# Supplementary material for: A novel user-centric happiness model for personalized tour recommendations
Source: PeerJ Comput Sci. 2025 Apr 22;11:e2837. doi: 10.7717/peerj-cs.2837 (PMC12192884; doi:10.7717/peerj-cs.2837)
Supplement: Supplemental Information 1 [file peerj-cs-11-2837-s001.zip]

Archive with 105 entries (85 files):
- ICDM/.idea/
- ICDM/.idea/desktop.ini
- ICDM/.idea/encodings.xml
- ICDM/.idea/ICDM.iml
- ICDM/.idea/misc.xml
- ICDM/.idea/modules.xml
- ICDM/.idea/workspace (1).xml
- ICDM/.idea/workspace.xml
- ICDM/cmake-build-debug/
- ICDM/cmake-build-debug/cmake_install.cmake
- ICDM/cmake-build-debug/CMakeCache.txt
- ICDM/cmake-build-debug/CMakeFiles/
- ICDM/cmake-build-debug/CMakeFiles/3.13.4/
- ICDM/cmake-build-debug/CMakeFiles/3.13.4/CMakeCCompiler.cmake
- ICDM/cmake-build-debug/CMakeFiles/3.13.4/CMakeCXXCompiler.cmake
- ICDM/cmake-build-debug/CMakeFiles/3.13.4/CMakeDetermineCompilerABI_C.bin
- ICDM/cmake-build-debug/CMakeFiles/3.13.4/CMakeDetermineCompilerABI_CXX.bin
- ICDM/cmake-build-debug/CMakeFiles/3.13.4/CMakeSystem.cmake
- ICDM/cmake-build-debug/CMakeFiles/3.13.4/CompilerIdC/
- ICDM/cmake-build-debug/CMakeFiles/3.13.4/CompilerIdC/a.out
- ICDM/cmake-build-debug/CMakeFiles/3.13.4/CompilerIdC/CMakeCCompilerId.c
- ICDM/cmake-build-debug/CMakeFiles/3.13.4/CompilerIdC/desktop.ini
- ICDM/cmake-build-debug/CMakeFiles/3.13.4/CompilerIdC/tmp/
- ICDM/cmake-build-debug/CMakeFiles/3.13.4/CompilerIdC/tmp/desktop.ini
- ICDM/cmake-build-debug/CMakeFiles/3.13.4/CompilerIdCXX/
- ICDM/cmake-build-debug/CMakeFiles/3.13.4/CompilerIdCXX/a.out
- ICDM/cmake-build-debug/CMakeFiles/3.13.4/CompilerIdCXX/CMakeCXXCompilerId.cpp
- ICDM/cmake-build-debug/CMakeFiles/3.13.4/CompilerIdCXX/desktop.ini
- ICDM/cmake-build-debug/CMakeFiles/3.13.4/CompilerIdCXX/tmp/
- ICDM/cmake-build-debug/CMakeFiles/3.13.4/CompilerIdCXX/tmp/desktop.ini
- ICDM/cmake-build-debug/CMakeFiles/3.13.4/desktop.ini
- ICDM/cmake-build-debug/CMakeFiles/3.14.2/
- ICDM/cmake-build-debug/CMakeFiles/3.14.2/CMakeCCompiler.cmake
- ICDM/cmake-build-debug/CMakeFiles/3.14.2/CMakeCXXCompiler.cmake
- ICDM/cmake-build-debug/CMakeFiles/3.14.2/CMakeDetermineCompilerABI_C.bin
- ICDM/cmake-build-debug/CMakeFiles/3.14.2/CMakeDetermineCompilerABI_CXX.bin
- ICDM/cmake-build-debug/CMakeFiles/3.14.2/CMakeSystem.cmake
- ICDM/cmake-build-debug/CMakeFiles/3.14.2/CompilerIdC/
- ICDM/cmake-build-debug/CMakeFiles/3.14.2/CompilerIdC/a.out
- ICDM/cmake-build-debug/CMakeFiles/3.14.2/CompilerIdC/CMakeCCompilerId.c
- ICDM/cmake-build-debug/CMakeFiles/3.14.2/CompilerIdC/desktop.ini
- ICDM/cmake-build-debug/CMakeFiles/3.14.2/CompilerIdC/tmp/
- ICDM/cmake-build-debug/CMakeFiles/3.14.2/CompilerIdC/tmp/desktop.ini
- ICDM/cmake-build-debug/CMakeFiles/3.14.2/CompilerIdCXX/
- ICDM/cmake-build-debug/CMakeFiles/3.14.2/CompilerIdCXX/a.out
- ICDM/cmake-build-debug/CMakeFiles/3.14.2/CompilerIdCXX/CMakeCXXCompilerId.cpp
- ICDM/cmake-build-debug/CMakeFiles/3.14.2/CompilerIdCXX/desktop.ini
- ICDM/cmake-build-debug/CMakeFiles/3.14.2/CompilerIdCXX/tmp/
- ICDM/cmake-build-debug/CMakeFiles/3.14.2/CompilerIdCXX/tmp/desktop.ini
- ICDM/cmake-build-debug/CMakeFiles/3.14.2/desktop.ini
- ICDM/cmake-build-debug/CMakeFiles/3.14.5/
- ICDM/cmake-build-debug/CMakeFiles/3.14.5/CMakeCCompiler.cmake
- ICDM/cmake-build-debug/CMakeFiles/3.14.5/CMakeCXXCompiler.cmake
- ICDM/cmake-build-debug/CMakeFiles/3.14.5/CMakeDetermineCompilerABI_C.bin
- ICDM/cmake-build-debug/CMakeFiles/3.14.5/CMakeDetermineCompilerABI_CXX.bin
- ICDM/cmake-build-debug/CMakeFiles/3.14.5/CMakeSystem.cmake
- ICDM/cmake-build-debug/CMakeFiles/3.14.5/CompilerIdC/
- ICDM/cmake-build-debug/CMakeFiles/3.14.5/CompilerIdC/a.out
- ICDM/cmake-build-debug/CMakeFiles/3.14.5/CompilerIdC/CMakeCCompilerId.c
- ICDM/cmake-build-debug/CMakeFiles/3.14.5/CompilerIdC/desktop.ini
- ICDM/cmake-build-debug/CMakeFiles/3.14.5/CompilerIdC/tmp/
- ICDM/cmake-build-debug/CMakeFiles/3.14.5/CompilerIdC/tmp/desktop.ini
- ICDM/cmake-build-debug/CMakeFiles/3.14.5/CompilerIdCXX/
- ICDM/cmake-build-debug/CMakeFiles/3.14.5/CompilerIdCXX/a.out
- ICDM/cmake-build-debug/CMakeFiles/3.14.5/CompilerIdCXX/CMakeCXXCompilerId.cpp
- ICDM/cmake-build-debug/CMakeFiles/3.14.5/CompilerIdCXX/desktop.ini
- ICDM/cmake-build-debug/CMakeFiles/3.14.5/CompilerIdCXX/tmp/
- ICDM/cmake-build-debug/CMakeFiles/3.14.5/CompilerIdCXX/tmp/desktop.ini
- ICDM/cmake-build-debug/CMakeFiles/3.14.5/desktop.ini
- ICDM/cmake-build-debug/CMakeFiles/clion-environment.txt
- ICDM/cmake-build-debug/CMakeFiles/clion-log.txt
- ICDM/cmake-build-debug/CMakeFiles/cmake.check_cache
- ICDM/cmake-build-debug/CMakeFiles/CMakeDirectoryInformation.cmake
- ICDM/cmake-build-debug/CMakeFiles/CMakeOutput.log
- ICDM/cmake-build-debug/CMakeFiles/CMakeTmp/
- ICDM/cmake-build-debug/CMakeFiles/CMakeTmp/desktop.ini
- ICDM/cmake-build-debug/CMakeFiles/desktop.ini
- ICDM/cmake-build-debug/CMakeFiles/feature_tests.bin
- ICDM/cmake-build-debug/CMakeFiles/feature_tests.c
- ICDM/cmake-build-debug/CMakeFiles/feature_tests.cxx
- ICDM/cmake-build-debug/CMakeFiles/ICDM.dir/
- ICDM/cmake-build-debug/CMakeFiles/ICDM.dir/build.make
- ICDM/cmake-build-debug/CMakeFiles/ICDM.dir/cmake_clean.cmake
- ICDM/cmake-build-debug/CMakeFiles/ICDM.dir/CXX.includecache
- ICDM/cmake-build-debug/CMakeFiles/ICDM.dir/depend.internal
- ICDM/cmake-build-debug/CMakeFiles/ICDM.dir/depend.make
- ICDM/cmake-build-debug/CMakeFiles/ICDM.dir/DependInfo.cmake
- ICDM/cmake-build-debug/CMakeFiles/ICDM.dir/desktop.ini
- ICDM/cmake-build-debug/CMakeFiles/ICDM.dir/flags.make
- ICDM/cmake-build-debug/CMakeFiles/ICDM.dir/ICDM.cpp.o
- ICDM/cmake-build-debug/CMakeFiles/ICDM.dir/link.txt
- ICDM/cmake-build-debug/CMakeFiles/ICDM.dir/main.cpp.o
- ICDM/cmake-build-debug/CMakeFiles/ICDM.dir/progress.make
- ICDM/cmake-build-debug/CMakeFiles/Makefile.cmake
- ICDM/cmake-build-debug/CMakeFiles/Makefile2
- ICDM/cmake-build-debug/CMakeFiles/progress.marks
- ICDM/cmake-build-debug/CMakeFiles/TargetDirectories.txt
- ICDM/cmake-build-debug/desktop.ini
- ICDM/cmake-build-debug/ICDM
- ICDM/cmake-build-debug/ICDM.cbp
- ICDM/cmake-build-debug/Makefile
- ICDM/CMakeLists.txt
- ICDM/desktop.ini
- ICDM/ICDM.cpp
- ICDM/main.cpp
