# Supplementary material for: A novel user-centric happiness model for personalized tour recommendations
Source: PeerJ Comput Sci. 2025 Apr 22;11:e2837. doi: 10.7717/peerj-cs.2837 (PMC12192884; doi:10.7717/peerj-cs.2837)
Supplement: Supplemental Information 1 [file peerj-cs-11-2837-s001.zip › ICDM/cmake-build-debug/CMakeCache.txt]

# This is the CMakeCache file.
# For build in directory: /Users/mohammed-durham/Google Drive/Studying/phD/Coding/C++/ICDM/cmake-build-debug
# It was generated by CMake: /Applications/CLion.app/Contents/bin/cmake/mac/bin/cmake
# You can edit this file to change values found and used by cmake.
# If you do not want to change any of the values, simply exit the editor.
# If you do want to change a value, simply edit, save, and exit the editor.
# The syntax for the file is as follows:
# KEY:TYPE=VALUE
# KEY is the name of a variable in the cache.
# TYPE is a hint to GUIs for the type of VALUE, DO NOT EDIT TYPE!.
# VALUE is the current value for the KEY.

########################
# EXTERNAL cache entries
########################

//Path to a program.
CMAKE_AR:FILEPATH=/Applications/Xcode.app/Contents/Developer/Toolchains/XcodeDefault.xctoolchain/usr/bin/ar

//Choose the type of build, options are: None Debug Release RelWithDebInfo
// MinSizeRel ...
CMAKE_BUILD_TYPE:STRING=Debug

//Id string of the compiler for the CodeBlocks IDE. Automatically
// detected when left empty
CMAKE_CODEBLOCKS_COMPILER_ID:STRING=

//The CodeBlocks executable
CMAKE_CODEBLOCKS_EXECUTABLE:FILEPATH=CMAKE_CODEBLOCKS_EXECUTABLE-NOTFOUND

//Additional command line arguments when CodeBlocks invokes make.
// Enter e.g. -j<some_number> to get parallel builds
CMAKE_CODEBLOCKS_MAKE_ARGUMENTS:STRING=-j4

//Enable/Disable color output during build.
CMAKE_COLOR_MAKEFILE:BOOL=ON

//CXX compiler
CMAKE_CXX_COMPILER:FILEPATH=/Applications/Xcode.app/Contents/Developer/Toolchains/XcodeDefault.xctoolchain/usr/bin/c++

//Flags used by the CXX compiler during all build types.
CMAKE_CXX_FLAGS:STRING=

//Flags used by the CXX compiler during DEBUG builds.
CMAKE_CXX_FLAGS_DEBUG:STRING=-g

//Flags used by the CXX compiler during MINSIZEREL builds.
CMAKE_CXX_FLAGS_MINSIZEREL:STRING=-Os -DNDEBUG

//Flags used by the CXX compiler during RELEASE builds.
CMAKE_CXX_FLAGS_RELEASE:STRING=-O3 -DNDEBUG

//Flags used by the CXX compiler during RELWITHDEBINFO builds.
CMAKE_CXX_FLAGS_RELWITHDEBINFO:STRING=-O2 -g -DNDEBUG

//C compiler
CMAKE_C_COMPILER:FILEPATH=/Applications/Xcode.app/Contents/Developer/Toolchains/XcodeDefault.xctoolchain/usr/bin/cc

//Flags used by the C compiler during all build types.
CMAKE_C_FLAGS:STRING=

//Flags used by the C compiler during DEBUG builds.
CMAKE_C_FLAGS_DEBUG:STRING=-g

//Flags used by the C compiler during MINSIZEREL builds.
CMAKE_C_FLAGS_MINSIZEREL:STRING=-Os -DNDEBUG

//Flags used by the C compiler during RELEASE builds.
CMAKE_C_FLAGS_RELEASE:STRING=-O3 -DNDEBUG

//Flags used by the C compiler during RELWITHDEBINFO builds.
CMAKE_C_FLAGS_RELWITHDEBINFO:STRING=-O2 -g -DNDEBUG

//Flags used by the linker during all build types.
CMAKE_EXE_LINKER_FLAGS:STRING=

//Flags used by the linker during DEBUG builds.
CMAKE_EXE_LINKER_FLAGS_DEBUG:STRING=

//Flags used by the linker during MINSIZEREL builds.
CMAKE_EXE_LINKER_FLAGS_MINSIZEREL:STRING=

//Flags used by the linker during RELEASE builds.
CMAKE_EXE_LINKER_FLAGS_RELEASE:STRING=

//Flags used by the linker during RELWITHDEBINFO builds.
CMAKE_EXE_LINKER_FLAGS_RELWITHDEBINFO:STRING=

//Enable/Disable output of compile commands during generation.
CMAKE_EXPORT_COMPILE_COMMANDS:BOOL=OFF

//Path to a program.
CMAKE_INSTALL_NAME_TOOL:FILEPATH=/usr/bin/install_name_tool

//Install path prefix, prepended onto install directories.
CMAKE_INSTALL_PREFIX:PATH=/usr/local

//Path to a program.
CMAKE_LINKER:FILEPATH=/Applications/Xcode.app/Contents/Developer/Toolchains/XcodeDefault.xctoolchain/usr/bin/ld

//Path to a program.
CMAKE_MAKE_PROGRAM:FILEPATH=/usr/bin/make

//Flags used by the linker during the creation of modules during
// all build types.
CMAKE_MODULE_LINKER_FLAGS:STRING=

//Flags used by the linker during the creation of modules during
// DEBUG builds.
CMAKE_MODULE_LINKER_FLAGS_DEBUG:STRING=

//Flags used by the linker during the creation of modules during
// MINSIZEREL builds.
CMAKE_MODULE_LINKER_FLAGS_MINSIZEREL:STRING=

//Flags used by the linker during the creation of modules during
// RELEASE builds.
CMAKE_MODULE_LINKER_FLAGS_RELEASE:STRING=

//Flags used by the linker during the creation of modules during
// RELWITHDEBINFO builds.
CMAKE_MODULE_LINKER_FLAGS_RELWITHDEBINFO:STRING=

//Path to a program.
CMAKE_NM:FILEPATH=/Applications/Xcode.app/Contents/Developer/Toolchains/XcodeDefault.xctoolchain/usr/bin/nm

//Path to a program.
CMAKE_OBJCOPY:FILEPATH=CMAKE_OBJCOPY-NOTFOUND

//Path to a program.
CMAKE_OBJDUMP:FILEPATH=/Applications/Xcode.app/Contents/Developer/Toolchains/XcodeDefault.xctoolchain/usr/bin/objdump

//Build architectures for OSX
CMAKE_OSX_ARCHITECTURES:STRING=

//Minimum OS X version to target for deployment (at runtime); newer
// APIs weak linked. Set to empty string for default value.
CMAKE_OSX_DEPLOYMENT_TARGET:STRING=

//The product will be built against the headers and libraries located
// inside the indicated SDK.
CMAKE_OSX_SYSROOT:PATH=/Applications/Xcode.app/Contents/Developer/Platforms/MacOSX.platform/Developer/SDKs/MacOSX10.14.sdk

//Value Computed by CMake
CMAKE_PROJECT_DESCRIPTION:STATIC=

//Value Computed by CMake
CMAKE_PROJECT_HOMEPAGE_URL:STATIC=

//Value Computed by CMake
CMAKE_PROJECT_NAME:STATIC=ICDM

//Path to a program.
CMAKE_RANLIB:FILEPATH=/Applications/Xcode.app/Contents/Developer/Toolchains/XcodeDefault.xctoolchain/usr/bin/ranlib

//Flags used by the linker during the creation of shared libraries
// during all build types.
CMAKE_SHARED_LINKER_FLAGS:STRING=

//Flags used by the linker during the creation of shared libraries
// during DEBUG builds.
CMAKE_SHARED_LINKER_FLAGS_DEBUG:STRING=

//Flags used by the linker during the creation of shared libraries
// during MINSIZEREL builds.
CMAKE_SHARED_LINKER_FLAGS_MINSIZEREL:STRING=

//Flags used by the linker during the creation of shared libraries
// during RELEASE builds.
CMAKE_SHARED_LINKER_FLAGS_RELEASE:STRING=

//Flags used by the linker during the creation of shared libraries
// during RELWITHDEBINFO builds.
CMAKE_SHARED_LINKER_FLAGS_RELWITHDEBINFO:STRING=

//If set, runtime paths are not added when installing shared libraries,
// but are added when building.
CMAKE_SKIP_INSTALL_RPATH:BOOL=NO

//If set, runtime paths are not added when using shared libraries.
CMAKE_SKIP_RPATH:BOOL=NO

//Flags used by the linker during the creation of static libraries
// during all build types.
CMAKE_STATIC_LINKER_FLAGS:STRING=

//Flags used by the linker during the creation of static libraries
// during DEBUG builds.
CMAKE_STATIC_LINKER_FLAGS_DEBUG:STRING=

//Flags used by the linker during the creation of static libraries
// during MINSIZEREL builds.
CMAKE_STATIC_LINKER_FLAGS_MINSIZEREL:STRING=

//Flags used by the linker during the creation of static libraries
// during RELEASE builds.
CMAKE_STATIC_LINKER_FLAGS_RELEASE:STRING=

//Flags used by the linker during the creation of static libraries
// during RELWITHDEBINFO builds.
CMAKE_STATIC_LINKER_FLAGS_RELWITHDEBINFO:STRING=

//Path to a program.
CMAKE_STRIP:FILEPATH=/Applications/Xcode.app/Contents/Developer/Toolchains/XcodeDefault.xctoolchain/usr/bin/strip

//If this value is on, makefiles will be generated without the
// .SILENT directive, and all commands will be echoed to the console
// during the make.  This is useful for debugging only. With Visual
// Studio IDE projects all commands are done without /nologo.
CMAKE_VERBOSE_MAKEFILE:BOOL=FALSE

//Value Computed by CMake
ICDM_BINARY_DIR:STATIC=/Users/mohammed-durham/Google Drive/Studying/phD/Coding/C++/ICDM/cmake-build-debug

//Value Computed by CMake
ICDM_SOURCE_DIR:STATIC=/Users/mohammed-durham/Google Drive/Studying/phD/Coding/C++/ICDM

//Path to a program.
ProcessorCount_cmd_sysctl:FILEPATH=/usr/sbin/sysctl


########################
# INTERNAL cache entries
########################

//ADVANCED property for variable: CMAKE_AR
CMAKE_AR-ADVANCED:INTERNAL=1
//This is the directory where this CMakeCache.txt was created
CMAKE_CACHEFILE_DIR:INTERNAL=/Users/mohammed-durham/Google Drive/Studying/phD/Coding/C++/ICDM/cmake-build-debug
//Major version of cmake used to create the current loaded cache
CMAKE_CACHE_MAJOR_VERSION:INTERNAL=3
//Minor version of cmake used to create the current loaded cache
CMAKE_CACHE_MINOR_VERSION:INTERNAL=14
//Patch version of cmake used to create the current loaded cache
CMAKE_CACHE_PATCH_VERSION:INTERNAL=5
//ADVANCED property for variable: CMAKE_COLOR_MAKEFILE
CMAKE_COLOR_MAKEFILE-ADVANCED:INTERNAL=1
//Path to CMake executable.
CMAKE_COMMAND:INTERNAL=/Applications/CLion.app/Contents/bin/cmake/mac/bin/cmake
//Path to cpack program executable.
CMAKE_CPACK_COMMAND:INTERNAL=/Applications/CLion.app/Contents/bin/cmake/mac/bin/cpack
//Path to ctest program executable.
CMAKE_CTEST_COMMAND:INTERNAL=/Applications/CLion.app/Contents/bin/cmake/mac/bin/ctest
//ADVANCED property for variable: CMAKE_CXX_COMPILER
CMAKE_CXX_COMPILER-ADVANCED:INTERNAL=1
//ADVANCED property for variable: CMAKE_CXX_FLAGS
CMAKE_CXX_FLAGS-ADVANCED:INTERNAL=1
//ADVANCED property for variable: CMAKE_CXX_FLAGS_DEBUG
CMAKE_CXX_FLAGS_DEBUG-ADVANCED:INTERNAL=1
//ADVANCED property for variable: CMAKE_CXX_FLAGS_MINSIZEREL
CMAKE_CXX_FLAGS_MINSIZEREL-ADVANCED:INTERNAL=1
//ADVANCED property for variable: CMAKE_CXX_FLAGS_RELEASE
CMAKE_CXX_FLAGS_RELEASE-ADVANCED:INTERNAL=1
//ADVANCED property for variable: CMAKE_CXX_FLAGS_RELWITHDEBINFO
CMAKE_CXX_FLAGS_RELWITHDEBINFO-ADVANCED:INTERNAL=1
//ADVANCED property for variable: CMAKE_C_COMPILER
CMAKE_C_COMPILER-ADVANCED:INTERNAL=1
//ADVANCED property for variable: CMAKE_C_FLAGS
CMAKE_C_FLAGS-ADVANCED:INTERNAL=1
//ADVANCED property for variable: CMAKE_C_FLAGS_DEBUG
CMAKE_C_FLAGS_DEBUG-ADVANCED:INTERNAL=1
//ADVANCED property for variable: CMAKE_C_FLAGS_MINSIZEREL
CMAKE_C_FLAGS_MINSIZEREL-ADVANCED:INTERNAL=1
//ADVANCED property for variable: CMAKE_C_FLAGS_RELEASE
CMAKE_C_FLAGS_RELEASE-ADVANCED:INTERNAL=1
//ADVANCED property for variable: CMAKE_C_FLAGS_RELWITHDEBINFO
CMAKE_C_FLAGS_RELWITHDEBINFO-ADVANCED:INTERNAL=1
//Executable file format
CMAKE_EXECUTABLE_FORMAT:INTERNAL=Unknown
//ADVANCED property for variable: CMAKE_EXE_LINKER_FLAGS
CMAKE_EXE_LINKER_FLAGS-ADVANCED:INTERNAL=1
//ADVANCED property for variable: CMAKE_EXE_LINKER_FLAGS_DEBUG
CMAKE_EXE_LINKER_FLAGS_DEBUG-ADVANCED:INTERNAL=1
//ADVANCED property for variable: CMAKE_EXE_LINKER_FLAGS_MINSIZEREL
CMAKE_EXE_LINKER_FLAGS_MINSIZEREL-ADVANCED:INTERNAL=1
//ADVANCED property for variable: CMAKE_EXE_LINKER_FLAGS_RELEASE
CMAKE_EXE_LINKER_FLAGS_RELEASE-ADVANCED:INTERNAL=1
//ADVANCED property for variable: CMAKE_EXE_LINKER_FLAGS_RELWITHDEBINFO
CMAKE_EXE_LINKER_FLAGS_RELWITHDEBINFO-ADVANCED:INTERNAL=1
//ADVANCED property for variable: CMAKE_EXPORT_COMPILE_COMMANDS
CMAKE_EXPORT_COMPILE_COMMANDS-ADVANCED:INTERNAL=1
//Name of external makefile project generator.
CMAKE_EXTRA_GENERATOR:INTERNAL=CodeBlocks
//CXX compiler system defined macros
CMAKE_EXTRA_GENERATOR_CXX_SYSTEM_DEFINED_MACROS:INTERNAL=__llvm__;1;__clang__;1;__clang_major__;10;__clang_minor__;0;__clang_patchlevel__;1;__clang_version__;"10.0.1 (clang-1001.0.46.4)";__GNUC_MINOR__;2;__GNUC_PATCHLEVEL__;1;__GNUC__;4;__GXX_ABI_VERSION;1002;__ATOMIC_RELAXED;0;__ATOMIC_CONSUME;1;__ATOMIC_ACQUIRE;2;__ATOMIC_RELEASE;3;__ATOMIC_ACQ_REL;4;__ATOMIC_SEQ_CST;5;__OPENCL_MEMORY_SCOPE_WORK_ITEM;0;__OPENCL_MEMORY_SCOPE_WORK_GROUP;1;__OPENCL_MEMORY_SCOPE_DEVICE;2;__OPENCL_MEMORY_SCOPE_ALL_SVM_DEVICES;3;__OPENCL_MEMORY_SCOPE_SUB_GROUP;4;__PRAGMA_REDEFINE_EXTNAME;1;__VERSION__;"4.2.1 Compatible Apple LLVM 10.0.1 (clang-1001.0.46.4)";__OBJC_BOOL_IS_BOOL;0;__CONSTANT_CFSTRINGS__;1;__block;__attribute__((__blocks__(byref)));__BLOCKS__;1;__ORDER_LITTLE_ENDIAN__;1234;__ORDER_BIG_ENDIAN__;4321;__ORDER_PDP_ENDIAN__;3412;__BYTE_ORDER__;__ORDER_LITTLE_ENDIAN__;__LITTLE_ENDIAN__;1;_LP64;1;__LP64__;1;__CHAR_BIT__;8;__SCHAR_MAX__;127;__SHRT_MAX__;32767;__INT_MAX__;2147483647;__LONG_MAX__;9223372036854775807L;__LONG_LONG_MAX__;9223372036854775807LL;__WCHAR_MAX__;2147483647;__WINT_MAX__;2147483647;__INTMAX_MAX__;9223372036854775807L;__SIZE_MAX__;18446744073709551615UL;__UINTMAX_MAX__;18446744073709551615UL;__PTRDIFF_MAX__;9223372036854775807L;__INTPTR_MAX__;9223372036854775807L;__UINTPTR_MAX__;18446744073709551615UL;__SIZEOF_DOUBLE__;8;__SIZEOF_FLOAT__;4;__SIZEOF_INT__;4;__SIZEOF_LONG__;8;__SIZEOF_LONG_DOUBLE__;16;__SIZEOF_LONG_LONG__;8;__SIZEOF_POINTER__;8;__SIZEOF_SHORT__;2;__SIZEOF_PTRDIFF_T__;8;__SIZEOF_SIZE_T__;8;__SIZEOF_WCHAR_T__;4;__SIZEOF_WINT_T__;4;__SIZEOF_INT128__;16;__INTMAX_TYPE__;long int;__INTMAX_FMTd__;"ld";__INTMAX_FMTi__;"li";__INTMAX_C_SUFFIX__;L;__UINTMAX_TYPE__;long unsigned int;__UINTMAX_FMTo__;"lo";__UINTMAX_FMTu__;"lu";__UINTMAX_FMTx__;"lx";__UINTMAX_FMTX__;"lX";__UINTMAX_C_SUFFIX__;UL;__INTMAX_WIDTH__;64;__PTRDIFF_TYPE__;long int;__PTRDIFF_FMTd__;"ld";__PTRDIFF_FMTi__;"li";__PTRDIFF_WIDTH__;64;__INTPTR_TYPE__;long int;__INTPTR_FMTd__;"ld";__INTPTR_FMTi__;"li";__INTPTR_WIDTH__;64;__SIZE_TYPE__;long unsigned int;__SIZE_FMTo__;"lo";__SIZE_FMTu__;"lu";__SIZE_FMTx__;"lx";__SIZE_FMTX__;"lX";__SIZE_WIDTH__;64;__WCHAR_TYPE__;int;__WCHAR_WIDTH__;32;__WINT_TYPE__;int;__WINT_WIDTH__;32;__SIG_ATOMIC_WIDTH__;32;__SIG_ATOMIC_MAX__;2147483647;__CHAR16_TYPE__;unsigned short;__CHAR32_TYPE__;unsigned int;__UINTMAX_WIDTH__;64;__UINTPTR_TYPE__;long unsigned int;__UINTPTR_FMTo__;"lo";__UINTPTR_FMTu__;"lu";__UINTPTR_FMTx__;"lx";__UINTPTR_FMTX__;"lX";__UINTPTR_WIDTH__;64;__FLT16_DENORM_MIN__;5.9604644775390625e-8F16;__FLT16_HAS_DENORM__;1;__FLT16_DIG__;3;__FLT16_DECIMAL_DIG__;5;__FLT16_EPSILON__;9.765625e-4F16;__FLT16_HAS_INFINITY__;1;__FLT16_HAS_QUIET_NAN__;1;__FLT16_MANT_DIG__;11;__FLT16_MAX_10_EXP__;4;__FLT16_MAX_EXP__;15;__FLT16_MAX__;6.5504e+4F16;__FLT16_MIN_10_EXP__;(-13);__FLT16_MIN_EXP__;(-14);__FLT16_MIN__;6.103515625e-5F16;__FLT_DENORM_MIN__;1.40129846e-45F;__FLT_HAS_DENORM__;1;__FLT_DIG__;6;__FLT_DECIMAL_DIG__;9;__FLT_EPSILON__;1.19209290e-7F;__FLT_HAS_INFINITY__;1;__FLT_HAS_QUIET_NAN__;1;__FLT_MANT_DIG__;24;__FLT_MAX_10_EXP__;38;__FLT_MAX_EXP__;128;__FLT_MAX__;3.40282347e+38F;__FLT_MIN_10_EXP__;(-37);__FLT_MIN_EXP__;(-125);__FLT_MIN__;1.17549435e-38F;__DBL_DENORM_MIN__;4.9406564584124654e-324;__DBL_HAS_DENORM__;1;__DBL_DIG__;15;__DBL_DECIMAL_DIG__;17;__DBL_EPSILON__;2.2204460492503131e-16;__DBL_HAS_INFINITY__;1;__DBL_HAS_QUIET_NAN__;1;__DBL_MANT_DIG__;53;__DBL_MAX_10_EXP__;308;__DBL_MAX_EXP__;1024;__DBL_MAX__;1.7976931348623157e+308;__DBL_MIN_10_EXP__;(-307);__DBL_MIN_EXP__;(-1021);__DBL_MIN__;2.2250738585072014e-308;__LDBL_DENORM_MIN__;3.64519953188247460253e-4951L;__LDBL_HAS_DENORM__;1;__LDBL_DIG__;18;__LDBL_DECIMAL_DIG__;21;__LDBL_EPSILON__;1.08420217248550443401e-19L;__LDBL_HAS_INFINITY__;1;__LDBL_HAS_QUIET_NAN__;1;__LDBL_MANT_DIG__;64;__LDBL_MAX_10_EXP__;4932;__LDBL_MAX_EXP__;16384;__LDBL_MAX__;1.18973149535723176502e+4932L;__LDBL_MIN_10_EXP__;(-4931);__LDBL_MIN_EXP__;(-16381);__LDBL_MIN__;3.36210314311209350626e-4932L;__POINTER_WIDTH__;64;__BIGGEST_ALIGNMENT__;16;__INT8_TYPE__;signed char;__INT8_FMTd__;"hhd";__INT8_FMTi__;"hhi";__INT8_C_SUFFIX__; ;__INT16_TYPE__;short;__INT16_FMTd__;"hd";__INT16_FMTi__;"hi";__INT16_C_SUFFIX__; ;__INT32_TYPE__;int;__INT32_FMTd__;"d";__INT32_FMTi__;"i";__INT32_C_SUFFIX__; ;__INT64_TYPE__;long long int;__INT64_FMTd__;"lld";__INT64_FMTi__;"lli";__INT64_C_SUFFIX__;LL;__UINT8_TYPE__;unsigned char;__UINT8_FMTo__;"hho";__UINT8_FMTu__;"hhu";__UINT8_FMTx__;"hhx";__UINT8_FMTX__;"hhX";__UINT8_C_SUFFIX__; ;__UINT8_MAX__;255;__INT8_MAX__;127;__UINT16_TYPE__;unsigned short;__UINT16_FMTo__;"ho";__UINT16_FMTu__;"hu";__UINT16_FMTx__;"hx";__UINT16_FMTX__;"hX";__UINT16_C_SUFFIX__; ;__UINT16_MAX__;65535;__INT16_MAX__;32767;__UINT32_TYPE__;unsigned int;__UINT32_FMTo__;"o";__UINT32_FMTu__;"u";__UINT32_FMTx__;"x";__UINT32_FMTX__;"X";__UINT32_C_SUFFIX__;U;__UINT32_MAX__;4294967295U;__INT32_MAX__;2147483647;__UINT64_TYPE__;long long unsigned int;__UINT64_FMTo__;"llo";__UINT64_FMTu__;"llu";__UINT64_FMTx__;"llx";__UINT64_FMTX__;"llX";__UINT64_C_SUFFIX__;ULL;__UINT64_MAX__;18446744073709551615ULL;__INT64_MAX__;9223372036854775807LL;__INT_LEAST8_TYPE__;signed char;__INT_LEAST8_MAX__;127;__INT_LEAST8_FMTd__;"hhd";__INT_LEAST8_FMTi__;"hhi";__UINT_LEAST8_TYPE__;unsigned char;__UINT_LEAST8_MAX__;255;__UINT_LEAST8_FMTo__;"hho";__UINT_LEAST8_FMTu__;"hhu";__UINT_LEAST8_FMTx__;"hhx";__UINT_LEAST8_FMTX__;"hhX";__INT_LEAST16_TYPE__;short;__INT_LEAST16_MAX__;32767;__INT_LEAST16_FMTd__;"hd";__INT_LEAST16_FMTi__;"hi";__UINT_LEAST16_TYPE__;unsigned short;__UINT_LEAST16_MAX__;65535;__UINT_LEAST16_FMTo__;"ho";__UINT_LEAST16_FMTu__;"hu";__UINT_LEAST16_FMTx__;"hx";__UINT_LEAST16_FMTX__;"hX";__INT_LEAST32_TYPE__;int;__INT_LEAST32_MAX__;2147483647;__INT_LEAST32_FMTd__;"d";__INT_LEAST32_FMTi__;"i";__UINT_LEAST32_TYPE__;unsigned int;__UINT_LEAST32_MAX__;4294967295U;__UINT_LEAST32_FMTo__;"o";__UINT_LEAST32_FMTu__;"u";__UINT_LEAST32_FMTx__;"x";__UINT_LEAST32_FMTX__;"X";__INT_LEAST64_TYPE__;long int;__INT_LEAST64_MAX__;9223372036854775807L;__INT_LEAST64_FMTd__;"ld";__INT_LEAST64_FMTi__;"li";__UINT_LEAST64_TYPE__;long unsigned int;__UINT_LEAST64_MAX__;18446744073709551615UL;__UINT_LEAST64_FMTo__;"lo";__UINT_LEAST64_FMTu__;"lu";__UINT_LEAST64_FMTx__;"lx";__UINT_LEAST64_FMTX__;"lX";__INT_FAST8_TYPE__;signed char;__INT_FAST8_MAX__;127;__INT_FAST8_FMTd__;"hhd";__INT_FAST8_FMTi__;"hhi";__UINT_FAST8_TYPE__;unsigned char;__UINT_FAST8_MAX__;255;__UINT_FAST8_FMTo__;"hho";__UINT_FAST8_FMTu__;"hhu";__UINT_FAST8_FMTx__;"hhx";__UINT_FAST8_FMTX__;"hhX";__INT_FAST16_TYPE__;short;__INT_FAST16_MAX__;32767;__INT_FAST16_FMTd__;"hd";__INT_FAST16_FMTi__;"hi";__UINT_FAST16_TYPE__;unsigned short;__UINT_FAST16_MAX__;65535;__UINT_FAST16_FMTo__;"ho";__UINT_FAST16_FMTu__;"hu";__UINT_FAST16_FMTx__;"hx";__UINT_FAST16_FMTX__;"hX";__INT_FAST32_TYPE__;int;__INT_FAST32_MAX__;2147483647;__INT_FAST32_FMTd__;"d";__INT_FAST32_FMTi__;"i";__UINT_FAST32_TYPE__;unsigned int;__UINT_FAST32_MAX__;4294967295U;__UINT_FAST32_FMTo__;"o";__UINT_FAST32_FMTu__;"u";__UINT_FAST32_FMTx__;"x";__UINT_FAST32_FMTX__;"X";__INT_FAST64_TYPE__;long int;__INT_FAST64_MAX__;9223372036854775807L;__INT_FAST64_FMTd__;"ld";__INT_FAST64_FMTi__;"li";__UINT_FAST64_TYPE__;long unsigned int;__UINT_FAST64_MAX__;18446744073709551615UL;__UINT_FAST64_FMTo__;"lo";__UINT_FAST64_FMTu__;"lu";__UINT_FAST64_FMTx__;"lx";__UINT_FAST64_FMTX__;"lX";__USER_LABEL_PREFIX__;_;__FINITE_MATH_ONLY__;0;__GNUC_STDC_INLINE__;1;__GCC_ATOMIC_TEST_AND_SET_TRUEVAL;1;__CLANG_ATOMIC_BOOL_LOCK_FREE;2;__CLANG_ATOMIC_CHAR_LOCK_FREE;2;__CLANG_ATOMIC_CHAR16_T_LOCK_FREE;2;__CLANG_ATOMIC_CHAR32_T_LOCK_FREE;2;__CLANG_ATOMIC_WCHAR_T_LOCK_FREE;2;__CLANG_ATOMIC_SHORT_LOCK_FREE;2;__CLANG_ATOMIC_INT_LOCK_FREE;2;__CLANG_ATOMIC_LONG_LOCK_FREE;2;__CLANG_ATOMIC_LLONG_LOCK_FREE;2;__CLANG_ATOMIC_POINTER_LOCK_FREE;2;__GCC_ATOMIC_BOOL_LOCK_FREE;2;__GCC_ATOMIC_CHAR_LOCK_FREE;2;__GCC_ATOMIC_CHAR16_T_LOCK_FREE;2;__GCC_ATOMIC_CHAR32_T_LOCK_FREE;2;__GCC_ATOMIC_WCHAR_T_LOCK_FREE;2;__GCC_ATOMIC_SHORT_LOCK_FREE;2;__GCC_ATOMIC_INT_LOCK_FREE;2;__GCC_ATOMIC_LONG_LOCK_FREE;2;__GCC_ATOMIC_LLONG_LOCK_FREE;2;__GCC_ATOMIC_POINTER_LOCK_FREE;2;__NO_INLINE__;1;__PIC__;2;__pic__;2;__FLT_EVAL_METHOD__;0;__FLT_RADIX__;2;__DECIMAL_DIG__;__LDBL_DECIMAL_DIG__;__SSP__;1;__nonnull;_Nonnull;__null_unspecified;_Null_unspecified;__nullable;_Nullable;__amd64__;1;__amd64;1;__x86_64;1;__x86_64__;1;__core2;1;__core2__;1;__tune_core2__;1;__REGISTER_PREFIX__; ;__NO_MATH_INLINES;1;__FXSR__;1;__SSE4_1__;1;__SSSE3__;1;__SSE3__;1;__SSE2__;1;__SSE2_MATH__;1;__SSE__;1;__SSE_MATH__;1;__MMX__;1;__GCC_HAVE_SYNC_COMPARE_AND_SWAP_1;1;__GCC_HAVE_SYNC_COMPARE_AND_SWAP_2;1;__GCC_HAVE_SYNC_COMPARE_AND_SWAP_4;1;__GCC_HAVE_SYNC_COMPARE_AND_SWAP_8;1;__GCC_HAVE_SYNC_COMPARE_AND_SWAP_16;1;__APPLE_CC__;6000;__APPLE__;1;__STDC_NO_THREADS__;1;OBJC_NEW_PROPERTIES;1;__apple_build_version__;10010046;__weak;__attribute__((objc_gc(weak)));__strong; ;__unsafe_unretained; ;__DYNAMIC__;1;__ENVIRONMENT_MAC_OS_X_VERSION_MIN_REQUIRED__;101400;__MACH__;1;__STDC__;1;__STDC_HOSTED__;1;__STDC_VERSION__;201112L;__STDC_UTF_16__;1;__STDC_UTF_32__;1;__llvm__;1;__clang__;1;__clang_major__;10;__clang_minor__;0;__clang_patchlevel__;1;__clang_version__;"10.0.1 (clang-1001.0.46.4)";__GNUC_MINOR__;2;__GNUC_PATCHLEVEL__;1;__GNUC__;4;__GXX_ABI_VERSION;1002;__ATOMIC_RELAXED;0;__ATOMIC_CONSUME;1;__ATOMIC_ACQUIRE;2;__ATOMIC_RELEASE;3;__ATOMIC_ACQ_REL;4;__ATOMIC_SEQ_CST;5;__OPENCL_MEMORY_SCOPE_WORK_ITEM;0;__OPENCL_MEMORY_SCOPE_WORK_GROUP;1;__OPENCL_MEMORY_SCOPE_DEVICE;2;__OPENCL_MEMORY_SCOPE_ALL_SVM_DEVICES;3;__OPENCL_MEMORY_SCOPE_SUB_GROUP;4;__PRAGMA_REDEFINE_EXTNAME;1;__VERSION__;"4.2.1 Compatible Apple LLVM 10.0.1 (clang-1001.0.46.4)";__OBJC_BOOL_IS_BOOL;0;__cpp_rtti;199711L;__cpp_exceptions;199711L;__cpp_threadsafe_static_init;200806L;__CONSTANT_CFSTRINGS__;1;__block;__attribute__((__blocks__(byref)));__BLOCKS__;1;__EXCEPTIONS;1;__GXX_RTTI;1;__DEPRECATED;1;__GNUG__;4;__GXX_WEAK__;1;__private_extern__;extern;__ORDER_LITTLE_ENDIAN__;1234;__ORDER_BIG_ENDIAN__;4321;__ORDER_PDP_ENDIAN__;3412;__BYTE_ORDER__;__ORDER_LITTLE_ENDIAN__;__LITTLE_ENDIAN__;1;_LP64;1;__LP64__;1;__CHAR_BIT__;8;__SCHAR_MAX__;127;__SHRT_MAX__;32767;__INT_MAX__;2147483647;__LONG_MAX__;9223372036854775807L;__LONG_LONG_MAX__;9223372036854775807LL;__WCHAR_MAX__;2147483647;__WINT_MAX__;2147483647;__INTMAX_MAX__;9223372036854775807L;__SIZE_MAX__;18446744073709551615UL;__UINTMAX_MAX__;18446744073709551615UL;__PTRDIFF_MAX__;9223372036854775807L;__INTPTR_MAX__;9223372036854775807L;__UINTPTR_MAX__;18446744073709551615UL;__SIZEOF_DOUBLE__;8;__SIZEOF_FLOAT__;4;__SIZEOF_INT__;4;__SIZEOF_LONG__;8;__SIZEOF_LONG_DOUBLE__;16;__SIZEOF_LONG_LONG__;8;__SIZEOF_POINTER__;8;__SIZEOF_SHORT__;2;__SIZEOF_PTRDIFF_T__;8;__SIZEOF_SIZE_T__;8;__SIZEOF_WCHAR_T__;4;__SIZEOF_WINT_T__;4;__SIZEOF_INT128__;16;__INTMAX_TYPE__;long int;__INTMAX_FMTd__;"ld";__INTMAX_FMTi__;"li";__INTMAX_C_SUFFIX__;L;__UINTMAX_TYPE__;long unsigned int;__UINTMAX_FMTo__;"lo";__UINTMAX_FMTu__;"lu";__UINTMAX_FMTx__;"lx";__UINTMAX_FMTX__;"lX";__UINTMAX_C_SUFFIX__;UL;__INTMAX_WIDTH__;64;__PTRDIFF_TYPE__;long int;__PTRDIFF_FMTd__;"ld";__PTRDIFF_FMTi__;"li";__PTRDIFF_WIDTH__;64;__INTPTR_TYPE__;long int;__INTPTR_FMTd__;"ld";__INTPTR_FMTi__;"li";__INTPTR_WIDTH__;64;__SIZE_TYPE__;long unsigned int;__SIZE_FMTo__;"lo";__SIZE_FMTu__;"lu";__SIZE_FMTx__;"lx";__SIZE_FMTX__;"lX";__SIZE_WIDTH__;64;__WCHAR_TYPE__;int;__WCHAR_WIDTH__;32;__WINT_TYPE__;int;__WINT_WIDTH__;32;__SIG_ATOMIC_WIDTH__;32;__SIG_ATOMIC_MAX__;2147483647;__CHAR16_TYPE__;unsigned short;__CHAR32_TYPE__;unsigned int;__UINTMAX_WIDTH__;64;__UINTPTR_TYPE__;long unsigned int;__UINTPTR_FMTo__;"lo";__UINTPTR_FMTu__;"lu";__UINTPTR_FMTx__;"lx";__UINTPTR_FMTX__;"lX";__UINTPTR_WIDTH__;64;__FLT16_DENORM_MIN__;5.9604644775390625e-8F16;__FLT16_HAS_DENORM__;1;__FLT16_DIG__;3;__FLT16_DECIMAL_DIG__;5;__FLT16_EPSILON__;9.765625e-4F16;__FLT16_HAS_INFINITY__;1;__FLT16_HAS_QUIET_NAN__;1;__FLT16_MANT_DIG__;11;__FLT16_MAX_10_EXP__;4;__FLT16_MAX_EXP__;15;__FLT16_MAX__;6.5504e+4F16;__FLT16_MIN_10_EXP__;(-13);__FLT16_MIN_EXP__;(-14);__FLT16_MIN__;6.103515625e-5F16;__FLT_DENORM_MIN__;1.40129846e-45F;__FLT_HAS_DENORM__;1;__FLT_DIG__;6;__FLT_DECIMAL_DIG__;9;__FLT_EPSILON__;1.19209290e-7F;__FLT_HAS_INFINITY__;1;__FLT_HAS_QUIET_NAN__;1;__FLT_MANT_DIG__;24;__FLT_MAX_10_EXP__;38;__FLT_MAX_EXP__;128;__FLT_MAX__;3.40282347e+38F;__FLT_MIN_10_EXP__;(-37);__FLT_MIN_EXP__;(-125);__FLT_MIN__;1.17549435e-38F;__DBL_DENORM_MIN__;4.9406564584124654e-324;__DBL_HAS_DENORM__;1;__DBL_DIG__;15;__DBL_DECIMAL_DIG__;17;__DBL_EPSILON__;2.2204460492503131e-16;__DBL_HAS_INFINITY__;1;__DBL_HAS_QUIET_NAN__;1;__DBL_MANT_DIG__;53;__DBL_MAX_10_EXP__;308;__DBL_MAX_EXP__;1024;__DBL_MAX__;1.7976931348623157e+308;__DBL_MIN_10_EXP__;(-307);__DBL_MIN_EXP__;(-1021);__DBL_MIN__;2.2250738585072014e-308;__LDBL_DENORM_MIN__;3.64519953188247460253e-4951L;__LDBL_HAS_DENORM__;1;__LDBL_DIG__;18;__LDBL_DECIMAL_DIG__;21;__LDBL_EPSILON__;1.08420217248550443401e-19L;__LDBL_HAS_INFINITY__;1;__LDBL_HAS_QUIET_NAN__;1;__LDBL_MANT_DIG__;64;__LDBL_MAX_10_EXP__;4932;__LDBL_MAX_EXP__;16384;__LDBL_MAX__;1.18973149535723176502e+4932L;__LDBL_MIN_10_EXP__;(-4931);__LDBL_MIN_EXP__;(-16381);__LDBL_MIN__;3.36210314311209350626e-4932L;__POINTER_WIDTH__;64;__BIGGEST_ALIGNMENT__;16;__INT8_TYPE__;signed char;__INT8_FMTd__;"hhd";__INT8_FMTi__;"hhi";__INT8_C_SUFFIX__; ;__INT16_TYPE__;short;__INT16_FMTd__;"hd";__INT16_FMTi__;"hi";__INT16_C_SUFFIX__; ;__INT32_TYPE__;int;__INT32_FMTd__;"d";__INT32_FMTi__;"i";__INT32_C_SUFFIX__; ;__INT64_TYPE__;long long int;__INT64_FMTd__;"lld";__INT64_FMTi__;"lli";__INT64_C_SUFFIX__;LL;__UINT8_TYPE__;unsigned char;__UINT8_FMTo__;"hho";__UINT8_FMTu__;"hhu";__UINT8_FMTx__;"hhx";__UINT8_FMTX__;"hhX";__UINT8_C_SUFFIX__; ;__UINT8_MAX__;255;__INT8_MAX__;127;__UINT16_TYPE__;unsigned short;__UINT16_FMTo__;"ho";__UINT16_FMTu__;"hu";__UINT16_FMTx__;"hx";__UINT16_FMTX__;"hX";__UINT16_C_SUFFIX__; ;__UINT16_MAX__;65535;__INT16_MAX__;32767;__UINT32_TYPE__;unsigned int;__UINT32_FMTo__;"o";__UINT32_FMTu__;"u";__UINT32_FMTx__;"x";__UINT32_FMTX__;"X";__UINT32_C_SUFFIX__;U;__UINT32_MAX__;4294967295U;__INT32_MAX__;2147483647;__UINT64_TYPE__;long long unsigned int;__UINT64_FMTo__;"llo";__UINT64_FMTu__;"llu";__UINT64_FMTx__;"llx";__UINT64_FMTX__;"llX";__UINT64_C_SUFFIX__;ULL;__UINT64_MAX__;18446744073709551615ULL;__INT64_MAX__;9223372036854775807LL;__INT_LEAST8_TYPE__;signed char;__INT_LEAST8_MAX__;127;__INT_LEAST8_FMTd__;"hhd";__INT_LEAST8_FMTi__;"hhi";__UINT_LEAST8_TYPE__;unsigned char;__UINT_LEAST8_MAX__;255;__UINT_LEAST8_FMTo__;"hho";__UINT_LEAST8_FMTu__;"hhu";__UINT_LEAST8_FMTx__;"hhx";__UINT_LEAST8_FMTX__;"hhX";__INT_LEAST16_TYPE__;short;__INT_LEAST16_MAX__;32767;__INT_LEAST16_FMTd__;"hd";__INT_LEAST16_FMTi__;"hi";__UINT_LEAST16_TYPE__;unsigned short;__UINT_LEAST16_MAX__;65535;__UINT_LEAST16_FMTo__;"ho";__UINT_LEAST16_FMTu__;"hu";__UINT_LEAST16_FMTx__;"hx";__UINT_LEAST16_FMTX__;"hX";__INT_LEAST32_TYPE__;int;__INT_LEAST32_MAX__;2147483647;__INT_LEAST32_FMTd__;"d";__INT_LEAST32_FMTi__;"i";__UINT_LEAST32_TYPE__;unsigned int;__UINT_LEAST32_MAX__;4294967295U;__UINT_LEAST32_FMTo__;"o";__UINT_LEAST32_FMTu__;"u";__UINT_LEAST32_FMTx__;"x";__UINT_LEAST32_FMTX__;"X";__INT_LEAST64_TYPE__;long int;__INT_LEAST64_MAX__;9223372036854775807L;__INT_LEAST64_FMTd__;"ld";__INT_LEAST64_FMTi__;"li";__UINT_LEAST64_TYPE__;long unsigned int;__UINT_LEAST64_MAX__;18446744073709551615UL;__UINT_LEAST64_FMTo__;"lo";__UINT_LEAST64_FMTu__;"lu";__UINT_LEAST64_FMTx__;"lx";__UINT_LEAST64_FMTX__;"lX";__INT_FAST8_TYPE__;signed char;__INT_FAST8_MAX__;127;__INT_FAST8_FMTd__;"hhd";__INT_FAST8_FMTi__;"hhi";__UINT_FAST8_TYPE__;unsigned char;__UINT_FAST8_MAX__;255;__UINT_FAST8_FMTo__;"hho";__UINT_FAST8_FMTu__;"hhu";__UINT_FAST8_FMTx__;"hhx";__UINT_FAST8_FMTX__;"hhX";__INT_FAST16_TYPE__;short;__INT_FAST16_MAX__;32767;__INT_FAST16_FMTd__;"hd";__INT_FAST16_FMTi__;"hi";__UINT_FAST16_TYPE__;unsigned short;__UINT_FAST16_MAX__;65535;__UINT_FAST16_FMTo__;"ho";__UINT_FAST16_FMTu__;"hu";__UINT_FAST16_FMTx__;"hx";__UINT_FAST16_FMTX__;"hX";__INT_FAST32_TYPE__;int;__INT_FAST32_MAX__;2147483647;__INT_FAST32_FMTd__;"d";__INT_FAST32_FMTi__;"i";__UINT_FAST32_TYPE__;unsigned int;__UINT_FAST32_MAX__;4294967295U;__UINT_FAST32_FMTo__;"o";__UINT_FAST32_FMTu__;"u";__UINT_FAST32_FMTx__;"x";__UINT_FAST32_FMTX__;"X";__INT_FAST64_TYPE__;long int;__INT_FAST64_MAX__;9223372036854775807L;__INT_FAST64_FMTd__;"ld";__INT_FAST64_FMTi__;"li";__UINT_FAST64_TYPE__;long unsigned int;__UINT_FAST64_MAX__;18446744073709551615UL;__UINT_FAST64_FMTo__;"lo";__UINT_FAST64_FMTu__;"lu";__UINT_FAST64_FMTx__;"lx";__UINT_FAST64_FMTX__;"lX";__USER_LABEL_PREFIX__;_;__FINITE_MATH_ONLY__;0;__GNUC_GNU_INLINE__;1;__GCC_ATOMIC_TEST_AND_SET_TRUEVAL;1;__CLANG_ATOMIC_BOOL_LOCK_FREE;2;__CLANG_ATOMIC_CHAR_LOCK_FREE;2;__CLANG_ATOMIC_CHAR16_T_LOCK_FREE;2;__CLANG_ATOMIC_CHAR32_T_LOCK_FREE;2;__CLANG_ATOMIC_WCHAR_T_LOCK_FREE;2;__CLANG_ATOMIC_SHORT_LOCK_FREE;2;__CLANG_ATOMIC_INT_LOCK_FREE;2;__CLANG_ATOMIC_LONG_LOCK_FREE;2;__CLANG_ATOMIC_LLONG_LOCK_FREE;2;__CLANG_ATOMIC_POINTER_LOCK_FREE;2;__GCC_ATOMIC_BOOL_LOCK_FREE;2;__GCC_ATOMIC_CHAR_LOCK_FREE;2;__GCC_ATOMIC_CHAR16_T_LOCK_FREE;2;__GCC_ATOMIC_CHAR32_T_LOCK_FREE;2;__GCC_ATOMIC_WCHAR_T_LOCK_FREE;2;__GCC_ATOMIC_SHORT_LOCK_FREE;2;__GCC_ATOMIC_INT_LOCK_FREE;2;__GCC_ATOMIC_LONG_LOCK_FREE;2;__GCC_ATOMIC_LLONG_LOCK_FREE;2;__GCC_ATOMIC_POINTER_LOCK_FREE;2;__NO_INLINE__;1;__PIC__;2;__pic__;2;__FLT_EVAL_METHOD__;0;__FLT_RADIX__;2;__DECIMAL_DIG__;__LDBL_DECIMAL_DIG__;__SSP__;1;__nonnull;_Nonnull;__null_unspecified;_Null_unspecified;__nullable;_Nullable;__GLIBCXX_TYPE_INT_N_0;__int128;__GLIBCXX_BITSIZE_INT_N_0;128;__amd64__;1;__amd64;1;__x86_64;1;__x86_64__;1;__core2;1;__core2__;1;__tune_core2__;1;__REGISTER_PREFIX__; ;__NO_MATH_INLINES;1;__FXSR__;1;__SSE4_1__;1;__SSSE3__;1;__SSE3__;1;__SSE2__;1;__SSE2_MATH__;1;__SSE__;1;__SSE_MATH__;1;__MMX__;1;__GCC_HAVE_SYNC_COMPARE_AND_SWAP_1;1;__GCC_HAVE_SYNC_COMPARE_AND_SWAP_2;1;__GCC_HAVE_SYNC_COMPARE_AND_SWAP_4;1;__GCC_HAVE_SYNC_COMPARE_AND_SWAP_8;1;__GCC_HAVE_SYNC_COMPARE_AND_SWAP_16;1;__APPLE_CC__;6000;__APPLE__;1;__STDC_NO_THREADS__;1;OBJC_NEW_PROPERTIES;1;__apple_build_version__;10010046;__weak;__attribute__((objc_gc(weak)));__strong; ;__unsafe_unretained; ;__DYNAMIC__;1;__ENVIRONMENT_MAC_OS_X_VERSION_MIN_REQUIRED__;101400;__MACH__;1;__STDC__;1;__STDC_HOSTED__;1;__cplusplus;199711L;__STDCPP_DEFAULT_NEW_ALIGNMENT__;16UL;__STDC_UTF_16__;1;__STDC_UTF_32__;1
//CXX compiler system include directories
CMAKE_EXTRA_GENERATOR_CXX_SYSTEM_INCLUDE_DIRS:INTERNAL=/Applications/Xcode.app/Contents/Developer/Toolchains/XcodeDefault.xctoolchain/usr/include/c++/v1;/usr/local/include;/Applications/Xcode.app/Contents/Developer/Toolchains/XcodeDefault.xctoolchain/usr/lib/clang/10.0.1/include;/Applications/Xcode.app/Contents/Developer/Toolchains/XcodeDefault.xctoolchain/usr/include;/System/Library/Frameworks;/Library/Frameworks
//C compiler system defined macros
CMAKE_EXTRA_GENERATOR_C_SYSTEM_DEFINED_MACROS:INTERNAL=__llvm__;1;__clang__;1;__clang_major__;10;__clang_minor__;0;__clang_patchlevel__;1;__clang_version__;"10.0.1 (clang-1001.0.46.4)";__GNUC_MINOR__;2;__GNUC_PATCHLEVEL__;1;__GNUC__;4;__GXX_ABI_VERSION;1002;__ATOMIC_RELAXED;0;__ATOMIC_CONSUME;1;__ATOMIC_ACQUIRE;2;__ATOMIC_RELEASE;3;__ATOMIC_ACQ_REL;4;__ATOMIC_SEQ_CST;5;__OPENCL_MEMORY_SCOPE_WORK_ITEM;0;__OPENCL_MEMORY_SCOPE_WORK_GROUP;1;__OPENCL_MEMORY_SCOPE_DEVICE;2;__OPENCL_MEMORY_SCOPE_ALL_SVM_DEVICES;3;__OPENCL_MEMORY_SCOPE_SUB_GROUP;4;__PRAGMA_REDEFINE_EXTNAME;1;__VERSION__;"4.2.1 Compatible Apple LLVM 10.0.1 (clang-1001.0.46.4)";__OBJC_BOOL_IS_BOOL;0;__CONSTANT_CFSTRINGS__;1;__block;__attribute__((__blocks__(byref)));__BLOCKS__;1;__ORDER_LITTLE_ENDIAN__;1234;__ORDER_BIG_ENDIAN__;4321;__ORDER_PDP_ENDIAN__;3412;__BYTE_ORDER__;__ORDER_LITTLE_ENDIAN__;__LITTLE_ENDIAN__;1;_LP64;1;__LP64__;1;__CHAR_BIT__;8;__SCHAR_MAX__;127;__SHRT_MAX__;32767;__INT_MAX__;2147483647;__LONG_MAX__;9223372036854775807L;__LONG_LONG_MAX__;9223372036854775807LL;__WCHAR_MAX__;2147483647;__WINT_MAX__;2147483647;__INTMAX_MAX__;9223372036854775807L;__SIZE_MAX__;18446744073709551615UL;__UINTMAX_MAX__;18446744073709551615UL;__PTRDIFF_MAX__;9223372036854775807L;__INTPTR_MAX__;9223372036854775807L;__UINTPTR_MAX__;18446744073709551615UL;__SIZEOF_DOUBLE__;8;__SIZEOF_FLOAT__;4;__SIZEOF_INT__;4;__SIZEOF_LONG__;8;__SIZEOF_LONG_DOUBLE__;16;__SIZEOF_LONG_LONG__;8;__SIZEOF_POINTER__;8;__SIZEOF_SHORT__;2;__SIZEOF_PTRDIFF_T__;8;__SIZEOF_SIZE_T__;8;__SIZEOF_WCHAR_T__;4;__SIZEOF_WINT_T__;4;__SIZEOF_INT128__;16;__INTMAX_TYPE__;long int;__INTMAX_FMTd__;"ld";__INTMAX_FMTi__;"li";__INTMAX_C_SUFFIX__;L;__UINTMAX_TYPE__;long unsigned int;__UINTMAX_FMTo__;"lo";__UINTMAX_FMTu__;"lu";__UINTMAX_FMTx__;"lx";__UINTMAX_FMTX__;"lX";__UINTMAX_C_SUFFIX__;UL;__INTMAX_WIDTH__;64;__PTRDIFF_TYPE__;long int;__PTRDIFF_FMTd__;"ld";__PTRDIFF_FMTi__;"li";__PTRDIFF_WIDTH__;64;__INTPTR_TYPE__;long int;__INTPTR_FMTd__;"ld";__INTPTR_FMTi__;"li";__INTPTR_WIDTH__;64;__SIZE_TYPE__;long unsigned int;__SIZE_FMTo__;"lo";__SIZE_FMTu__;"lu";__SIZE_FMTx__;"lx";__SIZE_FMTX__;"lX";__SIZE_WIDTH__;64;__WCHAR_TYPE__;int;__WCHAR_WIDTH__;32;__WINT_TYPE__;int;__WINT_WIDTH__;32;__SIG_ATOMIC_WIDTH__;32;__SIG_ATOMIC_MAX__;2147483647;__CHAR16_TYPE__;unsigned short;__CHAR32_TYPE__;unsigned int;__UINTMAX_WIDTH__;64;__UINTPTR_TYPE__;long unsigned int;__UINTPTR_FMTo__;"lo";__UINTPTR_FMTu__;"lu";__UINTPTR_FMTx__;"lx";__UINTPTR_FMTX__;"lX";__UINTPTR_WIDTH__;64;__FLT16_DENORM_MIN__;5.9604644775390625e-8F16;__FLT16_HAS_DENORM__;1;__FLT16_DIG__;3;__FLT16_DECIMAL_DIG__;5;__FLT16_EPSILON__;9.765625e-4F16;__FLT16_HAS_INFINITY__;1;__FLT16_HAS_QUIET_NAN__;1;__FLT16_MANT_DIG__;11;__FLT16_MAX_10_EXP__;4;__FLT16_MAX_EXP__;15;__FLT16_MAX__;6.5504e+4F16;__FLT16_MIN_10_EXP__;(-13);__FLT16_MIN_EXP__;(-14);__FLT16_MIN__;6.103515625e-5F16;__FLT_DENORM_MIN__;1.40129846e-45F;__FLT_HAS_DENORM__;1;__FLT_DIG__;6;__FLT_DECIMAL_DIG__;9;__FLT_EPSILON__;1.19209290e-7F;__FLT_HAS_INFINITY__;1;__FLT_HAS_QUIET_NAN__;1;__FLT_MANT_DIG__;24;__FLT_MAX_10_EXP__;38;__FLT_MAX_EXP__;128;__FLT_MAX__;3.40282347e+38F;__FLT_MIN_10_EXP__;(-37);__FLT_MIN_EXP__;(-125);__FLT_MIN__;1.17549435e-38F;__DBL_DENORM_MIN__;4.9406564584124654e-324;__DBL_HAS_DENORM__;1;__DBL_DIG__;15;__DBL_DECIMAL_DIG__;17;__DBL_EPSILON__;2.2204460492503131e-16;__DBL_HAS_INFINITY__;1;__DBL_HAS_QUIET_NAN__;1;__DBL_MANT_DIG__;53;__DBL_MAX_10_EXP__;308;__DBL_MAX_EXP__;1024;__DBL_MAX__;1.7976931348623157e+308;__DBL_MIN_10_EXP__;(-307);__DBL_MIN_EXP__;(-1021);__DBL_MIN__;2.2250738585072014e-308;__LDBL_DENORM_MIN__;3.64519953188247460253e-4951L;__LDBL_HAS_DENORM__;1;__LDBL_DIG__;18;__LDBL_DECIMAL_DIG__;21;__LDBL_EPSILON__;1.08420217248550443401e-19L;__LDBL_HAS_INFINITY__;1;__LDBL_HAS_QUIET_NAN__;1;__LDBL_MANT_DIG__;64;__LDBL_MAX_10_EXP__;4932;__LDBL_MAX_EXP__;16384;__LDBL_MAX__;1.18973149535723176502e+4932L;__LDBL_MIN_10_EXP__;(-4931);__LDBL_MIN_EXP__;(-16381);__LDBL_MIN__;3.36210314311209350626e-4932L;__POINTER_WIDTH__;64;__BIGGEST_ALIGNMENT__;16;__INT8_TYPE__;signed char;__INT8_FMTd__;"hhd";__INT8_FMTi__;"hhi";__INT8_C_SUFFIX__; ;__INT16_TYPE__;short;__INT16_FMTd__;"hd";__INT16_FMTi__;"hi";__INT16_C_SUFFIX__; ;__INT32_TYPE__;int;__INT32_FMTd__;"d";__INT32_FMTi__;"i";__INT32_C_SUFFIX__; ;__INT64_TYPE__;long long int;__INT64_FMTd__;"lld";__INT64_FMTi__;"lli";__INT64_C_SUFFIX__;LL;__UINT8_TYPE__;unsigned char;__UINT8_FMTo__;"hho";__UINT8_FMTu__;"hhu";__UINT8_FMTx__;"hhx";__UINT8_FMTX__;"hhX";__UINT8_C_SUFFIX__; ;__UINT8_MAX__;255;__INT8_MAX__;127;__UINT16_TYPE__;unsigned short;__UINT16_FMTo__;"ho";__UINT16_FMTu__;"hu";__UINT16_FMTx__;"hx";__UINT16_FMTX__;"hX";__UINT16_C_SUFFIX__; ;__UINT16_MAX__;65535;__INT16_MAX__;32767;__UINT32_TYPE__;unsigned int;__UINT32_FMTo__;"o";__UINT32_FMTu__;"u";__UINT32_FMTx__;"x";__UINT32_FMTX__;"X";__UINT32_C_SUFFIX__;U;__UINT32_MAX__;4294967295U;__INT32_MAX__;2147483647;__UINT64_TYPE__;long long unsigned int;__UINT64_FMTo__;"llo";__UINT64_FMTu__;"llu";__UINT64_FMTx__;"llx";__UINT64_FMTX__;"llX";__UINT64_C_SUFFIX__;ULL;__UINT64_MAX__;18446744073709551615ULL;__INT64_MAX__;9223372036854775807LL;__INT_LEAST8_TYPE__;signed char;__INT_LEAST8_MAX__;127;__INT_LEAST8_FMTd__;"hhd";__INT_LEAST8_FMTi__;"hhi";__UINT_LEAST8_TYPE__;unsigned char;__UINT_LEAST8_MAX__;255;__UINT_LEAST8_FMTo__;"hho";__UINT_LEAST8_FMTu__;"hhu";__UINT_LEAST8_FMTx__;"hhx";__UINT_LEAST8_FMTX__;"hhX";__INT_LEAST16_TYPE__;short;__INT_LEAST16_MAX__;32767;__INT_LEAST16_FMTd__;"hd";__INT_LEAST16_FMTi__;"hi";__UINT_LEAST16_TYPE__;unsigned short;__UINT_LEAST16_MAX__;65535;__UINT_LEAST16_FMTo__;"ho";__UINT_LEAST16_FMTu__;"hu";__UINT_LEAST16_FMTx__;"hx";__UINT_LEAST16_FMTX__;"hX";__INT_LEAST32_TYPE__;int;__INT_LEAST32_MAX__;2147483647;__INT_LEAST32_FMTd__;"d";__INT_LEAST32_FMTi__;"i";__UINT_LEAST32_TYPE__;unsigned int;__UINT_LEAST32_MAX__;4294967295U;__UINT_LEAST32_FMTo__;"o";__UINT_LEAST32_FMTu__;"u";__UINT_LEAST32_FMTx__;"x";__UINT_LEAST32_FMTX__;"X";__INT_LEAST64_TYPE__;long int;__INT_LEAST64_MAX__;9223372036854775807L;__INT_LEAST64_FMTd__;"ld";__INT_LEAST64_FMTi__;"li";__UINT_LEAST64_TYPE__;long unsigned int;__UINT_LEAST64_MAX__;18446744073709551615UL;__UINT_LEAST64_FMTo__;"lo";__UINT_LEAST64_FMTu__;"lu";__UINT_LEAST64_FMTx__;"lx";__UINT_LEAST64_FMTX__;"lX";__INT_FAST8_TYPE__;signed char;__INT_FAST8_MAX__;127;__INT_FAST8_FMTd__;"hhd";__INT_FAST8_FMTi__;"hhi";__UINT_FAST8_TYPE__;unsigned char;__UINT_FAST8_MAX__;255;__UINT_FAST8_FMTo__;"hho";__UINT_FAST8_FMTu__;"hhu";__UINT_FAST8_FMTx__;"hhx";__UINT_FAST8_FMTX__;"hhX";__INT_FAST16_TYPE__;short;__INT_FAST16_MAX__;32767;__INT_FAST16_FMTd__;"hd";__INT_FAST16_FMTi__;"hi";__UINT_FAST16_TYPE__;unsigned short;__UINT_FAST16_MAX__;65535;__UINT_FAST16_FMTo__;"ho";__UINT_FAST16_FMTu__;"hu";__UINT_FAST16_FMTx__;"hx";__UINT_FAST16_FMTX__;"hX";__INT_FAST32_TYPE__;int;__INT_FAST32_MAX__;2147483647;__INT_FAST32_FMTd__;"d";__INT_FAST32_FMTi__;"i";__UINT_FAST32_TYPE__;unsigned int;__UINT_FAST32_MAX__;4294967295U;__UINT_FAST32_FMTo__;"o";__UINT_FAST32_FMTu__;"u";__UINT_FAST32_FMTx__;"x";__UINT_FAST32_FMTX__;"X";__INT_FAST64_TYPE__;long int;__INT_FAST64_MAX__;9223372036854775807L;__INT_FAST64_FMTd__;"ld";__INT_FAST64_FMTi__;"li";__UINT_FAST64_TYPE__;long unsigned int;__UINT_FAST64_MAX__;18446744073709551615UL;__UINT_FAST64_FMTo__;"lo";__UINT_FAST64_FMTu__;"lu";__UINT_FAST64_FMTx__;"lx";__UINT_FAST64_FMTX__;"lX";__USER_LABEL_PREFIX__;_;__FINITE_MATH_ONLY__;0;__GNUC_STDC_INLINE__;1;__GCC_ATOMIC_TEST_AND_SET_TRUEVAL;1;__CLANG_ATOMIC_BOOL_LOCK_FREE;2;__CLANG_ATOMIC_CHAR_LOCK_FREE;2;__CLANG_ATOMIC_CHAR16_T_LOCK_FREE;2;__CLANG_ATOMIC_CHAR32_T_LOCK_FREE;2;__CLANG_ATOMIC_WCHAR_T_LOCK_FREE;2;__CLANG_ATOMIC_SHORT_LOCK_FREE;2;__CLANG_ATOMIC_INT_LOCK_FREE;2;__CLANG_ATOMIC_LONG_LOCK_FREE;2;__CLANG_ATOMIC_LLONG_LOCK_FREE;2;__CLANG_ATOMIC_POINTER_LOCK_FREE;2;__GCC_ATOMIC_BOOL_LOCK_FREE;2;__GCC_ATOMIC_CHAR_LOCK_FREE;2;__GCC_ATOMIC_CHAR16_T_LOCK_FREE;2;__GCC_ATOMIC_CHAR32_T_LOCK_FREE;2;__GCC_ATOMIC_WCHAR_T_LOCK_FREE;2;__GCC_ATOMIC_SHORT_LOCK_FREE;2;__GCC_ATOMIC_INT_LOCK_FREE;2;__GCC_ATOMIC_LONG_LOCK_FREE;2;__GCC_ATOMIC_LLONG_LOCK_FREE;2;__GCC_ATOMIC_POINTER_LOCK_FREE;2;__NO_INLINE__;1;__PIC__;2;__pic__;2;__FLT_EVAL_METHOD__;0;__FLT_RADIX__;2;__DECIMAL_DIG__;__LDBL_DECIMAL_DIG__;__SSP__;1;__nonnull;_Nonnull;__null_unspecified;_Null_unspecified;__nullable;_Nullable;__amd64__;1;__amd64;1;__x86_64;1;__x86_64__;1;__core2;1;__core2__;1;__tune_core2__;1;__REGISTER_PREFIX__; ;__NO_MATH_INLINES;1;__FXSR__;1;__SSE4_1__;1;__SSSE3__;1;__SSE3__;1;__SSE2__;1;__SSE2_MATH__;1;__SSE__;1;__SSE_MATH__;1;__MMX__;1;__GCC_HAVE_SYNC_COMPARE_AND_SWAP_1;1;__GCC_HAVE_SYNC_COMPARE_AND_SWAP_2;1;__GCC_HAVE_SYNC_COMPARE_AND_SWAP_4;1;__GCC_HAVE_SYNC_COMPARE_AND_SWAP_8;1;__GCC_HAVE_SYNC_COMPARE_AND_SWAP_16;1;__APPLE_CC__;6000;__APPLE__;1;__STDC_NO_THREADS__;1;OBJC_NEW_PROPERTIES;1;__apple_build_version__;10010046;__weak;__attribute__((objc_gc(weak)));__strong; ;__unsafe_unretained; ;__DYNAMIC__;1;__ENVIRONMENT_MAC_OS_X_VERSION_MIN_REQUIRED__;101400;__MACH__;1;__STDC__;1;__STDC_HOSTED__;1;__STDC_VERSION__;201112L;__STDC_UTF_16__;1;__STDC_UTF_32__;1
//C compiler system include directories
CMAKE_EXTRA_GENERATOR_C_SYSTEM_INCLUDE_DIRS:INTERNAL=/usr/local/include;/Applications/Xcode.app/Contents/Developer/Toolchains/XcodeDefault.xctoolchain/usr/lib/clang/10.0.1/include;/Applications/Xcode.app/Contents/Developer/Toolchains/XcodeDefault.xctoolchain/usr/include;/System/Library/Frameworks;/Library/Frameworks
//Name of generator.
CMAKE_GENERATOR:INTERNAL=Unix Makefiles
//Generator instance identifier.
CMAKE_GENERATOR_INSTANCE:INTERNAL=
//Name of generator platform.
CMAKE_GENERATOR_PLATFORM:INTERNAL=
//Name of generator toolset.
CMAKE_GENERATOR_TOOLSET:INTERNAL=
//Source directory with the top level CMakeLists.txt file for this
// project
CMAKE_HOME_DIRECTORY:INTERNAL=/Users/mohammed-durham/Google Drive/Studying/phD/Coding/C++/ICDM
//ADVANCED property for variable: CMAKE_INSTALL_NAME_TOOL
CMAKE_INSTALL_NAME_TOOL-ADVANCED:INTERNAL=1
//ADVANCED property for variable: CMAKE_LINKER
CMAKE_LINKER-ADVANCED:INTERNAL=1
//ADVANCED property for variable: CMAKE_MAKE_PROGRAM
CMAKE_MAKE_PROGRAM-ADVANCED:INTERNAL=1
//ADVANCED property for variable: CMAKE_MODULE_LINKER_FLAGS
CMAKE_MODULE_LINKER_FLAGS-ADVANCED:INTERNAL=1
//ADVANCED property for variable: CMAKE_MODULE_LINKER_FLAGS_DEBUG
CMAKE_MODULE_LINKER_FLAGS_DEBUG-ADVANCED:INTERNAL=1
//ADVANCED property for variable: CMAKE_MODULE_LINKER_FLAGS_MINSIZEREL
CMAKE_MODULE_LINKER_FLAGS_MINSIZEREL-ADVANCED:INTERNAL=1
//ADVANCED property for variable: CMAKE_MODULE_LINKER_FLAGS_RELEASE
CMAKE_MODULE_LINKER_FLAGS_RELEASE-ADVANCED:INTERNAL=1
//ADVANCED property for variable: CMAKE_MODULE_LINKER_FLAGS_RELWITHDEBINFO
CMAKE_MODULE_LINKER_FLAGS_RELWITHDEBINFO-ADVANCED:INTERNAL=1
//ADVANCED property for variable: CMAKE_NM
CMAKE_NM-ADVANCED:INTERNAL=1
//number of local generators
CMAKE_NUMBER_OF_MAKEFILES:INTERNAL=1
//ADVANCED property for variable: CMAKE_OBJCOPY
CMAKE_OBJCOPY-ADVANCED:INTERNAL=1
//ADVANCED property for variable: CMAKE_OBJDUMP
CMAKE_OBJDUMP-ADVANCED:INTERNAL=1
//Platform information initialized
CMAKE_PLATFORM_INFO_INITIALIZED:INTERNAL=1
//ADVANCED property for variable: CMAKE_RANLIB
CMAKE_RANLIB-ADVANCED:INTERNAL=1
//Path to CMake installation.
CMAKE_ROOT:INTERNAL=/Applications/CLion.app/Contents/bin/cmake/mac/share/cmake-3.14
//ADVANCED property for variable: CMAKE_SHARED_LINKER_FLAGS
CMAKE_SHARED_LINKER_FLAGS-ADVANCED:INTERNAL=1
//ADVANCED property for variable: CMAKE_SHARED_LINKER_FLAGS_DEBUG
CMAKE_SHARED_LINKER_FLAGS_DEBUG-ADVANCED:INTERNAL=1
//ADVANCED property for variable: CMAKE_SHARED_LINKER_FLAGS_MINSIZEREL
CMAKE_SHARED_LINKER_FLAGS_MINSIZEREL-ADVANCED:INTERNAL=1
//ADVANCED property for variable: CMAKE_SHARED_LINKER_FLAGS_RELEASE
CMAKE_SHARED_LINKER_FLAGS_RELEASE-ADVANCED:INTERNAL=1
//ADVANCED property for variable: CMAKE_SHARED_LINKER_FLAGS_RELWITHDEBINFO
CMAKE_SHARED_LINKER_FLAGS_RELWITHDEBINFO-ADVANCED:INTERNAL=1
//ADVANCED property for variable: CMAKE_SKIP_INSTALL_RPATH
CMAKE_SKIP_INSTALL_RPATH-ADVANCED:INTERNAL=1
//ADVANCED property for variable: CMAKE_SKIP_RPATH
CMAKE_SKIP_RPATH-ADVANCED:INTERNAL=1
//ADVANCED property for variable: CMAKE_STATIC_LINKER_FLAGS
CMAKE_STATIC_LINKER_FLAGS-ADVANCED:INTERNAL=1
//ADVANCED property for variable: CMAKE_STATIC_LINKER_FLAGS_DEBUG
CMAKE_STATIC_LINKER_FLAGS_DEBUG-ADVANCED:INTERNAL=1
//ADVANCED property for variable: CMAKE_STATIC_LINKER_FLAGS_MINSIZEREL
CMAKE_STATIC_LINKER_FLAGS_MINSIZEREL-ADVANCED:INTERNAL=1
//ADVANCED property for variable: CMAKE_STATIC_LINKER_FLAGS_RELEASE
CMAKE_STATIC_LINKER_FLAGS_RELEASE-ADVANCED:INTERNAL=1
//ADVANCED property for variable: CMAKE_STATIC_LINKER_FLAGS_RELWITHDEBINFO
CMAKE_STATIC_LINKER_FLAGS_RELWITHDEBINFO-ADVANCED:INTERNAL=1
//ADVANCED property for variable: CMAKE_STRIP
CMAKE_STRIP-ADVANCED:INTERNAL=1
//uname command
CMAKE_UNAME:INTERNAL=/usr/bin/uname
//ADVANCED property for variable: CMAKE_VERBOSE_MAKEFILE
CMAKE_VERBOSE_MAKEFILE-ADVANCED:INTERNAL=1
//ADVANCED property for variable: ProcessorCount_cmd_sysctl
ProcessorCount_cmd_sysctl-ADVANCED:INTERNAL=1
