# Supplementary material for: A novel user-centric happiness model for personalized tour recommendations
Source: PeerJ Comput Sci. 2025 Apr 22;11:e2837. doi: 10.7717/peerj-cs.2837 (PMC12192884; doi:10.7717/peerj-cs.2837)
Supplement: Supplemental Information 1 [file peerj-cs-11-2837-s001.zip › ICDM/cmake-build-debug/CMakeFiles/3.13.4/CMakeSystem.cmake]

set(CMAKE_HOST_SYSTEM "Darwin-18.5.0")
set(CMAKE_HOST_SYSTEM_NAME "Darwin")
set(CMAKE_HOST_SYSTEM_VERSION "18.5.0")
set(CMAKE_HOST_SYSTEM_PROCESSOR "x86_64")


set(CMAKE_SYSTEM "Darwin-18.5.0")
set(CMAKE_SYSTEM_NAME "Darwin")
set(CMAKE_SYSTEM_VERSION "18.5.0")
set(CMAKE_SYSTEM_PROCESSOR "x86_64")

set(CMAKE_CROSSCOMPILING "FALSE")

set(CMAKE_SYSTEM_LOADED 1)
