# Supplementary material for: A novel user-centric happiness model for personalized tour recommendations
Source: PeerJ Comput Sci. 2025 Apr 22;11:e2837. doi: 10.7717/peerj-cs.2837 (PMC12192884; doi:10.7717/peerj-cs.2837)
Supplement: Supplemental Information 1 [file peerj-cs-11-2837-s001.zip › ICDM/cmake-build-debug/CMakeFiles/CMakeDirectoryInformation.cmake]

# CMAKE generated file: DO NOT EDIT!
# Generated by "Unix Makefiles" Generator, CMake Version 3.14

# Relative path conversion top directories.
set(CMAKE_RELATIVE_PATH_TOP_SOURCE "/Users/mohammed-durham/Google Drive/Studying/phD/Coding/C++/ICDM")
set(CMAKE_RELATIVE_PATH_TOP_BINARY "/Users/mohammed-durham/Google Drive/Studying/phD/Coding/C++/ICDM/cmake-build-debug")

# Force unix paths in dependencies.
set(CMAKE_FORCE_UNIX_PATHS 1)


# The C and CXX include file regular expressions for this directory.
set(CMAKE_C_INCLUDE_REGEX_SCAN "^.*$")
set(CMAKE_C_INCLUDE_REGEX_COMPLAIN "^$")
set(CMAKE_CXX_INCLUDE_REGEX_SCAN ${CMAKE_C_INCLUDE_REGEX_SCAN})
set(CMAKE_CXX_INCLUDE_REGEX_COMPLAIN ${CMAKE_C_INCLUDE_REGEX_COMPLAIN})
