# Supplementary material for: A novel user-centric happiness model for personalized tour recommendations
Source: PeerJ Comput Sci. 2025 Apr 22;11:e2837. doi: 10.7717/peerj-cs.2837 (PMC12192884; doi:10.7717/peerj-cs.2837)
Supplement: Supplemental Information 1 [file peerj-cs-11-2837-s001.zip › ICDM/cmake-build-debug/CMakeFiles/CMakeOutput.log]

The system is: Darwin - 18.5.0 - x86_64
Compiling the C compiler identification source file "CMakeCCompilerId.c" succeeded.
Compiler: /Applications/Xcode.app/Contents/Developer/Toolchains/XcodeDefault.xctoolchain/usr/bin/cc 
Build flags: 
Id flags:  

The output was:
0


Compilation of the C compiler identification source "CMakeCCompilerId.c" produced "a.out"

The C compiler identification is AppleClang, found in "/Users/mohammed-durham/Google Drive/Studying/phD/Coding/C++/ICDM/cmake-build-debug/CMakeFiles/3.13.4/CompilerIdC/a.out"

Compiling the CXX compiler identification source file "CMakeCXXCompilerId.cpp" succeeded.
Compiler: /Applications/Xcode.app/Contents/Developer/Toolchains/XcodeDefault.xctoolchain/usr/bin/c++ 
Build flags: 
Id flags:  

The output was:
0


Compilation of the CXX compiler identification source "CMakeCXXCompilerId.cpp" produced "a.out"

The CXX compiler identification is AppleClang, found in "/Users/mohammed-durham/Google Drive/Studying/phD/Coding/C++/ICDM/cmake-build-debug/CMakeFiles/3.13.4/CompilerIdCXX/a.out"

Determining if the C compiler works passed with the following output:
Change Dir: /Users/mohammed-durham/Google Drive/Studying/phD/Coding/C++/ICDM/cmake-build-debug/CMakeFiles/CMakeTmp

Run Build Command:"/usr/bin/make" "cmTC_adc27/fast"
/Applications/Xcode.app/Contents/Developer/usr/bin/make -f CMakeFiles/cmTC_adc27.dir/build.make CMakeFiles/cmTC_adc27.dir/build
Building C object CMakeFiles/cmTC_adc27.dir/testCCompiler.c.o
/Applications/Xcode.app/Contents/Developer/Toolchains/XcodeDefault.xctoolchain/usr/bin/cc   -isysroot /Applications/Xcode.app/Contents/Developer/Platforms/MacOSX.platform/Developer/SDKs/MacOSX10.14.sdk   -o CMakeFiles/cmTC_adc27.dir/testCCompiler.c.o   -c "/Users/mohammed-durham/Google Drive/Studying/phD/Coding/C++/ICDM/cmake-build-debug/CMakeFiles/CMakeTmp/testCCompiler.c"
Linking C executable cmTC_adc27
/Applications/CLion.app/Contents/bin/cmake/mac/bin/cmake -E cmake_link_script CMakeFiles/cmTC_adc27.dir/link.txt --verbose=1
/Applications/Xcode.app/Contents/Developer/Toolchains/XcodeDefault.xctoolchain/usr/bin/cc   -isysroot /Applications/Xcode.app/Contents/Developer/Platforms/MacOSX.platform/Developer/SDKs/MacOSX10.14.sdk -Wl,-search_paths_first -Wl,-headerpad_max_install_names   CMakeFiles/cmTC_adc27.dir/testCCompiler.c.o  -o cmTC_adc27 


Detecting C compiler ABI info compiled with the following output:
Change Dir: /Users/mohammed-durham/Google Drive/Studying/phD/Coding/C++/ICDM/cmake-build-debug/CMakeFiles/CMakeTmp

Run Build Command:"/usr/bin/make" "cmTC_be350/fast"
/Applications/Xcode.app/Contents/Developer/usr/bin/make -f CMakeFiles/cmTC_be350.dir/build.make CMakeFiles/cmTC_be350.dir/build
Building C object CMakeFiles/cmTC_be350.dir/CMakeCCompilerABI.c.o
/Applications/Xcode.app/Contents/Developer/Toolchains/XcodeDefault.xctoolchain/usr/bin/cc   -isysroot /Applications/Xcode.app/Contents/Developer/Platforms/MacOSX.platform/Developer/SDKs/MacOSX10.14.sdk   -o CMakeFiles/cmTC_be350.dir/CMakeCCompilerABI.c.o   -c /Applications/CLion.app/Contents/bin/cmake/mac/share/cmake-3.13/Modules/CMakeCCompilerABI.c
Linking C executable cmTC_be350
/Applications/CLion.app/Contents/bin/cmake/mac/bin/cmake -E cmake_link_script CMakeFiles/cmTC_be350.dir/link.txt --verbose=1
/Applications/Xcode.app/Contents/Developer/Toolchains/XcodeDefault.xctoolchain/usr/bin/cc   -isysroot /Applications/Xcode.app/Contents/Developer/Platforms/MacOSX.platform/Developer/SDKs/MacOSX10.14.sdk -Wl,-search_paths_first -Wl,-headerpad_max_install_names  -v -Wl,-v CMakeFiles/cmTC_be350.dir/CMakeCCompilerABI.c.o  -o cmTC_be350 
Apple LLVM version 10.0.1 (clang-1001.0.46.4)
Target: x86_64-apple-darwin18.5.0
Thread model: posix
InstalledDir: /Applications/Xcode.app/Contents/Developer/Toolchains/XcodeDefault.xctoolchain/usr/bin
 "/Applications/Xcode.app/Contents/Developer/Toolchains/XcodeDefault.xctoolchain/usr/bin/ld" -demangle -lto_library /Applications/Xcode.app/Contents/Developer/Toolchains/XcodeDefault.xctoolchain/usr/lib/libLTO.dylib -dynamic -arch x86_64 -macosx_version_min 10.14.0 -syslibroot /Applications/Xcode.app/Contents/Developer/Platforms/MacOSX.platform/Developer/SDKs/MacOSX10.14.sdk -o cmTC_be350 -search_paths_first -headerpad_max_install_names -v CMakeFiles/cmTC_be350.dir/CMakeCCompilerABI.c.o -lSystem /Applications/Xcode.app/Contents/Developer/Toolchains/XcodeDefault.xctoolchain/usr/lib/clang/10.0.1/lib/darwin/libclang_rt.osx.a
@(#)PROGRAM:ld  PROJECT:ld64-450.3
BUILD 18:45:16 Apr  4 2019
configured to support archs: armv6 armv7 armv7s arm64 arm64e arm64_32 i386 x86_64 x86_64h armv6m armv7k armv7m armv7em
Library search paths:
	/Applications/Xcode.app/Contents/Developer/Platforms/MacOSX.platform/Developer/SDKs/MacOSX10.14.sdk/usr/lib
Framework search paths:
	/Applications/Xcode.app/Contents/Developer/Platforms/MacOSX.platform/Developer/SDKs/MacOSX10.14.sdk/System/Library/Frameworks/


Parsed C implicit link information from above output:
  link line regex: [^( *|.*[/\])(ld|CMAKE_LINK_STARTFILE-NOTFOUND|([^/\]+-)?ld|collect2)[^/\]*( |$)]
  ignore line: [Change Dir: /Users/mohammed-durham/Google Drive/Studying/phD/Coding/C++/ICDM/cmake-build-debug/CMakeFiles/CMakeTmp]
  ignore line: []
  ignore line: [Run Build Command:"/usr/bin/make" "cmTC_be350/fast"]
  ignore line: [/Applications/Xcode.app/Contents/Developer/usr/bin/make -f CMakeFiles/cmTC_be350.dir/build.make CMakeFiles/cmTC_be350.dir/build]
  ignore line: [Building C object CMakeFiles/cmTC_be350.dir/CMakeCCompilerABI.c.o]
  ignore line: [/Applications/Xcode.app/Contents/Developer/Toolchains/XcodeDefault.xctoolchain/usr/bin/cc   -isysroot /Applications/Xcode.app/Contents/Developer/Platforms/MacOSX.platform/Developer/SDKs/MacOSX10.14.sdk   -o CMakeFiles/cmTC_be350.dir/CMakeCCompilerABI.c.o   -c /Applications/CLion.app/Contents/bin/cmake/mac/share/cmake-3.13/Modules/CMakeCCompilerABI.c]
  ignore line: [Linking C executable cmTC_be350]
  ignore line: [/Applications/CLion.app/Contents/bin/cmake/mac/bin/cmake -E cmake_link_script CMakeFiles/cmTC_be350.dir/link.txt --verbose=1]
  ignore line: [/Applications/Xcode.app/Contents/Developer/Toolchains/XcodeDefault.xctoolchain/usr/bin/cc   -isysroot /Applications/Xcode.app/Contents/Developer/Platforms/MacOSX.platform/Developer/SDKs/MacOSX10.14.sdk -Wl,-search_paths_first -Wl,-headerpad_max_install_names  -v -Wl,-v CMakeFiles/cmTC_be350.dir/CMakeCCompilerABI.c.o  -o cmTC_be350 ]
  ignore line: [Apple LLVM version 10.0.1 (clang-1001.0.46.4)]
  ignore line: [Target: x86_64-apple-darwin18.5.0]
  ignore line: [Thread model: posix]
  ignore line: [InstalledDir: /Applications/Xcode.app/Contents/Developer/Toolchains/XcodeDefault.xctoolchain/usr/bin]
  link line: [ "/Applications/Xcode.app/Contents/Developer/Toolchains/XcodeDefault.xctoolchain/usr/bin/ld" -demangle -lto_library /Applications/Xcode.app/Contents/Developer/Toolchains/XcodeDefault.xctoolchain/usr/lib/libLTO.dylib -dynamic -arch x86_64 -macosx_version_min 10.14.0 -syslibroot /Applications/Xcode.app/Contents/Developer/Platforms/MacOSX.platform/Developer/SDKs/MacOSX10.14.sdk -o cmTC_be350 -search_paths_first -headerpad_max_install_names -v CMakeFiles/cmTC_be350.dir/CMakeCCompilerABI.c.o -lSystem /Applications/Xcode.app/Contents/Developer/Toolchains/XcodeDefault.xctoolchain/usr/lib/clang/10.0.1/lib/darwin/libclang_rt.osx.a]
    arg [/Applications/Xcode.app/Contents/Developer/Toolchains/XcodeDefault.xctoolchain/usr/bin/ld] ==> ignore
    arg [-demangle] ==> ignore
    arg [-lto_library] ==> ignore, skip following value
    arg [/Applications/Xcode.app/Contents/Developer/Toolchains/XcodeDefault.xctoolchain/usr/lib/libLTO.dylib] ==> skip value of -lto_library
    arg [-dynamic] ==> ignore
    arg [-arch] ==> ignore
    arg [x86_64] ==> ignore
    arg [-macosx_version_min] ==> ignore
    arg [10.14.0] ==> ignore
    arg [-syslibroot] ==> ignore
    arg [/Applications/Xcode.app/Contents/Developer/Platforms/MacOSX.platform/Developer/SDKs/MacOSX10.14.sdk] ==> ignore
    arg [-o] ==> ignore
    arg [cmTC_be350] ==> ignore
    arg [-search_paths_first] ==> ignore
    arg [-headerpad_max_install_names] ==> ignore
    arg [-v] ==> ignore
    arg [CMakeFiles/cmTC_be350.dir/CMakeCCompilerABI.c.o] ==> ignore
    arg [-lSystem] ==> lib [System]
    arg [/Applications/Xcode.app/Contents/Developer/Toolchains/XcodeDefault.xctoolchain/usr/lib/clang/10.0.1/lib/darwin/libclang_rt.osx.a] ==> lib [/Applications/Xcode.app/Contents/Developer/Toolchains/XcodeDefault.xctoolchain/usr/lib/clang/10.0.1/lib/darwin/libclang_rt.osx.a]
  Library search paths: [;/Applications/Xcode.app/Contents/Developer/Platforms/MacOSX.platform/Developer/SDKs/MacOSX10.14.sdk/usr/lib]
  Framework search paths: [;/Applications/Xcode.app/Contents/Developer/Platforms/MacOSX.platform/Developer/SDKs/MacOSX10.14.sdk/System/Library/Frameworks/]
  remove lib [System]
  remove lib [/Applications/Xcode.app/Contents/Developer/Toolchains/XcodeDefault.xctoolchain/usr/lib/clang/10.0.1/lib/darwin/libclang_rt.osx.a]
  collapse library dir [/Applications/Xcode.app/Contents/Developer/Platforms/MacOSX.platform/Developer/SDKs/MacOSX10.14.sdk/usr/lib] ==> [/Applications/Xcode.app/Contents/Developer/Platforms/MacOSX.platform/Developer/SDKs/MacOSX10.14.sdk/usr/lib]
  collapse framework dir [/Applications/Xcode.app/Contents/Developer/Platforms/MacOSX.platform/Developer/SDKs/MacOSX10.14.sdk/System/Library/Frameworks/] ==> [/Applications/Xcode.app/Contents/Developer/Platforms/MacOSX.platform/Developer/SDKs/MacOSX10.14.sdk/System/Library/Frameworks]
  implicit libs: []
  implicit dirs: [/Applications/Xcode.app/Contents/Developer/Platforms/MacOSX.platform/Developer/SDKs/MacOSX10.14.sdk/usr/lib]
  implicit fwks: [/Applications/Xcode.app/Contents/Developer/Platforms/MacOSX.platform/Developer/SDKs/MacOSX10.14.sdk/System/Library/Frameworks]


Detecting C [-std=c11] compiler features compiled with the following output:
Change Dir: /Users/mohammed-durham/Google Drive/Studying/phD/Coding/C++/ICDM/cmake-build-debug/CMakeFiles/CMakeTmp

Run Build Command:"/usr/bin/make" "cmTC_697d0/fast"
/Applications/Xcode.app/Contents/Developer/usr/bin/make -f CMakeFiles/cmTC_697d0.dir/build.make CMakeFiles/cmTC_697d0.dir/build
Building C object CMakeFiles/cmTC_697d0.dir/feature_tests.c.o
/Applications/Xcode.app/Contents/Developer/Toolchains/XcodeDefault.xctoolchain/usr/bin/cc   -isysroot /Applications/Xcode.app/Contents/Developer/Platforms/MacOSX.platform/Developer/SDKs/MacOSX10.14.sdk   -std=c11 -o CMakeFiles/cmTC_697d0.dir/feature_tests.c.o   -c "/Users/mohammed-durham/Google Drive/Studying/phD/Coding/C++/ICDM/cmake-build-debug/CMakeFiles/feature_tests.c"
Linking C executable cmTC_697d0
/Applications/CLion.app/Contents/bin/cmake/mac/bin/cmake -E cmake_link_script CMakeFiles/cmTC_697d0.dir/link.txt --verbose=1
/Applications/Xcode.app/Contents/Developer/Toolchains/XcodeDefault.xctoolchain/usr/bin/cc   -isysroot /Applications/Xcode.app/Contents/Developer/Platforms/MacOSX.platform/Developer/SDKs/MacOSX10.14.sdk -Wl,-search_paths_first -Wl,-headerpad_max_install_names   CMakeFiles/cmTC_697d0.dir/feature_tests.c.o  -o cmTC_697d0 


    Feature record: C_FEATURE:1c_function_prototypes
    Feature record: C_FEATURE:1c_restrict
    Feature record: C_FEATURE:1c_static_assert
    Feature record: C_FEATURE:1c_variadic_macros


Detecting C [-std=c99] compiler features compiled with the following output:
Change Dir: /Users/mohammed-durham/Google Drive/Studying/phD/Coding/C++/ICDM/cmake-build-debug/CMakeFiles/CMakeTmp

Run Build Command:"/usr/bin/make" "cmTC_9b6ad/fast"
/Applications/Xcode.app/Contents/Developer/usr/bin/make -f CMakeFiles/cmTC_9b6ad.dir/build.make CMakeFiles/cmTC_9b6ad.dir/build
Building C object CMakeFiles/cmTC_9b6ad.dir/feature_tests.c.o
/Applications/Xcode.app/Contents/Developer/Toolchains/XcodeDefault.xctoolchain/usr/bin/cc   -isysroot /Applications/Xcode.app/Contents/Developer/Platforms/MacOSX.platform/Developer/SDKs/MacOSX10.14.sdk   -std=c99 -o CMakeFiles/cmTC_9b6ad.dir/feature_tests.c.o   -c "/Users/mohammed-durham/Google Drive/Studying/phD/Coding/C++/ICDM/cmake-build-debug/CMakeFiles/feature_tests.c"
Linking C executable cmTC_9b6ad
/Applications/CLion.app/Contents/bin/cmake/mac/bin/cmake -E cmake_link_script CMakeFiles/cmTC_9b6ad.dir/link.txt --verbose=1
/Applications/Xcode.app/Contents/Developer/Toolchains/XcodeDefault.xctoolchain/usr/bin/cc   -isysroot /Applications/Xcode.app/Contents/Developer/Platforms/MacOSX.platform/Developer/SDKs/MacOSX10.14.sdk -Wl,-search_paths_first -Wl,-headerpad_max_install_names   CMakeFiles/cmTC_9b6ad.dir/feature_tests.c.o  -o cmTC_9b6ad 


    Feature record: C_FEATURE:1c_function_prototypes
    Feature record: C_FEATURE:1c_restrict
    Feature record: C_FEATURE:0c_static_assert
    Feature record: C_FEATURE:1c_variadic_macros


Detecting C [-std=c90] compiler features compiled with the following output:
Change Dir: /Users/mohammed-durham/Google Drive/Studying/phD/Coding/C++/ICDM/cmake-build-debug/CMakeFiles/CMakeTmp

Run Build Command:"/usr/bin/make" "cmTC_56ba6/fast"
/Applications/Xcode.app/Contents/Developer/usr/bin/make -f CMakeFiles/cmTC_56ba6.dir/build.make CMakeFiles/cmTC_56ba6.dir/build
Building C object CMakeFiles/cmTC_56ba6.dir/feature_tests.c.o
/Applications/Xcode.app/Contents/Developer/Toolchains/XcodeDefault.xctoolchain/usr/bin/cc   -isysroot /Applications/Xcode.app/Contents/Developer/Platforms/MacOSX.platform/Developer/SDKs/MacOSX10.14.sdk   -std=c90 -o CMakeFiles/cmTC_56ba6.dir/feature_tests.c.o   -c "/Users/mohammed-durham/Google Drive/Studying/phD/Coding/C++/ICDM/cmake-build-debug/CMakeFiles/feature_tests.c"
Linking C executable cmTC_56ba6
/Applications/CLion.app/Contents/bin/cmake/mac/bin/cmake -E cmake_link_script CMakeFiles/cmTC_56ba6.dir/link.txt --verbose=1
/Applications/Xcode.app/Contents/Developer/Toolchains/XcodeDefault.xctoolchain/usr/bin/cc   -isysroot /Applications/Xcode.app/Contents/Developer/Platforms/MacOSX.platform/Developer/SDKs/MacOSX10.14.sdk -Wl,-search_paths_first -Wl,-headerpad_max_install_names   CMakeFiles/cmTC_56ba6.dir/feature_tests.c.o  -o cmTC_56ba6 


    Feature record: C_FEATURE:1c_function_prototypes
    Feature record: C_FEATURE:0c_restrict
    Feature record: C_FEATURE:0c_static_assert
    Feature record: C_FEATURE:0c_variadic_macros
Determining if the CXX compiler works passed with the following output:
Change Dir: /Users/mohammed-durham/Google Drive/Studying/phD/Coding/C++/ICDM/cmake-build-debug/CMakeFiles/CMakeTmp

Run Build Command:"/usr/bin/make" "cmTC_573ab/fast"
/Applications/Xcode.app/Contents/Developer/usr/bin/make -f CMakeFiles/cmTC_573ab.dir/build.make CMakeFiles/cmTC_573ab.dir/build
Building CXX object CMakeFiles/cmTC_573ab.dir/testCXXCompiler.cxx.o
/Applications/Xcode.app/Contents/Developer/Toolchains/XcodeDefault.xctoolchain/usr/bin/c++    -isysroot /Applications/Xcode.app/Contents/Developer/Platforms/MacOSX.platform/Developer/SDKs/MacOSX10.14.sdk   -o CMakeFiles/cmTC_573ab.dir/testCXXCompiler.cxx.o -c "/Users/mohammed-durham/Google Drive/Studying/phD/Coding/C++/ICDM/cmake-build-debug/CMakeFiles/CMakeTmp/testCXXCompiler.cxx"
Linking CXX executable cmTC_573ab
/Applications/CLion.app/Contents/bin/cmake/mac/bin/cmake -E cmake_link_script CMakeFiles/cmTC_573ab.dir/link.txt --verbose=1
/Applications/Xcode.app/Contents/Developer/Toolchains/XcodeDefault.xctoolchain/usr/bin/c++    -isysroot /Applications/Xcode.app/Contents/Developer/Platforms/MacOSX.platform/Developer/SDKs/MacOSX10.14.sdk -Wl,-search_paths_first -Wl,-headerpad_max_install_names   CMakeFiles/cmTC_573ab.dir/testCXXCompiler.cxx.o  -o cmTC_573ab 


Detecting CXX compiler ABI info compiled with the following output:
Change Dir: /Users/mohammed-durham/Google Drive/Studying/phD/Coding/C++/ICDM/cmake-build-debug/CMakeFiles/CMakeTmp

Run Build Command:"/usr/bin/make" "cmTC_14309/fast"
/Applications/Xcode.app/Contents/Developer/usr/bin/make -f CMakeFiles/cmTC_14309.dir/build.make CMakeFiles/cmTC_14309.dir/build
Building CXX object CMakeFiles/cmTC_14309.dir/CMakeCXXCompilerABI.cpp.o
/Applications/Xcode.app/Contents/Developer/Toolchains/XcodeDefault.xctoolchain/usr/bin/c++    -isysroot /Applications/Xcode.app/Contents/Developer/Platforms/MacOSX.platform/Developer/SDKs/MacOSX10.14.sdk   -o CMakeFiles/cmTC_14309.dir/CMakeCXXCompilerABI.cpp.o -c /Applications/CLion.app/Contents/bin/cmake/mac/share/cmake-3.13/Modules/CMakeCXXCompilerABI.cpp
Linking CXX executable cmTC_14309
/Applications/CLion.app/Contents/bin/cmake/mac/bin/cmake -E cmake_link_script CMakeFiles/cmTC_14309.dir/link.txt --verbose=1
/Applications/Xcode.app/Contents/Developer/Toolchains/XcodeDefault.xctoolchain/usr/bin/c++    -isysroot /Applications/Xcode.app/Contents/Developer/Platforms/MacOSX.platform/Developer/SDKs/MacOSX10.14.sdk -Wl,-search_paths_first -Wl,-headerpad_max_install_names  -v -Wl,-v CMakeFiles/cmTC_14309.dir/CMakeCXXCompilerABI.cpp.o  -o cmTC_14309 
Apple LLVM version 10.0.1 (clang-1001.0.46.4)
Target: x86_64-apple-darwin18.5.0
Thread model: posix
InstalledDir: /Applications/Xcode.app/Contents/Developer/Toolchains/XcodeDefault.xctoolchain/usr/bin
 "/Applications/Xcode.app/Contents/Developer/Toolchains/XcodeDefault.xctoolchain/usr/bin/ld" -demangle -lto_library /Applications/Xcode.app/Contents/Developer/Toolchains/XcodeDefault.xctoolchain/usr/lib/libLTO.dylib -dynamic -arch x86_64 -macosx_version_min 10.14.0 -syslibroot /Applications/Xcode.app/Contents/Developer/Platforms/MacOSX.platform/Developer/SDKs/MacOSX10.14.sdk -o cmTC_14309 -search_paths_first -headerpad_max_install_names -v CMakeFiles/cmTC_14309.dir/CMakeCXXCompilerABI.cpp.o -lc++ -lSystem /Applications/Xcode.app/Contents/Developer/Toolchains/XcodeDefault.xctoolchain/usr/lib/clang/10.0.1/lib/darwin/libclang_rt.osx.a
@(#)PROGRAM:ld  PROJECT:ld64-450.3
BUILD 18:45:16 Apr  4 2019
configured to support archs: armv6 armv7 armv7s arm64 arm64e arm64_32 i386 x86_64 x86_64h armv6m armv7k armv7m armv7em
Library search paths:
	/Applications/Xcode.app/Contents/Developer/Platforms/MacOSX.platform/Developer/SDKs/MacOSX10.14.sdk/usr/lib
Framework search paths:
	/Applications/Xcode.app/Contents/Developer/Platforms/MacOSX.platform/Developer/SDKs/MacOSX10.14.sdk/System/Library/Frameworks/


Parsed CXX implicit link information from above output:
  link line regex: [^( *|.*[/\])(ld|CMAKE_LINK_STARTFILE-NOTFOUND|([^/\]+-)?ld|collect2)[^/\]*( |$)]
  ignore line: [Change Dir: /Users/mohammed-durham/Google Drive/Studying/phD/Coding/C++/ICDM/cmake-build-debug/CMakeFiles/CMakeTmp]
  ignore line: []
  ignore line: [Run Build Command:"/usr/bin/make" "cmTC_14309/fast"]
  ignore line: [/Applications/Xcode.app/Contents/Developer/usr/bin/make -f CMakeFiles/cmTC_14309.dir/build.make CMakeFiles/cmTC_14309.dir/build]
  ignore line: [Building CXX object CMakeFiles/cmTC_14309.dir/CMakeCXXCompilerABI.cpp.o]
  ignore line: [/Applications/Xcode.app/Contents/Developer/Toolchains/XcodeDefault.xctoolchain/usr/bin/c++    -isysroot /Applications/Xcode.app/Contents/Developer/Platforms/MacOSX.platform/Developer/SDKs/MacOSX10.14.sdk   -o CMakeFiles/cmTC_14309.dir/CMakeCXXCompilerABI.cpp.o -c /Applications/CLion.app/Contents/bin/cmake/mac/share/cmake-3.13/Modules/CMakeCXXCompilerABI.cpp]
  ignore line: [Linking CXX executable cmTC_14309]
  ignore line: [/Applications/CLion.app/Contents/bin/cmake/mac/bin/cmake -E cmake_link_script CMakeFiles/cmTC_14309.dir/link.txt --verbose=1]
  ignore line: [/Applications/Xcode.app/Contents/Developer/Toolchains/XcodeDefault.xctoolchain/usr/bin/c++    -isysroot /Applications/Xcode.app/Contents/Developer/Platforms/MacOSX.platform/Developer/SDKs/MacOSX10.14.sdk -Wl,-search_paths_first -Wl,-headerpad_max_install_names  -v -Wl,-v CMakeFiles/cmTC_14309.dir/CMakeCXXCompilerABI.cpp.o  -o cmTC_14309 ]
  ignore line: [Apple LLVM version 10.0.1 (clang-1001.0.46.4)]
  ignore line: [Target: x86_64-apple-darwin18.5.0]
  ignore line: [Thread model: posix]
  ignore line: [InstalledDir: /Applications/Xcode.app/Contents/Developer/Toolchains/XcodeDefault.xctoolchain/usr/bin]
  link line: [ "/Applications/Xcode.app/Contents/Developer/Toolchains/XcodeDefault.xctoolchain/usr/bin/ld" -demangle -lto_library /Applications/Xcode.app/Contents/Developer/Toolchains/XcodeDefault.xctoolchain/usr/lib/libLTO.dylib -dynamic -arch x86_64 -macosx_version_min 10.14.0 -syslibroot /Applications/Xcode.app/Contents/Developer/Platforms/MacOSX.platform/Developer/SDKs/MacOSX10.14.sdk -o cmTC_14309 -search_paths_first -headerpad_max_install_names -v CMakeFiles/cmTC_14309.dir/CMakeCXXCompilerABI.cpp.o -lc++ -lSystem /Applications/Xcode.app/Contents/Developer/Toolchains/XcodeDefault.xctoolchain/usr/lib/clang/10.0.1/lib/darwin/libclang_rt.osx.a]
    arg [/Applications/Xcode.app/Contents/Developer/Toolchains/XcodeDefault.xctoolchain/usr/bin/ld] ==> ignore
    arg [-demangle] ==> ignore
    arg [-lto_library] ==> ignore, skip following value
    arg [/Applications/Xcode.app/Contents/Developer/Toolchains/XcodeDefault.xctoolchain/usr/lib/libLTO.dylib] ==> skip value of -lto_library
    arg [-dynamic] ==> ignore
    arg [-arch] ==> ignore
    arg [x86_64] ==> ignore
    arg [-macosx_version_min] ==> ignore
    arg [10.14.0] ==> ignore
    arg [-syslibroot] ==> ignore
    arg [/Applications/Xcode.app/Contents/Developer/Platforms/MacOSX.platform/Developer/SDKs/MacOSX10.14.sdk] ==> ignore
    arg [-o] ==> ignore
    arg [cmTC_14309] ==> ignore
    arg [-search_paths_first] ==> ignore
    arg [-headerpad_max_install_names] ==> ignore
    arg [-v] ==> ignore
    arg [CMakeFiles/cmTC_14309.dir/CMakeCXXCompilerABI.cpp.o] ==> ignore
    arg [-lc++] ==> lib [c++]
    arg [-lSystem] ==> lib [System]
    arg [/Applications/Xcode.app/Contents/Developer/Toolchains/XcodeDefault.xctoolchain/usr/lib/clang/10.0.1/lib/darwin/libclang_rt.osx.a] ==> lib [/Applications/Xcode.app/Contents/Developer/Toolchains/XcodeDefault.xctoolchain/usr/lib/clang/10.0.1/lib/darwin/libclang_rt.osx.a]
  Library search paths: [;/Applications/Xcode.app/Contents/Developer/Platforms/MacOSX.platform/Developer/SDKs/MacOSX10.14.sdk/usr/lib]
  Framework search paths: [;/Applications/Xcode.app/Contents/Developer/Platforms/MacOSX.platform/Developer/SDKs/MacOSX10.14.sdk/System/Library/Frameworks/]
  remove lib [System]
  remove lib [/Applications/Xcode.app/Contents/Developer/Toolchains/XcodeDefault.xctoolchain/usr/lib/clang/10.0.1/lib/darwin/libclang_rt.osx.a]
  collapse library dir [/Applications/Xcode.app/Contents/Developer/Platforms/MacOSX.platform/Developer/SDKs/MacOSX10.14.sdk/usr/lib] ==> [/Applications/Xcode.app/Contents/Developer/Platforms/MacOSX.platform/Developer/SDKs/MacOSX10.14.sdk/usr/lib]
  collapse framework dir [/Applications/Xcode.app/Contents/Developer/Platforms/MacOSX.platform/Developer/SDKs/MacOSX10.14.sdk/System/Library/Frameworks/] ==> [/Applications/Xcode.app/Contents/Developer/Platforms/MacOSX.platform/Developer/SDKs/MacOSX10.14.sdk/System/Library/Frameworks]
  implicit libs: [c++]
  implicit dirs: [/Applications/Xcode.app/Contents/Developer/Platforms/MacOSX.platform/Developer/SDKs/MacOSX10.14.sdk/usr/lib]
  implicit fwks: [/Applications/Xcode.app/Contents/Developer/Platforms/MacOSX.platform/Developer/SDKs/MacOSX10.14.sdk/System/Library/Frameworks]


Detecting CXX [-std=c++1z] compiler features compiled with the following output:
Change Dir: /Users/mohammed-durham/Google Drive/Studying/phD/Coding/C++/ICDM/cmake-build-debug/CMakeFiles/CMakeTmp

Run Build Command:"/usr/bin/make" "cmTC_5fd92/fast"
/Applications/Xcode.app/Contents/Developer/usr/bin/make -f CMakeFiles/cmTC_5fd92.dir/build.make CMakeFiles/cmTC_5fd92.dir/build
Building CXX object CMakeFiles/cmTC_5fd92.dir/feature_tests.cxx.o
/Applications/Xcode.app/Contents/Developer/Toolchains/XcodeDefault.xctoolchain/usr/bin/c++    -isysroot /Applications/Xcode.app/Contents/Developer/Platforms/MacOSX.platform/Developer/SDKs/MacOSX10.14.sdk   -std=c++1z -o CMakeFiles/cmTC_5fd92.dir/feature_tests.cxx.o -c "/Users/mohammed-durham/Google Drive/Studying/phD/Coding/C++/ICDM/cmake-build-debug/CMakeFiles/feature_tests.cxx"
Linking CXX executable cmTC_5fd92
/Applications/CLion.app/Contents/bin/cmake/mac/bin/cmake -E cmake_link_script CMakeFiles/cmTC_5fd92.dir/link.txt --verbose=1
/Applications/Xcode.app/Contents/Developer/Toolchains/XcodeDefault.xctoolchain/usr/bin/c++    -isysroot /Applications/Xcode.app/Contents/Developer/Platforms/MacOSX.platform/Developer/SDKs/MacOSX10.14.sdk -Wl,-search_paths_first -Wl,-headerpad_max_install_names   CMakeFiles/cmTC_5fd92.dir/feature_tests.cxx.o  -o cmTC_5fd92 


    Feature record: CXX_FEATURE:1cxx_aggregate_default_initializers
    Feature record: CXX_FEATURE:1cxx_alias_templates
    Feature record: CXX_FEATURE:1cxx_alignas
    Feature record: CXX_FEATURE:1cxx_alignof
    Feature record: CXX_FEATURE:1cxx_attributes
    Feature record: CXX_FEATURE:1cxx_attribute_deprecated
    Feature record: CXX_FEATURE:1cxx_auto_type
    Feature record: CXX_FEATURE:1cxx_binary_literals
    Feature record: CXX_FEATURE:1cxx_constexpr
    Feature record: CXX_FEATURE:1cxx_contextual_conversions
    Feature record: CXX_FEATURE:1cxx_decltype
    Feature record: CXX_FEATURE:1cxx_decltype_auto
    Feature record: CXX_FEATURE:1cxx_decltype_incomplete_return_types
    Feature record: CXX_FEATURE:1cxx_default_function_template_args
    Feature record: CXX_FEATURE:1cxx_defaulted_functions
    Feature record: CXX_FEATURE:1cxx_defaulted_move_initializers
    Feature record: CXX_FEATURE:1cxx_delegating_constructors
    Feature record: CXX_FEATURE:1cxx_deleted_functions
    Feature record: CXX_FEATURE:1cxx_digit_separators
    Feature record: CXX_FEATURE:1cxx_enum_forward_declarations
    Feature record: CXX_FEATURE:1cxx_explicit_conversions
    Feature record: CXX_FEATURE:1cxx_extended_friend_declarations
    Feature record: CXX_FEATURE:1cxx_extern_templates
    Feature record: CXX_FEATURE:1cxx_final
    Feature record: CXX_FEATURE:1cxx_func_identifier
    Feature record: CXX_FEATURE:1cxx_generalized_initializers
    Feature record: CXX_FEATURE:1cxx_generic_lambdas
    Feature record: CXX_FEATURE:1cxx_inheriting_constructors
    Feature record: CXX_FEATURE:1cxx_inline_namespaces
    Feature record: CXX_FEATURE:1cxx_lambdas
    Feature record: CXX_FEATURE:1cxx_lambda_init_captures
    Feature record: CXX_FEATURE:1cxx_local_type_template_args
    Feature record: CXX_FEATURE:1cxx_long_long_type
    Feature record: CXX_FEATURE:1cxx_noexcept
    Feature record: CXX_FEATURE:1cxx_nonstatic_member_init
    Feature record: CXX_FEATURE:1cxx_nullptr
    Feature record: CXX_FEATURE:1cxx_override
    Feature record: CXX_FEATURE:1cxx_range_for
    Feature record: CXX_FEATURE:1cxx_raw_string_literals
    Feature record: CXX_FEATURE:1cxx_reference_qualified_functions
    Feature record: CXX_FEATURE:1cxx_relaxed_constexpr
    Feature record: CXX_FEATURE:1cxx_return_type_deduction
    Feature record: CXX_FEATURE:1cxx_right_angle_brackets
    Feature record: CXX_FEATURE:1cxx_rvalue_references
    Feature record: CXX_FEATURE:1cxx_sizeof_member
    Feature record: CXX_FEATURE:1cxx_static_assert
    Feature record: CXX_FEATURE:1cxx_strong_enums
    Feature record: CXX_FEATURE:1cxx_template_template_parameters
    Feature record: CXX_FEATURE:1cxx_thread_local
    Feature record: CXX_FEATURE:1cxx_trailing_return_types
    Feature record: CXX_FEATURE:1cxx_unicode_literals
    Feature record: CXX_FEATURE:1cxx_uniform_initialization
    Feature record: CXX_FEATURE:1cxx_unrestricted_unions
    Feature record: CXX_FEATURE:1cxx_user_literals
    Feature record: CXX_FEATURE:1cxx_variable_templates
    Feature record: CXX_FEATURE:1cxx_variadic_macros
    Feature record: CXX_FEATURE:1cxx_variadic_templates


Detecting CXX [-std=c++14] compiler features compiled with the following output:
Change Dir: /Users/mohammed-durham/Google Drive/Studying/phD/Coding/C++/ICDM/cmake-build-debug/CMakeFiles/CMakeTmp

Run Build Command:"/usr/bin/make" "cmTC_d032d/fast"
/Applications/Xcode.app/Contents/Developer/usr/bin/make -f CMakeFiles/cmTC_d032d.dir/build.make CMakeFiles/cmTC_d032d.dir/build
Building CXX object CMakeFiles/cmTC_d032d.dir/feature_tests.cxx.o
/Applications/Xcode.app/Contents/Developer/Toolchains/XcodeDefault.xctoolchain/usr/bin/c++    -isysroot /Applications/Xcode.app/Contents/Developer/Platforms/MacOSX.platform/Developer/SDKs/MacOSX10.14.sdk   -std=c++14 -o CMakeFiles/cmTC_d032d.dir/feature_tests.cxx.o -c "/Users/mohammed-durham/Google Drive/Studying/phD/Coding/C++/ICDM/cmake-build-debug/CMakeFiles/feature_tests.cxx"
Linking CXX executable cmTC_d032d
/Applications/CLion.app/Contents/bin/cmake/mac/bin/cmake -E cmake_link_script CMakeFiles/cmTC_d032d.dir/link.txt --verbose=1
/Applications/Xcode.app/Contents/Developer/Toolchains/XcodeDefault.xctoolchain/usr/bin/c++    -isysroot /Applications/Xcode.app/Contents/Developer/Platforms/MacOSX.platform/Developer/SDKs/MacOSX10.14.sdk -Wl,-search_paths_first -Wl,-headerpad_max_install_names   CMakeFiles/cmTC_d032d.dir/feature_tests.cxx.o  -o cmTC_d032d 


    Feature record: CXX_FEATURE:1cxx_aggregate_default_initializers
    Feature record: CXX_FEATURE:1cxx_alias_templates
    Feature record: CXX_FEATURE:1cxx_alignas
    Feature record: CXX_FEATURE:1cxx_alignof
    Feature record: CXX_FEATURE:1cxx_attributes
    Feature record: CXX_FEATURE:1cxx_attribute_deprecated
    Feature record: CXX_FEATURE:1cxx_auto_type
    Feature record: CXX_FEATURE:1cxx_binary_literals
    Feature record: CXX_FEATURE:1cxx_constexpr
    Feature record: CXX_FEATURE:1cxx_contextual_conversions
    Feature record: CXX_FEATURE:1cxx_decltype
    Feature record: CXX_FEATURE:1cxx_decltype_auto
    Feature record: CXX_FEATURE:1cxx_decltype_incomplete_return_types
    Feature record: CXX_FEATURE:1cxx_default_function_template_args
    Feature record: CXX_FEATURE:1cxx_defaulted_functions
    Feature record: CXX_FEATURE:1cxx_defaulted_move_initializers
    Feature record: CXX_FEATURE:1cxx_delegating_constructors
    Feature record: CXX_FEATURE:1cxx_deleted_functions
    Feature record: CXX_FEATURE:1cxx_digit_separators
    Feature record: CXX_FEATURE:1cxx_enum_forward_declarations
    Feature record: CXX_FEATURE:1cxx_explicit_conversions
    Feature record: CXX_FEATURE:1cxx_extended_friend_declarations
    Feature record: CXX_FEATURE:1cxx_extern_templates
    Feature record: CXX_FEATURE:1cxx_final
    Feature record: CXX_FEATURE:1cxx_func_identifier
    Feature record: CXX_FEATURE:1cxx_generalized_initializers
    Feature record: CXX_FEATURE:1cxx_generic_lambdas
    Feature record: CXX_FEATURE:1cxx_inheriting_constructors
    Feature record: CXX_FEATURE:1cxx_inline_namespaces
    Feature record: CXX_FEATURE:1cxx_lambdas
    Feature record: CXX_FEATURE:1cxx_lambda_init_captures
    Feature record: CXX_FEATURE:1cxx_local_type_template_args
    Feature record: CXX_FEATURE:1cxx_long_long_type
    Feature record: CXX_FEATURE:1cxx_noexcept
    Feature record: CXX_FEATURE:1cxx_nonstatic_member_init
    Feature record: CXX_FEATURE:1cxx_nullptr
    Feature record: CXX_FEATURE:1cxx_override
    Feature record: CXX_FEATURE:1cxx_range_for
    Feature record: CXX_FEATURE:1cxx_raw_string_literals
    Feature record: CXX_FEATURE:1cxx_reference_qualified_functions
    Feature record: CXX_FEATURE:1cxx_relaxed_constexpr
    Feature record: CXX_FEATURE:1cxx_return_type_deduction
    Feature record: CXX_FEATURE:1cxx_right_angle_brackets
    Feature record: CXX_FEATURE:1cxx_rvalue_references
    Feature record: CXX_FEATURE:1cxx_sizeof_member
    Feature record: CXX_FEATURE:1cxx_static_assert
    Feature record: CXX_FEATURE:1cxx_strong_enums
    Feature record: CXX_FEATURE:1cxx_template_template_parameters
    Feature record: CXX_FEATURE:1cxx_thread_local
    Feature record: CXX_FEATURE:1cxx_trailing_return_types
    Feature record: CXX_FEATURE:1cxx_unicode_literals
    Feature record: CXX_FEATURE:1cxx_uniform_initialization
    Feature record: CXX_FEATURE:1cxx_unrestricted_unions
    Feature record: CXX_FEATURE:1cxx_user_literals
    Feature record: CXX_FEATURE:1cxx_variable_templates
    Feature record: CXX_FEATURE:1cxx_variadic_macros
    Feature record: CXX_FEATURE:1cxx_variadic_templates


Detecting CXX [-std=c++11] compiler features compiled with the following output:
Change Dir: /Users/mohammed-durham/Google Drive/Studying/phD/Coding/C++/ICDM/cmake-build-debug/CMakeFiles/CMakeTmp

Run Build Command:"/usr/bin/make" "cmTC_18ccc/fast"
/Applications/Xcode.app/Contents/Developer/usr/bin/make -f CMakeFiles/cmTC_18ccc.dir/build.make CMakeFiles/cmTC_18ccc.dir/build
Building CXX object CMakeFiles/cmTC_18ccc.dir/feature_tests.cxx.o
/Applications/Xcode.app/Contents/Developer/Toolchains/XcodeDefault.xctoolchain/usr/bin/c++    -isysroot /Applications/Xcode.app/Contents/Developer/Platforms/MacOSX.platform/Developer/SDKs/MacOSX10.14.sdk   -std=c++11 -o CMakeFiles/cmTC_18ccc.dir/feature_tests.cxx.o -c "/Users/mohammed-durham/Google Drive/Studying/phD/Coding/C++/ICDM/cmake-build-debug/CMakeFiles/feature_tests.cxx"
Linking CXX executable cmTC_18ccc
/Applications/CLion.app/Contents/bin/cmake/mac/bin/cmake -E cmake_link_script CMakeFiles/cmTC_18ccc.dir/link.txt --verbose=1
/Applications/Xcode.app/Contents/Developer/Toolchains/XcodeDefault.xctoolchain/usr/bin/c++    -isysroot /Applications/Xcode.app/Contents/Developer/Platforms/MacOSX.platform/Developer/SDKs/MacOSX10.14.sdk -Wl,-search_paths_first -Wl,-headerpad_max_install_names   CMakeFiles/cmTC_18ccc.dir/feature_tests.cxx.o  -o cmTC_18ccc 


    Feature record: CXX_FEATURE:0cxx_aggregate_default_initializers
    Feature record: CXX_FEATURE:1cxx_alias_templates
    Feature record: CXX_FEATURE:1cxx_alignas
    Feature record: CXX_FEATURE:1cxx_alignof
    Feature record: CXX_FEATURE:1cxx_attributes
    Feature record: CXX_FEATURE:0cxx_attribute_deprecated
    Feature record: CXX_FEATURE:1cxx_auto_type
    Feature record: CXX_FEATURE:0cxx_binary_literals
    Feature record: CXX_FEATURE:1cxx_constexpr
    Feature record: CXX_FEATURE:0cxx_contextual_conversions
    Feature record: CXX_FEATURE:1cxx_decltype
    Feature record: CXX_FEATURE:0cxx_decltype_auto
    Feature record: CXX_FEATURE:1cxx_decltype_incomplete_return_types
    Feature record: CXX_FEATURE:1cxx_default_function_template_args
    Feature record: CXX_FEATURE:1cxx_defaulted_functions
    Feature record: CXX_FEATURE:1cxx_defaulted_move_initializers
    Feature record: CXX_FEATURE:1cxx_delegating_constructors
    Feature record: CXX_FEATURE:1cxx_deleted_functions
    Feature record: CXX_FEATURE:0cxx_digit_separators
    Feature record: CXX_FEATURE:1cxx_enum_forward_declarations
    Feature record: CXX_FEATURE:1cxx_explicit_conversions
    Feature record: CXX_FEATURE:1cxx_extended_friend_declarations
    Feature record: CXX_FEATURE:1cxx_extern_templates
    Feature record: CXX_FEATURE:1cxx_final
    Feature record: CXX_FEATURE:1cxx_func_identifier
    Feature record: CXX_FEATURE:1cxx_generalized_initializers
    Feature record: CXX_FEATURE:0cxx_generic_lambdas
    Feature record: CXX_FEATURE:1cxx_inheriting_constructors
    Feature record: CXX_FEATURE:1cxx_inline_namespaces
    Feature record: CXX_FEATURE:1cxx_lambdas
    Feature record: CXX_FEATURE:0cxx_lambda_init_captures
    Feature record: CXX_FEATURE:1cxx_local_type_template_args
    Feature record: CXX_FEATURE:1cxx_long_long_type
    Feature record: CXX_FEATURE:1cxx_noexcept
    Feature record: CXX_FEATURE:1cxx_nonstatic_member_init
    Feature record: CXX_FEATURE:1cxx_nullptr
    Feature record: CXX_FEATURE:1cxx_override
    Feature record: CXX_FEATURE:1cxx_range_for
    Feature record: CXX_FEATURE:1cxx_raw_string_literals
    Feature record: CXX_FEATURE:1cxx_reference_qualified_functions
    Feature record: CXX_FEATURE:0cxx_relaxed_constexpr
    Feature record: CXX_FEATURE:0cxx_return_type_deduction
    Feature record: CXX_FEATURE:1cxx_right_angle_brackets
    Feature record: CXX_FEATURE:1cxx_rvalue_references
    Feature record: CXX_FEATURE:1cxx_sizeof_member
    Feature record: CXX_FEATURE:1cxx_static_assert
    Feature record: CXX_FEATURE:1cxx_strong_enums
    Feature record: CXX_FEATURE:1cxx_template_template_parameters
    Feature record: CXX_FEATURE:1cxx_thread_local
    Feature record: CXX_FEATURE:1cxx_trailing_return_types
    Feature record: CXX_FEATURE:1cxx_unicode_literals
    Feature record: CXX_FEATURE:1cxx_uniform_initialization
    Feature record: CXX_FEATURE:1cxx_unrestricted_unions
    Feature record: CXX_FEATURE:1cxx_user_literals
    Feature record: CXX_FEATURE:0cxx_variable_templates
    Feature record: CXX_FEATURE:1cxx_variadic_macros
    Feature record: CXX_FEATURE:1cxx_variadic_templates


Detecting CXX [-std=c++98] compiler features compiled with the following output:
Change Dir: /Users/mohammed-durham/Google Drive/Studying/phD/Coding/C++/ICDM/cmake-build-debug/CMakeFiles/CMakeTmp

Run Build Command:"/usr/bin/make" "cmTC_6021e/fast"
/Applications/Xcode.app/Contents/Developer/usr/bin/make -f CMakeFiles/cmTC_6021e.dir/build.make CMakeFiles/cmTC_6021e.dir/build
Building CXX object CMakeFiles/cmTC_6021e.dir/feature_tests.cxx.o
/Applications/Xcode.app/Contents/Developer/Toolchains/XcodeDefault.xctoolchain/usr/bin/c++    -isysroot /Applications/Xcode.app/Contents/Developer/Platforms/MacOSX.platform/Developer/SDKs/MacOSX10.14.sdk   -std=c++98 -o CMakeFiles/cmTC_6021e.dir/feature_tests.cxx.o -c "/Users/mohammed-durham/Google Drive/Studying/phD/Coding/C++/ICDM/cmake-build-debug/CMakeFiles/feature_tests.cxx"
Linking CXX executable cmTC_6021e
/Applications/CLion.app/Contents/bin/cmake/mac/bin/cmake -E cmake_link_script CMakeFiles/cmTC_6021e.dir/link.txt --verbose=1
/Applications/Xcode.app/Contents/Developer/Toolchains/XcodeDefault.xctoolchain/usr/bin/c++    -isysroot /Applications/Xcode.app/Contents/Developer/Platforms/MacOSX.platform/Developer/SDKs/MacOSX10.14.sdk -Wl,-search_paths_first -Wl,-headerpad_max_install_names   CMakeFiles/cmTC_6021e.dir/feature_tests.cxx.o  -o cmTC_6021e 


    Feature record: CXX_FEATURE:0cxx_aggregate_default_initializers
    Feature record: CXX_FEATURE:0cxx_alias_templates
    Feature record: CXX_FEATURE:0cxx_alignas
    Feature record: CXX_FEATURE:0cxx_alignof
    Feature record: CXX_FEATURE:0cxx_attributes
    Feature record: CXX_FEATURE:0cxx_attribute_deprecated
    Feature record: CXX_FEATURE:0cxx_auto_type
    Feature record: CXX_FEATURE:0cxx_binary_literals
    Feature record: CXX_FEATURE:0cxx_constexpr
    Feature record: CXX_FEATURE:0cxx_contextual_conversions
    Feature record: CXX_FEATURE:0cxx_decltype
    Feature record: CXX_FEATURE:0cxx_decltype_auto
    Feature record: CXX_FEATURE:0cxx_decltype_incomplete_return_types
    Feature record: CXX_FEATURE:0cxx_default_function_template_args
    Feature record: CXX_FEATURE:0cxx_defaulted_functions
    Feature record: CXX_FEATURE:0cxx_defaulted_move_initializers
    Feature record: CXX_FEATURE:0cxx_delegating_constructors
    Feature record: CXX_FEATURE:0cxx_deleted_functions
    Feature record: CXX_FEATURE:0cxx_digit_separators
    Feature record: CXX_FEATURE:0cxx_enum_forward_declarations
    Feature record: CXX_FEATURE:0cxx_explicit_conversions
    Feature record: CXX_FEATURE:0cxx_extended_friend_declarations
    Feature record: CXX_FEATURE:0cxx_extern_templates
    Feature record: CXX_FEATURE:0cxx_final
    Feature record: CXX_FEATURE:0cxx_func_identifier
    Feature record: CXX_FEATURE:0cxx_generalized_initializers
    Feature record: CXX_FEATURE:0cxx_generic_lambdas
    Feature record: CXX_FEATURE:0cxx_inheriting_constructors
    Feature record: CXX_FEATURE:0cxx_inline_namespaces
    Feature record: CXX_FEATURE:0cxx_lambdas
    Feature record: CXX_FEATURE:0cxx_lambda_init_captures
    Feature record: CXX_FEATURE:0cxx_local_type_template_args
    Feature record: CXX_FEATURE:0cxx_long_long_type
    Feature record: CXX_FEATURE:0cxx_noexcept
    Feature record: CXX_FEATURE:0cxx_nonstatic_member_init
    Feature record: CXX_FEATURE:0cxx_nullptr
    Feature record: CXX_FEATURE:0cxx_override
    Feature record: CXX_FEATURE:0cxx_range_for
    Feature record: CXX_FEATURE:0cxx_raw_string_literals
    Feature record: CXX_FEATURE:0cxx_reference_qualified_functions
    Feature record: CXX_FEATURE:0cxx_relaxed_constexpr
    Feature record: CXX_FEATURE:0cxx_return_type_deduction
    Feature record: CXX_FEATURE:0cxx_right_angle_brackets
    Feature record: CXX_FEATURE:0cxx_rvalue_references
    Feature record: CXX_FEATURE:0cxx_sizeof_member
    Feature record: CXX_FEATURE:0cxx_static_assert
    Feature record: CXX_FEATURE:0cxx_strong_enums
    Feature record: CXX_FEATURE:1cxx_template_template_parameters
    Feature record: CXX_FEATURE:0cxx_thread_local
    Feature record: CXX_FEATURE:0cxx_trailing_return_types
    Feature record: CXX_FEATURE:0cxx_unicode_literals
    Feature record: CXX_FEATURE:0cxx_uniform_initialization
    Feature record: CXX_FEATURE:0cxx_unrestricted_unions
    Feature record: CXX_FEATURE:0cxx_user_literals
    Feature record: CXX_FEATURE:0cxx_variable_templates
    Feature record: CXX_FEATURE:0cxx_variadic_macros
    Feature record: CXX_FEATURE:0cxx_variadic_templates
The system is: Darwin - 18.5.0 - x86_64
Compiling the C compiler identification source file "CMakeCCompilerId.c" succeeded.
Compiler: /Applications/Xcode.app/Contents/Developer/Toolchains/XcodeDefault.xctoolchain/usr/bin/cc 
Build flags: 
Id flags:  

The output was:
0


Compilation of the C compiler identification source "CMakeCCompilerId.c" produced "a.out"

The C compiler identification is AppleClang, found in "/Users/mohammed-durham/Google Drive/Studying/phD/Coding/C++/ICDM/cmake-build-debug/CMakeFiles/3.14.2/CompilerIdC/a.out"

Compiling the CXX compiler identification source file "CMakeCXXCompilerId.cpp" succeeded.
Compiler: /Applications/Xcode.app/Contents/Developer/Toolchains/XcodeDefault.xctoolchain/usr/bin/c++ 
Build flags: 
Id flags:  

The output was:
0


Compilation of the CXX compiler identification source "CMakeCXXCompilerId.cpp" produced "a.out"

The CXX compiler identification is AppleClang, found in "/Users/mohammed-durham/Google Drive/Studying/phD/Coding/C++/ICDM/cmake-build-debug/CMakeFiles/3.14.2/CompilerIdCXX/a.out"

Determining if the C compiler works passed with the following output:
Change Dir: /Users/mohammed-durham/Google Drive/Studying/phD/Coding/C++/ICDM/cmake-build-debug/CMakeFiles/CMakeTmp

Run Build Command(s):/usr/bin/make cmTC_93fb8/fast 
/Applications/Xcode.app/Contents/Developer/usr/bin/make -f CMakeFiles/cmTC_93fb8.dir/build.make CMakeFiles/cmTC_93fb8.dir/build
Building C object CMakeFiles/cmTC_93fb8.dir/testCCompiler.c.o
/Applications/Xcode.app/Contents/Developer/Toolchains/XcodeDefault.xctoolchain/usr/bin/cc   -isysroot /Applications/Xcode.app/Contents/Developer/Platforms/MacOSX.platform/Developer/SDKs/MacOSX10.14.sdk   -o CMakeFiles/cmTC_93fb8.dir/testCCompiler.c.o   -c "/Users/mohammed-durham/Google Drive/Studying/phD/Coding/C++/ICDM/cmake-build-debug/CMakeFiles/CMakeTmp/testCCompiler.c"
Linking C executable cmTC_93fb8
/Applications/CLion.app/Contents/bin/cmake/mac/bin/cmake -E cmake_link_script CMakeFiles/cmTC_93fb8.dir/link.txt --verbose=1
/Applications/Xcode.app/Contents/Developer/Toolchains/XcodeDefault.xctoolchain/usr/bin/cc   -isysroot /Applications/Xcode.app/Contents/Developer/Platforms/MacOSX.platform/Developer/SDKs/MacOSX10.14.sdk -Wl,-search_paths_first -Wl,-headerpad_max_install_names   CMakeFiles/cmTC_93fb8.dir/testCCompiler.c.o  -o cmTC_93fb8 


Detecting C compiler ABI info compiled with the following output:
Change Dir: /Users/mohammed-durham/Google Drive/Studying/phD/Coding/C++/ICDM/cmake-build-debug/CMakeFiles/CMakeTmp

Run Build Command(s):/usr/bin/make cmTC_ff6dd/fast 
/Applications/Xcode.app/Contents/Developer/usr/bin/make -f CMakeFiles/cmTC_ff6dd.dir/build.make CMakeFiles/cmTC_ff6dd.dir/build
Building C object CMakeFiles/cmTC_ff6dd.dir/CMakeCCompilerABI.c.o
/Applications/Xcode.app/Contents/Developer/Toolchains/XcodeDefault.xctoolchain/usr/bin/cc   -isysroot /Applications/Xcode.app/Contents/Developer/Platforms/MacOSX.platform/Developer/SDKs/MacOSX10.14.sdk   -v -Wl,-v -o CMakeFiles/cmTC_ff6dd.dir/CMakeCCompilerABI.c.o   -c /Applications/CLion.app/Contents/bin/cmake/mac/share/cmake-3.14/Modules/CMakeCCompilerABI.c
Apple LLVM version 10.0.1 (clang-1001.0.46.4)
Target: x86_64-apple-darwin18.5.0
Thread model: posix
InstalledDir: /Applications/Xcode.app/Contents/Developer/Toolchains/XcodeDefault.xctoolchain/usr/bin
clang: warning: -Wl,-v: 'linker' input unused [-Wunused-command-line-argument]
 "/Applications/Xcode.app/Contents/Developer/Toolchains/XcodeDefault.xctoolchain/usr/bin/clang" -cc1 -triple x86_64-apple-macosx10.14.0 -Wdeprecated-objc-isa-usage -Werror=deprecated-objc-isa-usage -emit-obj -mrelax-all -disable-free -disable-llvm-verifier -discard-value-names -main-file-name CMakeCCompilerABI.c -mrelocation-model pic -pic-level 2 -mthread-model posix -mdisable-fp-elim -fno-strict-return -masm-verbose -munwind-tables -target-sdk-version=10.14 -target-cpu penryn -dwarf-column-info -debugger-tuning=lldb -target-linker-version 450.3 -v -coverage-notes-file /Users/mohammed-durham/Google Drive/Studying/phD/Coding/C++/ICDM/cmake-build-debug/CMakeFiles/CMakeTmp/CMakeFiles/cmTC_ff6dd.dir/CMakeCCompilerABI.c.gcno -resource-dir /Applications/Xcode.app/Contents/Developer/Toolchains/XcodeDefault.xctoolchain/usr/lib/clang/10.0.1 -isysroot /Applications/Xcode.app/Contents/Developer/Platforms/MacOSX.platform/Developer/SDKs/MacOSX10.14.sdk -Wno-atomic-implicit-seq-cst -Wno-framework-include-private-from-public -Wno-atimport-in-framework-header -Wno-quoted-include-in-framework-header -fdebug-compilation-dir /Users/mohammed-durham/Google Drive/Studying/phD/Coding/C++/ICDM/cmake-build-debug/CMakeFiles/CMakeTmp -ferror-limit 19 -fmessage-length 0 -stack-protector 1 -fblocks -fencode-extended-block-signature -fregister-global-dtors-with-atexit -fobjc-runtime=macosx-10.14.0 -fmax-type-align=16 -fdiagnostics-show-option -o CMakeFiles/cmTC_ff6dd.dir/CMakeCCompilerABI.c.o -x c /Applications/CLion.app/Contents/bin/cmake/mac/share/cmake-3.14/Modules/CMakeCCompilerABI.c
clang -cc1 version 10.0.1 (clang-1001.0.46.4) default target x86_64-apple-darwin18.5.0
ignoring nonexistent directory "/Applications/Xcode.app/Contents/Developer/Platforms/MacOSX.platform/Developer/SDKs/MacOSX10.14.sdk/usr/local/include"
ignoring nonexistent directory "/Applications/Xcode.app/Contents/Developer/Platforms/MacOSX.platform/Developer/SDKs/MacOSX10.14.sdk/Library/Frameworks"
#include "..." search starts here:
#include <...> search starts here:
 /Applications/Xcode.app/Contents/Developer/Toolchains/XcodeDefault.xctoolchain/usr/lib/clang/10.0.1/include
 /Applications/Xcode.app/Contents/Developer/Toolchains/XcodeDefault.xctoolchain/usr/include
 /Applications/Xcode.app/Contents/Developer/Platforms/MacOSX.platform/Developer/SDKs/MacOSX10.14.sdk/usr/include
 /Applications/Xcode.app/Contents/Developer/Platforms/MacOSX.platform/Developer/SDKs/MacOSX10.14.sdk/System/Library/Frameworks (framework directory)
End of search list.
Linking C executable cmTC_ff6dd
/Applications/CLion.app/Contents/bin/cmake/mac/bin/cmake -E cmake_link_script CMakeFiles/cmTC_ff6dd.dir/link.txt --verbose=1
/Applications/Xcode.app/Contents/Developer/Toolchains/XcodeDefault.xctoolchain/usr/bin/cc   -isysroot /Applications/Xcode.app/Contents/Developer/Platforms/MacOSX.platform/Developer/SDKs/MacOSX10.14.sdk -Wl,-search_paths_first -Wl,-headerpad_max_install_names  -v -Wl,-v CMakeFiles/cmTC_ff6dd.dir/CMakeCCompilerABI.c.o  -o cmTC_ff6dd 
Apple LLVM version 10.0.1 (clang-1001.0.46.4)
Target: x86_64-apple-darwin18.5.0
Thread model: posix
InstalledDir: /Applications/Xcode.app/Contents/Developer/Toolchains/XcodeDefault.xctoolchain/usr/bin
 "/Applications/Xcode.app/Contents/Developer/Toolchains/XcodeDefault.xctoolchain/usr/bin/ld" -demangle -lto_library /Applications/Xcode.app/Contents/Developer/Toolchains/XcodeDefault.xctoolchain/usr/lib/libLTO.dylib -dynamic -arch x86_64 -macosx_version_min 10.14.0 -syslibroot /Applications/Xcode.app/Contents/Developer/Platforms/MacOSX.platform/Developer/SDKs/MacOSX10.14.sdk -o cmTC_ff6dd -search_paths_first -headerpad_max_install_names -v CMakeFiles/cmTC_ff6dd.dir/CMakeCCompilerABI.c.o -lSystem /Applications/Xcode.app/Contents/Developer/Toolchains/XcodeDefault.xctoolchain/usr/lib/clang/10.0.1/lib/darwin/libclang_rt.osx.a
@(#)PROGRAM:ld  PROJECT:ld64-450.3
BUILD 18:45:16 Apr  4 2019
configured to support archs: armv6 armv7 armv7s arm64 arm64e arm64_32 i386 x86_64 x86_64h armv6m armv7k armv7m armv7em
Library search paths:
	/Applications/Xcode.app/Contents/Developer/Platforms/MacOSX.platform/Developer/SDKs/MacOSX10.14.sdk/usr/lib
Framework search paths:
	/Applications/Xcode.app/Contents/Developer/Platforms/MacOSX.platform/Developer/SDKs/MacOSX10.14.sdk/System/Library/Frameworks/


Parsed C implicit include dir info from above output: rv=done
  found start of include info
  found start of implicit include info
    add: [/Applications/Xcode.app/Contents/Developer/Toolchains/XcodeDefault.xctoolchain/usr/lib/clang/10.0.1/include]
    add: [/Applications/Xcode.app/Contents/Developer/Toolchains/XcodeDefault.xctoolchain/usr/include]
    add: [/Applications/Xcode.app/Contents/Developer/Platforms/MacOSX.platform/Developer/SDKs/MacOSX10.14.sdk/usr/include]
  end of search list found
  collapse include dir [/Applications/Xcode.app/Contents/Developer/Toolchains/XcodeDefault.xctoolchain/usr/lib/clang/10.0.1/include] ==> [/Applications/Xcode.app/Contents/Developer/Toolchains/XcodeDefault.xctoolchain/usr/lib/clang/10.0.1/include]
  collapse include dir [/Applications/Xcode.app/Contents/Developer/Toolchains/XcodeDefault.xctoolchain/usr/include] ==> [/Applications/Xcode.app/Contents/Developer/Toolchains/XcodeDefault.xctoolchain/usr/include]
  collapse include dir [/Applications/Xcode.app/Contents/Developer/Platforms/MacOSX.platform/Developer/SDKs/MacOSX10.14.sdk/usr/include] ==> [/Applications/Xcode.app/Contents/Developer/Platforms/MacOSX.platform/Developer/SDKs/MacOSX10.14.sdk/usr/include]
  implicit include dirs: [/Applications/Xcode.app/Contents/Developer/Toolchains/XcodeDefault.xctoolchain/usr/lib/clang/10.0.1/include;/Applications/Xcode.app/Contents/Developer/Toolchains/XcodeDefault.xctoolchain/usr/include;/Applications/Xcode.app/Contents/Developer/Platforms/MacOSX.platform/Developer/SDKs/MacOSX10.14.sdk/usr/include]


Parsed C implicit link information from above output:
  link line regex: [^( *|.*[/\])(ld|CMAKE_LINK_STARTFILE-NOTFOUND|([^/\]+-)?ld|collect2)[^/\]*( |$)]
  ignore line: [Change Dir: /Users/mohammed-durham/Google Drive/Studying/phD/Coding/C++/ICDM/cmake-build-debug/CMakeFiles/CMakeTmp]
  ignore line: []
  ignore line: [Run Build Command(s):/usr/bin/make cmTC_ff6dd/fast ]
  ignore line: [/Applications/Xcode.app/Contents/Developer/usr/bin/make -f CMakeFiles/cmTC_ff6dd.dir/build.make CMakeFiles/cmTC_ff6dd.dir/build]
  ignore line: [Building C object CMakeFiles/cmTC_ff6dd.dir/CMakeCCompilerABI.c.o]
  ignore line: [/Applications/Xcode.app/Contents/Developer/Toolchains/XcodeDefault.xctoolchain/usr/bin/cc   -isysroot /Applications/Xcode.app/Contents/Developer/Platforms/MacOSX.platform/Developer/SDKs/MacOSX10.14.sdk   -v -Wl,-v -o CMakeFiles/cmTC_ff6dd.dir/CMakeCCompilerABI.c.o   -c /Applications/CLion.app/Contents/bin/cmake/mac/share/cmake-3.14/Modules/CMakeCCompilerABI.c]
  ignore line: [Apple LLVM version 10.0.1 (clang-1001.0.46.4)]
  ignore line: [Target: x86_64-apple-darwin18.5.0]
  ignore line: [Thread model: posix]
  ignore line: [InstalledDir: /Applications/Xcode.app/Contents/Developer/Toolchains/XcodeDefault.xctoolchain/usr/bin]
  ignore line: [clang: warning: -Wl,-v: 'linker' input unused [-Wunused-command-line-argument]]
  ignore line: [ "/Applications/Xcode.app/Contents/Developer/Toolchains/XcodeDefault.xctoolchain/usr/bin/clang" -cc1 -triple x86_64-apple-macosx10.14.0 -Wdeprecated-objc-isa-usage -Werror=deprecated-objc-isa-usage -emit-obj -mrelax-all -disable-free -disable-llvm-verifier -discard-value-names -main-file-name CMakeCCompilerABI.c -mrelocation-model pic -pic-level 2 -mthread-model posix -mdisable-fp-elim -fno-strict-return -masm-verbose -munwind-tables -target-sdk-version=10.14 -target-cpu penryn -dwarf-column-info -debugger-tuning=lldb -target-linker-version 450.3 -v -coverage-notes-file /Users/mohammed-durham/Google Drive/Studying/phD/Coding/C++/ICDM/cmake-build-debug/CMakeFiles/CMakeTmp/CMakeFiles/cmTC_ff6dd.dir/CMakeCCompilerABI.c.gcno -resource-dir /Applications/Xcode.app/Contents/Developer/Toolchains/XcodeDefault.xctoolchain/usr/lib/clang/10.0.1 -isysroot /Applications/Xcode.app/Contents/Developer/Platforms/MacOSX.platform/Developer/SDKs/MacOSX10.14.sdk -Wno-atomic-implicit-seq-cst -Wno-framework-include-private-from-public -Wno-atimport-in-framework-header -Wno-quoted-include-in-framework-header -fdebug-compilation-dir /Users/mohammed-durham/Google Drive/Studying/phD/Coding/C++/ICDM/cmake-build-debug/CMakeFiles/CMakeTmp -ferror-limit 19 -fmessage-length 0 -stack-protector 1 -fblocks -fencode-extended-block-signature -fregister-global-dtors-with-atexit -fobjc-runtime=macosx-10.14.0 -fmax-type-align=16 -fdiagnostics-show-option -o CMakeFiles/cmTC_ff6dd.dir/CMakeCCompilerABI.c.o -x c /Applications/CLion.app/Contents/bin/cmake/mac/share/cmake-3.14/Modules/CMakeCCompilerABI.c]
  ignore line: [clang -cc1 version 10.0.1 (clang-1001.0.46.4) default target x86_64-apple-darwin18.5.0]
  ignore line: [ignoring nonexistent directory "/Applications/Xcode.app/Contents/Developer/Platforms/MacOSX.platform/Developer/SDKs/MacOSX10.14.sdk/usr/local/include"]
  ignore line: [ignoring nonexistent directory "/Applications/Xcode.app/Contents/Developer/Platforms/MacOSX.platform/Developer/SDKs/MacOSX10.14.sdk/Library/Frameworks"]
  ignore line: [#include "..." search starts here:]
  ignore line: [#include <...> search starts here:]
  ignore line: [ /Applications/Xcode.app/Contents/Developer/Toolchains/XcodeDefault.xctoolchain/usr/lib/clang/10.0.1/include]
  ignore line: [ /Applications/Xcode.app/Contents/Developer/Toolchains/XcodeDefault.xctoolchain/usr/include]
  ignore line: [ /Applications/Xcode.app/Contents/Developer/Platforms/MacOSX.platform/Developer/SDKs/MacOSX10.14.sdk/usr/include]
  ignore line: [ /Applications/Xcode.app/Contents/Developer/Platforms/MacOSX.platform/Developer/SDKs/MacOSX10.14.sdk/System/Library/Frameworks (framework directory)]
  ignore line: [End of search list.]
  ignore line: [Linking C executable cmTC_ff6dd]
  ignore line: [/Applications/CLion.app/Contents/bin/cmake/mac/bin/cmake -E cmake_link_script CMakeFiles/cmTC_ff6dd.dir/link.txt --verbose=1]
  ignore line: [/Applications/Xcode.app/Contents/Developer/Toolchains/XcodeDefault.xctoolchain/usr/bin/cc   -isysroot /Applications/Xcode.app/Contents/Developer/Platforms/MacOSX.platform/Developer/SDKs/MacOSX10.14.sdk -Wl,-search_paths_first -Wl,-headerpad_max_install_names  -v -Wl,-v CMakeFiles/cmTC_ff6dd.dir/CMakeCCompilerABI.c.o  -o cmTC_ff6dd ]
  ignore line: [Apple LLVM version 10.0.1 (clang-1001.0.46.4)]
  ignore line: [Target: x86_64-apple-darwin18.5.0]
  ignore line: [Thread model: posix]
  ignore line: [InstalledDir: /Applications/Xcode.app/Contents/Developer/Toolchains/XcodeDefault.xctoolchain/usr/bin]
  link line: [ "/Applications/Xcode.app/Contents/Developer/Toolchains/XcodeDefault.xctoolchain/usr/bin/ld" -demangle -lto_library /Applications/Xcode.app/Contents/Developer/Toolchains/XcodeDefault.xctoolchain/usr/lib/libLTO.dylib -dynamic -arch x86_64 -macosx_version_min 10.14.0 -syslibroot /Applications/Xcode.app/Contents/Developer/Platforms/MacOSX.platform/Developer/SDKs/MacOSX10.14.sdk -o cmTC_ff6dd -search_paths_first -headerpad_max_install_names -v CMakeFiles/cmTC_ff6dd.dir/CMakeCCompilerABI.c.o -lSystem /Applications/Xcode.app/Contents/Developer/Toolchains/XcodeDefault.xctoolchain/usr/lib/clang/10.0.1/lib/darwin/libclang_rt.osx.a]
    arg [/Applications/Xcode.app/Contents/Developer/Toolchains/XcodeDefault.xctoolchain/usr/bin/ld] ==> ignore
    arg [-demangle] ==> ignore
    arg [-lto_library] ==> ignore, skip following value
    arg [/Applications/Xcode.app/Contents/Developer/Toolchains/XcodeDefault.xctoolchain/usr/lib/libLTO.dylib] ==> skip value of -lto_library
    arg [-dynamic] ==> ignore
    arg [-arch] ==> ignore
    arg [x86_64] ==> ignore
    arg [-macosx_version_min] ==> ignore
    arg [10.14.0] ==> ignore
    arg [-syslibroot] ==> ignore
    arg [/Applications/Xcode.app/Contents/Developer/Platforms/MacOSX.platform/Developer/SDKs/MacOSX10.14.sdk] ==> ignore
    arg [-o] ==> ignore
    arg [cmTC_ff6dd] ==> ignore
    arg [-search_paths_first] ==> ignore
    arg [-headerpad_max_install_names] ==> ignore
    arg [-v] ==> ignore
    arg [CMakeFiles/cmTC_ff6dd.dir/CMakeCCompilerABI.c.o] ==> ignore
    arg [-lSystem] ==> lib [System]
    arg [/Applications/Xcode.app/Contents/Developer/Toolchains/XcodeDefault.xctoolchain/usr/lib/clang/10.0.1/lib/darwin/libclang_rt.osx.a] ==> lib [/Applications/Xcode.app/Contents/Developer/Toolchains/XcodeDefault.xctoolchain/usr/lib/clang/10.0.1/lib/darwin/libclang_rt.osx.a]
  Library search paths: [;/Applications/Xcode.app/Contents/Developer/Platforms/MacOSX.platform/Developer/SDKs/MacOSX10.14.sdk/usr/lib]
  Framework search paths: [;/Applications/Xcode.app/Contents/Developer/Platforms/MacOSX.platform/Developer/SDKs/MacOSX10.14.sdk/System/Library/Frameworks/]
  remove lib [System]
  remove lib [/Applications/Xcode.app/Contents/Developer/Toolchains/XcodeDefault.xctoolchain/usr/lib/clang/10.0.1/lib/darwin/libclang_rt.osx.a]
  collapse library dir [/Applications/Xcode.app/Contents/Developer/Platforms/MacOSX.platform/Developer/SDKs/MacOSX10.14.sdk/usr/lib] ==> [/Applications/Xcode.app/Contents/Developer/Platforms/MacOSX.platform/Developer/SDKs/MacOSX10.14.sdk/usr/lib]
  collapse framework dir [/Applications/Xcode.app/Contents/Developer/Platforms/MacOSX.platform/Developer/SDKs/MacOSX10.14.sdk/System/Library/Frameworks/] ==> [/Applications/Xcode.app/Contents/Developer/Platforms/MacOSX.platform/Developer/SDKs/MacOSX10.14.sdk/System/Library/Frameworks]
  implicit libs: []
  implicit dirs: [/Applications/Xcode.app/Contents/Developer/Platforms/MacOSX.platform/Developer/SDKs/MacOSX10.14.sdk/usr/lib]
  implicit fwks: [/Applications/Xcode.app/Contents/Developer/Platforms/MacOSX.platform/Developer/SDKs/MacOSX10.14.sdk/System/Library/Frameworks]


Detecting C [-std=c11] compiler features compiled with the following output:
Change Dir: /Users/mohammed-durham/Google Drive/Studying/phD/Coding/C++/ICDM/cmake-build-debug/CMakeFiles/CMakeTmp

Run Build Command(s):/usr/bin/make cmTC_dc4ab/fast 
/Applications/Xcode.app/Contents/Developer/usr/bin/make -f CMakeFiles/cmTC_dc4ab.dir/build.make CMakeFiles/cmTC_dc4ab.dir/build
Building C object CMakeFiles/cmTC_dc4ab.dir/feature_tests.c.o
/Applications/Xcode.app/Contents/Developer/Toolchains/XcodeDefault.xctoolchain/usr/bin/cc   -isysroot /Applications/Xcode.app/Contents/Developer/Platforms/MacOSX.platform/Developer/SDKs/MacOSX10.14.sdk   -std=c11 -o CMakeFiles/cmTC_dc4ab.dir/feature_tests.c.o   -c "/Users/mohammed-durham/Google Drive/Studying/phD/Coding/C++/ICDM/cmake-build-debug/CMakeFiles/feature_tests.c"
Linking C executable cmTC_dc4ab
/Applications/CLion.app/Contents/bin/cmake/mac/bin/cmake -E cmake_link_script CMakeFiles/cmTC_dc4ab.dir/link.txt --verbose=1
/Applications/Xcode.app/Contents/Developer/Toolchains/XcodeDefault.xctoolchain/usr/bin/cc   -isysroot /Applications/Xcode.app/Contents/Developer/Platforms/MacOSX.platform/Developer/SDKs/MacOSX10.14.sdk -Wl,-search_paths_first -Wl,-headerpad_max_install_names   CMakeFiles/cmTC_dc4ab.dir/feature_tests.c.o  -o cmTC_dc4ab 


    Feature record: C_FEATURE:1c_function_prototypes
    Feature record: C_FEATURE:1c_restrict
    Feature record: C_FEATURE:1c_static_assert
    Feature record: C_FEATURE:1c_variadic_macros


Detecting C [-std=c99] compiler features compiled with the following output:
Change Dir: /Users/mohammed-durham/Google Drive/Studying/phD/Coding/C++/ICDM/cmake-build-debug/CMakeFiles/CMakeTmp

Run Build Command(s):/usr/bin/make cmTC_2fa0e/fast 
/Applications/Xcode.app/Contents/Developer/usr/bin/make -f CMakeFiles/cmTC_2fa0e.dir/build.make CMakeFiles/cmTC_2fa0e.dir/build
Building C object CMakeFiles/cmTC_2fa0e.dir/feature_tests.c.o
/Applications/Xcode.app/Contents/Developer/Toolchains/XcodeDefault.xctoolchain/usr/bin/cc   -isysroot /Applications/Xcode.app/Contents/Developer/Platforms/MacOSX.platform/Developer/SDKs/MacOSX10.14.sdk   -std=c99 -o CMakeFiles/cmTC_2fa0e.dir/feature_tests.c.o   -c "/Users/mohammed-durham/Google Drive/Studying/phD/Coding/C++/ICDM/cmake-build-debug/CMakeFiles/feature_tests.c"
Linking C executable cmTC_2fa0e
/Applications/CLion.app/Contents/bin/cmake/mac/bin/cmake -E cmake_link_script CMakeFiles/cmTC_2fa0e.dir/link.txt --verbose=1
/Applications/Xcode.app/Contents/Developer/Toolchains/XcodeDefault.xctoolchain/usr/bin/cc   -isysroot /Applications/Xcode.app/Contents/Developer/Platforms/MacOSX.platform/Developer/SDKs/MacOSX10.14.sdk -Wl,-search_paths_first -Wl,-headerpad_max_install_names   CMakeFiles/cmTC_2fa0e.dir/feature_tests.c.o  -o cmTC_2fa0e 


    Feature record: C_FEATURE:1c_function_prototypes
    Feature record: C_FEATURE:1c_restrict
    Feature record: C_FEATURE:0c_static_assert
    Feature record: C_FEATURE:1c_variadic_macros


Detecting C [-std=c90] compiler features compiled with the following output:
Change Dir: /Users/mohammed-durham/Google Drive/Studying/phD/Coding/C++/ICDM/cmake-build-debug/CMakeFiles/CMakeTmp

Run Build Command(s):/usr/bin/make cmTC_27e27/fast 
/Applications/Xcode.app/Contents/Developer/usr/bin/make -f CMakeFiles/cmTC_27e27.dir/build.make CMakeFiles/cmTC_27e27.dir/build
Building C object CMakeFiles/cmTC_27e27.dir/feature_tests.c.o
/Applications/Xcode.app/Contents/Developer/Toolchains/XcodeDefault.xctoolchain/usr/bin/cc   -isysroot /Applications/Xcode.app/Contents/Developer/Platforms/MacOSX.platform/Developer/SDKs/MacOSX10.14.sdk   -std=c90 -o CMakeFiles/cmTC_27e27.dir/feature_tests.c.o   -c "/Users/mohammed-durham/Google Drive/Studying/phD/Coding/C++/ICDM/cmake-build-debug/CMakeFiles/feature_tests.c"
Linking C executable cmTC_27e27
/Applications/CLion.app/Contents/bin/cmake/mac/bin/cmake -E cmake_link_script CMakeFiles/cmTC_27e27.dir/link.txt --verbose=1
/Applications/Xcode.app/Contents/Developer/Toolchains/XcodeDefault.xctoolchain/usr/bin/cc   -isysroot /Applications/Xcode.app/Contents/Developer/Platforms/MacOSX.platform/Developer/SDKs/MacOSX10.14.sdk -Wl,-search_paths_first -Wl,-headerpad_max_install_names   CMakeFiles/cmTC_27e27.dir/feature_tests.c.o  -o cmTC_27e27 


    Feature record: C_FEATURE:1c_function_prototypes
    Feature record: C_FEATURE:0c_restrict
    Feature record: C_FEATURE:0c_static_assert
    Feature record: C_FEATURE:0c_variadic_macros
Determining if the CXX compiler works passed with the following output:
Change Dir: /Users/mohammed-durham/Google Drive/Studying/phD/Coding/C++/ICDM/cmake-build-debug/CMakeFiles/CMakeTmp

Run Build Command(s):/usr/bin/make cmTC_d3d9e/fast 
/Applications/Xcode.app/Contents/Developer/usr/bin/make -f CMakeFiles/cmTC_d3d9e.dir/build.make CMakeFiles/cmTC_d3d9e.dir/build
Building CXX object CMakeFiles/cmTC_d3d9e.dir/testCXXCompiler.cxx.o
/Applications/Xcode.app/Contents/Developer/Toolchains/XcodeDefault.xctoolchain/usr/bin/c++    -isysroot /Applications/Xcode.app/Contents/Developer/Platforms/MacOSX.platform/Developer/SDKs/MacOSX10.14.sdk   -o CMakeFiles/cmTC_d3d9e.dir/testCXXCompiler.cxx.o -c "/Users/mohammed-durham/Google Drive/Studying/phD/Coding/C++/ICDM/cmake-build-debug/CMakeFiles/CMakeTmp/testCXXCompiler.cxx"
Linking CXX executable cmTC_d3d9e
/Applications/CLion.app/Contents/bin/cmake/mac/bin/cmake -E cmake_link_script CMakeFiles/cmTC_d3d9e.dir/link.txt --verbose=1
/Applications/Xcode.app/Contents/Developer/Toolchains/XcodeDefault.xctoolchain/usr/bin/c++    -isysroot /Applications/Xcode.app/Contents/Developer/Platforms/MacOSX.platform/Developer/SDKs/MacOSX10.14.sdk -Wl,-search_paths_first -Wl,-headerpad_max_install_names   CMakeFiles/cmTC_d3d9e.dir/testCXXCompiler.cxx.o  -o cmTC_d3d9e 


Detecting CXX compiler ABI info compiled with the following output:
Change Dir: /Users/mohammed-durham/Google Drive/Studying/phD/Coding/C++/ICDM/cmake-build-debug/CMakeFiles/CMakeTmp

Run Build Command(s):/usr/bin/make cmTC_ac6e5/fast 
/Applications/Xcode.app/Contents/Developer/usr/bin/make -f CMakeFiles/cmTC_ac6e5.dir/build.make CMakeFiles/cmTC_ac6e5.dir/build
Building CXX object CMakeFiles/cmTC_ac6e5.dir/CMakeCXXCompilerABI.cpp.o
/Applications/Xcode.app/Contents/Developer/Toolchains/XcodeDefault.xctoolchain/usr/bin/c++    -isysroot /Applications/Xcode.app/Contents/Developer/Platforms/MacOSX.platform/Developer/SDKs/MacOSX10.14.sdk   -v -Wl,-v -o CMakeFiles/cmTC_ac6e5.dir/CMakeCXXCompilerABI.cpp.o -c /Applications/CLion.app/Contents/bin/cmake/mac/share/cmake-3.14/Modules/CMakeCXXCompilerABI.cpp
Apple LLVM version 10.0.1 (clang-1001.0.46.4)
Target: x86_64-apple-darwin18.5.0
Thread model: posix
InstalledDir: /Applications/Xcode.app/Contents/Developer/Toolchains/XcodeDefault.xctoolchain/usr/bin
clang: warning: -Wl,-v: 'linker' input unused [-Wunused-command-line-argument]
 "/Applications/Xcode.app/Contents/Developer/Toolchains/XcodeDefault.xctoolchain/usr/bin/clang" -cc1 -triple x86_64-apple-macosx10.14.0 -Wdeprecated-objc-isa-usage -Werror=deprecated-objc-isa-usage -emit-obj -mrelax-all -disable-free -disable-llvm-verifier -discard-value-names -main-file-name CMakeCXXCompilerABI.cpp -mrelocation-model pic -pic-level 2 -mthread-model posix -mdisable-fp-elim -fno-strict-return -masm-verbose -munwind-tables -target-sdk-version=10.14 -target-cpu penryn -dwarf-column-info -debugger-tuning=lldb -target-linker-version 450.3 -v -coverage-notes-file /Users/mohammed-durham/Google Drive/Studying/phD/Coding/C++/ICDM/cmake-build-debug/CMakeFiles/CMakeTmp/CMakeFiles/cmTC_ac6e5.dir/CMakeCXXCompilerABI.cpp.gcno -resource-dir /Applications/Xcode.app/Contents/Developer/Toolchains/XcodeDefault.xctoolchain/usr/lib/clang/10.0.1 -isysroot /Applications/Xcode.app/Contents/Developer/Platforms/MacOSX.platform/Developer/SDKs/MacOSX10.14.sdk -stdlib=libc++ -Wno-atomic-implicit-seq-cst -Wno-framework-include-private-from-public -Wno-atimport-in-framework-header -Wno-quoted-include-in-framework-header -fdeprecated-macro -fdebug-compilation-dir /Users/mohammed-durham/Google Drive/Studying/phD/Coding/C++/ICDM/cmake-build-debug/CMakeFiles/CMakeTmp -ferror-limit 19 -fmessage-length 0 -stack-protector 1 -fblocks -fencode-extended-block-signature -fregister-global-dtors-with-atexit -fobjc-runtime=macosx-10.14.0 -fcxx-exceptions -fexceptions -fmax-type-align=16 -fdiagnostics-show-option -o CMakeFiles/cmTC_ac6e5.dir/CMakeCXXCompilerABI.cpp.o -x c++ /Applications/CLion.app/Contents/bin/cmake/mac/share/cmake-3.14/Modules/CMakeCXXCompilerABI.cpp
clang -cc1 version 10.0.1 (clang-1001.0.46.4) default target x86_64-apple-darwin18.5.0
ignoring nonexistent directory "/Applications/Xcode.app/Contents/Developer/Platforms/MacOSX.platform/Developer/SDKs/MacOSX10.14.sdk/usr/include/c++/v1"
ignoring nonexistent directory "/Applications/Xcode.app/Contents/Developer/Platforms/MacOSX.platform/Developer/SDKs/MacOSX10.14.sdk/usr/local/include"
ignoring nonexistent directory "/Applications/Xcode.app/Contents/Developer/Platforms/MacOSX.platform/Developer/SDKs/MacOSX10.14.sdk/Library/Frameworks"
#include "..." search starts here:
#include <...> search starts here:
 /Applications/Xcode.app/Contents/Developer/Toolchains/XcodeDefault.xctoolchain/usr/include/c++/v1
 /Applications/Xcode.app/Contents/Developer/Toolchains/XcodeDefault.xctoolchain/usr/lib/clang/10.0.1/include
 /Applications/Xcode.app/Contents/Developer/Toolchains/XcodeDefault.xctoolchain/usr/include
 /Applications/Xcode.app/Contents/Developer/Platforms/MacOSX.platform/Developer/SDKs/MacOSX10.14.sdk/usr/include
 /Applications/Xcode.app/Contents/Developer/Platforms/MacOSX.platform/Developer/SDKs/MacOSX10.14.sdk/System/Library/Frameworks (framework directory)
End of search list.
Linking CXX executable cmTC_ac6e5
/Applications/CLion.app/Contents/bin/cmake/mac/bin/cmake -E cmake_link_script CMakeFiles/cmTC_ac6e5.dir/link.txt --verbose=1
/Applications/Xcode.app/Contents/Developer/Toolchains/XcodeDefault.xctoolchain/usr/bin/c++    -isysroot /Applications/Xcode.app/Contents/Developer/Platforms/MacOSX.platform/Developer/SDKs/MacOSX10.14.sdk -Wl,-search_paths_first -Wl,-headerpad_max_install_names  -v -Wl,-v CMakeFiles/cmTC_ac6e5.dir/CMakeCXXCompilerABI.cpp.o  -o cmTC_ac6e5 
Apple LLVM version 10.0.1 (clang-1001.0.46.4)
Target: x86_64-apple-darwin18.5.0
Thread model: posix
InstalledDir: /Applications/Xcode.app/Contents/Developer/Toolchains/XcodeDefault.xctoolchain/usr/bin
 "/Applications/Xcode.app/Contents/Developer/Toolchains/XcodeDefault.xctoolchain/usr/bin/ld" -demangle -lto_library /Applications/Xcode.app/Contents/Developer/Toolchains/XcodeDefault.xctoolchain/usr/lib/libLTO.dylib -dynamic -arch x86_64 -macosx_version_min 10.14.0 -syslibroot /Applications/Xcode.app/Contents/Developer/Platforms/MacOSX.platform/Developer/SDKs/MacOSX10.14.sdk -o cmTC_ac6e5 -search_paths_first -headerpad_max_install_names -v CMakeFiles/cmTC_ac6e5.dir/CMakeCXXCompilerABI.cpp.o -lc++ -lSystem /Applications/Xcode.app/Contents/Developer/Toolchains/XcodeDefault.xctoolchain/usr/lib/clang/10.0.1/lib/darwin/libclang_rt.osx.a
@(#)PROGRAM:ld  PROJECT:ld64-450.3
BUILD 18:45:16 Apr  4 2019
configured to support archs: armv6 armv7 armv7s arm64 arm64e arm64_32 i386 x86_64 x86_64h armv6m armv7k armv7m armv7em
Library search paths:
	/Applications/Xcode.app/Contents/Developer/Platforms/MacOSX.platform/Developer/SDKs/MacOSX10.14.sdk/usr/lib
Framework search paths:
	/Applications/Xcode.app/Contents/Developer/Platforms/MacOSX.platform/Developer/SDKs/MacOSX10.14.sdk/System/Library/Frameworks/


Parsed CXX implicit include dir info from above output: rv=done
  found start of include info
  found start of implicit include info
    add: [/Applications/Xcode.app/Contents/Developer/Toolchains/XcodeDefault.xctoolchain/usr/include/c++/v1]
    add: [/Applications/Xcode.app/Contents/Developer/Toolchains/XcodeDefault.xctoolchain/usr/lib/clang/10.0.1/include]
    add: [/Applications/Xcode.app/Contents/Developer/Toolchains/XcodeDefault.xctoolchain/usr/include]
    add: [/Applications/Xcode.app/Contents/Developer/Platforms/MacOSX.platform/Developer/SDKs/MacOSX10.14.sdk/usr/include]
  end of search list found
  collapse include dir [/Applications/Xcode.app/Contents/Developer/Toolchains/XcodeDefault.xctoolchain/usr/include/c++/v1] ==> [/Applications/Xcode.app/Contents/Developer/Toolchains/XcodeDefault.xctoolchain/usr/include/c++/v1]
  collapse include dir [/Applications/Xcode.app/Contents/Developer/Toolchains/XcodeDefault.xctoolchain/usr/lib/clang/10.0.1/include] ==> [/Applications/Xcode.app/Contents/Developer/Toolchains/XcodeDefault.xctoolchain/usr/lib/clang/10.0.1/include]
  collapse include dir [/Applications/Xcode.app/Contents/Developer/Toolchains/XcodeDefault.xctoolchain/usr/include] ==> [/Applications/Xcode.app/Contents/Developer/Toolchains/XcodeDefault.xctoolchain/usr/include]
  collapse include dir [/Applications/Xcode.app/Contents/Developer/Platforms/MacOSX.platform/Developer/SDKs/MacOSX10.14.sdk/usr/include] ==> [/Applications/Xcode.app/Contents/Developer/Platforms/MacOSX.platform/Developer/SDKs/MacOSX10.14.sdk/usr/include]
  implicit include dirs: [/Applications/Xcode.app/Contents/Developer/Toolchains/XcodeDefault.xctoolchain/usr/include/c++/v1;/Applications/Xcode.app/Contents/Developer/Toolchains/XcodeDefault.xctoolchain/usr/lib/clang/10.0.1/include;/Applications/Xcode.app/Contents/Developer/Toolchains/XcodeDefault.xctoolchain/usr/include;/Applications/Xcode.app/Contents/Developer/Platforms/MacOSX.platform/Developer/SDKs/MacOSX10.14.sdk/usr/include]


Parsed CXX implicit link information from above output:
  link line regex: [^( *|.*[/\])(ld|CMAKE_LINK_STARTFILE-NOTFOUND|([^/\]+-)?ld|collect2)[^/\]*( |$)]
  ignore line: [Change Dir: /Users/mohammed-durham/Google Drive/Studying/phD/Coding/C++/ICDM/cmake-build-debug/CMakeFiles/CMakeTmp]
  ignore line: []
  ignore line: [Run Build Command(s):/usr/bin/make cmTC_ac6e5/fast ]
  ignore line: [/Applications/Xcode.app/Contents/Developer/usr/bin/make -f CMakeFiles/cmTC_ac6e5.dir/build.make CMakeFiles/cmTC_ac6e5.dir/build]
  ignore line: [Building CXX object CMakeFiles/cmTC_ac6e5.dir/CMakeCXXCompilerABI.cpp.o]
  ignore line: [/Applications/Xcode.app/Contents/Developer/Toolchains/XcodeDefault.xctoolchain/usr/bin/c++    -isysroot /Applications/Xcode.app/Contents/Developer/Platforms/MacOSX.platform/Developer/SDKs/MacOSX10.14.sdk   -v -Wl,-v -o CMakeFiles/cmTC_ac6e5.dir/CMakeCXXCompilerABI.cpp.o -c /Applications/CLion.app/Contents/bin/cmake/mac/share/cmake-3.14/Modules/CMakeCXXCompilerABI.cpp]
  ignore line: [Apple LLVM version 10.0.1 (clang-1001.0.46.4)]
  ignore line: [Target: x86_64-apple-darwin18.5.0]
  ignore line: [Thread model: posix]
  ignore line: [InstalledDir: /Applications/Xcode.app/Contents/Developer/Toolchains/XcodeDefault.xctoolchain/usr/bin]
  ignore line: [clang: warning: -Wl,-v: 'linker' input unused [-Wunused-command-line-argument]]
  ignore line: [ "/Applications/Xcode.app/Contents/Developer/Toolchains/XcodeDefault.xctoolchain/usr/bin/clang" -cc1 -triple x86_64-apple-macosx10.14.0 -Wdeprecated-objc-isa-usage -Werror=deprecated-objc-isa-usage -emit-obj -mrelax-all -disable-free -disable-llvm-verifier -discard-value-names -main-file-name CMakeCXXCompilerABI.cpp -mrelocation-model pic -pic-level 2 -mthread-model posix -mdisable-fp-elim -fno-strict-return -masm-verbose -munwind-tables -target-sdk-version=10.14 -target-cpu penryn -dwarf-column-info -debugger-tuning=lldb -target-linker-version 450.3 -v -coverage-notes-file /Users/mohammed-durham/Google Drive/Studying/phD/Coding/C++/ICDM/cmake-build-debug/CMakeFiles/CMakeTmp/CMakeFiles/cmTC_ac6e5.dir/CMakeCXXCompilerABI.cpp.gcno -resource-dir /Applications/Xcode.app/Contents/Developer/Toolchains/XcodeDefault.xctoolchain/usr/lib/clang/10.0.1 -isysroot /Applications/Xcode.app/Contents/Developer/Platforms/MacOSX.platform/Developer/SDKs/MacOSX10.14.sdk -stdlib=libc++ -Wno-atomic-implicit-seq-cst -Wno-framework-include-private-from-public -Wno-atimport-in-framework-header -Wno-quoted-include-in-framework-header -fdeprecated-macro -fdebug-compilation-dir /Users/mohammed-durham/Google Drive/Studying/phD/Coding/C++/ICDM/cmake-build-debug/CMakeFiles/CMakeTmp -ferror-limit 19 -fmessage-length 0 -stack-protector 1 -fblocks -fencode-extended-block-signature -fregister-global-dtors-with-atexit -fobjc-runtime=macosx-10.14.0 -fcxx-exceptions -fexceptions -fmax-type-align=16 -fdiagnostics-show-option -o CMakeFiles/cmTC_ac6e5.dir/CMakeCXXCompilerABI.cpp.o -x c++ /Applications/CLion.app/Contents/bin/cmake/mac/share/cmake-3.14/Modules/CMakeCXXCompilerABI.cpp]
  ignore line: [clang -cc1 version 10.0.1 (clang-1001.0.46.4) default target x86_64-apple-darwin18.5.0]
  ignore line: [ignoring nonexistent directory "/Applications/Xcode.app/Contents/Developer/Platforms/MacOSX.platform/Developer/SDKs/MacOSX10.14.sdk/usr/include/c++/v1"]
  ignore line: [ignoring nonexistent directory "/Applications/Xcode.app/Contents/Developer/Platforms/MacOSX.platform/Developer/SDKs/MacOSX10.14.sdk/usr/local/include"]
  ignore line: [ignoring nonexistent directory "/Applications/Xcode.app/Contents/Developer/Platforms/MacOSX.platform/Developer/SDKs/MacOSX10.14.sdk/Library/Frameworks"]
  ignore line: [#include "..." search starts here:]
  ignore line: [#include <...> search starts here:]
  ignore line: [ /Applications/Xcode.app/Contents/Developer/Toolchains/XcodeDefault.xctoolchain/usr/include/c++/v1]
  ignore line: [ /Applications/Xcode.app/Contents/Developer/Toolchains/XcodeDefault.xctoolchain/usr/lib/clang/10.0.1/include]
  ignore line: [ /Applications/Xcode.app/Contents/Developer/Toolchains/XcodeDefault.xctoolchain/usr/include]
  ignore line: [ /Applications/Xcode.app/Contents/Developer/Platforms/MacOSX.platform/Developer/SDKs/MacOSX10.14.sdk/usr/include]
  ignore line: [ /Applications/Xcode.app/Contents/Developer/Platforms/MacOSX.platform/Developer/SDKs/MacOSX10.14.sdk/System/Library/Frameworks (framework directory)]
  ignore line: [End of search list.]
  ignore line: [Linking CXX executable cmTC_ac6e5]
  ignore line: [/Applications/CLion.app/Contents/bin/cmake/mac/bin/cmake -E cmake_link_script CMakeFiles/cmTC_ac6e5.dir/link.txt --verbose=1]
  ignore line: [/Applications/Xcode.app/Contents/Developer/Toolchains/XcodeDefault.xctoolchain/usr/bin/c++    -isysroot /Applications/Xcode.app/Contents/Developer/Platforms/MacOSX.platform/Developer/SDKs/MacOSX10.14.sdk -Wl,-search_paths_first -Wl,-headerpad_max_install_names  -v -Wl,-v CMakeFiles/cmTC_ac6e5.dir/CMakeCXXCompilerABI.cpp.o  -o cmTC_ac6e5 ]
  ignore line: [Apple LLVM version 10.0.1 (clang-1001.0.46.4)]
  ignore line: [Target: x86_64-apple-darwin18.5.0]
  ignore line: [Thread model: posix]
  ignore line: [InstalledDir: /Applications/Xcode.app/Contents/Developer/Toolchains/XcodeDefault.xctoolchain/usr/bin]
  link line: [ "/Applications/Xcode.app/Contents/Developer/Toolchains/XcodeDefault.xctoolchain/usr/bin/ld" -demangle -lto_library /Applications/Xcode.app/Contents/Developer/Toolchains/XcodeDefault.xctoolchain/usr/lib/libLTO.dylib -dynamic -arch x86_64 -macosx_version_min 10.14.0 -syslibroot /Applications/Xcode.app/Contents/Developer/Platforms/MacOSX.platform/Developer/SDKs/MacOSX10.14.sdk -o cmTC_ac6e5 -search_paths_first -headerpad_max_install_names -v CMakeFiles/cmTC_ac6e5.dir/CMakeCXXCompilerABI.cpp.o -lc++ -lSystem /Applications/Xcode.app/Contents/Developer/Toolchains/XcodeDefault.xctoolchain/usr/lib/clang/10.0.1/lib/darwin/libclang_rt.osx.a]
    arg [/Applications/Xcode.app/Contents/Developer/Toolchains/XcodeDefault.xctoolchain/usr/bin/ld] ==> ignore
    arg [-demangle] ==> ignore
    arg [-lto_library] ==> ignore, skip following value
    arg [/Applications/Xcode.app/Contents/Developer/Toolchains/XcodeDefault.xctoolchain/usr/lib/libLTO.dylib] ==> skip value of -lto_library
    arg [-dynamic] ==> ignore
    arg [-arch] ==> ignore
    arg [x86_64] ==> ignore
    arg [-macosx_version_min] ==> ignore
    arg [10.14.0] ==> ignore
    arg [-syslibroot] ==> ignore
    arg [/Applications/Xcode.app/Contents/Developer/Platforms/MacOSX.platform/Developer/SDKs/MacOSX10.14.sdk] ==> ignore
    arg [-o] ==> ignore
    arg [cmTC_ac6e5] ==> ignore
    arg [-search_paths_first] ==> ignore
    arg [-headerpad_max_install_names] ==> ignore
    arg [-v] ==> ignore
    arg [CMakeFiles/cmTC_ac6e5.dir/CMakeCXXCompilerABI.cpp.o] ==> ignore
    arg [-lc++] ==> lib [c++]
    arg [-lSystem] ==> lib [System]
    arg [/Applications/Xcode.app/Contents/Developer/Toolchains/XcodeDefault.xctoolchain/usr/lib/clang/10.0.1/lib/darwin/libclang_rt.osx.a] ==> lib [/Applications/Xcode.app/Contents/Developer/Toolchains/XcodeDefault.xctoolchain/usr/lib/clang/10.0.1/lib/darwin/libclang_rt.osx.a]
  Library search paths: [;/Applications/Xcode.app/Contents/Developer/Platforms/MacOSX.platform/Developer/SDKs/MacOSX10.14.sdk/usr/lib]
  Framework search paths: [;/Applications/Xcode.app/Contents/Developer/Platforms/MacOSX.platform/Developer/SDKs/MacOSX10.14.sdk/System/Library/Frameworks/]
  remove lib [System]
  remove lib [/Applications/Xcode.app/Contents/Developer/Toolchains/XcodeDefault.xctoolchain/usr/lib/clang/10.0.1/lib/darwin/libclang_rt.osx.a]
  collapse library dir [/Applications/Xcode.app/Contents/Developer/Platforms/MacOSX.platform/Developer/SDKs/MacOSX10.14.sdk/usr/lib] ==> [/Applications/Xcode.app/Contents/Developer/Platforms/MacOSX.platform/Developer/SDKs/MacOSX10.14.sdk/usr/lib]
  collapse framework dir [/Applications/Xcode.app/Contents/Developer/Platforms/MacOSX.platform/Developer/SDKs/MacOSX10.14.sdk/System/Library/Frameworks/] ==> [/Applications/Xcode.app/Contents/Developer/Platforms/MacOSX.platform/Developer/SDKs/MacOSX10.14.sdk/System/Library/Frameworks]
  implicit libs: [c++]
  implicit dirs: [/Applications/Xcode.app/Contents/Developer/Platforms/MacOSX.platform/Developer/SDKs/MacOSX10.14.sdk/usr/lib]
  implicit fwks: [/Applications/Xcode.app/Contents/Developer/Platforms/MacOSX.platform/Developer/SDKs/MacOSX10.14.sdk/System/Library/Frameworks]


Detecting CXX [-std=c++1z] compiler features compiled with the following output:
Change Dir: /Users/mohammed-durham/Google Drive/Studying/phD/Coding/C++/ICDM/cmake-build-debug/CMakeFiles/CMakeTmp

Run Build Command(s):/usr/bin/make cmTC_3b553/fast 
/Applications/Xcode.app/Contents/Developer/usr/bin/make -f CMakeFiles/cmTC_3b553.dir/build.make CMakeFiles/cmTC_3b553.dir/build
Building CXX object CMakeFiles/cmTC_3b553.dir/feature_tests.cxx.o
/Applications/Xcode.app/Contents/Developer/Toolchains/XcodeDefault.xctoolchain/usr/bin/c++    -isysroot /Applications/Xcode.app/Contents/Developer/Platforms/MacOSX.platform/Developer/SDKs/MacOSX10.14.sdk   -std=c++1z -o CMakeFiles/cmTC_3b553.dir/feature_tests.cxx.o -c "/Users/mohammed-durham/Google Drive/Studying/phD/Coding/C++/ICDM/cmake-build-debug/CMakeFiles/feature_tests.cxx"
Linking CXX executable cmTC_3b553
/Applications/CLion.app/Contents/bin/cmake/mac/bin/cmake -E cmake_link_script CMakeFiles/cmTC_3b553.dir/link.txt --verbose=1
/Applications/Xcode.app/Contents/Developer/Toolchains/XcodeDefault.xctoolchain/usr/bin/c++    -isysroot /Applications/Xcode.app/Contents/Developer/Platforms/MacOSX.platform/Developer/SDKs/MacOSX10.14.sdk -Wl,-search_paths_first -Wl,-headerpad_max_install_names   CMakeFiles/cmTC_3b553.dir/feature_tests.cxx.o  -o cmTC_3b553 


    Feature record: CXX_FEATURE:1cxx_aggregate_default_initializers
    Feature record: CXX_FEATURE:1cxx_alias_templates
    Feature record: CXX_FEATURE:1cxx_alignas
    Feature record: CXX_FEATURE:1cxx_alignof
    Feature record: CXX_FEATURE:1cxx_attributes
    Feature record: CXX_FEATURE:1cxx_attribute_deprecated
    Feature record: CXX_FEATURE:1cxx_auto_type
    Feature record: CXX_FEATURE:1cxx_binary_literals
    Feature record: CXX_FEATURE:1cxx_constexpr
    Feature record: CXX_FEATURE:1cxx_contextual_conversions
    Feature record: CXX_FEATURE:1cxx_decltype
    Feature record: CXX_FEATURE:1cxx_decltype_auto
    Feature record: CXX_FEATURE:1cxx_decltype_incomplete_return_types
    Feature record: CXX_FEATURE:1cxx_default_function_template_args
    Feature record: CXX_FEATURE:1cxx_defaulted_functions
    Feature record: CXX_FEATURE:1cxx_defaulted_move_initializers
    Feature record: CXX_FEATURE:1cxx_delegating_constructors
    Feature record: CXX_FEATURE:1cxx_deleted_functions
    Feature record: CXX_FEATURE:1cxx_digit_separators
    Feature record: CXX_FEATURE:1cxx_enum_forward_declarations
    Feature record: CXX_FEATURE:1cxx_explicit_conversions
    Feature record: CXX_FEATURE:1cxx_extended_friend_declarations
    Feature record: CXX_FEATURE:1cxx_extern_templates
    Feature record: CXX_FEATURE:1cxx_final
    Feature record: CXX_FEATURE:1cxx_func_identifier
    Feature record: CXX_FEATURE:1cxx_generalized_initializers
    Feature record: CXX_FEATURE:1cxx_generic_lambdas
    Feature record: CXX_FEATURE:1cxx_inheriting_constructors
    Feature record: CXX_FEATURE:1cxx_inline_namespaces
    Feature record: CXX_FEATURE:1cxx_lambdas
    Feature record: CXX_FEATURE:1cxx_lambda_init_captures
    Feature record: CXX_FEATURE:1cxx_local_type_template_args
    Feature record: CXX_FEATURE:1cxx_long_long_type
    Feature record: CXX_FEATURE:1cxx_noexcept
    Feature record: CXX_FEATURE:1cxx_nonstatic_member_init
    Feature record: CXX_FEATURE:1cxx_nullptr
    Feature record: CXX_FEATURE:1cxx_override
    Feature record: CXX_FEATURE:1cxx_range_for
    Feature record: CXX_FEATURE:1cxx_raw_string_literals
    Feature record: CXX_FEATURE:1cxx_reference_qualified_functions
    Feature record: CXX_FEATURE:1cxx_relaxed_constexpr
    Feature record: CXX_FEATURE:1cxx_return_type_deduction
    Feature record: CXX_FEATURE:1cxx_right_angle_brackets
    Feature record: CXX_FEATURE:1cxx_rvalue_references
    Feature record: CXX_FEATURE:1cxx_sizeof_member
    Feature record: CXX_FEATURE:1cxx_static_assert
    Feature record: CXX_FEATURE:1cxx_strong_enums
    Feature record: CXX_FEATURE:1cxx_template_template_parameters
    Feature record: CXX_FEATURE:1cxx_thread_local
    Feature record: CXX_FEATURE:1cxx_trailing_return_types
    Feature record: CXX_FEATURE:1cxx_unicode_literals
    Feature record: CXX_FEATURE:1cxx_uniform_initialization
    Feature record: CXX_FEATURE:1cxx_unrestricted_unions
    Feature record: CXX_FEATURE:1cxx_user_literals
    Feature record: CXX_FEATURE:1cxx_variable_templates
    Feature record: CXX_FEATURE:1cxx_variadic_macros
    Feature record: CXX_FEATURE:1cxx_variadic_templates


Detecting CXX [-std=c++14] compiler features compiled with the following output:
Change Dir: /Users/mohammed-durham/Google Drive/Studying/phD/Coding/C++/ICDM/cmake-build-debug/CMakeFiles/CMakeTmp

Run Build Command(s):/usr/bin/make cmTC_90ec6/fast 
/Applications/Xcode.app/Contents/Developer/usr/bin/make -f CMakeFiles/cmTC_90ec6.dir/build.make CMakeFiles/cmTC_90ec6.dir/build
Building CXX object CMakeFiles/cmTC_90ec6.dir/feature_tests.cxx.o
/Applications/Xcode.app/Contents/Developer/Toolchains/XcodeDefault.xctoolchain/usr/bin/c++    -isysroot /Applications/Xcode.app/Contents/Developer/Platforms/MacOSX.platform/Developer/SDKs/MacOSX10.14.sdk   -std=c++14 -o CMakeFiles/cmTC_90ec6.dir/feature_tests.cxx.o -c "/Users/mohammed-durham/Google Drive/Studying/phD/Coding/C++/ICDM/cmake-build-debug/CMakeFiles/feature_tests.cxx"
Linking CXX executable cmTC_90ec6
/Applications/CLion.app/Contents/bin/cmake/mac/bin/cmake -E cmake_link_script CMakeFiles/cmTC_90ec6.dir/link.txt --verbose=1
/Applications/Xcode.app/Contents/Developer/Toolchains/XcodeDefault.xctoolchain/usr/bin/c++    -isysroot /Applications/Xcode.app/Contents/Developer/Platforms/MacOSX.platform/Developer/SDKs/MacOSX10.14.sdk -Wl,-search_paths_first -Wl,-headerpad_max_install_names   CMakeFiles/cmTC_90ec6.dir/feature_tests.cxx.o  -o cmTC_90ec6 


    Feature record: CXX_FEATURE:1cxx_aggregate_default_initializers
    Feature record: CXX_FEATURE:1cxx_alias_templates
    Feature record: CXX_FEATURE:1cxx_alignas
    Feature record: CXX_FEATURE:1cxx_alignof
    Feature record: CXX_FEATURE:1cxx_attributes
    Feature record: CXX_FEATURE:1cxx_attribute_deprecated
    Feature record: CXX_FEATURE:1cxx_auto_type
    Feature record: CXX_FEATURE:1cxx_binary_literals
    Feature record: CXX_FEATURE:1cxx_constexpr
    Feature record: CXX_FEATURE:1cxx_contextual_conversions
    Feature record: CXX_FEATURE:1cxx_decltype
    Feature record: CXX_FEATURE:1cxx_decltype_auto
    Feature record: CXX_FEATURE:1cxx_decltype_incomplete_return_types
    Feature record: CXX_FEATURE:1cxx_default_function_template_args
    Feature record: CXX_FEATURE:1cxx_defaulted_functions
    Feature record: CXX_FEATURE:1cxx_defaulted_move_initializers
    Feature record: CXX_FEATURE:1cxx_delegating_constructors
    Feature record: CXX_FEATURE:1cxx_deleted_functions
    Feature record: CXX_FEATURE:1cxx_digit_separators
    Feature record: CXX_FEATURE:1cxx_enum_forward_declarations
    Feature record: CXX_FEATURE:1cxx_explicit_conversions
    Feature record: CXX_FEATURE:1cxx_extended_friend_declarations
    Feature record: CXX_FEATURE:1cxx_extern_templates
    Feature record: CXX_FEATURE:1cxx_final
    Feature record: CXX_FEATURE:1cxx_func_identifier
    Feature record: CXX_FEATURE:1cxx_generalized_initializers
    Feature record: CXX_FEATURE:1cxx_generic_lambdas
    Feature record: CXX_FEATURE:1cxx_inheriting_constructors
    Feature record: CXX_FEATURE:1cxx_inline_namespaces
    Feature record: CXX_FEATURE:1cxx_lambdas
    Feature record: CXX_FEATURE:1cxx_lambda_init_captures
    Feature record: CXX_FEATURE:1cxx_local_type_template_args
    Feature record: CXX_FEATURE:1cxx_long_long_type
    Feature record: CXX_FEATURE:1cxx_noexcept
    Feature record: CXX_FEATURE:1cxx_nonstatic_member_init
    Feature record: CXX_FEATURE:1cxx_nullptr
    Feature record: CXX_FEATURE:1cxx_override
    Feature record: CXX_FEATURE:1cxx_range_for
    Feature record: CXX_FEATURE:1cxx_raw_string_literals
    Feature record: CXX_FEATURE:1cxx_reference_qualified_functions
    Feature record: CXX_FEATURE:1cxx_relaxed_constexpr
    Feature record: CXX_FEATURE:1cxx_return_type_deduction
    Feature record: CXX_FEATURE:1cxx_right_angle_brackets
    Feature record: CXX_FEATURE:1cxx_rvalue_references
    Feature record: CXX_FEATURE:1cxx_sizeof_member
    Feature record: CXX_FEATURE:1cxx_static_assert
    Feature record: CXX_FEATURE:1cxx_strong_enums
    Feature record: CXX_FEATURE:1cxx_template_template_parameters
    Feature record: CXX_FEATURE:1cxx_thread_local
    Feature record: CXX_FEATURE:1cxx_trailing_return_types
    Feature record: CXX_FEATURE:1cxx_unicode_literals
    Feature record: CXX_FEATURE:1cxx_uniform_initialization
    Feature record: CXX_FEATURE:1cxx_unrestricted_unions
    Feature record: CXX_FEATURE:1cxx_user_literals
    Feature record: CXX_FEATURE:1cxx_variable_templates
    Feature record: CXX_FEATURE:1cxx_variadic_macros
    Feature record: CXX_FEATURE:1cxx_variadic_templates


Detecting CXX [-std=c++11] compiler features compiled with the following output:
Change Dir: /Users/mohammed-durham/Google Drive/Studying/phD/Coding/C++/ICDM/cmake-build-debug/CMakeFiles/CMakeTmp

Run Build Command(s):/usr/bin/make cmTC_675e6/fast 
/Applications/Xcode.app/Contents/Developer/usr/bin/make -f CMakeFiles/cmTC_675e6.dir/build.make CMakeFiles/cmTC_675e6.dir/build
Building CXX object CMakeFiles/cmTC_675e6.dir/feature_tests.cxx.o
/Applications/Xcode.app/Contents/Developer/Toolchains/XcodeDefault.xctoolchain/usr/bin/c++    -isysroot /Applications/Xcode.app/Contents/Developer/Platforms/MacOSX.platform/Developer/SDKs/MacOSX10.14.sdk   -std=c++11 -o CMakeFiles/cmTC_675e6.dir/feature_tests.cxx.o -c "/Users/mohammed-durham/Google Drive/Studying/phD/Coding/C++/ICDM/cmake-build-debug/CMakeFiles/feature_tests.cxx"
Linking CXX executable cmTC_675e6
/Applications/CLion.app/Contents/bin/cmake/mac/bin/cmake -E cmake_link_script CMakeFiles/cmTC_675e6.dir/link.txt --verbose=1
/Applications/Xcode.app/Contents/Developer/Toolchains/XcodeDefault.xctoolchain/usr/bin/c++    -isysroot /Applications/Xcode.app/Contents/Developer/Platforms/MacOSX.platform/Developer/SDKs/MacOSX10.14.sdk -Wl,-search_paths_first -Wl,-headerpad_max_install_names   CMakeFiles/cmTC_675e6.dir/feature_tests.cxx.o  -o cmTC_675e6 


    Feature record: CXX_FEATURE:0cxx_aggregate_default_initializers
    Feature record: CXX_FEATURE:1cxx_alias_templates
    Feature record: CXX_FEATURE:1cxx_alignas
    Feature record: CXX_FEATURE:1cxx_alignof
    Feature record: CXX_FEATURE:1cxx_attributes
    Feature record: CXX_FEATURE:0cxx_attribute_deprecated
    Feature record: CXX_FEATURE:1cxx_auto_type
    Feature record: CXX_FEATURE:0cxx_binary_literals
    Feature record: CXX_FEATURE:1cxx_constexpr
    Feature record: CXX_FEATURE:0cxx_contextual_conversions
    Feature record: CXX_FEATURE:1cxx_decltype
    Feature record: CXX_FEATURE:0cxx_decltype_auto
    Feature record: CXX_FEATURE:1cxx_decltype_incomplete_return_types
    Feature record: CXX_FEATURE:1cxx_default_function_template_args
    Feature record: CXX_FEATURE:1cxx_defaulted_functions
    Feature record: CXX_FEATURE:1cxx_defaulted_move_initializers
    Feature record: CXX_FEATURE:1cxx_delegating_constructors
    Feature record: CXX_FEATURE:1cxx_deleted_functions
    Feature record: CXX_FEATURE:0cxx_digit_separators
    Feature record: CXX_FEATURE:1cxx_enum_forward_declarations
    Feature record: CXX_FEATURE:1cxx_explicit_conversions
    Feature record: CXX_FEATURE:1cxx_extended_friend_declarations
    Feature record: CXX_FEATURE:1cxx_extern_templates
    Feature record: CXX_FEATURE:1cxx_final
    Feature record: CXX_FEATURE:1cxx_func_identifier
    Feature record: CXX_FEATURE:1cxx_generalized_initializers
    Feature record: CXX_FEATURE:0cxx_generic_lambdas
    Feature record: CXX_FEATURE:1cxx_inheriting_constructors
    Feature record: CXX_FEATURE:1cxx_inline_namespaces
    Feature record: CXX_FEATURE:1cxx_lambdas
    Feature record: CXX_FEATURE:0cxx_lambda_init_captures
    Feature record: CXX_FEATURE:1cxx_local_type_template_args
    Feature record: CXX_FEATURE:1cxx_long_long_type
    Feature record: CXX_FEATURE:1cxx_noexcept
    Feature record: CXX_FEATURE:1cxx_nonstatic_member_init
    Feature record: CXX_FEATURE:1cxx_nullptr
    Feature record: CXX_FEATURE:1cxx_override
    Feature record: CXX_FEATURE:1cxx_range_for
    Feature record: CXX_FEATURE:1cxx_raw_string_literals
    Feature record: CXX_FEATURE:1cxx_reference_qualified_functions
    Feature record: CXX_FEATURE:0cxx_relaxed_constexpr
    Feature record: CXX_FEATURE:0cxx_return_type_deduction
    Feature record: CXX_FEATURE:1cxx_right_angle_brackets
    Feature record: CXX_FEATURE:1cxx_rvalue_references
    Feature record: CXX_FEATURE:1cxx_sizeof_member
    Feature record: CXX_FEATURE:1cxx_static_assert
    Feature record: CXX_FEATURE:1cxx_strong_enums
    Feature record: CXX_FEATURE:1cxx_template_template_parameters
    Feature record: CXX_FEATURE:1cxx_thread_local
    Feature record: CXX_FEATURE:1cxx_trailing_return_types
    Feature record: CXX_FEATURE:1cxx_unicode_literals
    Feature record: CXX_FEATURE:1cxx_uniform_initialization
    Feature record: CXX_FEATURE:1cxx_unrestricted_unions
    Feature record: CXX_FEATURE:1cxx_user_literals
    Feature record: CXX_FEATURE:0cxx_variable_templates
    Feature record: CXX_FEATURE:1cxx_variadic_macros
    Feature record: CXX_FEATURE:1cxx_variadic_templates


Detecting CXX [-std=c++98] compiler features compiled with the following output:
Change Dir: /Users/mohammed-durham/Google Drive/Studying/phD/Coding/C++/ICDM/cmake-build-debug/CMakeFiles/CMakeTmp

Run Build Command(s):/usr/bin/make cmTC_e4251/fast 
/Applications/Xcode.app/Contents/Developer/usr/bin/make -f CMakeFiles/cmTC_e4251.dir/build.make CMakeFiles/cmTC_e4251.dir/build
Building CXX object CMakeFiles/cmTC_e4251.dir/feature_tests.cxx.o
/Applications/Xcode.app/Contents/Developer/Toolchains/XcodeDefault.xctoolchain/usr/bin/c++    -isysroot /Applications/Xcode.app/Contents/Developer/Platforms/MacOSX.platform/Developer/SDKs/MacOSX10.14.sdk   -std=c++98 -o CMakeFiles/cmTC_e4251.dir/feature_tests.cxx.o -c "/Users/mohammed-durham/Google Drive/Studying/phD/Coding/C++/ICDM/cmake-build-debug/CMakeFiles/feature_tests.cxx"
Linking CXX executable cmTC_e4251
/Applications/CLion.app/Contents/bin/cmake/mac/bin/cmake -E cmake_link_script CMakeFiles/cmTC_e4251.dir/link.txt --verbose=1
/Applications/Xcode.app/Contents/Developer/Toolchains/XcodeDefault.xctoolchain/usr/bin/c++    -isysroot /Applications/Xcode.app/Contents/Developer/Platforms/MacOSX.platform/Developer/SDKs/MacOSX10.14.sdk -Wl,-search_paths_first -Wl,-headerpad_max_install_names   CMakeFiles/cmTC_e4251.dir/feature_tests.cxx.o  -o cmTC_e4251 


    Feature record: CXX_FEATURE:0cxx_aggregate_default_initializers
    Feature record: CXX_FEATURE:0cxx_alias_templates
    Feature record: CXX_FEATURE:0cxx_alignas
    Feature record: CXX_FEATURE:0cxx_alignof
    Feature record: CXX_FEATURE:0cxx_attributes
    Feature record: CXX_FEATURE:0cxx_attribute_deprecated
    Feature record: CXX_FEATURE:0cxx_auto_type
    Feature record: CXX_FEATURE:0cxx_binary_literals
    Feature record: CXX_FEATURE:0cxx_constexpr
    Feature record: CXX_FEATURE:0cxx_contextual_conversions
    Feature record: CXX_FEATURE:0cxx_decltype
    Feature record: CXX_FEATURE:0cxx_decltype_auto
    Feature record: CXX_FEATURE:0cxx_decltype_incomplete_return_types
    Feature record: CXX_FEATURE:0cxx_default_function_template_args
    Feature record: CXX_FEATURE:0cxx_defaulted_functions
    Feature record: CXX_FEATURE:0cxx_defaulted_move_initializers
    Feature record: CXX_FEATURE:0cxx_delegating_constructors
    Feature record: CXX_FEATURE:0cxx_deleted_functions
    Feature record: CXX_FEATURE:0cxx_digit_separators
    Feature record: CXX_FEATURE:0cxx_enum_forward_declarations
    Feature record: CXX_FEATURE:0cxx_explicit_conversions
    Feature record: CXX_FEATURE:0cxx_extended_friend_declarations
    Feature record: CXX_FEATURE:0cxx_extern_templates
    Feature record: CXX_FEATURE:0cxx_final
    Feature record: CXX_FEATURE:0cxx_func_identifier
    Feature record: CXX_FEATURE:0cxx_generalized_initializers
    Feature record: CXX_FEATURE:0cxx_generic_lambdas
    Feature record: CXX_FEATURE:0cxx_inheriting_constructors
    Feature record: CXX_FEATURE:0cxx_inline_namespaces
    Feature record: CXX_FEATURE:0cxx_lambdas
    Feature record: CXX_FEATURE:0cxx_lambda_init_captures
    Feature record: CXX_FEATURE:0cxx_local_type_template_args
    Feature record: CXX_FEATURE:0cxx_long_long_type
    Feature record: CXX_FEATURE:0cxx_noexcept
    Feature record: CXX_FEATURE:0cxx_nonstatic_member_init
    Feature record: CXX_FEATURE:0cxx_nullptr
    Feature record: CXX_FEATURE:0cxx_override
    Feature record: CXX_FEATURE:0cxx_range_for
    Feature record: CXX_FEATURE:0cxx_raw_string_literals
    Feature record: CXX_FEATURE:0cxx_reference_qualified_functions
    Feature record: CXX_FEATURE:0cxx_relaxed_constexpr
    Feature record: CXX_FEATURE:0cxx_return_type_deduction
    Feature record: CXX_FEATURE:0cxx_right_angle_brackets
    Feature record: CXX_FEATURE:0cxx_rvalue_references
    Feature record: CXX_FEATURE:0cxx_sizeof_member
    Feature record: CXX_FEATURE:0cxx_static_assert
    Feature record: CXX_FEATURE:0cxx_strong_enums
    Feature record: CXX_FEATURE:1cxx_template_template_parameters
    Feature record: CXX_FEATURE:0cxx_thread_local
    Feature record: CXX_FEATURE:0cxx_trailing_return_types
    Feature record: CXX_FEATURE:0cxx_unicode_literals
    Feature record: CXX_FEATURE:0cxx_uniform_initialization
    Feature record: CXX_FEATURE:0cxx_unrestricted_unions
    Feature record: CXX_FEATURE:0cxx_user_literals
    Feature record: CXX_FEATURE:0cxx_variable_templates
    Feature record: CXX_FEATURE:0cxx_variadic_macros
    Feature record: CXX_FEATURE:0cxx_variadic_templates
The system is: Darwin - 18.7.0 - x86_64
Compiling the C compiler identification source file "CMakeCCompilerId.c" succeeded.
Compiler: /Applications/Xcode.app/Contents/Developer/Toolchains/XcodeDefault.xctoolchain/usr/bin/cc 
Build flags: 
Id flags:  

The output was:
0


Compilation of the C compiler identification source "CMakeCCompilerId.c" produced "a.out"

The C compiler identification is AppleClang, found in "/Users/mohammed-durham/Google Drive/Studying/phD/Coding/C++/ICDM/cmake-build-debug/CMakeFiles/3.14.5/CompilerIdC/a.out"

Compiling the CXX compiler identification source file "CMakeCXXCompilerId.cpp" succeeded.
Compiler: /Applications/Xcode.app/Contents/Developer/Toolchains/XcodeDefault.xctoolchain/usr/bin/c++ 
Build flags: 
Id flags:  

The output was:
0


Compilation of the CXX compiler identification source "CMakeCXXCompilerId.cpp" produced "a.out"

The CXX compiler identification is AppleClang, found in "/Users/mohammed-durham/Google Drive/Studying/phD/Coding/C++/ICDM/cmake-build-debug/CMakeFiles/3.14.5/CompilerIdCXX/a.out"

Determining if the C compiler works passed with the following output:
Change Dir: /Users/mohammed-durham/Google Drive/Studying/phD/Coding/C++/ICDM/cmake-build-debug/CMakeFiles/CMakeTmp

Run Build Command(s):/usr/bin/make cmTC_69c98/fast 
/Applications/Xcode.app/Contents/Developer/usr/bin/make -f CMakeFiles/cmTC_69c98.dir/build.make CMakeFiles/cmTC_69c98.dir/build
Building C object CMakeFiles/cmTC_69c98.dir/testCCompiler.c.o
/Applications/Xcode.app/Contents/Developer/Toolchains/XcodeDefault.xctoolchain/usr/bin/cc   -isysroot /Applications/Xcode.app/Contents/Developer/Platforms/MacOSX.platform/Developer/SDKs/MacOSX10.14.sdk   -o CMakeFiles/cmTC_69c98.dir/testCCompiler.c.o   -c "/Users/mohammed-durham/Google Drive/Studying/phD/Coding/C++/ICDM/cmake-build-debug/CMakeFiles/CMakeTmp/testCCompiler.c"
Linking C executable cmTC_69c98
/Applications/CLion.app/Contents/bin/cmake/mac/bin/cmake -E cmake_link_script CMakeFiles/cmTC_69c98.dir/link.txt --verbose=1
/Applications/Xcode.app/Contents/Developer/Toolchains/XcodeDefault.xctoolchain/usr/bin/cc   -isysroot /Applications/Xcode.app/Contents/Developer/Platforms/MacOSX.platform/Developer/SDKs/MacOSX10.14.sdk -Wl,-search_paths_first -Wl,-headerpad_max_install_names   CMakeFiles/cmTC_69c98.dir/testCCompiler.c.o  -o cmTC_69c98 


Detecting C compiler ABI info compiled with the following output:
Change Dir: /Users/mohammed-durham/Google Drive/Studying/phD/Coding/C++/ICDM/cmake-build-debug/CMakeFiles/CMakeTmp

Run Build Command(s):/usr/bin/make cmTC_8c7d6/fast 
/Applications/Xcode.app/Contents/Developer/usr/bin/make -f CMakeFiles/cmTC_8c7d6.dir/build.make CMakeFiles/cmTC_8c7d6.dir/build
Building C object CMakeFiles/cmTC_8c7d6.dir/CMakeCCompilerABI.c.o
/Applications/Xcode.app/Contents/Developer/Toolchains/XcodeDefault.xctoolchain/usr/bin/cc   -isysroot /Applications/Xcode.app/Contents/Developer/Platforms/MacOSX.platform/Developer/SDKs/MacOSX10.14.sdk   -v -Wl,-v -o CMakeFiles/cmTC_8c7d6.dir/CMakeCCompilerABI.c.o   -c /Applications/CLion.app/Contents/bin/cmake/mac/share/cmake-3.14/Modules/CMakeCCompilerABI.c
Apple LLVM version 10.0.1 (clang-1001.0.46.4)
Target: x86_64-apple-darwin18.7.0
Thread model: posix
InstalledDir: /Applications/Xcode.app/Contents/Developer/Toolchains/XcodeDefault.xctoolchain/usr/bin
clang: warning: -Wl,-v: 'linker' input unused [-Wunused-command-line-argument]
 "/Applications/Xcode.app/Contents/Developer/Toolchains/XcodeDefault.xctoolchain/usr/bin/clang" -cc1 -triple x86_64-apple-macosx10.14.0 -Wdeprecated-objc-isa-usage -Werror=deprecated-objc-isa-usage -emit-obj -mrelax-all -disable-free -disable-llvm-verifier -discard-value-names -main-file-name CMakeCCompilerABI.c -mrelocation-model pic -pic-level 2 -mthread-model posix -mdisable-fp-elim -fno-strict-return -masm-verbose -munwind-tables -target-sdk-version=10.14 -target-cpu penryn -dwarf-column-info -debugger-tuning=lldb -target-linker-version 450.3 -v -coverage-notes-file /Users/mohammed-durham/Google Drive/Studying/phD/Coding/C++/ICDM/cmake-build-debug/CMakeFiles/CMakeTmp/CMakeFiles/cmTC_8c7d6.dir/CMakeCCompilerABI.c.gcno -resource-dir /Applications/Xcode.app/Contents/Developer/Toolchains/XcodeDefault.xctoolchain/usr/lib/clang/10.0.1 -isysroot /Applications/Xcode.app/Contents/Developer/Platforms/MacOSX.platform/Developer/SDKs/MacOSX10.14.sdk -Wno-atomic-implicit-seq-cst -Wno-framework-include-private-from-public -Wno-atimport-in-framework-header -Wno-quoted-include-in-framework-header -fdebug-compilation-dir /Users/mohammed-durham/Google Drive/Studying/phD/Coding/C++/ICDM/cmake-build-debug/CMakeFiles/CMakeTmp -ferror-limit 19 -fmessage-length 0 -stack-protector 1 -fblocks -fencode-extended-block-signature -fregister-global-dtors-with-atexit -fobjc-runtime=macosx-10.14.0 -fmax-type-align=16 -fdiagnostics-show-option -o CMakeFiles/cmTC_8c7d6.dir/CMakeCCompilerABI.c.o -x c /Applications/CLion.app/Contents/bin/cmake/mac/share/cmake-3.14/Modules/CMakeCCompilerABI.c
clang -cc1 version 10.0.1 (clang-1001.0.46.4) default target x86_64-apple-darwin18.7.0
ignoring nonexistent directory "/Applications/Xcode.app/Contents/Developer/Platforms/MacOSX.platform/Developer/SDKs/MacOSX10.14.sdk/usr/local/include"
ignoring nonexistent directory "/Applications/Xcode.app/Contents/Developer/Platforms/MacOSX.platform/Developer/SDKs/MacOSX10.14.sdk/Library/Frameworks"
#include "..." search starts here:
#include <...> search starts here:
 /Applications/Xcode.app/Contents/Developer/Toolchains/XcodeDefault.xctoolchain/usr/lib/clang/10.0.1/include
 /Applications/Xcode.app/Contents/Developer/Toolchains/XcodeDefault.xctoolchain/usr/include
 /Applications/Xcode.app/Contents/Developer/Platforms/MacOSX.platform/Developer/SDKs/MacOSX10.14.sdk/usr/include
 /Applications/Xcode.app/Contents/Developer/Platforms/MacOSX.platform/Developer/SDKs/MacOSX10.14.sdk/System/Library/Frameworks (framework directory)
End of search list.
Linking C executable cmTC_8c7d6
/Applications/CLion.app/Contents/bin/cmake/mac/bin/cmake -E cmake_link_script CMakeFiles/cmTC_8c7d6.dir/link.txt --verbose=1
/Applications/Xcode.app/Contents/Developer/Toolchains/XcodeDefault.xctoolchain/usr/bin/cc   -isysroot /Applications/Xcode.app/Contents/Developer/Platforms/MacOSX.platform/Developer/SDKs/MacOSX10.14.sdk -Wl,-search_paths_first -Wl,-headerpad_max_install_names  -v -Wl,-v CMakeFiles/cmTC_8c7d6.dir/CMakeCCompilerABI.c.o  -o cmTC_8c7d6 
Apple LLVM version 10.0.1 (clang-1001.0.46.4)
Target: x86_64-apple-darwin18.7.0
Thread model: posix
InstalledDir: /Applications/Xcode.app/Contents/Developer/Toolchains/XcodeDefault.xctoolchain/usr/bin
 "/Applications/Xcode.app/Contents/Developer/Toolchains/XcodeDefault.xctoolchain/usr/bin/ld" -demangle -lto_library /Applications/Xcode.app/Contents/Developer/Toolchains/XcodeDefault.xctoolchain/usr/lib/libLTO.dylib -dynamic -arch x86_64 -macosx_version_min 10.14.0 -syslibroot /Applications/Xcode.app/Contents/Developer/Platforms/MacOSX.platform/Developer/SDKs/MacOSX10.14.sdk -o cmTC_8c7d6 -search_paths_first -headerpad_max_install_names -v CMakeFiles/cmTC_8c7d6.dir/CMakeCCompilerABI.c.o -lSystem /Applications/Xcode.app/Contents/Developer/Toolchains/XcodeDefault.xctoolchain/usr/lib/clang/10.0.1/lib/darwin/libclang_rt.osx.a
@(#)PROGRAM:ld  PROJECT:ld64-450.3
BUILD 18:16:53 Apr  5 2019
configured to support archs: armv6 armv7 armv7s arm64 arm64e arm64_32 i386 x86_64 x86_64h armv6m armv7k armv7m armv7em
Library search paths:
	/Applications/Xcode.app/Contents/Developer/Platforms/MacOSX.platform/Developer/SDKs/MacOSX10.14.sdk/usr/lib
Framework search paths:
	/Applications/Xcode.app/Contents/Developer/Platforms/MacOSX.platform/Developer/SDKs/MacOSX10.14.sdk/System/Library/Frameworks/


Parsed C implicit include dir info from above output: rv=done
  found start of include info
  found start of implicit include info
    add: [/Applications/Xcode.app/Contents/Developer/Toolchains/XcodeDefault.xctoolchain/usr/lib/clang/10.0.1/include]
    add: [/Applications/Xcode.app/Contents/Developer/Toolchains/XcodeDefault.xctoolchain/usr/include]
    add: [/Applications/Xcode.app/Contents/Developer/Platforms/MacOSX.platform/Developer/SDKs/MacOSX10.14.sdk/usr/include]
  end of search list found
  collapse include dir [/Applications/Xcode.app/Contents/Developer/Toolchains/XcodeDefault.xctoolchain/usr/lib/clang/10.0.1/include] ==> [/Applications/Xcode.app/Contents/Developer/Toolchains/XcodeDefault.xctoolchain/usr/lib/clang/10.0.1/include]
  collapse include dir [/Applications/Xcode.app/Contents/Developer/Toolchains/XcodeDefault.xctoolchain/usr/include] ==> [/Applications/Xcode.app/Contents/Developer/Toolchains/XcodeDefault.xctoolchain/usr/include]
  collapse include dir [/Applications/Xcode.app/Contents/Developer/Platforms/MacOSX.platform/Developer/SDKs/MacOSX10.14.sdk/usr/include] ==> [/Applications/Xcode.app/Contents/Developer/Platforms/MacOSX.platform/Developer/SDKs/MacOSX10.14.sdk/usr/include]
  implicit include dirs: [/Applications/Xcode.app/Contents/Developer/Toolchains/XcodeDefault.xctoolchain/usr/lib/clang/10.0.1/include;/Applications/Xcode.app/Contents/Developer/Toolchains/XcodeDefault.xctoolchain/usr/include;/Applications/Xcode.app/Contents/Developer/Platforms/MacOSX.platform/Developer/SDKs/MacOSX10.14.sdk/usr/include]


Parsed C implicit link information from above output:
  link line regex: [^( *|.*[/\])(ld|CMAKE_LINK_STARTFILE-NOTFOUND|([^/\]+-)?ld|collect2)[^/\]*( |$)]
  ignore line: [Change Dir: /Users/mohammed-durham/Google Drive/Studying/phD/Coding/C++/ICDM/cmake-build-debug/CMakeFiles/CMakeTmp]
  ignore line: []
  ignore line: [Run Build Command(s):/usr/bin/make cmTC_8c7d6/fast ]
  ignore line: [/Applications/Xcode.app/Contents/Developer/usr/bin/make -f CMakeFiles/cmTC_8c7d6.dir/build.make CMakeFiles/cmTC_8c7d6.dir/build]
  ignore line: [Building C object CMakeFiles/cmTC_8c7d6.dir/CMakeCCompilerABI.c.o]
  ignore line: [/Applications/Xcode.app/Contents/Developer/Toolchains/XcodeDefault.xctoolchain/usr/bin/cc   -isysroot /Applications/Xcode.app/Contents/Developer/Platforms/MacOSX.platform/Developer/SDKs/MacOSX10.14.sdk   -v -Wl,-v -o CMakeFiles/cmTC_8c7d6.dir/CMakeCCompilerABI.c.o   -c /Applications/CLion.app/Contents/bin/cmake/mac/share/cmake-3.14/Modules/CMakeCCompilerABI.c]
  ignore line: [Apple LLVM version 10.0.1 (clang-1001.0.46.4)]
  ignore line: [Target: x86_64-apple-darwin18.7.0]
  ignore line: [Thread model: posix]
  ignore line: [InstalledDir: /Applications/Xcode.app/Contents/Developer/Toolchains/XcodeDefault.xctoolchain/usr/bin]
  ignore line: [clang: warning: -Wl,-v: 'linker' input unused [-Wunused-command-line-argument]]
  ignore line: [ "/Applications/Xcode.app/Contents/Developer/Toolchains/XcodeDefault.xctoolchain/usr/bin/clang" -cc1 -triple x86_64-apple-macosx10.14.0 -Wdeprecated-objc-isa-usage -Werror=deprecated-objc-isa-usage -emit-obj -mrelax-all -disable-free -disable-llvm-verifier -discard-value-names -main-file-name CMakeCCompilerABI.c -mrelocation-model pic -pic-level 2 -mthread-model posix -mdisable-fp-elim -fno-strict-return -masm-verbose -munwind-tables -target-sdk-version=10.14 -target-cpu penryn -dwarf-column-info -debugger-tuning=lldb -target-linker-version 450.3 -v -coverage-notes-file /Users/mohammed-durham/Google Drive/Studying/phD/Coding/C++/ICDM/cmake-build-debug/CMakeFiles/CMakeTmp/CMakeFiles/cmTC_8c7d6.dir/CMakeCCompilerABI.c.gcno -resource-dir /Applications/Xcode.app/Contents/Developer/Toolchains/XcodeDefault.xctoolchain/usr/lib/clang/10.0.1 -isysroot /Applications/Xcode.app/Contents/Developer/Platforms/MacOSX.platform/Developer/SDKs/MacOSX10.14.sdk -Wno-atomic-implicit-seq-cst -Wno-framework-include-private-from-public -Wno-atimport-in-framework-header -Wno-quoted-include-in-framework-header -fdebug-compilation-dir /Users/mohammed-durham/Google Drive/Studying/phD/Coding/C++/ICDM/cmake-build-debug/CMakeFiles/CMakeTmp -ferror-limit 19 -fmessage-length 0 -stack-protector 1 -fblocks -fencode-extended-block-signature -fregister-global-dtors-with-atexit -fobjc-runtime=macosx-10.14.0 -fmax-type-align=16 -fdiagnostics-show-option -o CMakeFiles/cmTC_8c7d6.dir/CMakeCCompilerABI.c.o -x c /Applications/CLion.app/Contents/bin/cmake/mac/share/cmake-3.14/Modules/CMakeCCompilerABI.c]
  ignore line: [clang -cc1 version 10.0.1 (clang-1001.0.46.4) default target x86_64-apple-darwin18.7.0]
  ignore line: [ignoring nonexistent directory "/Applications/Xcode.app/Contents/Developer/Platforms/MacOSX.platform/Developer/SDKs/MacOSX10.14.sdk/usr/local/include"]
  ignore line: [ignoring nonexistent directory "/Applications/Xcode.app/Contents/Developer/Platforms/MacOSX.platform/Developer/SDKs/MacOSX10.14.sdk/Library/Frameworks"]
  ignore line: [#include "..." search starts here:]
  ignore line: [#include <...> search starts here:]
  ignore line: [ /Applications/Xcode.app/Contents/Developer/Toolchains/XcodeDefault.xctoolchain/usr/lib/clang/10.0.1/include]
  ignore line: [ /Applications/Xcode.app/Contents/Developer/Toolchains/XcodeDefault.xctoolchain/usr/include]
  ignore line: [ /Applications/Xcode.app/Contents/Developer/Platforms/MacOSX.platform/Developer/SDKs/MacOSX10.14.sdk/usr/include]
  ignore line: [ /Applications/Xcode.app/Contents/Developer/Platforms/MacOSX.platform/Developer/SDKs/MacOSX10.14.sdk/System/Library/Frameworks (framework directory)]
  ignore line: [End of search list.]
  ignore line: [Linking C executable cmTC_8c7d6]
  ignore line: [/Applications/CLion.app/Contents/bin/cmake/mac/bin/cmake -E cmake_link_script CMakeFiles/cmTC_8c7d6.dir/link.txt --verbose=1]
  ignore line: [/Applications/Xcode.app/Contents/Developer/Toolchains/XcodeDefault.xctoolchain/usr/bin/cc   -isysroot /Applications/Xcode.app/Contents/Developer/Platforms/MacOSX.platform/Developer/SDKs/MacOSX10.14.sdk -Wl,-search_paths_first -Wl,-headerpad_max_install_names  -v -Wl,-v CMakeFiles/cmTC_8c7d6.dir/CMakeCCompilerABI.c.o  -o cmTC_8c7d6 ]
  ignore line: [Apple LLVM version 10.0.1 (clang-1001.0.46.4)]
  ignore line: [Target: x86_64-apple-darwin18.7.0]
  ignore line: [Thread model: posix]
  ignore line: [InstalledDir: /Applications/Xcode.app/Contents/Developer/Toolchains/XcodeDefault.xctoolchain/usr/bin]
  link line: [ "/Applications/Xcode.app/Contents/Developer/Toolchains/XcodeDefault.xctoolchain/usr/bin/ld" -demangle -lto_library /Applications/Xcode.app/Contents/Developer/Toolchains/XcodeDefault.xctoolchain/usr/lib/libLTO.dylib -dynamic -arch x86_64 -macosx_version_min 10.14.0 -syslibroot /Applications/Xcode.app/Contents/Developer/Platforms/MacOSX.platform/Developer/SDKs/MacOSX10.14.sdk -o cmTC_8c7d6 -search_paths_first -headerpad_max_install_names -v CMakeFiles/cmTC_8c7d6.dir/CMakeCCompilerABI.c.o -lSystem /Applications/Xcode.app/Contents/Developer/Toolchains/XcodeDefault.xctoolchain/usr/lib/clang/10.0.1/lib/darwin/libclang_rt.osx.a]
    arg [/Applications/Xcode.app/Contents/Developer/Toolchains/XcodeDefault.xctoolchain/usr/bin/ld] ==> ignore
    arg [-demangle] ==> ignore
    arg [-lto_library] ==> ignore, skip following value
    arg [/Applications/Xcode.app/Contents/Developer/Toolchains/XcodeDefault.xctoolchain/usr/lib/libLTO.dylib] ==> skip value of -lto_library
    arg [-dynamic] ==> ignore
    arg [-arch] ==> ignore
    arg [x86_64] ==> ignore
    arg [-macosx_version_min] ==> ignore
    arg [10.14.0] ==> ignore
    arg [-syslibroot] ==> ignore
    arg [/Applications/Xcode.app/Contents/Developer/Platforms/MacOSX.platform/Developer/SDKs/MacOSX10.14.sdk] ==> ignore
    arg [-o] ==> ignore
    arg [cmTC_8c7d6] ==> ignore
    arg [-search_paths_first] ==> ignore
    arg [-headerpad_max_install_names] ==> ignore
    arg [-v] ==> ignore
    arg [CMakeFiles/cmTC_8c7d6.dir/CMakeCCompilerABI.c.o] ==> ignore
    arg [-lSystem] ==> lib [System]
    arg [/Applications/Xcode.app/Contents/Developer/Toolchains/XcodeDefault.xctoolchain/usr/lib/clang/10.0.1/lib/darwin/libclang_rt.osx.a] ==> lib [/Applications/Xcode.app/Contents/Developer/Toolchains/XcodeDefault.xctoolchain/usr/lib/clang/10.0.1/lib/darwin/libclang_rt.osx.a]
  Library search paths: [;/Applications/Xcode.app/Contents/Developer/Platforms/MacOSX.platform/Developer/SDKs/MacOSX10.14.sdk/usr/lib]
  Framework search paths: [;/Applications/Xcode.app/Contents/Developer/Platforms/MacOSX.platform/Developer/SDKs/MacOSX10.14.sdk/System/Library/Frameworks/]
  remove lib [System]
  remove lib [/Applications/Xcode.app/Contents/Developer/Toolchains/XcodeDefault.xctoolchain/usr/lib/clang/10.0.1/lib/darwin/libclang_rt.osx.a]
  collapse library dir [/Applications/Xcode.app/Contents/Developer/Platforms/MacOSX.platform/Developer/SDKs/MacOSX10.14.sdk/usr/lib] ==> [/Applications/Xcode.app/Contents/Developer/Platforms/MacOSX.platform/Developer/SDKs/MacOSX10.14.sdk/usr/lib]
  collapse framework dir [/Applications/Xcode.app/Contents/Developer/Platforms/MacOSX.platform/Developer/SDKs/MacOSX10.14.sdk/System/Library/Frameworks/] ==> [/Applications/Xcode.app/Contents/Developer/Platforms/MacOSX.platform/Developer/SDKs/MacOSX10.14.sdk/System/Library/Frameworks]
  implicit libs: []
  implicit dirs: [/Applications/Xcode.app/Contents/Developer/Platforms/MacOSX.platform/Developer/SDKs/MacOSX10.14.sdk/usr/lib]
  implicit fwks: [/Applications/Xcode.app/Contents/Developer/Platforms/MacOSX.platform/Developer/SDKs/MacOSX10.14.sdk/System/Library/Frameworks]


Detecting C [-std=c11] compiler features compiled with the following output:
Change Dir: /Users/mohammed-durham/Google Drive/Studying/phD/Coding/C++/ICDM/cmake-build-debug/CMakeFiles/CMakeTmp

Run Build Command(s):/usr/bin/make cmTC_48ede/fast 
/Applications/Xcode.app/Contents/Developer/usr/bin/make -f CMakeFiles/cmTC_48ede.dir/build.make CMakeFiles/cmTC_48ede.dir/build
Building C object CMakeFiles/cmTC_48ede.dir/feature_tests.c.o
/Applications/Xcode.app/Contents/Developer/Toolchains/XcodeDefault.xctoolchain/usr/bin/cc   -isysroot /Applications/Xcode.app/Contents/Developer/Platforms/MacOSX.platform/Developer/SDKs/MacOSX10.14.sdk   -std=c11 -o CMakeFiles/cmTC_48ede.dir/feature_tests.c.o   -c "/Users/mohammed-durham/Google Drive/Studying/phD/Coding/C++/ICDM/cmake-build-debug/CMakeFiles/feature_tests.c"
Linking C executable cmTC_48ede
/Applications/CLion.app/Contents/bin/cmake/mac/bin/cmake -E cmake_link_script CMakeFiles/cmTC_48ede.dir/link.txt --verbose=1
/Applications/Xcode.app/Contents/Developer/Toolchains/XcodeDefault.xctoolchain/usr/bin/cc   -isysroot /Applications/Xcode.app/Contents/Developer/Platforms/MacOSX.platform/Developer/SDKs/MacOSX10.14.sdk -Wl,-search_paths_first -Wl,-headerpad_max_install_names   CMakeFiles/cmTC_48ede.dir/feature_tests.c.o  -o cmTC_48ede 


    Feature record: C_FEATURE:1c_function_prototypes
    Feature record: C_FEATURE:1c_restrict
    Feature record: C_FEATURE:1c_static_assert
    Feature record: C_FEATURE:1c_variadic_macros


Detecting C [-std=c99] compiler features compiled with the following output:
Change Dir: /Users/mohammed-durham/Google Drive/Studying/phD/Coding/C++/ICDM/cmake-build-debug/CMakeFiles/CMakeTmp

Run Build Command(s):/usr/bin/make cmTC_468d6/fast 
/Applications/Xcode.app/Contents/Developer/usr/bin/make -f CMakeFiles/cmTC_468d6.dir/build.make CMakeFiles/cmTC_468d6.dir/build
Building C object CMakeFiles/cmTC_468d6.dir/feature_tests.c.o
/Applications/Xcode.app/Contents/Developer/Toolchains/XcodeDefault.xctoolchain/usr/bin/cc   -isysroot /Applications/Xcode.app/Contents/Developer/Platforms/MacOSX.platform/Developer/SDKs/MacOSX10.14.sdk   -std=c99 -o CMakeFiles/cmTC_468d6.dir/feature_tests.c.o   -c "/Users/mohammed-durham/Google Drive/Studying/phD/Coding/C++/ICDM/cmake-build-debug/CMakeFiles/feature_tests.c"
Linking C executable cmTC_468d6
/Applications/CLion.app/Contents/bin/cmake/mac/bin/cmake -E cmake_link_script CMakeFiles/cmTC_468d6.dir/link.txt --verbose=1
/Applications/Xcode.app/Contents/Developer/Toolchains/XcodeDefault.xctoolchain/usr/bin/cc   -isysroot /Applications/Xcode.app/Contents/Developer/Platforms/MacOSX.platform/Developer/SDKs/MacOSX10.14.sdk -Wl,-search_paths_first -Wl,-headerpad_max_install_names   CMakeFiles/cmTC_468d6.dir/feature_tests.c.o  -o cmTC_468d6 


    Feature record: C_FEATURE:1c_function_prototypes
    Feature record: C_FEATURE:1c_restrict
    Feature record: C_FEATURE:0c_static_assert
    Feature record: C_FEATURE:1c_variadic_macros


Detecting C [-std=c90] compiler features compiled with the following output:
Change Dir: /Users/mohammed-durham/Google Drive/Studying/phD/Coding/C++/ICDM/cmake-build-debug/CMakeFiles/CMakeTmp

Run Build Command(s):/usr/bin/make cmTC_7bbc3/fast 
/Applications/Xcode.app/Contents/Developer/usr/bin/make -f CMakeFiles/cmTC_7bbc3.dir/build.make CMakeFiles/cmTC_7bbc3.dir/build
Building C object CMakeFiles/cmTC_7bbc3.dir/feature_tests.c.o
/Applications/Xcode.app/Contents/Developer/Toolchains/XcodeDefault.xctoolchain/usr/bin/cc   -isysroot /Applications/Xcode.app/Contents/Developer/Platforms/MacOSX.platform/Developer/SDKs/MacOSX10.14.sdk   -std=c90 -o CMakeFiles/cmTC_7bbc3.dir/feature_tests.c.o   -c "/Users/mohammed-durham/Google Drive/Studying/phD/Coding/C++/ICDM/cmake-build-debug/CMakeFiles/feature_tests.c"
Linking C executable cmTC_7bbc3
/Applications/CLion.app/Contents/bin/cmake/mac/bin/cmake -E cmake_link_script CMakeFiles/cmTC_7bbc3.dir/link.txt --verbose=1
/Applications/Xcode.app/Contents/Developer/Toolchains/XcodeDefault.xctoolchain/usr/bin/cc   -isysroot /Applications/Xcode.app/Contents/Developer/Platforms/MacOSX.platform/Developer/SDKs/MacOSX10.14.sdk -Wl,-search_paths_first -Wl,-headerpad_max_install_names   CMakeFiles/cmTC_7bbc3.dir/feature_tests.c.o  -o cmTC_7bbc3 


    Feature record: C_FEATURE:1c_function_prototypes
    Feature record: C_FEATURE:0c_restrict
    Feature record: C_FEATURE:0c_static_assert
    Feature record: C_FEATURE:0c_variadic_macros
Determining if the CXX compiler works passed with the following output:
Change Dir: /Users/mohammed-durham/Google Drive/Studying/phD/Coding/C++/ICDM/cmake-build-debug/CMakeFiles/CMakeTmp

Run Build Command(s):/usr/bin/make cmTC_581c4/fast 
/Applications/Xcode.app/Contents/Developer/usr/bin/make -f CMakeFiles/cmTC_581c4.dir/build.make CMakeFiles/cmTC_581c4.dir/build
Building CXX object CMakeFiles/cmTC_581c4.dir/testCXXCompiler.cxx.o
/Applications/Xcode.app/Contents/Developer/Toolchains/XcodeDefault.xctoolchain/usr/bin/c++    -isysroot /Applications/Xcode.app/Contents/Developer/Platforms/MacOSX.platform/Developer/SDKs/MacOSX10.14.sdk   -o CMakeFiles/cmTC_581c4.dir/testCXXCompiler.cxx.o -c "/Users/mohammed-durham/Google Drive/Studying/phD/Coding/C++/ICDM/cmake-build-debug/CMakeFiles/CMakeTmp/testCXXCompiler.cxx"
Linking CXX executable cmTC_581c4
/Applications/CLion.app/Contents/bin/cmake/mac/bin/cmake -E cmake_link_script CMakeFiles/cmTC_581c4.dir/link.txt --verbose=1
/Applications/Xcode.app/Contents/Developer/Toolchains/XcodeDefault.xctoolchain/usr/bin/c++    -isysroot /Applications/Xcode.app/Contents/Developer/Platforms/MacOSX.platform/Developer/SDKs/MacOSX10.14.sdk -Wl,-search_paths_first -Wl,-headerpad_max_install_names   CMakeFiles/cmTC_581c4.dir/testCXXCompiler.cxx.o  -o cmTC_581c4 


Detecting CXX compiler ABI info compiled with the following output:
Change Dir: /Users/mohammed-durham/Google Drive/Studying/phD/Coding/C++/ICDM/cmake-build-debug/CMakeFiles/CMakeTmp

Run Build Command(s):/usr/bin/make cmTC_7721b/fast 
/Applications/Xcode.app/Contents/Developer/usr/bin/make -f CMakeFiles/cmTC_7721b.dir/build.make CMakeFiles/cmTC_7721b.dir/build
Building CXX object CMakeFiles/cmTC_7721b.dir/CMakeCXXCompilerABI.cpp.o
/Applications/Xcode.app/Contents/Developer/Toolchains/XcodeDefault.xctoolchain/usr/bin/c++    -isysroot /Applications/Xcode.app/Contents/Developer/Platforms/MacOSX.platform/Developer/SDKs/MacOSX10.14.sdk   -v -Wl,-v -o CMakeFiles/cmTC_7721b.dir/CMakeCXXCompilerABI.cpp.o -c /Applications/CLion.app/Contents/bin/cmake/mac/share/cmake-3.14/Modules/CMakeCXXCompilerABI.cpp
Apple LLVM version 10.0.1 (clang-1001.0.46.4)
Target: x86_64-apple-darwin18.7.0
Thread model: posix
InstalledDir: /Applications/Xcode.app/Contents/Developer/Toolchains/XcodeDefault.xctoolchain/usr/bin
clang: warning: -Wl,-v: 'linker' input unused [-Wunused-command-line-argument]
 "/Applications/Xcode.app/Contents/Developer/Toolchains/XcodeDefault.xctoolchain/usr/bin/clang" -cc1 -triple x86_64-apple-macosx10.14.0 -Wdeprecated-objc-isa-usage -Werror=deprecated-objc-isa-usage -emit-obj -mrelax-all -disable-free -disable-llvm-verifier -discard-value-names -main-file-name CMakeCXXCompilerABI.cpp -mrelocation-model pic -pic-level 2 -mthread-model posix -mdisable-fp-elim -fno-strict-return -masm-verbose -munwind-tables -target-sdk-version=10.14 -target-cpu penryn -dwarf-column-info -debugger-tuning=lldb -target-linker-version 450.3 -v -coverage-notes-file /Users/mohammed-durham/Google Drive/Studying/phD/Coding/C++/ICDM/cmake-build-debug/CMakeFiles/CMakeTmp/CMakeFiles/cmTC_7721b.dir/CMakeCXXCompilerABI.cpp.gcno -resource-dir /Applications/Xcode.app/Contents/Developer/Toolchains/XcodeDefault.xctoolchain/usr/lib/clang/10.0.1 -isysroot /Applications/Xcode.app/Contents/Developer/Platforms/MacOSX.platform/Developer/SDKs/MacOSX10.14.sdk -stdlib=libc++ -Wno-atomic-implicit-seq-cst -Wno-framework-include-private-from-public -Wno-atimport-in-framework-header -Wno-quoted-include-in-framework-header -fdeprecated-macro -fdebug-compilation-dir /Users/mohammed-durham/Google Drive/Studying/phD/Coding/C++/ICDM/cmake-build-debug/CMakeFiles/CMakeTmp -ferror-limit 19 -fmessage-length 0 -stack-protector 1 -fblocks -fencode-extended-block-signature -fregister-global-dtors-with-atexit -fobjc-runtime=macosx-10.14.0 -fcxx-exceptions -fexceptions -fmax-type-align=16 -fdiagnostics-show-option -o CMakeFiles/cmTC_7721b.dir/CMakeCXXCompilerABI.cpp.o -x c++ /Applications/CLion.app/Contents/bin/cmake/mac/share/cmake-3.14/Modules/CMakeCXXCompilerABI.cpp
clang -cc1 version 10.0.1 (clang-1001.0.46.4) default target x86_64-apple-darwin18.7.0
ignoring nonexistent directory "/Applications/Xcode.app/Contents/Developer/Platforms/MacOSX.platform/Developer/SDKs/MacOSX10.14.sdk/usr/include/c++/v1"
ignoring nonexistent directory "/Applications/Xcode.app/Contents/Developer/Platforms/MacOSX.platform/Developer/SDKs/MacOSX10.14.sdk/usr/local/include"
ignoring nonexistent directory "/Applications/Xcode.app/Contents/Developer/Platforms/MacOSX.platform/Developer/SDKs/MacOSX10.14.sdk/Library/Frameworks"
#include "..." search starts here:
#include <...> search starts here:
 /Applications/Xcode.app/Contents/Developer/Toolchains/XcodeDefault.xctoolchain/usr/include/c++/v1
 /Applications/Xcode.app/Contents/Developer/Toolchains/XcodeDefault.xctoolchain/usr/lib/clang/10.0.1/include
 /Applications/Xcode.app/Contents/Developer/Toolchains/XcodeDefault.xctoolchain/usr/include
 /Applications/Xcode.app/Contents/Developer/Platforms/MacOSX.platform/Developer/SDKs/MacOSX10.14.sdk/usr/include
 /Applications/Xcode.app/Contents/Developer/Platforms/MacOSX.platform/Developer/SDKs/MacOSX10.14.sdk/System/Library/Frameworks (framework directory)
End of search list.
Linking CXX executable cmTC_7721b
/Applications/CLion.app/Contents/bin/cmake/mac/bin/cmake -E cmake_link_script CMakeFiles/cmTC_7721b.dir/link.txt --verbose=1
/Applications/Xcode.app/Contents/Developer/Toolchains/XcodeDefault.xctoolchain/usr/bin/c++    -isysroot /Applications/Xcode.app/Contents/Developer/Platforms/MacOSX.platform/Developer/SDKs/MacOSX10.14.sdk -Wl,-search_paths_first -Wl,-headerpad_max_install_names  -v -Wl,-v CMakeFiles/cmTC_7721b.dir/CMakeCXXCompilerABI.cpp.o  -o cmTC_7721b 
Apple LLVM version 10.0.1 (clang-1001.0.46.4)
Target: x86_64-apple-darwin18.7.0
Thread model: posix
InstalledDir: /Applications/Xcode.app/Contents/Developer/Toolchains/XcodeDefault.xctoolchain/usr/bin
 "/Applications/Xcode.app/Contents/Developer/Toolchains/XcodeDefault.xctoolchain/usr/bin/ld" -demangle -lto_library /Applications/Xcode.app/Contents/Developer/Toolchains/XcodeDefault.xctoolchain/usr/lib/libLTO.dylib -dynamic -arch x86_64 -macosx_version_min 10.14.0 -syslibroot /Applications/Xcode.app/Contents/Developer/Platforms/MacOSX.platform/Developer/SDKs/MacOSX10.14.sdk -o cmTC_7721b -search_paths_first -headerpad_max_install_names -v CMakeFiles/cmTC_7721b.dir/CMakeCXXCompilerABI.cpp.o -lc++ -lSystem /Applications/Xcode.app/Contents/Developer/Toolchains/XcodeDefault.xctoolchain/usr/lib/clang/10.0.1/lib/darwin/libclang_rt.osx.a
@(#)PROGRAM:ld  PROJECT:ld64-450.3
BUILD 18:16:53 Apr  5 2019
configured to support archs: armv6 armv7 armv7s arm64 arm64e arm64_32 i386 x86_64 x86_64h armv6m armv7k armv7m armv7em
Library search paths:
	/Applications/Xcode.app/Contents/Developer/Platforms/MacOSX.platform/Developer/SDKs/MacOSX10.14.sdk/usr/lib
Framework search paths:
	/Applications/Xcode.app/Contents/Developer/Platforms/MacOSX.platform/Developer/SDKs/MacOSX10.14.sdk/System/Library/Frameworks/


Parsed CXX implicit include dir info from above output: rv=done
  found start of include info
  found start of implicit include info
    add: [/Applications/Xcode.app/Contents/Developer/Toolchains/XcodeDefault.xctoolchain/usr/include/c++/v1]
    add: [/Applications/Xcode.app/Contents/Developer/Toolchains/XcodeDefault.xctoolchain/usr/lib/clang/10.0.1/include]
    add: [/Applications/Xcode.app/Contents/Developer/Toolchains/XcodeDefault.xctoolchain/usr/include]
    add: [/Applications/Xcode.app/Contents/Developer/Platforms/MacOSX.platform/Developer/SDKs/MacOSX10.14.sdk/usr/include]
  end of search list found
  collapse include dir [/Applications/Xcode.app/Contents/Developer/Toolchains/XcodeDefault.xctoolchain/usr/include/c++/v1] ==> [/Applications/Xcode.app/Contents/Developer/Toolchains/XcodeDefault.xctoolchain/usr/include/c++/v1]
  collapse include dir [/Applications/Xcode.app/Contents/Developer/Toolchains/XcodeDefault.xctoolchain/usr/lib/clang/10.0.1/include] ==> [/Applications/Xcode.app/Contents/Developer/Toolchains/XcodeDefault.xctoolchain/usr/lib/clang/10.0.1/include]
  collapse include dir [/Applications/Xcode.app/Contents/Developer/Toolchains/XcodeDefault.xctoolchain/usr/include] ==> [/Applications/Xcode.app/Contents/Developer/Toolchains/XcodeDefault.xctoolchain/usr/include]
  collapse include dir [/Applications/Xcode.app/Contents/Developer/Platforms/MacOSX.platform/Developer/SDKs/MacOSX10.14.sdk/usr/include] ==> [/Applications/Xcode.app/Contents/Developer/Platforms/MacOSX.platform/Developer/SDKs/MacOSX10.14.sdk/usr/include]
  implicit include dirs: [/Applications/Xcode.app/Contents/Developer/Toolchains/XcodeDefault.xctoolchain/usr/include/c++/v1;/Applications/Xcode.app/Contents/Developer/Toolchains/XcodeDefault.xctoolchain/usr/lib/clang/10.0.1/include;/Applications/Xcode.app/Contents/Developer/Toolchains/XcodeDefault.xctoolchain/usr/include;/Applications/Xcode.app/Contents/Developer/Platforms/MacOSX.platform/Developer/SDKs/MacOSX10.14.sdk/usr/include]


Parsed CXX implicit link information from above output:
  link line regex: [^( *|.*[/\])(ld|CMAKE_LINK_STARTFILE-NOTFOUND|([^/\]+-)?ld|collect2)[^/\]*( |$)]
  ignore line: [Change Dir: /Users/mohammed-durham/Google Drive/Studying/phD/Coding/C++/ICDM/cmake-build-debug/CMakeFiles/CMakeTmp]
  ignore line: []
  ignore line: [Run Build Command(s):/usr/bin/make cmTC_7721b/fast ]
  ignore line: [/Applications/Xcode.app/Contents/Developer/usr/bin/make -f CMakeFiles/cmTC_7721b.dir/build.make CMakeFiles/cmTC_7721b.dir/build]
  ignore line: [Building CXX object CMakeFiles/cmTC_7721b.dir/CMakeCXXCompilerABI.cpp.o]
  ignore line: [/Applications/Xcode.app/Contents/Developer/Toolchains/XcodeDefault.xctoolchain/usr/bin/c++    -isysroot /Applications/Xcode.app/Contents/Developer/Platforms/MacOSX.platform/Developer/SDKs/MacOSX10.14.sdk   -v -Wl,-v -o CMakeFiles/cmTC_7721b.dir/CMakeCXXCompilerABI.cpp.o -c /Applications/CLion.app/Contents/bin/cmake/mac/share/cmake-3.14/Modules/CMakeCXXCompilerABI.cpp]
  ignore line: [Apple LLVM version 10.0.1 (clang-1001.0.46.4)]
  ignore line: [Target: x86_64-apple-darwin18.7.0]
  ignore line: [Thread model: posix]
  ignore line: [InstalledDir: /Applications/Xcode.app/Contents/Developer/Toolchains/XcodeDefault.xctoolchain/usr/bin]
  ignore line: [clang: warning: -Wl,-v: 'linker' input unused [-Wunused-command-line-argument]]
  ignore line: [ "/Applications/Xcode.app/Contents/Developer/Toolchains/XcodeDefault.xctoolchain/usr/bin/clang" -cc1 -triple x86_64-apple-macosx10.14.0 -Wdeprecated-objc-isa-usage -Werror=deprecated-objc-isa-usage -emit-obj -mrelax-all -disable-free -disable-llvm-verifier -discard-value-names -main-file-name CMakeCXXCompilerABI.cpp -mrelocation-model pic -pic-level 2 -mthread-model posix -mdisable-fp-elim -fno-strict-return -masm-verbose -munwind-tables -target-sdk-version=10.14 -target-cpu penryn -dwarf-column-info -debugger-tuning=lldb -target-linker-version 450.3 -v -coverage-notes-file /Users/mohammed-durham/Google Drive/Studying/phD/Coding/C++/ICDM/cmake-build-debug/CMakeFiles/CMakeTmp/CMakeFiles/cmTC_7721b.dir/CMakeCXXCompilerABI.cpp.gcno -resource-dir /Applications/Xcode.app/Contents/Developer/Toolchains/XcodeDefault.xctoolchain/usr/lib/clang/10.0.1 -isysroot /Applications/Xcode.app/Contents/Developer/Platforms/MacOSX.platform/Developer/SDKs/MacOSX10.14.sdk -stdlib=libc++ -Wno-atomic-implicit-seq-cst -Wno-framework-include-private-from-public -Wno-atimport-in-framework-header -Wno-quoted-include-in-framework-header -fdeprecated-macro -fdebug-compilation-dir /Users/mohammed-durham/Google Drive/Studying/phD/Coding/C++/ICDM/cmake-build-debug/CMakeFiles/CMakeTmp -ferror-limit 19 -fmessage-length 0 -stack-protector 1 -fblocks -fencode-extended-block-signature -fregister-global-dtors-with-atexit -fobjc-runtime=macosx-10.14.0 -fcxx-exceptions -fexceptions -fmax-type-align=16 -fdiagnostics-show-option -o CMakeFiles/cmTC_7721b.dir/CMakeCXXCompilerABI.cpp.o -x c++ /Applications/CLion.app/Contents/bin/cmake/mac/share/cmake-3.14/Modules/CMakeCXXCompilerABI.cpp]
  ignore line: [clang -cc1 version 10.0.1 (clang-1001.0.46.4) default target x86_64-apple-darwin18.7.0]
  ignore line: [ignoring nonexistent directory "/Applications/Xcode.app/Contents/Developer/Platforms/MacOSX.platform/Developer/SDKs/MacOSX10.14.sdk/usr/include/c++/v1"]
  ignore line: [ignoring nonexistent directory "/Applications/Xcode.app/Contents/Developer/Platforms/MacOSX.platform/Developer/SDKs/MacOSX10.14.sdk/usr/local/include"]
  ignore line: [ignoring nonexistent directory "/Applications/Xcode.app/Contents/Developer/Platforms/MacOSX.platform/Developer/SDKs/MacOSX10.14.sdk/Library/Frameworks"]
  ignore line: [#include "..." search starts here:]
  ignore line: [#include <...> search starts here:]
  ignore line: [ /Applications/Xcode.app/Contents/Developer/Toolchains/XcodeDefault.xctoolchain/usr/include/c++/v1]
  ignore line: [ /Applications/Xcode.app/Contents/Developer/Toolchains/XcodeDefault.xctoolchain/usr/lib/clang/10.0.1/include]
  ignore line: [ /Applications/Xcode.app/Contents/Developer/Toolchains/XcodeDefault.xctoolchain/usr/include]
  ignore line: [ /Applications/Xcode.app/Contents/Developer/Platforms/MacOSX.platform/Developer/SDKs/MacOSX10.14.sdk/usr/include]
  ignore line: [ /Applications/Xcode.app/Contents/Developer/Platforms/MacOSX.platform/Developer/SDKs/MacOSX10.14.sdk/System/Library/Frameworks (framework directory)]
  ignore line: [End of search list.]
  ignore line: [Linking CXX executable cmTC_7721b]
  ignore line: [/Applications/CLion.app/Contents/bin/cmake/mac/bin/cmake -E cmake_link_script CMakeFiles/cmTC_7721b.dir/link.txt --verbose=1]
  ignore line: [/Applications/Xcode.app/Contents/Developer/Toolchains/XcodeDefault.xctoolchain/usr/bin/c++    -isysroot /Applications/Xcode.app/Contents/Developer/Platforms/MacOSX.platform/Developer/SDKs/MacOSX10.14.sdk -Wl,-search_paths_first -Wl,-headerpad_max_install_names  -v -Wl,-v CMakeFiles/cmTC_7721b.dir/CMakeCXXCompilerABI.cpp.o  -o cmTC_7721b ]
  ignore line: [Apple LLVM version 10.0.1 (clang-1001.0.46.4)]
  ignore line: [Target: x86_64-apple-darwin18.7.0]
  ignore line: [Thread model: posix]
  ignore line: [InstalledDir: /Applications/Xcode.app/Contents/Developer/Toolchains/XcodeDefault.xctoolchain/usr/bin]
  link line: [ "/Applications/Xcode.app/Contents/Developer/Toolchains/XcodeDefault.xctoolchain/usr/bin/ld" -demangle -lto_library /Applications/Xcode.app/Contents/Developer/Toolchains/XcodeDefault.xctoolchain/usr/lib/libLTO.dylib -dynamic -arch x86_64 -macosx_version_min 10.14.0 -syslibroot /Applications/Xcode.app/Contents/Developer/Platforms/MacOSX.platform/Developer/SDKs/MacOSX10.14.sdk -o cmTC_7721b -search_paths_first -headerpad_max_install_names -v CMakeFiles/cmTC_7721b.dir/CMakeCXXCompilerABI.cpp.o -lc++ -lSystem /Applications/Xcode.app/Contents/Developer/Toolchains/XcodeDefault.xctoolchain/usr/lib/clang/10.0.1/lib/darwin/libclang_rt.osx.a]
    arg [/Applications/Xcode.app/Contents/Developer/Toolchains/XcodeDefault.xctoolchain/usr/bin/ld] ==> ignore
    arg [-demangle] ==> ignore
    arg [-lto_library] ==> ignore, skip following value
    arg [/Applications/Xcode.app/Contents/Developer/Toolchains/XcodeDefault.xctoolchain/usr/lib/libLTO.dylib] ==> skip value of -lto_library
    arg [-dynamic] ==> ignore
    arg [-arch] ==> ignore
    arg [x86_64] ==> ignore
    arg [-macosx_version_min] ==> ignore
    arg [10.14.0] ==> ignore
    arg [-syslibroot] ==> ignore
    arg [/Applications/Xcode.app/Contents/Developer/Platforms/MacOSX.platform/Developer/SDKs/MacOSX10.14.sdk] ==> ignore
    arg [-o] ==> ignore
    arg [cmTC_7721b] ==> ignore
    arg [-search_paths_first] ==> ignore
    arg [-headerpad_max_install_names] ==> ignore
    arg [-v] ==> ignore
    arg [CMakeFiles/cmTC_7721b.dir/CMakeCXXCompilerABI.cpp.o] ==> ignore
    arg [-lc++] ==> lib [c++]
    arg [-lSystem] ==> lib [System]
    arg [/Applications/Xcode.app/Contents/Developer/Toolchains/XcodeDefault.xctoolchain/usr/lib/clang/10.0.1/lib/darwin/libclang_rt.osx.a] ==> lib [/Applications/Xcode.app/Contents/Developer/Toolchains/XcodeDefault.xctoolchain/usr/lib/clang/10.0.1/lib/darwin/libclang_rt.osx.a]
  Library search paths: [;/Applications/Xcode.app/Contents/Developer/Platforms/MacOSX.platform/Developer/SDKs/MacOSX10.14.sdk/usr/lib]
  Framework search paths: [;/Applications/Xcode.app/Contents/Developer/Platforms/MacOSX.platform/Developer/SDKs/MacOSX10.14.sdk/System/Library/Frameworks/]
  remove lib [System]
  remove lib [/Applications/Xcode.app/Contents/Developer/Toolchains/XcodeDefault.xctoolchain/usr/lib/clang/10.0.1/lib/darwin/libclang_rt.osx.a]
  collapse library dir [/Applications/Xcode.app/Contents/Developer/Platforms/MacOSX.platform/Developer/SDKs/MacOSX10.14.sdk/usr/lib] ==> [/Applications/Xcode.app/Contents/Developer/Platforms/MacOSX.platform/Developer/SDKs/MacOSX10.14.sdk/usr/lib]
  collapse framework dir [/Applications/Xcode.app/Contents/Developer/Platforms/MacOSX.platform/Developer/SDKs/MacOSX10.14.sdk/System/Library/Frameworks/] ==> [/Applications/Xcode.app/Contents/Developer/Platforms/MacOSX.platform/Developer/SDKs/MacOSX10.14.sdk/System/Library/Frameworks]
  implicit libs: [c++]
  implicit dirs: [/Applications/Xcode.app/Contents/Developer/Platforms/MacOSX.platform/Developer/SDKs/MacOSX10.14.sdk/usr/lib]
  implicit fwks: [/Applications/Xcode.app/Contents/Developer/Platforms/MacOSX.platform/Developer/SDKs/MacOSX10.14.sdk/System/Library/Frameworks]


Detecting CXX [-std=c++1z] compiler features compiled with the following output:
Change Dir: /Users/mohammed-durham/Google Drive/Studying/phD/Coding/C++/ICDM/cmake-build-debug/CMakeFiles/CMakeTmp

Run Build Command(s):/usr/bin/make cmTC_d5d6f/fast 
/Applications/Xcode.app/Contents/Developer/usr/bin/make -f CMakeFiles/cmTC_d5d6f.dir/build.make CMakeFiles/cmTC_d5d6f.dir/build
Building CXX object CMakeFiles/cmTC_d5d6f.dir/feature_tests.cxx.o
/Applications/Xcode.app/Contents/Developer/Toolchains/XcodeDefault.xctoolchain/usr/bin/c++    -isysroot /Applications/Xcode.app/Contents/Developer/Platforms/MacOSX.platform/Developer/SDKs/MacOSX10.14.sdk   -std=c++1z -o CMakeFiles/cmTC_d5d6f.dir/feature_tests.cxx.o -c "/Users/mohammed-durham/Google Drive/Studying/phD/Coding/C++/ICDM/cmake-build-debug/CMakeFiles/feature_tests.cxx"
Linking CXX executable cmTC_d5d6f
/Applications/CLion.app/Contents/bin/cmake/mac/bin/cmake -E cmake_link_script CMakeFiles/cmTC_d5d6f.dir/link.txt --verbose=1
/Applications/Xcode.app/Contents/Developer/Toolchains/XcodeDefault.xctoolchain/usr/bin/c++    -isysroot /Applications/Xcode.app/Contents/Developer/Platforms/MacOSX.platform/Developer/SDKs/MacOSX10.14.sdk -Wl,-search_paths_first -Wl,-headerpad_max_install_names   CMakeFiles/cmTC_d5d6f.dir/feature_tests.cxx.o  -o cmTC_d5d6f 


    Feature record: CXX_FEATURE:1cxx_aggregate_default_initializers
    Feature record: CXX_FEATURE:1cxx_alias_templates
    Feature record: CXX_FEATURE:1cxx_alignas
    Feature record: CXX_FEATURE:1cxx_alignof
    Feature record: CXX_FEATURE:1cxx_attributes
    Feature record: CXX_FEATURE:1cxx_attribute_deprecated
    Feature record: CXX_FEATURE:1cxx_auto_type
    Feature record: CXX_FEATURE:1cxx_binary_literals
    Feature record: CXX_FEATURE:1cxx_constexpr
    Feature record: CXX_FEATURE:1cxx_contextual_conversions
    Feature record: CXX_FEATURE:1cxx_decltype
    Feature record: CXX_FEATURE:1cxx_decltype_auto
    Feature record: CXX_FEATURE:1cxx_decltype_incomplete_return_types
    Feature record: CXX_FEATURE:1cxx_default_function_template_args
    Feature record: CXX_FEATURE:1cxx_defaulted_functions
    Feature record: CXX_FEATURE:1cxx_defaulted_move_initializers
    Feature record: CXX_FEATURE:1cxx_delegating_constructors
    Feature record: CXX_FEATURE:1cxx_deleted_functions
    Feature record: CXX_FEATURE:1cxx_digit_separators
    Feature record: CXX_FEATURE:1cxx_enum_forward_declarations
    Feature record: CXX_FEATURE:1cxx_explicit_conversions
    Feature record: CXX_FEATURE:1cxx_extended_friend_declarations
    Feature record: CXX_FEATURE:1cxx_extern_templates
    Feature record: CXX_FEATURE:1cxx_final
    Feature record: CXX_FEATURE:1cxx_func_identifier
    Feature record: CXX_FEATURE:1cxx_generalized_initializers
    Feature record: CXX_FEATURE:1cxx_generic_lambdas
    Feature record: CXX_FEATURE:1cxx_inheriting_constructors
    Feature record: CXX_FEATURE:1cxx_inline_namespaces
    Feature record: CXX_FEATURE:1cxx_lambdas
    Feature record: CXX_FEATURE:1cxx_lambda_init_captures
    Feature record: CXX_FEATURE:1cxx_local_type_template_args
    Feature record: CXX_FEATURE:1cxx_long_long_type
    Feature record: CXX_FEATURE:1cxx_noexcept
    Feature record: CXX_FEATURE:1cxx_nonstatic_member_init
    Feature record: CXX_FEATURE:1cxx_nullptr
    Feature record: CXX_FEATURE:1cxx_override
    Feature record: CXX_FEATURE:1cxx_range_for
    Feature record: CXX_FEATURE:1cxx_raw_string_literals
    Feature record: CXX_FEATURE:1cxx_reference_qualified_functions
    Feature record: CXX_FEATURE:1cxx_relaxed_constexpr
    Feature record: CXX_FEATURE:1cxx_return_type_deduction
    Feature record: CXX_FEATURE:1cxx_right_angle_brackets
    Feature record: CXX_FEATURE:1cxx_rvalue_references
    Feature record: CXX_FEATURE:1cxx_sizeof_member
    Feature record: CXX_FEATURE:1cxx_static_assert
    Feature record: CXX_FEATURE:1cxx_strong_enums
    Feature record: CXX_FEATURE:1cxx_template_template_parameters
    Feature record: CXX_FEATURE:1cxx_thread_local
    Feature record: CXX_FEATURE:1cxx_trailing_return_types
    Feature record: CXX_FEATURE:1cxx_unicode_literals
    Feature record: CXX_FEATURE:1cxx_uniform_initialization
    Feature record: CXX_FEATURE:1cxx_unrestricted_unions
    Feature record: CXX_FEATURE:1cxx_user_literals
    Feature record: CXX_FEATURE:1cxx_variable_templates
    Feature record: CXX_FEATURE:1cxx_variadic_macros
    Feature record: CXX_FEATURE:1cxx_variadic_templates


Detecting CXX [-std=c++14] compiler features compiled with the following output:
Change Dir: /Users/mohammed-durham/Google Drive/Studying/phD/Coding/C++/ICDM/cmake-build-debug/CMakeFiles/CMakeTmp

Run Build Command(s):/usr/bin/make cmTC_d982b/fast 
/Applications/Xcode.app/Contents/Developer/usr/bin/make -f CMakeFiles/cmTC_d982b.dir/build.make CMakeFiles/cmTC_d982b.dir/build
Building CXX object CMakeFiles/cmTC_d982b.dir/feature_tests.cxx.o
/Applications/Xcode.app/Contents/Developer/Toolchains/XcodeDefault.xctoolchain/usr/bin/c++    -isysroot /Applications/Xcode.app/Contents/Developer/Platforms/MacOSX.platform/Developer/SDKs/MacOSX10.14.sdk   -std=c++14 -o CMakeFiles/cmTC_d982b.dir/feature_tests.cxx.o -c "/Users/mohammed-durham/Google Drive/Studying/phD/Coding/C++/ICDM/cmake-build-debug/CMakeFiles/feature_tests.cxx"
Linking CXX executable cmTC_d982b
/Applications/CLion.app/Contents/bin/cmake/mac/bin/cmake -E cmake_link_script CMakeFiles/cmTC_d982b.dir/link.txt --verbose=1
/Applications/Xcode.app/Contents/Developer/Toolchains/XcodeDefault.xctoolchain/usr/bin/c++    -isysroot /Applications/Xcode.app/Contents/Developer/Platforms/MacOSX.platform/Developer/SDKs/MacOSX10.14.sdk -Wl,-search_paths_first -Wl,-headerpad_max_install_names   CMakeFiles/cmTC_d982b.dir/feature_tests.cxx.o  -o cmTC_d982b 


    Feature record: CXX_FEATURE:1cxx_aggregate_default_initializers
    Feature record: CXX_FEATURE:1cxx_alias_templates
    Feature record: CXX_FEATURE:1cxx_alignas
    Feature record: CXX_FEATURE:1cxx_alignof
    Feature record: CXX_FEATURE:1cxx_attributes
    Feature record: CXX_FEATURE:1cxx_attribute_deprecated
    Feature record: CXX_FEATURE:1cxx_auto_type
    Feature record: CXX_FEATURE:1cxx_binary_literals
    Feature record: CXX_FEATURE:1cxx_constexpr
    Feature record: CXX_FEATURE:1cxx_contextual_conversions
    Feature record: CXX_FEATURE:1cxx_decltype
    Feature record: CXX_FEATURE:1cxx_decltype_auto
    Feature record: CXX_FEATURE:1cxx_decltype_incomplete_return_types
    Feature record: CXX_FEATURE:1cxx_default_function_template_args
    Feature record: CXX_FEATURE:1cxx_defaulted_functions
    Feature record: CXX_FEATURE:1cxx_defaulted_move_initializers
    Feature record: CXX_FEATURE:1cxx_delegating_constructors
    Feature record: CXX_FEATURE:1cxx_deleted_functions
    Feature record: CXX_FEATURE:1cxx_digit_separators
    Feature record: CXX_FEATURE:1cxx_enum_forward_declarations
    Feature record: CXX_FEATURE:1cxx_explicit_conversions
    Feature record: CXX_FEATURE:1cxx_extended_friend_declarations
    Feature record: CXX_FEATURE:1cxx_extern_templates
    Feature record: CXX_FEATURE:1cxx_final
    Feature record: CXX_FEATURE:1cxx_func_identifier
    Feature record: CXX_FEATURE:1cxx_generalized_initializers
    Feature record: CXX_FEATURE:1cxx_generic_lambdas
    Feature record: CXX_FEATURE:1cxx_inheriting_constructors
    Feature record: CXX_FEATURE:1cxx_inline_namespaces
    Feature record: CXX_FEATURE:1cxx_lambdas
    Feature record: CXX_FEATURE:1cxx_lambda_init_captures
    Feature record: CXX_FEATURE:1cxx_local_type_template_args
    Feature record: CXX_FEATURE:1cxx_long_long_type
    Feature record: CXX_FEATURE:1cxx_noexcept
    Feature record: CXX_FEATURE:1cxx_nonstatic_member_init
    Feature record: CXX_FEATURE:1cxx_nullptr
    Feature record: CXX_FEATURE:1cxx_override
    Feature record: CXX_FEATURE:1cxx_range_for
    Feature record: CXX_FEATURE:1cxx_raw_string_literals
    Feature record: CXX_FEATURE:1cxx_reference_qualified_functions
    Feature record: CXX_FEATURE:1cxx_relaxed_constexpr
    Feature record: CXX_FEATURE:1cxx_return_type_deduction
    Feature record: CXX_FEATURE:1cxx_right_angle_brackets
    Feature record: CXX_FEATURE:1cxx_rvalue_references
    Feature record: CXX_FEATURE:1cxx_sizeof_member
    Feature record: CXX_FEATURE:1cxx_static_assert
    Feature record: CXX_FEATURE:1cxx_strong_enums
    Feature record: CXX_FEATURE:1cxx_template_template_parameters
    Feature record: CXX_FEATURE:1cxx_thread_local
    Feature record: CXX_FEATURE:1cxx_trailing_return_types
    Feature record: CXX_FEATURE:1cxx_unicode_literals
    Feature record: CXX_FEATURE:1cxx_uniform_initialization
    Feature record: CXX_FEATURE:1cxx_unrestricted_unions
    Feature record: CXX_FEATURE:1cxx_user_literals
    Feature record: CXX_FEATURE:1cxx_variable_templates
    Feature record: CXX_FEATURE:1cxx_variadic_macros
    Feature record: CXX_FEATURE:1cxx_variadic_templates


Detecting CXX [-std=c++11] compiler features compiled with the following output:
Change Dir: /Users/mohammed-durham/Google Drive/Studying/phD/Coding/C++/ICDM/cmake-build-debug/CMakeFiles/CMakeTmp

Run Build Command(s):/usr/bin/make cmTC_2c169/fast 
/Applications/Xcode.app/Contents/Developer/usr/bin/make -f CMakeFiles/cmTC_2c169.dir/build.make CMakeFiles/cmTC_2c169.dir/build
Building CXX object CMakeFiles/cmTC_2c169.dir/feature_tests.cxx.o
/Applications/Xcode.app/Contents/Developer/Toolchains/XcodeDefault.xctoolchain/usr/bin/c++    -isysroot /Applications/Xcode.app/Contents/Developer/Platforms/MacOSX.platform/Developer/SDKs/MacOSX10.14.sdk   -std=c++11 -o CMakeFiles/cmTC_2c169.dir/feature_tests.cxx.o -c "/Users/mohammed-durham/Google Drive/Studying/phD/Coding/C++/ICDM/cmake-build-debug/CMakeFiles/feature_tests.cxx"
Linking CXX executable cmTC_2c169
/Applications/CLion.app/Contents/bin/cmake/mac/bin/cmake -E cmake_link_script CMakeFiles/cmTC_2c169.dir/link.txt --verbose=1
/Applications/Xcode.app/Contents/Developer/Toolchains/XcodeDefault.xctoolchain/usr/bin/c++    -isysroot /Applications/Xcode.app/Contents/Developer/Platforms/MacOSX.platform/Developer/SDKs/MacOSX10.14.sdk -Wl,-search_paths_first -Wl,-headerpad_max_install_names   CMakeFiles/cmTC_2c169.dir/feature_tests.cxx.o  -o cmTC_2c169 


    Feature record: CXX_FEATURE:0cxx_aggregate_default_initializers
    Feature record: CXX_FEATURE:1cxx_alias_templates
    Feature record: CXX_FEATURE:1cxx_alignas
    Feature record: CXX_FEATURE:1cxx_alignof
    Feature record: CXX_FEATURE:1cxx_attributes
    Feature record: CXX_FEATURE:0cxx_attribute_deprecated
    Feature record: CXX_FEATURE:1cxx_auto_type
    Feature record: CXX_FEATURE:0cxx_binary_literals
    Feature record: CXX_FEATURE:1cxx_constexpr
    Feature record: CXX_FEATURE:0cxx_contextual_conversions
    Feature record: CXX_FEATURE:1cxx_decltype
    Feature record: CXX_FEATURE:0cxx_decltype_auto
    Feature record: CXX_FEATURE:1cxx_decltype_incomplete_return_types
    Feature record: CXX_FEATURE:1cxx_default_function_template_args
    Feature record: CXX_FEATURE:1cxx_defaulted_functions
    Feature record: CXX_FEATURE:1cxx_defaulted_move_initializers
    Feature record: CXX_FEATURE:1cxx_delegating_constructors
    Feature record: CXX_FEATURE:1cxx_deleted_functions
    Feature record: CXX_FEATURE:0cxx_digit_separators
    Feature record: CXX_FEATURE:1cxx_enum_forward_declarations
    Feature record: CXX_FEATURE:1cxx_explicit_conversions
    Feature record: CXX_FEATURE:1cxx_extended_friend_declarations
    Feature record: CXX_FEATURE:1cxx_extern_templates
    Feature record: CXX_FEATURE:1cxx_final
    Feature record: CXX_FEATURE:1cxx_func_identifier
    Feature record: CXX_FEATURE:1cxx_generalized_initializers
    Feature record: CXX_FEATURE:0cxx_generic_lambdas
    Feature record: CXX_FEATURE:1cxx_inheriting_constructors
    Feature record: CXX_FEATURE:1cxx_inline_namespaces
    Feature record: CXX_FEATURE:1cxx_lambdas
    Feature record: CXX_FEATURE:0cxx_lambda_init_captures
    Feature record: CXX_FEATURE:1cxx_local_type_template_args
    Feature record: CXX_FEATURE:1cxx_long_long_type
    Feature record: CXX_FEATURE:1cxx_noexcept
    Feature record: CXX_FEATURE:1cxx_nonstatic_member_init
    Feature record: CXX_FEATURE:1cxx_nullptr
    Feature record: CXX_FEATURE:1cxx_override
    Feature record: CXX_FEATURE:1cxx_range_for
    Feature record: CXX_FEATURE:1cxx_raw_string_literals
    Feature record: CXX_FEATURE:1cxx_reference_qualified_functions
    Feature record: CXX_FEATURE:0cxx_relaxed_constexpr
    Feature record: CXX_FEATURE:0cxx_return_type_deduction
    Feature record: CXX_FEATURE:1cxx_right_angle_brackets
    Feature record: CXX_FEATURE:1cxx_rvalue_references
    Feature record: CXX_FEATURE:1cxx_sizeof_member
    Feature record: CXX_FEATURE:1cxx_static_assert
    Feature record: CXX_FEATURE:1cxx_strong_enums
    Feature record: CXX_FEATURE:1cxx_template_template_parameters
    Feature record: CXX_FEATURE:1cxx_thread_local
    Feature record: CXX_FEATURE:1cxx_trailing_return_types
    Feature record: CXX_FEATURE:1cxx_unicode_literals
    Feature record: CXX_FEATURE:1cxx_uniform_initialization
    Feature record: CXX_FEATURE:1cxx_unrestricted_unions
    Feature record: CXX_FEATURE:1cxx_user_literals
    Feature record: CXX_FEATURE:0cxx_variable_templates
    Feature record: CXX_FEATURE:1cxx_variadic_macros
    Feature record: CXX_FEATURE:1cxx_variadic_templates


Detecting CXX [-std=c++98] compiler features compiled with the following output:
Change Dir: /Users/mohammed-durham/Google Drive/Studying/phD/Coding/C++/ICDM/cmake-build-debug/CMakeFiles/CMakeTmp

Run Build Command(s):/usr/bin/make cmTC_668d0/fast 
/Applications/Xcode.app/Contents/Developer/usr/bin/make -f CMakeFiles/cmTC_668d0.dir/build.make CMakeFiles/cmTC_668d0.dir/build
Building CXX object CMakeFiles/cmTC_668d0.dir/feature_tests.cxx.o
/Applications/Xcode.app/Contents/Developer/Toolchains/XcodeDefault.xctoolchain/usr/bin/c++    -isysroot /Applications/Xcode.app/Contents/Developer/Platforms/MacOSX.platform/Developer/SDKs/MacOSX10.14.sdk   -std=c++98 -o CMakeFiles/cmTC_668d0.dir/feature_tests.cxx.o -c "/Users/mohammed-durham/Google Drive/Studying/phD/Coding/C++/ICDM/cmake-build-debug/CMakeFiles/feature_tests.cxx"
Linking CXX executable cmTC_668d0
/Applications/CLion.app/Contents/bin/cmake/mac/bin/cmake -E cmake_link_script CMakeFiles/cmTC_668d0.dir/link.txt --verbose=1
/Applications/Xcode.app/Contents/Developer/Toolchains/XcodeDefault.xctoolchain/usr/bin/c++    -isysroot /Applications/Xcode.app/Contents/Developer/Platforms/MacOSX.platform/Developer/SDKs/MacOSX10.14.sdk -Wl,-search_paths_first -Wl,-headerpad_max_install_names   CMakeFiles/cmTC_668d0.dir/feature_tests.cxx.o  -o cmTC_668d0 


    Feature record: CXX_FEATURE:0cxx_aggregate_default_initializers
    Feature record: CXX_FEATURE:0cxx_alias_templates
    Feature record: CXX_FEATURE:0cxx_alignas
    Feature record: CXX_FEATURE:0cxx_alignof
    Feature record: CXX_FEATURE:0cxx_attributes
    Feature record: CXX_FEATURE:0cxx_attribute_deprecated
    Feature record: CXX_FEATURE:0cxx_auto_type
    Feature record: CXX_FEATURE:0cxx_binary_literals
    Feature record: CXX_FEATURE:0cxx_constexpr
    Feature record: CXX_FEATURE:0cxx_contextual_conversions
    Feature record: CXX_FEATURE:0cxx_decltype
    Feature record: CXX_FEATURE:0cxx_decltype_auto
    Feature record: CXX_FEATURE:0cxx_decltype_incomplete_return_types
    Feature record: CXX_FEATURE:0cxx_default_function_template_args
    Feature record: CXX_FEATURE:0cxx_defaulted_functions
    Feature record: CXX_FEATURE:0cxx_defaulted_move_initializers
    Feature record: CXX_FEATURE:0cxx_delegating_constructors
    Feature record: CXX_FEATURE:0cxx_deleted_functions
    Feature record: CXX_FEATURE:0cxx_digit_separators
    Feature record: CXX_FEATURE:0cxx_enum_forward_declarations
    Feature record: CXX_FEATURE:0cxx_explicit_conversions
    Feature record: CXX_FEATURE:0cxx_extended_friend_declarations
    Feature record: CXX_FEATURE:0cxx_extern_templates
    Feature record: CXX_FEATURE:0cxx_final
    Feature record: CXX_FEATURE:0cxx_func_identifier
    Feature record: CXX_FEATURE:0cxx_generalized_initializers
    Feature record: CXX_FEATURE:0cxx_generic_lambdas
    Feature record: CXX_FEATURE:0cxx_inheriting_constructors
    Feature record: CXX_FEATURE:0cxx_inline_namespaces
    Feature record: CXX_FEATURE:0cxx_lambdas
    Feature record: CXX_FEATURE:0cxx_lambda_init_captures
    Feature record: CXX_FEATURE:0cxx_local_type_template_args
    Feature record: CXX_FEATURE:0cxx_long_long_type
    Feature record: CXX_FEATURE:0cxx_noexcept
    Feature record: CXX_FEATURE:0cxx_nonstatic_member_init
    Feature record: CXX_FEATURE:0cxx_nullptr
    Feature record: CXX_FEATURE:0cxx_override
    Feature record: CXX_FEATURE:0cxx_range_for
    Feature record: CXX_FEATURE:0cxx_raw_string_literals
    Feature record: CXX_FEATURE:0cxx_reference_qualified_functions
    Feature record: CXX_FEATURE:0cxx_relaxed_constexpr
    Feature record: CXX_FEATURE:0cxx_return_type_deduction
    Feature record: CXX_FEATURE:0cxx_right_angle_brackets
    Feature record: CXX_FEATURE:0cxx_rvalue_references
    Feature record: CXX_FEATURE:0cxx_sizeof_member
    Feature record: CXX_FEATURE:0cxx_static_assert
    Feature record: CXX_FEATURE:0cxx_strong_enums
    Feature record: CXX_FEATURE:1cxx_template_template_parameters
    Feature record: CXX_FEATURE:0cxx_thread_local
    Feature record: CXX_FEATURE:0cxx_trailing_return_types
    Feature record: CXX_FEATURE:0cxx_unicode_literals
    Feature record: CXX_FEATURE:0cxx_uniform_initialization
    Feature record: CXX_FEATURE:0cxx_unrestricted_unions
    Feature record: CXX_FEATURE:0cxx_user_literals
    Feature record: CXX_FEATURE:0cxx_variable_templates
    Feature record: CXX_FEATURE:0cxx_variadic_macros
    Feature record: CXX_FEATURE:0cxx_variadic_templates
