# Supplementary material for: A novel user-centric happiness model for personalized tour recommendations
Source: PeerJ Comput Sci. 2025 Apr 22;11:e2837. doi: 10.7717/peerj-cs.2837 (PMC12192884; doi:10.7717/peerj-cs.2837)
Supplement: Supplemental Information 1 [file peerj-cs-11-2837-s001.zip › ICDM/cmake-build-debug/CMakeFiles/feature_tests.c]

  const char features[] = {"\n"
"C_FEATURE:"
#if ((__clang_major__ * 100) + __clang_minor__) >= 400
"1"
#else
"0"
#endif
"c_function_prototypes\n"
"C_FEATURE:"
#if ((__clang_major__ * 100) + __clang_minor__) >= 400 && defined(__STDC_VERSION__) && __STDC_VERSION__ >= 199901L
"1"
#else
"0"
#endif
"c_restrict\n"
"C_FEATURE:"
#if ((__clang_major__ * 100) + __clang_minor__) >= 400 && defined(__STDC_VERSION__) && __STDC_VERSION__ >= 201112L
"1"
#else
"0"
#endif
"c_static_assert\n"
"C_FEATURE:"
#if ((__clang_major__ * 100) + __clang_minor__) >= 400 && defined(__STDC_VERSION__) && __STDC_VERSION__ >= 199901L
"1"
#else
"0"
#endif
"c_variadic_macros\n"

};

int main(int argc, char** argv) { (void)argv; return features[argc]; }
