# Supplementary material for: A novel user-centric happiness model for personalized tour recommendations
Source: PeerJ Comput Sci. 2025 Apr 22;11:e2837. doi: 10.7717/peerj-cs.2837 (PMC12192884; doi:10.7717/peerj-cs.2837)
Supplement: Supplemental Information 1 [file peerj-cs-11-2837-s001.zip › ICDM/cmake-build-debug/CMakeFiles/ICDM.dir/cmake_clean.cmake]

file(REMOVE_RECURSE
  "CMakeFiles/ICDM.dir/ICDM.cpp.o"
  "CMakeFiles/ICDM.dir/main.cpp.o"
  "ICDM.pdb"
  "ICDM"
)

# Per-language clean rules from dependency scanning.
foreach(lang CXX)
  include(CMakeFiles/ICDM.dir/cmake_clean_${lang}.cmake OPTIONAL)
endforeach()
