# Supplementary material for: A novel user-centric happiness model for personalized tour recommendations
Source: PeerJ Comput Sci. 2025 Apr 22;11:e2837. doi: 10.7717/peerj-cs.2837 (PMC12192884; doi:10.7717/peerj-cs.2837)
Supplement: Supplemental Information 1 [file peerj-cs-11-2837-s001.zip › ICDM/cmake-build-debug/CMakeFiles/ICDM.dir/depend.make]

# CMAKE generated file: DO NOT EDIT!
# Generated by "Unix Makefiles" Generator, CMake Version 3.14

CMakeFiles/ICDM.dir/ICDM.cpp.o: ../ICDM.cpp

CMakeFiles/ICDM.dir/main.cpp.o: ../ICDM.cpp
CMakeFiles/ICDM.dir/main.cpp.o: ../main.cpp
