# Supplementary material for: A novel user-centric happiness model for personalized tour recommendations
Source: PeerJ Comput Sci. 2025 Apr 22;11:e2837. doi: 10.7717/peerj-cs.2837 (PMC12192884; doi:10.7717/peerj-cs.2837)
Supplement: Supplemental Information 1 [file peerj-cs-11-2837-s001.zip › ICDM/cmake-build-debug/CMakeFiles/Makefile.cmake]

# CMAKE generated file: DO NOT EDIT!
# Generated by "Unix Makefiles" Generator, CMake Version 3.14

# The generator used is:
set(CMAKE_DEPENDS_GENERATOR "Unix Makefiles")

# The top level Makefile was generated from the following files:
set(CMAKE_MAKEFILE_DEPENDS
  "CMakeCache.txt"
  "/Applications/CLion.app/Contents/bin/cmake/mac/share/cmake-3.14/Modules/CMakeCCompiler.cmake.in"
  "/Applications/CLion.app/Contents/bin/cmake/mac/share/cmake-3.14/Modules/CMakeCCompilerABI.c"
  "/Applications/CLion.app/Contents/bin/cmake/mac/share/cmake-3.14/Modules/CMakeCInformation.cmake"
  "/Applications/CLion.app/Contents/bin/cmake/mac/share/cmake-3.14/Modules/CMakeCXXCompiler.cmake.in"
  "/Applications/CLion.app/Contents/bin/cmake/mac/share/cmake-3.14/Modules/CMakeCXXCompilerABI.cpp"
  "/Applications/CLion.app/Contents/bin/cmake/mac/share/cmake-3.14/Modules/CMakeCXXInformation.cmake"
  "/Applications/CLion.app/Contents/bin/cmake/mac/share/cmake-3.14/Modules/CMakeCheckCompilerFlagCommonPatterns.cmake"
  "/Applications/CLion.app/Contents/bin/cmake/mac/share/cmake-3.14/Modules/CMakeCommonLanguageInclude.cmake"
  "/Applications/CLion.app/Contents/bin/cmake/mac/share/cmake-3.14/Modules/CMakeCompilerIdDetection.cmake"
  "/Applications/CLion.app/Contents/bin/cmake/mac/share/cmake-3.14/Modules/CMakeDetermineCCompiler.cmake"
  "/Applications/CLion.app/Contents/bin/cmake/mac/share/cmake-3.14/Modules/CMakeDetermineCXXCompiler.cmake"
  "/Applications/CLion.app/Contents/bin/cmake/mac/share/cmake-3.14/Modules/CMakeDetermineCompileFeatures.cmake"
  "/Applications/CLion.app/Contents/bin/cmake/mac/share/cmake-3.14/Modules/CMakeDetermineCompiler.cmake"
  "/Applications/CLion.app/Contents/bin/cmake/mac/share/cmake-3.14/Modules/CMakeDetermineCompilerABI.cmake"
  "/Applications/CLion.app/Contents/bin/cmake/mac/share/cmake-3.14/Modules/CMakeDetermineCompilerId.cmake"
  "/Applications/CLion.app/Contents/bin/cmake/mac/share/cmake-3.14/Modules/CMakeDetermineSystem.cmake"
  "/Applications/CLion.app/Contents/bin/cmake/mac/share/cmake-3.14/Modules/CMakeExtraGeneratorDetermineCompilerMacrosAndIncludeDirs.cmake"
  "/Applications/CLion.app/Contents/bin/cmake/mac/share/cmake-3.14/Modules/CMakeFindBinUtils.cmake"
  "/Applications/CLion.app/Contents/bin/cmake/mac/share/cmake-3.14/Modules/CMakeFindCodeBlocks.cmake"
  "/Applications/CLion.app/Contents/bin/cmake/mac/share/cmake-3.14/Modules/CMakeGenericSystem.cmake"
  "/Applications/CLion.app/Contents/bin/cmake/mac/share/cmake-3.14/Modules/CMakeInitializeConfigs.cmake"
  "/Applications/CLion.app/Contents/bin/cmake/mac/share/cmake-3.14/Modules/CMakeLanguageInformation.cmake"
  "/Applications/CLion.app/Contents/bin/cmake/mac/share/cmake-3.14/Modules/CMakeParseImplicitIncludeInfo.cmake"
  "/Applications/CLion.app/Contents/bin/cmake/mac/share/cmake-3.14/Modules/CMakeParseImplicitLinkInfo.cmake"
  "/Applications/CLion.app/Contents/bin/cmake/mac/share/cmake-3.14/Modules/CMakeSystem.cmake.in"
  "/Applications/CLion.app/Contents/bin/cmake/mac/share/cmake-3.14/Modules/CMakeSystemSpecificInformation.cmake"
  "/Applications/CLion.app/Contents/bin/cmake/mac/share/cmake-3.14/Modules/CMakeSystemSpecificInitialize.cmake"
  "/Applications/CLion.app/Contents/bin/cmake/mac/share/cmake-3.14/Modules/CMakeTestCCompiler.cmake"
  "/Applications/CLion.app/Contents/bin/cmake/mac/share/cmake-3.14/Modules/CMakeTestCXXCompiler.cmake"
  "/Applications/CLion.app/Contents/bin/cmake/mac/share/cmake-3.14/Modules/CMakeTestCompilerCommon.cmake"
  "/Applications/CLion.app/Contents/bin/cmake/mac/share/cmake-3.14/Modules/Compiler/ADSP-DetermineCompiler.cmake"
  "/Applications/CLion.app/Contents/bin/cmake/mac/share/cmake-3.14/Modules/Compiler/ARMCC-DetermineCompiler.cmake"
  "/Applications/CLion.app/Contents/bin/cmake/mac/share/cmake-3.14/Modules/Compiler/AppleClang-C-FeatureTests.cmake"
  "/Applications/CLion.app/Contents/bin/cmake/mac/share/cmake-3.14/Modules/Compiler/AppleClang-C.cmake"
  "/Applications/CLion.app/Contents/bin/cmake/mac/share/cmake-3.14/Modules/Compiler/AppleClang-CXX-FeatureTests.cmake"
  "/Applications/CLion.app/Contents/bin/cmake/mac/share/cmake-3.14/Modules/Compiler/AppleClang-CXX.cmake"
  "/Applications/CLion.app/Contents/bin/cmake/mac/share/cmake-3.14/Modules/Compiler/AppleClang-DetermineCompiler.cmake"
  "/Applications/CLion.app/Contents/bin/cmake/mac/share/cmake-3.14/Modules/Compiler/Borland-DetermineCompiler.cmake"
  "/Applications/CLion.app/Contents/bin/cmake/mac/share/cmake-3.14/Modules/Compiler/Bruce-C-DetermineCompiler.cmake"
  "/Applications/CLion.app/Contents/bin/cmake/mac/share/cmake-3.14/Modules/Compiler/CMakeCommonCompilerMacros.cmake"
  "/Applications/CLion.app/Contents/bin/cmake/mac/share/cmake-3.14/Modules/Compiler/Clang-CXX-TestableFeatures.cmake"
  "/Applications/CLion.app/Contents/bin/cmake/mac/share/cmake-3.14/Modules/Compiler/Clang-DetermineCompiler.cmake"
  "/Applications/CLion.app/Contents/bin/cmake/mac/share/cmake-3.14/Modules/Compiler/Clang-DetermineCompilerInternal.cmake"
  "/Applications/CLion.app/Contents/bin/cmake/mac/share/cmake-3.14/Modules/Compiler/Clang.cmake"
  "/Applications/CLion.app/Contents/bin/cmake/mac/share/cmake-3.14/Modules/Compiler/Comeau-CXX-DetermineCompiler.cmake"
  "/Applications/CLion.app/Contents/bin/cmake/mac/share/cmake-3.14/Modules/Compiler/Compaq-C-DetermineCompiler.cmake"
  "/Applications/CLion.app/Contents/bin/cmake/mac/share/cmake-3.14/Modules/Compiler/Compaq-CXX-DetermineCompiler.cmake"
  "/Applications/CLion.app/Contents/bin/cmake/mac/share/cmake-3.14/Modules/Compiler/Cray-DetermineCompiler.cmake"
  "/Applications/CLion.app/Contents/bin/cmake/mac/share/cmake-3.14/Modules/Compiler/Embarcadero-DetermineCompiler.cmake"
  "/Applications/CLion.app/Contents/bin/cmake/mac/share/cmake-3.14/Modules/Compiler/Fujitsu-DetermineCompiler.cmake"
  "/Applications/CLion.app/Contents/bin/cmake/mac/share/cmake-3.14/Modules/Compiler/GHS-DetermineCompiler.cmake"
  "/Applications/CLion.app/Contents/bin/cmake/mac/share/cmake-3.14/Modules/Compiler/GNU-C-DetermineCompiler.cmake"
  "/Applications/CLion.app/Contents/bin/cmake/mac/share/cmake-3.14/Modules/Compiler/GNU-CXX-DetermineCompiler.cmake"
  "/Applications/CLion.app/Contents/bin/cmake/mac/share/cmake-3.14/Modules/Compiler/GNU.cmake"
  "/Applications/CLion.app/Contents/bin/cmake/mac/share/cmake-3.14/Modules/Compiler/HP-C-DetermineCompiler.cmake"
  "/Applications/CLion.app/Contents/bin/cmake/mac/share/cmake-3.14/Modules/Compiler/HP-CXX-DetermineCompiler.cmake"
  "/Applications/CLion.app/Contents/bin/cmake/mac/share/cmake-3.14/Modules/Compiler/IAR-DetermineCompiler.cmake"
  "/Applications/CLion.app/Contents/bin/cmake/mac/share/cmake-3.14/Modules/Compiler/IBMCPP-C-DetermineVersionInternal.cmake"
  "/Applications/CLion.app/Contents/bin/cmake/mac/share/cmake-3.14/Modules/Compiler/IBMCPP-CXX-DetermineVersionInternal.cmake"
  "/Applications/CLion.app/Contents/bin/cmake/mac/share/cmake-3.14/Modules/Compiler/Intel-DetermineCompiler.cmake"
  "/Applications/CLion.app/Contents/bin/cmake/mac/share/cmake-3.14/Modules/Compiler/MIPSpro-DetermineCompiler.cmake"
  "/Applications/CLion.app/Contents/bin/cmake/mac/share/cmake-3.14/Modules/Compiler/MSVC-DetermineCompiler.cmake"
  "/Applications/CLion.app/Contents/bin/cmake/mac/share/cmake-3.14/Modules/Compiler/NVIDIA-DetermineCompiler.cmake"
  "/Applications/CLion.app/Contents/bin/cmake/mac/share/cmake-3.14/Modules/Compiler/OpenWatcom-DetermineCompiler.cmake"
  "/Applications/CLion.app/Contents/bin/cmake/mac/share/cmake-3.14/Modules/Compiler/PGI-DetermineCompiler.cmake"
  "/Applications/CLion.app/Contents/bin/cmake/mac/share/cmake-3.14/Modules/Compiler/PathScale-DetermineCompiler.cmake"
  "/Applications/CLion.app/Contents/bin/cmake/mac/share/cmake-3.14/Modules/Compiler/SCO-DetermineCompiler.cmake"
  "/Applications/CLion.app/Contents/bin/cmake/mac/share/cmake-3.14/Modules/Compiler/SDCC-C-DetermineCompiler.cmake"
  "/Applications/CLion.app/Contents/bin/cmake/mac/share/cmake-3.14/Modules/Compiler/SunPro-C-DetermineCompiler.cmake"
  "/Applications/CLion.app/Contents/bin/cmake/mac/share/cmake-3.14/Modules/Compiler/SunPro-CXX-DetermineCompiler.cmake"
  "/Applications/CLion.app/Contents/bin/cmake/mac/share/cmake-3.14/Modules/Compiler/TI-DetermineCompiler.cmake"
  "/Applications/CLion.app/Contents/bin/cmake/mac/share/cmake-3.14/Modules/Compiler/TinyCC-C-DetermineCompiler.cmake"
  "/Applications/CLion.app/Contents/bin/cmake/mac/share/cmake-3.14/Modules/Compiler/VisualAge-C-DetermineCompiler.cmake"
  "/Applications/CLion.app/Contents/bin/cmake/mac/share/cmake-3.14/Modules/Compiler/VisualAge-CXX-DetermineCompiler.cmake"
  "/Applications/CLion.app/Contents/bin/cmake/mac/share/cmake-3.14/Modules/Compiler/Watcom-DetermineCompiler.cmake"
  "/Applications/CLion.app/Contents/bin/cmake/mac/share/cmake-3.14/Modules/Compiler/XL-C-DetermineCompiler.cmake"
  "/Applications/CLion.app/Contents/bin/cmake/mac/share/cmake-3.14/Modules/Compiler/XL-CXX-DetermineCompiler.cmake"
  "/Applications/CLion.app/Contents/bin/cmake/mac/share/cmake-3.14/Modules/Compiler/zOS-C-DetermineCompiler.cmake"
  "/Applications/CLion.app/Contents/bin/cmake/mac/share/cmake-3.14/Modules/Compiler/zOS-CXX-DetermineCompiler.cmake"
  "/Applications/CLion.app/Contents/bin/cmake/mac/share/cmake-3.14/Modules/Internal/CMakeCheckCompilerFlag.cmake"
  "/Applications/CLion.app/Contents/bin/cmake/mac/share/cmake-3.14/Modules/Internal/FeatureTesting.cmake"
  "/Applications/CLion.app/Contents/bin/cmake/mac/share/cmake-3.14/Modules/Platform/Apple-AppleClang-C.cmake"
  "/Applications/CLion.app/Contents/bin/cmake/mac/share/cmake-3.14/Modules/Platform/Apple-AppleClang-CXX.cmake"
  "/Applications/CLion.app/Contents/bin/cmake/mac/share/cmake-3.14/Modules/Platform/Apple-Clang-C.cmake"
  "/Applications/CLion.app/Contents/bin/cmake/mac/share/cmake-3.14/Modules/Platform/Apple-Clang-CXX.cmake"
  "/Applications/CLion.app/Contents/bin/cmake/mac/share/cmake-3.14/Modules/Platform/Apple-Clang.cmake"
  "/Applications/CLion.app/Contents/bin/cmake/mac/share/cmake-3.14/Modules/Platform/Darwin-Determine-CXX.cmake"
  "/Applications/CLion.app/Contents/bin/cmake/mac/share/cmake-3.14/Modules/Platform/Darwin-Initialize.cmake"
  "/Applications/CLion.app/Contents/bin/cmake/mac/share/cmake-3.14/Modules/Platform/Darwin.cmake"
  "/Applications/CLion.app/Contents/bin/cmake/mac/share/cmake-3.14/Modules/Platform/UnixPaths.cmake"
  "/Applications/CLion.app/Contents/bin/cmake/mac/share/cmake-3.14/Modules/ProcessorCount.cmake"
  "../CMakeLists.txt"
  "CMakeFiles/3.14.5/CMakeCCompiler.cmake"
  "CMakeFiles/3.14.5/CMakeCXXCompiler.cmake"
  "CMakeFiles/3.14.5/CMakeSystem.cmake"
  "CMakeFiles/feature_tests.c"
  "CMakeFiles/feature_tests.cxx"
  )

# The corresponding makefile is:
set(CMAKE_MAKEFILE_OUTPUTS
  "Makefile"
  "CMakeFiles/cmake.check_cache"
  )

# Byproducts of CMake generate step:
set(CMAKE_MAKEFILE_PRODUCTS
  "CMakeFiles/3.14.5/CMakeSystem.cmake"
  "CMakeFiles/3.14.5/CMakeCCompiler.cmake"
  "CMakeFiles/3.14.5/CMakeCXXCompiler.cmake"
  "CMakeFiles/3.14.5/CMakeCCompiler.cmake"
  "CMakeFiles/3.14.5/CMakeCXXCompiler.cmake"
  "CMakeFiles/CMakeDirectoryInformation.cmake"
  )

# Dependency information for all targets:
set(CMAKE_DEPEND_INFO_FILES
  "CMakeFiles/ICDM.dir/DependInfo.cmake"
  )
