# Supplementary material for: A novel user-centric happiness model for personalized tour recommendations
Source: PeerJ Comput Sci. 2025 Apr 22;11:e2837. doi: 10.7717/peerj-cs.2837 (PMC12192884; doi:10.7717/peerj-cs.2837)
Supplement: Supplemental Information 1 [file peerj-cs-11-2837-s001.zip › ICDM/CMakeLists.txt]

cmake_minimum_required(VERSION 3.14)
project(ICDM)

set(CMAKE_CXX_STANDARD 14)

add_executable(ICDM
        ICDM.cpp
        main.cpp)
