# Supplementary material for: A novel user-centric happiness model for personalized tour recommendations
Source: PeerJ Comput Sci. 2025 Apr 22;11:e2837. doi: 10.7717/peerj-cs.2837 (PMC12192884; doi:10.7717/peerj-cs.2837)
Supplement: Supplemental Information 1 [file peerj-cs-11-2837-s001.zip › ICDM/ICDM.cpp]

//
// Created by Mohammed Alatiyyah on 2019-01-03.
//

#include <iostream>
#include <vector>
#include <fstream>


using namespace std;

class ICDM {
private:
    vector<vector<double>> ICDM_Data;
    string Folder_Path;
    string Sub_Folder_Name;
    double T_max;
    string HC_Header_File_Name;
    string SC_Header_File_Name;
    int Aggregation_Method_SC;
    int Trip_Length;
    int Node_Size;
    double Start_Time;
    double End_Time;
    vector<pair<string, int>> HC_Header;
    vector<tuple<string, int, double>> SC_Header;
public:
    ICDM(int NS, string FP, string HC_F_Name, string SC_F_Name, int SC_A_M, int TL, int ST, int ET, double TM,
         string SFN) {
        Folder_Path = FP;
        Sub_Folder_Name = SFN;
        T_max = TM;
        HC_Header_File_Name = HC_F_Name;
        SC_Header_File_Name = SC_F_Name;
        Aggregation_Method_SC = SC_A_M;
        Trip_Length = TL;
        Node_Size = NS;
        Start_Time = ST;
        End_Time = ET;
        ICDM_Data.resize(End_Time - Start_Time, vector<double>(Node_Size));
        Reading_HC_Header();
        Reading_SC_Header();
    }

    int Check_HC(int day, int time, int item, int HC_i) {
//        we have 3 options for HC
//        if HC == 1 ------> score
//        Type = Vector
//        if HC == 2 ------> Time Window
//        Type = 2D array
//        if HC == 3 ------> Weather
//        Type = table

        if (HC_Header[HC_i].second == 1) {
            double HC_Value;
            vector<double> HC_Data;
            ifstream HC_File(Folder_Path + Sub_Folder_Name + "HC/" + HC_Header[HC_i].first + ".txt");
            while (HC_File >> HC_Value) {
                HC_Data.push_back(HC_Value);
            }
            HC_File.close();
            return HC_Data[item];
        } else if (HC_Header[HC_i].second == 2) {
            double HC_Value1;
            double HC_Value2;
            vector<pair<double, double>> HC_Data;
            ifstream HC_File(Folder_Path + Sub_Folder_Name + "HC/" + HC_Header[HC_i].first + ".txt");
            while (HC_File >> HC_Value1 >> HC_Value2) {
                HC_Data.push_back(make_pair(HC_Value1, HC_Value2));
            }
            HC_File.close();
            if (time >= HC_Data[item].first and time <= HC_Data[item].second) {
                return 1;
            } else
                return 0;
        } else if (HC_Header[HC_i].second == 3) {
            double HC_Value;
            vector<vector<double>> HC_Data;
            vector<double> tem;
            int counter = 0;
            ifstream HC_File(
                    Folder_Path + Sub_Folder_Name + "HC/" + HC_Header[HC_i].first + "/" + to_string(item) + ".txt");
            if (HC_Header[HC_i].first == "Time_Windows") {
                while (HC_File >> HC_Value) {
                    tem.push_back(HC_Value);
                    counter++;
                    if (counter % 7 == 0) {
                        HC_Data.push_back(tem);
                        tem.clear();
                        counter = 0;
                    }
                }
            }else if (HC_Header[HC_i].first == "Weather_Conditions_2" or HC_Header[HC_i].first == "Weather_Conditions_3" or HC_Header[HC_i].first == "Weather_Conditions_4" or HC_Header[HC_i].first == "Weather_Conditions_5"){
                while (HC_File >> HC_Value) {
                    tem.push_back(HC_Value);
                    counter++;
                    if (counter % 35 == 0) {
                        HC_Data.push_back(tem);
                        tem.clear();
                        counter = 0;
                    }
                }
            }
            HC_File.close();
            return HC_Data[time + 9][day];

        }
        return -1;
    }

    int Main_HC(int day, int time, int item) {
        int HC = 1;
        for (int i = 0; i < HC_Header.size(); i++) {
            HC = Check_HC(day, time, item, i);
            if (HC < 1 and HC >= 0) {
                return 0;
            } else if (HC == -1) {
                cout << "The HC is -1" << endl;
                return -1;
            }
        }
        return HC;
    }

    double Check_SC(int day, int time, int item, int SC_i) {
//        we have 3 options for SC
//        if SC == 1 ------> score
//        Type = Vector
//        if SC == 2 ------> Time Window
//        Type = 2D array
//        if SC == 3 ------> Weather
//        Type = table

        if (get<1>(SC_Header[SC_i]) == 1) {
            double SC_Value;
            vector<double> SC_Data;
            fstream SC_File(Folder_Path + Sub_Folder_Name + "SC/" + get<0>(SC_Header[SC_i]) + ".txt");

            while (SC_File >> SC_Value) {
                SC_Data.push_back(SC_Value);
            }
            SC_File.close();
            return SC_Data[item];
        } else if (get<1>(SC_Header[SC_i]) == 2) {
            double SC_Value1;
            double SC_Value2;
            vector<pair<double, double>> SC_Data;
            ifstream SC_File(Folder_Path + Sub_Folder_Name + "SC/" + get<0>(SC_Header[SC_i]) + ".txt");
            while (SC_File >> SC_Value1 >> SC_Value2) {
                SC_Data.push_back(make_pair(SC_Value1, SC_Value2));
            }
            SC_File.close();
            if (time >= SC_Data[item].first and time <= SC_Data[item].second) {
                return 1.0;
            } else
                return 0.0;
        } else if (get<1>(SC_Header[SC_i]) == 3) {
            double SC_Value;
            vector<vector<double>> SC_Data;
            vector<double> tem;
            int counter = 0;
            ifstream SC_File(
                    Folder_Path + Sub_Folder_Name + "SC/" + get<0>(SC_Header[SC_i]) + "/" + to_string(item) + ".txt");
            if (get<0>(SC_Header[SC_i]) == "Time_Windows") {
                while (SC_File >> SC_Value) {
                    tem.push_back(SC_Value);
                    counter++;
                    if (counter % 7 == 0) {
                        SC_Data.push_back(tem);
                        tem.clear();
                        counter = 0;
                    }
                }
            }else if (get<0>(SC_Header[SC_i]) == "Weather_Conditions_5"){
                while (SC_File >> SC_Value) {
                    tem.push_back(SC_Value);
                    counter++;
                    if (counter % 35 == 0) {
                        SC_Data.push_back(tem);
                        tem.clear();
                        counter = 0;
                    }
                }
            }
            SC_File.close();
            return SC_Data[time + 9][day];
        }
        return -1;

    }

    double Main_SC(int day, int time, int item) {
        double SC = 0;
        for (int i = 0; i < SC_Header.size(); i++) {
//            To Calculate Weight for each SC, we use the SC_Header
//            get<2>(SC_Header[i])
            double sc = Check_SC(day, time, item, i);
            if (sc >= 0) {
                SC += get<2>(SC_Header[i]) * Check_SC(day, time, item, i);
            } else {
                cout << "The value of SC is -1" << endl;
            }
        }
        return SC;
    }

    double SC_Aggregation_Method(double SC, int SC_A_M) {
        double Total_SC;

//        SC_Aggregation_Method == 1
//        All result
//        SC_Aggregation_Method == 2
//        Avg
        if (SC_A_M == 1) {
            return SC;
        } else if (SC_A_M == 2) {
            Total_SC = SC / SC_Header.size();
        }
        return Total_SC;
    }

    void Aggregation_Method(int HC, double SC, int day, int time, int item, int SC_Method) {
        SC = SC_Aggregation_Method(SC, SC_Method);
        ICDM_Data[time][item] = HC * SC;
    }

    vector<vector<double>> Main_ICDM() {
        int HC = 1;
        double SC = 0.0;

        for (int day = 0; day < Trip_Length; day++) {
            for (int time = Start_Time; time < End_Time; time++) {
                for (int item = 0; item < Node_Size; item++) {
                    HC = Main_HC(day, time, item);
                    if (HC < 1) {
//                      ******************************************************************************
//                      ******************************************************************************
//                      In this case, one of HC is = 0, then we have to stop
//                      because all values must be = 0  ( HC * SC )
//                      so, HC = 0 and SC = 0
//                      ******************************************************************************
//                      ******************************************************************************
                        Aggregation_Method(0, 0, day, time, item, Aggregation_Method_SC);
//                        break;
                        continue;
                    }
                    SC = Main_SC(day, time, item);

//                  we have to aggregate HC with SC
                    Aggregation_Method(HC, SC, day, time, item, Aggregation_Method_SC);
                }
            }
        }

        return ICDM_Data;
    }

    void Reading_HC_Header() {
        ifstream HC_Header_File(Folder_Path + Sub_Folder_Name + HC_Header_File_Name);
        string HC_Name;
        int HC_File_Type;
        while (HC_Header_File >> HC_Name >> HC_File_Type) {
            HC_Header.push_back(make_pair(HC_Name, HC_File_Type));
        }
        HC_Header_File.close();
    }

    void Reading_SC_Header() {
        ifstream SC_Header_File(Folder_Path + Sub_Folder_Name + SC_Header_File_Name);
        string SC_Name;
        int SC_File_Type;
        double SC_Weight;
        while (SC_Header_File >> SC_Name >> SC_File_Type >> SC_Weight) {
            SC_Header.push_back(make_tuple(SC_Name, SC_File_Type, SC_Weight));
        }
        SC_Header_File.close();
    }
};
