# Supplementary material for: A novel user-centric happiness model for personalized tour recommendations
Source: PeerJ Comput Sci. 2025 Apr 22;11:e2837. doi: 10.7717/peerj-cs.2837 (PMC12192884; doi:10.7717/peerj-cs.2837)
Supplement: Supplemental Information 1 [file peerj-cs-11-2837-s001.zip › ICDM/main.cpp]

#include <iostream>
#include <fstream>
#include "ICDM.cpp"
#include <cmath>


using namespace std;

double sqr(double x) {
    return x * x;
}

double Distance(double x1, double x2, double y1, double y2) {
    return sqrt(sqr(x1 - y1) + sqr(x2 - y2));
}


int main() {
    string Filesname[] = {"1", "2"};

    int File_Name_size = sizeof(Filesname) / sizeof(string);
    for (int counter = 0; counter < File_Name_size; counter++) {
        string Folder_Path = "/Users/mohammed-durham/Google Drive/Studying/phD/Coding/C++/ICDM/Durham/Group_as_Individual/G_3/";
        string Sub_Folder_Name = Filesname[counter] + "/";
        string HC_F_Name = "HC_Elements.txt";
        string SC_F_Name = "SC_Elements.txt";
        string File_Name = Filesname[counter] + ".txt";
        int SC_Aggregation_Method = 1;

        int Node_Size = 91;
        int Trip_Length;
        int Start_Time = 0;
        double T_max;
        int End_Time ;
        vector<int> Score;
        vector<pair<double, double> > Location;
        vector<vector<double>> ICDM_Data;


        fstream file(Folder_Path + File_Name);
//        fstream Location_File(Folder_Path + Sub_Folder_Name + "Location.txt");
//        fstream Distance_File(Folder_Path + Sub_Folder_Name + "Distance.txt");
//        fstream Score_File(Folder_Path + Sub_Folder_Name + "SC/Score.txt");

        double x, y, s;
        if (file.is_open()) {

            string tem;

//            OPTW & TOPTW
//            Trip_Length = 1;
//            file >> tem >> tem >> Node_Size >> tem;
//            file >> tem >> tem;
//            file >> tem >> tem >> tem >> tem >> tem >> tem >> tem >> tem >> T_max;
//            Node_Size += 1;

//            TOP
//            file >> tem >> Node_Size;
//            file >> tem >> Trip_Length;
//            file >> tem >> T_max;

//            OP
//            file >> T_max >> Trip_Length;

//            End_Time = round(T_max) + 1;


//              Other moodels (Not MOOP)
//            while (file >> x >> y >> s) {
//                Location.push_back(make_pair(x, y));
//                Score.push_back(s);
//            Location_File << x << "\t" << y << endl;
//            Score_File << s << endl;
////                Node_Size += 1;
//            }


//              Other moodels (Not MOOP)
//        for (int i = 0; i < Node_Size; i++) {
//            for (int j = 0; j < Node_Size; j++) {
//                Distance_File << Distance(Location[i].first, Location[i].second, Location[j].first, Location[j].second)
//                              << "\t";
//            }
//            Distance_File << endl;
//        }


//            MOOP
//            ifstream Location_File(Folder_Path  + "Location.txt");
//            ifstream Distance_File(Folder_Path + "Distance.txt");
//            ifstream Score_File(Folder_Path + "SC/Score.txt");
//

//
//            Node_Size = 91;
//            Trip_Length = 1;
//            Start_Time = 540;
//            T_max = 540;
//            End_Time = 1080;


//            Location_File.close();
//            Score_File.close();
//            Distance_File.close();
        } else {
            cout << "The file is not opened" << endl;
        }

//      Durham Datasets
        Node_Size = 91;
        Trip_Length = 1;
        Start_Time = 0;
        T_max = 9;
        End_Time = 10;

        ICDM icdm(Node_Size, Folder_Path, HC_F_Name, SC_F_Name, SC_Aggregation_Method, Trip_Length, Start_Time,
                  End_Time,
                  T_max, Sub_Folder_Name);

        ICDM_Data = icdm.Main_ICDM();

        ofstream ICDM_File(Folder_Path + Sub_Folder_Name + "ICDM.txt");
        for (int i = 0; i < End_Time; i++) {
            for (int j = 0; j < Node_Size; j++) {
                ICDM_File << ICDM_Data[i][j] << "\t";
            }
            ICDM_File << endl;
        }
        ICDM_File.close();
        Score.clear();
        Location.clear();
        ICDM_Data.clear();
    }
    return 0;
}
