# Supplementary material for: A novel user-centric happiness model for personalized tour recommendations
Source: PeerJ Comput Sci. 2025 Apr 22;11:e2837. doi: 10.7717/peerj-cs.2837 (PMC12192884; doi:10.7717/peerj-cs.2837)
Supplement: Supplemental Information 2 [file peerj-cs-11-2837-s002.zip]

Archive with 70 entries (60 files):
- MOOP/.idea/
- MOOP/.idea/desktop.ini
- MOOP/.idea/encodings.xml
- MOOP/.idea/misc.xml
- MOOP/.idea/modules.xml
- MOOP/.idea/MOOP.iml
- MOOP/.idea/workspace.xml
- MOOP/ACO.cpp
- MOOP/ACO.h
- MOOP/cmake-build-debug/
- MOOP/cmake-build-debug/cmake_install.cmake
- MOOP/cmake-build-debug/CMakeCache.txt
- MOOP/cmake-build-debug/CMakeFiles/
- MOOP/cmake-build-debug/CMakeFiles/3.14.5/
- MOOP/cmake-build-debug/CMakeFiles/3.14.5/CMakeCCompiler.cmake
- MOOP/cmake-build-debug/CMakeFiles/3.14.5/CMakeCXXCompiler.cmake
- MOOP/cmake-build-debug/CMakeFiles/3.14.5/CMakeDetermineCompilerABI_C.bin
- MOOP/cmake-build-debug/CMakeFiles/3.14.5/CMakeDetermineCompilerABI_CXX.bin
- MOOP/cmake-build-debug/CMakeFiles/3.14.5/CMakeSystem.cmake
- MOOP/cmake-build-debug/CMakeFiles/3.14.5/CompilerIdC/
- MOOP/cmake-build-debug/CMakeFiles/3.14.5/CompilerIdC/a.out
- MOOP/cmake-build-debug/CMakeFiles/3.14.5/CompilerIdC/CMakeCCompilerId.c
- MOOP/cmake-build-debug/CMakeFiles/3.14.5/CompilerIdC/desktop.ini
- MOOP/cmake-build-debug/CMakeFiles/3.14.5/CompilerIdC/tmp/
- MOOP/cmake-build-debug/CMakeFiles/3.14.5/CompilerIdC/tmp/desktop.ini
- MOOP/cmake-build-debug/CMakeFiles/3.14.5/CompilerIdCXX/
- MOOP/cmake-build-debug/CMakeFiles/3.14.5/CompilerIdCXX/a.out
- MOOP/cmake-build-debug/CMakeFiles/3.14.5/CompilerIdCXX/CMakeCXXCompilerId.cpp
- MOOP/cmake-build-debug/CMakeFiles/3.14.5/CompilerIdCXX/desktop.ini
- MOOP/cmake-build-debug/CMakeFiles/3.14.5/CompilerIdCXX/tmp/
- MOOP/cmake-build-debug/CMakeFiles/3.14.5/CompilerIdCXX/tmp/desktop.ini
- MOOP/cmake-build-debug/CMakeFiles/3.14.5/desktop.ini
- MOOP/cmake-build-debug/CMakeFiles/clion-environment.txt
- MOOP/cmake-build-debug/CMakeFiles/clion-log.txt
- MOOP/cmake-build-debug/CMakeFiles/cmake.check_cache
- MOOP/cmake-build-debug/CMakeFiles/CMakeDirectoryInformation.cmake
- MOOP/cmake-build-debug/CMakeFiles/CMakeOutput.log
- MOOP/cmake-build-debug/CMakeFiles/CMakeTmp/
- MOOP/cmake-build-debug/CMakeFiles/CMakeTmp/desktop.ini
- MOOP/cmake-build-debug/CMakeFiles/desktop.ini
- MOOP/cmake-build-debug/CMakeFiles/feature_tests.bin
- MOOP/cmake-build-debug/CMakeFiles/feature_tests.c
- MOOP/cmake-build-debug/CMakeFiles/feature_tests.cxx
- MOOP/cmake-build-debug/CMakeFiles/Makefile.cmake
- MOOP/cmake-build-debug/CMakeFiles/Makefile2
- MOOP/cmake-build-debug/CMakeFiles/MOOP.dir/
- MOOP/cmake-build-debug/CMakeFiles/MOOP.dir/ACO.cpp.o
- MOOP/cmake-build-debug/CMakeFiles/MOOP.dir/build.make
- MOOP/cmake-build-debug/CMakeFiles/MOOP.dir/cmake_clean.cmake
- MOOP/cmake-build-debug/CMakeFiles/MOOP.dir/CXX.includecache
- MOOP/cmake-build-debug/CMakeFiles/MOOP.dir/depend.internal
- MOOP/cmake-build-debug/CMakeFiles/MOOP.dir/depend.make
- MOOP/cmake-build-debug/CMakeFiles/MOOP.dir/DependInfo.cmake
- MOOP/cmake-build-debug/CMakeFiles/MOOP.dir/desktop.ini
- MOOP/cmake-build-debug/CMakeFiles/MOOP.dir/flags.make
- MOOP/cmake-build-debug/CMakeFiles/MOOP.dir/link.txt
- MOOP/cmake-build-debug/CMakeFiles/MOOP.dir/main.cpp.o
- MOOP/cmake-build-debug/CMakeFiles/MOOP.dir/progress.make
- MOOP/cmake-build-debug/CMakeFiles/MOOP.dir/Randoms.cpp.o
- MOOP/cmake-build-debug/CMakeFiles/progress.marks
- MOOP/cmake-build-debug/CMakeFiles/TargetDirectories.txt
- MOOP/cmake-build-debug/desktop.ini
- MOOP/cmake-build-debug/Makefile
- MOOP/cmake-build-debug/MOOP
- MOOP/cmake-build-debug/MOOP.cbp
- MOOP/CMakeLists.txt
- MOOP/desktop.ini
- MOOP/main.cpp
- MOOP/Randoms.cpp
- MOOP/README.md
