# Supplementary material for: A novel user-centric happiness model for personalized tour recommendations
Source: PeerJ Comput Sci. 2025 Apr 22;11:e2837. doi: 10.7717/peerj-cs.2837 (PMC12192884; doi:10.7717/peerj-cs.2837)
Supplement: Supplemental Information 2 [file peerj-cs-11-2837-s002.zip › MOOP/ACO.cpp]

#include "ACO.h"

#include <cstdio>
#include <iostream>

using namespace std;

ACO::ACO(int Ants_No, int NS, double T_max, double Beta, double Alpha, double Gamma,
         vector<pair<double, double>> Location, vector<pair<int, int>> S, int SN, int EN, vector<vector<double>> D,
         vector<double> VT, vector<vector<double>> icdm, int TL) : Ants(
        Ants_No), Node_Size(NS), T_max(T_max), Beta(Beta), Alpha(Alpha), Gamma(Gamma), Location(Location), Score(S),
                                                                   Start_Node(
                                                                           SN), End_Node(EN), Distance(D),
                                                                   Visiting_Time(VT), ICDM(icdm), Trip_Length(TL) {
    q_0 = 1;
    Rho = 0.1;
    taumax = 1000;
    Multi_Days.resize(Trip_Length);
    Probability.resize(Node_Size);
    Multi_Days_Scores.resize(Trip_Length);
    Setup_Data();

}

ACO::~ACO() {
    Tau.clear();
    Eta.clear();
    Lambda.clear();
    Score.clear();
    Location.clear();
    Best_Route.clear();
    Routes.clear();
    Probability.clear();
}

void ACO::Setup_Data() {
    Delta.assign(Node_Size, vector<double>(Node_Size, 0));
    Tau.assign(Node_Size, vector<double>(Node_Size, 0));
    Eta.assign(Node_Size, vector<double>(Node_Size, 0));
    Lambda.assign(Node_Size, vector<double>(Node_Size, 0));

    for (int i = 0; i < Node_Size; i++) {
        for (int j = i + 1; j < Node_Size; j++) {
//            Tau[i][j] = Tau[j][i] = randoms.Uniforme() * taumax;
            Tau[i][j] = Tau[j][i] = taumax;

        }
    }
    double Value = 0;
    for (int i = 0; i < Node_Size; i++) {
        for (int j = 0; j < Node_Size; j++) {
            if (Score[j].first != 0) {
                if (Distance[i][j] != 0) {
                    Value = Score[j].first / Distance[i][j];
                    Eta[i][j] = Value;
                } else {
                    Eta[i][j] = Score[j].first;
                }
            } else {
                Eta[i][j] = 0;
            }
        }
    }

    Value = 0;
    for (int i = 0; i < Node_Size; i++) {
        for (int j = 0; j < Node_Size; j++) {
            if (Score[j].first != 0) {
                if (Distance[i][j] != 0) {
                    Value = Score[j].first / Distance[i][j];
                    Lambda[i][j] = Value;
                } else {
                    Lambda[i][j] = Score[j].first;
                }
            } else {
                Lambda[i][j] = 0;
            }
        }
    }
    Best_Score.resize(2);
    Routes.resize(Ants);
    Best_Score[0] = 0;
    Best_Score[1] = 0;
}

void ACO::Print_Pheromones() {
    cout << " Pheromones: " << endl;
    cout << "  | ";
    for (int i = 0; i < Node_Size; i++) {
        printf("%5d   ", i);
    }
    cout << endl << "- | ";
    for (int i = 0; i < Node_Size; i++) {
        cout << "--------";
    }
    cout << endl;
    for (int i = 0; i < Node_Size; i++) {
        cout << i << " | ";
        for (int j = 0; j < Node_Size; j++) {
            if (i == j) {
                printf("%5s   ", "x");
                continue;
            }
            // if (exists(i, j)) {
            printf("%7.3f ", Tau[i][j]);
            // }
            // else {
            //     if(Tau[i][j] == 0.0) {
            //         printf ("%5.0f   ", Tau[i][j]);
            //     }
            //     else {
            //         printf ("%7.3f ", Tau[i][j]);
            //     }
            // }
        }
        cout << endl;
    }
    cout << endl;
}

bool ACO::Is_Avilable(double Time, int Node_From, int Node_To) {
    double Time_Reached = Time + Distance[Node_From][Node_To];
    bool Is_Free = false;
    int i = 0;
    if (Time_Reached >= T_max) {
        return false;
    }
    do {
        if (ICDM[(int) (Time_Reached + i)][Node_To] > 0) {
            Is_Free = true;
        } else {
            return false;
        }
        i++;
    } while (i < Visiting_Time[Node_To]);
    return Is_Free;
}


bool ACO::Visited(int Ant_k, int Node) {
    if (Node == End_Node) {
        return false;
    }
    for (int i = 0; i < Routes[Ant_k].size(); i++) {
        if (Routes[Ant_k][i] == Node)
            return true;
    }
    for (int day = 0; day < Multi_Days.size(); day++) {
        for (int j = 0; j < Multi_Days[day].size(); j++) {
            if (Multi_Days[day][j] == Node)
                return true;
        }
    }
    return false;
}

//int ACO::City() {
//    double xi = randoms.Uniforme();
//    int i = 0;
//    double sum = Probability[0];
//    while (sum < xi) {
//        i++;
//        sum += Probability[i];
//    }
//    return i;
//}

void ACO::Route(int Ant_k) {
    const double eps = 1e-6;

    vector<pair<int, double>> Candidate_Nodes;

    Routes[Ant_k].clear();
    Routes[Ant_k].push_back(Start_Node);

    double Trip_Time = 0;

    for (;;) {

        int Last_Node_in_Route = Routes[Ant_k].back();
        double q = randoms.Uniforme();

        if (Routes[Ant_k].size() > 1) {
            if (Last_Node_in_Route == End_Node) {
                break;
            }
        }
        double Probability_Sum = 0;
//        double Best_Probability = -1;
        int Selected_Node;

        for (int node = 0; node < Node_Size; node++) {
            Probability[node] = 0;

            if (!Visited(Ant_k, node)) {
                if (node != End_Node) {
                    if (Is_Avilable(Trip_Time, Last_Node_in_Route, node)) {
                        // cutting down solutions exceeding T_max
                        double Candidate_Node_Time = Distance[Last_Node_in_Route][node] + Visiting_Time[node] + Distance[node][End_Node] + Trip_Time;
                        if (Candidate_Node_Time > T_max) {
                            continue;
                        }
                        Probability[node] = pow(Eta[Last_Node_in_Route][node], Alpha) *
                                            pow(Tau[Last_Node_in_Route][node], Beta) *
                                            pow(Lambda[Last_Node_in_Route][node], Gamma);
                        if (node != Start_Node and node != End_Node) {
                            Candidate_Nodes.push_back(make_pair(node, -1));
                        }
                        Probability_Sum += Probability[node];
                    } else {
                        continue;
                    }
                }
            } else {
                continue;
            }
        }
        for (int v = 0; v < Node_Size; v++) {
            Probability[v] /= Probability_Sum;
        }

        double total_percentage = 0;
        for (int index = 0; index < Candidate_Nodes.size(); index++) {
            Candidate_Nodes[index].second = total_percentage + Probability[Candidate_Nodes[index].first];
            total_percentage = Candidate_Nodes[index].second;
        }

//        Selecting Next Node
        for (int index = 0; index < Candidate_Nodes.size(); index++) {
            if (index == 0) {
                if (0 <= q and q <= Candidate_Nodes[index].second) {
                    Selected_Node = Candidate_Nodes[index].first;
                    Candidate_Nodes.clear();
                    break;
                }else{
                    continue;
                }
            }
            if (Candidate_Nodes[index - 1].second < q and q <= Candidate_Nodes[index].second) {
                Selected_Node = Candidate_Nodes[index].first;
                break;
            }
        }

        if (Probability_Sum == 0) {
            Routes[Ant_k].push_back(End_Node);
            Candidate_Nodes.clear();
        } else if (Probability_Sum < eps || q <= q_0) {
            // next is Selected_Node
            Routes[Ant_k].push_back(Selected_Node);
            Candidate_Nodes.clear();
            Probability_Sum = 0;
            Selected_Node = -1;
        }
//        else {
//            // next is City()
//            Routes[Ant_k].push_back(City());
//        }
        int Added_Node = Routes[Ant_k].back();
        Trip_Time += Distance[Last_Node_in_Route][Added_Node] + Visiting_Time[Added_Node];
    }
}

bool ACO::Valid(int Ant_k) {

//    return false in  three cases:
//    1- When the route in Node Ant_k has less than 2 nodes
//    2- When the first node of the route is not from Start_Node
//    3- When the last node of the route is End_Node
    if (Routes[Ant_k].size() < 2 || Routes[Ant_k][0] != Start_Node || Routes[Ant_k].back() != End_Node) {
        return 0;
    }
    double time = 0;
    for (int i = 0; i + 1 < Routes[Ant_k].size(); i++) {
        time += Distance[Routes[Ant_k][i]][Routes[Ant_k][i + 1]];
    }
    if (time > T_max) {
        return 0;
    }
    return 1;
}

void ACO::Print_Results() {
    for (int day = 0; day < Trip_Length; day++) {
//        cout << "best Score_Calculate 1: " << endl;
        cout << Multi_Days_Scores[day].first << "\t";

//        cout << "best Score_Calculate 2: " << endl;
        cout << Multi_Days_Scores[day].second << "\t";

//        cout << "Route Day " << day + 1 << ":" << endl;

        for (int i = 0; i < Multi_Days[day].size(); i++) {
            cout << Multi_Days[day][i] << " ";
        }
        cout << endl;
    }

}

vector<int> ACO::Score_Calculate(int Ant_k) {
    vector<int> result(2);
    for (int i = 0; i < Routes[Ant_k].size(); i++) {
        result[0] += Score[Routes[Ant_k][i]].first;
    }
    for (int i = 0; i < Routes[Ant_k].size(); i++) {
        result[1] += Score[Routes[Ant_k][i]].second;;
    }
    return result;
}

void ACO::Update_Pheromones() {
    for (int i = 0; i < Node_Size; i++)
        for (int j = 0; j < Node_Size; j++)
            Tau[i][j] = Rho * Tau[i][j] + (1 - Rho) * Delta[i][j];
}

void ACO::onlineUpdatePheromones(int Ant_k) {
    vector<int> curScore = Score_Calculate(Ant_k);
    for (int i = 0; i + 1 < Routes[Ant_k].size(); i++) {
        int u = Routes[Ant_k][i], v = Routes[Ant_k][i + 1];
//        Tau[u][v] = Tau[v][u] = Rho * Tau[u][v] + (1 - Rho) *( 1 / (Node_Size * T_max));
        double value = (curScore[0] + curScore[1]);
        Delta[u][v] = Delta[v][u] = max(Delta[u][v], value);
        Tau[u][v] = Tau[v][u] = (1 - Rho) * Tau[u][v] + Delta[u][v];
    }
}

void ACO::Optimize(int iterations) {
    for (int day = 0; day < Trip_Length; day++) {
        for (int iteration = 1; iteration <= iterations; iteration++) {
//            cout << "Iteration " << iteration << " has started!" << endl << endl;

            for (int k = 0; k < Ants; k++) {
//                cout << " : ant " << k << " has been released!" << endl;
                while (!Valid(k)) {
//                    cout << "  :: releasing ant " << k << " again!" << endl;
                    Route(k);
                }
//                for (int i = 0; i < Routes[k].size(); i++) {
//                    cout << Routes[k][i] << " ";
//                }
//                cout << endl;
//                cout << "  :: Route done" << endl;
                vector<int> curScore = Score_Calculate(k);
                if ((curScore[0] + curScore[1]) > (Best_Score[0] + Best_Score[1])) {
                    Best_Score = curScore;
                    Best_Route = Routes[k];
                }
                onlineUpdatePheromones(k);
//                cout << " : ant " << k << " has ended." << endl;
//                Routes.clear();
//                Routes.resize(Ants);

            }
            Routes.clear();
            Routes.resize(Ants);

//            cout << endl << "updating Tau . . .";
            Update_Pheromones();
//            cout << " done!" << endl << endl;

//            Print_Pheromones();

//            cout << endl << "Iteration " << iteration << " has ended." << endl << endl;
        }
        Multi_Days[day] = Best_Route;
        Multi_Days_Scores[day].first = Best_Score[0];
        Multi_Days_Scores[day].second = Best_Score[1];
        Best_Score[0] = -1;
        Best_Score[1] = -1;
        Best_Route.clear();
        Routes.clear();
        Routes.resize(Ants);
        Probability.clear();
        Setup_Data();
    }
}
