# Supplementary material for: A novel user-centric happiness model for personalized tour recommendations
Source: PeerJ Comput Sci. 2025 Apr 22;11:e2837. doi: 10.7717/peerj-cs.2837 (PMC12192884; doi:10.7717/peerj-cs.2837)
Supplement: Supplemental Information 2 [file peerj-cs-11-2837-s002.zip › MOOP/ACO.h]

#include "Randoms.cpp"
#include <vector>
#include <utility>

using namespace std;

class ACO {
public:
    ACO(int Ants_No, int Node_Size, double T_max, double Beta, double Alpha, double Gamma, vector<pair<double, double>> Location,
        vector<pair<int, int>> S, int SN, int EN, vector<vector<double>> D, vector<double> VT, vector<vector<double>> icdm,
        int TL);

    virtual ~ACO();

    void Print_Pheromones();

    void Print_Results();

    void Optimize(int iterations);

private:
    // Parameter which determines the relative importance of exploitation versus exploration
    double q_0;
    double Rho, taumax; // Pheromones evaporation; Maximum pheromone random number.

    void Setup_Data();

    bool Visited(int Ant_k, int Node);

    bool Is_Avilable(double Time, int Node_From, int Node_To);

    int City();

    void Route(int Ant_k);

    bool Valid(int Ant_k);

    vector<int> Score_Calculate(int Ant_k);

    void onlineUpdatePheromones(int Ant_k);

    void Update_Pheromones();

    Randoms randoms;

    int Ants, Node_Size;
    double T_max;
    double Beta, Alpha, Gamma;

    vector<pair<double, double>> Location;
    vector<vector<double>> Distance;

    vector<pair<int, int>> Score;
    vector<double> Probability;
    vector<double> Visiting_Time;

    vector<vector<double>> Tau, Eta, Lambda, Delta;

    vector<int> Best_Route;
    vector<int> Best_Score;
    int Start_Node, End_Node;

    vector<vector<double>> ICDM;
    vector<vector<int>> Routes;
    vector<vector<int>> Multi_Days;
    vector<pair<int, int>> Multi_Days_Scores;

    int Trip_Length;
};
