# Supplementary material for: A novel user-centric happiness model for personalized tour recommendations
Source: PeerJ Comput Sci. 2025 Apr 22;11:e2837. doi: 10.7717/peerj-cs.2837 (PMC12192884; doi:10.7717/peerj-cs.2837)
Supplement: Supplemental Information 2 [file peerj-cs-11-2837-s002.zip › MOOP/cmake-build-debug/CMakeFiles/MOOP.dir/build.make]

# CMAKE generated file: DO NOT EDIT!
# Generated by "Unix Makefiles" Generator, CMake Version 3.14

# Delete rule output on recipe failure.
.DELETE_ON_ERROR:


#=============================================================================
# Special targets provided by cmake.

# Disable implicit rules so canonical targets will work.
.SUFFIXES:


# Remove some rules from gmake that .SUFFIXES does not remove.
SUFFIXES =

.SUFFIXES: .hpux_make_needs_suffix_list


# Suppress display of executed commands.
$(VERBOSE).SILENT:


# A target that is always out of date.
cmake_force:

.PHONY : cmake_force

#=============================================================================
# Set environment variables for the build.

# The shell in which to execute make rules.
SHELL = /bin/sh

# The CMake executable.
CMAKE_COMMAND = /Applications/CLion.app/Contents/bin/cmake/mac/bin/cmake

# The command to remove a file.
RM = /Applications/CLion.app/Contents/bin/cmake/mac/bin/cmake -E remove -f

# Escaping for special characters.
EQUALS = =

# The top-level source directory on which CMake was run.
CMAKE_SOURCE_DIR = "/Users/mohammed-durham/Google Drive/Studying/phD/Coding/C++/MOOP"

# The top-level build directory on which CMake was run.
CMAKE_BINARY_DIR = "/Users/mohammed-durham/Google Drive/Studying/phD/Coding/C++/MOOP/cmake-build-debug"

# Include any dependencies generated for this target.
include CMakeFiles/MOOP.dir/depend.make

# Include the progress variables for this target.
include CMakeFiles/MOOP.dir/progress.make

# Include the compile flags for this target's objects.
include CMakeFiles/MOOP.dir/flags.make

CMakeFiles/MOOP.dir/ACO.cpp.o: CMakeFiles/MOOP.dir/flags.make
CMakeFiles/MOOP.dir/ACO.cpp.o: ../ACO.cpp
	@$(CMAKE_COMMAND) -E cmake_echo_color --switch=$(COLOR) --green --progress-dir="/Users/mohammed-durham/Google Drive/Studying/phD/Coding/C++/MOOP/cmake-build-debug/CMakeFiles" --progress-num=$(CMAKE_PROGRESS_1) "Building CXX object CMakeFiles/MOOP.dir/ACO.cpp.o"
	/Applications/Xcode.app/Contents/Developer/Toolchains/XcodeDefault.xctoolchain/usr/bin/c++  $(CXX_DEFINES) $(CXX_INCLUDES) $(CXX_FLAGS) -o CMakeFiles/MOOP.dir/ACO.cpp.o -c "/Users/mohammed-durham/Google Drive/Studying/phD/Coding/C++/MOOP/ACO.cpp"

CMakeFiles/MOOP.dir/ACO.cpp.i: cmake_force
	@$(CMAKE_COMMAND) -E cmake_echo_color --switch=$(COLOR) --green "Preprocessing CXX source to CMakeFiles/MOOP.dir/ACO.cpp.i"
	/Applications/Xcode.app/Contents/Developer/Toolchains/XcodeDefault.xctoolchain/usr/bin/c++ $(CXX_DEFINES) $(CXX_INCLUDES) $(CXX_FLAGS) -E "/Users/mohammed-durham/Google Drive/Studying/phD/Coding/C++/MOOP/ACO.cpp" > CMakeFiles/MOOP.dir/ACO.cpp.i

CMakeFiles/MOOP.dir/ACO.cpp.s: cmake_force
	@$(CMAKE_COMMAND) -E cmake_echo_color --switch=$(COLOR) --green "Compiling CXX source to assembly CMakeFiles/MOOP.dir/ACO.cpp.s"
	/Applications/Xcode.app/Contents/Developer/Toolchains/XcodeDefault.xctoolchain/usr/bin/c++ $(CXX_DEFINES) $(CXX_INCLUDES) $(CXX_FLAGS) -S "/Users/mohammed-durham/Google Drive/Studying/phD/Coding/C++/MOOP/ACO.cpp" -o CMakeFiles/MOOP.dir/ACO.cpp.s

CMakeFiles/MOOP.dir/main.cpp.o: CMakeFiles/MOOP.dir/flags.make
CMakeFiles/MOOP.dir/main.cpp.o: ../main.cpp
	@$(CMAKE_COMMAND) -E cmake_echo_color --switch=$(COLOR) --green --progress-dir="/Users/mohammed-durham/Google Drive/Studying/phD/Coding/C++/MOOP/cmake-build-debug/CMakeFiles" --progress-num=$(CMAKE_PROGRESS_2) "Building CXX object CMakeFiles/MOOP.dir/main.cpp.o"
	/Applications/Xcode.app/Contents/Developer/Toolchains/XcodeDefault.xctoolchain/usr/bin/c++  $(CXX_DEFINES) $(CXX_INCLUDES) $(CXX_FLAGS) -o CMakeFiles/MOOP.dir/main.cpp.o -c "/Users/mohammed-durham/Google Drive/Studying/phD/Coding/C++/MOOP/main.cpp"

CMakeFiles/MOOP.dir/main.cpp.i: cmake_force
	@$(CMAKE_COMMAND) -E cmake_echo_color --switch=$(COLOR) --green "Preprocessing CXX source to CMakeFiles/MOOP.dir/main.cpp.i"
	/Applications/Xcode.app/Contents/Developer/Toolchains/XcodeDefault.xctoolchain/usr/bin/c++ $(CXX_DEFINES) $(CXX_INCLUDES) $(CXX_FLAGS) -E "/Users/mohammed-durham/Google Drive/Studying/phD/Coding/C++/MOOP/main.cpp" > CMakeFiles/MOOP.dir/main.cpp.i

CMakeFiles/MOOP.dir/main.cpp.s: cmake_force
	@$(CMAKE_COMMAND) -E cmake_echo_color --switch=$(COLOR) --green "Compiling CXX source to assembly CMakeFiles/MOOP.dir/main.cpp.s"
	/Applications/Xcode.app/Contents/Developer/Toolchains/XcodeDefault.xctoolchain/usr/bin/c++ $(CXX_DEFINES) $(CXX_INCLUDES) $(CXX_FLAGS) -S "/Users/mohammed-durham/Google Drive/Studying/phD/Coding/C++/MOOP/main.cpp" -o CMakeFiles/MOOP.dir/main.cpp.s

CMakeFiles/MOOP.dir/Randoms.cpp.o: CMakeFiles/MOOP.dir/flags.make
CMakeFiles/MOOP.dir/Randoms.cpp.o: ../Randoms.cpp
	@$(CMAKE_COMMAND) -E cmake_echo_color --switch=$(COLOR) --green --progress-dir="/Users/mohammed-durham/Google Drive/Studying/phD/Coding/C++/MOOP/cmake-build-debug/CMakeFiles" --progress-num=$(CMAKE_PROGRESS_3) "Building CXX object CMakeFiles/MOOP.dir/Randoms.cpp.o"
	/Applications/Xcode.app/Contents/Developer/Toolchains/XcodeDefault.xctoolchain/usr/bin/c++  $(CXX_DEFINES) $(CXX_INCLUDES) $(CXX_FLAGS) -o CMakeFiles/MOOP.dir/Randoms.cpp.o -c "/Users/mohammed-durham/Google Drive/Studying/phD/Coding/C++/MOOP/Randoms.cpp"

CMakeFiles/MOOP.dir/Randoms.cpp.i: cmake_force
	@$(CMAKE_COMMAND) -E cmake_echo_color --switch=$(COLOR) --green "Preprocessing CXX source to CMakeFiles/MOOP.dir/Randoms.cpp.i"
	/Applications/Xcode.app/Contents/Developer/Toolchains/XcodeDefault.xctoolchain/usr/bin/c++ $(CXX_DEFINES) $(CXX_INCLUDES) $(CXX_FLAGS) -E "/Users/mohammed-durham/Google Drive/Studying/phD/Coding/C++/MOOP/Randoms.cpp" > CMakeFiles/MOOP.dir/Randoms.cpp.i

CMakeFiles/MOOP.dir/Randoms.cpp.s: cmake_force
	@$(CMAKE_COMMAND) -E cmake_echo_color --switch=$(COLOR) --green "Compiling CXX source to assembly CMakeFiles/MOOP.dir/Randoms.cpp.s"
	/Applications/Xcode.app/Contents/Developer/Toolchains/XcodeDefault.xctoolchain/usr/bin/c++ $(CXX_DEFINES) $(CXX_INCLUDES) $(CXX_FLAGS) -S "/Users/mohammed-durham/Google Drive/Studying/phD/Coding/C++/MOOP/Randoms.cpp" -o CMakeFiles/MOOP.dir/Randoms.cpp.s

# Object files for target MOOP
MOOP_OBJECTS = \
"CMakeFiles/MOOP.dir/ACO.cpp.o" \
"CMakeFiles/MOOP.dir/main.cpp.o" \
"CMakeFiles/MOOP.dir/Randoms.cpp.o"

# External object files for target MOOP
MOOP_EXTERNAL_OBJECTS =

MOOP: CMakeFiles/MOOP.dir/ACO.cpp.o
MOOP: CMakeFiles/MOOP.dir/main.cpp.o
MOOP: CMakeFiles/MOOP.dir/Randoms.cpp.o
MOOP: CMakeFiles/MOOP.dir/build.make
MOOP: CMakeFiles/MOOP.dir/link.txt
	@$(CMAKE_COMMAND) -E cmake_echo_color --switch=$(COLOR) --green --bold --progress-dir="/Users/mohammed-durham/Google Drive/Studying/phD/Coding/C++/MOOP/cmake-build-debug/CMakeFiles" --progress-num=$(CMAKE_PROGRESS_4) "Linking CXX executable MOOP"
	$(CMAKE_COMMAND) -E cmake_link_script CMakeFiles/MOOP.dir/link.txt --verbose=$(VERBOSE)

# Rule to build all files generated by this target.
CMakeFiles/MOOP.dir/build: MOOP

.PHONY : CMakeFiles/MOOP.dir/build

CMakeFiles/MOOP.dir/clean:
	$(CMAKE_COMMAND) -P CMakeFiles/MOOP.dir/cmake_clean.cmake
.PHONY : CMakeFiles/MOOP.dir/clean

CMakeFiles/MOOP.dir/depend:
	cd "/Users/mohammed-durham/Google Drive/Studying/phD/Coding/C++/MOOP/cmake-build-debug" && $(CMAKE_COMMAND) -E cmake_depends "Unix Makefiles" "/Users/mohammed-durham/Google Drive/Studying/phD/Coding/C++/MOOP" "/Users/mohammed-durham/Google Drive/Studying/phD/Coding/C++/MOOP" "/Users/mohammed-durham/Google Drive/Studying/phD/Coding/C++/MOOP/cmake-build-debug" "/Users/mohammed-durham/Google Drive/Studying/phD/Coding/C++/MOOP/cmake-build-debug" "/Users/mohammed-durham/Google Drive/Studying/phD/Coding/C++/MOOP/cmake-build-debug/CMakeFiles/MOOP.dir/DependInfo.cmake" --color=$(COLOR)
.PHONY : CMakeFiles/MOOP.dir/depend
