# Supplementary material for: A novel user-centric happiness model for personalized tour recommendations
Source: PeerJ Comput Sci. 2025 Apr 22;11:e2837. doi: 10.7717/peerj-cs.2837 (PMC12192884; doi:10.7717/peerj-cs.2837)
Supplement: Supplemental Information 2 [file peerj-cs-11-2837-s002.zip › MOOP/cmake-build-debug/CMakeFiles/MOOP.dir/CXX.includecache]

#IncludeRegexLine: ^[ 	]*[#%][ 	]*(include|import)[ 	]*[<"]([^">]+)([">])

#IncludeRegexScan: ^.*$

#IncludeRegexComplain: ^$

#IncludeRegexTransform: 

/Users/mohammed-durham/Google Drive/Studying/phD/Coding/C++/MOOP/ACO.h
Randoms.cpp
/Users/mohammed-durham/Google Drive/Studying/phD/Coding/C++/MOOP/Randoms.cpp
vector
-
utility
-

/Users/mohammed-durham/Google Drive/Studying/phD/Coding/C++/MOOP/Randoms.cpp
cstdlib
-
cmath
-
limits
-

/Users/mohammed-durham/Google Drive/Studying/phD/Coding/C++/MOOP/main.cpp
iostream
-
fstream
-
ACO.h
/Users/mohammed-durham/Google Drive/Studying/phD/Coding/C++/MOOP/ACO.h
