# Supplementary material for: A novel user-centric happiness model for personalized tour recommendations
Source: PeerJ Comput Sci. 2025 Apr 22;11:e2837. doi: 10.7717/peerj-cs.2837 (PMC12192884; doi:10.7717/peerj-cs.2837)
Supplement: Supplemental Information 2 [file peerj-cs-11-2837-s002.zip › MOOP/cmake-build-debug/CMakeFiles/MOOP.dir/DependInfo.cmake]

# The set of languages for which implicit dependencies are needed:
set(CMAKE_DEPENDS_LANGUAGES
  "CXX"
  )
# The set of files for implicit dependencies of each language:
set(CMAKE_DEPENDS_CHECK_CXX
  "/Users/mohammed-durham/Google Drive/Studying/phD/Coding/C++/MOOP/ACO.cpp" "/Users/mohammed-durham/Google Drive/Studying/phD/Coding/C++/MOOP/cmake-build-debug/CMakeFiles/MOOP.dir/ACO.cpp.o"
  "/Users/mohammed-durham/Google Drive/Studying/phD/Coding/C++/MOOP/Randoms.cpp" "/Users/mohammed-durham/Google Drive/Studying/phD/Coding/C++/MOOP/cmake-build-debug/CMakeFiles/MOOP.dir/Randoms.cpp.o"
  "/Users/mohammed-durham/Google Drive/Studying/phD/Coding/C++/MOOP/main.cpp" "/Users/mohammed-durham/Google Drive/Studying/phD/Coding/C++/MOOP/cmake-build-debug/CMakeFiles/MOOP.dir/main.cpp.o"
  )
set(CMAKE_CXX_COMPILER_ID "AppleClang")

# The include file search paths:
set(CMAKE_CXX_TARGET_INCLUDE_PATH
  "../."
  )

# Targets to which this target links.
set(CMAKE_TARGET_LINKED_INFO_FILES
  )

# Fortran module output directory.
set(CMAKE_Fortran_TARGET_MODULE_DIR "")
