# Supplementary material for: A novel user-centric happiness model for personalized tour recommendations
Source: PeerJ Comput Sci. 2025 Apr 22;11:e2837. doi: 10.7717/peerj-cs.2837 (PMC12192884; doi:10.7717/peerj-cs.2837)
Supplement: Supplemental Information 2 [file peerj-cs-11-2837-s002.zip › MOOP/cmake-build-debug/CMakeFiles/MOOP.dir/progress.make]

CMAKE_PROGRESS_1 = 1
CMAKE_PROGRESS_2 = 2
CMAKE_PROGRESS_3 = 3
CMAKE_PROGRESS_4 = 4
