# Supplementary material for: A novel user-centric happiness model for personalized tour recommendations
Source: PeerJ Comput Sci. 2025 Apr 22;11:e2837. doi: 10.7717/peerj-cs.2837 (PMC12192884; doi:10.7717/peerj-cs.2837)
Supplement: Supplemental Information 2 [file peerj-cs-11-2837-s002.zip › MOOP/cmake-build-debug/MOOP.cbp]

<?xml version="1.0" encoding="UTF-8"?>
<CodeBlocks_project_file>
	<FileVersion major="1" minor="6"/>
	<Project>
		<Option title="MOOP"/>
		<Option makefile_is_custom="1"/>
		<Option compiler="gcc"/>
		<Option virtualFolders="CMake Files\;"/>
		<Build>
			<Target title="all">
				<Option working_dir="/Users/mohammed-durham/Google Drive/Studying/phD/Coding/C++/MOOP/cmake-build-debug"/>
				<Option type="4"/>
				<MakeCommands>
					<Build command="/usr/bin/make -j4 -f &quot;/Users/mohammed-durham/Google\ Drive/Studying/phD/Coding/C++/MOOP/cmake-build-debug/Makefile&quot;  VERBOSE=1 all"/>
					<CompileFile command="/usr/bin/make -j4 -f &quot;/Users/mohammed-durham/Google\ Drive/Studying/phD/Coding/C++/MOOP/cmake-build-debug/Makefile&quot;  VERBOSE=1 &quot;$file&quot;"/>
					<Clean command="/usr/bin/make -j4 -f &quot;/Users/mohammed-durham/Google\ Drive/Studying/phD/Coding/C++/MOOP/cmake-build-debug/Makefile&quot;  VERBOSE=1 clean"/>
					<DistClean command="/usr/bin/make -j4 -f &quot;/Users/mohammed-durham/Google\ Drive/Studying/phD/Coding/C++/MOOP/cmake-build-debug/Makefile&quot;  VERBOSE=1 clean"/>
				</MakeCommands>
			</Target>
			<Target title="rebuild_cache">
				<Option working_dir="/Users/mohammed-durham/Google Drive/Studying/phD/Coding/C++/MOOP/cmake-build-debug"/>
				<Option type="4"/>
				<MakeCommands>
					<Build command="/usr/bin/make -j4 -f &quot;/Users/mohammed-durham/Google\ Drive/Studying/phD/Coding/C++/MOOP/cmake-build-debug/Makefile&quot;  VERBOSE=1 rebuild_cache"/>
					<CompileFile command="/usr/bin/make -j4 -f &quot;/Users/mohammed-durham/Google\ Drive/Studying/phD/Coding/C++/MOOP/cmake-build-debug/Makefile&quot;  VERBOSE=1 &quot;$file&quot;"/>
					<Clean command="/usr/bin/make -j4 -f &quot;/Users/mohammed-durham/Google\ Drive/Studying/phD/Coding/C++/MOOP/cmake-build-debug/Makefile&quot;  VERBOSE=1 clean"/>
					<DistClean command="/usr/bin/make -j4 -f &quot;/Users/mohammed-durham/Google\ Drive/Studying/phD/Coding/C++/MOOP/cmake-build-debug/Makefile&quot;  VERBOSE=1 clean"/>
				</MakeCommands>
			</Target>
			<Target title="edit_cache">
				<Option working_dir="/Users/mohammed-durham/Google Drive/Studying/phD/Coding/C++/MOOP/cmake-build-debug"/>
				<Option type="4"/>
				<MakeCommands>
					<Build command="/usr/bin/make -j4 -f &quot;/Users/mohammed-durham/Google\ Drive/Studying/phD/Coding/C++/MOOP/cmake-build-debug/Makefile&quot;  VERBOSE=1 edit_cache"/>
					<CompileFile command="/usr/bin/make -j4 -f &quot;/Users/mohammed-durham/Google\ Drive/Studying/phD/Coding/C++/MOOP/cmake-build-debug/Makefile&quot;  VERBOSE=1 &quot;$file&quot;"/>
					<Clean command="/usr/bin/make -j4 -f &quot;/Users/mohammed-durham/Google\ Drive/Studying/phD/Coding/C++/MOOP/cmake-build-debug/Makefile&quot;  VERBOSE=1 clean"/>
					<DistClean command="/usr/bin/make -j4 -f &quot;/Users/mohammed-durham/Google\ Drive/Studying/phD/Coding/C++/MOOP/cmake-build-debug/Makefile&quot;  VERBOSE=1 clean"/>
				</MakeCommands>
			</Target>
			<Target title="MOOP">
				<Option output="/Users/mohammed-durham/Google Drive/Studying/phD/Coding/C++/MOOP/cmake-build-debug/MOOP" prefix_auto="0" extension_auto="0"/>
				<Option working_dir="/Users/mohammed-durham/Google Drive/Studying/phD/Coding/C++/MOOP/cmake-build-debug"/>
				<Option object_output="./"/>
				<Option type="1"/>
				<Option compiler="gcc"/>
				<Compiler>
					<Add directory="/Users/mohammed-durham/Google Drive/Studying/phD/Coding/C++/MOOP/."/>
					<Add directory="/Applications/Xcode.app/Contents/Developer/Toolchains/XcodeDefault.xctoolchain/usr/include/c++/v1"/>
					<Add directory="/usr/local/include"/>
					<Add directory="/Applications/Xcode.app/Contents/Developer/Toolchains/XcodeDefault.xctoolchain/usr/lib/clang/10.0.1/include"/>
					<Add directory="/Applications/Xcode.app/Contents/Developer/Toolchains/XcodeDefault.xctoolchain/usr/include"/>
					<Add directory="/System/Library/Frameworks"/>
					<Add directory="/Library/Frameworks"/>
				</Compiler>
				<MakeCommands>
					<Build command="/usr/bin/make -j4 -f &quot;/Users/mohammed-durham/Google\ Drive/Studying/phD/Coding/C++/MOOP/cmake-build-debug/Makefile&quot;  VERBOSE=1 MOOP"/>
					<CompileFile command="/usr/bin/make -j4 -f &quot;/Users/mohammed-durham/Google\ Drive/Studying/phD/Coding/C++/MOOP/cmake-build-debug/Makefile&quot;  VERBOSE=1 &quot;$file&quot;"/>
					<Clean command="/usr/bin/make -j4 -f &quot;/Users/mohammed-durham/Google\ Drive/Studying/phD/Coding/C++/MOOP/cmake-build-debug/Makefile&quot;  VERBOSE=1 clean"/>
					<DistClean command="/usr/bin/make -j4 -f &quot;/Users/mohammed-durham/Google\ Drive/Studying/phD/Coding/C++/MOOP/cmake-build-debug/Makefile&quot;  VERBOSE=1 clean"/>
				</MakeCommands>
			</Target>
			<Target title="MOOP/fast">
				<Option output="/Users/mohammed-durham/Google Drive/Studying/phD/Coding/C++/MOOP/cmake-build-debug/MOOP" prefix_auto="0" extension_auto="0"/>
				<Option working_dir="/Users/mohammed-durham/Google Drive/Studying/phD/Coding/C++/MOOP/cmake-build-debug"/>
				<Option object_output="./"/>
				<Option type="1"/>
				<Option compiler="gcc"/>
				<Compiler>
					<Add directory="/Users/mohammed-durham/Google Drive/Studying/phD/Coding/C++/MOOP/."/>
					<Add directory="/Applications/Xcode.app/Contents/Developer/Toolchains/XcodeDefault.xctoolchain/usr/include/c++/v1"/>
					<Add directory="/usr/local/include"/>
					<Add directory="/Applications/Xcode.app/Contents/Developer/Toolchains/XcodeDefault.xctoolchain/usr/lib/clang/10.0.1/include"/>
					<Add directory="/Applications/Xcode.app/Contents/Developer/Toolchains/XcodeDefault.xctoolchain/usr/include"/>
					<Add directory="/System/Library/Frameworks"/>
					<Add directory="/Library/Frameworks"/>
				</Compiler>
				<MakeCommands>
					<Build command="/usr/bin/make -j4 -f &quot;/Users/mohammed-durham/Google\ Drive/Studying/phD/Coding/C++/MOOP/cmake-build-debug/Makefile&quot;  VERBOSE=1 MOOP/fast"/>
					<CompileFile command="/usr/bin/make -j4 -f &quot;/Users/mohammed-durham/Google\ Drive/Studying/phD/Coding/C++/MOOP/cmake-build-debug/Makefile&quot;  VERBOSE=1 &quot;$file&quot;"/>
					<Clean command="/usr/bin/make -j4 -f &quot;/Users/mohammed-durham/Google\ Drive/Studying/phD/Coding/C++/MOOP/cmake-build-debug/Makefile&quot;  VERBOSE=1 clean"/>
					<DistClean command="/usr/bin/make -j4 -f &quot;/Users/mohammed-durham/Google\ Drive/Studying/phD/Coding/C++/MOOP/cmake-build-debug/Makefile&quot;  VERBOSE=1 clean"/>
				</MakeCommands>
			</Target>
		</Build>
		<Unit filename="/Users/mohammed-durham/Google Drive/Studying/phD/Coding/C++/MOOP/ACO.cpp">
			<Option target="MOOP"/>
		</Unit>
		<Unit filename="/Users/mohammed-durham/Google Drive/Studying/phD/Coding/C++/MOOP/ACO.h">
			<Option target="MOOP"/>
		</Unit>
		<Unit filename="/Users/mohammed-durham/Google Drive/Studying/phD/Coding/C++/MOOP/Randoms.cpp">
			<Option target="MOOP"/>
		</Unit>
		<Unit filename="/Users/mohammed-durham/Google Drive/Studying/phD/Coding/C++/MOOP/main.cpp">
			<Option target="MOOP"/>
		</Unit>
		<Unit filename="/Users/mohammed-durham/Google Drive/Studying/phD/Coding/C++/MOOP/CMakeLists.txt">
			<Option virtualFolder="CMake Files\"/>
		</Unit>
	</Project>
</CodeBlocks_project_file>
