# Supplementary material for: A novel user-centric happiness model for personalized tour recommendations
Source: PeerJ Comput Sci. 2025 Apr 22;11:e2837. doi: 10.7717/peerj-cs.2837 (PMC12192884; doi:10.7717/peerj-cs.2837)
Supplement: Supplemental Information 2 [file peerj-cs-11-2837-s002.zip › MOOP/CMakeLists.txt]

cmake_minimum_required(VERSION 3.14)
project(MOOP)

set(CMAKE_CXX_STANDARD 14)

include_directories(.)

add_executable(MOOP
        ACO.cpp
        ACO.h
        main.cpp
        Randoms.cpp)
