# Supplementary material for: A novel user-centric happiness model for personalized tour recommendations
Source: PeerJ Comput Sci. 2025 Apr 22;11:e2837. doi: 10.7717/peerj-cs.2837 (PMC12192884; doi:10.7717/peerj-cs.2837)
Supplement: Supplemental Information 2 [file peerj-cs-11-2837-s002.zip › MOOP/main.cpp]

//
//  main.cpp
//  ACO
//
//  Created by Mohammed Alatiyyah on 24/12/2018.
//  Copyright © 2018 Mohammed Alatiyyah. All rights reserved.
//

#include <iostream>
#include <fstream>
#include "ACO.h"

using namespace std;


const int iterations = 10;
const int Ants_No = 200;
const double Alpha = 0;
const double Beta = 4;
const double Gamma = 4;

const string Folder_Path = "/Users/mohammed-durham/Google Drive/Studying/phD/Coding/Datasets/MOOP/2 objectives/2_p559/";


int main(int argc, const char *argv[]) {
    string Filesname[] = {
            "2_p559",
            "2_p559",
            "2_p559",
            "2_p559",
            "2_p559",
            "2_p559",
            "2_p559",
            "2_p559",
            "2_p559",
            "2_p559",
            "2_p559",
            "2_p559",
            "2_p559",
            "2_p559",
            "2_p559",
            "2_p559",
            "2_p559",
            "2_p559",
            "2_p559",
            "2_p559",
            "2_p559",
            "2_p559",
            "2_p559",
            "2_p559",
            "2_p559",
            "2_p559",
            "2_p559",
            "2_p559",
            "2_p559",
    };

    int File_Name_size = sizeof(Filesname) / sizeof(string);
    for (int counter = 0; counter < File_Name_size; counter++) {

//        cout << "#######################################################" << endl;
//        cout << "#######################################################" << endl;
//        cout << "#######################################################" << endl;
//        cout << Filesname[counter] << endl;
//        cout << "#######################################################" << endl;
//        cout << "#######################################################" << endl;
//        cout << "#######################################################" << endl;

        string Sub_Folder_Name = Filesname[counter] + "/";
        string File_Name = Filesname[counter] + ".txt";


        //    //   21
//        double T_Max_array[] = {15, 20, 23, 25, 27, 30, 32, 35, 38, 40, 45};
        //    32
//    double T_Max_array[] = {5,10,15,20,25,30,35,40,45,50,55,60,65,70,73,75,80,85};
        //    33
//    double T_Max_array[] = {15,20,25,30,35,40,45,50,55,60,65,70,75,80,85,90,95,100,105,110};
        //    64
//    double T_Max_array[] = {15,20,25,30,35,40,45,50,55,60,65,70,75,80};
//    //    66
//    double T_Max_array[] = {5,10,15,20,25,30,35,40,45,50,55,60,65,70,75,80,85,90,95,100,105,110,115,120,125,130};


//        ifstream Data_File(Folder_Path + File_Name);
//        ifstream Location_File(Folder_Path + File_Name);
//        ifstream Distance_File(Folder_Path + Sub_Folder_Name + "Distance.txt");
//        ifstream Score_File(Folder_Path + Sub_Folder_Name + "SC/Score.txt");
//        ifstream ICDM_file(Folder_Path + Sub_Folder_Name + "ICDM.txt");


//        MOOP
        ifstream Data_File(Folder_Path + File_Name);
        ifstream Location_File(Folder_Path + "Location.txt");
        ifstream Distance_File(Folder_Path + "Distance.txt");
        ifstream Score_File(Folder_Path + "SC/Score.txt");
        ifstream ICDM_file(Folder_Path + "ICDM.txt");

        double T_Max;
        int Trip_Length;
        int Node_Size = 0;
        string tem;
        int Start_Node = 0;
        int End_Node = 0;
        int Start_Time = 0;
        int End_Time;


        Node_Size = 559;
//        int End_Node = Node_Size - 1;
        Trip_Length = 1;
//        T_Max = T_Max_array[counter];
//        T_Max = counter + 1;
        T_Max = 10 + (counter * 5);
        End_Time = round(T_Max) + 1;

//        MOOP
        vector<pair<int, int>> Score;
        vector<pair<double, double>> Location;
        vector<vector<double>> ICDM(End_Time, vector<double>(Node_Size));
        vector<vector<double>> D(Node_Size, vector<double>(Node_Size));
        vector<double> Visiting_Time(Node_Size,0.5);


        double x, y;
        for (int i = 0; i < Node_Size; i++) {
            Location_File >> x >> y;
            Location.push_back(make_pair(x, y));
        }


        for (int i = 0; i < Node_Size; i++) {
            Score_File >> x >> y;
            Score.push_back(make_pair(x, y));
        }

        string word;
        for (int i = 0; i < End_Time; i++) {
            for (int j = 0; j < Node_Size; j++) {
                ICDM_file >> word;
                ICDM[i][j] = stod(word);
            }
        }


//        vector<double> Visiting_Time;
//        ifstream Visiting_Time_File(Folder_Path + Sub_Folder_Name + "Visiting_Time.txt");
//        for (int i = 0; i < Node_Size; i++) {
//            Visiting_Time_File >> x;
//            Visiting_Time.push_back(x);
//        }


        string t;
        for (int i = 0; i < Node_Size; i++) {
            for (int j = 0; j < Node_Size; j++) {
                Distance_File >> t;
                if (t[t.length() - 1] == ',') {
                    t.erase(remove(t.begin(), t.end(), ','), t.end());
                }
                D[i][j] = stod(t);
            }
        }


        ACO aco(Ants_No, Node_Size, T_Max, Alpha, Beta, Gamma, Location, Score, Start_Node, End_Node, D, Visiting_Time,
                ICDM,
                Trip_Length);

        aco.Optimize(iterations);
        aco.Print_Results();

    }

    return 0;
}
