# Supplementary material for: A novel user-centric happiness model for personalized tour recommendations
Source: PeerJ Comput Sci. 2025 Apr 22;11:e2837. doi: 10.7717/peerj-cs.2837 (PMC12192884; doi:10.7717/peerj-cs.2837)
Supplement: Supplemental Information 2 [file peerj-cs-11-2837-s002.zip › MOOP/Randoms.cpp]

#include <cstdlib>

#include <cmath>
#include <limits>

class Randoms {

private:
    long xpto;
public:
    // Generator seed.
    Randoms(long x = 21) { xpto = -x; }

    // Returns a random Gaussian number.
    double Normal(double avg, double sigma) {
        return (avg + sigma * gaussdev(&xpto));
    }

    // Returns a uniform random number between 0 and 1.
    double Uniforme() {
        return ran1(&xpto);
    }

    // Returns a random number between -m and m.
    double sorte(int m) {
        return (1.0 * rand()) / (1.0 * RAND_MAX) * 2.0 * m - m;
    }

    /*
     Taken from Numerical Recipes in C, Chapter 7.
     */

#define   IA 16807
#define   IM 2147483647
#define   AM (1.0/IM)
#define   IQ 127773
#define   IR 2836
#define   NTAB 32
#define   NDIV (1+(IM-1)/NTAB)
#define   EPS 1.2e-7
#define   RNMX (1.0-EPS)

    float ran1(long *idum)
    /*
     "Minimal" random number generator of Park and Miller with Bays-Durham shuffle and added
     safeguards. Returns a uniform random deviate between 0.0 and 1.0 (exclusive of the endpoint values). Call with idum a negative integer to initialize; thereafter, do not alter idum between successive deviates in a sequence. RNMX should approximate the largest floating value that is less than 1.
     */
    {
        int j;
        long k;
        static long iy = 0;
        static long iv[NTAB];
        float temp;
        if (*idum <= 0 || !iy) {           // Initialize.
            if (-(*idum) < 1) *idum = 1;     // Be sure to prevent idum = 0.
            else *idum = -(*idum);
            for (j = NTAB + 7; j >= 0; j--) {      // Load the shuffle table (after 8 warm-ups).
                k = (*idum) / IQ;
                *idum = IA * (*idum - k * IQ) - IR * k;
                if (*idum < 0) *idum += IM;
                if (j < NTAB) iv[j] = *idum;
            }
            iy = iv[0];
        }
        k = (*idum) / IQ;                     // Start here when not initializing.
        *idum = IA * (*idum - k * IQ) - IR * k;       // Compute idum=(IA*idum) % IM without over-
        if (*idum < 0) *idum += IM;       // flows by Schrage's method.
        j = iy / NDIV;                        //  Will be in the range 0..NTAB-1.
        iy = iv[j];                         // Output previously stored value and refill the
        iv[j] = *idum;                    // shuffle table.
        if ((temp = AM * iy) > RNMX)
            return RNMX;                    // Because users don't expect endpoint values.
        else
            return temp;
    }

    float gaussdev(long *idum)
    // Returns a normally distributed deviate with zero mean and unit variance,
    // using ran1(idum) as the source of uniform deviates.
    {
        //    float ran1(long *idum);

        static int iset = 0;
        static float gset;
        float fac, rsq, v1, v2;
        if (*idum < 0) iset = 0;      //     Reinitialize.
        if (iset == 0) {            //     We don't have an extra deviate handy, so
            do {
                v1 = 2.0 * ran1(idum) - 1.0;    // pick two uniform numbers in the square ex-
                v2 = 2.0 * ran1(idum) - 1.0;    // tending from -1 to +1 in each direction,
                rsq = v1 * v1 + v2 * v2;          // see if they are in the unit circle,

            } while (rsq >= 1.0 || rsq == 0.0);  // and if they are not, try again.
            fac = sqrt(-2.0 * log(rsq) / rsq);
            // Now make the Box-Muller transformation to get two normal deviates.
            // Return one and save the other for next time.
            gset = v1 * fac;
            iset = 1;                 //  Set flag.
            return v2 * fac;
        } else {                    //   We have an extra deviate handy,
            iset = 0;                 //   so unset the flag,
            return gset;            //   and return it.
        }
    }

};
