# Supplementary material for: A novel user-centric happiness model for personalized tour recommendations
Source: PeerJ Comput Sci. 2025 Apr 22;11:e2837. doi: 10.7717/peerj-cs.2837 (PMC12192884; doi:10.7717/peerj-cs.2837)
Supplement: Supplemental Information 2 [file peerj-cs-11-2837-s002.zip › MOOP/README.md]

# ACO
Ant Colony Optimization (ACO)

Developed ACO to solve routing problem. Mainly, I am tring to solve OP and TOP by ACO.
