# Supplementary material for: A novel user-centric happiness model for personalized tour recommendations
Source: PeerJ Comput Sci. 2025 Apr 22;11:e2837. doi: 10.7717/peerj-cs.2837 (PMC12192884; doi:10.7717/peerj-cs.2837)
Supplement: Supplemental Information 3 [file peerj-cs-11-2837-s003.zip]

Archive with 463 entries (381 files):
- HM/desktop.ini
- HM/pr01_10/
- HM/pr01_10/desktop.ini
- HM/pr01_10/pr01 (1).txt
- HM/pr01_10/pr01.txt
- HM/pr01_10/pr01/
- HM/pr01_10/pr01/Connection_0.txt
- HM/pr01_10/pr01/Connection_1.txt
- HM/pr01_10/pr01/Connection_2.txt
- HM/pr01_10/pr01/Connection_3.txt
- HM/pr01_10/pr01/desktop.ini
- HM/pr01_10/pr01/Distance.txt
- HM/pr01_10/pr01/HC/
- HM/pr01_10/pr01/HC/desktop.ini
- HM/pr01_10/pr01/HC/Time_Window.txt
- HM/pr01_10/pr01/HC_Elements.txt
- HM/pr01_10/pr01/ICDM.txt
- HM/pr01_10/pr01/Location.txt
- HM/pr01_10/pr01/Results.txt
- HM/pr01_10/pr01/Results/
- HM/pr01_10/pr01/Results/desktop.ini
- HM/pr01_10/pr01/SC/
- HM/pr01_10/pr01/SC/desktop.ini
- HM/pr01_10/pr01/SC/Score.txt
- HM/pr01_10/pr01/SC_Elements.txt
- HM/pr01_10/pr01/Visiting_Time.txt
- HM/pr01_10/pr02 (1).txt
- HM/pr01_10/pr02.txt
- HM/pr01_10/pr02/
- HM/pr01_10/pr02/Connection_0.txt
- HM/pr01_10/pr02/Connection_1.txt
- HM/pr01_10/pr02/Connection_2.txt
- HM/pr01_10/pr02/Connection_3.txt
- HM/pr01_10/pr02/desktop.ini
- HM/pr01_10/pr02/Distance.txt
- HM/pr01_10/pr02/HC/
- HM/pr01_10/pr02/HC/desktop.ini
- HM/pr01_10/pr02/HC/Time_Window.txt
- HM/pr01_10/pr02/HC_Elements.txt
- HM/pr01_10/pr02/ICDM.txt
- HM/pr01_10/pr02/Location.txt
- HM/pr01_10/pr02/Results.txt
- HM/pr01_10/pr02/Results/
- HM/pr01_10/pr02/Results/desktop.ini
- HM/pr01_10/pr02/SC/
- HM/pr01_10/pr02/SC/desktop.ini
- HM/pr01_10/pr02/SC/Score.txt
- HM/pr01_10/pr02/SC_Elements.txt
- HM/pr01_10/pr02/Visiting_Time.txt
- HM/pr01_10/pr03 (1).txt
- HM/pr01_10/pr03.txt
- HM/pr01_10/pr03/
- HM/pr01_10/pr03/Connection_0.txt
- HM/pr01_10/pr03/Connection_1.txt
- HM/pr01_10/pr03/Connection_2.txt
- HM/pr01_10/pr03/Connection_3.txt
- HM/pr01_10/pr03/desktop.ini
- HM/pr01_10/pr03/Distance.txt
- HM/pr01_10/pr03/HC/
- HM/pr01_10/pr03/HC/desktop.ini
- HM/pr01_10/pr03/HC/Time_Window.txt
- HM/pr01_10/pr03/HC_Elements.txt
- HM/pr01_10/pr03/ICDM.txt
- HM/pr01_10/pr03/Location.txt
- HM/pr01_10/pr03/Results.txt
- HM/pr01_10/pr03/Results/
- HM/pr01_10/pr03/Results/desktop.ini
- HM/pr01_10/pr03/SC/
- HM/pr01_10/pr03/SC/desktop.ini
- HM/pr01_10/pr03/SC/Score.txt
- HM/pr01_10/pr03/SC_Elements.txt
- HM/pr01_10/pr03/Visiting_Time.txt
- HM/pr01_10/pr04.txt
- HM/pr01_10/pr04/
- HM/pr01_10/pr04/Connection_0.txt
- HM/pr01_10/pr04/Connection_1.txt
- HM/pr01_10/pr04/Connection_2.txt
- HM/pr01_10/pr04/Connection_3.txt
- HM/pr01_10/pr04/desktop.ini
- HM/pr01_10/pr04/Distance.txt
- HM/pr01_10/pr04/HC/
- HM/pr01_10/pr04/HC/desktop.ini
- HM/pr01_10/pr04/HC/Time_Window.txt
- HM/pr01_10/pr04/HC_Elements.txt
- HM/pr01_10/pr04/ICDM.txt
- HM/pr01_10/pr04/Location.txt
- HM/pr01_10/pr04/Results.txt
- HM/pr01_10/pr04/Results/
- HM/pr01_10/pr04/Results/desktop.ini
- HM/pr01_10/pr04/SC/
- HM/pr01_10/pr04/SC/desktop.ini
- HM/pr01_10/pr04/SC/Score.txt
- HM/pr01_10/pr04/SC_Elements.txt
- HM/pr01_10/pr04/Visiting_Time.txt
- HM/pr01_10/pr05 (1).txt
- HM/pr01_10/pr05.txt
- HM/pr01_10/pr05/
- HM/pr01_10/pr05/Connection_0.txt
- HM/pr01_10/pr05/Connection_1.txt
- HM/pr01_10/pr05/Connection_2.txt
- HM/pr01_10/pr05/Connection_3.txt
- HM/pr01_10/pr05/desktop.ini
- HM/pr01_10/pr05/Distance.txt
- HM/pr01_10/pr05/HC/
- HM/pr01_10/pr05/HC/desktop.ini
- HM/pr01_10/pr05/HC/Time_Window.txt
- HM/pr01_10/pr05/HC_Elements.txt
- HM/pr01_10/pr05/ICDM.txt
- HM/pr01_10/pr05/Location.txt
- HM/pr01_10/pr05/Results.txt
- HM/pr01_10/pr05/Results/
- HM/pr01_10/pr05/Results/desktop.ini
- HM/pr01_10/pr05/SC/
- HM/pr01_10/pr05/SC/desktop.ini
- HM/pr01_10/pr05/SC/Score.txt
- HM/pr01_10/pr05/SC_Elements.txt
- HM/pr01_10/pr05/Visiting_Time.txt
- HM/pr01_10/pr06.txt
- HM/pr01_10/pr06/
- HM/pr01_10/pr06/Connection_0.txt
- HM/pr01_10/pr06/Connection_1.txt
- HM/pr01_10/pr06/Connection_2.txt
- HM/pr01_10/pr06/Connection_3.txt
- HM/pr01_10/pr06/desktop.ini
- HM/pr01_10/pr06/Distance.txt
- HM/pr01_10/pr06/HC/
- HM/pr01_10/pr06/HC/desktop.ini
- HM/pr01_10/pr06/HC/Time_Window.txt
- HM/pr01_10/pr06/HC_Elements.txt
- HM/pr01_10/pr06/ICDM.txt
- HM/pr01_10/pr06/Location.txt
- HM/pr01_10/pr06/Results.txt
- HM/pr01_10/pr06/Results/
- HM/pr01_10/pr06/Results/desktop.ini
- HM/pr01_10/pr06/SC/
- HM/pr01_10/pr06/SC/desktop.ini
- HM/pr01_10/pr06/SC/Score.txt
- HM/pr01_10/pr06/SC_Elements.txt
- HM/pr01_10/pr06/Visiting_Time.txt
- HM/pr01_10/pr07 (1).txt
- HM/pr01_10/pr07.txt
- HM/pr01_10/pr07/
- HM/pr01_10/pr07/Connection_0.txt
- HM/pr01_10/pr07/Connection_1.txt
- HM/pr01_10/pr07/Connection_2.txt
- HM/pr01_10/pr07/Connection_3.txt
- HM/pr01_10/pr07/desktop.ini
- HM/pr01_10/pr07/Distance.txt
- HM/pr01_10/pr07/HC/
- HM/pr01_10/pr07/HC/desktop.ini
- HM/pr01_10/pr07/HC/Time_Window.txt
- HM/pr01_10/pr07/HC_Elements.txt
- HM/pr01_10/pr07/ICDM.txt
- HM/pr01_10/pr07/Location.txt
- HM/pr01_10/pr07/Results.txt
- HM/pr01_10/pr07/Results/
- HM/pr01_10/pr07/Results/desktop.ini
- HM/pr01_10/pr07/SC/
- HM/pr01_10/pr07/SC/desktop.ini
- HM/pr01_10/pr07/SC/Score.txt
- HM/pr01_10/pr07/SC_Elements.txt
- HM/pr01_10/pr07/Visiting_Time.txt
- HM/pr01_10/pr08 (1).txt
- HM/pr01_10/pr08.txt
- HM/pr01_10/pr08/
- HM/pr01_10/pr08/Connection_0.txt
- HM/pr01_10/pr08/Connection_1.txt
- HM/pr01_10/pr08/Connection_2.txt
- HM/pr01_10/pr08/Connection_3.txt
- HM/pr01_10/pr08/desktop.ini
- HM/pr01_10/pr08/Distance.txt
- HM/pr01_10/pr08/HC/
- HM/pr01_10/pr08/HC/desktop.ini
- HM/pr01_10/pr08/HC/Time_Window.txt
- HM/pr01_10/pr08/HC_Elements.txt
- HM/pr01_10/pr08/ICDM.txt
- HM/pr01_10/pr08/Location.txt
- HM/pr01_10/pr08/Results.txt
- HM/pr01_10/pr08/Results/
- HM/pr01_10/pr08/Results/desktop.ini
- HM/pr01_10/pr08/SC/
- HM/pr01_10/pr08/SC/desktop.ini
- HM/pr01_10/pr08/SC/Score.txt
- HM/pr01_10/pr08/SC_Elements.txt
- HM/pr01_10/pr08/Visiting_Time.txt
- HM/pr01_10/pr09 (1).txt
- HM/pr01_10/pr09.txt
- HM/pr01_10/pr09/
- HM/pr01_10/pr09/Connection_0.txt
- HM/pr01_10/pr09/Connection_1.txt
- HM/pr01_10/pr09/Connection_2.txt
- HM/pr01_10/pr09/Connection_3.txt
- HM/pr01_10/pr09/desktop.ini
- HM/pr01_10/pr09/Distance.txt
- HM/pr01_10/pr09/HC/
- HM/pr01_10/pr09/HC/desktop.ini
- HM/pr01_10/pr09/HC/Time_Window.txt
- HM/pr01_10/pr09/HC_Elements.txt
- HM/pr01_10/pr09/ICDM.txt
- HM/pr01_10/pr09/Location.txt
- HM/pr01_10/pr09/Results.txt
- HM/pr01_10/pr09/Results/
- HM/pr01_10/pr09/Results/desktop.ini
- HM/pr01_10/pr09/SC/
- HM/pr01_10/pr09/SC/desktop.ini
- HM/pr01_10/pr09/SC/Score.txt
- HM/pr01_10/pr09/SC_Elements.txt
- HM/pr01_10/pr09/Visiting_Time.txt
- HM/pr01_10/pr10 (1).txt
- HM/pr01_10/pr10.txt
- HM/pr01_10/pr10/
- HM/pr01_10/pr10/Connection_0.txt
- HM/pr01_10/pr10/Connection_1.txt
- HM/pr01_10/pr10/Connection_2.txt
- HM/pr01_10/pr10/Connection_3.txt
- HM/pr01_10/pr10/desktop.ini
- HM/pr01_10/pr10/Distance.txt
- HM/pr01_10/pr10/HC/
- HM/pr01_10/pr10/HC/desktop.ini
- HM/pr01_10/pr10/HC/Time_Window.txt
- HM/pr01_10/pr10/HC_Elements.txt
- HM/pr01_10/pr10/ICDM.txt
- HM/pr01_10/pr10/Location.txt
- HM/pr01_10/pr10/Results.txt
- HM/pr01_10/pr10/Results/
- HM/pr01_10/pr10/Results/desktop.ini
- HM/pr01_10/pr10/SC/
- HM/pr01_10/pr10/SC/desktop.ini
- HM/pr01_10/pr10/SC/Score.txt
- HM/pr01_10/pr10/SC_Elements.txt
- HM/pr01_10/pr10/Visiting_Time.txt
- HM/pr11_20/
- HM/pr11_20/desktop.ini
- HM/pr11_20/pr11 (1).txt
- HM/pr11_20/pr11.txt
- HM/pr11_20/pr11/
- HM/pr11_20/pr11/Connection_0.txt
- HM/pr11_20/pr11/Connection_1.txt
- HM/pr11_20/pr11/Connection_2.txt
- HM/pr11_20/pr11/Connection_3.txt
- HM/pr11_20/pr11/desktop.ini
- HM/pr11_20/pr11/Distance.txt
- HM/pr11_20/pr11/HC/
- HM/pr11_20/pr11/HC/desktop.ini
- HM/pr11_20/pr11/HC/Time_Window.txt
- HM/pr11_20/pr11/HC_Elements.txt
- HM/pr11_20/pr11/ICDM.txt
- HM/pr11_20/pr11/Location.txt
- HM/pr11_20/pr11/Results.txt
- HM/pr11_20/pr11/Results/
- HM/pr11_20/pr11/Results/desktop.ini
- HM/pr11_20/pr11/SC/
- HM/pr11_20/pr11/SC/desktop.ini
- HM/pr11_20/pr11/SC/Score.txt
- HM/pr11_20/pr11/SC_Elements.txt
- HM/pr11_20/pr11/Visiting_Time.txt
- HM/pr11_20/pr12 (1).txt
- HM/pr11_20/pr12.txt
- HM/pr11_20/pr12/
- HM/pr11_20/pr12/Connection_0.txt
- HM/pr11_20/pr12/Connection_1.txt
- HM/pr11_20/pr12/Connection_2.txt
- HM/pr11_20/pr12/Connection_3.txt
- HM/pr11_20/pr12/desktop.ini
- HM/pr11_20/pr12/Distance.txt
- HM/pr11_20/pr12/HC/
- HM/pr11_20/pr12/HC/desktop.ini
- HM/pr11_20/pr12/HC/Time_Window.txt
- HM/pr11_20/pr12/HC_Elements.txt
- HM/pr11_20/pr12/ICDM.txt
- HM/pr11_20/pr12/Location.txt
- HM/pr11_20/pr12/Results.txt
- HM/pr11_20/pr12/Results/
- HM/pr11_20/pr12/Results/desktop.ini
- HM/pr11_20/pr12/SC/
- HM/pr11_20/pr12/SC/desktop.ini
- HM/pr11_20/pr12/SC/Score.txt
- HM/pr11_20/pr12/SC_Elements.txt
- HM/pr11_20/pr12/Visiting_Time.txt
- HM/pr11_20/pr13 (1).txt
- HM/pr11_20/pr13.txt
- HM/pr11_20/pr13/
- HM/pr11_20/pr13/Connection_0.txt
- HM/pr11_20/pr13/Connection_1.txt
- HM/pr11_20/pr13/Connection_2.txt
- HM/pr11_20/pr13/Connection_3.txt
- HM/pr11_20/pr13/desktop.ini
- HM/pr11_20/pr13/Distance.txt
- HM/pr11_20/pr13/HC/
- HM/pr11_20/pr13/HC/desktop.ini
- HM/pr11_20/pr13/HC/Time_Window.txt
- HM/pr11_20/pr13/HC_Elements.txt
- HM/pr11_20/pr13/ICDM.txt
- HM/pr11_20/pr13/Location.txt
- HM/pr11_20/pr13/Results.txt
- HM/pr11_20/pr13/Results/
- HM/pr11_20/pr13/Results/desktop.ini
- HM/pr11_20/pr13/SC/
- HM/pr11_20/pr13/SC/desktop.ini
- HM/pr11_20/pr13/SC/Score.txt
[truncated: 163 more entries]
