# Supplementary material for: A novel user-centric happiness model for personalized tour recommendations
Source: PeerJ Comput Sci. 2025 Apr 22;11:e2837. doi: 10.7717/peerj-cs.2837 (PMC12192884; doi:10.7717/peerj-cs.2837)
Supplement: Supplemental Information 3 [file peerj-cs-11-2837-s003.zip › HM/pr01_10/pr01 (1).txt]

5 3 48 4
500 200
 0 -10.442 19.999 0 0 0 0 0 1000
 1 -29.730 64.136 2 12 4 1 15 354 509
 2 -30.664 5.463 7 8 4 1 15 234 401
 3 51.642 5.469 21 16 4 1 15 411 573
 4 -13.171 69.336 24 5 4 1 15 474 622
 5 -67.413 68.323 1 12 4 1 15 155 295
 6 48.907 6.274 17 5 4 1 15 361 509
 7 5.243 22.260 6 13 4 1 15 451 629
 8 -65.002 77.234 5 20 4 1 15 425 588
 9 -4.175 -1.569 7 13 4 1 15 72 199
 10 23.029 11.639 1 18 4 1 15 157 318
 11 25.482 6.287 4 7 4 1 15 296 444
 12 -42.615 -26.392 10 6 4 1 15 111 249
 13 -76.672 99.341 2 9 2 2 5 10 368 528
 14 -20.673 57.892 16 9 2 2 5 10 98 251
 15 -52.039 6.567 23 4 2 2 5 10 96 208
 16 -41.376 50.824 18 25 2 2 5 10 382 535
 17 -91.943 27.588 3 5 2 2 5 10 436 580
 18 -65.118 30.212 15 17 2 2 5 10 405 528
 19 18.597 96.716 13 3 2 2 5 10 255 414
 20 -40.942 83.209 10 16 2 2 5 10 293 470
 21 -37.756 -33.325 4 25 2 2 5 10 298 408
 22 23.767 29.083 23 21 2 2 5 10 479 607
 23 -43.030 20.453 20 14 2 2 5 10 376 536
 24 -35.297 -24.896 10 19 2 2 5 10 91 238
 25 -54.755 14.368 4 14 1 4 1 2 4 8 360 505
 26 -49.329 33.374 2 6 1 4 1 2 4 8 379 528
 27 57.404 23.822 23 16 1 4 1 2 4 8 258 428
 28 -22.754 55.408 6 9 1 4 1 2 4 8 352 509
 29 -56.622 73.340 8 20 1 4 1 2 4 8 288 380
 30 -38.562 -3.705 10 13 1 4 1 2 4 8 159 324
 31 -16.779 19.537 7 10 1 4 1 2 4 8 423 564
 32 -11.560 11.615 1 16 1 4 1 2 4 8 238 387
 33 -46.545 97.974 21 19 1 4 1 2 4 8 339 429
 34 16.229 9.320 6 22 1 4 1 2 4 8 397 572
 35 1.294 7.349 4 14 1 4 1 2 4 8 479 599
 36 -26.404 29.529 13 10 1 4 1 2 4 8 315 492
 37 4.352 14.685 9 11 1 4 1 2 4 8 132 290
 38 -50.665 -23.126 22 15 1 4 1 2 4 8 161 326
 39 -22.833 -9.814 22 13 1 4 1 2 4 8 387 508
 40 -71.100 -18.616 18 15 1 4 1 2 4 8 284 446
 41 -7.849 32.074 10 8 1 4 1 2 4 8 296 471
 42 11.877 -24.933 25 22 1 4 1 2 4 8 381 482
 43 -18.927 -23.730 23 24 1 4 1 2 4 8 401 522
 44 -11.920 11.755 4 3 1 4 1 2 4 8 432 564
 45 29.840 11.633 9 25 1 4 1 2 4 8 289 450
 46 12.268 -55.811 17 19 1 4 1 2 4 8 451 597
 47 -37.933 -21.613 10 21 1 4 1 2 4 8 123 302
 48 42.883 -2.966 17 10 1 4 1 2 4 8 98 233
