# Supplementary material for: A novel user-centric happiness model for personalized tour recommendations
Source: PeerJ Comput Sci. 2025 Apr 22;11:e2837. doi: 10.7717/peerj-cs.2837 (PMC12192884; doi:10.7717/peerj-cs.2837)
Supplement: Supplemental Information 3 [file peerj-cs-11-2837-s003.zip › HM/pr01_10/pr01/Connection_2.txt]

0.905791937075619	0.276025076998578	0.337122644398882	0.183907788282417	0.510771564172110	0.488608973803579	0.167927145682257	0.269119426398556	0.260727999055465	0.667832727013717	0.661944751905652	0.347712671277525	0.318524245398992	0.844855674576263	0.513377418587575	0.597211350337855	0.337583864052045	0.294066333758628	0.196248922256955	0.290185265130727	0.228669482105501	0.627346502443467	0.527846830418798	0.557295155804762	0.0319226295039784	0.348007659716113	0.286620388894259	0.882486307400298	0.539905093849625	0.386389898592172	0.585609125701878	0.174892065335783	0.552732133178943	0.719432752595998	0.699633767225763	0.570991075462406	0.994243010644050	0.464954283314534	0.161572573890331	0.755145904700522	0.991703720961955	0.162898900217732	0.700824730771237	0.395366273955210	0.0354234606827885	0.702520272153464	0.925858038017486	0.650530624454913	0.197278942097314
0.126986816293506	0.679702676853675	0.162182308193243	0.239952525664903	0.817627708322262	0.578525061023439	0.978680649641159	0.422835615008808	0.594356250664331	0.844392156527205	0.770285514803660	0.149997253831683	0.534064127370726	0.209405084020935	0.177602460505865	0.299936990089789	0.607865907262946	0.237373019705579	0.317479775149435	0.317520582899226	0.0641870873918986	0.0216498146303065	0.411593513407535	0.772495067187624	0.356868986182542	0.121658454307726	0.800820286951535	0.284950218024821	0.0953726926278216	0.775554642250536	0.762887095910741	0.138648971592595	0.274811404837501	0.650040751925391	0.725182355023388	0.169767066026489	0.854851683090675	0.813976926820934	0.715635404167474	0.742405070676942	0.755220401677830	0.838405769673030	0.742469756987280	0.992175302495305	0.513814835038277	0.956434557260469	0.492638598461781	0.516270565774129	0.111184983788934
0.913375856139019	0.655098003973841	0.794284540683907	0.417267069084370	0.794831416883453	0.237283579771521	0.712694471678914	0.547870901214845	0.0225125927402318	0.344462411301042	0.350218013441105	0.586092067231462	0.0899506787705811	0.552291341538775	0.398589496735843	0.134122932828682	0.741254049502218	0.530872257027928	0.316428999146291	0.653690133966475	0.767329510776574	0.910569988523029	0.602638218036397	0.311940057496269	0.662653834287215	0.884153057749660	0.896111351432604	0.673225986452258	0.146514856442232	0.734271105685939	0.0829626491105439	0.598885610367865	0.241501741734112	0.726914550912652	0.229886078857496	0.147655777151737	0.962403939711971	0.898444137180120	0.577738876192409	0.831129575710113	0.980454849430374	0.167560930211271	0.757884150620785	0.402351616935948	0.407730161772637	0.444542162873471	0.654882898449669	0.326388135088882	0.297354293368622
0.632359246225410	0.162611735194631	0.311215042044805	0.0496544303257421	0.644318130193692	0.458848828179931	0.500471624154843	0.942736984276934	0.425259320214135	0.780519652731358	0.662009598359135	0.262145317727807	0.111705744193203	0.629883385064421	0.133931250987971	0.212601533358843	0.104813241973500	0.0914987313394122	0.217563309422821	0.956935924070684	0.671202185356536	0.800558656278811	0.750520055923736	0.178982479314335	0.281501559148491	0.0942783900641461	0.597526576817830	0.664279904418051	0.631141207014955	0.430277845074156	0.661596193082714	0.901057905682726	0.243145179406551	0.373847665839982	0.576053456321354	0.476079718267456	0.678941008977033	0.429238543114827	0.433298977209119	0.156501846750202	0.234782640662848	0.502200615409473	0.389128763569227	0.658856481072931	0.108046036615559	0.0853978308126450	0.890123477961687	0.661776196778501	0.396418535561727
0.0975404049994095	0.118997681558377	0.528533135506213	0.902716109915281	0.378609382660268	0.963088539286913	0.471088374541939	0.417744104316662	0.312718886820616	0.675332065747000	0.416158589969797	0.0444540922782385	0.136292548938299	0.0319910157625669	0.0308895487449515	0.894941675440814	0.127888379782995	0.405315419880591	0.251041846015736	0.935730872784880	0.715212514785840	0.745847484342721	0.583533174261959	0.338955678247718	0.230383067317464	0.930040626107489	0.884016735723820	0.122814993899526	0.859320411428785	0.693752574133913	0.516979014706213	0.939379765884238	0.154159449170074	0.581582083212866	0.810628105007939	0.908102416506950	0.403501388804361	0.334329419622220	0.884242782631094	0.457308720551409	0.528559088552665	0.999329479025719	0.429302484999838	0.901348123034512	0.459875628942314	0.0573401475412575	0.538525574469021	0.117565484621756	0.420755683348492
0.278498218867048	0.498364051982143	0.165648729499781	0.944787189721646	0.811580458282477	0.546805718738968	0.0596188675796392	0.983052466469856	0.161484744311750	0.00671531431847749	0.841929152691309	0.754933267231179	0.678652304800188	0.614713419117141	0.939141706069548	0.0714528127870445	0.549540107015198	0.104846247115757	0.892922405285977	0.457886333854367	0.642060828433852	0.813112813610761	0.551792514935968	0.210145637043552	0.711128551180325	0.399019969034556	0.943731541195791	0.407318423056813	0.974221631238713	0.945213487168460	0.171048017525447	0.221184455939078	0.956416361008024	0.116118512779400	0.403843368384066	0.552175026715835	0.934979086178052	0.596647104445246	0.393051755376913	0.618100496094381	0.0514360535669078	0.355407151267881	0.956344657500659	0.995381776517886	0.450882753675830	0.629450486099479	0.282205164558222	0.147817414181606	0.311475357650453
0.546881519204984	0.959743958516081	0.601981941401637	0.490864092468080	0.532825588799455	0.521135830804002	0.681971904149063	0.301454948712065	0.178766186752368	0.602170487581795	0.832916819075216	0.242785357820962	0.495177019089661	0.362411462273053	0.301306064586392	0.242486558936719	0.485229408584959	0.112283962156027	0.703223224556291	0.240478396832085	0.419048293624883	0.383306318625529	0.583570618757714	0.510152519765250	0.624572916993309	0.0474014620291507	0.549158087419903	0.275286951315690	0.570838427472184	0.784232598231741	0.938557864331842	0.482671375396414	0.935661375516600	0.0576543612148722	0.988439267199745	0.0329398927498766	0.479484545632482	0.901990808706562	0.178975152627732	0.932183355047051	0.756875470984622	0.0470777095488339	0.572971367270484	0.653163281094690	0.551140335804419	0.796179066498458	0.975957517879964	0.0197646637288170	0.693843170932226
0.957506835434298	0.340385726666133	0.262971284540144	0.489252638400019	0.350727103576883	0.231594386708524	0.0424311375007417	0.701098755900926	0.422885689100085	0.386771194520985	0.256440992229147	0.442402313001943	0.189710406017580	0.0495325790420612	0.295533834475356	0.0537543922087138	0.890475679184438	0.784427890743913	0.555737942719387	0.763897944286478	0.390762082204175	0.617279232316449	0.511819919958475	0.906364323265215	0.590608652919636	0.342373503160740	0.728386824594357	0.716669740639142	0.996850214574949	0.705571858131069	0.590483177142572	0.376011115924755	0.818714437208244	0.979765223975987	0.0899988149868883	0.0538629264355561	0.231791611663117	0.702066449359676	0.633333580320122	0.835088235559351	0.601979766275510	0.213660585120799	0.849722054218674	0.108436427855515	0.805404317007998	0.691191332858144	0.0364255155254801	0.964291730299559	0.0918718332714995
0.964888535199277	0.585267750979777	0.654079098476782	0.337719409821377	0.939001561999887	0.488897743920167	0.0714454646006424	0.666338851584426	0.0942293388877347	0.915991244131425	0.613460736812875	0.687796085120107	0.495005824990221	0.489569989177322	0.332936281836175	0.441722057064424	0.798960278812879	0.291570317906931	0.184433667757653	0.759327383131096	0.816140102875323	0.575494859702814	0.0825927269986994	0.628923938652318	0.660437966312602	0.735966158880164	0.576758297858010	0.283384381628936	0.553541573495533	0.109334239524346	0.440634680760840	0.523780036965870	0.728261847822834	0.284823726860618	0.320941032647761	0.805063228558902	0.396290248509775	0.377455102070865	0.624000554312344	0.895423516342350	0.857168709122209	0.397839124102705	0.276345316298223	0.0361140307953560	0.700850072786061	0.345307862215166	0.326244573060312	0.970372902013312	0.402088619037046
0.157613081677548	0.223811939491137	0.689214503140008	0.900053846417662	0.875942811492984	0.624060088173690	0.521649842464284	0.539126465042857	0.598523668756741	0.00115105712910724	0.582249164527227	0.359228210401861	0.147608221976689	0.192510396062075	0.467068187028852	0.0132832004672525	0.734341083695970	0.603533438750887	0.212030842532321	0.740648064978614	0.317427863655850	0.530051704765016	0.719570134859490	0.101533888812312	0.0475546731138661	0.794682157333805	0.0258574710831396	0.896198856849495	0.515458454840326	0.389930657156485	0.941918930311283	0.264872593548590	0.175811728275530	0.594974298809596	0.511408938819178	0.451374854703448	0.705077475112789	0.734955925430014	0.327941596973249	0.582518524668030	0.988277139258114	0.333668180380295	0.622323615152450	0.618091239046974	0.872235503921598	0.946816667161595	0.973013623892820	0.123860507146820	0.295180804029962
0.970592781760616	0.751267059305653	0.748151592823710	0.369246781120215	0.550156342898422	0.679135540865748	0.0967300257808670	0.698105520180308	0.470924256358334	0.462449159242329	0.540739337124410	0.736340074301202	0.0549741469061882	0.123083747545945	0.648198406466157	0.897191350973572	0.0513318861123711	0.964422667215901	0.0773468081126768	0.743688341487326	0.814539772900651	0.275069755821935	0.996156111296869	0.390854752726355	0.348784808510059	0.544905898244672	0.446530978284814	0.826578892313560	0.330682065990267	0.590904730405336	0.655913820257141	0.0683572204708292	0.360370977042454	0.962161031011260	0.0606063665682423	0.382646229559959	0.558559034560550	0.954102786471214	0.802965315958237	0.582746806361791	0.929484472425618	0.229602531968198	0.588361684613539	0.567144361897996	0.0521921524289010	0.520190318211477	0.365032625305747	0.467410026774460	0.306496779026379
0.957166948242946	0.255095115459269	0.450541598502498	0.111202755293787	0.622475086001228	0.395515215668593	0.818148553859625	0.666527913402587	0.695949313301608	0.424349039815375	0.869941032358007	0.394707475278763	0.850712674289007	0.205494170907680	0.0252281814930363	0.196658191367632	0.0728852990989761	0.432484993970361	0.913800410779568	0.105920416732765	0.789073514938958	0.248628959661970	0.354534304956922	0.0546166152236576	0.451340580355743	0.686223462984041	0.646301957350656	0.390026512813998	0.430001798393396	0.459380047966325	0.451945709260386	0.436327077480103	0.188789972641605	0.185778263408578	0.725687923545844	0.789643703689691	0.756630700894368	0.542813113103551	0.999477858635892	0.854925938969955	0.409514933438815	0.936120177502068	0.963468465806992	0.961964657805326	0.219681311405346	0.953813025197927	0.309149618895917	0.656694003304474	0.105561130735275
0.485375648722841	0.505957051665142	0.0838213779969326	0.780252068321138	0.587044704531417	0.367436648544477	0.817547092079286	0.178132454400338	0.699887849928292	0.460916366028964	0.264779026475630	0.683415866967978	0.560559527354885	0.146514910614890	0.842206612419335	0.0933705167550930	0.0885274596747204	0.694752194617940	0.706715217696931	0.681560430470316	0.852263890343846	0.451638770451973	0.971258815183406	0.501282913203215	0.240904997120111	0.893632695933602	0.521202952672418	0.497902942964187	0.491806253603745	0.0503399867389541	0.839697420719669	0.173853037365001	0.00119839684004341	0.193039815977027	0.556555748561992	0.364286869499794	0.995481058555258	0.540105832359366	0.980978160932146	0.0348657000479308	0.000341462218138910	0.683188784699983	0.0859026949672510	0.746105469418888	0.459642010111367	0.0735956358081999	0.120912384580628	0.290185566632867	0.593827604564268
0.800280468888800	0.699076722656686	0.228976968716819	0.389738836961253	0.207742292733028	0.987982003161633	0.722439592366842	0.128014399720173	0.638530758271838	0.770159728608609	0.318074075481059	0.704047430334266	0.929608866756663	0.189072174472614	0.559032544988695	0.307366899587920	0.798350864113952	0.758099275289454	0.557788966754876	0.463260578593719	0.505636617571756	0.227712826026548	0.346448761300360	0.431721171884247	0.715045013296177	0.0547917899197324	0.372312660779512	0.694805192672494	0.0710370839129527	0.228687584020221	0.532623502474346	0.0261071081549049	0.316419513732543	0.341644104645142	0.529359902481257	0.532349934998910	0.962431404366634	0.311109639604002	0.127036942194857	0.885420095484803	0.540878322763043	0.962113795722863	0.500498891603951	0.662516098435082	0.958533596129010	0.207031948073074	0.915765704040790	0.754536639716295	0.282727516244758
0.141886338627215	0.890903252535799	0.913337361501670	0.241691285913833	0.301246330279491	0.0377388662395521	0.149865442477967	0.999080394761361	0.0336038360664295	0.322471807186779	0.119214541054191	0.442305413383371	0.696667200555228	0.0426524109111434	0.854099949273443	0.456057666843742	0.943008139570703	0.432642326147101	0.313428989936591	0.212163205254934	0.635661388861377	0.804449583613070	0.886543861760306	0.997560349512189	0.856182292006288	0.303661379717016	0.937134666341562	0.834369001099938	0.887739215532716	0.834189061056900	0.553887065791275	0.954678274080450	0.699616986397056	0.932897895818081	0.829982432033195	0.711656705981267	0.535067105256157	0.0712345719245837	0.232240145961793	0.407730811355982	0.207730621996059	0.437973177632798	0.521589676498055	0.523313318412010	0.790045356979438	0.775027813981967	0.135478205681502	0.558118051358972	0.155221620939500
0.421761282626275	0.959291425205444	0.152378018969223	0.403912145588115	0.470923348517591	0.885168008202475	0.659605252908307	0.171121066356432	0.0688060991180512	0.784739294760742	0.939829470344921	0.0195776235533187	0.582790965175840	0.635197916859882	0.347879194327261	0.101669393624755	0.683715572408358	0.655498039803537	0.166203562902151	0.0985187376881084	0.950894415378135	0.986104241895970	0.454694864991908	0.811602580995323	0.281507695118553	0.0461915563315478	0.829532824526515	0.609629689675732	0.0646335910508684	0.0156446926965270	0.680065530083361	0.430596519859417	0.625255180179041	0.390667536617596	0.858759034071804	0.871476517995847	0.963870129971715	0.181980467169022	0.0236324666582251	0.0363820304478321	0.219283588182430	0.940336654420907	0.0901660021689635	0.259894281484397	0.451874609042501	0.914187821243774	0.332117891828341	0.427792595548456	0.000658667586112327
0.915735525189067	0.547215529963803	0.825816977489547	0.0964545251683886	0.230488160211559	0.913286827639239	0.518594942510538	0.0326008205305280	0.319599735180496	0.471357153710612	0.645551874972524	0.330857880214071	0.815397211477421	0.281866855880430	0.446026648055103	0.995389727655092	0.132082955713563	0.109755050723052	0.622497259279895	0.823574473927839	0.443964155018810	0.0299919502693899	0.413427289020815	0.485651669898018	0.731050829723742	0.195476763633798	0.849085479954455	0.574737160856408	0.436184955731448	0.863710865055866	0.367189905317367	0.961558573103663	0.543062175343852	0.273216707999963	0.789028923313949	0.328689611672229	0.115625879181259	0.0929889268706780	0.607432610401855	0.746147942737720	0.325806262734222	0.00583432457237088	0.904666479690125	0.961993766916173	0.333428186460866	0.782550647710300	0.897479892399884	0.267194057274200	0.283595417078381
0.792207329559554	0.138624442828679	0.538342435260057	0.131973292606335	0.844308792695389	0.796183873585212	0.972974554763863	0.561199792709660	0.530864280694127	0.0357627332691179	0.479463224948888	0.424309496833137	0.879013904597178	0.538596678045340	0.0542394844411296	0.332092833452499	0.722724539656766	0.933759848385332	0.987934734952495	0.175009737382080	0.0600188197794760	0.535664190667238	0.217732068357300	0.894447755567393	0.137762892519516	0.720165802516526	0.372534239899540	0.326042170922791	0.826629506618892	0.0780690530324343	0.239290606193545	0.762414484002993	0.439037203387669	0.151947079846844	0.317833053726229	0.650118025397777	0.0514482932302053	0.463489247762243	0.110809321287150	0.154828770751106	0.0959494166075845	0.610307030069875	0.884388938509860	0.540204037513520	0.0590953126800806	0.295534196164876	0.499648777847273	0.753736074133061	0.550810874979600
0.959492426392903	0.149294005559057	0.996134716626886	0.942050590775485	0.194764289567049	0.0987122786555743	0.648991492712356	0.881866500451810	0.654445707757066	0.175874415683531	0.639316961040108	0.270270423432065	0.988911616079589	0.695163039444332	0.177107533789109	0.297346815887922	0.110353480642349	0.187460806421687	0.170432023056883	0.163569909784993	0.866749896999319	0.0870772199008923	0.125654587362626	0.137546594767065	0.836722781749718	0.721753273499297	0.593184575218490	0.456424600851747	0.394534684233034	0.669042590081555	0.578923492459094	0.00734866110284693	0.287427267482543	0.397108842743452	0.452207453762982	0.974836148002758	0.304348945636573	0.00933251202776941	0.407459507878399	0.143908328674868	0.747533661738303	0.801075756966120	0.438989666805590	0.0302701634197687	0.740905302893588	0.151845722314485	0.615288242215057	0.898376325005631	0.870902191503684
0.655740699156587	0.257508254123736	0.0781755287531837	0.956134540229802	0.225921780972399	0.261871183870716	0.800330575352402	0.669175304534394	0.407619197041153	0.721758033391102	0.544716110526763	0.197053798095456	0.000522375356944771	0.499116013482590	0.662808061960974	0.0620452213196326	0.117492852151833	0.266178838907639	0.257792250572013	0.665987216411111	0.631188734269011	0.802091440555804	0.308914593566815	0.390004914445285	0.138601715742360	0.877799071151527	0.872552564647559	0.713795583233135	0.613474881705262	0.500211324281102	0.866887054672508	0.680038640460139	0.501659106746690	0.374722466951243	0.752227970049942	0.0759673612941356	0.580191833142712	0.915025911735790	0.884076806661962	0.605959053323747	0.748508957393292	0.232981533413648	0.781722612917166	0.696314463411127	0.506794524055503	0.847910522313782	0.583132968088648	0.728444033957786	0.0422534253324928
0.0357116785741896	0.840717255983663	0.442678269775446	0.575208595078466	0.170708047147859	0.335356839962797	0.453797708726920	0.190433267179954	0.819981222781941	0.473485992965320	0.647311480293128	0.821721184961310	0.865438591013025	0.535801055751113	0.330828995203305	0.298243971887764	0.640717922965926	0.797830260211597	0.396799318633144	0.894389375354243	0.355073651878849	0.989144909700340	0.726104431664832	0.927356224998125	0.588209385389494	0.582432964487410	0.933501608507105	0.884405045275995	0.818640735082209	0.217993798750154	0.406776760215226	0.705950754248883	0.761546185669647	0.131114707043005	0.109861705750686	0.587019167082772	0.530964452338282	0.642741739133104	0.548132777476588	0.254480844051369	0.543299433085109	0.932468675920979	0.148465022943408	0.519716157920878	0.199925413139355	0.784854591093150	0.698253926627414	0.406830134654488	0.904721981466327
0.849129305868777	0.254282178971531	0.106652770180584	0.0597795429471558	0.227664297816554	0.679727951377338	0.432391503783462	0.368916546063895	0.718358943205884	0.152721200438232	0.543885933999639	0.429921409383266	0.612566469483999	0.445183165296042	0.898486137834300	0.0463512648981808	0.328814214756803	0.487603775433924	0.0739947695769380	0.516558208351270	0.997003271606648	0.0669462583977502	0.782872072979123	0.917493832416117	0.366156800454938	0.0706843353866500	0.668464274361376	0.720855670816932	0.886235039062607	0.571615725404089	0.112615141025047	0.645128786607383	0.762408048788714	0.435040717895627	0.109742368593904	0.413886497773360	0.901208092653144	0.00141905820240296	0.369003076711617	0.324154205005822	0.338132316524053	0.763262775333742	0.619815927260871	0.0590305556644841	0.427193551101288	0.270831502151317	0.0293323427543620	0.938315840253697	0.130974086365166
0.933993247757551	0.814284826068816	0.961898080855054	0.234779913372406	0.435698684103899	0.136553137355370	0.825313795402046	0.460725937260412	0.968649330231094	0.341124607049109	0.721046620579811	0.887770954256354	0.989950205708831	0.123932277598070	0.118155198446711	0.505428142457703	0.653812022595774	0.768958264058869	0.684096066962009	0.702702306950475	0.224171498983127	0.939398361884535	0.693787614986897	0.713574011594316	0.806759544661106	0.922744570189092	0.206776457935105	0.0186127747263861	0.931111627487221	0.122189150923420	0.443845836726957	0.552309844507730	0.576055901496557	0.0915131672126108	0.269883663704401	0.309136426466267	0.540550425170244	0.0303852724949177	0.208345982813347	0.401790917846999	0.832333661620528	0.826449539702682	0.260623679394421	0.890036233228213	0.168690278712271	0.227810704816134	0.527882687738647	0.255427454937803	0.833728948123066
0.678735154857774	0.243524968724989	0.00463422413406744	0.353158571222071	0.311102286650413	0.721227498581740	0.0834698148589140	0.981637950970750	0.531333906565675	0.607389213768347	0.522495305777102	0.391182995461163	0.527680069338442	0.490357293468018	0.988417928784981	0.761425886690113	0.749131463103519	0.396006745217875	0.402388332696162	0.153590376619400	0.652451072968615	0.0181775336366957	0.00980225226306208	0.618337383621940	0.503780785776156	0.800372092351107	0.653850592062588	0.674776467128286	0.190784648009122	0.671166232988653	0.300184401213900	0.218108729783280	0.747662837641716	0.614626958012946	0.524637345396311	0.263834041526795	0.431980610856683	0.208470223305320	0.440943276524324	0.406373321401127	0.552572178025958	0.573463588604866	0.445656211439575	0.330202242514021	0.751694590854687	0.321023217088951	0.0320728464199854	0.533163240608823	0.800468374899062
0.757740130578333	0.929263623187228	0.774910464711502	0.821194040197959	0.923379642103244	0.106761861607241	0.133171007607162	0.156404952226563	0.325145681820560	0.191745255461798	0.993704624120852	0.769114387388296	0.479523385210219	0.852998155340816	0.539982099037929	0.631069999213594	0.583185731454876	0.272938794123691	0.982835201393951	0.953457069886248	0.604990641908259	0.683838613746355	0.843213338010510	0.343287890241345	0.489594338723354	0.285946856420363	0.0720515512206499	0.438508824236513	0.258582251418772	0.599585548122814	0.401386853814493	0.772366213613043	0.645534505981322	0.0109790922908117	0.972651076977497	0.758766265080204	0.542666987436342	0.454966145002097	0.956196152175878	0.386191138560912	0.957543116962021	0.792581664120226	0.843999511474936	0.229701197871120	0.368350841628801	0.829561804399168	0.827142322836315	0.954754870376370	0.917880091998639
0.743132468124916	0.349983765984809	0.817303220653433	0.0154034376515551	0.430207391329584	0.653757348668560	0.173388613119006	0.855522805845911	0.105629203329022	0.738426839976942	0.218676632399634	0.396791517013617	0.801347605521952	0.873927405861733	0.706917419322763	0.0898916507760917	0.740032327987778	0.0372346340703280	0.402183985222485	0.540884081241477	0.387245431483135	0.783736480083219	0.922331997796276	0.936027326689770	0.877048723385044	0.543663232841362	0.406726915089364	0.437820179166270	0.897865684840299	0.0559761573877905	0.833363563453134	0.228028323600450	0.123219518324506	0.573260383263372	0.710408685278170	0.995215981129752	0.712414805789522	0.127266033325133	0.124025916648043	0.609801823837955	0.892833319318002	0.329041195839248	0.196204918731252	0.113948641995189	0.941817795239884	0.822182194600976	0.339986206482169	0.267747536440096	0.137303658445877
0.392227019534168	0.196595250431208	0.868694705363510	0.0430238016578078	0.184816320124136	0.494173936639270	0.390937802323736	0.644764536870088	0.610958658746201	0.242849598318169	0.105798273250228	0.808514095887345	0.227842935706042	0.270294332292698	0.999491620097705	0.0808624231303137	0.234826914747904	0.673294914108653	0.620671947199578	0.679733898210467	0.142187159290504	0.534137567882728	0.770954220673925	0.124774040660493	0.353141812938956	0.984776236970610	0.666931533207499	0.117036819505658	0.593361860386109	0.0563430185433568	0.403628662773607	0.370864718973405	0.504397860092767	0.789729858025762	0.311859945147533	0.186571444141369	0.0166747129402325	0.00864768787809034	0.470763245866957	0.166890722666246	0.356503617127004	0.223461976125853	0.303851622777652	0.310922713453606	0.0171725409107173	0.570682850481878	0.846710958880530	0.250084620589589	0.504732317557449
0.655477890177557	0.251083857976031	0.0844358455109103	0.168990029462704	0.904880968679893	0.779051723231275	0.831379742839070	0.376272210278832	0.778802241824093	0.917424342049382	0.109697464523194	0.755077099007084	0.498094291196390	0.208461358751314	0.287849344815137	0.777240536548943	0.734957541696052	0.429564459251853	0.154369805479272	0.0365630180484529	0.0251349857102031	0.885359450931142	0.0426598559350487	0.730585361505707	0.449443556571748	0.715678067126622	0.933725659545930	0.814681689518582	0.503840081846848	0.152500637002470	0.390175938130607	0.890928821025695	0.347261312721634	0.235366773150869	0.291457127647727	0.781145268534765	0.800920882057848	0.727079601148527	0.856896327782193	0.188092073195248	0.546401892991887	0.312386342019254	0.483294567734286	0.228432322135737	0.829055908778801	0.571829636228848	0.246069567106098	0.927672720239348	0.404958480117297
0.171186687811562	0.616044676146639	0.399782649098897	0.649115474956452	0.979748378356085	0.715037078400694	0.803364391602440	0.190923695236303	0.423452918962738	0.269061586686018	0.0635913709751057	0.377395544835103	0.900852488532005	0.564979570738201	0.414522538893108	0.905134744223571	0.970598525086615	0.451739234904736	0.381345204444472	0.809203851293793	0.421112253765241	0.899004898906140	0.378186137050219	0.646477432425814	0.963530286843427	0.838969597330000	0.810950032238265	0.324855438630509	0.612809588835559	0.0196210667655841	0.360448893378945	0.856376907728261	0.0921476848051044	0.448019713464051	0.850357337374621	0.195797981026732	0.142509324923791	0.354116466056586	0.0433904715669532	0.0946288698621655	0.346681751254949	0.584523478528556	0.337812043871024	0.651997167217003	0.626590974955276	0.286018272499380	0.581491252368133	0.0685823485554556	0.173572161534717
0.706046088019609	0.473288848902729	0.259870402850654	0.731722385658670	0.438869973126103	0.903720560556316	0.0604711791698936	0.428252992979386	0.0908232857874395	0.765500016621438	0.404579995857626	0.216018915961394	0.574661219130188	0.640311825162758	0.464839941625137	0.533771951767000	0.866930291751916	0.609857169290216	0.161133971849361	0.748618871776197	0.184100289427511	0.625937626080496	0.704339624483368	0.833151985669295	0.0422977979145428	0.433260561007948	0.484548271834990	0.246228114234641	0.819422242231876	0.435175545696952	0.140255359269444	0.402433549813444	0.147849468032519	0.569358183284932	0.911647424007853	0.992358973179927	0.478474472902863	0.780445946096025	0.691625145201306	0.323186272761264	0.622802790659130	0.829914141021523	0.798485829521549	0.0661601245983268	0.538746515157219	0.699133559301209	0.937676879074775	0.299400386560865	0.575183612467853
0.0318328463774207	0.351659507062997	0.800068480224308	0.647745963136307	0.111119223440599	0.890922504330789	0.399257770613576	0.482022061031856	0.266471490779072	0.188661976791491	0.448372912066495	0.790407217966913	0.845178185054037	0.417028951642886	0.763957078491957	0.109154212042459	0.0862345298634963	0.0594032968582772	0.758112431327419	0.120187017987081	0.725775267469453	0.137868992412558	0.729513045504647	0.398282228218775	0.972958334140635	0.470624715606541	0.756749210065512	0.342713221123280	0.531889169492926	0.832221475282818	0.260130194112440	0.318019117496735	0.198169701066402	0.0614014422908470	0.639276147276064	0.802261569764289	0.256835354179634	0.436656641635291	0.978985466675039	0.769596929272335	0.796624685308396	0.290462491547268	0.987487575189353	0.275431379860917	0.650507635380061	0.796257943281577	0.0477872923850662	0.591583534156367	0.606217932572783
0.276922984960890	0.830828627896291	0.431413827463545	0.450923706430945	0.258064695912067	0.334163052737496	0.526875830508296	0.120611613297162	0.153656717591307	0.287498173066131	0.365816176838171	0.949303911849797	0.738640291995402	0.205975515532243	0.818204038907671	0.825808857855598	0.366436616319199	0.315811438338866	0.871111121915389	0.525045164762609	0.370362686515198	0.217801593712125	0.224277070664514	0.749822209360636	0.189206843122376	0.560713411044556	0.417047453742767	0.375692140009588	0.202075096548432	0.617390171454084	0.0868151008658337	0.608635430634990	0.672270237457429	0.496288885639885	0.255370297944443	0.424226709903306	0.369091688824861	0.436554782372268	0.283267898492137	0.234118002458999	0.745874901540650	0.402554392063123	0.159047554722395	0.281820237560867	0.726629532306514	0.441589056151223	0.0539776591702386	0.203299145356336	0.214445740415978
0.0461713906311539	0.585264091152724	0.910647594429523	0.547008892286345	0.408719846112552	0.698745832334795	0.416799467930787	0.589507484695059	0.281005302533871	0.0911134636865350	0.763504640848813	0.327565434075205	0.585987035826476	0.947933121293169	0.100221540195492	0.338097718802172	0.369198804330018	0.772722130862935	0.350776744885893	0.325833628763249	0.841560087468206	0.182141075890434	0.269054731773365	0.835220510478131	0.667120300040075	0.269091543530998	0.971785992989294	0.546553793082959	0.453893465680522	0.520129415310742	0.429397337085805	0.910195226694482	0.431511182901891	0.642315234585299	0.0886658400322831	0.728863868051374	0.661764913365414	0.0492131803564864	0.133780499994423	0.740365469624262	0.125536231354820	0.862057298433146	0.236879783226055	0.880066259726056	0.0944885639205785	0.446215611691222	0.0206180341199909	0.635883198886887	0.519932255056438
0.0971317812358475	0.549723608291140	0.181847028302853	0.296320805607773	0.594896074008614	0.197809826685929	0.656859890973707	0.226187679752676	0.440085139001721	0.576209380663007	0.627896379614169	0.671264370451740	0.246734525985975	0.0820712070977259	0.178116953886766	0.293973053026484	0.685028472661609	0.696432989006095	0.685535708747537	0.546449439903069	0.734229691193313	0.0418198639729543	0.673031165004119	0.322460397362259	0.586439614678918	0.749018467641946	0.987974701230832	0.561920154265977	0.427910919820171	0.863868222933611	0.257282784769860	0.909098187800882	0.694403909684554	0.221265730127105	0.838255587537226	0.498353582523552	0.169608813454314	0.0496319015193902	0.685279684412687	0.692818413831729	0.822394006759020	0.614739550216400	0.702236632667890	0.444330358699235	0.877573934307660	0.465662408365111	0.681478514196212	0.798370257830259	0.989185809639387
0.823457828327293	0.917193663829810	0.263802916521990	0.744692807074156	0.262211747780845	0.0305409463046367	0.627973359190104	0.384619124369411	0.527142741760652	0.683363243294653	0.771980385554245	0.438644982586956	0.666416217319468	0.105709426581721	0.359634913482080	0.746313427703679	0.597941635383889	0.125332181109180	0.294148633767850	0.398880752383199	0.571025872824379	0.106941658550207	0.477492197726861	0.552261616858355	0.675112416405115	0.503887773460489	0.864147529031203	0.395822228624001	0.966052749611999	0.0976979181614431	0.297555384151118	0.591594408907438	0.256784563270148	0.837056445531881	0.584718619263320	0.808990267199045	0.278784020439019	0.0911001754130539	0.909454555749395	0.824078213366380	0.0251505014285022	0.991187788329793	0.375471662697547	0.755914120907961	0.0143621439459858	0.279039187274615	0.598628526633235	0.501701052364218	0.489915162413395
0.694828622975817	0.285839018820374	0.145538980384717	0.188955015032545	0.602843089382083	0.744074260367462	0.291984079961715	0.582986382747674	0.457424365687674	0.546593114590323	0.932853570278820	0.833500595588975	0.0834828136026227	0.142041121903998	0.0567046890682912	0.0103366183433964	0.789363943641905	0.130151450389424	0.530629303856886	0.415093386613047	0.176855057625303	0.616443485085685	0.623716412667443	0.979129132433892	0.361022049194661	0.646809666272781	0.388883775912429	0.398130879531336	0.620055054133474	0.908052203186769	0.424858411704626	0.332571407335551	0.00975864988515951	0.971075231442514	0.948108735396022	0.356508933481046	0.198221794513839	0.594037031444121	0.610868982383243	0.827977549139487	0.414428880924032	0.203698875185622	0.973704902674984	0.603296375815349	0.294302626846237	0.675375318416595	0.114030034515656	0.650812135949142	0.694873211187083
0.317099480060861	0.757200229110721	0.136068558708664	0.686775433365315	0.711215780433683	0.500022435590201	0.431651170248720	0.251806122472313	0.875371598604185	0.425728841871188	0.972740854003014	0.768854252429615	0.625959785171583	0.166460440876421	0.521885673661279	0.0484473392532221	0.367652918437877	0.0923523387192016	0.832423386285184	0.180737760254794	0.957384022595723	0.939661010161067	0.236444932640910	0.549308533018303	0.620278427071086	0.307745582030941	0.454741828039112	0.515367219211572	0.695389951918004	0.108016694136759	0.119207259421287	0.853063629209919	0.532283071060889	0.846372887693173	0.0610289291925092	0.0732434344898074	0.195071533284261	0.241084055169022	0.899982796432861	0.293367934008392	0.731407467972937	0.827209084946655	0.972305555688457	0.783265937404036	0.179914878504240	0.903664526363540	0.796245350725845	0.795954985556127	0.411421827387765
0.950222048838355	0.753729094278495	0.869292207640089	0.183511155737270	0.221746734017240	0.479922141146060	0.0154871256360190	0.290440664276979	0.518052108361104	0.644442781431337	0.192028349427775	0.167253545494722	0.660944557947342	0.620958643935308	0.335848974676925	0.667916121573624	0.206027859505195	0.00782029356933489	0.597490191872579	0.255386740488051	0.265322036192920	0.354455730967329	0.177123754498317	0.330423609606603	0.811150885100285	0.138724636078145	0.246687197638079	0.657530542095911	0.720164612017979	0.516996758096945	0.495066923800459	0.442397893041165	0.279391965252965	0.505999455890548	0.584641303355111	0.590991455274849	0.326839648349976	0.841369101972144	0.193433751939092	0.309369242422749	0.781374000275963	0.675861618952774	0.643698049421405	0.113930638678426	0.926294268197950	0.908525898848375	0.617850587139279	0.233373768071567	0.0347767400997466
0.0344460805029088	0.380445846975357	0.579704587365570	0.368484596490337	0.117417650855806	0.904722238067363	0.984063724379154	0.617090884393223	0.943622624548388	0.647617630172684	0.138874202829155	0.861980478702072	0.729751855317221	0.573709764841198	0.175669029675661	0.603467983830770	0.0866665473955323	0.423109385164167	0.335311330705246	0.0205357746581846	0.924580895239601	0.410629090059514	0.829643385697585	0.619471555177780	0.0192574774141414	0.475572933797563	0.784423093024177	0.950915198264959	0.346895190287614	0.143156022083576	0.706407227537561	0.904355478217944	0.946230153519927	0.278875611145231	0.285108085658642	0.910187830728141	0.880337860379200	0.857212764090606	0.754424581488250	0.523029798441993	0.367285915131369	0.248949470039808	0.860098876854161	0.978563885159978	0.0681804368270346	0.747196944130713	0.0702135239869584	0.600838938434792	0.292831555968535
0.438744359656398	0.567821640725221	0.549860201836332	0.625618560729690	0.296675873218327	0.609866648422558	0.167168409914656	0.265280909810029	0.637709098072174	0.679016754093202	0.696266337082995	0.989872153631504	0.890752116325322	0.0520778902858696	0.208946673993135	0.526102465795561	0.771933917099107	0.655573174937914	0.299225023333107	0.923675612620407	0.223770404697041	0.984349416984452	0.766921667935265	0.360636571002203	0.0838735082828999	0.362459280818746	0.882837605583053	0.722348514327498	0.516990420525310	0.559370572403004	0.243573372680951	0.0331794059521274	0.906443266510002	0.746617221828201	0.827732173448263	0.193765936166610	0.471101865015748	0.963612200951355	0.346260716664775	0.325298992494426	0.744867856241673	0.475785626569533	0.401883398008086	0.848596675479549	0.581093227578492	0.260511507083546	0.0692789725680013	0.112462378383286	0.801441737777535
0.381558457093008	0.0758542895630636	0.144954798223727	0.780227435151377	0.318778301925882	0.617666389588455	0.106216344928664	0.824376266688835	0.957693939841583	0.635786710514084	0.0938200267748656	0.514423456505704	0.982303222883606	0.931201384608250	0.905153559004464	0.729709448223228	0.205674521464760	0.722922524692024	0.452592541569324	0.653699889008253	0.373563807642645	0.945579189035263	0.934478273118270	0.756509543501944	0.974801667184890	0.788113428398547	0.913711681293018	0.400079745362338	0.556694632012102	0.00457962394732347	0.785070081934006	0.532426482500133	0.392684575974112	0.236930384112870	0.190986440697398	0.432367791534398	0.403969372170941	0.488899786160604	0.418625414302713	0.831842510486068	0.892267188231107	0.399075226726792	0.631930797977457	0.0506464976705434	0.637151222525225	0.689637840074109	0.136007388620090	0.515765653195914	0.346501990563077
0.765516788149002	0.0539501186666072	0.853031117721894	0.0811257688657853	0.424166759713807	0.859442305646212	0.372409740055537	0.982663399721950	0.240707035480160	0.945174113109401	0.525404403859336	0.884281023126955	0.769029085335896	0.728661681678271	0.675391177336247	0.707253485315422	0.388271631047802	0.531209293582439	0.422645653220462	0.932613572048564	0.0875003495765857	0.676644678433539	0.107888905084364	0.413900748690190	0.651349532415353	0.780295820844110	0.558284923622275	0.831871339329810	0.156495219114045	0.766681998621487	0.0740895768609269	0.716497346504382	0.0248552338448721	0.957345281619123	0.442529962202884	0.749159729068009	0.179231476423447	0.220310100568633	0.155719830354892	0.810294790743841	0.242603386279670	0.599438249091412	0.985236639414830	0.466201833790636	0.651269264764942	0.131830665475512	0.788891319657009	0.837840690870234	0.0833159448238722
0.795199901137063	0.530797553008973	0.622055131485066	0.929385970968730	0.507858284661118	0.805489424529686	0.198118402542975	0.730248792267598	0.676122303863752	0.208934922426023	0.530344218392863	0.588026055308498	0.581446487875398	0.737841653797590	0.468468199903997	0.781377051799277	0.551778531957228	0.108817938273045	0.359606317972236	0.163512368527526	0.640116548246715	0.988302262313286	0.182227505601056	0.492345104384938	0.231237816164352	0.668512214253545	0.598868102746205	0.134338341728708	0.562056045561775	0.848709226458282	0.393883426981697	0.179301843821789	0.671436796572460	0.620260036077771	0.393411506367576	0.0391844866475830	0.968924996147292	0.226208640841286	0.819000583926841	0.556998261278609	0.129596975837540	0.800522765803851	0.559477405987276	0.325653274948034	0.864622012533553	0.123500832319801	0.0923984579238296	0.920790107998705	0.511106370942860
0.186872604554379	0.779167230102011	0.350952380892271	0.775712678608402	0.0855157970900440	0.576721515614685	0.489687638016024	0.343877004114983	0.289064571674477	0.709281702710545	0.861139811393332	0.154752348656045	0.928313062314188	0.0634045006928182	0.912132474239623	0.287976975614171	0.228953252023100	0.631766373528489	0.558319199869297	0.921097255892198	0.180616887753108	0.766831387216594	0.0990952824224585	0.694743233132610	0.403491143124590	0.133503859661312	0.148876720337549	0.0604667719398284	0.694803289108456	0.916821270253738	0.00339412296430741	0.336532925801063	0.837170635377055	0.600262145507628	0.826573979042765	0.946324989805483	0.407455737802620	0.536787804512826	0.624923527846277	0.262964033730157	0.225067882127913	0.105068771291171	0.933591915842209	0.630205124999750	0.0559525294070209	0.190902853244491	0.237868792007306	0.498227929455356	0.366833407852287
0.489764395788231	0.934010684229183	0.513249539867053	0.486791632403172	0.262482234698333	0.182922469414914	0.339493413390758	0.584069333278452	0.671808165414215	0.236230576993797	0.484853333552102	0.199862822857452	0.580090365758442	0.860440563038232	0.104011574779379	0.692531986386519	0.641940620399187	0.126499865329303	0.742545365701939	0.794657885388753	0.0450511074735742	0.336699264391476	0.489763801923447	0.972733885079784	0.122020518252130	0.0215558872034970	0.899713484535739	0.0842470523146596	0.426455535710237	0.986968274783658	0.220676891933024	0.187712948575267	0.971499638311263	0.172604501647669	0.676871093438419	0.763673323663761	0.844487396483448	0.762109709211147	0.738560421610648	0.680566202304450	0.350013919000766	0.821442194126392	0.720343206000748	0.230299163777674	0.816855173773850	0.145732099496291	0.243647912616785	0.277611122264388	0.739479504887487
0.445586200710900	0.129906208473730	0.401808033751942	0.435858588580919	0.801014622769739	0.239932010568717	0.951630464777727	0.107769015243743	0.695140499551737	0.119396247797306	0.393456361215266	0.406954837138907	0.0169829383372613	0.934405118961213	0.745546073701717	0.556669834964013	0.484480372398180	0.134303304313575	0.424334783625691	0.577394196706649	0.723173479183095	0.662381860399481	0.193245330468871	0.327754960493407	0.268438821397283	0.559840705872510	0.450393580652116	0.163898318329708	0.836270420676314	0.505133101798823	0.00130056870059614	0.321927183182924	0.0569328854352480	0.0903467381432246	0.207603034379981	0.558820550509560	0.615325097130850	0.347567150448759	0.805112420706954	0.233653145442385	0.287084613146176	0.841086330045423	0.484038516812342	0.579884973281289	0.528922466328429	0.585043615268716	0.104822212658895	0.652519960748294	0.524740163941995
0.646313010111265	0.568823660872193	0.0759666916908419	0.446783749429806	0.0292202775621463	0.886511933076101	0.920332039836564	0.906308150649733	0.0679927684700106	0.607303940685635	0.671431139674026	0.748705718215691	0.120859571098558	0.984398312240972	0.736267455596639	0.396520792581593	0.151845525116267	0.0985940927109977	0.429355788576205	0.440035595760254	0.347437645581790	0.244165286790279	0.895891573792568	0.837803183078576	0.257846170112605	0.300819018069489	0.205672339463963	0.324219920294049	0.731387066161933	0.271421624417515	0.189179670994735	0.403856711230207	0.450323812733453	0.255262202643589	0.318104726150263	0.183842944465775	0.376611078032737	0.461231759391499	0.0672226575631786	0.456425364613112	0.927488007179428	0.354506244400439	0.639031092681230	0.603156320439897	0.694350560622442	0.0733616900804668	0.858352760228758	0.917298803800668	0.804520877458731
0.709364830858073	0.469390641058206	0.239916153553658	0.306349472016557	0.928854139478045	0.0286741524641061	0.0526769976807926	0.879653724481905	0.254790156597005	0.450137696965896	0.741257943454207	0.825583815786156	0.862710718699670	0.858938816683866	0.561861425281637	0.0615906670539647	0.781931966588002	0.142027248431928	0.124872758719813	0.257613736712438	0.660616824502904	0.295507250831597	0.0990896496818146	0.739072227273528	0.331665238742629	0.939409713873458	0.899650990509081	0.301726777204647	0.360031042085772	0.100750511921236	0.142484054820971	0.548566299856964	0.582470301736287	0.858570531259210	0.133810985356126	0.497948815018947	0.877181749337097	0.639323762199356	0.950790316505566	0.384566894511524	0.0513137568167955	0.430069462615833	0.887636865889604	0.599879095832857	0.212404896281834	0.822326222185306	0.698199766179566	0.509839453514736	0.816911179049531
0.754686681982361	0.0119020695012414	0.123318934835166	0.508508655381127	0.730330862855453	0.489901388512224	0.737858095516997	0.817760559370642	0.224040030824219	0.458725493648868	0.520052467390387	0.789963029944531	0.484296511212103	0.785558989265031	0.184194097515527	0.780175531491174	0.100606322362422	0.168251298491528	0.0244340160503740	0.751946393867450	0.383868601071971	0.680178371230502	0.0441655717626611	0.954174456379543	0.152234012862946	0.980903636046859	0.762585539373227	0.0116809911303396	0.454212371853399	0.507848830829537	0.268075999123376	0.0487385927822667	0.686637814496303	0.911067053397794	0.671462889478031	0.517845600234051	0.784852427283024	0.917336040866845	0.497577011022161	0.538601438698022	0.592666755206387	0.572239218412685	0.198736750098921	0.448427880383915	0.543279946249851	0.722902973268465	0.733742133263281	0.974191483802598	0.189471481685439
