# Supplementary material for: A novel user-centric happiness model for personalized tour recommendations
Source: PeerJ Comput Sci. 2025 Apr 22;11:e2837. doi: 10.7717/peerj-cs.2837 (PMC12192884; doi:10.7717/peerj-cs.2837)
Supplement: Supplemental Information 3 [file peerj-cs-11-2837-s003.zip › HM/pr01_10/pr01/Connection_3.txt]

0.452895968537810	0.138012538499289	0.168561322199441	0.0919538941412084	0.255385782086055	0.244304486901790	0.0839635728411284	0.134559713199278	0.130363999527732	0.333916363506858	0.330972375952826	0.173856335638763	0.159262122699496	0.422427837288132	0.256688709293787	0.298605675168927	0.168791932026023	0.147033166879314	0.0981244611284777	0.145092632565364	0.114334741052751	0.313673251221734	0.263923415209399	0.278647577902381	0.0159613147519892	0.174003829858057	0.143310194447130	0.441243153700149	0.269952546924813	0.193194949296086	0.292804562850939	0.0874460326678914	0.276366066589471	0.359716376297999	0.349816883612881	0.285495537731203	0.497121505322025	0.232477141657267	0.0807862869451654	0.377572952350261	0.495851860480977	0.0814494501088662	0.350412365385618	0.197683136977605	0.0177117303413942	0.351260136076732	0.462929019008743	0.325265312227456	0.0986394710486570
0.0634934081467530	0.339851338426837	0.0810911540966214	0.119976262832451	0.408813854161131	0.289262530511719	0.489340324820579	0.211417807504404	0.297178125332165	0.422196078263602	0.385142757401830	0.0749986269158415	0.267032063685363	0.104702542010467	0.0888012302529325	0.149968495044894	0.303932953631473	0.118686509852790	0.158739887574718	0.158760291449613	0.0320935436959493	0.0108249073151532	0.205796756703767	0.386247533593812	0.178434493091271	0.0608292271538631	0.400410143475767	0.142475109012411	0.0476863463139108	0.387777321125268	0.381443547955370	0.0693244857962976	0.137405702418750	0.325020375962695	0.362591177511694	0.0848835330132443	0.427425841545338	0.406988463410467	0.357817702083737	0.371202535338471	0.377610200838915	0.419202884836515	0.371234878493640	0.496087651247653	0.256907417519138	0.478217278630234	0.246319299230891	0.258135282887065	0.0555924918944668
0.456687928069510	0.327549001986920	0.397142270341954	0.208633534542185	0.397415708441727	0.118641789885761	0.356347235839457	0.273935450607422	0.0112562963701159	0.172231205650521	0.175109006720553	0.293046033615731	0.0449753393852905	0.276145670769388	0.199294748367922	0.0670614664143412	0.370627024751109	0.265436128513964	0.158214499573145	0.326845066983238	0.383664755388287	0.455284994261514	0.301319109018199	0.155970028748134	0.331326917143607	0.442076528874830	0.448055675716302	0.336612993226129	0.0732574282211158	0.367135552842970	0.0414813245552719	0.299442805183933	0.120750870867056	0.363457275456326	0.114943039428748	0.0738278885758684	0.481201969855985	0.449222068590060	0.288869438096205	0.415564787855057	0.490227424715187	0.0837804651056354	0.378942075310393	0.201175808467974	0.203865080886319	0.222271081436736	0.327441449224834	0.163194067544441	0.148677146684311
0.316179623112705	0.0813058675973153	0.155607521022402	0.0248272151628711	0.322159065096846	0.229424414089966	0.250235812077422	0.471368492138467	0.212629660107067	0.390259826365679	0.331004799179567	0.131072658863904	0.0558528720966017	0.314941692532211	0.0669656254939856	0.106300766679421	0.0524066209867498	0.0457493656697061	0.108781654711410	0.478467962035342	0.335601092678268	0.400279328139406	0.375260027961868	0.0894912396571675	0.140750779574245	0.0471391950320730	0.298763288408915	0.332139952209025	0.315570603507478	0.215138922537078	0.330798096541357	0.450528952841363	0.121572589703275	0.186923832919991	0.288026728160677	0.238039859133728	0.339470504488517	0.214619271557414	0.216649488604559	0.0782509233751008	0.117391320331424	0.251100307704736	0.194564381784613	0.329428240536466	0.0540230183077795	0.0426989154063225	0.445061738980843	0.330888098389251	0.198209267780863
0.0487702024997048	0.0594988407791883	0.264266567753106	0.451358054957641	0.189304691330134	0.481544269643457	0.235544187270970	0.208872052158331	0.156359443410308	0.337666032873500	0.208079294984898	0.0222270461391192	0.0681462744691493	0.0159955078812835	0.0154447743724758	0.447470837720407	0.0639441898914976	0.202657709940296	0.125520923007868	0.467865436392440	0.357606257392920	0.372923742171361	0.291766587130979	0.169477839123859	0.115191533658732	0.465020313053745	0.442008367861910	0.0614074969497629	0.429660205714393	0.346876287066957	0.258489507353107	0.469689882942119	0.0770797245850372	0.290791041606433	0.405314052503970	0.454051208253475	0.201750694402180	0.167164709811110	0.442121391315547	0.228654360275704	0.264279544276333	0.499664739512860	0.214651242499919	0.450674061517256	0.229937814471157	0.0286700737706287	0.269262787234511	0.0587827423108782	0.210377841674246
0.139249109433524	0.249182025991071	0.0828243647498905	0.472393594860823	0.405790229141239	0.273402859369484	0.0298094337898196	0.491526233234928	0.0807423721558750	0.00335765715923875	0.420964576345655	0.377466633615590	0.339326152400094	0.307356709558570	0.469570853034774	0.0357264063935223	0.274770053507599	0.0524231235578783	0.446461202642989	0.228943166927183	0.321030414216926	0.406556406805380	0.275896257467984	0.105072818521776	0.355564275590163	0.199509984517278	0.471865770597896	0.203659211528406	0.487110815619357	0.472606743584230	0.0855240087627236	0.110592227969539	0.478208180504012	0.0580592563897002	0.201921684192033	0.276087513357917	0.467489543089026	0.298323552222623	0.196525877688456	0.309050248047190	0.0257180267834539	0.177703575633941	0.478172328750329	0.497690888258943	0.225441376837915	0.314725243049740	0.141102582279111	0.0739087070908032	0.155737678825226
0.273440759602492	0.479871979258041	0.300990970700818	0.245432046234040	0.266412794399727	0.260567915402001	0.340985952074532	0.150727474356033	0.0893830933761841	0.301085243790898	0.416458409537608	0.121392678910481	0.247588509544830	0.181205731136526	0.150653032293196	0.121243279468360	0.242614704292480	0.0561419810780133	0.351611612278146	0.120239198416042	0.209524146812442	0.191653159312765	0.291785309378857	0.255076259882625	0.312286458496654	0.0237007310145754	0.274579043709951	0.137643475657845	0.285419213736092	0.392116299115870	0.469278932165921	0.241335687698207	0.467830687758300	0.0288271806074361	0.494219633599873	0.0164699463749383	0.239742272816241	0.450995404353281	0.0894875763138661	0.466091677523525	0.378437735492311	0.0235388547744170	0.286485683635242	0.326581640547345	0.275570167902209	0.398089533249229	0.487978758939982	0.00988233186440851	0.346921585466113
0.478753417717149	0.170192863333067	0.131485642270072	0.244626319200009	0.175363551788442	0.115797193354262	0.0212155687503708	0.350549377950463	0.211442844550042	0.193385597260492	0.128220496114574	0.221201156500972	0.0948552030087901	0.0247662895210306	0.147766917237678	0.0268771961043569	0.445237839592219	0.392213945371956	0.277868971359693	0.381948972143239	0.195381041102087	0.308639616158225	0.255909959979238	0.453182161632607	0.295304326459818	0.171186751580370	0.364193412297178	0.358334870319571	0.498425107287474	0.352785929065534	0.295241588571286	0.188005557962377	0.409357218604122	0.489882611987993	0.0449994074934442	0.0269314632177781	0.115895805831558	0.351033224679838	0.316666790160061	0.417544117779676	0.300989883137755	0.106830292560400	0.424861027109337	0.0542182139277574	0.402702158503999	0.345595666429072	0.0182127577627401	0.482145865149780	0.0459359166357498
0.482444267599638	0.292633875489889	0.327039549238391	0.168859704910689	0.469500780999943	0.244448871960083	0.0357227323003212	0.333169425792213	0.0471146694438673	0.457995622065713	0.306730368406438	0.343898042560054	0.247502912495110	0.244784994588661	0.166468140918088	0.220861028532212	0.399480139406440	0.145785158953465	0.0922168338788266	0.379663691565548	0.408070051437661	0.287747429851407	0.0412963634993497	0.314461969326159	0.330218983156301	0.367983079440082	0.288379148929005	0.141692190814468	0.276770786747766	0.0546671197621729	0.220317340380420	0.261890018482935	0.364130923911417	0.142411863430309	0.160470516323881	0.402531614279451	0.198145124254888	0.188727551035432	0.312000277156172	0.447711758171175	0.428584354561104	0.198919562051353	0.138172658149112	0.0180570153976780	0.350425036393030	0.172653931107583	0.163122286530156	0.485186451006656	0.201044309518523
0.0788065408387741	0.111905969745568	0.344607251570004	0.450026923208831	0.437971405746492	0.312030044086845	0.260824921232142	0.269563232521428	0.299261834378371	0.000575528564553618	0.291124582263614	0.179614105200930	0.0738041109883443	0.0962551980310374	0.233534093514426	0.00664160023362626	0.367170541847985	0.301766719375443	0.106015421266160	0.370324032489307	0.158713931827925	0.265025852382508	0.359785067429745	0.0507669444061561	0.0237773365569330	0.397341078666903	0.0129287355415698	0.448099428424748	0.257729227420163	0.194965328578243	0.470959465155641	0.132436296774295	0.0879058641377649	0.297487149404798	0.255704469409589	0.225687427351724	0.352538737556394	0.367477962715007	0.163970798486624	0.291259262334015	0.494138569629057	0.166834090190147	0.311161807576225	0.309045619523487	0.436117751960799	0.473408333580797	0.486506811946410	0.0619302535734099	0.147590402014981
0.485296390880308	0.375633529652826	0.374075796411855	0.184623390560108	0.275078171449211	0.339567770432874	0.0483650128904335	0.349052760090154	0.235462128179167	0.231224579621164	0.270369668562205	0.368170037150601	0.0274870734530941	0.0615418737729726	0.324099203233079	0.448595675486786	0.0256659430561855	0.482211333607951	0.0386734040563384	0.371844170743663	0.407269886450326	0.137534877910968	0.498078055648435	0.195427376363177	0.174392404255029	0.272452949122336	0.223265489142407	0.413289446156780	0.165341032995134	0.295452365202668	0.327956910128571	0.0341786102354146	0.180185488521227	0.481080515505630	0.0303031832841211	0.191323114779979	0.279279517280275	0.477051393235607	0.401482657979119	0.291373403180896	0.464742236212809	0.114801265984099	0.294180842306769	0.283572180948998	0.0260960762144505	0.260095159105739	0.182516312652874	0.233705013387230	0.153248389513190
0.478583474121473	0.127547557729635	0.225270799251249	0.0556013776468937	0.311237543000614	0.197757607834297	0.409074276929812	0.333263956701293	0.347974656650804	0.212174519907688	0.434970516179004	0.197353737639382	0.425356337144504	0.102747085453840	0.0126140907465181	0.0983290956838160	0.0364426495494881	0.216242496985181	0.456900205389784	0.0529602083663827	0.394536757469479	0.124314479830985	0.177267152478461	0.0273083076118288	0.225670290177872	0.343111731492020	0.323150978675328	0.195013256406999	0.215000899196698	0.229690023983163	0.225972854630193	0.218163538740051	0.0943949863208025	0.0928891317042891	0.362843961772922	0.394821851844845	0.378315350447184	0.271406556551776	0.499738929317946	0.427462969484978	0.204757466719408	0.468060088751034	0.481734232903496	0.480982328902663	0.109840655702673	0.476906512598963	0.154574809447959	0.328347001652237	0.0527805653676374
0.242687824361421	0.252978525832571	0.0419106889984663	0.390126034160569	0.293522352265708	0.183718324272238	0.408773546039643	0.0890662272001689	0.349943924964146	0.230458183014482	0.132389513237815	0.341707933483989	0.280279763677442	0.0732574553074449	0.421103306209667	0.0466852583775465	0.0442637298373602	0.347376097308970	0.353357608848465	0.340780215235158	0.426131945171923	0.225819385225986	0.485629407591703	0.250641456601608	0.120452498560055	0.446816347966801	0.260601476336209	0.248951471482093	0.245903126801872	0.0251699933694771	0.419848710359835	0.0869265186825005	0.000599198420021707	0.0965199079885133	0.278277874280996	0.182143434749897	0.497740529277629	0.270052916179683	0.490489080466073	0.0174328500239654	0.000170731109069455	0.341594392349991	0.0429513474836255	0.373052734709444	0.229821005055683	0.0367978179041000	0.0604561922903141	0.145092783316434	0.296913802282134
0.400140234444400	0.349538361328343	0.114488484358409	0.194869418480627	0.103871146366514	0.493991001580816	0.361219796183421	0.0640071998600863	0.319265379135919	0.385079864304305	0.159037037740530	0.352023715167133	0.464804433378332	0.0945360872363069	0.279516272494348	0.153683449793960	0.399175432056976	0.379049637644727	0.278894483377438	0.231630289296860	0.252818308785878	0.113856413013274	0.173224380650180	0.215860585942124	0.357522506648088	0.0273958949598662	0.186156330389756	0.347402596336247	0.0355185419564764	0.114343792010110	0.266311751237173	0.0130535540774525	0.158209756866272	0.170822052322571	0.264679951240628	0.266174967499455	0.481215702183317	0.155554819802001	0.0635184710974285	0.442710047742402	0.270439161381522	0.481056897861432	0.250249445801975	0.331258049217541	0.479266798064505	0.103515974036537	0.457882852020395	0.377268319858147	0.141363758122379
0.0709431693136077	0.445451626267899	0.456668680750835	0.120845642956916	0.150623165139745	0.0188694331197761	0.0749327212389834	0.499540197380680	0.0168019180332147	0.161235903593389	0.0596072705270956	0.221152706691685	0.348333600277614	0.0213262054555717	0.427049974636722	0.228028833421871	0.471504069785351	0.216321163073550	0.156714494968296	0.106081602627467	0.317830694430688	0.402224791806535	0.443271930880153	0.498780174756095	0.428091146003144	0.151830689858508	0.468567333170781	0.417184500549969	0.443869607766358	0.417094530528450	0.276943532895638	0.477339137040225	0.349808493198528	0.466448947909040	0.414991216016598	0.355828352990633	0.267533552628079	0.0356172859622919	0.116120072980896	0.203865405677991	0.103865310998030	0.218986588816399	0.260794838249027	0.261656659206005	0.395022678489719	0.387513906990984	0.0677391028407510	0.279059025679486	0.0776108104697502
0.210880641313138	0.479645712602722	0.0761890094846115	0.201956072794057	0.235461674258795	0.442584004101238	0.329802626454154	0.0855605331782161	0.0344030495590256	0.392369647380371	0.469914735172460	0.00978881177665936	0.291395482587920	0.317598958429941	0.173939597163631	0.0508346968123776	0.341857786204179	0.327749019901769	0.0831017814510753	0.0492593688440542	0.475447207689068	0.493052120947985	0.227347432495954	0.405801290497661	0.140753847559277	0.0230957781657739	0.414766412263257	0.304814844837866	0.0323167955254342	0.00782234634826351	0.340032765041680	0.215298259929709	0.312627590089520	0.195333768308798	0.429379517035902	0.435738258997923	0.481935064985857	0.0909902335845108	0.0118162333291125	0.0181910152239160	0.109641794091215	0.470168327210454	0.0450830010844818	0.129947140742199	0.225937304521250	0.457093910621887	0.166058945914170	0.213896297774228	0.000329333793056164
0.457867762594534	0.273607764981902	0.412908488744774	0.0482272625841943	0.115244080105779	0.456643413819620	0.259297471255269	0.0163004102652640	0.159799867590248	0.235678576855306	0.322775937486262	0.165428940107036	0.407698605738711	0.140933427940215	0.223013324027551	0.497694863827546	0.0660414778567814	0.0548775253615258	0.311248629639948	0.411787236963919	0.221982077509405	0.0149959751346950	0.206713644510408	0.242825834949009	0.365525414861871	0.0977383818168992	0.424542739977228	0.287368580428204	0.218092477865724	0.431855432527933	0.183594952658684	0.480779286551832	0.271531087671926	0.136608353999982	0.394514461656975	0.164344805836115	0.0578129395906296	0.0464944634353390	0.303716305200928	0.373073971368860	0.162903131367111	0.00291716228618544	0.452333239845063	0.480996883458086	0.166714093230433	0.391275323855150	0.448739946199942	0.133597028637100	0.141797708539191
0.396103664779777	0.0693122214143396	0.269171217630029	0.0659866463031675	0.422154396347695	0.398091936792606	0.486487277381931	0.280599896354830	0.265432140347063	0.0178813666345590	0.239731612474444	0.212154748416569	0.439506952298589	0.269298339022670	0.0271197422205648	0.166046416726250	0.361362269828383	0.466879924192666	0.493967367476248	0.0875048686910398	0.0300094098897380	0.267832095333619	0.108866034178650	0.447223877783697	0.0688814462597582	0.360082901258263	0.186267119949770	0.163021085461396	0.413314753309446	0.0390345265162171	0.119645303096773	0.381207242001496	0.219518601693835	0.0759735399234221	0.158916526863114	0.325059012698889	0.0257241466151026	0.231744623881122	0.0554046606435750	0.0774143853755528	0.0479747083037922	0.305153515034938	0.442194469254930	0.270102018756760	0.0295476563400403	0.147767098082438	0.249824388923637	0.376868037066531	0.275405437489800
0.479746213196452	0.0746470027795287	0.498067358313443	0.471025295387743	0.0973821447835246	0.0493561393277872	0.324495746356178	0.440933250225905	0.327222853878533	0.0879372078417655	0.319658480520054	0.135135211716033	0.494455808039795	0.347581519722166	0.0885537668945546	0.148673407943961	0.0551767403211743	0.0937304032108433	0.0852160115284417	0.0817849548924966	0.433374948499659	0.0435386099504462	0.0628272936813131	0.0687732973835324	0.418361390874859	0.360876636749648	0.296592287609245	0.228212300425873	0.197267342116517	0.334521295040778	0.289461746229547	0.00367433055142347	0.143713633741271	0.198554421371726	0.226103726881491	0.487418074001379	0.152174472818287	0.00466625601388471	0.203729753939199	0.0719541643374340	0.373766830869152	0.400537878483060	0.219494833402795	0.0151350817098844	0.370452651446794	0.0759228611572423	0.307644121107528	0.449188162502816	0.435451095751842
0.327870349578293	0.128754127061868	0.0390877643765918	0.478067270114901	0.112960890486199	0.130935591935358	0.400165287676201	0.334587652267197	0.203809598520576	0.360879016695551	0.272358055263381	0.0985268990477279	0.000261187678472385	0.249558006741295	0.331404030980487	0.0310226106598163	0.0587464260759165	0.133089419453819	0.128896125286007	0.332993608205555	0.315594367134506	0.401045720277902	0.154457296783408	0.195002457222643	0.0693008578711800	0.438899535575764	0.436276282323779	0.356897791616567	0.306737440852631	0.250105662140551	0.433443527336254	0.340019320230069	0.250829553373345	0.187361233475621	0.376113985024971	0.0379836806470678	0.290095916571356	0.457512955867895	0.442038403330981	0.302979526661874	0.374254478696646	0.116490766706824	0.390861306458583	0.348157231705564	0.253397262027751	0.423955261156891	0.291566484044324	0.364222016978893	0.0211267126662464
0.0178558392870948	0.420358627991831	0.221339134887723	0.287604297539233	0.0853540235739293	0.167678419981398	0.226898854363460	0.0952166335899771	0.409990611390970	0.236742996482660	0.323655740146564	0.410860592480655	0.432719295506512	0.267900527875557	0.165414497601652	0.149121985943882	0.320358961482963	0.398915130105799	0.198399659316572	0.447194687677121	0.177536825939425	0.494572454850170	0.363052215832416	0.463678112499062	0.294104692694747	0.291216482243705	0.466750804253553	0.442202522637998	0.409320367541105	0.108996899375077	0.203388380107613	0.352975377124442	0.380773092834823	0.0655573535215027	0.0549308528753429	0.293509583541386	0.265482226169141	0.321370869566552	0.274066388738294	0.127240422025684	0.271649716542554	0.466234337960489	0.0742325114717042	0.259858078960439	0.0999627065696773	0.392427295546575	0.349126963313707	0.203415067327244	0.452360990733163
0.424564652934389	0.127141089485766	0.0533263850902922	0.0298897714735779	0.113832148908277	0.339863975688669	0.216195751891731	0.184458273031947	0.359179471602942	0.0763606002191159	0.271942966999820	0.214960704691633	0.306283234741999	0.222591582648021	0.449243068917150	0.0231756324490904	0.164407107378401	0.243801887716962	0.0369973847884690	0.258279104175635	0.498501635803324	0.0334731291988751	0.391436036489562	0.458746916208058	0.183078400227469	0.0353421676933250	0.334232137180688	0.360427835408466	0.443117519531303	0.285807862702045	0.0563075705125234	0.322564393303691	0.381204024394357	0.217520358947813	0.0548711842969518	0.206943248886680	0.450604046326572	0.000709529101201478	0.184501538355809	0.162077102502911	0.169066158262027	0.381631387666871	0.309907963630436	0.0295152778322421	0.213596775550644	0.135415751075659	0.0146661713771810	0.469157920126849	0.0654870431825832
0.466996623878775	0.407142413034408	0.480949040427527	0.117389956686203	0.217849342051950	0.0682765686776848	0.412656897701023	0.230362968630206	0.484324665115547	0.170562303524555	0.360523310289906	0.443885477128177	0.494975102854415	0.0619661387990351	0.0590775992233553	0.252714071228852	0.326906011297887	0.384479132029435	0.342048033481005	0.351351153475238	0.112085749491564	0.469699180942267	0.346893807493449	0.356787005797158	0.403379772330553	0.461372285094546	0.103388228967553	0.00930638736319306	0.465555813743610	0.0610945754617099	0.221922918363479	0.276154922253865	0.288027950748279	0.0457565836063054	0.134941831852200	0.154568213233134	0.270275212585122	0.0151926362474589	0.104172991406673	0.200895458923499	0.416166830810264	0.413224769851341	0.130311839697210	0.445018116614107	0.0843451393561356	0.113905352408067	0.263941343869324	0.127713727468901	0.416864474061533
0.339367577428887	0.121762484362495	0.00231711206703372	0.176579285611036	0.155551143325206	0.360613749290870	0.0417349074294570	0.490818975485375	0.265666953282837	0.303694606884174	0.261247652888551	0.195591497730582	0.263840034669221	0.245178646734009	0.494208964392490	0.380712943345057	0.374565731551760	0.198003372608938	0.201194166348081	0.0767951883097001	0.326225536484307	0.00908876681834786	0.00490112613153104	0.309168691810970	0.251890392888078	0.400186046175554	0.326925296031294	0.337388233564143	0.0953923240045611	0.335583116494327	0.150092200606950	0.109054364891640	0.373831418820858	0.307313479006473	0.262318672698155	0.131917020763398	0.215990305428341	0.104235111652660	0.220471638262162	0.203186660700564	0.276286089012979	0.286731794302433	0.222828105719788	0.165101121257010	0.375847295427344	0.160511608544476	0.0160364232099927	0.266581620304411	0.400234187449531
0.378870065289167	0.464631811593614	0.387455232355751	0.410597020098980	0.461689821051622	0.0533809308036207	0.0665855038035809	0.0782024761132817	0.162572840910280	0.0958726277308989	0.496852312060426	0.384557193694148	0.239761692605109	0.426499077670408	0.269991049518965	0.315534999606797	0.291592865727438	0.136469397061845	0.491417600696976	0.476728534943124	0.302495320954130	0.341919306873178	0.421606669005255	0.171643945120673	0.244797169361677	0.142973428210182	0.0360257756103249	0.219254412118256	0.129291125709386	0.299792774061407	0.200693426907246	0.386183106806521	0.322767252990661	0.00548954614540587	0.486325538488749	0.379383132540102	0.271333493718171	0.227483072501049	0.478098076087939	0.193095569280456	0.478771558481010	0.396290832060113	0.421999755737468	0.114850598935560	0.184175420814400	0.414780902199584	0.413571161418157	0.477377435188185	0.458940045999320
0.371566234062458	0.174991882992404	0.408651610326717	0.00770171882577753	0.215103695664792	0.326878674334280	0.0866943065595028	0.427761402922956	0.0528146016645110	0.369213419988471	0.109338316199817	0.198395758506808	0.400673802760976	0.436963702930867	0.353458709661381	0.0449458253880459	0.370016163993889	0.0186173170351640	0.201091992611242	0.270442040620738	0.193622715741567	0.391868240041609	0.461165998898138	0.468013663344885	0.438524361692522	0.271831616420681	0.203363457544682	0.218910089583135	0.448932842420150	0.0279880786938952	0.416681781726567	0.114014161800225	0.0616097591622531	0.286630191631686	0.355204342639085	0.497607990564876	0.356207402894761	0.0636330166625667	0.0620129583240216	0.304900911918977	0.446416659659001	0.164520597919624	0.0981024593656260	0.0569743209975946	0.470908897619942	0.411091097300488	0.169993103241084	0.133873768220048	0.0686518292229386
0.196113509767084	0.0982976252156041	0.434347352681755	0.0215119008289039	0.0924081600620680	0.247086968319635	0.195468901161868	0.322382268435044	0.305479329373100	0.121424799159085	0.0528991366251141	0.404257047943673	0.113921467853021	0.135147166146349	0.499745810048852	0.0404312115651568	0.117413457373952	0.336647457054327	0.310335973599789	0.339866949105233	0.0710935796452520	0.267068783941364	0.385477110336962	0.0623870203302463	0.176570906469478	0.492388118485305	0.333465766603749	0.0585184097528289	0.296680930193054	0.0281715092716784	0.201814331386804	0.185432359486703	0.252198930046383	0.394864929012881	0.155929972573766	0.0932857220706846	0.00833735647011624	0.00432384393904517	0.235381622933478	0.0834453613331229	0.178251808563502	0.111730988062926	0.151925811388826	0.155461356726803	0.00858627045535865	0.285341425240939	0.423355479440265	0.125042310294795	0.252366158778724
0.327738945088778	0.125541928988016	0.0422179227554552	0.0844950147313522	0.452440484339946	0.389525861615638	0.415689871419535	0.188136105139416	0.389401120912046	0.458712171024691	0.0548487322615971	0.377538549503542	0.249047145598195	0.104230679375657	0.143924672407569	0.388620268274472	0.367478770848026	0.214782229625927	0.0771849027396362	0.0182815090242264	0.0125674928551016	0.442679725465571	0.0213299279675244	0.365292680752854	0.224721778285874	0.357839033563311	0.466862829772965	0.407340844759291	0.251920040923424	0.0762503185012352	0.195087969065303	0.445464410512847	0.173630656360817	0.117683386575435	0.145728563823864	0.390572634267382	0.400460441028924	0.363539800574264	0.428448163891097	0.0940460365976242	0.273200946495944	0.156193171009627	0.241647283867143	0.114216161067869	0.414527954389400	0.285914818114424	0.123034783553049	0.463836360119674	0.202479240058649
0.0855933439057809	0.308022338073320	0.199891324549448	0.324557737478226	0.489874189178043	0.357518539200347	0.401682195801220	0.0954618476181515	0.211726459481369	0.134530793343009	0.0317956854875529	0.188697772417551	0.450426244266002	0.282489785369101	0.207261269446554	0.452567372111785	0.485299262543307	0.225869617452368	0.190672602222236	0.404601925646897	0.210556126882621	0.449502449453070	0.189093068525109	0.323238716212907	0.481765143421713	0.419484798665000	0.405475016119133	0.162427719315255	0.306404794417780	0.00981053338279203	0.180224446689472	0.428188453864130	0.0460738424025522	0.224009856732025	0.425178668687311	0.0978989905133660	0.0712546624618953	0.177058233028293	0.0216952357834766	0.0473144349310827	0.173340875627475	0.292261739264278	0.168906021935512	0.325998583608502	0.313295487477638	0.143009136249690	0.290745626184066	0.0342911742777278	0.0867860807673586
0.353023044009804	0.236644424451365	0.129935201425327	0.365861192829335	0.219434986563052	0.451860280278158	0.0302355895849468	0.214126496489693	0.0454116428937197	0.382750008310719	0.202289997928813	0.108009457980697	0.287330609565094	0.320155912581379	0.232419970812569	0.266885975883500	0.433465145875958	0.304928584645108	0.0805669859246804	0.374309435888099	0.0920501447137556	0.312968813040248	0.352169812241684	0.416575992834648	0.0211488989572714	0.216630280503974	0.242274135917495	0.123114057117321	0.409711121115938	0.217587772848476	0.0701276796347222	0.201216774906722	0.0739247340162594	0.284679091642466	0.455823712003927	0.496179486589963	0.239237236451432	0.390222973048012	0.345812572600653	0.161593136380632	0.311401395329565	0.414957070510761	0.399242914760775	0.0330800622991634	0.269373257578610	0.349566779650605	0.468838439537388	0.149700193280432	0.287591806233927
0.0159164231887103	0.175829753531498	0.400034240112154	0.323872981568153	0.0555596117202994	0.445461252165395	0.199628885306788	0.241011030515928	0.133235745389536	0.0943309883957455	0.224186456033248	0.395203608983457	0.422589092527018	0.208514475821443	0.381978539245978	0.0545771060212293	0.0431172649317482	0.0297016484291386	0.379056215663709	0.0600935089935403	0.362887633734727	0.0689344962062791	0.364756522752323	0.199141114109388	0.486479167070317	0.235312357803270	0.378374605032756	0.171356610561640	0.265944584746463	0.416110737641409	0.130065097056220	0.159009558748368	0.0990848505332009	0.0307007211454235	0.319638073638032	0.401130784882144	0.128417677089817	0.218328320817646	0.489492733337519	0.384798464636168	0.398312342654198	0.145231245773634	0.493743787594676	0.137715689930458	0.325253817690030	0.398128971640789	0.0238936461925331	0.295791767078184	0.303108966286392
0.138461492480445	0.415414313948145	0.215706913731772	0.225461853215472	0.129032347956033	0.167081526368748	0.263437915254148	0.0603058066485812	0.0768283587956533	0.143749086533066	0.182908088419086	0.474651955924898	0.369320145997701	0.102987757766122	0.409102019453835	0.412904428927799	0.183218308159599	0.157905719169433	0.435555560957695	0.262522582381304	0.185181343257599	0.108900796856062	0.112138535332257	0.374911104680318	0.0946034215611880	0.280356705522278	0.208523726871383	0.187846070004794	0.101037548274216	0.308695085727042	0.0434075504329168	0.304317715317495	0.336135118728714	0.248144442819942	0.127685148972222	0.212113354951653	0.184545844412430	0.218277391186134	0.141633949246068	0.117059001229499	0.372937450770325	0.201277196031561	0.0795237773611973	0.140910118780433	0.363314766153257	0.220794528075611	0.0269888295851193	0.101649572678168	0.107222870207989
0.0230856953155770	0.292632045576362	0.455323797214761	0.273504446143173	0.204359923056276	0.349372916167397	0.208399733965393	0.294753742347530	0.140502651266935	0.0455567318432675	0.381752320424407	0.163782717037603	0.292993517913238	0.473966560646584	0.0501107700977458	0.169048859401086	0.184599402165009	0.386361065431467	0.175388372442946	0.162916814381625	0.420780043734103	0.0910705379452169	0.134527365886683	0.417610255239065	0.333560150020037	0.134545771765499	0.485892996494647	0.273276896541479	0.226946732840261	0.260064707655371	0.214698668542903	0.455097613347241	0.215755591450945	0.321157617292649	0.0443329200161415	0.364431934025687	0.330882456682707	0.0246065901782432	0.0668902499972116	0.370182734812131	0.0627681156774099	0.431028649216573	0.118439891613027	0.440033129863028	0.0472442819602892	0.223107805845611	0.0103090170599954	0.317941599443444	0.259966127528219
0.0485658906179238	0.274861804145570	0.0909235141514262	0.148160402803887	0.297448037004307	0.0989049133429646	0.328429945486854	0.113093839876338	0.220042569500860	0.288104690331504	0.313948189807084	0.335632185225870	0.123367262992987	0.0410356035488629	0.0890584769433832	0.146986526513242	0.342514236330805	0.348216494503047	0.342767854373769	0.273224719951534	0.367114845596657	0.0209099319864772	0.336515582502060	0.161230198681130	0.293219807339459	0.374509233820973	0.493987350615416	0.280960077132988	0.213955459910085	0.431934111466805	0.128641392384930	0.454549093900441	0.347201954842277	0.110632865063552	0.419127793768613	0.249176791261776	0.0848044067271572	0.0248159507596951	0.342639842206344	0.346409206915865	0.411197003379510	0.307369775108200	0.351118316333945	0.222165179349617	0.438786967153830	0.232831204182555	0.340739257098106	0.399185128915129	0.494592904819693
0.411728914163646	0.458596831914905	0.131901458260995	0.372346403537078	0.131105873890423	0.0152704731523183	0.313986679595052	0.192309562184705	0.263571370880326	0.341681621647327	0.385990192777123	0.219322491293478	0.333208108659734	0.0528547132908607	0.179817456741040	0.373156713851840	0.298970817691945	0.0626660905545900	0.147074316883925	0.199440376191600	0.285512936412189	0.0534708292751035	0.238746098863431	0.276130808429178	0.337556208202558	0.251943886730244	0.432073764515601	0.197911114312000	0.483026374806000	0.0488489590807216	0.148777692075559	0.295797204453719	0.128392281635074	0.418528222765940	0.292359309631660	0.404495133599522	0.139392010219509	0.0455500877065270	0.454727277874697	0.412039106683190	0.0125752507142511	0.495593894164896	0.187735831348774	0.377957060453981	0.00718107197299289	0.139519593637307	0.299314263316617	0.250850526182109	0.244957581206697
0.347414311487909	0.142919509410187	0.0727694901923585	0.0944775075162723	0.301421544691042	0.372037130183731	0.145992039980857	0.291493191373837	0.228712182843837	0.273296557295161	0.466426785139410	0.416750297794488	0.0417414068013113	0.0710205609519991	0.0283523445341456	0.00516830917169819	0.394681971820953	0.0650757251947118	0.265314651928443	0.207546693306523	0.0884275288126514	0.308221742542843	0.311858206333721	0.489564566216946	0.180511024597330	0.323404833136390	0.194441887956214	0.199065439765668	0.310027527066737	0.454026101593385	0.212429205852313	0.166285703667776	0.00487932494257976	0.485537615721257	0.474054367698011	0.178254466740523	0.0991108972569195	0.297018515722061	0.305434491191622	0.413988774569744	0.207214440462016	0.101849437592811	0.486852451337492	0.301648187907674	0.147151313423119	0.337687659208297	0.0570150172578279	0.325406067974571	0.347436605593541
0.158549740030430	0.378600114555361	0.0680342793543319	0.343387716682658	0.355607890216841	0.250011217795100	0.215825585124360	0.125903061236156	0.437685799302092	0.212864420935594	0.486370427001507	0.384427126214807	0.312979892585792	0.0832302204382104	0.260942836830640	0.0242236696266110	0.183826459218938	0.0461761693596008	0.416211693142592	0.0903688801273972	0.478692011297862	0.469830505080533	0.118222466320455	0.274654266509151	0.310139213535543	0.153872791015470	0.227370914019556	0.257683609605786	0.347694975959002	0.0540083470683795	0.0596036297106435	0.426531814604960	0.266141535530444	0.423186443846587	0.0305144645962546	0.0366217172449037	0.0975357666421304	0.120542027584511	0.449991398216430	0.146683967004196	0.365703733986469	0.413604542473327	0.486152777844229	0.391632968702018	0.0899574392521201	0.451832263181770	0.398122675362923	0.397977492778063	0.205710913693882
0.475111024419177	0.376864547139248	0.434646103820045	0.0917555778686349	0.110873367008620	0.239961070573030	0.00774356281800948	0.145220332138490	0.259026054180552	0.322221390715668	0.0960141747138875	0.0836267727473609	0.330472278973671	0.310479321967654	0.167924487338462	0.333958060786812	0.103013929752597	0.00391014678466745	0.298745095936290	0.127693370244025	0.132661018096460	0.177227865483664	0.0885618772491583	0.165211804803301	0.405575442550143	0.0693623180390723	0.123343598819040	0.328765271047956	0.360082306008990	0.258498379048472	0.247533461900230	0.221198946520583	0.139695982626482	0.252999727945274	0.292320651677555	0.295495727637425	0.163419824174988	0.420684550986072	0.0967168759695460	0.154684621211375	0.390687000137981	0.337930809476387	0.321849024710702	0.0569653193392130	0.463147134098975	0.454262949424187	0.308925293569639	0.116686884035784	0.0173883700498733
0.0172230402514544	0.190222923487678	0.289852293682785	0.184242298245168	0.0587088254279030	0.452361119033681	0.492031862189577	0.308545442196612	0.471811312274194	0.323808815086342	0.0694371014145777	0.430990239351036	0.364875927658611	0.286854882420599	0.0878345148378304	0.301733991915385	0.0433332736977661	0.211554692582083	0.167655665352623	0.0102678873290923	0.462290447619801	0.205314545029757	0.414821692848792	0.309735777588890	0.00962873870707071	0.237786466898781	0.392211546512089	0.475457599132480	0.173447595143807	0.0715780110417881	0.353203613768780	0.452177739108972	0.473115076759963	0.139437805572615	0.142554042829321	0.455093915364071	0.440168930189600	0.428606382045303	0.377212290744125	0.261514899220997	0.183642957565685	0.124474735019904	0.430049438427080	0.489281942579989	0.0340902184135173	0.373598472065357	0.0351067619934792	0.300419469217396	0.146415777984267
0.219372179828199	0.283910820362611	0.274930100918166	0.312809280364845	0.148337936609163	0.304933324211279	0.0835842049573280	0.132640454905015	0.318854549036087	0.339508377046601	0.348133168541497	0.494936076815752	0.445376058162661	0.0260389451429348	0.104473336996568	0.263051232897781	0.385966958549554	0.327786587468957	0.149612511666553	0.461837806310204	0.111885202348521	0.492174708492226	0.383460833967632	0.180318285501101	0.0419367541414499	0.181229640409373	0.441418802791526	0.361174257163749	0.258495210262655	0.279685286201502	0.121786686340475	0.0165897029760637	0.453221633255001	0.373308610914101	0.413866086724132	0.0968829680833052	0.235550932507874	0.481806100475677	0.173130358332388	0.162649496247213	0.372433928120836	0.237892813284766	0.200941699004043	0.424298337739775	0.290546613789246	0.130255753541773	0.0346394862840007	0.0562311891916432	0.400720868888767
0.190779228546504	0.0379271447815318	0.0724773991118634	0.390113717575688	0.159389150962941	0.308833194794227	0.0531081724643319	0.412188133344418	0.478846969920792	0.317893355257042	0.0469100133874328	0.257211728252852	0.491151611441803	0.465600692304125	0.452576779502232	0.364854724111614	0.102837260732380	0.361461262346012	0.226296270784662	0.326849944504126	0.186781903821322	0.472789594517631	0.467239136559135	0.378254771750972	0.487400833592445	0.394056714199274	0.456855840646509	0.200039872681169	0.278347316006051	0.00228981197366174	0.392535040967003	0.266213241250066	0.196342287987056	0.118465192056435	0.0954932203486989	0.216183895767199	0.201984686085471	0.244449893080302	0.209312707151356	0.415921255243034	0.446133594115554	0.199537613363396	0.315965398988729	0.0253232488352717	0.318575611262612	0.344818920037055	0.0680036943100448	0.257882826597957	0.173250995281539
0.382758394074501	0.0269750593333036	0.426515558860947	0.0405628844328926	0.212083379856904	0.429721152823106	0.186204870027768	0.491331699860975	0.120353517740080	0.472587056554701	0.262702201929668	0.442140511563478	0.384514542667948	0.364330840839136	0.337695588668123	0.353626742657711	0.194135815523901	0.265604646791219	0.211322826610231	0.466306786024282	0.0437501747882929	0.338322339216770	0.0539444525421818	0.206950374345095	0.325674766207677	0.390147910422055	0.279142461811138	0.415935669664905	0.0782476095570223	0.383340999310744	0.0370447884304634	0.358248673252191	0.0124276169224360	0.478672640809562	0.221264981101442	0.374579864534005	0.0896157382117234	0.110155050284316	0.0778599151774461	0.405147395371920	0.121301693139835	0.299719124545706	0.492618319707415	0.233100916895318	0.325634632382471	0.0659153327377562	0.394445659828504	0.418920345435117	0.0416579724119361
0.397599950568532	0.265398776504486	0.311027565742533	0.464692985484365	0.253929142330559	0.402744712264843	0.0990592012714873	0.365124396133799	0.338061151931876	0.104467461213011	0.265172109196432	0.294013027654249	0.290723243937699	0.368920826898795	0.234234099951999	0.390688525899639	0.275889265978614	0.0544089691365227	0.179803158986118	0.0817561842637628	0.320058274123358	0.494151131156643	0.0911137528005279	0.246172552192469	0.115618908082176	0.334256107126772	0.299434051373103	0.0671691708643541	0.281028022780887	0.424354613229141	0.196941713490848	0.0896509219108947	0.335718398286230	0.310130018038885	0.196705753183788	0.0195922433237915	0.484462498073646	0.113104320420643	0.409500291963420	0.278499130639305	0.0647984879187701	0.400261382901926	0.279738702993638	0.162826637474017	0.432311006266777	0.0617504161599003	0.0461992289619148	0.460395053999352	0.255553185471430
0.0934363022771893	0.389583615051006	0.175476190446135	0.387856339304201	0.0427578985450220	0.288360757807343	0.244843819008012	0.171938502057492	0.144532285837238	0.354640851355272	0.430569905696666	0.0773761743280224	0.464156531157094	0.0317022503464091	0.456066237119811	0.143988487807086	0.114476626011550	0.315883186764244	0.279159599934649	0.460548627946099	0.0903084438765542	0.383415693608297	0.0495476412112292	0.347371616566305	0.201745571562295	0.0667519298306561	0.0744383601687745	0.0302333859699142	0.347401644554228	0.458410635126869	0.00169706148215371	0.168266462900531	0.418585317688527	0.300131072753814	0.413286989521383	0.473162494902741	0.203727868901310	0.268393902256413	0.312461763923139	0.131482016865079	0.112533941063957	0.0525343856455854	0.466795957921105	0.315102562499875	0.0279762647035104	0.0954514266222456	0.118934396003653	0.249113964727678	0.183416703926143
0.244882197894116	0.467005342114592	0.256624769933527	0.243395816201586	0.131241117349166	0.0914612347074570	0.169746706695379	0.292034666639226	0.335904082707108	0.118115288496898	0.242426666776051	0.0999314114287260	0.290045182879221	0.430220281519116	0.0520057873896893	0.346265993193259	0.320970310199594	0.0632499326646515	0.371272682850970	0.397328942694377	0.0225255537367871	0.168349632195738	0.244881900961723	0.486366942539892	0.0610102591260648	0.0107779436017485	0.449856742267869	0.0421235261573298	0.213227767855119	0.493484137391829	0.110338445966512	0.0938564742876337	0.485749819155632	0.0863022508238343	0.338435546719209	0.381836661831881	0.422243698241724	0.381054854605574	0.369280210805324	0.340283101152225	0.175006959500383	0.410721097063196	0.360171603000374	0.115149581888837	0.408427586886925	0.0728660497481457	0.121823956308392	0.138805561132194	0.369739752443743
0.222793100355450	0.0649531042368651	0.200904016875971	0.217929294290460	0.400507311384869	0.119966005284359	0.475815232388864	0.0538845076218715	0.347570249775869	0.0596981238986528	0.196728180607633	0.203477418569453	0.00849146916863064	0.467202559480607	0.372773036850859	0.278334917482006	0.242240186199090	0.0671516521567873	0.212167391812845	0.288697098353324	0.361586739591548	0.331190930199741	0.0966226652344353	0.163877480246703	0.134219410698642	0.279920352936255	0.225196790326058	0.0819491591648541	0.418135210338157	0.252566550899411	0.000650284350298069	0.160963591591462	0.0284664427176240	0.0451733690716123	0.103801517189990	0.279410275254780	0.307662548565425	0.173783575224380	0.402556210353477	0.116826572721192	0.143542306573088	0.420543165022711	0.242019258406171	0.289942486640645	0.264461233164214	0.292521807634358	0.0524111063294474	0.326259980374147	0.262370081970997
0.323156505055632	0.284411830436096	0.0379833458454210	0.223391874714903	0.0146101387810731	0.443255966538051	0.460166019918282	0.453154075324866	0.0339963842350053	0.303651970342817	0.335715569837013	0.374352859107846	0.0604297855492791	0.492199156120486	0.368133727798319	0.198260396290796	0.0759227625581333	0.0492970463554989	0.214677894288103	0.220017797880127	0.173718822790895	0.122082643395140	0.447945786896284	0.418901591539288	0.128923085056302	0.150409509034745	0.102836169731982	0.162109960147025	0.365693533080967	0.135710812208758	0.0945898354973676	0.201928355615103	0.225161906366727	0.127631101321794	0.159052363075132	0.0919214722328873	0.188305539016369	0.230615879695750	0.0336113287815893	0.228212682306556	0.463744003589714	0.177253122200220	0.319515546340615	0.301578160219948	0.347175280311221	0.0366808450402334	0.429176380114379	0.458649401900334	0.402260438729366
0.354682415429036	0.234695320529103	0.119958076776829	0.153174736008279	0.464427069739022	0.0143370762320530	0.0263384988403963	0.439826862240952	0.127395078298503	0.225068848482948	0.370628971727103	0.412791907893078	0.431355359349835	0.429469408341933	0.280930712640819	0.0307953335269823	0.390965983294001	0.0710136242159642	0.0624363793599064	0.128806868356219	0.330308412251452	0.147753625415798	0.0495448248409073	0.369536113636764	0.165832619371315	0.469704856936729	0.449825495254540	0.150863388602324	0.180015521042886	0.0503752559606178	0.0712420274104857	0.274283149928482	0.291235150868144	0.429285265629605	0.0669054926780630	0.248974407509473	0.438590874668549	0.319661881099678	0.475395158252783	0.192283447255762	0.0256568784083978	0.215034731307917	0.443818432944802	0.299939547916429	0.106202448140917	0.411163111092653	0.349099883089783	0.254919726757368	0.408455589524766
0.377343340991180	0.00595103475062070	0.0616594674175828	0.254254327690564	0.365165431427726	0.244950694256112	0.368929047758498	0.408880279685321	0.112020015412109	0.229362746824434	0.260026233695193	0.394981514972265	0.242148255606051	0.392779494632515	0.0920970487577633	0.390087765745587	0.0503031611812108	0.0841256492457639	0.0122170080251870	0.375973196933725	0.191934300535986	0.340089185615251	0.0220827858813306	0.477087228189772	0.0761170064314732	0.490451818023430	0.381292769686613	0.00584049556516980	0.227106185926699	0.253924415414768	0.134037999561688	0.0243692963911333	0.343318907248152	0.455533526698897	0.335731444739015	0.258922800117025	0.392426213641512	0.458668020433423	0.248788505511080	0.269300719349011	0.296333377603193	0.286119609206342	0.0993683750494606	0.224213940191958	0.271639973124926	0.361451486634233	0.366871066631641	0.487095741901299	0.0947357408427195
