# Supplementary material for: A novel user-centric happiness model for personalized tour recommendations
Source: PeerJ Comput Sci. 2025 Apr 22;11:e2837. doi: 10.7717/peerj-cs.2837 (PMC12192884; doi:10.7717/peerj-cs.2837)
Supplement: Supplemental Information 3 [file peerj-cs-11-2837-s003.zip › HM/pr01_10/pr01/Distance.txt]

0	48.1674	24.9043	63.7616	49.4124	74.7054	60.9153	15.8471	79.0736	22.4601	34.4992	38.452	56.4555	103.352	39.2499	43.7119	43.6703	81.8536	55.6217	82.029	70.1837	59.9125	35.3946	32.5912	51.316	44.6693	41.1229	67.9536	37.4884	70.5539	36.7779	6.35382	8.45821	85.9275	28.7295	17.2556	18.5905	15.7194	58.9716	32.2855	71.9063	12.3503	50.1699	44.5446	8.37544	41.1416	79.1385	49.873	58.0599
48.1674	0	58.6804	100.316	17.3563	37.9149	97.6309	54.5592	37.6254	70.4997	74.4275	79.9679	91.4404	58.6766	11.0008	61.7404	17.6872	72.1541	49.0219	58.2834	22.1244	97.7909	63.9581	45.6628	89.2059	55.7055	36.4749	96.0081	11.1733	28.4235	68.4135	46.4414	55.5752	37.7856	71.5334	64.709	34.7665	60.0582	89.7381	74.2709	92.5169	38.8169	98.3078	88.5276	55.326	79.405	127.087	86.1405	98.8702
24.9043	58.6804	0	82.306	66.2251	72.8139	79.5751	39.6415	79.5624	27.4065	54.047	56.152	34.023	104.546	53.3725	21.4035	46.6087	65.1508	42.4216	103.7	78.4224	39.431	59.335	19.4324	30.7105	25.6841	33.5769	89.9612	50.5675	72.6712	12.1009	19.7705	20.0701	93.8642	47.0514	32.0136	24.4401	36.21	34.8908	17.1672	47.0624	35.0524	52.2844	31.4641	19.7719	60.8178	74.8175	28.0348	74.0284
63.7616	100.316	82.306	0	90.993	134.628	2.85101	49.3437	136.953	56.259	29.2707	26.1728	99.4963	158.986	89.3176	103.687	103.486	145.279	119.353	97.0463	120.894	97.4524	36.5327	95.8504	92.0892	106.769	104.756	19.2362	89.6028	127.779	90.6693	69.8523	63.5001	134.899	35.6218	50.3831	81.6704	48.1797	106.228	76.0269	125.083	65.1691	50.0553	76.3712	63.8721	22.6566	72.8392	93.5795	12.1602
49.4124	17.3563	66.2251	90.993	0	54.2515	88.4901	50.5492	52.4293	71.4734	68.113	73.9542	100.154	70.233	13.6838	73.8286	33.7375	89.1511	65.0321	41.9389	31.0433	105.564	54.6326	57.281	96.7948	68.9254	50.9967	83.9783	16.9063	43.6351	77.3285	49.9295	57.7435	43.9768	66.8302	63.6524	41.9489	57.3915	99.7749	79.7375	105.315	37.6401	97.54	93.2438	57.5946	71.9693	127.706	94.2596	91.4857
74.7054	37.9149	72.8139	134.628	54.2515	0	131.835	86.0273	9.23141	94.2546	106.737	111.705	97.9075	32.3704	47.8898	63.6409	31.371	47.5506	38.18	90.5753	30.3695	105.886	99.2651	53.7221	98.5962	55.4199	39.3505	132.513	46.489	11.9003	77.5913	70.3127	79.5949	36.2582	102.359	91.8612	56.451	89.5949	92.97	89.9598	87.0171	69.727	122.407	104.042	79.2427	112.57	147.507	94.6444	131.329
60.9153	97.6309	79.5751	2.85101	88.4901	131.835	0	46.4984	134.204	53.6583	26.4283	23.425	97.1769	156.306	86.636	100.946	100.676	142.454	116.511	95.3858	118.287	95.2815	33.9451	93.024	89.788	103.978	101.905	19.497	86.8876	125.037	88.0364	67.0116	60.7024	132.363	32.8197	47.6251	78.8197	45.342	103.822	73.5218	122.561	62.3449	48.4262	74.1734	61.0734	19.8058	72.09	91.2078	11.0302
15.8471	54.5592	39.6415	49.3437	50.5492	86.0273	46.4984	0	89.1992	25.6226	20.7159	25.7828	68.2452	112.479	44.0599	59.3927	54.6739	97.3319	70.8089	75.6441	76.4711	70.2752	19.7406	48.3068	62.1867	60.5148	55.6922	52.1844	43.3892	80.2275	50.9221	22.1897	19.8911	91.7312	16.9746	15.4251	32.4711	7.62722	72.0111	42.6263	86.5973	16.362	47.657	51.9545	20.1227	26.7945	78.3864	61.5549	45.3114
79.0736	37.6254	79.5624	136.953	52.4293	9.23141	134.204	89.1992	0	99.5482	109.782	114.982	106.017	24.9982	48.365	71.8461	35.4355	56.4849	47.0221	85.839	24.7908	113.867	100.987	60.8839	106.362	63.6956	46.5762	133.552	47.5528	9.24054	85.1481	75.1958	84.628	27.7634	105.881	96.3279	61.3643	93.3935	101.379	96.7242	96.0438	72.8415	127.861	110.98	84.2923	115.319	153.856	102.486	134.429
22.4601	70.4997	27.4065	56.259	71.4734	94.2546	53.6583	25.6226	99.5482	0	30.2408	30.6799	45.7582	124.252	61.7073	48.5506	64.2568	92.4843	68.732	100.889	92.4074	46.2183	41.4765	44.6618	38.8938	53.0314	57.0955	66.6084	59.9296	91.4442	34.4533	24.583	15.1115	108.185	23.1278	10.4614	38.2258	18.3549	51.2447	20.3986	69.062	33.843	28.3468	26.622	15.4115	36.4872	56.6795	39.2602	47.0787
34.4992	74.4275	54.047	29.2707	68.113	106.737	26.4283	20.7159	109.782	30.2408	0	5.88737	75.865	132.785	63.6334	75.2392	75.3888	116.073	90.0825	85.1924	95.9925	75.6081	17.4596	66.6444	68.8239	77.8319	75.5519	36.4701	63.3388	100.754	63.4735	40.5839	34.589	110.88	7.18455	22.1543	52.5707	18.9238	81.4826	50.6316	98.8718	37.0276	38.2345	54.8751	34.9492	6.811	68.303	69.4411	24.6473
38.452	79.9679	56.152	26.1728	73.9542	111.705	23.425	25.7828	114.982	30.6799	5.88737	0	75.5322	138.183	69.2341	77.5215	80.3339	119.341	93.7057	90.6907	101.632	74.6201	22.8604	69.9612	68.3115	80.6429	79.5638	36.421	68.8446	106.006	64.8188	44.2894	37.4232	116.595	9.73741	24.2113	56.8537	22.7377	81.6302	50.9272	99.7409	42.1417	34.0556	53.602	37.7996	6.89724	63.4884	69.2811	19.7082
56.4555	91.4404	34.023	99.4963	100.154	97.9075	97.1769	68.2452	106.017	45.7582	75.865	75.5322	0	130.264	87.0933	34.2798	77.2259	73.1238	60.913	137.486	109.614	8.46619	86.5104	46.8468	7.46935	42.5295	60.1419	111.916	84.1766	100.711	23.0462	52.697	49.081	124.428	68.8329	55.3756	58.2233	62.3957	8.6873	25.81	29.5273	68.0217	54.5115	23.8371	48.963	81.8268	62.2705	6.69029	88.6492
103.352	58.6766	104.546	158.986	70.233	32.3704	156.306	112.479	24.9982	124.252	132.785	138.183	130.264	0	69.67	95.9885	59.9976	73.36	70.0879	95.3052	39.203	138.256	122.573	85.7619	130.945	87.754	71.4093	153.881	69.5504	32.8337	109.867	99.779	109.249	30.158	129.361	120.587	86.0267	117.182	125.198	121.711	118.089	96.2365	152.594	135.945	108.923	137.976	178.836	127.006	157.353
39.2499	11.0008	53.3725	89.3176	13.6838	47.8898	86.636	44.0599	48.365	61.7073	63.6334	69.2341	87.0933	69.67	0	60.1505	21.8763	77.4451	52.3597	55.2217	32.4312	92.8029	52.961	43.6064	84.0697	55.2804	37.7134	85.1868	3.2405	39.1276	64.1421	38.5522	47.1657	47.7067	61	55.1103	28.9362	49.9309	86.3912	67.7404	91.6316	28.8275	88.9915	81.6407	46.96	68.4942	118.379	81.3569	87.9947
43.7119	61.7404	21.4035	103.687	73.8286	63.6409	100.946	59.3927	71.8461	48.5506	75.2392	77.5215	34.2798	95.9885	60.1505	0	45.5234	45.1022	27.0212	114.526	77.4412	42.3719	79.0792	16.5524	35.6401	8.26028	26.9436	110.795	56.9478	66.9301	16.9453	37.5698	40.7925	91.572	68.3235	53.3387	34.4152	56.9723	29.7248	33.4862	31.5833	51.0232	71.2566	44.8811	40.4531	82.0356	89.5902	31.5134	95.3995
43.6703	17.6872	46.6087	103.486	33.7375	31.371	100.676	54.6739	35.4355	64.2568	75.3888	80.3339	77.2259	59.9976	21.8763	45.5234	0	55.6501	31.441	75.5171	32.3879	84.2268	68.6752	30.416	75.9636	38.8335	19.1769	102.404	19.1779	27.1921	54.6016	39.7981	49.2579	47.4325	70.9994	60.9164	26.0315	58.2845	74.5311	63.4099	75.5343	38.4138	92.6013	77.8605	48.929	81.2875	119.368	72.5188	99.9647
81.8536	72.1541	65.1508	145.279	89.1511	47.5506	142.454	97.3319	56.4849	92.4843	116.073	119.341	73.1238	73.36	77.4451	45.1022	55.6501	0	26.953	130.376	75.4639	81.5268	115.72	49.4307	77.2227	39.4679	43.005	149.394	74.5726	57.7998	61.8772	75.594	81.9546	83.7566	109.704	95.4084	65.5677	97.1556	65.3895	78.5818	50.6877	84.2136	116.349	89.2461	81.5743	122.824	133.474	73.0604	138.245
55.6217	49.0219	42.4216	119.353	65.0321	38.18	116.511	70.8089	47.0221	68.732	90.0825	93.7057	60.913	70.0879	52.3597	27.0212	31.441	26.953	0	106.916	58.2508	69.1782	88.8922	24.1478	62.6593	18.9321	16.1025	122.689	49.2904	43.9569	43.0765	49.5037	56.6949	70.2613	83.987	70.2372	38.72	71.184	55.2615	58.2246	49.1931	57.2993	94.7059	71.0165	56.3089	96.7585	115.709	58.5223	112.982
82.029	58.2834	103.7	97.0463	41.9389	90.5753	95.3858	75.6441	85.839	100.889	85.1924	90.6907	137.486	95.3052	55.2217	114.526	75.5171	130.376	106.916	0	61.0519	141.726	67.8303	98.0507	133.019	110.28	92.8771	82.5804	58.4487	78.7676	115.549	84.9003	90.2863	65.1541	87.4281	91.0267	80.8652	83.2587	138.417	114.303	146.106	69.8425	121.834	126.156	90.2755	85.8226	152.658	131.139	102.598
70.1837	22.1244	78.4224	120.894	31.0433	30.3695	118.287	76.4711	24.7908	92.4074	95.9925	101.632	109.614	39.203	32.4312	77.4412	32.3879	75.4639	58.2508	61.0519	0	116.578	84.3616	62.7907	108.252	70.2131	50.5358	114.886	33.222	18.5273	86.9466	68.1027	77.3886	15.7924	93.4243	86.8252	55.6138	82.1406	106.779	94.7693	106.197	60.9092	120.352	109.182	77.123	100.664	148.855	104.865	120.22
59.9125	97.7909	39.431	97.4524	105.564	105.886	95.2815	70.2752	113.867	46.2183	75.6081	74.6201	8.46619	138.256	92.8029	42.3719	84.2268	81.5268	69.1782	141.726	116.578	0	87.6347	54.036	8.78036	50.6319	67.6956	111.001	89.9923	108.321	29.631	56.872	52.0176	131.593	68.7966	56.3851	63.8709	63.8596	16.4518	27.8471	36.4442	71.9128	50.3375	21.1328	51.9587	81.1815	54.8454	11.7133	86.1645
35.3946	63.9581	59.335	36.5327	54.6326	99.2651	33.9451	19.7406	100.987	41.4765	17.4596	22.8604	86.5104	122.573	52.961	79.0792	68.6752	115.72	88.8922	67.8303	84.3616	87.6347	0	67.3522	80.0143	79.8889	73.2218	34.0459	53.4529	91.7664	70.427	41.6546	39.4097	98.4365	21.1518	31.2634	50.173	24.1712	90.917	60.7004	106.184	31.7572	55.3091	67.9116	39.6714	18.4766	85.6692	79.856	37.317
32.5912	45.6628	19.4324	95.8504	57.281	53.7221	93.024	48.3068	60.8839	44.6618	66.6444	69.9612	46.8468	85.7619	43.6064	16.5524	30.416	49.4307	24.1478	98.0507	62.7907	54.036	67.3522	0	46.0036	13.21	14.3746	100.49	40.41	54.6057	24.5677	26.267	32.6875	77.6006	60.2957	46.2205	18.942	47.7318	44.2428	36.3869	48.1073	37.0506	71.2367	50.3298	32.3031	73.4018	94.2023	42.3737	89.0477
51.316	89.2059	30.7105	92.0892	96.7948	98.5962	89.788	62.1867	106.362	38.8938	68.8239	68.3115	7.46935	130.945	84.0697	35.6401	75.9636	77.2227	62.6593	133.019	108.252	8.78036	80.0143	46.0036	0	43.8209	59.9357	104.723	81.2777	100.524	21.4411	48.1374	43.5488	123.384	61.8519	48.7713	55.1468	56.0241	15.4696	19.5657	36.3496	63.2374	47.174	16.4115	43.4716	74.6806	56.7289	4.2103	81.1975
44.6693	55.7055	25.6841	106.769	68.9254	55.4199	103.978	60.5148	63.6956	53.0314	77.8319	80.6429	42.5295	87.754	55.2804	8.26028	38.8335	39.4679	18.9321	110.28	70.2131	50.6319	79.8889	13.21	43.8209	0	19.7654	112.557	52.0418	59.0015	24.2662	38.3262	43.2826	84.0081	71.1633	56.4868	32.1502	59.1079	37.7164	40.0473	36.8117	50.1366	77.3589	52.2982	42.9146	84.6392	97.0421	39.7192	99.1647
41.1229	36.4749	33.5769	104.756	50.9967	39.3505	101.905	55.6922	46.5762	57.0955	75.5519	79.5638	60.1419	71.4093	37.7134	26.9436	19.1769	43.005	16.1025	92.8771	50.5358	67.6956	73.2218	14.3746	59.9357	19.7654	0	107.16	34.5214	40.626	38.6106	35.369	43.5884	64.66	69.8316	56.9209	23.2452	56.8413	56.5158	50.668	56.3643	41.5004	84.5333	64.6927	43.2066	82.0999	108.389	56.1555	99.1143
67.9536	96.0081	89.9612	19.2362	83.9783	132.513	19.497	52.1844	133.552	66.6084	36.4701	36.421	111.916	153.881	85.1868	110.795	102.404	149.394	122.689	82.5804	114.886	111.001	34.0459	100.49	104.723	112.557	107.16	0	86.1567	124.314	99.8359	74.3067	70.036	127.687	43.6542	58.4781	84.0021	53.8331	117.826	87.002	135.33	65.7727	66.7065	89.9312	70.3664	30.1388	91.5351	105.61	30.4706
37.4884	11.1733	50.5675	89.6028	16.9063	46.489	86.8876	43.3892	47.5528	59.9296	63.3388	68.8446	84.1766	69.5504	3.2405	56.9478	19.1779	74.5726	49.2904	58.4487	33.222	89.9923	53.4529	40.41	81.2777	52.0418	34.5214	86.1567	0	38.3223	61.1902	36.3652	45.201	48.7635	60.3637	53.7399	26.1351	48.9193	83.3463	65.222	88.4132	27.6882	87.487	79.2305	44.9773	68.4279	116.603	78.5025	87.8393
70.5539	28.4235	72.6712	127.779	43.6351	11.9003	125.037	80.2275	9.24054	91.4442	100.754	106.006	100.711	32.8337	39.1276	66.9301	27.1921	57.7998	43.9569	78.7676	18.5273	108.321	91.7664	54.6057	100.524	59.0015	40.626	124.314	38.3223	0	79.1334	66.9494	76.4236	26.6154	96.9837	87.8013	53.2215	84.6064	96.6498	89.7568	93.0888	63.8881	119.79	104.132	76.0985	106.223	146.376	96.7747	125.395
36.7779	68.4135	12.1009	90.6693	77.3285	77.5913	88.0364	50.9221	85.1481	34.4533	63.4735	64.8188	23.0462	109.867	64.1421	16.9453	54.6016	61.8772	43.0765	115.549	86.9466	29.631	70.427	24.5677	21.4411	24.2662	38.6106	99.8359	61.1902	79.1334	0	31.8542	31.0453	101.992	56.3179	41.3605	35.3881	46.6884	22.8836	16.8737	35.7919	47.1532	54.724	28.0452	30.8027	70.1006	72.7923	17.919	81.4484
6.35382	46.4414	19.7705	69.8523	49.9295	70.3127	67.0116	22.1897	75.1958	24.583	40.5839	44.2894	52.697	99.779	38.5522	37.5698	39.7981	75.594	49.5037	84.9003	68.1027	56.872	41.6546	26.267	48.1374	38.3262	35.369	74.3067	36.3652	66.9494	31.8542	0	9.48662	83.895	34.5531	21.7986	13.8737	21.6809	54.483	29.9689	66.3809	15.3922	52.9032	43.3203	9.17439	47.2843	80.753	46.2689	63.7647
8.45821	55.5752	20.0701	63.5001	57.7435	79.5949	60.7024	19.8911	84.628	15.1115	34.589	37.4232	49.081	109.249	47.1657	40.7925	49.2579	81.9546	56.6949	90.2863	77.3886	52.0176	39.4097	32.6875	43.5488	43.2826	43.5884	70.036	45.201	76.4236	31.0453	9.48662	0	93.1763	27.8836	13.5434	23.2649	16.2055	52.3081	24.2133	66.7752	20.7928	43.4172	36.1046	0.386264	41.4	71.5125	42.4221	56.3617
85.9275	37.7856	93.8642	134.899	43.9768	36.2582	132.363	91.7312	27.7634	108.185	110.88	116.595	124.428	30.158	47.7067	91.572	47.4325	83.7566	70.2613	65.1541	15.7924	131.593	98.4365	77.6006	123.384	84.0081	64.66	127.687	48.7635	26.6154	101.992	83.895	93.1763	0	108.628	102.477	71.3469	97.6092	121.17	110.365	119.148	76.4211	136.085	124.798	92.9118	115.28	164.647	119.897	134.856
28.7295	71.5334	47.0514	35.6218	66.8302	102.359	32.8197	16.9746	105.881	23.1278	7.18455	9.73741	68.8329	129.361	61	68.3235	70.9994	109.704	83.987	87.4281	93.4243	68.7966	21.1518	60.2957	61.8519	71.1633	69.8316	43.6542	60.3637	96.9837	56.3179	34.5531	27.8836	108.628	0	15.0645	47.1803	13.0325	74.3475	43.4965	91.6885	33.1285	34.5284	48.2519	28.2541	13.8061	65.2513	62.3729	29.3493
17.2556	64.709	32.0136	50.3831	63.6524	91.8612	47.6251	15.4251	96.3279	10.4614	22.1543	24.2113	55.3756	120.587	55.1103	53.3387	60.9164	95.4084	70.2372	91.0267	86.8252	56.3851	31.2634	46.2205	48.7713	56.4868	56.9209	58.4781	53.7399	87.8013	41.3605	21.7986	13.5434	102.477	15.0645	0	35.4842	7.94785	60.2367	29.6088	76.9095	26.3613	33.9725	37.0782	13.9292	28.8657	64.1063	48.7602	42.8491
18.5905	34.7665	24.4401	81.6704	41.9489	56.451	78.8197	32.4711	61.3643	38.2258	52.5707	56.8537	58.2233	86.0267	28.9362	34.4152	26.0315	65.5677	38.72	80.8652	55.6138	63.8709	50.173	18.942	55.1468	32.1502	23.2452	84.0021	26.1351	53.2215	35.3881	13.8737	23.2649	71.3469	47.1803	35.4842	0	34.1508	57.9754	39.5047	65.6938	18.7287	66.5698	53.7813	22.9282	59.0225	93.6933	52.4254	76.5285
15.7194	60.0582	36.21	48.1797	57.3915	89.5949	45.342	7.62722	93.3935	18.3549	18.9238	22.7377	62.3957	117.182	49.9309	56.9723	58.2845	97.1556	71.184	83.2587	82.1406	63.8596	24.1712	47.7318	56.0241	59.1079	56.8413	53.8331	48.9193	84.6064	46.6884	21.6809	16.2055	97.6092	13.0325	7.94785	34.1508	0	66.7573	36.5954	82.474	21.2425	40.3263	44.918	16.5337	25.6701	70.9391	55.7276	42.3815
58.9716	89.7381	34.8908	106.228	99.7749	92.97	103.822	72.0111	101.379	51.2447	81.4826	81.6302	8.6873	125.198	86.3912	29.7248	74.5311	65.3895	55.2615	138.417	106.779	16.4518	90.917	44.2428	15.4696	37.7164	56.5158	117.826	83.3463	96.6498	22.8836	54.483	52.3081	121.17	74.3475	60.2367	57.9754	66.7573	0	30.8517	20.9268	69.8588	62.5681	31.7437	52.1331	87.6883	70.9145	12.8216	95.6956
32.2855	74.2709	17.1672	76.0269	79.7375	89.9598	73.5218	42.6263	96.7242	20.3986	50.6316	50.9272	25.81	121.711	67.7404	33.4862	63.4099	78.5818	58.2246	114.303	94.7693	27.8471	60.7004	36.3869	19.5657	40.0473	50.668	87.002	65.222	89.7568	16.8737	29.9689	24.2133	110.365	43.4965	29.6088	39.5047	36.5954	30.8517	0	49.063	44.4874	37.8599	14.4538	24.1726	56.872	57.8602	19.1632	66.0718
71.9063	92.5169	47.0624	125.083	105.315	87.0171	122.561	86.5973	96.0438	69.062	98.8718	99.7409	29.5273	118.089	91.6316	31.5833	75.5343	50.6877	49.1931	146.106	106.197	36.4442	106.184	48.1073	36.3496	36.8117	56.3643	135.33	88.4132	93.0888	35.7919	66.3809	66.7752	119.148	91.6885	76.9095	65.6938	82.474	20.9268	49.063	0	81.0566	83.2171	52.423	66.5182	105.375	91.2891	33.3021	115.052
12.3503	38.8169	35.0524	65.1691	37.6401	69.727	62.3449	16.362	72.8415	33.843	37.0276	42.1417	68.0217	96.2365	28.8275	51.0232	38.4138	84.2136	57.2993	69.8425	60.9092	71.9128	31.7572	37.0506	63.2374	50.1366	41.5004	65.7727	27.6882	63.8881	47.1532	15.3922	20.7928	76.4211	33.1285	26.3613	18.7287	21.2425	69.8588	44.4874	81.0566	0	60.3234	56.893	20.7228	42.8753	90.158	61.5414	61.6566
50.1699	98.3078	52.2844	50.0553	97.54	122.407	48.4262	47.657	127.861	28.3468	38.2345	34.0556	54.5115	152.594	88.9915	71.2566	92.6013	116.349	94.7059	121.834	120.352	50.3375	55.3091	71.2367	47.174	77.3589	84.5333	66.7065	87.487	119.79	54.724	52.9032	43.4172	136.085	34.5284	33.9725	66.5698	40.3263	62.5681	37.8599	83.2171	60.3234	0	30.8275	43.7299	40.7399	30.8805	49.9205	37.999
44.5446	88.5276	31.4641	76.3712	93.2438	104.042	74.1734	51.9545	110.98	26.622	54.8751	53.602	23.8371	135.945	81.6407	44.8811	77.8605	89.2461	71.0165	126.156	109.182	21.1328	67.9116	50.3298	16.4115	52.2982	64.6927	89.9312	79.2305	104.132	28.0452	43.3203	36.1046	124.798	48.2519	37.0782	53.7813	44.918	31.7437	14.4538	52.423	56.893	30.8275	0	36.1702	60.2392	44.7473	19.1235	65.2044
8.37544	55.326	19.7719	63.8721	57.5946	79.2427	61.0734	20.1227	84.2923	15.4115	34.9492	37.7996	48.963	108.923	46.96	40.4531	48.929	81.5743	56.3089	90.2755	77.123	51.9587	39.6714	32.3031	43.4716	42.9146	43.2066	70.3664	44.9773	76.0985	30.8027	9.17439	0.386264	92.9118	28.2541	13.9292	22.9282	16.5337	52.1331	24.1726	66.5182	20.7228	43.7299	36.1702	0	41.7602	71.7651	42.3096	56.7457
41.1416	79.405	60.8178	22.6566	71.9693	112.57	19.8058	26.7945	115.319	36.4872	6.811	6.89724	81.8268	137.976	68.4942	82.0356	81.2875	122.824	96.7585	85.8226	100.664	81.1815	18.4766	73.4018	74.6806	84.6392	82.0999	30.1388	68.4279	106.223	70.1006	47.2843	41.4	115.28	13.8061	28.8657	59.0225	25.6701	87.6883	56.872	105.375	42.8753	40.7399	60.2392	41.7602	0	69.6955	75.4883	19.5768
79.1385	127.087	74.8175	72.8392	127.706	147.507	72.09	78.3864	153.856	56.6795	68.303	63.4884	62.2705	178.836	118.379	89.5902	119.368	133.474	115.709	152.658	148.855	54.8454	85.6692	94.2023	56.7289	97.0421	108.389	91.5351	116.603	146.376	72.7923	80.753	71.5125	164.647	65.2513	64.1063	93.6933	70.9391	70.9145	57.8602	91.2891	90.158	30.8805	44.7473	71.7651	69.6955	0	60.7424	61.0727
49.873	86.1405	28.0348	93.5795	94.2596	94.6444	91.2078	61.5549	102.486	39.2602	69.4411	69.2811	6.69029	127.006	81.3569	31.5134	72.5188	73.0604	58.5223	131.139	104.865	11.7133	79.856	42.3737	4.2103	39.7192	56.1555	105.61	78.5025	96.7747	17.919	46.2689	42.4221	119.897	62.3729	48.7602	52.4254	55.7276	12.8216	19.1632	33.3021	61.5414	49.9205	19.1235	42.3096	75.4883	60.7424	0	82.9394
58.0599	98.8702	74.0284	12.1602	91.4857	131.329	11.0302	45.3114	134.429	47.0787	24.6473	19.7082	88.6492	157.353	87.9947	95.3995	99.9647	138.245	112.982	102.598	120.22	86.1645	37.317	89.0477	81.1975	99.1647	99.1143	30.4706	87.8393	125.395	81.4484	63.7647	56.3617	134.856	29.3493	42.8491	76.5285	42.3815	95.6956	66.0718	115.052	61.6566	37.999	65.2044	56.7457	19.5768	61.0727	82.9394	0
