# Supplementary material for: A novel user-centric happiness model for personalized tour recommendations
Source: PeerJ Comput Sci. 2025 Apr 22;11:e2837. doi: 10.7717/peerj-cs.2837 (PMC12192884; doi:10.7717/peerj-cs.2837)
Supplement: Supplemental Information 3 [file peerj-cs-11-2837-s003.zip › HM/pr01_10/pr01/HC/Time_Window.txt]

0	1000
354	509
234	401
411	573
474	622
155	295
361	509
451	629
425	588
72	199
157	318
296	444
111	249
368	528
98	251
96	208
382	535
436	580
405	528
255	414
293	470
298	408
479	607
376	536
91	238
360	505
379	528
258	428
352	509
288	380
159	324
423	564
238	387
339	429
397	572
479	599
315	492
132	290
161	326
387	508
284	446
296	471
381	482
401	522
432	564
289	450
451	597
123	302
98	233
