# Supplementary material for: A novel user-centric happiness model for personalized tour recommendations
Source: PeerJ Comput Sci. 2025 Apr 22;11:e2837. doi: 10.7717/peerj-cs.2837 (PMC12192884; doi:10.7717/peerj-cs.2837)
Supplement: Supplemental Information 3 [file peerj-cs-11-2837-s003.zip › HM/pr01_10/pr01/ICDM.txt]

0	0	0	0	0	0	0	0	0	0	0	0	0	0	0	0	0	0	0	0	0	0	0	0	0	0	0	0	0	0	0	0	0	0	0	0	0	0	0	0	0	0	0	0	0	0	0	0	0
0	0	0	0	0	0	0	0	0	0	0	0	0	0	0	0	0	0	0	0	0	0	0	0	0	0	0	0	0	0	0	0	0	0	0	0	0	0	0	0	0	0	0	0	0	0	0	0	0
0	0	0	0	0	0	0	0	0	0	0	0	0	0	0	0	0	0	0	0	0	0	0	0	0	0	0	0	0	0	0	0	0	0	0	0	0	0	0	0	0	0	0	0	0	0	0	0	0
0	0	0	0	0	0	0	0	0	0	0	0	0	0	0	0	0	0	0	0	0	0	0	0	0	0	0	0	0	0	0	0	0	0	0	0	0	0	0	0	0	0	0	0	0	0	0	0	0
0	0	0	0	0	0	0	0	0	0	0	0	0	0	0	0	0	0	0	0	0	0	0	0	0	0	0	0	0	0	0	0	0	0	0	0	0	0	0	0	0	0	0	0	0	0	0	0	0
0	0	0	0	0	0	0	0	0	0	0	0	0	0	0	0	0	0	0	0	0	0	0	0	0	0	0	0	0	0	0	0	0	0	0	0	0	0	0	0	0	0	0	0	0	0	0	0	0
0	0	0	0	0	0	0	0	0	0	0	0	0	0	0	0	0	0	0	0	0	0	0	0	0	0	0	0	0	0	0	0	0	0	0	0	0	0	0	0	0	0	0	0	0	0	0	0	0
0	0	0	0	0	0	0	0	0	0	0	0	0	0	0	0	0	0	0	0	0	0	0	0	0	0	0	0	0	0	0	0	0	0	0	0	0	0	0	0	0	0	0	0	0	0	0	0	0
0	0	0	0	0	0	0	0	0	0	0	0	0	0	0	0	0	0	0	0	0	0	0	0	0	0	0	0	0	0	0	0	0	0	0	0	0	0	0	0	0	0	0	0	0	0	0	0	0
0	0	0	0	0	0	0	0	0	0	0	0	0	0	0	0	0	0	0	0	0	0	0	0	0	0	0	0	0	0	0	0	0	0	0	0	0	0	0	0	0	0	0	0	0	0	0	0	0
0	0	0	0	0	0	0	0	0	0	0	0	0	0	0	0	0	0	0	0	0	0	0	0	0	0	0	0	0	0	0	0	0	0	0	0	0	0	0	0	0	0	0	0	0	0	0	0	0
0	0	0	0	0	0	0	0	0	0	0	0	0	0	0	0	0	0	0	0	0	0	0	0	0	0	0	0	0	0	0	0	0	0	0	0	0	0	0	0	0	0	0	0	0	0	0	0	0
0	0	0	0	0	0	0	0	0	0	0	0	0	0	0	0	0	0	0	0	0	0	0	0	0	0	0	0	0	0	0	0	0	0	0	0	0	0	0	0	0	0	0	0	0	0	0	0	0
0	0	0	0	0	0	0	0	0	0	0	0	0	0	0	0	0	0	0	0	0	0	0	0	0	0	0	0	0	0	0	0	0	0	0	0	0	0	0	0	0	0	0	0	0	0	0	0	0
0	0	0	0	0	0	0	0	0	0	0	0	0	0	0	0	0	0	0	0	0	0	0	0	0	0	0	0	0	0	0	0	0	0	0	0	0	0	0	0	0	0	0	0	0	0	0	0	0
0	0	0	0	0	0	0	0	0	0	0	0	0	0	0	0	0	0	0	0	0	0	0	0	0	0	0	0	0	0	0	0	0	0	0	0	0	0	0	0	0	0	0	0	0	0	0	0	0
0	0	0	0	0	0	0	0	0	0	0	0	0	0	0	0	0	0	0	0	0	0	0	0	0	0	0	0	0	0	0	0	0	0	0	0	0	0	0	0	0	0	0	0	0	0	0	0	0
0	0	0	0	0	0	0	0	0	0	0	0	0	0	0	0	0	0	0	0	0	0	0	0	0	0	0	0	0	0	0	0	0	0	0	0	0	0	0	0	0	0	0	0	0	0	0	0	0
0	0	0	0	0	0	0	0	0	0	0	0	0	0	0	0	0	0	0	0	0	0	0	0	0	0	0	0	0	0	0	0	0	0	0	0	0	0	0	0	0	0	0	0	0	0	0	0	0
0	0	0	0	0	0	0	0	0	0	0	0	0	0	0	0	0	0	0	0	0	0	0	0	0	0	0	0	0	0	0	0	0	0	0	0	0	0	0	0	0	0	0	0	0	0	0	0	0
0	0	0	0	0	0	0	0	0	0	0	0	0	0	0	0	0	0	0	0	0	0	0	0	0	0	0	0	0	0	0	0	0	0	0	0	0	0	0	0	0	0	0	0	0	0	0	0	0
0	0	0	0	0	0	0	0	0	0	0	0	0	0	0	0	0	0	0	0	0	0	0	0	0	0	0	0	0	0	0	0	0	0	0	0	0	0	0	0	0	0	0	0	0	0	0	0	0
0	0	0	0	0	0	0	0	0	0	0	0	0	0	0	0	0	0	0	0	0	0	0	0	0	0	0	0	0	0	0	0	0	0	0	0	0	0	0	0	0	0	0	0	0	0	0	0	0
0	0	0	0	0	0	0	0	0	0	0	0	0	0	0	0	0	0	0	0	0	0	0	0	0	0	0	0	0	0	0	0	0	0	0	0	0	0	0	0	0	0	0	0	0	0	0	0	0
0	0	0	0	0	0	0	0	0	0	0	0	0	0	0	0	0	0	0	0	0	0	0	0	0	0	0	0	0	0	0	0	0	0	0	0	0	0	0	0	0	0	0	0	0	0	0	0	0
0	0	0	0	0	0	0	0	0	0	0	0	0	0	0	0	0	0	0	0	0	0	0	0	0	0	0	0	0	0	0	0	0	0	0	0	0	0	0	0	0	0	0	0	0	0	0	0	0
0	0	0	0	0	0	0	0	0	0	0	0	0	0	0	0	0	0	0	0	0	0	0	0	0	0	0	0	0	0	0	0	0	0	0	0	0	0	0	0	0	0	0	0	0	0	0	0	0
0	0	0	0	0	0	0	0	0	0	0	0	0	0	0	0	0	0	0	0	0	0	0	0	0	0	0	0	0	0	0	0	0	0	0	0	0	0	0	0	0	0	0	0	0	0	0	0	0
0	0	0	0	0	0	0	0	0	0	0	0	0	0	0	0	0	0	0	0	0	0	0	0	0	0	0	0	0	0	0	0	0	0	0	0	0	0	0	0	0	0	0	0	0	0	0	0	0
0	0	0	0	0	0	0	0	0	0	0	0	0	0	0	0	0	0	0	0	0	0	0	0	0	0	0	0	0	0	0	0	0	0	0	0	0	0	0	0	0	0	0	0	0	0	0	0	0
0	0	0	0	0	0	0	0	0	0	0	0	0	0	0	0	0	0	0	0	0	0	0	0	0	0	0	0	0	0	0	0	0	0	0	0	0	0	0	0	0	0	0	0	0	0	0	0	0
0	0	0	0	0	0	0	0	0	0	0	0	0	0	0	0	0	0	0	0	0	0	0	0	0	0	0	0	0	0	0	0	0	0	0	0	0	0	0	0	0	0	0	0	0	0	0	0	0
0	0	0	0	0	0	0	0	0	0	0	0	0	0	0	0	0	0	0	0	0	0	0	0	0	0	0	0	0	0	0	0	0	0	0	0	0	0	0	0	0	0	0	0	0	0	0	0	0
0	0	0	0	0	0	0	0	0	0	0	0	0	0	0	0	0	0	0	0	0	0	0	0	0	0	0	0	0	0	0	0	0	0	0	0	0	0	0	0	0	0	0	0	0	0	0	0	0
0	0	0	0	0	0	0	0	0	0	0	0	0	0	0	0	0	0	0	0	0	0	0	0	0	0	0	0	0	0	0	0	0	0	0	0	0	0	0	0	0	0	0	0	0	0	0	0	0
0	0	0	0	0	0	0	0	0	0	0	0	0	0	0	0	0	0	0	0	0	0	0	0	0	0	0	0	0	0	0	0	0	0	0	0	0	0	0	0	0	0	0	0	0	0	0	0	0
0	0	0	0	0	0	0	0	0	0	0	0	0	0	0	0	0	0	0	0	0	0	0	0	0	0	0	0	0	0	0	0	0	0	0	0	0	0	0	0	0	0	0	0	0	0	0	0	0
0	0	0	0	0	0	0	0	0	0	0	0	0	0	0	0	0	0	0	0	0	0	0	0	0	0	0	0	0	0	0	0	0	0	0	0	0	0	0	0	0	0	0	0	0	0	0	0	0
0	0	0	0	0	0	0	0	0	0	0	0	0	0	0	0	0	0	0	0	0	0	0	0	0	0	0	0	0	0	0	0	0	0	0	0	0	0	0	0	0	0	0	0	0	0	0	0	0
0	0	0	0	0	0	0	0	0	0	0	0	0	0	0	0	0	0	0	0	0	0	0	0	0	0	0	0	0	0	0	0	0	0	0	0	0	0	0	0	0	0	0	0	0	0	0	0	0
0	0	0	0	0	0	0	0	0	0	0	0	0	0	0	0	0	0	0	0	0	0	0	0	0	0	0	0	0	0	0	0	0	0	0	0	0	0	0	0	0	0	0	0	0	0	0	0	0
0	0	0	0	0	0	0	0	0	0	0	0	0	0	0	0	0	0	0	0	0	0	0	0	0	0	0	0	0	0	0	0	0	0	0	0	0	0	0	0	0	0	0	0	0	0	0	0	0
0	0	0	0	0	0	0	0	0	0	0	0	0	0	0	0	0	0	0	0	0	0	0	0	0	0	0	0	0	0	0	0	0	0	0	0	0	0	0	0	0	0	0	0	0	0	0	0	0
0	0	0	0	0	0	0	0	0	0	0	0	0	0	0	0	0	0	0	0	0	0	0	0	0	0	0	0	0	0	0	0	0	0	0	0	0	0	0	0	0	0	0	0	0	0	0	0	0
0	0	0	0	0	0	0	0	0	0	0	0	0	0	0	0	0	0	0	0	0	0	0	0	0	0	0	0	0	0	0	0	0	0	0	0	0	0	0	0	0	0	0	0	0	0	0	0	0
0	0	0	0	0	0	0	0	0	0	0	0	0	0	0	0	0	0	0	0	0	0	0	0	0	0	0	0	0	0	0	0	0	0	0	0	0	0	0	0	0	0	0	0	0	0	0	0	0
0	0	0	0	0	0	0	0	0	0	0	0	0	0	0	0	0	0	0	0	0	0	0	0	0	0	0	0	0	0	0	0	0	0	0	0	0	0	0	0	0	0	0	0	0	0	0	0	0
0	0	0	0	0	0	0	0	0	0	0	0	0	0	0	0	0	0	0	0	0	0	0	0	0	0	0	0	0	0	0	0	0	0	0	0	0	0	0	0	0	0	0	0	0	0	0	0	0
0	0	0	0	0	0	0	0	0	0	0	0	0	0	0	0	0	0	0	0	0	0	0	0	0	0	0	0	0	0	0	0	0	0	0	0	0	0	0	0	0	0	0	0	0	0	0	0	0
0	0	0	0	0	0	0	0	0	0	0	0	0	0	0	0	0	0	0	0	0	0	0	0	0	0	0	0	0	0	0	0	0	0	0	0	0	0	0	0	0	0	0	0	0	0	0	0	0
0	0	0	0	0	0	0	0	0	0	0	0	0	0	0	0	0	0	0	0	0	0	0	0	0	0	0	0	0	0	0	0	0	0	0	0	0	0	0	0	0	0	0	0	0	0	0	0	0
0	0	0	0	0	0	0	0	0	0	0	0	0	0	0	0	0	0	0	0	0	0	0	0	0	0	0	0	0	0	0	0	0	0	0	0	0	0	0	0	0	0	0	0	0	0	0	0	0
0	0	0	0	0	0	0	0	0	0	0	0	0	0	0	0	0	0	0	0	0	0	0	0	0	0	0	0	0	0	0	0	0	0	0	0	0	0	0	0	0	0	0	0	0	0	0	0	0
0	0	0	0	0	0	0	0	0	0	0	0	0	0	0	0	0	0	0	0	0	0	0	0	0	0	0	0	0	0	0	0	0	0	0	0	0	0	0	0	0	0	0	0	0	0	0	0	0
0	0	0	0	0	0	0	0	0	0	0	0	0	0	0	0	0	0	0	0	0	0	0	0	0	0	0	0	0	0	0	0	0	0	0	0	0	0	0	0	0	0	0	0	0	0	0	0	0
0	0	0	0	0	0	0	0	0	0	0	0	0	0	0	0	0	0	0	0	0	0	0	0	0	0	0	0	0	0	0	0	0	0	0	0	0	0	0	0	0	0	0	0	0	0	0	0	0
0	0	0	0	0	0	0	0	0	0	0	0	0	0	0	0	0	0	0	0	0	0	0	0	0	0	0	0	0	0	0	0	0	0	0	0	0	0	0	0	0	0	0	0	0	0	0	0	0
0	0	0	0	0	0	0	0	0	0	0	0	0	0	0	0	0	0	0	0	0	0	0	0	0	0	0	0	0	0	0	0	0	0	0	0	0	0	0	0	0	0	0	0	0	0	0	0	0
0	0	0	0	0	0	0	0	0	0	0	0	0	0	0	0	0	0	0	0	0	0	0	0	0	0	0	0	0	0	0	0	0	0	0	0	0	0	0	0	0	0	0	0	0	0	0	0	0
0	0	0	0	0	0	0	0	0	0	0	0	0	0	0	0	0	0	0	0	0	0	0	0	0	0	0	0	0	0	0	0	0	0	0	0	0	0	0	0	0	0	0	0	0	0	0	0	0
0	0	0	0	0	0	0	0	0	0	0	0	0	0	0	0	0	0	0	0	0	0	0	0	0	0	0	0	0	0	0	0	0	0	0	0	0	0	0	0	0	0	0	0	0	0	0	0	0
0	0	0	0	0	0	0	0	0	0	0	0	0	0	0	0	0	0	0	0	0	0	0	0	0	0	0	0	0	0	0	0	0	0	0	0	0	0	0	0	0	0	0	0	0	0	0	0	0
0	0	0	0	0	0	0	0	0	0	0	0	0	0	0	0	0	0	0	0	0	0	0	0	0	0	0	0	0	0	0	0	0	0	0	0	0	0	0	0	0	0	0	0	0	0	0	0	0
0	0	0	0	0	0	0	0	0	0	0	0	0	0	0	0	0	0	0	0	0	0	0	0	0	0	0	0	0	0	0	0	0	0	0	0	0	0	0	0	0	0	0	0	0	0	0	0	0
0	0	0	0	0	0	0	0	0	0	0	0	0	0	0	0	0	0	0	0	0	0	0	0	0	0	0	0	0	0	0	0	0	0	0	0	0	0	0	0	0	0	0	0	0	0	0	0	0
0	0	0	0	0	0	0	0	0	0	0	0	0	0	0	0	0	0	0	0	0	0	0	0	0	0	0	0	0	0	0	0	0	0	0	0	0	0	0	0	0	0	0	0	0	0	0	0	0
0	0	0	0	0	0	0	0	0	0	0	0	0	0	0	0	0	0	0	0	0	0	0	0	0	0	0	0	0	0	0	0	0	0	0	0	0	0	0	0	0	0	0	0	0	0	0	0	0
0	0	0	0	0	0	0	0	0	0	0	0	0	0	0	0	0	0	0	0	0	0	0	0	0	0	0	0	0	0	0	0	0	0	0	0	0	0	0	0	0	0	0	0	0	0	0	0	0
0	0	0	0	0	0	0	0	0	0	0	0	0	0	0	0	0	0	0	0	0	0	0	0	0	0	0	0	0	0	0	0	0	0	0	0	0	0	0	0	0	0	0	0	0	0	0	0	0
0	0	0	0	0	0	0	0	0	0	0	0	0	0	0	0	0	0	0	0	0	0	0	0	0	0	0	0	0	0	0	0	0	0	0	0	0	0	0	0	0	0	0	0	0	0	0	0	0
0	0	0	0	0	0	0	0	0	0	0	0	0	0	0	0	0	0	0	0	0	0	0	0	0	0	0	0	0	0	0	0	0	0	0	0	0	0	0	0	0	0	0	0	0	0	0	0	0
0	0	0	0	0	0	0	0	0	0	0	0	0	0	0	0	0	0	0	0	0	0	0	0	0	0	0	0	0	0	0	0	0	0	0	0	0	0	0	0	0	0	0	0	0	0	0	0	0
0	0	0	0	0	0	0	0	0	13	0	0	0	0	0	0	0	0	0	0	0	0	0	0	0	0	0	0	0	0	0	0	0	0	0	0	0	0	0	0	0	0	0	0	0	0	0	0	0
0	0	0	0	0	0	0	0	0	13	0	0	0	0	0	0	0	0	0	0	0	0	0	0	0	0	0	0	0	0	0	0	0	0	0	0	0	0	0	0	0	0	0	0	0	0	0	0	0
0	0	0	0	0	0	0	0	0	13	0	0	0	0	0	0	0	0	0	0	0	0	0	0	0	0	0	0	0	0	0	0	0	0	0	0	0	0	0	0	0	0	0	0	0	0	0	0	0
0	0	0	0	0	0	0	0	0	13	0	0	0	0	0	0	0	0	0	0	0	0	0	0	0	0	0	0	0	0	0	0	0	0	0	0	0	0	0	0	0	0	0	0	0	0	0	0	0
0	0	0	0	0	0	0	0	0	13	0	0	0	0	0	0	0	0	0	0	0	0	0	0	0	0	0	0	0	0	0	0	0	0	0	0	0	0	0	0	0	0	0	0	0	0	0	0	0
0	0	0	0	0	0	0	0	0	13	0	0	0	0	0	0	0	0	0	0	0	0	0	0	0	0	0	0	0	0	0	0	0	0	0	0	0	0	0	0	0	0	0	0	0	0	0	0	0
0	0	0	0	0	0	0	0	0	13	0	0	0	0	0	0	0	0	0	0	0	0	0	0	0	0	0	0	0	0	0	0	0	0	0	0	0	0	0	0	0	0	0	0	0	0	0	0	0
0	0	0	0	0	0	0	0	0	13	0	0	0	0	0	0	0	0	0	0	0	0	0	0	0	0	0	0	0	0	0	0	0	0	0	0	0	0	0	0	0	0	0	0	0	0	0	0	0
0	0	0	0	0	0	0	0	0	13	0	0	0	0	0	0	0	0	0	0	0	0	0	0	0	0	0	0	0	0	0	0	0	0	0	0	0	0	0	0	0	0	0	0	0	0	0	0	0
0	0	0	0	0	0	0	0	0	13	0	0	0	0	0	0	0	0	0	0	0	0	0	0	0	0	0	0	0	0	0	0	0	0	0	0	0	0	0	0	0	0	0	0	0	0	0	0	0
0	0	0	0	0	0	0	0	0	13	0	0	0	0	0	0	0	0	0	0	0	0	0	0	0	0	0	0	0	0	0	0	0	0	0	0	0	0	0	0	0	0	0	0	0	0	0	0	0
0	0	0	0	0	0	0	0	0	13	0	0	0	0	0	0	0	0	0	0	0	0	0	0	0	0	0	0	0	0	0	0	0	0	0	0	0	0	0	0	0	0	0	0	0	0	0	0	0
0	0	0	0	0	0	0	0	0	13	0	0	0	0	0	0	0	0	0	0	0	0	0	0	0	0	0	0	0	0	0	0	0	0	0	0	0	0	0	0	0	0	0	0	0	0	0	0	0
0	0	0	0	0	0	0	0	0	13	0	0	0	0	0	0	0	0	0	0	0	0	0	0	0	0	0	0	0	0	0	0	0	0	0	0	0	0	0	0	0	0	0	0	0	0	0	0	0
0	0	0	0	0	0	0	0	0	13	0	0	0	0	0	0	0	0	0	0	0	0	0	0	0	0	0	0	0	0	0	0	0	0	0	0	0	0	0	0	0	0	0	0	0	0	0	0	0
0	0	0	0	0	0	0	0	0	13	0	0	0	0	0	0	0	0	0	0	0	0	0	0	0	0	0	0	0	0	0	0	0	0	0	0	0	0	0	0	0	0	0	0	0	0	0	0	0
0	0	0	0	0	0	0	0	0	13	0	0	0	0	0	0	0	0	0	0	0	0	0	0	0	0	0	0	0	0	0	0	0	0	0	0	0	0	0	0	0	0	0	0	0	0	0	0	0
0	0	0	0	0	0	0	0	0	13	0	0	0	0	0	0	0	0	0	0	0	0	0	0	0	0	0	0	0	0	0	0	0	0	0	0	0	0	0	0	0	0	0	0	0	0	0	0	0
0	0	0	0	0	0	0	0	0	13	0	0	0	0	0	0	0	0	0	0	0	0	0	0	0	0	0	0	0	0	0	0	0	0	0	0	0	0	0	0	0	0	0	0	0	0	0	0	0
0	0	0	0	0	0	0	0	0	13	0	0	0	0	0	0	0	0	0	0	0	0	0	0	19	0	0	0	0	0	0	0	0	0	0	0	0	0	0	0	0	0	0	0	0	0	0	0	0
0	0	0	0	0	0	0	0	0	13	0	0	0	0	0	0	0	0	0	0	0	0	0	0	19	0	0	0	0	0	0	0	0	0	0	0	0	0	0	0	0	0	0	0	0	0	0	0	0
0	0	0	0	0	0	0	0	0	13	0	0	0	0	0	0	0	0	0	0	0	0	0	0	19	0	0	0	0	0	0	0	0	0	0	0	0	0	0	0	0	0	0	0	0	0	0	0	0
0	0	0	0	0	0	0	0	0	13	0	0	0	0	0	0	0	0	0	0	0	0	0	0	19	0	0	0	0	0	0	0	0	0	0	0	0	0	0	0	0	0	0	0	0	0	0	0	0
0	0	0	0	0	0	0	0	0	13	0	0	0	0	0	0	0	0	0	0	0	0	0	0	19	0	0	0	0	0	0	0	0	0	0	0	0	0	0	0	0	0	0	0	0	0	0	0	0
0	0	0	0	0	0	0	0	0	13	0	0	0	0	0	4	0	0	0	0	0	0	0	0	19	0	0	0	0	0	0	0	0	0	0	0	0	0	0	0	0	0	0	0	0	0	0	0	0
0	0	0	0	0	0	0	0	0	13	0	0	0	0	0	4	0	0	0	0	0	0	0	0	19	0	0	0	0	0	0	0	0	0	0	0	0	0	0	0	0	0	0	0	0	0	0	0	0
0	0	0	0	0	0	0	0	0	13	0	0	0	0	9	4	0	0	0	0	0	0	0	0	19	0	0	0	0	0	0	0	0	0	0	0	0	0	0	0	0	0	0	0	0	0	0	0	10
0	0	0	0	0	0	0	0	0	13	0	0	0	0	9	4	0	0	0	0	0	0	0	0	19	0	0	0	0	0	0	0	0	0	0	0	0	0	0	0	0	0	0	0	0	0	0	0	10
0	0	0	0	0	0	0	0	0	13	0	0	0	0	9	4	0	0	0	0	0	0	0	0	19	0	0	0	0	0	0	0	0	0	0	0	0	0	0	0	0	0	0	0	0	0	0	0	10
0	0	0	0	0	0	0	0	0	13	0	0	0	0	9	4	0	0	0	0	0	0	0	0	19	0	0	0	0	0	0	0	0	0	0	0	0	0	0	0	0	0	0	0	0	0	0	0	10
0	0	0	0	0	0	0	0	0	13	0	0	0	0	9	4	0	0	0	0	0	0	0	0	19	0	0	0	0	0	0	0	0	0	0	0	0	0	0	0	0	0	0	0	0	0	0	0	10
0	0	0	0	0	0	0	0	0	13	0	0	0	0	9	4	0	0	0	0	0	0	0	0	19	0	0	0	0	0	0	0	0	0	0	0	0	0	0	0	0	0	0	0	0	0	0	0	10
0	0	0	0	0	0	0	0	0	13	0	0	0	0	9	4	0	0	0	0	0	0	0	0	19	0	0	0	0	0	0	0	0	0	0	0	0	0	0	0	0	0	0	0	0	0	0	0	10
0	0	0	0	0	0	0	0	0	13	0	0	0	0	9	4	0	0	0	0	0	0	0	0	19	0	0	0	0	0	0	0	0	0	0	0	0	0	0	0	0	0	0	0	0	0	0	0	10
0	0	0	0	0	0	0	0	0	13	0	0	0	0	9	4	0	0	0	0	0	0	0	0	19	0	0	0	0	0	0	0	0	0	0	0	0	0	0	0	0	0	0	0	0	0	0	0	10
0	0	0	0	0	0	0	0	0	13	0	0	0	0	9	4	0	0	0	0	0	0	0	0	19	0	0	0	0	0	0	0	0	0	0	0	0	0	0	0	0	0	0	0	0	0	0	0	10
0	0	0	0	0	0	0	0	0	13	0	0	0	0	9	4	0	0	0	0	0	0	0	0	19	0	0	0	0	0	0	0	0	0	0	0	0	0	0	0	0	0	0	0	0	0	0	0	10
0	0	0	0	0	0	0	0	0	13	0	0	0	0	9	4	0	0	0	0	0	0	0	0	19	0	0	0	0	0	0	0	0	0	0	0	0	0	0	0	0	0	0	0	0	0	0	0	10
0	0	0	0	0	0	0	0	0	13	0	0	0	0	9	4	0	0	0	0	0	0	0	0	19	0	0	0	0	0	0	0	0	0	0	0	0	0	0	0	0	0	0	0	0	0	0	0	10
0	0	0	0	0	0	0	0	0	13	0	0	6	0	9	4	0	0	0	0	0	0	0	0	19	0	0	0	0	0	0	0	0	0	0	0	0	0	0	0	0	0	0	0	0	0	0	0	10
0	0	0	0	0	0	0	0	0	13	0	0	6	0	9	4	0	0	0	0	0	0	0	0	19	0	0	0	0	0	0	0	0	0	0	0	0	0	0	0	0	0	0	0	0	0	0	0	10
0	0	0	0	0	0	0	0	0	13	0	0	6	0	9	4	0	0	0	0	0	0	0	0	19	0	0	0	0	0	0	0	0	0	0	0	0	0	0	0	0	0	0	0	0	0	0	0	10
0	0	0	0	0	0	0	0	0	13	0	0	6	0	9	4	0	0	0	0	0	0	0	0	19	0	0	0	0	0	0	0	0	0	0	0	0	0	0	0	0	0	0	0	0	0	0	0	10
0	0	0	0	0	0	0	0	0	13	0	0	6	0	9	4	0	0	0	0	0	0	0	0	19	0	0	0	0	0	0	0	0	0	0	0	0	0	0	0	0	0	0	0	0	0	0	0	10
0	0	0	0	0	0	0	0	0	13	0	0	6	0	9	4	0	0	0	0	0	0	0	0	19	0	0	0	0	0	0	0	0	0	0	0	0	0	0	0	0	0	0	0	0	0	0	0	10
0	0	0	0	0	0	0	0	0	13	0	0	6	0	9	4	0	0	0	0	0	0	0	0	19	0	0	0	0	0	0	0	0	0	0	0	0	0	0	0	0	0	0	0	0	0	0	0	10
0	0	0	0	0	0	0	0	0	13	0	0	6	0	9	4	0	0	0	0	0	0	0	0	19	0	0	0	0	0	0	0	0	0	0	0	0	0	0	0	0	0	0	0	0	0	0	0	10
0	0	0	0	0	0	0	0	0	13	0	0	6	0	9	4	0	0	0	0	0	0	0	0	19	0	0	0	0	0	0	0	0	0	0	0	0	0	0	0	0	0	0	0	0	0	0	0	10
0	0	0	0	0	0	0	0	0	13	0	0	6	0	9	4	0	0	0	0	0	0	0	0	19	0	0	0	0	0	0	0	0	0	0	0	0	0	0	0	0	0	0	0	0	0	0	0	10
0	0	0	0	0	0	0	0	0	13	0	0	6	0	9	4	0	0	0	0	0	0	0	0	19	0	0	0	0	0	0	0	0	0	0	0	0	0	0	0	0	0	0	0	0	0	0	0	10
0	0	0	0	0	0	0	0	0	13	0	0	6	0	9	4	0	0	0	0	0	0	0	0	19	0	0	0	0	0	0	0	0	0	0	0	0	0	0	0	0	0	0	0	0	0	0	0	10
0	0	0	0	0	0	0	0	0	13	0	0	6	0	9	4	0	0	0	0	0	0	0	0	19	0	0	0	0	0	0	0	0	0	0	0	0	0	0	0	0	0	0	0	0	0	0	21	10
0	0	0	0	0	0	0	0	0	13	0	0	6	0	9	4	0	0	0	0	0	0	0	0	19	0	0	0	0	0	0	0	0	0	0	0	0	0	0	0	0	0	0	0	0	0	0	21	10
0	0	0	0	0	0	0	0	0	13	0	0	6	0	9	4	0	0	0	0	0	0	0	0	19	0	0	0	0	0	0	0	0	0	0	0	0	0	0	0	0	0	0	0	0	0	0	21	10
0	0	0	0	0	0	0	0	0	13	0	0	6	0	9	4	0	0	0	0	0	0	0	0	19	0	0	0	0	0	0	0	0	0	0	0	0	0	0	0	0	0	0	0	0	0	0	21	10
0	0	0	0	0	0	0	0	0	13	0	0	6	0	9	4	0	0	0	0	0	0	0	0	19	0	0	0	0	0	0	0	0	0	0	0	0	0	0	0	0	0	0	0	0	0	0	21	10
0	0	0	0	0	0	0	0	0	13	0	0	6	0	9	4	0	0	0	0	0	0	0	0	19	0	0	0	0	0	0	0	0	0	0	0	0	0	0	0	0	0	0	0	0	0	0	21	10
0	0	0	0	0	0	0	0	0	13	0	0	6	0	9	4	0	0	0	0	0	0	0	0	19	0	0	0	0	0	0	0	0	0	0	0	0	0	0	0	0	0	0	0	0	0	0	21	10
0	0	0	0	0	0	0	0	0	13	0	0	6	0	9	4	0	0	0	0	0	0	0	0	19	0	0	0	0	0	0	0	0	0	0	0	0	0	0	0	0	0	0	0	0	0	0	21	10
0	0	0	0	0	0	0	0	0	13	0	0	6	0	9	4	0	0	0	0	0	0	0	0	19	0	0	0	0	0	0	0	0	0	0	0	0	0	0	0	0	0	0	0	0	0	0	21	10
0	0	0	0	0	0	0	0	0	13	0	0	6	0	9	4	0	0	0	0	0	0	0	0	19	0	0	0	0	0	0	0	0	0	0	0	0	11	0	0	0	0	0	0	0	0	0	21	10
0	0	0	0	0	0	0	0	0	13	0	0	6	0	9	4	0	0	0	0	0	0	0	0	19	0	0	0	0	0	0	0	0	0	0	0	0	11	0	0	0	0	0	0	0	0	0	21	10
0	0	0	0	0	0	0	0	0	13	0	0	6	0	9	4	0	0	0	0	0	0	0	0	19	0	0	0	0	0	0	0	0	0	0	0	0	11	0	0	0	0	0	0	0	0	0	21	10
0	0	0	0	0	0	0	0	0	13	0	0	6	0	9	4	0	0	0	0	0	0	0	0	19	0	0	0	0	0	0	0	0	0	0	0	0	11	0	0	0	0	0	0	0	0	0	21	10
0	0	0	0	0	0	0	0	0	13	0	0	6	0	9	4	0	0	0	0	0	0	0	0	19	0	0	0	0	0	0	0	0	0	0	0	0	11	0	0	0	0	0	0	0	0	0	21	10
0	0	0	0	0	0	0	0	0	13	0	0	6	0	9	4	0	0	0	0	0	0	0	0	19	0	0	0	0	0	0	0	0	0	0	0	0	11	0	0	0	0	0	0	0	0	0	21	10
0	0	0	0	0	0	0	0	0	13	0	0	6	0	9	4	0	0	0	0	0	0	0	0	19	0	0	0	0	0	0	0	0	0	0	0	0	11	0	0	0	0	0	0	0	0	0	21	10
0	0	0	0	0	0	0	0	0	13	0	0	6	0	9	4	0	0	0	0	0	0	0	0	19	0	0	0	0	0	0	0	0	0	0	0	0	11	0	0	0	0	0	0	0	0	0	21	10
0	0	0	0	0	0	0	0	0	13	0	0	6	0	9	4	0	0	0	0	0	0	0	0	19	0	0	0	0	0	0	0	0	0	0	0	0	11	0	0	0	0	0	0	0	0	0	21	10
0	0	0	0	0	0	0	0	0	13	0	0	6	0	9	4	0	0	0	0	0	0	0	0	19	0	0	0	0	0	0	0	0	0	0	0	0	11	0	0	0	0	0	0	0	0	0	21	10
0	0	0	0	0	0	0	0	0	13	0	0	6	0	9	4	0	0	0	0	0	0	0	0	19	0	0	0	0	0	0	0	0	0	0	0	0	11	0	0	0	0	0	0	0	0	0	21	10
0	0	0	0	0	0	0	0	0	13	0	0	6	0	9	4	0	0	0	0	0	0	0	0	19	0	0	0	0	0	0	0	0	0	0	0	0	11	0	0	0	0	0	0	0	0	0	21	10
0	0	0	0	0	0	0	0	0	13	0	0	6	0	9	4	0	0	0	0	0	0	0	0	19	0	0	0	0	0	0	0	0	0	0	0	0	11	0	0	0	0	0	0	0	0	0	21	10
0	0	0	0	0	0	0	0	0	13	0	0	6	0	9	4	0	0	0	0	0	0	0	0	19	0	0	0	0	0	0	0	0	0	0	0	0	11	0	0	0	0	0	0	0	0	0	21	10
0	0	0	0	0	0	0	0	0	13	0	0	6	0	9	4	0	0	0	0	0	0	0	0	19	0	0	0	0	0	0	0	0	0	0	0	0	11	0	0	0	0	0	0	0	0	0	21	10
0	0	0	0	0	0	0	0	0	13	0	0	6	0	9	4	0	0	0	0	0	0	0	0	19	0	0	0	0	0	0	0	0	0	0	0	0	11	0	0	0	0	0	0	0	0	0	21	10
0	0	0	0	0	0	0	0	0	13	0	0	6	0	9	4	0	0	0	0	0	0	0	0	19	0	0	0	0	0	0	0	0	0	0	0	0	11	0	0	0	0	0	0	0	0	0	21	10
0	0	0	0	0	0	0	0	0	13	0	0	6	0	9	4	0	0	0	0	0	0	0	0	19	0	0	0	0	0	0	0	0	0	0	0	0	11	0	0	0	0	0	0	0	0	0	21	10
0	0	0	0	0	0	0	0	0	13	0	0	6	0	9	4	0	0	0	0	0	0	0	0	19	0	0	0	0	0	0	0	0	0	0	0	0	11	0	0	0	0	0	0	0	0	0	21	10
0	0	0	0	0	0	0	0	0	13	0	0	6	0	9	4	0	0	0	0	0	0	0	0	19	0	0	0	0	0	0	0	0	0	0	0	0	11	0	0	0	0	0	0	0	0	0	21	10
0	0	0	0	0	0	0	0	0	13	0	0	6	0	9	4	0	0	0	0	0	0	0	0	19	0	0	0	0	0	0	0	0	0	0	0	0	11	0	0	0	0	0	0	0	0	0	21	10
0	0	0	0	0	0	0	0	0	13	0	0	6	0	9	4	0	0	0	0	0	0	0	0	19	0	0	0	0	0	0	0	0	0	0	0	0	11	0	0	0	0	0	0	0	0	0	21	10
0	0	0	0	0	0	0	0	0	13	0	0	6	0	9	4	0	0	0	0	0	0	0	0	19	0	0	0	0	0	0	0	0	0	0	0	0	11	0	0	0	0	0	0	0	0	0	21	10
0	0	0	0	0	12	0	0	0	13	0	0	6	0	9	4	0	0	0	0	0	0	0	0	19	0	0	0	0	0	0	0	0	0	0	0	0	11	0	0	0	0	0	0	0	0	0	21	10
0	0	0	0	0	12	0	0	0	13	0	0	6	0	9	4	0	0	0	0	0	0	0	0	19	0	0	0	0	0	0	0	0	0	0	0	0	11	0	0	0	0	0	0	0	0	0	21	10
0	0	0	0	0	12	0	0	0	13	18	0	6	0	9	4	0	0	0	0	0	0	0	0	19	0	0	0	0	0	0	0	0	0	0	0	0	11	0	0	0	0	0	0	0	0	0	21	10
0	0	0	0	0	12	0	0	0	13	18	0	6	0	9	4	0	0	0	0	0	0	0	0	19	0	0	0	0	0	0	0	0	0	0	0	0	11	0	0	0	0	0	0	0	0	0	21	10
0	0	0	0	0	12	0	0	0	13	18	0	6	0	9	4	0	0	0	0	0	0	0	0	19	0	0	0	0	0	13	0	0	0	0	0	0	11	0	0	0	0	0	0	0	0	0	21	10
0	0	0	0	0	12	0	0	0	13	18	0	6	0	9	4	0	0	0	0	0	0	0	0	19	0	0	0	0	0	13	0	0	0	0	0	0	11	0	0	0	0	0	0	0	0	0	21	10
0	0	0	0	0	12	0	0	0	13	18	0	6	0	9	4	0	0	0	0	0	0	0	0	19	0	0	0	0	0	13	0	0	0	0	0	0	11	15	0	0	0	0	0	0	0	0	21	10
0	0	0	0	0	12	0	0	0	13	18	0	6	0	9	4	0	0	0	0	0	0	0	0	19	0	0	0	0	0	13	0	0	0	0	0	0	11	15	0	0	0	0	0	0	0	0	21	10
0	0	0	0	0	12	0	0	0	13	18	0	6	0	9	4	0	0	0	0	0	0	0	0	19	0	0	0	0	0	13	0	0	0	0	0	0	11	15	0	0	0	0	0	0	0	0	21	10
0	0	0	0	0	12	0	0	0	13	18	0	6	0	9	4	0	0	0	0	0	0	0	0	19	0	0	0	0	0	13	0	0	0	0	0	0	11	15	0	0	0	0	0	0	0	0	21	10
0	0	0	0	0	12	0	0	0	13	18	0	6	0	9	4	0	0	0	0	0	0	0	0	19	0	0	0	0	0	13	0	0	0	0	0	0	11	15	0	0	0	0	0	0	0	0	21	10
0	0	0	0	0	12	0	0	0	13	18	0	6	0	9	4	0	0	0	0	0	0	0	0	19	0	0	0	0	0	13	0	0	0	0	0	0	11	15	0	0	0	0	0	0	0	0	21	10
0	0	0	0	0	12	0	0	0	13	18	0	6	0	9	4	0	0	0	0	0	0	0	0	19	0	0	0	0	0	13	0	0	0	0	0	0	11	15	0	0	0	0	0	0	0	0	21	10
0	0	0	0	0	12	0	0	0	13	18	0	6	0	9	4	0	0	0	0	0	0	0	0	19	0	0	0	0	0	13	0	0	0	0	0	0	11	15	0	0	0	0	0	0	0	0	21	10
0	0	0	0	0	12	0	0	0	13	18	0	6	0	9	4	0	0	0	0	0	0	0	0	19	0	0	0	0	0	13	0	0	0	0	0	0	11	15	0	0	0	0	0	0	0	0	21	10
0	0	0	0	0	12	0	0	0	13	18	0	6	0	9	4	0	0	0	0	0	0	0	0	19	0	0	0	0	0	13	0	0	0	0	0	0	11	15	0	0	0	0	0	0	0	0	21	10
0	0	0	0	0	12	0	0	0	13	18	0	6	0	9	4	0	0	0	0	0	0	0	0	19	0	0	0	0	0	13	0	0	0	0	0	0	11	15	0	0	0	0	0	0	0	0	21	10
0	0	0	0	0	12	0	0	0	13	18	0	6	0	9	4	0	0	0	0	0	0	0	0	19	0	0	0	0	0	13	0	0	0	0	0	0	11	15	0	0	0	0	0	0	0	0	21	10
0	0	0	0	0	12	0	0	0	13	18	0	6	0	9	4	0	0	0	0	0	0	0	0	19	0	0	0	0	0	13	0	0	0	0	0	0	11	15	0	0	0	0	0	0	0	0	21	10
0	0	0	0	0	12	0	0	0	13	18	0	6	0	9	4	0	0	0	0	0	0	0	0	19	0	0	0	0	0	13	0	0	0	0	0	0	11	15	0	0	0	0	0	0	0	0	21	10
0	0	0	0	0	12	0	0	0	13	18	0	6	0	9	4	0	0	0	0	0	0	0	0	19	0	0	0	0	0	13	0	0	0	0	0	0	11	15	0	0	0	0	0	0	0	0	21	10
0	0	0	0	0	12	0	0	0	13	18	0	6	0	9	4	0	0	0	0	0	0	0	0	19	0	0	0	0	0	13	0	0	0	0	0	0	11	15	0	0	0	0	0	0	0	0	21	10
0	0	0	0	0	12	0	0	0	13	18	0	6	0	9	4	0	0	0	0	0	0	0	0	19	0	0	0	0	0	13	0	0	0	0	0	0	11	15	0	0	0	0	0	0	0	0	21	10
0	0	0	0	0	12	0	0	0	13	18	0	6	0	9	4	0	0	0	0	0	0	0	0	19	0	0	0	0	0	13	0	0	0	0	0	0	11	15	0	0	0	0	0	0	0	0	21	10
0	0	0	0	0	12	0	0	0	13	18	0	6	0	9	4	0	0	0	0	0	0	0	0	19	0	0	0	0	0	13	0	0	0	0	0	0	11	15	0	0	0	0	0	0	0	0	21	10
0	0	0	0	0	12	0	0	0	13	18	0	6	0	9	4	0	0	0	0	0	0	0	0	19	0	0	0	0	0	13	0	0	0	0	0	0	11	15	0	0	0	0	0	0	0	0	21	10
0	0	0	0	0	12	0	0	0	13	18	0	6	0	9	4	0	0	0	0	0	0	0	0	19	0	0	0	0	0	13	0	0	0	0	0	0	11	15	0	0	0	0	0	0	0	0	21	10
0	0	0	0	0	12	0	0	0	13	18	0	6	0	9	4	0	0	0	0	0	0	0	0	19	0	0	0	0	0	13	0	0	0	0	0	0	11	15	0	0	0	0	0	0	0	0	21	10
0	0	0	0	0	12	0	0	0	13	18	0	6	0	9	4	0	0	0	0	0	0	0	0	19	0	0	0	0	0	13	0	0	0	0	0	0	11	15	0	0	0	0	0	0	0	0	21	10
0	0	0	0	0	12	0	0	0	13	18	0	6	0	9	4	0	0	0	0	0	0	0	0	19	0	0	0	0	0	13	0	0	0	0	0	0	11	15	0	0	0	0	0	0	0	0	21	10
0	0	0	0	0	12	0	0	0	13	18	0	6	0	9	4	0	0	0	0	0	0	0	0	19	0	0	0	0	0	13	0	0	0	0	0	0	11	15	0	0	0	0	0	0	0	0	21	10
0	0	0	0	0	12	0	0	0	13	18	0	6	0	9	4	0	0	0	0	0	0	0	0	19	0	0	0	0	0	13	0	0	0	0	0	0	11	15	0	0	0	0	0	0	0	0	21	10
0	0	0	0	0	12	0	0	0	13	18	0	6	0	9	4	0	0	0	0	0	0	0	0	19	0	0	0	0	0	13	0	0	0	0	0	0	11	15	0	0	0	0	0	0	0	0	21	10
0	0	0	0	0	12	0	0	0	13	18	0	6	0	9	4	0	0	0	0	0	0	0	0	19	0	0	0	0	0	13	0	0	0	0	0	0	11	15	0	0	0	0	0	0	0	0	21	10
0	0	0	0	0	12	0	0	0	13	18	0	6	0	9	4	0	0	0	0	0	0	0	0	19	0	0	0	0	0	13	0	0	0	0	0	0	11	15	0	0	0	0	0	0	0	0	21	10
0	0	0	0	0	12	0	0	0	13	18	0	6	0	9	4	0	0	0	0	0	0	0	0	19	0	0	0	0	0	13	0	0	0	0	0	0	11	15	0	0	0	0	0	0	0	0	21	10
0	0	0	0	0	12	0	0	0	13	18	0	6	0	9	4	0	0	0	0	0	0	0	0	19	0	0	0	0	0	13	0	0	0	0	0	0	11	15	0	0	0	0	0	0	0	0	21	10
0	0	0	0	0	12	0	0	0	13	18	0	6	0	9	4	0	0	0	0	0	0	0	0	19	0	0	0	0	0	13	0	0	0	0	0	0	11	15	0	0	0	0	0	0	0	0	21	10
0	0	0	0	0	12	0	0	0	13	18	0	6	0	9	4	0	0	0	0	0	0	0	0	19	0	0	0	0	0	13	0	0	0	0	0	0	11	15	0	0	0	0	0	0	0	0	21	10
0	0	0	0	0	12	0	0	0	13	18	0	6	0	9	4	0	0	0	0	0	0	0	0	19	0	0	0	0	0	13	0	0	0	0	0	0	11	15	0	0	0	0	0	0	0	0	21	10
0	0	0	0	0	12	0	0	0	13	18	0	6	0	9	4	0	0	0	0	0	0	0	0	19	0	0	0	0	0	13	0	0	0	0	0	0	11	15	0	0	0	0	0	0	0	0	21	10
0	0	0	0	0	12	0	0	0	13	18	0	6	0	9	4	0	0	0	0	0	0	0	0	19	0	0	0	0	0	13	0	0	0	0	0	0	11	15	0	0	0	0	0	0	0	0	21	10
0	0	0	0	0	12	0	0	0	13	18	0	6	0	9	4	0	0	0	0	0	0	0	0	19	0	0	0	0	0	13	0	0	0	0	0	0	11	15	0	0	0	0	0	0	0	0	21	10
0	0	0	0	0	12	0	0	0	13	18	0	6	0	9	4	0	0	0	0	0	0	0	0	19	0	0	0	0	0	13	0	0	0	0	0	0	11	15	0	0	0	0	0	0	0	0	21	10
0	0	0	0	0	12	0	0	0	13	18	0	6	0	9	4	0	0	0	0	0	0	0	0	19	0	0	0	0	0	13	0	0	0	0	0	0	11	15	0	0	0	0	0	0	0	0	21	10
0	0	0	0	0	12	0	0	0	0	18	0	6	0	9	4	0	0	0	0	0	0	0	0	19	0	0	0	0	0	13	0	0	0	0	0	0	11	15	0	0	0	0	0	0	0	0	21	10
0	0	0	0	0	12	0	0	0	0	18	0	6	0	9	4	0	0	0	0	0	0	0	0	19	0	0	0	0	0	13	0	0	0	0	0	0	11	15	0	0	0	0	0	0	0	0	21	10
0	0	0	0	0	12	0	0	0	0	18	0	6	0	9	4	0	0	0	0	0	0	0	0	19	0	0	0	0	0	13	0	0	0	0	0	0	11	15	0	0	0	0	0	0	0	0	21	10
0	0	0	0	0	12	0	0	0	0	18	0	6	0	9	4	0	0	0	0	0	0	0	0	19	0	0	0	0	0	13	0	0	0	0	0	0	11	15	0	0	0	0	0	0	0	0	21	10
0	0	0	0	0	12	0	0	0	0	18	0	6	0	9	4	0	0	0	0	0	0	0	0	19	0	0	0	0	0	13	0	0	0	0	0	0	11	15	0	0	0	0	0	0	0	0	21	10
0	0	0	0	0	12	0	0	0	0	18	0	6	0	9	4	0	0	0	0	0	0	0	0	19	0	0	0	0	0	13	0	0	0	0	0	0	11	15	0	0	0	0	0	0	0	0	21	10
0	0	0	0	0	12	0	0	0	0	18	0	6	0	9	4	0	0	0	0	0	0	0	0	19	0	0	0	0	0	13	0	0	0	0	0	0	11	15	0	0	0	0	0	0	0	0	21	10
0	0	0	0	0	12	0	0	0	0	18	0	6	0	9	4	0	0	0	0	0	0	0	0	19	0	0	0	0	0	13	0	0	0	0	0	0	11	15	0	0	0	0	0	0	0	0	21	10
0	0	0	0	0	12	0	0	0	0	18	0	6	0	9	4	0	0	0	0	0	0	0	0	19	0	0	0	0	0	13	0	0	0	0	0	0	11	15	0	0	0	0	0	0	0	0	21	10
0	0	0	0	0	12	0	0	0	0	18	0	6	0	9	0	0	0	0	0	0	0	0	0	19	0	0	0	0	0	13	0	0	0	0	0	0	11	15	0	0	0	0	0	0	0	0	21	10
0	0	0	0	0	12	0	0	0	0	18	0	6	0	9	0	0	0	0	0	0	0	0	0	19	0	0	0	0	0	13	0	0	0	0	0	0	11	15	0	0	0	0	0	0	0	0	21	10
0	0	0	0	0	12	0	0	0	0	18	0	6	0	9	0	0	0	0	0	0	0	0	0	19	0	0	0	0	0	13	0	0	0	0	0	0	11	15	0	0	0	0	0	0	0	0	21	10
0	0	0	0	0	12	0	0	0	0	18	0	6	0	9	0	0	0	0	0	0	0	0	0	19	0	0	0	0	0	13	0	0	0	0	0	0	11	15	0	0	0	0	0	0	0	0	21	10
0	0	0	0	0	12	0	0	0	0	18	0	6	0	9	0	0	0	0	0	0	0	0	0	19	0	0	0	0	0	13	0	0	0	0	0	0	11	15	0	0	0	0	0	0	0	0	21	10
0	0	0	0	0	12	0	0	0	0	18	0	6	0	9	0	0	0	0	0	0	0	0	0	19	0	0	0	0	0	13	0	0	0	0	0	0	11	15	0	0	0	0	0	0	0	0	21	10
0	0	0	0	0	12	0	0	0	0	18	0	6	0	9	0	0	0	0	0	0	0	0	0	19	0	0	0	0	0	13	0	0	0	0	0	0	11	15	0	0	0	0	0	0	0	0	21	10
0	0	0	0	0	12	0	0	0	0	18	0	6	0	9	0	0	0	0	0	0	0	0	0	19	0	0	0	0	0	13	0	0	0	0	0	0	11	15	0	0	0	0	0	0	0	0	21	10
0	0	0	0	0	12	0	0	0	0	18	0	6	0	9	0	0	0	0	0	0	0	0	0	19	0	0	0	0	0	13	0	0	0	0	0	0	11	15	0	0	0	0	0	0	0	0	21	10
0	0	0	0	0	12	0	0	0	0	18	0	6	0	9	0	0	0	0	0	0	0	0	0	19	0	0	0	0	0	13	0	0	0	0	0	0	11	15	0	0	0	0	0	0	0	0	21	10
0	0	0	0	0	12	0	0	0	0	18	0	6	0	9	0	0	0	0	0	0	0	0	0	19	0	0	0	0	0	13	0	0	0	0	0	0	11	15	0	0	0	0	0	0	0	0	21	10
0	0	0	0	0	12	0	0	0	0	18	0	6	0	9	0	0	0	0	0	0	0	0	0	19	0	0	0	0	0	13	0	0	0	0	0	0	11	15	0	0	0	0	0	0	0	0	21	10
0	0	0	0	0	12	0	0	0	0	18	0	6	0	9	0	0	0	0	0	0	0	0	0	19	0	0	0	0	0	13	0	0	0	0	0	0	11	15	0	0	0	0	0	0	0	0	21	10
0	0	0	0	0	12	0	0	0	0	18	0	6	0	9	0	0	0	0	0	0	0	0	0	19	0	0	0	0	0	13	0	0	0	0	0	0	11	15	0	0	0	0	0	0	0	0	21	10
0	0	0	0	0	12	0	0	0	0	18	0	6	0	9	0	0	0	0	0	0	0	0	0	19	0	0	0	0	0	13	0	0	0	0	0	0	11	15	0	0	0	0	0	0	0	0	21	10
0	0	0	0	0	12	0	0	0	0	18	0	6	0	9	0	0	0	0	0	0	0	0	0	19	0	0	0	0	0	13	0	0	0	0	0	0	11	15	0	0	0	0	0	0	0	0	21	10
0	0	0	0	0	12	0	0	0	0	18	0	6	0	9	0	0	0	0	0	0	0	0	0	19	0	0	0	0	0	13	0	0	0	0	0	0	11	15	0	0	0	0	0	0	0	0	21	10
0	0	0	0	0	12	0	0	0	0	18	0	6	0	9	0	0	0	0	0	0	0	0	0	19	0	0	0	0	0	13	0	0	0	0	0	0	11	15	0	0	0	0	0	0	0	0	21	10
0	0	0	0	0	12	0	0	0	0	18	0	6	0	9	0	0	0	0	0	0	0	0	0	19	0	0	0	0	0	13	0	0	0	0	0	0	11	15	0	0	0	0	0	0	0	0	21	10
0	0	0	0	0	12	0	0	0	0	18	0	6	0	9	0	0	0	0	0	0	0	0	0	19	0	0	0	0	0	13	0	0	0	0	0	0	11	15	0	0	0	0	0	0	0	0	21	10
0	0	0	0	0	12	0	0	0	0	18	0	6	0	9	0	0	0	0	0	0	0	0	0	19	0	0	0	0	0	13	0	0	0	0	0	0	11	15	0	0	0	0	0	0	0	0	21	10
0	0	0	0	0	12	0	0	0	0	18	0	6	0	9	0	0	0	0	0	0	0	0	0	19	0	0	0	0	0	13	0	0	0	0	0	0	11	15	0	0	0	0	0	0	0	0	21	10
0	0	0	0	0	12	0	0	0	0	18	0	6	0	9	0	0	0	0	0	0	0	0	0	19	0	0	0	0	0	13	0	0	0	0	0	0	11	15	0	0	0	0	0	0	0	0	21	10
0	0	0	0	0	12	0	0	0	0	18	0	6	0	9	0	0	0	0	0	0	0	0	0	19	0	0	0	0	0	13	0	0	0	0	0	0	11	15	0	0	0	0	0	0	0	0	21	10
0	0	0	0	0	12	0	0	0	0	18	0	6	0	9	0	0	0	0	0	0	0	0	0	19	0	0	0	0	0	13	0	0	0	0	0	0	11	15	0	0	0	0	0	0	0	0	21	10
0	0	8	0	0	12	0	0	0	0	18	0	6	0	9	0	0	0	0	0	0	0	0	0	19	0	0	0	0	0	13	0	0	0	0	0	0	11	15	0	0	0	0	0	0	0	0	21	0
0	0	8	0	0	12	0	0	0	0	18	0	6	0	9	0	0	0	0	0	0	0	0	0	19	0	0	0	0	0	13	0	0	0	0	0	0	11	15	0	0	0	0	0	0	0	0	21	0
0	0	8	0	0	12	0	0	0	0	18	0	6	0	9	0	0	0	0	0	0	0	0	0	19	0	0	0	0	0	13	0	0	0	0	0	0	11	15	0	0	0	0	0	0	0	0	21	0
0	0	8	0	0	12	0	0	0	0	18	0	6	0	9	0	0	0	0	0	0	0	0	0	19	0	0	0	0	0	13	0	0	0	0	0	0	11	15	0	0	0	0	0	0	0	0	21	0
0	0	8	0	0	12	0	0	0	0	18	0	6	0	9	0	0	0	0	0	0	0	0	0	19	0	0	0	0	0	13	0	16	0	0	0	0	11	15	0	0	0	0	0	0	0	0	21	0
0	0	8	0	0	12	0	0	0	0	18	0	6	0	9	0	0	0	0	0	0	0	0	0	0	0	0	0	0	0	13	0	16	0	0	0	0	11	15	0	0	0	0	0	0	0	0	21	0
0	0	8	0	0	12	0	0	0	0	18	0	6	0	9	0	0	0	0	0	0	0	0	0	0	0	0	0	0	0	13	0	16	0	0	0	0	11	15	0	0	0	0	0	0	0	0	21	0
0	0	8	0	0	12	0	0	0	0	18	0	6	0	9	0	0	0	0	0	0	0	0	0	0	0	0	0	0	0	13	0	16	0	0	0	0	11	15	0	0	0	0	0	0	0	0	21	0
0	0	8	0	0	12	0	0	0	0	18	0	6	0	9	0	0	0	0	0	0	0	0	0	0	0	0	0	0	0	13	0	16	0	0	0	0	11	15	0	0	0	0	0	0	0	0	21	0
0	0	8	0	0	12	0	0	0	0	18	0	6	0	9	0	0	0	0	0	0	0	0	0	0	0	0	0	0	0	13	0	16	0	0	0	0	11	15	0	0	0	0	0	0	0	0	21	0
0	0	8	0	0	12	0	0	0	0	18	0	6	0	9	0	0	0	0	0	0	0	0	0	0	0	0	0	0	0	13	0	16	0	0	0	0	11	15	0	0	0	0	0	0	0	0	21	0
0	0	8	0	0	12	0	0	0	0	18	0	6	0	9	0	0	0	0	0	0	0	0	0	0	0	0	0	0	0	13	0	16	0	0	0	0	11	15	0	0	0	0	0	0	0	0	21	0
0	0	8	0	0	12	0	0	0	0	18	0	6	0	9	0	0	0	0	0	0	0	0	0	0	0	0	0	0	0	13	0	16	0	0	0	0	11	15	0	0	0	0	0	0	0	0	21	0
0	0	8	0	0	12	0	0	0	0	18	0	6	0	9	0	0	0	0	0	0	0	0	0	0	0	0	0	0	0	13	0	16	0	0	0	0	11	15	0	0	0	0	0	0	0	0	21	0
0	0	8	0	0	12	0	0	0	0	18	0	6	0	9	0	0	0	0	0	0	0	0	0	0	0	0	0	0	0	13	0	16	0	0	0	0	11	15	0	0	0	0	0	0	0	0	21	0
0	0	8	0	0	12	0	0	0	0	18	0	6	0	9	0	0	0	0	0	0	0	0	0	0	0	0	0	0	0	13	0	16	0	0	0	0	11	15	0	0	0	0	0	0	0	0	21	0
0	0	8	0	0	12	0	0	0	0	18	0	0	0	9	0	0	0	0	0	0	0	0	0	0	0	0	0	0	0	13	0	16	0	0	0	0	11	15	0	0	0	0	0	0	0	0	21	0
0	0	8	0	0	12	0	0	0	0	18	0	0	0	9	0	0	0	0	0	0	0	0	0	0	0	0	0	0	0	13	0	16	0	0	0	0	11	15	0	0	0	0	0	0	0	0	21	0
0	0	8	0	0	12	0	0	0	0	18	0	0	0	0	0	0	0	0	0	0	0	0	0	0	0	0	0	0	0	13	0	16	0	0	0	0	11	15	0	0	0	0	0	0	0	0	21	0
0	0	8	0	0	12	0	0	0	0	18	0	0	0	0	0	0	0	0	0	0	0	0	0	0	0	0	0	0	0	13	0	16	0	0	0	0	11	15	0	0	0	0	0	0	0	0	21	0
0	0	8	0	0	12	0	0	0	0	18	0	0	0	0	0	0	0	0	0	0	0	0	0	0	0	0	0	0	0	13	0	16	0	0	0	0	11	15	0	0	0	0	0	0	0	0	21	0
0	0	8	0	0	12	0	0	0	0	18	0	0	0	0	0	0	0	0	3	0	0	0	0	0	0	0	0	0	0	13	0	16	0	0	0	0	11	15	0	0	0	0	0	0	0	0	21	0
0	0	8	0	0	12	0	0	0	0	18	0	0	0	0	0	0	0	0	3	0	0	0	0	0	0	0	0	0	0	13	0	16	0	0	0	0	11	15	0	0	0	0	0	0	0	0	21	0
0	0	8	0	0	12	0	0	0	0	18	0	0	0	0	0	0	0	0	3	0	0	0	0	0	0	0	0	0	0	13	0	16	0	0	0	0	11	15	0	0	0	0	0	0	0	0	21	0
0	0	8	0	0	12	0	0	0	0	18	0	0	0	0	0	0	0	0	3	0	0	0	0	0	0	0	16	0	0	13	0	16	0	0	0	0	11	15	0	0	0	0	0	0	0	0	21	0
0	0	8	0	0	12	0	0	0	0	18	0	0	0	0	0	0	0	0	3	0	0	0	0	0	0	0	16	0	0	13	0	16	0	0	0	0	11	15	0	0	0	0	0	0	0	0	21	0
0	0	8	0	0	12	0	0	0	0	18	0	0	0	0	0	0	0	0	3	0	0	0	0	0	0	0	16	0	0	13	0	16	0	0	0	0	11	15	0	0	0	0	0	0	0	0	21	0
0	0	8	0	0	12	0	0	0	0	18	0	0	0	0	0	0	0	0	3	0	0	0	0	0	0	0	16	0	0	13	0	16	0	0	0	0	11	15	0	0	0	0	0	0	0	0	21	0
0	0	8	0	0	12	0	0	0	0	18	0	0	0	0	0	0	0	0	3	0	0	0	0	0	0	0	16	0	0	13	0	16	0	0	0	0	11	15	0	0	0	0	0	0	0	0	21	0
0	0	8	0	0	12	0	0	0	0	18	0	0	0	0	0	0	0	0	3	0	0	0	0	0	0	0	16	0	0	13	0	16	0	0	0	0	11	15	0	0	0	0	0	0	0	0	21	0
0	0	8	0	0	12	0	0	0	0	18	0	0	0	0	0	0	0	0	3	0	0	0	0	0	0	0	16	0	0	13	0	16	0	0	0	0	11	15	0	0	0	0	0	0	0	0	21	0
0	0	8	0	0	12	0	0	0	0	18	0	0	0	0	0	0	0	0	3	0	0	0	0	0	0	0	16	0	0	13	0	16	0	0	0	0	11	15	0	0	0	0	0	0	0	0	21	0
0	0	8	0	0	12	0	0	0	0	18	0	0	0	0	0	0	0	0	3	0	0	0	0	0	0	0	16	0	0	13	0	16	0	0	0	0	11	15	0	0	0	0	0	0	0	0	21	0
0	0	8	0	0	12	0	0	0	0	18	0	0	0	0	0	0	0	0	3	0	0	0	0	0	0	0	16	0	0	13	0	16	0	0	0	0	11	15	0	0	0	0	0	0	0	0	21	0
0	0	8	0	0	12	0	0	0	0	18	0	0	0	0	0	0	0	0	3	0	0	0	0	0	0	0	16	0	0	13	0	16	0	0	0	0	11	15	0	0	0	0	0	0	0	0	21	0
0	0	8	0	0	12	0	0	0	0	18	0	0	0	0	0	0	0	0	3	0	0	0	0	0	0	0	16	0	0	13	0	16	0	0	0	0	11	15	0	0	0	0	0	0	0	0	21	0
0	0	8	0	0	12	0	0	0	0	18	0	0	0	0	0	0	0	0	3	0	0	0	0	0	0	0	16	0	0	13	0	16	0	0	0	0	11	15	0	0	0	0	0	0	0	0	21	0
0	0	8	0	0	12	0	0	0	0	18	0	0	0	0	0	0	0	0	3	0	0	0	0	0	0	0	16	0	0	13	0	16	0	0	0	0	11	15	0	0	0	0	0	0	0	0	21	0
0	0	8	0	0	12	0	0	0	0	18	0	0	0	0	0	0	0	0	3	0	0	0	0	0	0	0	16	0	0	13	0	16	0	0	0	0	11	15	0	0	0	0	0	0	0	0	21	0
0	0	8	0	0	12	0	0	0	0	18	0	0	0	0	0	0	0	0	3	0	0	0	0	0	0	0	16	0	0	13	0	16	0	0	0	0	11	15	0	0	0	0	0	0	0	0	21	0
0	0	8	0	0	12	0	0	0	0	18	0	0	0	0	0	0	0	0	3	0	0	0	0	0	0	0	16	0	0	13	0	16	0	0	0	0	11	15	0	0	0	0	0	0	0	0	21	0
0	0	8	0	0	12	0	0	0	0	18	0	0	0	0	0	0	0	0	3	0	0	0	0	0	0	0	16	0	0	13	0	16	0	0	0	0	11	15	0	0	0	0	0	0	0	0	21	0
0	0	8	0	0	12	0	0	0	0	18	0	0	0	0	0	0	0	0	3	0	0	0	0	0	0	0	16	0	0	13	0	16	0	0	0	0	11	15	0	0	0	0	0	0	0	0	21	0
0	0	8	0	0	12	0	0	0	0	18	0	0	0	0	0	0	0	0	3	0	0	0	0	0	0	0	16	0	0	13	0	16	0	0	0	0	11	15	0	0	0	0	0	0	0	0	21	0
0	0	8	0	0	12	0	0	0	0	18	0	0	0	0	0	0	0	0	3	0	0	0	0	0	0	0	16	0	0	13	0	16	0	0	0	0	11	15	0	0	0	0	0	0	0	0	21	0
0	0	8	0	0	12	0	0	0	0	18	0	0	0	0	0	0	0	0	3	0	0	0	0	0	0	0	16	0	0	13	0	16	0	0	0	0	11	15	0	0	0	0	0	0	0	0	21	0
0	0	8	0	0	12	0	0	0	0	18	0	0	0	0	0	0	0	0	3	0	0	0	0	0	0	0	16	0	0	13	0	16	0	0	0	0	11	15	0	0	0	0	0	0	0	0	21	0
0	0	8	0	0	12	0	0	0	0	18	0	0	0	0	0	0	0	0	3	0	0	0	0	0	0	0	16	0	0	13	0	16	0	0	0	0	11	15	0	0	0	0	0	0	0	0	21	0
0	0	8	0	0	12	0	0	0	0	18	0	0	0	0	0	0	0	0	3	0	0	0	0	0	0	0	16	0	0	13	0	16	0	0	0	0	11	15	0	0	0	0	0	0	0	0	21	0
0	0	8	0	0	12	0	0	0	0	18	0	0	0	0	0	0	0	0	3	0	0	0	0	0	0	0	16	0	0	13	0	16	0	0	0	0	11	15	0	0	0	0	0	0	0	0	21	0
0	0	8	0	0	12	0	0	0	0	18	0	0	0	0	0	0	0	0	3	0	0	0	0	0	0	0	16	0	0	13	0	16	0	0	0	0	11	15	0	15	0	0	0	0	0	0	21	0
0	0	8	0	0	12	0	0	0	0	18	0	0	0	0	0	0	0	0	3	0	0	0	0	0	0	0	16	0	0	13	0	16	0	0	0	0	11	15	0	15	0	0	0	0	0	0	21	0
0	0	8	0	0	12	0	0	0	0	18	0	0	0	0	0	0	0	0	3	0	0	0	0	0	0	0	16	0	0	13	0	16	0	0	0	0	11	15	0	15	0	0	0	0	0	0	21	0
0	0	8	0	0	12	0	0	0	0	18	0	0	0	0	0	0	0	0	3	0	0	0	0	0	0	0	16	0	0	13	0	16	0	0	0	0	11	15	0	15	0	0	0	0	0	0	21	0
0	0	8	0	0	12	0	0	0	0	18	0	0	0	0	0	0	0	0	3	0	0	0	0	0	0	0	16	0	20	13	0	16	0	0	0	0	11	15	0	15	0	0	0	0	0	0	21	0
0	0	8	0	0	12	0	0	0	0	18	0	0	0	0	0	0	0	0	3	0	0	0	0	0	0	0	16	0	20	13	0	16	0	0	0	0	11	15	0	15	0	0	0	0	25	0	21	0
0	0	8	0	0	12	0	0	0	0	18	0	0	0	0	0	0	0	0	3	0	0	0	0	0	0	0	16	0	20	13	0	16	0	0	0	0	11	15	0	15	0	0	0	0	25	0	21	0
0	0	8	0	0	12	0	0	0	0	18	0	0	0	0	0	0	0	0	3	0	0	0	0	0	0	0	16	0	20	13	0	16	0	0	0	0	0	15	0	15	0	0	0	0	25	0	21	0
0	0	8	0	0	12	0	0	0	0	18	0	0	0	0	0	0	0	0	3	0	0	0	0	0	0	0	16	0	20	13	0	16	0	0	0	0	0	15	0	15	0	0	0	0	25	0	21	0
0	0	8	0	0	12	0	0	0	0	18	0	0	0	0	0	0	0	0	3	16	0	0	0	0	0	0	16	0	20	13	0	16	0	0	0	0	0	15	0	15	0	0	0	0	25	0	21	0
0	0	8	0	0	12	0	0	0	0	18	0	0	0	0	0	0	0	0	3	16	0	0	0	0	0	0	16	0	20	13	0	16	0	0	0	0	0	15	0	15	0	0	0	0	25	0	21	0
0	0	8	0	0	12	0	0	0	0	18	0	0	0	0	0	0	0	0	3	16	0	0	0	0	0	0	16	0	20	13	0	16	0	0	0	0	0	15	0	15	0	0	0	0	25	0	21	0
0	0	8	0	0	0	0	0	0	0	18	7	0	0	0	0	0	0	0	3	16	0	0	0	0	0	0	16	0	20	13	0	16	0	0	0	0	0	15	0	15	8	0	0	0	25	0	21	0
0	0	8	0	0	0	0	0	0	0	18	7	0	0	0	0	0	0	0	3	16	0	0	0	0	0	0	16	0	20	13	0	16	0	0	0	0	0	15	0	15	8	0	0	0	25	0	21	0
0	0	8	0	0	0	0	0	0	0	18	7	0	0	0	0	0	0	0	3	16	25	0	0	0	0	0	16	0	20	13	0	16	0	0	0	0	0	15	0	15	8	0	0	0	25	0	21	0
0	0	8	0	0	0	0	0	0	0	18	7	0	0	0	0	0	0	0	3	16	25	0	0	0	0	0	16	0	20	13	0	16	0	0	0	0	0	15	0	15	8	0	0	0	25	0	21	0
0	0	8	0	0	0	0	0	0	0	18	7	0	0	0	0	0	0	0	3	16	25	0	0	0	0	0	16	0	20	13	0	16	0	0	0	0	0	15	0	15	8	0	0	0	25	0	21	0
0	0	8	0	0	0	0	0	0	0	18	7	0	0	0	0	0	0	0	3	16	25	0	0	0	0	0	16	0	20	13	0	16	0	0	0	0	0	15	0	15	8	0	0	0	25	0	21	0
0	0	8	0	0	0	0	0	0	0	18	7	0	0	0	0	0	0	0	3	16	25	0	0	0	0	0	16	0	20	13	0	16	0	0	0	0	0	15	0	15	8	0	0	0	25	0	21	0
0	0	8	0	0	0	0	0	0	0	18	7	0	0	0	0	0	0	0	3	16	25	0	0	0	0	0	16	0	20	13	0	16	0	0	0	0	0	15	0	15	8	0	0	0	25	0	0	0
0	0	8	0	0	0	0	0	0	0	18	7	0	0	0	0	0	0	0	3	16	25	0	0	0	0	0	16	0	20	13	0	16	0	0	0	0	0	15	0	15	8	0	0	0	25	0	0	0
0	0	8	0	0	0	0	0	0	0	18	7	0	0	0	0	0	0	0	3	16	25	0	0	0	0	0	16	0	20	13	0	16	0	0	0	0	0	15	0	15	8	0	0	0	25	0	0	0
0	0	8	0	0	0	0	0	0	0	18	7	0	0	0	0	0	0	0	3	16	25	0	0	0	0	0	16	0	20	13	0	16	0	0	0	0	0	15	0	15	8	0	0	0	25	0	0	0
0	0	8	0	0	0	0	0	0	0	18	7	0	0	0	0	0	0	0	3	16	25	0	0	0	0	0	16	0	20	13	0	16	0	0	0	0	0	15	0	15	8	0	0	0	25	0	0	0
0	0	8	0	0	0	0	0	0	0	18	7	0	0	0	0	0	0	0	3	16	25	0	0	0	0	0	16	0	20	13	0	16	0	0	0	0	0	15	0	15	8	0	0	0	25	0	0	0
0	0	8	0	0	0	0	0	0	0	18	7	0	0	0	0	0	0	0	3	16	25	0	0	0	0	0	16	0	20	13	0	16	0	0	0	0	0	15	0	15	8	0	0	0	25	0	0	0
0	0	8	0	0	0	0	0	0	0	18	7	0	0	0	0	0	0	0	3	16	25	0	0	0	0	0	16	0	20	13	0	16	0	0	0	0	0	15	0	15	8	0	0	0	25	0	0	0
0	0	8	0	0	0	0	0	0	0	18	7	0	0	0	0	0	0	0	3	16	25	0	0	0	0	0	16	0	20	13	0	16	0	0	0	0	0	15	0	15	8	0	0	0	25	0	0	0
0	0	8	0	0	0	0	0	0	0	18	7	0	0	0	0	0	0	0	3	16	25	0	0	0	0	0	16	0	20	13	0	16	0	0	0	0	0	15	0	15	8	0	0	0	25	0	0	0
0	0	8	0	0	0	0	0	0	0	18	7	0	0	0	0	0	0	0	3	16	25	0	0	0	0	0	16	0	20	13	0	16	0	0	0	0	0	15	0	15	8	0	0	0	25	0	0	0
0	0	8	0	0	0	0	0	0	0	18	7	0	0	0	0	0	0	0	3	16	25	0	0	0	0	0	16	0	20	13	0	16	0	0	0	0	0	15	0	15	8	0	0	0	25	0	0	0
0	0	8	0	0	0	0	0	0	0	18	7	0	0	0	0	0	0	0	3	16	25	0	0	0	0	0	16	0	20	13	0	16	0	0	0	10	0	15	0	15	8	0	0	0	25	0	0	0
0	0	8	0	0	0	0	0	0	0	18	7	0	0	0	0	0	0	0	3	16	25	0	0	0	0	0	16	0	20	13	0	16	0	0	0	10	0	15	0	15	8	0	0	0	25	0	0	0
0	0	8	0	0	0	0	0	0	0	18	7	0	0	0	0	0	0	0	3	16	25	0	0	0	0	0	16	0	20	13	0	16	0	0	0	10	0	15	0	15	8	0	0	0	25	0	0	0
0	0	8	0	0	0	0	0	0	0	18	7	0	0	0	0	0	0	0	3	16	25	0	0	0	0	0	16	0	20	13	0	16	0	0	0	10	0	15	0	15	8	0	0	0	25	0	0	0
0	0	8	0	0	0	0	0	0	0	0	7	0	0	0	0	0	0	0	3	16	25	0	0	0	0	0	16	0	20	13	0	16	0	0	0	10	0	15	0	15	8	0	0	0	25	0	0	0
0	0	8	0	0	0	0	0	0	0	0	7	0	0	0	0	0	0	0	3	16	25	0	0	0	0	0	16	0	20	13	0	16	0	0	0	10	0	15	0	15	8	0	0	0	25	0	0	0
0	0	8	0	0	0	0	0	0	0	0	7	0	0	0	0	0	0	0	3	16	25	0	0	0	0	0	16	0	20	13	0	16	0	0	0	10	0	15	0	15	8	0	0	0	25	0	0	0
0	0	8	0	0	0	0	0	0	0	0	7	0	0	0	0	0	0	0	3	16	25	0	0	0	0	0	16	0	20	13	0	16	0	0	0	10	0	15	0	15	8	0	0	0	25	0	0	0
0	0	8	0	0	0	0	0	0	0	0	7	0	0	0	0	0	0	0	3	16	25	0	0	0	0	0	16	0	20	13	0	16	0	0	0	10	0	15	0	15	8	0	0	0	25	0	0	0
0	0	8	0	0	0	0	0	0	0	0	7	0	0	0	0	0	0	0	3	16	25	0	0	0	0	0	16	0	20	13	0	16	0	0	0	10	0	15	0	15	8	0	0	0	25	0	0	0
0	0	8	0	0	0	0	0	0	0	0	7	0	0	0	0	0	0	0	3	16	25	0	0	0	0	0	16	0	20	0	0	16	0	0	0	10	0	15	0	15	8	0	0	0	25	0	0	0
0	0	8	0	0	0	0	0	0	0	0	7	0	0	0	0	0	0	0	3	16	25	0	0	0	0	0	16	0	20	0	0	16	0	0	0	10	0	15	0	15	8	0	0	0	25	0	0	0
0	0	8	0	0	0	0	0	0	0	0	7	0	0	0	0	0	0	0	3	16	25	0	0	0	0	0	16	0	20	0	0	16	0	0	0	10	0	0	0	15	8	0	0	0	25	0	0	0
0	0	8	0	0	0	0	0	0	0	0	7	0	0	0	0	0	0	0	3	16	25	0	0	0	0	0	16	0	20	0	0	16	0	0	0	10	0	0	0	15	8	0	0	0	25	0	0	0
0	0	8	0	0	0	0	0	0	0	0	7	0	0	0	0	0	0	0	3	16	25	0	0	0	0	0	16	0	20	0	0	16	0	0	0	10	0	0	0	15	8	0	0	0	25	0	0	0
0	0	8	0	0	0	0	0	0	0	0	7	0	0	0	0	0	0	0	3	16	25	0	0	0	0	0	16	0	20	0	0	16	0	0	0	10	0	0	0	15	8	0	0	0	25	0	0	0
0	0	8	0	0	0	0	0	0	0	0	7	0	0	0	0	0	0	0	3	16	25	0	0	0	0	0	16	0	20	0	0	16	0	0	0	10	0	0	0	15	8	0	0	0	25	0	0	0
0	0	8	0	0	0	0	0	0	0	0	7	0	0	0	0	0	0	0	3	16	25	0	0	0	0	0	16	0	20	0	0	16	0	0	0	10	0	0	0	15	8	0	0	0	25	0	0	0
0	0	8	0	0	0	0	0	0	0	0	7	0	0	0	0	0	0	0	3	16	25	0	0	0	0	0	16	0	20	0	0	16	0	0	0	10	0	0	0	15	8	0	0	0	25	0	0	0
0	0	8	0	0	0	0	0	0	0	0	7	0	0	0	0	0	0	0	3	16	25	0	0	0	0	0	16	0	20	0	0	16	0	0	0	10	0	0	0	15	8	0	0	0	25	0	0	0
0	0	8	0	0	0	0	0	0	0	0	7	0	0	0	0	0	0	0	3	16	25	0	0	0	0	0	16	0	20	0	0	16	0	0	0	10	0	0	0	15	8	0	0	0	25	0	0	0
0	0	8	0	0	0	0	0	0	0	0	7	0	0	0	0	0	0	0	3	16	25	0	0	0	0	0	16	0	20	0	0	16	0	0	0	10	0	0	0	15	8	0	0	0	25	0	0	0
0	0	8	0	0	0	0	0	0	0	0	7	0	0	0	0	0	0	0	3	16	25	0	0	0	0	0	16	0	20	0	0	16	0	0	0	10	0	0	0	15	8	0	0	0	25	0	0	0
0	0	8	0	0	0	0	0	0	0	0	7	0	0	0	0	0	0	0	3	16	25	0	0	0	0	0	16	0	20	0	0	16	0	0	0	10	0	0	0	15	8	0	0	0	25	0	0	0
0	0	8	0	0	0	0	0	0	0	0	7	0	0	0	0	0	0	0	3	16	25	0	0	0	0	0	16	0	20	0	0	16	19	0	0	10	0	0	0	15	8	0	0	0	25	0	0	0
0	0	8	0	0	0	0	0	0	0	0	7	0	0	0	0	0	0	0	3	16	25	0	0	0	0	0	16	0	20	0	0	16	19	0	0	10	0	0	0	15	8	0	0	0	25	0	0	0
0	0	8	0	0	0	0	0	0	0	0	7	0	0	0	0	0	0	0	3	16	25	0	0	0	0	0	16	0	20	0	0	16	19	0	0	10	0	0	0	15	8	0	0	0	25	0	0	0
0	0	8	0	0	0	0	0	0	0	0	7	0	0	0	0	0	0	0	3	16	25	0	0	0	0	0	16	0	20	0	0	16	19	0	0	10	0	0	0	15	8	0	0	0	25	0	0	0
0	0	8	0	0	0	0	0	0	0	0	7	0	0	0	0	0	0	0	3	16	25	0	0	0	0	0	16	0	20	0	0	16	19	0	0	10	0	0	0	15	8	0	0	0	25	0	0	0
0	0	8	0	0	0	0	0	0	0	0	7	0	0	0	0	0	0	0	3	16	25	0	0	0	0	0	16	0	20	0	0	16	19	0	0	10	0	0	0	15	8	0	0	0	25	0	0	0
0	0	8	0	0	0	0	0	0	0	0	7	0	0	0	0	0	0	0	3	16	25	0	0	0	0	0	16	0	20	0	0	16	19	0	0	10	0	0	0	15	8	0	0	0	25	0	0	0
0	0	8	0	0	0	0	0	0	0	0	7	0	0	0	0	0	0	0	3	16	25	0	0	0	0	0	16	0	20	0	0	16	19	0	0	10	0	0	0	15	8	0	0	0	25	0	0	0
0	0	8	0	0	0	0	0	0	0	0	7	0	0	0	0	0	0	0	3	16	25	0	0	0	0	0	16	0	20	0	0	16	19	0	0	10	0	0	0	15	8	0	0	0	25	0	0	0
0	0	8	0	0	0	0	0	0	0	0	7	0	0	0	0	0	0	0	3	16	25	0	0	0	0	0	16	0	20	0	0	16	19	0	0	10	0	0	0	15	8	0	0	0	25	0	0	0
0	0	8	0	0	0	0	0	0	0	0	7	0	0	0	0	0	0	0	3	16	25	0	0	0	0	0	16	0	20	0	0	16	19	0	0	10	0	0	0	15	8	0	0	0	25	0	0	0
0	0	8	0	0	0	0	0	0	0	0	7	0	0	0	0	0	0	0	3	16	25	0	0	0	0	0	16	0	20	0	0	16	19	0	0	10	0	0	0	15	8	0	0	0	25	0	0	0
0	0	8	0	0	0	0	0	0	0	0	7	0	0	0	0	0	0	0	3	16	25	0	0	0	0	0	16	0	20	0	0	16	19	0	0	10	0	0	0	15	8	0	0	0	25	0	0	0
0	0	8	0	0	0	0	0	0	0	0	7	0	0	0	0	0	0	0	3	16	25	0	0	0	0	0	16	9	20	0	0	16	19	0	0	10	0	0	0	15	8	0	0	0	25	0	0	0
0	0	8	0	0	0	0	0	0	0	0	7	0	0	0	0	0	0	0	3	16	25	0	0	0	0	0	16	9	20	0	0	16	19	0	0	10	0	0	0	15	8	0	0	0	25	0	0	0
0	12	8	0	0	0	0	0	0	0	0	7	0	0	0	0	0	0	0	3	16	25	0	0	0	0	0	16	9	20	0	0	16	19	0	0	10	0	0	0	15	8	0	0	0	25	0	0	0
0	12	8	0	0	0	0	0	0	0	0	7	0	0	0	0	0	0	0	3	16	25	0	0	0	0	0	16	9	20	0	0	16	19	0	0	10	0	0	0	15	8	0	0	0	25	0	0	0
0	12	8	0	0	0	0	0	0	0	0	7	0	0	0	0	0	0	0	3	16	25	0	0	0	0	0	16	9	20	0	0	16	19	0	0	10	0	0	0	15	8	0	0	0	25	0	0	0
0	12	8	0	0	0	0	0	0	0	0	7	0	0	0	0	0	0	0	3	16	25	0	0	0	0	0	16	9	20	0	0	16	19	0	0	10	0	0	0	15	8	0	0	0	25	0	0	0
0	12	8	0	0	0	0	0	0	0	0	7	0	0	0	0	0	0	0	3	16	25	0	0	0	0	0	16	9	20	0	0	16	19	0	0	10	0	0	0	15	8	0	0	0	25	0	0	0
0	12	8	0	0	0	0	0	0	0	0	7	0	0	0	0	0	0	0	3	16	25	0	0	0	0	0	16	9	20	0	0	16	19	0	0	10	0	0	0	15	8	0	0	0	25	0	0	0
0	12	8	0	0	0	0	0	0	0	0	7	0	0	0	0	0	0	0	3	16	25	0	0	0	14	0	16	9	20	0	0	16	19	0	0	10	0	0	0	15	8	0	0	0	25	0	0	0
0	12	8	0	0	0	5	0	0	0	0	7	0	0	0	0	0	0	0	3	16	25	0	0	0	14	0	16	9	20	0	0	16	19	0	0	10	0	0	0	15	8	0	0	0	25	0	0	0
0	12	8	0	0	0	5	0	0	0	0	7	0	0	0	0	0	0	0	3	16	25	0	0	0	14	0	16	9	20	0	0	16	19	0	0	10	0	0	0	15	8	0	0	0	25	0	0	0
0	12	8	0	0	0	5	0	0	0	0	7	0	0	0	0	0	0	0	3	16	25	0	0	0	14	0	16	9	20	0	0	16	19	0	0	10	0	0	0	15	8	0	0	0	25	0	0	0
0	12	8	0	0	0	5	0	0	0	0	7	0	0	0	0	0	0	0	3	16	25	0	0	0	14	0	16	9	20	0	0	16	19	0	0	10	0	0	0	15	8	0	0	0	25	0	0	0
0	12	8	0	0	0	5	0	0	0	0	7	0	0	0	0	0	0	0	3	16	25	0	0	0	14	0	16	9	20	0	0	16	19	0	0	10	0	0	0	15	8	0	0	0	25	0	0	0
0	12	8	0	0	0	5	0	0	0	0	7	0	0	0	0	0	0	0	3	16	25	0	0	0	14	0	16	9	20	0	0	16	19	0	0	10	0	0	0	15	8	0	0	0	25	0	0	0
0	12	8	0	0	0	5	0	0	0	0	7	0	0	0	0	0	0	0	3	16	25	0	0	0	14	0	16	9	20	0	0	16	19	0	0	10	0	0	0	15	8	0	0	0	25	0	0	0
0	12	8	0	0	0	5	0	0	0	0	7	0	9	0	0	0	0	0	3	16	25	0	0	0	14	0	16	9	20	0	0	16	19	0	0	10	0	0	0	15	8	0	0	0	25	0	0	0
0	12	8	0	0	0	5	0	0	0	0	7	0	9	0	0	0	0	0	3	16	25	0	0	0	14	0	16	9	20	0	0	16	19	0	0	10	0	0	0	15	8	0	0	0	25	0	0	0
0	12	8	0	0	0	5	0	0	0	0	7	0	9	0	0	0	0	0	3	16	25	0	0	0	14	0	16	9	20	0	0	16	19	0	0	10	0	0	0	15	8	0	0	0	25	0	0	0
0	12	8	0	0	0	5	0	0	0	0	7	0	9	0	0	0	0	0	3	16	25	0	0	0	14	0	16	9	20	0	0	16	19	0	0	10	0	0	0	15	8	0	0	0	25	0	0	0
0	12	8	0	0	0	5	0	0	0	0	7	0	9	0	0	0	0	0	3	16	25	0	0	0	14	0	16	9	20	0	0	16	19	0	0	10	0	0	0	15	8	0	0	0	25	0	0	0
0	12	8	0	0	0	5	0	0	0	0	7	0	9	0	0	0	0	0	3	16	25	0	0	0	14	0	16	9	20	0	0	16	19	0	0	10	0	0	0	15	8	0	0	0	25	0	0	0
0	12	8	0	0	0	5	0	0	0	0	7	0	9	0	0	0	0	0	3	16	25	0	0	0	14	0	16	9	20	0	0	16	19	0	0	10	0	0	0	15	8	0	0	0	25	0	0	0
0	12	8	0	0	0	5	0	0	0	0	7	0	9	0	0	0	0	0	3	16	25	0	0	0	14	0	16	9	20	0	0	16	19	0	0	10	0	0	0	15	8	0	0	0	25	0	0	0
0	12	8	0	0	0	5	0	0	0	0	7	0	9	0	0	0	0	0	3	16	25	0	14	0	14	0	16	9	20	0	0	16	19	0	0	10	0	0	0	15	8	0	0	0	25	0	0	0
0	12	8	0	0	0	5	0	0	0	0	7	0	9	0	0	0	0	0	3	16	25	0	14	0	14	0	16	9	20	0	0	16	19	0	0	10	0	0	0	15	8	0	0	0	25	0	0	0
0	12	8	0	0	0	5	0	0	0	0	7	0	9	0	0	0	0	0	3	16	25	0	14	0	14	0	16	9	20	0	0	16	19	0	0	10	0	0	0	15	8	0	0	0	25	0	0	0
0	12	8	0	0	0	5	0	0	0	0	7	0	9	0	0	0	0	0	3	16	25	0	14	0	14	6	16	9	20	0	0	16	19	0	0	10	0	0	0	15	8	0	0	0	25	0	0	0
0	12	8	0	0	0	5	0	0	0	0	7	0	9	0	0	0	0	0	3	16	25	0	14	0	14	6	16	9	20	0	0	16	19	0	0	10	0	0	0	15	8	0	0	0	25	0	0	0
0	12	8	0	0	0	5	0	0	0	0	7	0	9	0	0	0	0	0	3	16	25	0	14	0	14	6	16	9	0	0	0	16	19	0	0	10	0	0	0	15	8	22	0	0	25	0	0	0
0	12	8	0	0	0	5	0	0	0	0	7	0	9	0	0	25	0	0	3	16	25	0	14	0	14	6	16	9	0	0	0	16	19	0	0	10	0	0	0	15	8	22	0	0	25	0	0	0
0	12	8	0	0	0	5	0	0	0	0	7	0	9	0	0	25	0	0	3	16	25	0	14	0	14	6	16	9	0	0	0	16	19	0	0	10	0	0	0	15	8	22	0	0	25	0	0	0
0	12	8	0	0	0	5	0	0	0	0	7	0	9	0	0	25	0	0	3	16	25	0	14	0	14	6	16	9	0	0	0	16	19	0	0	10	0	0	0	15	8	22	0	0	25	0	0	0
0	12	8	0	0	0	5	0	0	0	0	7	0	9	0	0	25	0	0	3	16	25	0	14	0	14	6	16	9	0	0	0	16	19	0	0	10	0	0	0	15	8	22	0	0	25	0	0	0
0	12	8	0	0	0	5	0	0	0	0	7	0	9	0	0	25	0	0	3	16	25	0	14	0	14	6	16	9	0	0	0	16	19	0	0	10	0	0	0	15	8	22	0	0	25	0	0	0
0	12	8	0	0	0	5	0	0	0	0	7	0	9	0	0	25	0	0	3	16	25	0	14	0	14	6	16	9	0	0	0	16	19	0	0	10	0	0	13	15	8	22	0	0	25	0	0	0
0	12	8	0	0	0	5	0	0	0	0	7	0	9	0	0	25	0	0	3	16	25	0	14	0	14	6	16	9	0	0	0	0	19	0	0	10	0	0	13	15	8	22	0	0	25	0	0	0
0	12	8	0	0	0	5	0	0	0	0	7	0	9	0	0	25	0	0	3	16	25	0	14	0	14	6	16	9	0	0	0	0	19	0	0	10	0	0	13	15	8	22	0	0	25	0	0	0
0	12	8	0	0	0	5	0	0	0	0	7	0	9	0	0	25	0	0	3	16	25	0	14	0	14	6	16	9	0	0	0	0	19	0	0	10	0	0	13	15	8	22	0	0	25	0	0	0
0	12	8	0	0	0	5	0	0	0	0	7	0	9	0	0	25	0	0	3	16	25	0	14	0	14	6	16	9	0	0	0	0	19	0	0	10	0	0	13	15	8	22	0	0	25	0	0	0
0	12	8	0	0	0	5	0	0	0	0	7	0	9	0	0	25	0	0	3	16	25	0	14	0	14	6	16	9	0	0	0	0	19	0	0	10	0	0	13	15	8	22	0	0	25	0	0	0
0	12	8	0	0	0	5	0	0	0	0	7	0	9	0	0	25	0	0	3	16	25	0	14	0	14	6	16	9	0	0	0	0	19	0	0	10	0	0	13	15	8	22	0	0	25	0	0	0
0	12	8	0	0	0	5	0	0	0	0	7	0	9	0	0	25	0	0	3	16	25	0	14	0	14	6	16	9	0	0	0	0	19	0	0	10	0	0	13	15	8	22	0	0	25	0	0	0
0	12	8	0	0	0	5	0	0	0	0	7	0	9	0	0	25	0	0	3	16	25	0	14	0	14	6	16	9	0	0	0	0	19	0	0	10	0	0	13	15	8	22	0	0	25	0	0	0
0	12	8	0	0	0	5	0	0	0	0	7	0	9	0	0	25	0	0	3	16	25	0	14	0	14	6	16	9	0	0	0	0	19	0	0	10	0	0	13	15	8	22	0	0	25	0	0	0
0	12	8	0	0	0	5	0	0	0	0	7	0	9	0	0	25	0	0	3	16	25	0	14	0	14	6	16	9	0	0	0	0	19	22	0	10	0	0	13	15	8	22	0	0	25	0	0	0
0	12	8	0	0	0	5	0	0	0	0	7	0	9	0	0	25	0	0	3	16	25	0	14	0	14	6	16	9	0	0	0	0	19	22	0	10	0	0	13	15	8	22	0	0	25	0	0	0
0	12	8	0	0	0	5	0	0	0	0	7	0	9	0	0	25	0	0	3	16	25	0	14	0	14	6	16	9	0	0	0	0	19	22	0	10	0	0	13	15	8	22	0	0	25	0	0	0
0	12	8	0	0	0	5	0	0	0	0	7	0	9	0	0	25	0	0	3	16	25	0	14	0	14	6	16	9	0	0	0	0	19	22	0	10	0	0	13	15	8	22	0	0	25	0	0	0
0	12	8	0	0	0	5	0	0	0	0	7	0	9	0	0	25	0	0	3	16	25	0	14	0	14	6	16	9	0	0	0	0	19	22	0	10	0	0	13	15	8	22	24	0	25	0	0	0
0	12	0	0	0	0	5	0	0	0	0	7	0	9	0	0	25	0	0	3	16	25	0	14	0	14	6	16	9	0	0	0	0	19	22	0	10	0	0	13	15	8	22	24	0	25	0	0	0
0	12	0	0	0	0	5	0	0	0	0	7	0	9	0	0	25	0	0	3	16	25	0	14	0	14	6	16	9	0	0	0	0	19	22	0	10	0	0	13	15	8	22	24	0	25	0	0	0
0	12	0	0	0	0	5	0	0	0	0	7	0	9	0	0	25	0	0	3	16	25	0	14	0	14	6	16	9	0	0	0	0	19	22	0	10	0	0	13	15	8	22	24	0	25	0	0	0
0	12	0	0	0	0	5	0	0	0	0	7	0	9	0	0	25	0	17	3	16	25	0	14	0	14	6	16	9	0	0	0	0	19	22	0	10	0	0	13	15	8	22	24	0	25	0	0	0
0	12	0	0	0	0	5	0	0	0	0	7	0	9	0	0	25	0	17	3	16	25	0	14	0	14	6	16	9	0	0	0	0	19	22	0	10	0	0	13	15	8	22	24	0	25	0	0	0
0	12	0	0	0	0	5	0	0	0	0	7	0	9	0	0	25	0	17	3	16	25	0	14	0	14	6	16	9	0	0	0	0	19	22	0	10	0	0	13	15	8	22	24	0	25	0	0	0
0	12	0	0	0	0	5	0	0	0	0	7	0	9	0	0	25	0	17	3	16	25	0	14	0	14	6	16	9	0	0	0	0	19	22	0	10	0	0	13	15	8	22	24	0	25	0	0	0
0	12	0	0	0	0	5	0	0	0	0	7	0	9	0	0	25	0	17	3	16	0	0	14	0	14	6	16	9	0	0	0	0	19	22	0	10	0	0	13	15	8	22	24	0	25	0	0	0
0	12	0	0	0	0	5	0	0	0	0	7	0	9	0	0	25	0	17	3	16	0	0	14	0	14	6	16	9	0	0	0	0	19	22	0	10	0	0	13	15	8	22	24	0	25	0	0	0
0	12	0	16	0	0	5	0	0	0	0	7	0	9	0	0	25	0	17	3	16	0	0	14	0	14	6	16	9	0	0	0	0	19	22	0	10	0	0	13	15	8	22	24	0	25	0	0	0
0	12	0	16	0	0	5	0	0	0	0	7	0	9	0	0	25	0	17	3	16	0	0	14	0	14	6	16	9	0	0	0	0	19	22	0	10	0	0	13	15	8	22	24	0	25	0	0	0
0	12	0	16	0	0	5	0	0	0	0	7	0	9	0	0	25	0	17	3	16	0	0	14	0	14	6	16	9	0	0	0	0	19	22	0	10	0	0	13	15	8	22	24	0	25	0	0	0
0	12	0	16	0	0	5	0	0	0	0	7	0	9	0	0	25	0	17	3	16	0	0	14	0	14	6	16	9	0	0	0	0	19	22	0	10	0	0	13	15	8	22	24	0	25	0	0	0
0	12	0	16	0	0	5	0	0	0	0	7	0	9	0	0	25	0	17	0	16	0	0	14	0	14	6	16	9	0	0	0	0	19	22	0	10	0	0	13	15	8	22	24	0	25	0	0	0
0	12	0	16	0	0	5	0	0	0	0	7	0	9	0	0	25	0	17	0	16	0	0	14	0	14	6	16	9	0	0	0	0	19	22	0	10	0	0	13	15	8	22	24	0	25	0	0	0
0	12	0	16	0	0	5	0	0	0	0	7	0	9	0	0	25	0	17	0	16	0	0	14	0	14	6	16	9	0	0	0	0	19	22	0	10	0	0	13	15	8	22	24	0	25	0	0	0
0	12	0	16	0	0	5	0	0	0	0	7	0	9	0	0	25	0	17	0	16	0	0	14	0	14	6	16	9	0	0	0	0	19	22	0	10	0	0	13	15	8	22	24	0	25	0	0	0
0	12	0	16	0	0	5	0	0	0	0	7	0	9	0	0	25	0	17	0	16	0	0	14	0	14	6	16	9	0	0	0	0	19	22	0	10	0	0	13	15	8	22	24	0	25	0	0	0
0	12	0	16	0	0	5	0	0	0	0	7	0	9	0	0	25	0	17	0	16	0	0	14	0	14	6	16	9	0	0	0	0	19	22	0	10	0	0	13	15	8	22	24	0	25	0	0	0
0	12	0	16	0	0	5	0	0	0	0	7	0	9	0	0	25	0	17	0	16	0	0	14	0	14	6	16	9	0	0	0	0	19	22	0	10	0	0	13	15	8	22	24	0	25	0	0	0
0	12	0	16	0	0	5	0	0	0	0	7	0	9	0	0	25	0	17	0	16	0	0	14	0	14	6	16	9	0	0	0	0	19	22	0	10	0	0	13	15	8	22	24	0	25	0	0	0
0	12	0	16	0	0	5	0	0	0	0	7	0	9	0	0	25	0	17	0	16	0	0	14	0	14	6	16	9	0	0	10	0	19	22	0	10	0	0	13	15	8	22	24	0	25	0	0	0
0	12	0	16	0	0	5	0	0	0	0	7	0	9	0	0	25	0	17	0	16	0	0	14	0	14	6	16	9	0	0	10	0	19	22	0	10	0	0	13	15	8	22	24	0	25	0	0	0
0	12	0	16	0	0	5	0	20	0	0	7	0	9	0	0	25	0	17	0	16	0	0	14	0	14	6	16	9	0	0	10	0	19	22	0	10	0	0	13	15	8	22	24	0	25	0	0	0
0	12	0	16	0	0	5	0	20	0	0	7	0	9	0	0	25	0	17	0	16	0	0	14	0	14	6	16	9	0	0	10	0	19	22	0	10	0	0	13	15	8	22	24	0	25	0	0	0
0	12	0	16	0	0	5	0	20	0	0	7	0	9	0	0	25	0	17	0	16	0	0	14	0	14	6	16	9	0	0	10	0	19	22	0	10	0	0	13	15	8	22	24	0	25	0	0	0
0	12	0	16	0	0	5	0	20	0	0	7	0	9	0	0	25	0	17	0	16	0	0	14	0	14	6	16	9	0	0	10	0	19	22	0	10	0	0	13	15	8	22	24	0	25	0	0	0
0	12	0	16	0	0	5	0	20	0	0	7	0	9	0	0	25	0	17	0	16	0	0	14	0	14	6	0	9	0	0	10	0	19	22	0	10	0	0	13	15	8	22	24	0	25	0	0	0
0	12	0	16	0	0	5	0	20	0	0	7	0	9	0	0	25	0	17	0	16	0	0	14	0	14	6	0	9	0	0	10	0	0	22	0	10	0	0	13	15	8	22	24	0	25	0	0	0
0	12	0	16	0	0	5	0	20	0	0	7	0	9	0	0	25	0	17	0	16	0	0	14	0	14	6	0	9	0	0	10	0	0	22	0	10	0	0	13	15	8	22	24	0	25	0	0	0
0	12	0	16	0	0	5	0	20	0	0	7	0	9	0	0	25	0	17	0	16	0	0	14	0	14	6	0	9	0	0	10	0	0	22	0	10	0	0	13	15	8	22	24	3	25	0	0	0
0	12	0	16	0	0	5	0	20	0	0	7	0	9	0	0	25	0	17	0	16	0	0	14	0	14	6	0	9	0	0	10	0	0	22	0	10	0	0	13	15	8	22	24	3	25	0	0	0
0	12	0	16	0	0	5	0	20	0	0	7	0	9	0	0	25	0	17	0	16	0	0	14	0	14	6	0	9	0	0	10	0	0	22	0	10	0	0	13	15	8	22	24	3	25	0	0	0
0	12	0	16	0	0	5	0	20	0	0	7	0	9	0	0	25	0	17	0	16	0	0	14	0	14	6	0	9	0	0	10	0	0	22	0	10	0	0	13	15	8	22	24	3	25	0	0	0
0	12	0	16	0	0	5	0	20	0	0	7	0	9	0	0	25	5	17	0	16	0	0	14	0	14	6	0	9	0	0	10	0	0	22	0	10	0	0	13	15	8	22	24	3	25	0	0	0
0	12	0	16	0	0	5	0	20	0	0	7	0	9	0	0	25	5	17	0	16	0	0	14	0	14	6	0	9	0	0	10	0	0	22	0	10	0	0	13	15	8	22	24	3	25	0	0	0
0	12	0	16	0	0	5	0	20	0	0	7	0	9	0	0	25	5	17	0	16	0	0	14	0	14	6	0	9	0	0	10	0	0	22	0	10	0	0	13	15	8	22	24	3	25	0	0	0
0	12	0	16	0	0	5	0	20	0	0	7	0	9	0	0	25	5	17	0	16	0	0	14	0	14	6	0	9	0	0	10	0	0	22	0	10	0	0	13	15	8	22	24	3	25	0	0	0
0	12	0	16	0	0	5	0	20	0	0	7	0	9	0	0	25	5	17	0	16	0	0	14	0	14	6	0	9	0	0	10	0	0	22	0	10	0	0	13	15	8	22	24	3	25	0	0	0
0	12	0	16	0	0	5	0	20	0	0	7	0	9	0	0	25	5	17	0	16	0	0	14	0	14	6	0	9	0	0	10	0	0	22	0	10	0	0	13	15	8	22	24	3	25	0	0	0
0	12	0	16	0	0	5	0	20	0	0	7	0	9	0	0	25	5	17	0	16	0	0	14	0	14	6	0	9	0	0	10	0	0	22	0	10	0	0	13	15	8	22	24	3	25	0	0	0
0	12	0	16	0	0	5	0	20	0	0	7	0	9	0	0	25	5	17	0	16	0	0	14	0	14	6	0	9	0	0	10	0	0	22	0	10	0	0	13	15	8	22	24	3	25	0	0	0
0	12	0	16	0	0	5	0	20	0	0	7	0	9	0	0	25	5	17	0	16	0	0	14	0	14	6	0	9	0	0	10	0	0	22	0	10	0	0	13	15	8	22	24	3	25	0	0	0
0	12	0	16	0	0	5	0	20	0	0	0	0	9	0	0	25	5	17	0	16	0	0	14	0	14	6	0	9	0	0	10	0	0	22	0	10	0	0	13	15	8	22	24	3	25	0	0	0
0	12	0	16	0	0	5	0	20	0	0	0	0	9	0	0	25	5	17	0	16	0	0	14	0	14	6	0	9	0	0	10	0	0	22	0	10	0	0	13	15	8	22	24	3	25	0	0	0
0	12	0	16	0	0	5	0	20	0	0	0	0	9	0	0	25	5	17	0	16	0	0	14	0	14	6	0	9	0	0	10	0	0	22	0	10	0	0	13	0	8	22	24	3	25	0	0	0
0	12	0	16	0	0	5	0	20	0	0	0	0	9	0	0	25	5	17	0	16	0	0	14	0	14	6	0	9	0	0	10	0	0	22	0	10	0	0	13	0	8	22	24	3	25	0	0	0
0	12	0	16	0	0	5	0	20	0	0	0	0	9	0	0	25	5	17	0	16	0	0	14	0	14	6	0	9	0	0	10	0	0	22	0	10	0	0	13	0	8	22	24	3	25	0	0	0
0	12	0	16	0	0	5	0	20	0	0	0	0	9	0	0	25	5	17	0	16	0	0	14	0	14	6	0	9	0	0	10	0	0	22	0	10	0	0	13	0	8	22	24	3	25	0	0	0
0	12	0	16	0	0	5	13	20	0	0	0	0	9	0	0	25	5	17	0	16	0	0	14	0	14	6	0	9	0	0	10	0	0	22	0	10	0	0	13	0	8	22	24	3	0	19	0	0
0	12	0	16	0	0	5	13	20	0	0	0	0	9	0	0	25	5	17	0	16	0	0	14	0	14	6	0	9	0	0	10	0	0	22	0	10	0	0	13	0	8	22	24	3	0	19	0	0
0	12	0	16	0	0	5	13	20	0	0	0	0	9	0	0	25	5	17	0	16	0	0	14	0	14	6	0	9	0	0	10	0	0	22	0	10	0	0	13	0	8	22	24	3	0	19	0	0
0	12	0	16	0	0	5	13	20	0	0	0	0	9	0	0	25	5	17	0	16	0	0	14	0	14	6	0	9	0	0	10	0	0	22	0	10	0	0	13	0	8	22	24	3	0	19	0	0
0	12	0	16	0	0	5	13	20	0	0	0	0	9	0	0	25	5	17	0	16	0	0	14	0	14	6	0	9	0	0	10	0	0	22	0	10	0	0	13	0	8	22	24	3	0	19	0	0
0	12	0	16	0	0	5	13	20	0	0	0	0	9	0	0	25	5	17	0	16	0	0	14	0	14	6	0	9	0	0	10	0	0	22	0	10	0	0	13	0	8	22	24	3	0	19	0	0
0	12	0	16	0	0	5	13	20	0	0	0	0	9	0	0	25	5	17	0	16	0	0	14	0	14	6	0	9	0	0	10	0	0	22	0	10	0	0	13	0	8	22	24	3	0	19	0	0
0	12	0	16	0	0	5	13	20	0	0	0	0	9	0	0	25	5	17	0	16	0	0	14	0	14	6	0	9	0	0	10	0	0	22	0	10	0	0	13	0	8	22	24	3	0	19	0	0
0	12	0	16	0	0	5	13	20	0	0	0	0	9	0	0	25	5	17	0	16	0	0	14	0	14	6	0	9	0	0	10	0	0	22	0	10	0	0	13	0	8	22	24	3	0	19	0	0
0	12	0	16	0	0	5	13	20	0	0	0	0	9	0	0	25	5	17	0	16	0	0	14	0	14	6	0	9	0	0	10	0	0	22	0	10	0	0	13	0	8	22	24	3	0	19	0	0
0	12	0	16	0	0	5	13	20	0	0	0	0	9	0	0	25	5	17	0	16	0	0	14	0	14	6	0	9	0	0	10	0	0	22	0	10	0	0	13	0	8	22	24	3	0	19	0	0
0	12	0	16	0	0	5	13	20	0	0	0	0	9	0	0	25	5	17	0	16	0	0	14	0	14	6	0	9	0	0	10	0	0	22	0	10	0	0	13	0	8	22	24	3	0	19	0	0
0	12	0	16	0	0	5	13	20	0	0	0	0	9	0	0	25	5	17	0	16	0	0	14	0	14	6	0	9	0	0	10	0	0	22	0	10	0	0	13	0	8	22	24	3	0	19	0	0
0	12	0	16	0	0	5	13	20	0	0	0	0	9	0	0	25	5	17	0	16	0	0	14	0	14	6	0	9	0	0	10	0	0	22	0	10	0	0	13	0	8	22	24	3	0	19	0	0
0	12	0	16	0	0	5	13	20	0	0	0	0	9	0	0	25	5	17	0	16	0	0	14	0	14	6	0	9	0	0	10	0	0	22	0	10	0	0	13	0	8	22	24	3	0	19	0	0
0	12	0	16	0	0	5	13	20	0	0	0	0	9	0	0	25	5	17	0	16	0	0	14	0	14	6	0	9	0	0	10	0	0	22	0	10	0	0	13	0	8	22	24	3	0	19	0	0
0	12	0	16	0	0	5	13	20	0	0	0	0	9	0	0	25	5	17	0	16	0	0	14	0	14	6	0	9	0	0	10	0	0	22	0	10	0	0	13	0	8	22	24	3	0	19	0	0
0	12	0	16	0	0	5	13	20	0	0	0	0	9	0	0	25	5	17	0	16	0	0	14	0	14	6	0	9	0	0	10	0	0	22	0	10	0	0	13	0	8	22	24	3	0	19	0	0
0	12	0	16	0	0	5	13	20	0	0	0	0	9	0	0	25	5	17	0	16	0	0	14	0	14	6	0	9	0	0	10	0	0	22	0	10	0	0	13	0	8	22	24	3	0	19	0	0
0	12	0	16	0	0	5	13	20	0	0	0	0	9	0	0	25	5	17	0	16	0	0	14	0	14	6	0	9	0	0	10	0	0	22	0	10	0	0	13	0	8	22	24	3	0	19	0	0
0	12	0	16	0	0	5	13	20	0	0	0	0	9	0	0	25	5	17	0	0	0	0	14	0	14	6	0	9	0	0	10	0	0	22	0	10	0	0	13	0	8	22	24	3	0	19	0	0
0	12	0	16	0	0	5	13	20	0	0	0	0	9	0	0	25	5	17	0	0	0	0	14	0	14	6	0	9	0	0	10	0	0	22	0	10	0	0	13	0	0	22	24	3	0	19	0	0
0	12	0	16	0	0	5	13	20	0	0	0	0	9	0	0	25	5	17	0	0	0	0	14	0	14	6	0	9	0	0	10	0	0	22	0	10	0	0	13	0	0	22	24	3	0	19	0	0
0	12	0	16	5	0	5	13	20	0	0	0	0	9	0	0	25	5	17	0	0	0	0	14	0	14	6	0	9	0	0	10	0	0	22	0	10	0	0	13	0	0	22	24	3	0	19	0	0
0	12	0	16	5	0	5	13	20	0	0	0	0	9	0	0	25	5	17	0	0	0	0	14	0	14	6	0	9	0	0	10	0	0	22	0	10	0	0	13	0	0	22	24	3	0	19	0	0
0	12	0	16	5	0	5	13	20	0	0	0	0	9	0	0	25	5	17	0	0	0	0	14	0	14	6	0	9	0	0	10	0	0	22	0	10	0	0	13	0	0	22	24	3	0	19	0	0
0	12	0	16	5	0	5	13	20	0	0	0	0	9	0	0	25	5	17	0	0	0	0	14	0	14	6	0	9	0	0	10	0	0	22	0	10	0	0	13	0	0	22	24	3	0	19	0	0
0	12	0	16	5	0	5	13	20	0	0	0	0	9	0	0	25	5	17	0	0	0	0	14	0	14	6	0	9	0	0	10	0	0	22	0	10	0	0	13	0	0	22	24	3	0	19	0	0
0	12	0	16	5	0	5	13	20	0	0	0	0	9	0	0	25	5	17	0	0	0	21	14	0	14	6	0	9	0	0	10	0	0	22	14	10	0	0	13	0	0	22	24	3	0	19	0	0
0	12	0	16	5	0	5	13	20	0	0	0	0	9	0	0	25	5	17	0	0	0	21	14	0	14	6	0	9	0	0	10	0	0	22	14	10	0	0	13	0	0	22	24	3	0	19	0	0
0	12	0	16	5	0	5	13	20	0	0	0	0	9	0	0	25	5	17	0	0	0	21	14	0	14	6	0	9	0	0	10	0	0	22	14	10	0	0	13	0	0	22	24	3	0	19	0	0
0	12	0	16	5	0	5	13	20	0	0	0	0	9	0	0	25	5	17	0	0	0	21	14	0	14	6	0	9	0	0	10	0	0	22	14	10	0	0	13	0	0	22	24	3	0	19	0	0
0	12	0	16	5	0	5	13	20	0	0	0	0	9	0	0	25	5	17	0	0	0	21	14	0	14	6	0	9	0	0	10	0	0	22	14	10	0	0	13	0	0	0	24	3	0	19	0	0
0	12	0	16	5	0	5	13	20	0	0	0	0	9	0	0	25	5	17	0	0	0	21	14	0	14	6	0	9	0	0	10	0	0	22	14	10	0	0	13	0	0	0	24	3	0	19	0	0
0	12	0	16	5	0	5	13	20	0	0	0	0	9	0	0	25	5	17	0	0	0	21	14	0	14	6	0	9	0	0	10	0	0	22	14	10	0	0	13	0	0	0	24	3	0	19	0	0
0	12	0	16	5	0	5	13	20	0	0	0	0	9	0	0	25	5	17	0	0	0	21	14	0	14	6	0	9	0	0	10	0	0	22	14	10	0	0	13	0	0	0	24	3	0	19	0	0
0	12	0	16	5	0	5	13	20	0	0	0	0	9	0	0	25	5	17	0	0	0	21	14	0	14	6	0	9	0	0	10	0	0	22	14	10	0	0	13	0	0	0	24	3	0	19	0	0
0	12	0	16	5	0	5	13	20	0	0	0	0	9	0	0	25	5	17	0	0	0	21	14	0	14	6	0	9	0	0	10	0	0	22	14	10	0	0	13	0	0	0	24	3	0	19	0	0
0	12	0	16	5	0	5	13	20	0	0	0	0	9	0	0	25	5	17	0	0	0	21	14	0	14	6	0	9	0	0	10	0	0	22	14	10	0	0	13	0	0	0	24	3	0	19	0	0
0	12	0	16	5	0	5	13	20	0	0	0	0	9	0	0	25	5	17	0	0	0	21	14	0	14	6	0	9	0	0	10	0	0	22	14	10	0	0	13	0	0	0	24	3	0	19	0	0
0	12	0	16	5	0	5	13	20	0	0	0	0	9	0	0	25	5	17	0	0	0	21	14	0	14	6	0	9	0	0	10	0	0	22	14	10	0	0	13	0	0	0	24	3	0	19	0	0
0	12	0	16	5	0	5	13	20	0	0	0	0	9	0	0	25	5	17	0	0	0	21	14	0	14	6	0	9	0	0	10	0	0	22	14	10	0	0	13	0	0	0	24	3	0	19	0	0
0	12	0	16	5	0	5	13	20	0	0	0	0	9	0	0	25	5	17	0	0	0	21	14	0	14	6	0	9	0	0	10	0	0	22	14	0	0	0	13	0	0	0	24	3	0	19	0	0
0	12	0	16	5	0	5	13	20	0	0	0	0	9	0	0	25	5	17	0	0	0	21	14	0	14	6	0	9	0	0	10	0	0	22	14	0	0	0	13	0	0	0	24	3	0	19	0	0
0	12	0	16	5	0	5	13	20	0	0	0	0	9	0	0	25	5	17	0	0	0	21	14	0	14	6	0	9	0	0	10	0	0	22	14	0	0	0	13	0	0	0	24	3	0	19	0	0
0	12	0	16	5	0	5	13	20	0	0	0	0	9	0	0	25	5	17	0	0	0	21	14	0	14	6	0	9	0	0	10	0	0	22	14	0	0	0	13	0	0	0	24	3	0	19	0	0
0	12	0	16	5	0	5	13	20	0	0	0	0	9	0	0	25	5	17	0	0	0	21	14	0	14	6	0	9	0	0	10	0	0	22	14	0	0	0	13	0	0	0	24	3	0	19	0	0
0	12	0	16	5	0	5	13	20	0	0	0	0	9	0	0	25	5	17	0	0	0	21	14	0	14	6	0	9	0	0	10	0	0	22	14	0	0	0	13	0	0	0	24	3	0	19	0	0
0	12	0	16	5	0	5	13	20	0	0	0	0	9	0	0	25	5	17	0	0	0	21	14	0	14	6	0	9	0	0	10	0	0	22	14	0	0	0	13	0	0	0	24	3	0	19	0	0
0	12	0	16	5	0	5	13	20	0	0	0	0	9	0	0	25	5	17	0	0	0	21	14	0	14	6	0	9	0	0	10	0	0	22	14	0	0	0	13	0	0	0	24	3	0	19	0	0
0	12	0	16	5	0	5	13	20	0	0	0	0	9	0	0	25	5	17	0	0	0	21	14	0	14	6	0	9	0	0	10	0	0	22	14	0	0	0	13	0	0	0	24	3	0	19	0	0
0	12	0	16	5	0	5	13	20	0	0	0	0	9	0	0	25	5	17	0	0	0	21	14	0	14	6	0	9	0	0	10	0	0	22	14	0	0	0	13	0	0	0	24	3	0	19	0	0
0	12	0	16	5	0	5	13	20	0	0	0	0	9	0	0	25	5	17	0	0	0	21	14	0	14	6	0	9	0	0	10	0	0	22	14	0	0	0	13	0	0	0	24	3	0	19	0	0
0	12	0	16	5	0	5	13	20	0	0	0	0	9	0	0	25	5	17	0	0	0	21	14	0	14	6	0	9	0	0	10	0	0	22	14	0	0	0	13	0	0	0	24	3	0	19	0	0
0	12	0	16	5	0	5	13	20	0	0	0	0	9	0	0	25	5	17	0	0	0	21	14	0	14	6	0	9	0	0	10	0	0	22	14	0	0	0	13	0	0	0	24	3	0	19	0	0
0	12	0	16	5	0	5	13	20	0	0	0	0	9	0	0	25	5	17	0	0	0	21	14	0	0	6	0	9	0	0	10	0	0	22	14	0	0	0	13	0	0	0	24	3	0	19	0	0
0	12	0	16	5	0	5	13	20	0	0	0	0	9	0	0	25	5	17	0	0	0	21	14	0	0	6	0	9	0	0	10	0	0	22	14	0	0	0	13	0	0	0	24	3	0	19	0	0
0	12	0	16	5	0	5	13	20	0	0	0	0	9	0	0	25	5	17	0	0	0	21	14	0	0	6	0	9	0	0	10	0	0	22	14	0	0	0	13	0	0	0	24	3	0	19	0	0
0	12	0	16	5	0	5	13	20	0	0	0	0	9	0	0	25	5	17	0	0	0	21	14	0	0	6	0	9	0	0	10	0	0	22	14	0	0	0	0	0	0	0	24	3	0	19	0	0
0	0	0	16	5	0	0	13	20	0	0	0	0	9	0	0	25	5	17	0	0	0	21	14	0	0	6	0	0	0	0	10	0	0	22	14	0	0	0	0	0	0	0	24	3	0	19	0	0
0	0	0	16	5	0	0	13	20	0	0	0	0	9	0	0	25	5	17	0	0	0	21	14	0	0	6	0	0	0	0	10	0	0	22	14	0	0	0	0	0	0	0	24	3	0	19	0	0
0	0	0	16	5	0	0	13	20	0	0	0	0	9	0	0	25	5	17	0	0	0	21	14	0	0	6	0	0	0	0	10	0	0	22	14	0	0	0	0	0	0	0	24	3	0	19	0	0
0	0	0	16	5	0	0	13	20	0	0	0	0	9	0	0	25	5	17	0	0	0	21	14	0	0	6	0	0	0	0	10	0	0	22	14	0	0	0	0	0	0	0	24	3	0	19	0	0
0	0	0	16	5	0	0	13	20	0	0	0	0	9	0	0	25	5	17	0	0	0	21	14	0	0	6	0	0	0	0	10	0	0	22	14	0	0	0	0	0	0	0	24	3	0	19	0	0
0	0	0	16	5	0	0	13	20	0	0	0	0	9	0	0	25	5	17	0	0	0	21	14	0	0	6	0	0	0	0	10	0	0	22	14	0	0	0	0	0	0	0	24	3	0	19	0	0
0	0	0	16	5	0	0	13	20	0	0	0	0	9	0	0	25	5	17	0	0	0	21	14	0	0	6	0	0	0	0	10	0	0	22	14	0	0	0	0	0	0	0	24	3	0	19	0	0
0	0	0	16	5	0	0	13	20	0	0	0	0	9	0	0	25	5	17	0	0	0	21	14	0	0	6	0	0	0	0	10	0	0	22	14	0	0	0	0	0	0	0	24	3	0	19	0	0
0	0	0	16	5	0	0	13	20	0	0	0	0	9	0	0	25	5	17	0	0	0	21	14	0	0	6	0	0	0	0	10	0	0	22	14	0	0	0	0	0	0	0	24	3	0	19	0	0
0	0	0	16	5	0	0	13	20	0	0	0	0	9	0	0	25	5	17	0	0	0	21	14	0	0	6	0	0	0	0	10	0	0	22	14	0	0	0	0	0	0	0	24	3	0	19	0	0
0	0	0	16	5	0	0	13	20	0	0	0	0	9	0	0	25	5	17	0	0	0	21	14	0	0	6	0	0	0	0	10	0	0	22	14	0	0	0	0	0	0	0	24	3	0	19	0	0
0	0	0	16	5	0	0	13	20	0	0	0	0	9	0	0	25	5	17	0	0	0	21	14	0	0	6	0	0	0	0	10	0	0	22	14	0	0	0	0	0	0	0	24	3	0	19	0	0
0	0	0	16	5	0	0	13	20	0	0	0	0	9	0	0	25	5	17	0	0	0	21	14	0	0	6	0	0	0	0	10	0	0	22	14	0	0	0	0	0	0	0	24	3	0	19	0	0
0	0	0	16	5	0	0	13	20	0	0	0	0	9	0	0	25	5	17	0	0	0	21	14	0	0	6	0	0	0	0	10	0	0	22	14	0	0	0	0	0	0	0	0	3	0	19	0	0
0	0	0	16	5	0	0	13	20	0	0	0	0	9	0	0	25	5	17	0	0	0	21	14	0	0	6	0	0	0	0	10	0	0	22	14	0	0	0	0	0	0	0	0	3	0	19	0	0
0	0	0	16	5	0	0	13	20	0	0	0	0	9	0	0	25	5	17	0	0	0	21	14	0	0	6	0	0	0	0	10	0	0	22	14	0	0	0	0	0	0	0	0	3	0	19	0	0
0	0	0	16	5	0	0	13	20	0	0	0	0	9	0	0	25	5	17	0	0	0	21	14	0	0	6	0	0	0	0	10	0	0	22	14	0	0	0	0	0	0	0	0	3	0	19	0	0
0	0	0	16	5	0	0	13	20	0	0	0	0	9	0	0	25	5	17	0	0	0	21	14	0	0	6	0	0	0	0	10	0	0	22	14	0	0	0	0	0	0	0	0	3	0	19	0	0
0	0	0	16	5	0	0	13	20	0	0	0	0	9	0	0	25	5	17	0	0	0	21	14	0	0	6	0	0	0	0	10	0	0	22	14	0	0	0	0	0	0	0	0	3	0	19	0	0
0	0	0	16	5	0	0	13	20	0	0	0	0	0	0	0	25	5	0	0	0	0	21	14	0	0	0	0	0	0	0	10	0	0	22	14	0	0	0	0	0	0	0	0	3	0	19	0	0
0	0	0	16	5	0	0	13	20	0	0	0	0	0	0	0	25	5	0	0	0	0	21	14	0	0	0	0	0	0	0	10	0	0	22	14	0	0	0	0	0	0	0	0	3	0	19	0	0
0	0	0	16	5	0	0	13	20	0	0	0	0	0	0	0	25	5	0	0	0	0	21	14	0	0	0	0	0	0	0	10	0	0	22	14	0	0	0	0	0	0	0	0	3	0	19	0	0
0	0	0	16	5	0	0	13	20	0	0	0	0	0	0	0	25	5	0	0	0	0	21	14	0	0	0	0	0	0	0	10	0	0	22	14	0	0	0	0	0	0	0	0	3	0	19	0	0
0	0	0	16	5	0	0	13	20	0	0	0	0	0	0	0	25	5	0	0	0	0	21	14	0	0	0	0	0	0	0	10	0	0	22	14	0	0	0	0	0	0	0	0	3	0	19	0	0
0	0	0	16	5	0	0	13	20	0	0	0	0	0	0	0	25	5	0	0	0	0	21	14	0	0	0	0	0	0	0	10	0	0	22	14	0	0	0	0	0	0	0	0	3	0	19	0	0
0	0	0	16	5	0	0	13	20	0	0	0	0	0	0	0	25	5	0	0	0	0	21	14	0	0	0	0	0	0	0	10	0	0	22	14	0	0	0	0	0	0	0	0	3	0	19	0	0
0	0	0	16	5	0	0	13	20	0	0	0	0	0	0	0	0	5	0	0	0	0	21	14	0	0	0	0	0	0	0	10	0	0	22	14	0	0	0	0	0	0	0	0	3	0	19	0	0
0	0	0	16	5	0	0	13	20	0	0	0	0	0	0	0	0	5	0	0	0	0	21	0	0	0	0	0	0	0	0	10	0	0	22	14	0	0	0	0	0	0	0	0	3	0	19	0	0
0	0	0	16	5	0	0	13	20	0	0	0	0	0	0	0	0	5	0	0	0	0	21	0	0	0	0	0	0	0	0	10	0	0	22	14	0	0	0	0	0	0	0	0	3	0	19	0	0
0	0	0	16	5	0	0	13	20	0	0	0	0	0	0	0	0	5	0	0	0	0	21	0	0	0	0	0	0	0	0	10	0	0	22	14	0	0	0	0	0	0	0	0	3	0	19	0	0
0	0	0	16	5	0	0	13	20	0	0	0	0	0	0	0	0	5	0	0	0	0	21	0	0	0	0	0	0	0	0	10	0	0	22	14	0	0	0	0	0	0	0	0	3	0	19	0	0
0	0	0	16	5	0	0	13	20	0	0	0	0	0	0	0	0	5	0	0	0	0	21	0	0	0	0	0	0	0	0	10	0	0	22	14	0	0	0	0	0	0	0	0	3	0	19	0	0
0	0	0	16	5	0	0	13	20	0	0	0	0	0	0	0	0	5	0	0	0	0	21	0	0	0	0	0	0	0	0	10	0	0	22	14	0	0	0	0	0	0	0	0	3	0	19	0	0
0	0	0	16	5	0	0	13	20	0	0	0	0	0	0	0	0	5	0	0	0	0	21	0	0	0	0	0	0	0	0	10	0	0	22	14	0	0	0	0	0	0	0	0	3	0	19	0	0
0	0	0	16	5	0	0	13	20	0	0	0	0	0	0	0	0	5	0	0	0	0	21	0	0	0	0	0	0	0	0	10	0	0	22	14	0	0	0	0	0	0	0	0	3	0	19	0	0
0	0	0	16	5	0	0	13	20	0	0	0	0	0	0	0	0	5	0	0	0	0	21	0	0	0	0	0	0	0	0	10	0	0	22	14	0	0	0	0	0	0	0	0	3	0	19	0	0
0	0	0	16	5	0	0	13	20	0	0	0	0	0	0	0	0	5	0	0	0	0	21	0	0	0	0	0	0	0	0	10	0	0	22	14	0	0	0	0	0	0	0	0	3	0	19	0	0
0	0	0	16	5	0	0	13	20	0	0	0	0	0	0	0	0	5	0	0	0	0	21	0	0	0	0	0	0	0	0	10	0	0	22	14	0	0	0	0	0	0	0	0	3	0	19	0	0
0	0	0	16	5	0	0	13	20	0	0	0	0	0	0	0	0	5	0	0	0	0	21	0	0	0	0	0	0	0	0	10	0	0	22	14	0	0	0	0	0	0	0	0	3	0	19	0	0
0	0	0	16	5	0	0	13	20	0	0	0	0	0	0	0	0	5	0	0	0	0	21	0	0	0	0	0	0	0	0	10	0	0	22	14	0	0	0	0	0	0	0	0	3	0	19	0	0
0	0	0	16	5	0	0	13	20	0	0	0	0	0	0	0	0	5	0	0	0	0	21	0	0	0	0	0	0	0	0	10	0	0	22	14	0	0	0	0	0	0	0	0	3	0	19	0	0
0	0	0	16	5	0	0	13	20	0	0	0	0	0	0	0	0	5	0	0	0	0	21	0	0	0	0	0	0	0	0	10	0	0	22	14	0	0	0	0	0	0	0	0	3	0	19	0	0
0	0	0	16	5	0	0	13	20	0	0	0	0	0	0	0	0	5	0	0	0	0	21	0	0	0	0	0	0	0	0	10	0	0	22	14	0	0	0	0	0	0	0	0	3	0	19	0	0
0	0	0	16	5	0	0	13	20	0	0	0	0	0	0	0	0	5	0	0	0	0	21	0	0	0	0	0	0	0	0	10	0	0	22	14	0	0	0	0	0	0	0	0	3	0	19	0	0
0	0	0	16	5	0	0	13	20	0	0	0	0	0	0	0	0	5	0	0	0	0	21	0	0	0	0	0	0	0	0	10	0	0	22	14	0	0	0	0	0	0	0	0	3	0	19	0	0
0	0	0	16	5	0	0	13	20	0	0	0	0	0	0	0	0	5	0	0	0	0	21	0	0	0	0	0	0	0	0	10	0	0	22	14	0	0	0	0	0	0	0	0	3	0	19	0	0
0	0	0	16	5	0	0	13	20	0	0	0	0	0	0	0	0	5	0	0	0	0	21	0	0	0	0	0	0	0	0	10	0	0	22	14	0	0	0	0	0	0	0	0	3	0	19	0	0
0	0	0	16	5	0	0	13	20	0	0	0	0	0	0	0	0	5	0	0	0	0	21	0	0	0	0	0	0	0	0	10	0	0	22	14	0	0	0	0	0	0	0	0	3	0	19	0	0
0	0	0	16	5	0	0	13	20	0	0	0	0	0	0	0	0	5	0	0	0	0	21	0	0	0	0	0	0	0	0	10	0	0	22	14	0	0	0	0	0	0	0	0	3	0	19	0	0
0	0	0	16	5	0	0	13	20	0	0	0	0	0	0	0	0	5	0	0	0	0	21	0	0	0	0	0	0	0	0	10	0	0	22	14	0	0	0	0	0	0	0	0	3	0	19	0	0
0	0	0	16	5	0	0	13	20	0	0	0	0	0	0	0	0	5	0	0	0	0	21	0	0	0	0	0	0	0	0	10	0	0	22	14	0	0	0	0	0	0	0	0	3	0	19	0	0
0	0	0	16	5	0	0	13	20	0	0	0	0	0	0	0	0	5	0	0	0	0	21	0	0	0	0	0	0	0	0	10	0	0	22	14	0	0	0	0	0	0	0	0	3	0	19	0	0
0	0	0	16	5	0	0	13	20	0	0	0	0	0	0	0	0	5	0	0	0	0	21	0	0	0	0	0	0	0	0	10	0	0	22	14	0	0	0	0	0	0	0	0	3	0	19	0	0
0	0	0	16	5	0	0	13	20	0	0	0	0	0	0	0	0	5	0	0	0	0	21	0	0	0	0	0	0	0	0	10	0	0	22	14	0	0	0	0	0	0	0	0	3	0	19	0	0
0	0	0	16	5	0	0	13	20	0	0	0	0	0	0	0	0	5	0	0	0	0	21	0	0	0	0	0	0	0	0	10	0	0	22	14	0	0	0	0	0	0	0	0	3	0	19	0	0
0	0	0	16	5	0	0	13	20	0	0	0	0	0	0	0	0	5	0	0	0	0	21	0	0	0	0	0	0	0	0	0	0	0	22	14	0	0	0	0	0	0	0	0	0	0	19	0	0
0	0	0	16	5	0	0	13	20	0	0	0	0	0	0	0	0	5	0	0	0	0	21	0	0	0	0	0	0	0	0	0	0	0	22	14	0	0	0	0	0	0	0	0	0	0	19	0	0
0	0	0	16	5	0	0	13	20	0	0	0	0	0	0	0	0	5	0	0	0	0	21	0	0	0	0	0	0	0	0	0	0	0	22	14	0	0	0	0	0	0	0	0	0	0	19	0	0
0	0	0	16	5	0	0	13	20	0	0	0	0	0	0	0	0	5	0	0	0	0	21	0	0	0	0	0	0	0	0	0	0	0	22	14	0	0	0	0	0	0	0	0	0	0	19	0	0
0	0	0	16	5	0	0	13	20	0	0	0	0	0	0	0	0	5	0	0	0	0	21	0	0	0	0	0	0	0	0	0	0	0	22	14	0	0	0	0	0	0	0	0	0	0	19	0	0
0	0	0	16	5	0	0	13	20	0	0	0	0	0	0	0	0	5	0	0	0	0	21	0	0	0	0	0	0	0	0	0	0	0	22	14	0	0	0	0	0	0	0	0	0	0	19	0	0
0	0	0	16	5	0	0	13	20	0	0	0	0	0	0	0	0	5	0	0	0	0	21	0	0	0	0	0	0	0	0	0	0	0	22	14	0	0	0	0	0	0	0	0	0	0	19	0	0
0	0	0	16	5	0	0	13	20	0	0	0	0	0	0	0	0	5	0	0	0	0	21	0	0	0	0	0	0	0	0	0	0	0	22	14	0	0	0	0	0	0	0	0	0	0	19	0	0
0	0	0	16	5	0	0	13	20	0	0	0	0	0	0	0	0	5	0	0	0	0	21	0	0	0	0	0	0	0	0	0	0	0	0	14	0	0	0	0	0	0	0	0	0	0	19	0	0
0	0	0	0	5	0	0	13	20	0	0	0	0	0	0	0	0	5	0	0	0	0	21	0	0	0	0	0	0	0	0	0	0	0	0	14	0	0	0	0	0	0	0	0	0	0	19	0	0
0	0	0	0	5	0	0	13	20	0	0	0	0	0	0	0	0	5	0	0	0	0	21	0	0	0	0	0	0	0	0	0	0	0	0	14	0	0	0	0	0	0	0	0	0	0	19	0	0
0	0	0	0	5	0	0	13	20	0	0	0	0	0	0	0	0	5	0	0	0	0	21	0	0	0	0	0	0	0	0	0	0	0	0	14	0	0	0	0	0	0	0	0	0	0	19	0	0
0	0	0	0	5	0	0	13	20	0	0	0	0	0	0	0	0	5	0	0	0	0	21	0	0	0	0	0	0	0	0	0	0	0	0	14	0	0	0	0	0	0	0	0	0	0	19	0	0
0	0	0	0	5	0	0	13	20	0	0	0	0	0	0	0	0	5	0	0	0	0	21	0	0	0	0	0	0	0	0	0	0	0	0	14	0	0	0	0	0	0	0	0	0	0	19	0	0
0	0	0	0	5	0	0	13	20	0	0	0	0	0	0	0	0	5	0	0	0	0	21	0	0	0	0	0	0	0	0	0	0	0	0	14	0	0	0	0	0	0	0	0	0	0	19	0	0
0	0	0	0	5	0	0	13	20	0	0	0	0	0	0	0	0	5	0	0	0	0	21	0	0	0	0	0	0	0	0	0	0	0	0	14	0	0	0	0	0	0	0	0	0	0	19	0	0
0	0	0	0	5	0	0	13	20	0	0	0	0	0	0	0	0	0	0	0	0	0	21	0	0	0	0	0	0	0	0	0	0	0	0	14	0	0	0	0	0	0	0	0	0	0	19	0	0
0	0	0	0	5	0	0	13	20	0	0	0	0	0	0	0	0	0	0	0	0	0	21	0	0	0	0	0	0	0	0	0	0	0	0	14	0	0	0	0	0	0	0	0	0	0	19	0	0
0	0	0	0	5	0	0	13	20	0	0	0	0	0	0	0	0	0	0	0	0	0	21	0	0	0	0	0	0	0	0	0	0	0	0	14	0	0	0	0	0	0	0	0	0	0	19	0	0
0	0	0	0	5	0	0	13	20	0	0	0	0	0	0	0	0	0	0	0	0	0	21	0	0	0	0	0	0	0	0	0	0	0	0	14	0	0	0	0	0	0	0	0	0	0	19	0	0
0	0	0	0	5	0	0	13	20	0	0	0	0	0	0	0	0	0	0	0	0	0	21	0	0	0	0	0	0	0	0	0	0	0	0	14	0	0	0	0	0	0	0	0	0	0	19	0	0
0	0	0	0	5	0	0	13	20	0	0	0	0	0	0	0	0	0	0	0	0	0	21	0	0	0	0	0	0	0	0	0	0	0	0	14	0	0	0	0	0	0	0	0	0	0	19	0	0
0	0	0	0	5	0	0	13	20	0	0	0	0	0	0	0	0	0	0	0	0	0	21	0	0	0	0	0	0	0	0	0	0	0	0	14	0	0	0	0	0	0	0	0	0	0	19	0	0
0	0	0	0	5	0	0	13	20	0	0	0	0	0	0	0	0	0	0	0	0	0	21	0	0	0	0	0	0	0	0	0	0	0	0	14	0	0	0	0	0	0	0	0	0	0	19	0	0
0	0	0	0	5	0	0	13	0	0	0	0	0	0	0	0	0	0	0	0	0	0	21	0	0	0	0	0	0	0	0	0	0	0	0	14	0	0	0	0	0	0	0	0	0	0	19	0	0
0	0	0	0	5	0	0	13	0	0	0	0	0	0	0	0	0	0	0	0	0	0	21	0	0	0	0	0	0	0	0	0	0	0	0	14	0	0	0	0	0	0	0	0	0	0	19	0	0
0	0	0	0	5	0	0	13	0	0	0	0	0	0	0	0	0	0	0	0	0	0	21	0	0	0	0	0	0	0	0	0	0	0	0	14	0	0	0	0	0	0	0	0	0	0	19	0	0
0	0	0	0	5	0	0	13	0	0	0	0	0	0	0	0	0	0	0	0	0	0	21	0	0	0	0	0	0	0	0	0	0	0	0	14	0	0	0	0	0	0	0	0	0	0	19	0	0
0	0	0	0	5	0	0	13	0	0	0	0	0	0	0	0	0	0	0	0	0	0	21	0	0	0	0	0	0	0	0	0	0	0	0	14	0	0	0	0	0	0	0	0	0	0	19	0	0
0	0	0	0	5	0	0	13	0	0	0	0	0	0	0	0	0	0	0	0	0	0	21	0	0	0	0	0	0	0	0	0	0	0	0	14	0	0	0	0	0	0	0	0	0	0	19	0	0
0	0	0	0	5	0	0	13	0	0	0	0	0	0	0	0	0	0	0	0	0	0	21	0	0	0	0	0	0	0	0	0	0	0	0	14	0	0	0	0	0	0	0	0	0	0	19	0	0
0	0	0	0	5	0	0	13	0	0	0	0	0	0	0	0	0	0	0	0	0	0	21	0	0	0	0	0	0	0	0	0	0	0	0	14	0	0	0	0	0	0	0	0	0	0	19	0	0
0	0	0	0	5	0	0	13	0	0	0	0	0	0	0	0	0	0	0	0	0	0	21	0	0	0	0	0	0	0	0	0	0	0	0	14	0	0	0	0	0	0	0	0	0	0	19	0	0
0	0	0	0	5	0	0	13	0	0	0	0	0	0	0	0	0	0	0	0	0	0	21	0	0	0	0	0	0	0	0	0	0	0	0	14	0	0	0	0	0	0	0	0	0	0	0	0	0
0	0	0	0	5	0	0	13	0	0	0	0	0	0	0	0	0	0	0	0	0	0	21	0	0	0	0	0	0	0	0	0	0	0	0	14	0	0	0	0	0	0	0	0	0	0	0	0	0
0	0	0	0	5	0	0	13	0	0	0	0	0	0	0	0	0	0	0	0	0	0	21	0	0	0	0	0	0	0	0	0	0	0	0	0	0	0	0	0	0	0	0	0	0	0	0	0	0
0	0	0	0	5	0	0	13	0	0	0	0	0	0	0	0	0	0	0	0	0	0	21	0	0	0	0	0	0	0	0	0	0	0	0	0	0	0	0	0	0	0	0	0	0	0	0	0	0
0	0	0	0	5	0	0	13	0	0	0	0	0	0	0	0	0	0	0	0	0	0	21	0	0	0	0	0	0	0	0	0	0	0	0	0	0	0	0	0	0	0	0	0	0	0	0	0	0
0	0	0	0	5	0	0	13	0	0	0	0	0	0	0	0	0	0	0	0	0	0	21	0	0	0	0	0	0	0	0	0	0	0	0	0	0	0	0	0	0	0	0	0	0	0	0	0	0
0	0	0	0	5	0	0	13	0	0	0	0	0	0	0	0	0	0	0	0	0	0	21	0	0	0	0	0	0	0	0	0	0	0	0	0	0	0	0	0	0	0	0	0	0	0	0	0	0
0	0	0	0	5	0	0	13	0	0	0	0	0	0	0	0	0	0	0	0	0	0	21	0	0	0	0	0	0	0	0	0	0	0	0	0	0	0	0	0	0	0	0	0	0	0	0	0	0
0	0	0	0	5	0	0	13	0	0	0	0	0	0	0	0	0	0	0	0	0	0	21	0	0	0	0	0	0	0	0	0	0	0	0	0	0	0	0	0	0	0	0	0	0	0	0	0	0
0	0	0	0	5	0	0	13	0	0	0	0	0	0	0	0	0	0	0	0	0	0	21	0	0	0	0	0	0	0	0	0	0	0	0	0	0	0	0	0	0	0	0	0	0	0	0	0	0
0	0	0	0	5	0	0	13	0	0	0	0	0	0	0	0	0	0	0	0	0	0	0	0	0	0	0	0	0	0	0	0	0	0	0	0	0	0	0	0	0	0	0	0	0	0	0	0	0
0	0	0	0	5	0	0	13	0	0	0	0	0	0	0	0	0	0	0	0	0	0	0	0	0	0	0	0	0	0	0	0	0	0	0	0	0	0	0	0	0	0	0	0	0	0	0	0	0
0	0	0	0	5	0	0	13	0	0	0	0	0	0	0	0	0	0	0	0	0	0	0	0	0	0	0	0	0	0	0	0	0	0	0	0	0	0	0	0	0	0	0	0	0	0	0	0	0
0	0	0	0	5	0	0	13	0	0	0	0	0	0	0	0	0	0	0	0	0	0	0	0	0	0	0	0	0	0	0	0	0	0	0	0	0	0	0	0	0	0	0	0	0	0	0	0	0
0	0	0	0	5	0	0	13	0	0	0	0	0	0	0	0	0	0	0	0	0	0	0	0	0	0	0	0	0	0	0	0	0	0	0	0	0	0	0	0	0	0	0	0	0	0	0	0	0
0	0	0	0	5	0	0	13	0	0	0	0	0	0	0	0	0	0	0	0	0	0	0	0	0	0	0	0	0	0	0	0	0	0	0	0	0	0	0	0	0	0	0	0	0	0	0	0	0
0	0	0	0	5	0	0	13	0	0	0	0	0	0	0	0	0	0	0	0	0	0	0	0	0	0	0	0	0	0	0	0	0	0	0	0	0	0	0	0	0	0	0	0	0	0	0	0	0
0	0	0	0	5	0	0	13	0	0	0	0	0	0	0	0	0	0	0	0	0	0	0	0	0	0	0	0	0	0	0	0	0	0	0	0	0	0	0	0	0	0	0	0	0	0	0	0	0
0	0	0	0	5	0	0	13	0	0	0	0	0	0	0	0	0	0	0	0	0	0	0	0	0	0	0	0	0	0	0	0	0	0	0	0	0	0	0	0	0	0	0	0	0	0	0	0	0
0	0	0	0	5	0	0	13	0	0	0	0	0	0	0	0	0	0	0	0	0	0	0	0	0	0	0	0	0	0	0	0	0	0	0	0	0	0	0	0	0	0	0	0	0	0	0	0	0
0	0	0	0	5	0	0	13	0	0	0	0	0	0	0	0	0	0	0	0	0	0	0	0	0	0	0	0	0	0	0	0	0	0	0	0	0	0	0	0	0	0	0	0	0	0	0	0	0
0	0	0	0	5	0	0	13	0	0	0	0	0	0	0	0	0	0	0	0	0	0	0	0	0	0	0	0	0	0	0	0	0	0	0	0	0	0	0	0	0	0	0	0	0	0	0	0	0
0	0	0	0	5	0	0	13	0	0	0	0	0	0	0	0	0	0	0	0	0	0	0	0	0	0	0	0	0	0	0	0	0	0	0	0	0	0	0	0	0	0	0	0	0	0	0	0	0
0	0	0	0	5	0	0	13	0	0	0	0	0	0	0	0	0	0	0	0	0	0	0	0	0	0	0	0	0	0	0	0	0	0	0	0	0	0	0	0	0	0	0	0	0	0	0	0	0
0	0	0	0	5	0	0	13	0	0	0	0	0	0	0	0	0	0	0	0	0	0	0	0	0	0	0	0	0	0	0	0	0	0	0	0	0	0	0	0	0	0	0	0	0	0	0	0	0
0	0	0	0	0	0	0	13	0	0	0	0	0	0	0	0	0	0	0	0	0	0	0	0	0	0	0	0	0	0	0	0	0	0	0	0	0	0	0	0	0	0	0	0	0	0	0	0	0
0	0	0	0	0	0	0	13	0	0	0	0	0	0	0	0	0	0	0	0	0	0	0	0	0	0	0	0	0	0	0	0	0	0	0	0	0	0	0	0	0	0	0	0	0	0	0	0	0
0	0	0	0	0	0	0	13	0	0	0	0	0	0	0	0	0	0	0	0	0	0	0	0	0	0	0	0	0	0	0	0	0	0	0	0	0	0	0	0	0	0	0	0	0	0	0	0	0
0	0	0	0	0	0	0	13	0	0	0	0	0	0	0	0	0	0	0	0	0	0	0	0	0	0	0	0	0	0	0	0	0	0	0	0	0	0	0	0	0	0	0	0	0	0	0	0	0
0	0	0	0	0	0	0	13	0	0	0	0	0	0	0	0	0	0	0	0	0	0	0	0	0	0	0	0	0	0	0	0	0	0	0	0	0	0	0	0	0	0	0	0	0	0	0	0	0
0	0	0	0	0	0	0	13	0	0	0	0	0	0	0	0	0	0	0	0	0	0	0	0	0	0	0	0	0	0	0	0	0	0	0	0	0	0	0	0	0	0	0	0	0	0	0	0	0
0	0	0	0	0	0	0	13	0	0	0	0	0	0	0	0	0	0	0	0	0	0	0	0	0	0	0	0	0	0	0	0	0	0	0	0	0	0	0	0	0	0	0	0	0	0	0	0	0
0	0	0	0	0	0	0	0	0	0	0	0	0	0	0	0	0	0	0	0	0	0	0	0	0	0	0	0	0	0	0	0	0	0	0	0	0	0	0	0	0	0	0	0	0	0	0	0	0
0	0	0	0	0	0	0	0	0	0	0	0	0	0	0	0	0	0	0	0	0	0	0	0	0	0	0	0	0	0	0	0	0	0	0	0	0	0	0	0	0	0	0	0	0	0	0	0	0
0	0	0	0	0	0	0	0	0	0	0	0	0	0	0	0	0	0	0	0	0	0	0	0	0	0	0	0	0	0	0	0	0	0	0	0	0	0	0	0	0	0	0	0	0	0	0	0	0
0	0	0	0	0	0	0	0	0	0	0	0	0	0	0	0	0	0	0	0	0	0	0	0	0	0	0	0	0	0	0	0	0	0	0	0	0	0	0	0	0	0	0	0	0	0	0	0	0
0	0	0	0	0	0	0	0	0	0	0	0	0	0	0	0	0	0	0	0	0	0	0	0	0	0	0	0	0	0	0	0	0	0	0	0	0	0	0	0	0	0	0	0	0	0	0	0	0
0	0	0	0	0	0	0	0	0	0	0	0	0	0	0	0	0	0	0	0	0	0	0	0	0	0	0	0	0	0	0	0	0	0	0	0	0	0	0	0	0	0	0	0	0	0	0	0	0
0	0	0	0	0	0	0	0	0	0	0	0	0	0	0	0	0	0	0	0	0	0	0	0	0	0	0	0	0	0	0	0	0	0	0	0	0	0	0	0	0	0	0	0	0	0	0	0	0
0	0	0	0	0	0	0	0	0	0	0	0	0	0	0	0	0	0	0	0	0	0	0	0	0	0	0	0	0	0	0	0	0	0	0	0	0	0	0	0	0	0	0	0	0	0	0	0	0
0	0	0	0	0	0	0	0	0	0	0	0	0	0	0	0	0	0	0	0	0	0	0	0	0	0	0	0	0	0	0	0	0	0	0	0	0	0	0	0	0	0	0	0	0	0	0	0	0
0	0	0	0	0	0	0	0	0	0	0	0	0	0	0	0	0	0	0	0	0	0	0	0	0	0	0	0	0	0	0	0	0	0	0	0	0	0	0	0	0	0	0	0	0	0	0	0	0
0	0	0	0	0	0	0	0	0	0	0	0	0	0	0	0	0	0	0	0	0	0	0	0	0	0	0	0	0	0	0	0	0	0	0	0	0	0	0	0	0	0	0	0	0	0	0	0	0
0	0	0	0	0	0	0	0	0	0	0	0	0	0	0	0	0	0	0	0	0	0	0	0	0	0	0	0	0	0	0	0	0	0	0	0	0	0	0	0	0	0	0	0	0	0	0	0	0
0	0	0	0	0	0	0	0	0	0	0	0	0	0	0	0	0	0	0	0	0	0	0	0	0	0	0	0	0	0	0	0	0	0	0	0	0	0	0	0	0	0	0	0	0	0	0	0	0
0	0	0	0	0	0	0	0	0	0	0	0	0	0	0	0	0	0	0	0	0	0	0	0	0	0	0	0	0	0	0	0	0	0	0	0	0	0	0	0	0	0	0	0	0	0	0	0	0
0	0	0	0	0	0	0	0	0	0	0	0	0	0	0	0	0	0	0	0	0	0	0	0	0	0	0	0	0	0	0	0	0	0	0	0	0	0	0	0	0	0	0	0	0	0	0	0	0
0	0	0	0	0	0	0	0	0	0	0	0	0	0	0	0	0	0	0	0	0	0	0	0	0	0	0	0	0	0	0	0	0	0	0	0	0	0	0	0	0	0	0	0	0	0	0	0	0
0	0	0	0	0	0	0	0	0	0	0	0	0	0	0	0	0	0	0	0	0	0	0	0	0	0	0	0	0	0	0	0	0	0	0	0	0	0	0	0	0	0	0	0	0	0	0	0	0
0	0	0	0	0	0	0	0	0	0	0	0	0	0	0	0	0	0	0	0	0	0	0	0	0	0	0	0	0	0	0	0	0	0	0	0	0	0	0	0	0	0	0	0	0	0	0	0	0
0	0	0	0	0	0	0	0	0	0	0	0	0	0	0	0	0	0	0	0	0	0	0	0	0	0	0	0	0	0	0	0	0	0	0	0	0	0	0	0	0	0	0	0	0	0	0	0	0
0	0	0	0	0	0	0	0	0	0	0	0	0	0	0	0	0	0	0	0	0	0	0	0	0	0	0	0	0	0	0	0	0	0	0	0	0	0	0	0	0	0	0	0	0	0	0	0	0
0	0	0	0	0	0	0	0	0	0	0	0	0	0	0	0	0	0	0	0	0	0	0	0	0	0	0	0	0	0	0	0	0	0	0	0	0	0	0	0	0	0	0	0	0	0	0	0	0
0	0	0	0	0	0	0	0	0	0	0	0	0	0	0	0	0	0	0	0	0	0	0	0	0	0	0	0	0	0	0	0	0	0	0	0	0	0	0	0	0	0	0	0	0	0	0	0	0
0	0	0	0	0	0	0	0	0	0	0	0	0	0	0	0	0	0	0	0	0	0	0	0	0	0	0	0	0	0	0	0	0	0	0	0	0	0	0	0	0	0	0	0	0	0	0	0	0
0	0	0	0	0	0	0	0	0	0	0	0	0	0	0	0	0	0	0	0	0	0	0	0	0	0	0	0	0	0	0	0	0	0	0	0	0	0	0	0	0	0	0	0	0	0	0	0	0
0	0	0	0	0	0	0	0	0	0	0	0	0	0	0	0	0	0	0	0	0	0	0	0	0	0	0	0	0	0	0	0	0	0	0	0	0	0	0	0	0	0	0	0	0	0	0	0	0
0	0	0	0	0	0	0	0	0	0	0	0	0	0	0	0	0	0	0	0	0	0	0	0	0	0	0	0	0	0	0	0	0	0	0	0	0	0	0	0	0	0	0	0	0	0	0	0	0
0	0	0	0	0	0	0	0	0	0	0	0	0	0	0	0	0	0	0	0	0	0	0	0	0	0	0	0	0	0	0	0	0	0	0	0	0	0	0	0	0	0	0	0	0	0	0	0	0
0	0	0	0	0	0	0	0	0	0	0	0	0	0	0	0	0	0	0	0	0	0	0	0	0	0	0	0	0	0	0	0	0	0	0	0	0	0	0	0	0	0	0	0	0	0	0	0	0
0	0	0	0	0	0	0	0	0	0	0	0	0	0	0	0	0	0	0	0	0	0	0	0	0	0	0	0	0	0	0	0	0	0	0	0	0	0	0	0	0	0	0	0	0	0	0	0	0
0	0	0	0	0	0	0	0	0	0	0	0	0	0	0	0	0	0	0	0	0	0	0	0	0	0	0	0	0	0	0	0	0	0	0	0	0	0	0	0	0	0	0	0	0	0	0	0	0
0	0	0	0	0	0	0	0	0	0	0	0	0	0	0	0	0	0	0	0	0	0	0	0	0	0	0	0	0	0	0	0	0	0	0	0	0	0	0	0	0	0	0	0	0	0	0	0	0
0	0	0	0	0	0	0	0	0	0	0	0	0	0	0	0	0	0	0	0	0	0	0	0	0	0	0	0	0	0	0	0	0	0	0	0	0	0	0	0	0	0	0	0	0	0	0	0	0
0	0	0	0	0	0	0	0	0	0	0	0	0	0	0	0	0	0	0	0	0	0	0	0	0	0	0	0	0	0	0	0	0	0	0	0	0	0	0	0	0	0	0	0	0	0	0	0	0
0	0	0	0	0	0	0	0	0	0	0	0	0	0	0	0	0	0	0	0	0	0	0	0	0	0	0	0	0	0	0	0	0	0	0	0	0	0	0	0	0	0	0	0	0	0	0	0	0
0	0	0	0	0	0	0	0	0	0	0	0	0	0	0	0	0	0	0	0	0	0	0	0	0	0	0	0	0	0	0	0	0	0	0	0	0	0	0	0	0	0	0	0	0	0	0	0	0
0	0	0	0	0	0	0	0	0	0	0	0	0	0	0	0	0	0	0	0	0	0	0	0	0	0	0	0	0	0	0	0	0	0	0	0	0	0	0	0	0	0	0	0	0	0	0	0	0
0	0	0	0	0	0	0	0	0	0	0	0	0	0	0	0	0	0	0	0	0	0	0	0	0	0	0	0	0	0	0	0	0	0	0	0	0	0	0	0	0	0	0	0	0	0	0	0	0
0	0	0	0	0	0	0	0	0	0	0	0	0	0	0	0	0	0	0	0	0	0	0	0	0	0	0	0	0	0	0	0	0	0	0	0	0	0	0	0	0	0	0	0	0	0	0	0	0
0	0	0	0	0	0	0	0	0	0	0	0	0	0	0	0	0	0	0	0	0	0	0	0	0	0	0	0	0	0	0	0	0	0	0	0	0	0	0	0	0	0	0	0	0	0	0	0	0
0	0	0	0	0	0	0	0	0	0	0	0	0	0	0	0	0	0	0	0	0	0	0	0	0	0	0	0	0	0	0	0	0	0	0	0	0	0	0	0	0	0	0	0	0	0	0	0	0
0	0	0	0	0	0	0	0	0	0	0	0	0	0	0	0	0	0	0	0	0	0	0	0	0	0	0	0	0	0	0	0	0	0	0	0	0	0	0	0	0	0	0	0	0	0	0	0	0
0	0	0	0	0	0	0	0	0	0	0	0	0	0	0	0	0	0	0	0	0	0	0	0	0	0	0	0	0	0	0	0	0	0	0	0	0	0	0	0	0	0	0	0	0	0	0	0	0
0	0	0	0	0	0	0	0	0	0	0	0	0	0	0	0	0	0	0	0	0	0	0	0	0	0	0	0	0	0	0	0	0	0	0	0	0	0	0	0	0	0	0	0	0	0	0	0	0
0	0	0	0	0	0	0	0	0	0	0	0	0	0	0	0	0	0	0	0	0	0	0	0	0	0	0	0	0	0	0	0	0	0	0	0	0	0	0	0	0	0	0	0	0	0	0	0	0
0	0	0	0	0	0	0	0	0	0	0	0	0	0	0	0	0	0	0	0	0	0	0	0	0	0	0	0	0	0	0	0	0	0	0	0	0	0	0	0	0	0	0	0	0	0	0	0	0
0	0	0	0	0	0	0	0	0	0	0	0	0	0	0	0	0	0	0	0	0	0	0	0	0	0	0	0	0	0	0	0	0	0	0	0	0	0	0	0	0	0	0	0	0	0	0	0	0
0	0	0	0	0	0	0	0	0	0	0	0	0	0	0	0	0	0	0	0	0	0	0	0	0	0	0	0	0	0	0	0	0	0	0	0	0	0	0	0	0	0	0	0	0	0	0	0	0
0	0	0	0	0	0	0	0	0	0	0	0	0	0	0	0	0	0	0	0	0	0	0	0	0	0	0	0	0	0	0	0	0	0	0	0	0	0	0	0	0	0	0	0	0	0	0	0	0
0	0	0	0	0	0	0	0	0	0	0	0	0	0	0	0	0	0	0	0	0	0	0	0	0	0	0	0	0	0	0	0	0	0	0	0	0	0	0	0	0	0	0	0	0	0	0	0	0
0	0	0	0	0	0	0	0	0	0	0	0	0	0	0	0	0	0	0	0	0	0	0	0	0	0	0	0	0	0	0	0	0	0	0	0	0	0	0	0	0	0	0	0	0	0	0	0	0
0	0	0	0	0	0	0	0	0	0	0	0	0	0	0	0	0	0	0	0	0	0	0	0	0	0	0	0	0	0	0	0	0	0	0	0	0	0	0	0	0	0	0	0	0	0	0	0	0
0	0	0	0	0	0	0	0	0	0	0	0	0	0	0	0	0	0	0	0	0	0	0	0	0	0	0	0	0	0	0	0	0	0	0	0	0	0	0	0	0	0	0	0	0	0	0	0	0
0	0	0	0	0	0	0	0	0	0	0	0	0	0	0	0	0	0	0	0	0	0	0	0	0	0	0	0	0	0	0	0	0	0	0	0	0	0	0	0	0	0	0	0	0	0	0	0	0
0	0	0	0	0	0	0	0	0	0	0	0	0	0	0	0	0	0	0	0	0	0	0	0	0	0	0	0	0	0	0	0	0	0	0	0	0	0	0	0	0	0	0	0	0	0	0	0	0
0	0	0	0	0	0	0	0	0	0	0	0	0	0	0	0	0	0	0	0	0	0	0	0	0	0	0	0	0	0	0	0	0	0	0	0	0	0	0	0	0	0	0	0	0	0	0	0	0
0	0	0	0	0	0	0	0	0	0	0	0	0	0	0	0	0	0	0	0	0	0	0	0	0	0	0	0	0	0	0	0	0	0	0	0	0	0	0	0	0	0	0	0	0	0	0	0	0
0	0	0	0	0	0	0	0	0	0	0	0	0	0	0	0	0	0	0	0	0	0	0	0	0	0	0	0	0	0	0	0	0	0	0	0	0	0	0	0	0	0	0	0	0	0	0	0	0
0	0	0	0	0	0	0	0	0	0	0	0	0	0	0	0	0	0	0	0	0	0	0	0	0	0	0	0	0	0	0	0	0	0	0	0	0	0	0	0	0	0	0	0	0	0	0	0	0
0	0	0	0	0	0	0	0	0	0	0	0	0	0	0	0	0	0	0	0	0	0	0	0	0	0	0	0	0	0	0	0	0	0	0	0	0	0	0	0	0	0	0	0	0	0	0	0	0
0	0	0	0	0	0	0	0	0	0	0	0	0	0	0	0	0	0	0	0	0	0	0	0	0	0	0	0	0	0	0	0	0	0	0	0	0	0	0	0	0	0	0	0	0	0	0	0	0
0	0	0	0	0	0	0	0	0	0	0	0	0	0	0	0	0	0	0	0	0	0	0	0	0	0	0	0	0	0	0	0	0	0	0	0	0	0	0	0	0	0	0	0	0	0	0	0	0
0	0	0	0	0	0	0	0	0	0	0	0	0	0	0	0	0	0	0	0	0	0	0	0	0	0	0	0	0	0	0	0	0	0	0	0	0	0	0	0	0	0	0	0	0	0	0	0	0
0	0	0	0	0	0	0	0	0	0	0	0	0	0	0	0	0	0	0	0	0	0	0	0	0	0	0	0	0	0	0	0	0	0	0	0	0	0	0	0	0	0	0	0	0	0	0	0	0
0	0	0	0	0	0	0	0	0	0	0	0	0	0	0	0	0	0	0	0	0	0	0	0	0	0	0	0	0	0	0	0	0	0	0	0	0	0	0	0	0	0	0	0	0	0	0	0	0
0	0	0	0	0	0	0	0	0	0	0	0	0	0	0	0	0	0	0	0	0	0	0	0	0	0	0	0	0	0	0	0	0	0	0	0	0	0	0	0	0	0	0	0	0	0	0	0	0
0	0	0	0	0	0	0	0	0	0	0	0	0	0	0	0	0	0	0	0	0	0	0	0	0	0	0	0	0	0	0	0	0	0	0	0	0	0	0	0	0	0	0	0	0	0	0	0	0
0	0	0	0	0	0	0	0	0	0	0	0	0	0	0	0	0	0	0	0	0	0	0	0	0	0	0	0	0	0	0	0	0	0	0	0	0	0	0	0	0	0	0	0	0	0	0	0	0
0	0	0	0	0	0	0	0	0	0	0	0	0	0	0	0	0	0	0	0	0	0	0	0	0	0	0	0	0	0	0	0	0	0	0	0	0	0	0	0	0	0	0	0	0	0	0	0	0
0	0	0	0	0	0	0	0	0	0	0	0	0	0	0	0	0	0	0	0	0	0	0	0	0	0	0	0	0	0	0	0	0	0	0	0	0	0	0	0	0	0	0	0	0	0	0	0	0
0	0	0	0	0	0	0	0	0	0	0	0	0	0	0	0	0	0	0	0	0	0	0	0	0	0	0	0	0	0	0	0	0	0	0	0	0	0	0	0	0	0	0	0	0	0	0	0	0
0	0	0	0	0	0	0	0	0	0	0	0	0	0	0	0	0	0	0	0	0	0	0	0	0	0	0	0	0	0	0	0	0	0	0	0	0	0	0	0	0	0	0	0	0	0	0	0	0
0	0	0	0	0	0	0	0	0	0	0	0	0	0	0	0	0	0	0	0	0	0	0	0	0	0	0	0	0	0	0	0	0	0	0	0	0	0	0	0	0	0	0	0	0	0	0	0	0
0	0	0	0	0	0	0	0	0	0	0	0	0	0	0	0	0	0	0	0	0	0	0	0	0	0	0	0	0	0	0	0	0	0	0	0	0	0	0	0	0	0	0	0	0	0	0	0	0
0	0	0	0	0	0	0	0	0	0	0	0	0	0	0	0	0	0	0	0	0	0	0	0	0	0	0	0	0	0	0	0	0	0	0	0	0	0	0	0	0	0	0	0	0	0	0	0	0
0	0	0	0	0	0	0	0	0	0	0	0	0	0	0	0	0	0	0	0	0	0	0	0	0	0	0	0	0	0	0	0	0	0	0	0	0	0	0	0	0	0	0	0	0	0	0	0	0
0	0	0	0	0	0	0	0	0	0	0	0	0	0	0	0	0	0	0	0	0	0	0	0	0	0	0	0	0	0	0	0	0	0	0	0	0	0	0	0	0	0	0	0	0	0	0	0	0
0	0	0	0	0	0	0	0	0	0	0	0	0	0	0	0	0	0	0	0	0	0	0	0	0	0	0	0	0	0	0	0	0	0	0	0	0	0	0	0	0	0	0	0	0	0	0	0	0
0	0	0	0	0	0	0	0	0	0	0	0	0	0	0	0	0	0	0	0	0	0	0	0	0	0	0	0	0	0	0	0	0	0	0	0	0	0	0	0	0	0	0	0	0	0	0	0	0
0	0	0	0	0	0	0	0	0	0	0	0	0	0	0	0	0	0	0	0	0	0	0	0	0	0	0	0	0	0	0	0	0	0	0	0	0	0	0	0	0	0	0	0	0	0	0	0	0
0	0	0	0	0	0	0	0	0	0	0	0	0	0	0	0	0	0	0	0	0	0	0	0	0	0	0	0	0	0	0	0	0	0	0	0	0	0	0	0	0	0	0	0	0	0	0	0	0
0	0	0	0	0	0	0	0	0	0	0	0	0	0	0	0	0	0	0	0	0	0	0	0	0	0	0	0	0	0	0	0	0	0	0	0	0	0	0	0	0	0	0	0	0	0	0	0	0
0	0	0	0	0	0	0	0	0	0	0	0	0	0	0	0	0	0	0	0	0	0	0	0	0	0	0	0	0	0	0	0	0	0	0	0	0	0	0	0	0	0	0	0	0	0	0	0	0
0	0	0	0	0	0	0	0	0	0	0	0	0	0	0	0	0	0	0	0	0	0	0	0	0	0	0	0	0	0	0	0	0	0	0	0	0	0	0	0	0	0	0	0	0	0	0	0	0
0	0	0	0	0	0	0	0	0	0	0	0	0	0	0	0	0	0	0	0	0	0	0	0	0	0	0	0	0	0	0	0	0	0	0	0	0	0	0	0	0	0	0	0	0	0	0	0	0
0	0	0	0	0	0	0	0	0	0	0	0	0	0	0	0	0	0	0	0	0	0	0	0	0	0	0	0	0	0	0	0	0	0	0	0	0	0	0	0	0	0	0	0	0	0	0	0	0
0	0	0	0	0	0	0	0	0	0	0	0	0	0	0	0	0	0	0	0	0	0	0	0	0	0	0	0	0	0	0	0	0	0	0	0	0	0	0	0	0	0	0	0	0	0	0	0	0
0	0	0	0	0	0	0	0	0	0	0	0	0	0	0	0	0	0	0	0	0	0	0	0	0	0	0	0	0	0	0	0	0	0	0	0	0	0	0	0	0	0	0	0	0	0	0	0	0
0	0	0	0	0	0	0	0	0	0	0	0	0	0	0	0	0	0	0	0	0	0	0	0	0	0	0	0	0	0	0	0	0	0	0	0	0	0	0	0	0	0	0	0	0	0	0	0	0
0	0	0	0	0	0	0	0	0	0	0	0	0	0	0	0	0	0	0	0	0	0	0	0	0	0	0	0	0	0	0	0	0	0	0	0	0	0	0	0	0	0	0	0	0	0	0	0	0
0	0	0	0	0	0	0	0	0	0	0	0	0	0	0	0	0	0	0	0	0	0	0	0	0	0	0	0	0	0	0	0	0	0	0	0	0	0	0	0	0	0	0	0	0	0	0	0	0
0	0	0	0	0	0	0	0	0	0	0	0	0	0	0	0	0	0	0	0	0	0	0	0	0	0	0	0	0	0	0	0	0	0	0	0	0	0	0	0	0	0	0	0	0	0	0	0	0
0	0	0	0	0	0	0	0	0	0	0	0	0	0	0	0	0	0	0	0	0	0	0	0	0	0	0	0	0	0	0	0	0	0	0	0	0	0	0	0	0	0	0	0	0	0	0	0	0
0	0	0	0	0	0	0	0	0	0	0	0	0	0	0	0	0	0	0	0	0	0	0	0	0	0	0	0	0	0	0	0	0	0	0	0	0	0	0	0	0	0	0	0	0	0	0	0	0
0	0	0	0	0	0	0	0	0	0	0	0	0	0	0	0	0	0	0	0	0	0	0	0	0	0	0	0	0	0	0	0	0	0	0	0	0	0	0	0	0	0	0	0	0	0	0	0	0
0	0	0	0	0	0	0	0	0	0	0	0	0	0	0	0	0	0	0	0	0	0	0	0	0	0	0	0	0	0	0	0	0	0	0	0	0	0	0	0	0	0	0	0	0	0	0	0	0
0	0	0	0	0	0	0	0	0	0	0	0	0	0	0	0	0	0	0	0	0	0	0	0	0	0	0	0	0	0	0	0	0	0	0	0	0	0	0	0	0	0	0	0	0	0	0	0	0
0	0	0	0	0	0	0	0	0	0	0	0	0	0	0	0	0	0	0	0	0	0	0	0	0	0	0	0	0	0	0	0	0	0	0	0	0	0	0	0	0	0	0	0	0	0	0	0	0
0	0	0	0	0	0	0	0	0	0	0	0	0	0	0	0	0	0	0	0	0	0	0	0	0	0	0	0	0	0	0	0	0	0	0	0	0	0	0	0	0	0	0	0	0	0	0	0	0
0	0	0	0	0	0	0	0	0	0	0	0	0	0	0	0	0	0	0	0	0	0	0	0	0	0	0	0	0	0	0	0	0	0	0	0	0	0	0	0	0	0	0	0	0	0	0	0	0
0	0	0	0	0	0	0	0	0	0	0	0	0	0	0	0	0	0	0	0	0	0	0	0	0	0	0	0	0	0	0	0	0	0	0	0	0	0	0	0	0	0	0	0	0	0	0	0	0
0	0	0	0	0	0	0	0	0	0	0	0	0	0	0	0	0	0	0	0	0	0	0	0	0	0	0	0	0	0	0	0	0	0	0	0	0	0	0	0	0	0	0	0	0	0	0	0	0
0	0	0	0	0	0	0	0	0	0	0	0	0	0	0	0	0	0	0	0	0	0	0	0	0	0	0	0	0	0	0	0	0	0	0	0	0	0	0	0	0	0	0	0	0	0	0	0	0
0	0	0	0	0	0	0	0	0	0	0	0	0	0	0	0	0	0	0	0	0	0	0	0	0	0	0	0	0	0	0	0	0	0	0	0	0	0	0	0	0	0	0	0	0	0	0	0	0
0	0	0	0	0	0	0	0	0	0	0	0	0	0	0	0	0	0	0	0	0	0	0	0	0	0	0	0	0	0	0	0	0	0	0	0	0	0	0	0	0	0	0	0	0	0	0	0	0
0	0	0	0	0	0	0	0	0	0	0	0	0	0	0	0	0	0	0	0	0	0	0	0	0	0	0	0	0	0	0	0	0	0	0	0	0	0	0	0	0	0	0	0	0	0	0	0	0
0	0	0	0	0	0	0	0	0	0	0	0	0	0	0	0	0	0	0	0	0	0	0	0	0	0	0	0	0	0	0	0	0	0	0	0	0	0	0	0	0	0	0	0	0	0	0	0	0
0	0	0	0	0	0	0	0	0	0	0	0	0	0	0	0	0	0	0	0	0	0	0	0	0	0	0	0	0	0	0	0	0	0	0	0	0	0	0	0	0	0	0	0	0	0	0	0	0
0	0	0	0	0	0	0	0	0	0	0	0	0	0	0	0	0	0	0	0	0	0	0	0	0	0	0	0	0	0	0	0	0	0	0	0	0	0	0	0	0	0	0	0	0	0	0	0	0
0	0	0	0	0	0	0	0	0	0	0	0	0	0	0	0	0	0	0	0	0	0	0	0	0	0	0	0	0	0	0	0	0	0	0	0	0	0	0	0	0	0	0	0	0	0	0	0	0
0	0	0	0	0	0	0	0	0	0	0	0	0	0	0	0	0	0	0	0	0	0	0	0	0	0	0	0	0	0	0	0	0	0	0	0	0	0	0	0	0	0	0	0	0	0	0	0	0
0	0	0	0	0	0	0	0	0	0	0	0	0	0	0	0	0	0	0	0	0	0	0	0	0	0	0	0	0	0	0	0	0	0	0	0	0	0	0	0	0	0	0	0	0	0	0	0	0
0	0	0	0	0	0	0	0	0	0	0	0	0	0	0	0	0	0	0	0	0	0	0	0	0	0	0	0	0	0	0	0	0	0	0	0	0	0	0	0	0	0	0	0	0	0	0	0	0
0	0	0	0	0	0	0	0	0	0	0	0	0	0	0	0	0	0	0	0	0	0	0	0	0	0	0	0	0	0	0	0	0	0	0	0	0	0	0	0	0	0	0	0	0	0	0	0	0
0	0	0	0	0	0	0	0	0	0	0	0	0	0	0	0	0	0	0	0	0	0	0	0	0	0	0	0	0	0	0	0	0	0	0	0	0	0	0	0	0	0	0	0	0	0	0	0	0
0	0	0	0	0	0	0	0	0	0	0	0	0	0	0	0	0	0	0	0	0	0	0	0	0	0	0	0	0	0	0	0	0	0	0	0	0	0	0	0	0	0	0	0	0	0	0	0	0
0	0	0	0	0	0	0	0	0	0	0	0	0	0	0	0	0	0	0	0	0	0	0	0	0	0	0	0	0	0	0	0	0	0	0	0	0	0	0	0	0	0	0	0	0	0	0	0	0
0	0	0	0	0	0	0	0	0	0	0	0	0	0	0	0	0	0	0	0	0	0	0	0	0	0	0	0	0	0	0	0	0	0	0	0	0	0	0	0	0	0	0	0	0	0	0	0	0
0	0	0	0	0	0	0	0	0	0	0	0	0	0	0	0	0	0	0	0	0	0	0	0	0	0	0	0	0	0	0	0	0	0	0	0	0	0	0	0	0	0	0	0	0	0	0	0	0
0	0	0	0	0	0	0	0	0	0	0	0	0	0	0	0	0	0	0	0	0	0	0	0	0	0	0	0	0	0	0	0	0	0	0	0	0	0	0	0	0	0	0	0	0	0	0	0	0
0	0	0	0	0	0	0	0	0	0	0	0	0	0	0	0	0	0	0	0	0	0	0	0	0	0	0	0	0	0	0	0	0	0	0	0	0	0	0	0	0	0	0	0	0	0	0	0	0
0	0	0	0	0	0	0	0	0	0	0	0	0	0	0	0	0	0	0	0	0	0	0	0	0	0	0	0	0	0	0	0	0	0	0	0	0	0	0	0	0	0	0	0	0	0	0	0	0
0	0	0	0	0	0	0	0	0	0	0	0	0	0	0	0	0	0	0	0	0	0	0	0	0	0	0	0	0	0	0	0	0	0	0	0	0	0	0	0	0	0	0	0	0	0	0	0	0
0	0	0	0	0	0	0	0	0	0	0	0	0	0	0	0	0	0	0	0	0	0	0	0	0	0	0	0	0	0	0	0	0	0	0	0	0	0	0	0	0	0	0	0	0	0	0	0	0
0	0	0	0	0	0	0	0	0	0	0	0	0	0	0	0	0	0	0	0	0	0	0	0	0	0	0	0	0	0	0	0	0	0	0	0	0	0	0	0	0	0	0	0	0	0	0	0	0
0	0	0	0	0	0	0	0	0	0	0	0	0	0	0	0	0	0	0	0	0	0	0	0	0	0	0	0	0	0	0	0	0	0	0	0	0	0	0	0	0	0	0	0	0	0	0	0	0
0	0	0	0	0	0	0	0	0	0	0	0	0	0	0	0	0	0	0	0	0	0	0	0	0	0	0	0	0	0	0	0	0	0	0	0	0	0	0	0	0	0	0	0	0	0	0	0	0
0	0	0	0	0	0	0	0	0	0	0	0	0	0	0	0	0	0	0	0	0	0	0	0	0	0	0	0	0	0	0	0	0	0	0	0	0	0	0	0	0	0	0	0	0	0	0	0	0
0	0	0	0	0	0	0	0	0	0	0	0	0	0	0	0	0	0	0	0	0	0	0	0	0	0	0	0	0	0	0	0	0	0	0	0	0	0	0	0	0	0	0	0	0	0	0	0	0
0	0	0	0	0	0	0	0	0	0	0	0	0	0	0	0	0	0	0	0	0	0	0	0	0	0	0	0	0	0	0	0	0	0	0	0	0	0	0	0	0	0	0	0	0	0	0	0	0
0	0	0	0	0	0	0	0	0	0	0	0	0	0	0	0	0	0	0	0	0	0	0	0	0	0	0	0	0	0	0	0	0	0	0	0	0	0	0	0	0	0	0	0	0	0	0	0	0
0	0	0	0	0	0	0	0	0	0	0	0	0	0	0	0	0	0	0	0	0	0	0	0	0	0	0	0	0	0	0	0	0	0	0	0	0	0	0	0	0	0	0	0	0	0	0	0	0
0	0	0	0	0	0	0	0	0	0	0	0	0	0	0	0	0	0	0	0	0	0	0	0	0	0	0	0	0	0	0	0	0	0	0	0	0	0	0	0	0	0	0	0	0	0	0	0	0
0	0	0	0	0	0	0	0	0	0	0	0	0	0	0	0	0	0	0	0	0	0	0	0	0	0	0	0	0	0	0	0	0	0	0	0	0	0	0	0	0	0	0	0	0	0	0	0	0
0	0	0	0	0	0	0	0	0	0	0	0	0	0	0	0	0	0	0	0	0	0	0	0	0	0	0	0	0	0	0	0	0	0	0	0	0	0	0	0	0	0	0	0	0	0	0	0	0
0	0	0	0	0	0	0	0	0	0	0	0	0	0	0	0	0	0	0	0	0	0	0	0	0	0	0	0	0	0	0	0	0	0	0	0	0	0	0	0	0	0	0	0	0	0	0	0	0
0	0	0	0	0	0	0	0	0	0	0	0	0	0	0	0	0	0	0	0	0	0	0	0	0	0	0	0	0	0	0	0	0	0	0	0	0	0	0	0	0	0	0	0	0	0	0	0	0
0	0	0	0	0	0	0	0	0	0	0	0	0	0	0	0	0	0	0	0	0	0	0	0	0	0	0	0	0	0	0	0	0	0	0	0	0	0	0	0	0	0	0	0	0	0	0	0	0
0	0	0	0	0	0	0	0	0	0	0	0	0	0	0	0	0	0	0	0	0	0	0	0	0	0	0	0	0	0	0	0	0	0	0	0	0	0	0	0	0	0	0	0	0	0	0	0	0
0	0	0	0	0	0	0	0	0	0	0	0	0	0	0	0	0	0	0	0	0	0	0	0	0	0	0	0	0	0	0	0	0	0	0	0	0	0	0	0	0	0	0	0	0	0	0	0	0
0	0	0	0	0	0	0	0	0	0	0	0	0	0	0	0	0	0	0	0	0	0	0	0	0	0	0	0	0	0	0	0	0	0	0	0	0	0	0	0	0	0	0	0	0	0	0	0	0
0	0	0	0	0	0	0	0	0	0	0	0	0	0	0	0	0	0	0	0	0	0	0	0	0	0	0	0	0	0	0	0	0	0	0	0	0	0	0	0	0	0	0	0	0	0	0	0	0
0	0	0	0	0	0	0	0	0	0	0	0	0	0	0	0	0	0	0	0	0	0	0	0	0	0	0	0	0	0	0	0	0	0	0	0	0	0	0	0	0	0	0	0	0	0	0	0	0
0	0	0	0	0	0	0	0	0	0	0	0	0	0	0	0	0	0	0	0	0	0	0	0	0	0	0	0	0	0	0	0	0	0	0	0	0	0	0	0	0	0	0	0	0	0	0	0	0
0	0	0	0	0	0	0	0	0	0	0	0	0	0	0	0	0	0	0	0	0	0	0	0	0	0	0	0	0	0	0	0	0	0	0	0	0	0	0	0	0	0	0	0	0	0	0	0	0
0	0	0	0	0	0	0	0	0	0	0	0	0	0	0	0	0	0	0	0	0	0	0	0	0	0	0	0	0	0	0	0	0	0	0	0	0	0	0	0	0	0	0	0	0	0	0	0	0
0	0	0	0	0	0	0	0	0	0	0	0	0	0	0	0	0	0	0	0	0	0	0	0	0	0	0	0	0	0	0	0	0	0	0	0	0	0	0	0	0	0	0	0	0	0	0	0	0
0	0	0	0	0	0	0	0	0	0	0	0	0	0	0	0	0	0	0	0	0	0	0	0	0	0	0	0	0	0	0	0	0	0	0	0	0	0	0	0	0	0	0	0	0	0	0	0	0
0	0	0	0	0	0	0	0	0	0	0	0	0	0	0	0	0	0	0	0	0	0	0	0	0	0	0	0	0	0	0	0	0	0	0	0	0	0	0	0	0	0	0	0	0	0	0	0	0
0	0	0	0	0	0	0	0	0	0	0	0	0	0	0	0	0	0	0	0	0	0	0	0	0	0	0	0	0	0	0	0	0	0	0	0	0	0	0	0	0	0	0	0	0	0	0	0	0
0	0	0	0	0	0	0	0	0	0	0	0	0	0	0	0	0	0	0	0	0	0	0	0	0	0	0	0	0	0	0	0	0	0	0	0	0	0	0	0	0	0	0	0	0	0	0	0	0
0	0	0	0	0	0	0	0	0	0	0	0	0	0	0	0	0	0	0	0	0	0	0	0	0	0	0	0	0	0	0	0	0	0	0	0	0	0	0	0	0	0	0	0	0	0	0	0	0
0	0	0	0	0	0	0	0	0	0	0	0	0	0	0	0	0	0	0	0	0	0	0	0	0	0	0	0	0	0	0	0	0	0	0	0	0	0	0	0	0	0	0	0	0	0	0	0	0
0	0	0	0	0	0	0	0	0	0	0	0	0	0	0	0	0	0	0	0	0	0	0	0	0	0	0	0	0	0	0	0	0	0	0	0	0	0	0	0	0	0	0	0	0	0	0	0	0
0	0	0	0	0	0	0	0	0	0	0	0	0	0	0	0	0	0	0	0	0	0	0	0	0	0	0	0	0	0	0	0	0	0	0	0	0	0	0	0	0	0	0	0	0	0	0	0	0
0	0	0	0	0	0	0	0	0	0	0	0	0	0	0	0	0	0	0	0	0	0	0	0	0	0	0	0	0	0	0	0	0	0	0	0	0	0	0	0	0	0	0	0	0	0	0	0	0
0	0	0	0	0	0	0	0	0	0	0	0	0	0	0	0	0	0	0	0	0	0	0	0	0	0	0	0	0	0	0	0	0	0	0	0	0	0	0	0	0	0	0	0	0	0	0	0	0
0	0	0	0	0	0	0	0	0	0	0	0	0	0	0	0	0	0	0	0	0	0	0	0	0	0	0	0	0	0	0	0	0	0	0	0	0	0	0	0	0	0	0	0	0	0	0	0	0
0	0	0	0	0	0	0	0	0	0	0	0	0	0	0	0	0	0	0	0	0	0	0	0	0	0	0	0	0	0	0	0	0	0	0	0	0	0	0	0	0	0	0	0	0	0	0	0	0
0	0	0	0	0	0	0	0	0	0	0	0	0	0	0	0	0	0	0	0	0	0	0	0	0	0	0	0	0	0	0	0	0	0	0	0	0	0	0	0	0	0	0	0	0	0	0	0	0
0	0	0	0	0	0	0	0	0	0	0	0	0	0	0	0	0	0	0	0	0	0	0	0	0	0	0	0	0	0	0	0	0	0	0	0	0	0	0	0	0	0	0	0	0	0	0	0	0
0	0	0	0	0	0	0	0	0	0	0	0	0	0	0	0	0	0	0	0	0	0	0	0	0	0	0	0	0	0	0	0	0	0	0	0	0	0	0	0	0	0	0	0	0	0	0	0	0
0	0	0	0	0	0	0	0	0	0	0	0	0	0	0	0	0	0	0	0	0	0	0	0	0	0	0	0	0	0	0	0	0	0	0	0	0	0	0	0	0	0	0	0	0	0	0	0	0
0	0	0	0	0	0	0	0	0	0	0	0	0	0	0	0	0	0	0	0	0	0	0	0	0	0	0	0	0	0	0	0	0	0	0	0	0	0	0	0	0	0	0	0	0	0	0	0	0
0	0	0	0	0	0	0	0	0	0	0	0	0	0	0	0	0	0	0	0	0	0	0	0	0	0	0	0	0	0	0	0	0	0	0	0	0	0	0	0	0	0	0	0	0	0	0	0	0
0	0	0	0	0	0	0	0	0	0	0	0	0	0	0	0	0	0	0	0	0	0	0	0	0	0	0	0	0	0	0	0	0	0	0	0	0	0	0	0	0	0	0	0	0	0	0	0	0
0	0	0	0	0	0	0	0	0	0	0	0	0	0	0	0	0	0	0	0	0	0	0	0	0	0	0	0	0	0	0	0	0	0	0	0	0	0	0	0	0	0	0	0	0	0	0	0	0
0	0	0	0	0	0	0	0	0	0	0	0	0	0	0	0	0	0	0	0	0	0	0	0	0	0	0	0	0	0	0	0	0	0	0	0	0	0	0	0	0	0	0	0	0	0	0	0	0
0	0	0	0	0	0	0	0	0	0	0	0	0	0	0	0	0	0	0	0	0	0	0	0	0	0	0	0	0	0	0	0	0	0	0	0	0	0	0	0	0	0	0	0	0	0	0	0	0
0	0	0	0	0	0	0	0	0	0	0	0	0	0	0	0	0	0	0	0	0	0	0	0	0	0	0	0	0	0	0	0	0	0	0	0	0	0	0	0	0	0	0	0	0	0	0	0	0
0	0	0	0	0	0	0	0	0	0	0	0	0	0	0	0	0	0	0	0	0	0	0	0	0	0	0	0	0	0	0	0	0	0	0	0	0	0	0	0	0	0	0	0	0	0	0	0	0
0	0	0	0	0	0	0	0	0	0	0	0	0	0	0	0	0	0	0	0	0	0	0	0	0	0	0	0	0	0	0	0	0	0	0	0	0	0	0	0	0	0	0	0	0	0	0	0	0
0	0	0	0	0	0	0	0	0	0	0	0	0	0	0	0	0	0	0	0	0	0	0	0	0	0	0	0	0	0	0	0	0	0	0	0	0	0	0	0	0	0	0	0	0	0	0	0	0
0	0	0	0	0	0	0	0	0	0	0	0	0	0	0	0	0	0	0	0	0	0	0	0	0	0	0	0	0	0	0	0	0	0	0	0	0	0	0	0	0	0	0	0	0	0	0	0	0
0	0	0	0	0	0	0	0	0	0	0	0	0	0	0	0	0	0	0	0	0	0	0	0	0	0	0	0	0	0	0	0	0	0	0	0	0	0	0	0	0	0	0	0	0	0	0	0	0
0	0	0	0	0	0	0	0	0	0	0	0	0	0	0	0	0	0	0	0	0	0	0	0	0	0	0	0	0	0	0	0	0	0	0	0	0	0	0	0	0	0	0	0	0	0	0	0	0
0	0	0	0	0	0	0	0	0	0	0	0	0	0	0	0	0	0	0	0	0	0	0	0	0	0	0	0	0	0	0	0	0	0	0	0	0	0	0	0	0	0	0	0	0	0	0	0	0
0	0	0	0	0	0	0	0	0	0	0	0	0	0	0	0	0	0	0	0	0	0	0	0	0	0	0	0	0	0	0	0	0	0	0	0	0	0	0	0	0	0	0	0	0	0	0	0	0
0	0	0	0	0	0	0	0	0	0	0	0	0	0	0	0	0	0	0	0	0	0	0	0	0	0	0	0	0	0	0	0	0	0	0	0	0	0	0	0	0	0	0	0	0	0	0	0	0
0	0	0	0	0	0	0	0	0	0	0	0	0	0	0	0	0	0	0	0	0	0	0	0	0	0	0	0	0	0	0	0	0	0	0	0	0	0	0	0	0	0	0	0	0	0	0	0	0
0	0	0	0	0	0	0	0	0	0	0	0	0	0	0	0	0	0	0	0	0	0	0	0	0	0	0	0	0	0	0	0	0	0	0	0	0	0	0	0	0	0	0	0	0	0	0	0	0
0	0	0	0	0	0	0	0	0	0	0	0	0	0	0	0	0	0	0	0	0	0	0	0	0	0	0	0	0	0	0	0	0	0	0	0	0	0	0	0	0	0	0	0	0	0	0	0	0
0	0	0	0	0	0	0	0	0	0	0	0	0	0	0	0	0	0	0	0	0	0	0	0	0	0	0	0	0	0	0	0	0	0	0	0	0	0	0	0	0	0	0	0	0	0	0	0	0
0	0	0	0	0	0	0	0	0	0	0	0	0	0	0	0	0	0	0	0	0	0	0	0	0	0	0	0	0	0	0	0	0	0	0	0	0	0	0	0	0	0	0	0	0	0	0	0	0
0	0	0	0	0	0	0	0	0	0	0	0	0	0	0	0	0	0	0	0	0	0	0	0	0	0	0	0	0	0	0	0	0	0	0	0	0	0	0	0	0	0	0	0	0	0	0	0	0
0	0	0	0	0	0	0	0	0	0	0	0	0	0	0	0	0	0	0	0	0	0	0	0	0	0	0	0	0	0	0	0	0	0	0	0	0	0	0	0	0	0	0	0	0	0	0	0	0
0	0	0	0	0	0	0	0	0	0	0	0	0	0	0	0	0	0	0	0	0	0	0	0	0	0	0	0	0	0	0	0	0	0	0	0	0	0	0	0	0	0	0	0	0	0	0	0	0
0	0	0	0	0	0	0	0	0	0	0	0	0	0	0	0	0	0	0	0	0	0	0	0	0	0	0	0	0	0	0	0	0	0	0	0	0	0	0	0	0	0	0	0	0	0	0	0	0
0	0	0	0	0	0	0	0	0	0	0	0	0	0	0	0	0	0	0	0	0	0	0	0	0	0	0	0	0	0	0	0	0	0	0	0	0	0	0	0	0	0	0	0	0	0	0	0	0
0	0	0	0	0	0	0	0	0	0	0	0	0	0	0	0	0	0	0	0	0	0	0	0	0	0	0	0	0	0	0	0	0	0	0	0	0	0	0	0	0	0	0	0	0	0	0	0	0
0	0	0	0	0	0	0	0	0	0	0	0	0	0	0	0	0	0	0	0	0	0	0	0	0	0	0	0	0	0	0	0	0	0	0	0	0	0	0	0	0	0	0	0	0	0	0	0	0
0	0	0	0	0	0	0	0	0	0	0	0	0	0	0	0	0	0	0	0	0	0	0	0	0	0	0	0	0	0	0	0	0	0	0	0	0	0	0	0	0	0	0	0	0	0	0	0	0
0	0	0	0	0	0	0	0	0	0	0	0	0	0	0	0	0	0	0	0	0	0	0	0	0	0	0	0	0	0	0	0	0	0	0	0	0	0	0	0	0	0	0	0	0	0	0	0	0
0	0	0	0	0	0	0	0	0	0	0	0	0	0	0	0	0	0	0	0	0	0	0	0	0	0	0	0	0	0	0	0	0	0	0	0	0	0	0	0	0	0	0	0	0	0	0	0	0
0	0	0	0	0	0	0	0	0	0	0	0	0	0	0	0	0	0	0	0	0	0	0	0	0	0	0	0	0	0	0	0	0	0	0	0	0	0	0	0	0	0	0	0	0	0	0	0	0
0	0	0	0	0	0	0	0	0	0	0	0	0	0	0	0	0	0	0	0	0	0	0	0	0	0	0	0	0	0	0	0	0	0	0	0	0	0	0	0	0	0	0	0	0	0	0	0	0
0	0	0	0	0	0	0	0	0	0	0	0	0	0	0	0	0	0	0	0	0	0	0	0	0	0	0	0	0	0	0	0	0	0	0	0	0	0	0	0	0	0	0	0	0	0	0	0	0
0	0	0	0	0	0	0	0	0	0	0	0	0	0	0	0	0	0	0	0	0	0	0	0	0	0	0	0	0	0	0	0	0	0	0	0	0	0	0	0	0	0	0	0	0	0	0	0	0
0	0	0	0	0	0	0	0	0	0	0	0	0	0	0	0	0	0	0	0	0	0	0	0	0	0	0	0	0	0	0	0	0	0	0	0	0	0	0	0	0	0	0	0	0	0	0	0	0
0	0	0	0	0	0	0	0	0	0	0	0	0	0	0	0	0	0	0	0	0	0	0	0	0	0	0	0	0	0	0	0	0	0	0	0	0	0	0	0	0	0	0	0	0	0	0	0	0
0	0	0	0	0	0	0	0	0	0	0	0	0	0	0	0	0	0	0	0	0	0	0	0	0	0	0	0	0	0	0	0	0	0	0	0	0	0	0	0	0	0	0	0	0	0	0	0	0
0	0	0	0	0	0	0	0	0	0	0	0	0	0	0	0	0	0	0	0	0	0	0	0	0	0	0	0	0	0	0	0	0	0	0	0	0	0	0	0	0	0	0	0	0	0	0	0	0
0	0	0	0	0	0	0	0	0	0	0	0	0	0	0	0	0	0	0	0	0	0	0	0	0	0	0	0	0	0	0	0	0	0	0	0	0	0	0	0	0	0	0	0	0	0	0	0	0
0	0	0	0	0	0	0	0	0	0	0	0	0	0	0	0	0	0	0	0	0	0	0	0	0	0	0	0	0	0	0	0	0	0	0	0	0	0	0	0	0	0	0	0	0	0	0	0	0
0	0	0	0	0	0	0	0	0	0	0	0	0	0	0	0	0	0	0	0	0	0	0	0	0	0	0	0	0	0	0	0	0	0	0	0	0	0	0	0	0	0	0	0	0	0	0	0	0
0	0	0	0	0	0	0	0	0	0	0	0	0	0	0	0	0	0	0	0	0	0	0	0	0	0	0	0	0	0	0	0	0	0	0	0	0	0	0	0	0	0	0	0	0	0	0	0	0
0	0	0	0	0	0	0	0	0	0	0	0	0	0	0	0	0	0	0	0	0	0	0	0	0	0	0	0	0	0	0	0	0	0	0	0	0	0	0	0	0	0	0	0	0	0	0	0	0
0	0	0	0	0	0	0	0	0	0	0	0	0	0	0	0	0	0	0	0	0	0	0	0	0	0	0	0	0	0	0	0	0	0	0	0	0	0	0	0	0	0	0	0	0	0	0	0	0
0	0	0	0	0	0	0	0	0	0	0	0	0	0	0	0	0	0	0	0	0	0	0	0	0	0	0	0	0	0	0	0	0	0	0	0	0	0	0	0	0	0	0	0	0	0	0	0	0
0	0	0	0	0	0	0	0	0	0	0	0	0	0	0	0	0	0	0	0	0	0	0	0	0	0	0	0	0	0	0	0	0	0	0	0	0	0	0	0	0	0	0	0	0	0	0	0	0
0	0	0	0	0	0	0	0	0	0	0	0	0	0	0	0	0	0	0	0	0	0	0	0	0	0	0	0	0	0	0	0	0	0	0	0	0	0	0	0	0	0	0	0	0	0	0	0	0
0	0	0	0	0	0	0	0	0	0	0	0	0	0	0	0	0	0	0	0	0	0	0	0	0	0	0	0	0	0	0	0	0	0	0	0	0	0	0	0	0	0	0	0	0	0	0	0	0
0	0	0	0	0	0	0	0	0	0	0	0	0	0	0	0	0	0	0	0	0	0	0	0	0	0	0	0	0	0	0	0	0	0	0	0	0	0	0	0	0	0	0	0	0	0	0	0	0
0	0	0	0	0	0	0	0	0	0	0	0	0	0	0	0	0	0	0	0	0	0	0	0	0	0	0	0	0	0	0	0	0	0	0	0	0	0	0	0	0	0	0	0	0	0	0	0	0
0	0	0	0	0	0	0	0	0	0	0	0	0	0	0	0	0	0	0	0	0	0	0	0	0	0	0	0	0	0	0	0	0	0	0	0	0	0	0	0	0	0	0	0	0	0	0	0	0
0	0	0	0	0	0	0	0	0	0	0	0	0	0	0	0	0	0	0	0	0	0	0	0	0	0	0	0	0	0	0	0	0	0	0	0	0	0	0	0	0	0	0	0	0	0	0	0	0
0	0	0	0	0	0	0	0	0	0	0	0	0	0	0	0	0	0	0	0	0	0	0	0	0	0	0	0	0	0	0	0	0	0	0	0	0	0	0	0	0	0	0	0	0	0	0	0	0
0	0	0	0	0	0	0	0	0	0	0	0	0	0	0	0	0	0	0	0	0	0	0	0	0	0	0	0	0	0	0	0	0	0	0	0	0	0	0	0	0	0	0	0	0	0	0	0	0
0	0	0	0	0	0	0	0	0	0	0	0	0	0	0	0	0	0	0	0	0	0	0	0	0	0	0	0	0	0	0	0	0	0	0	0	0	0	0	0	0	0	0	0	0	0	0	0	0
0	0	0	0	0	0	0	0	0	0	0	0	0	0	0	0	0	0	0	0	0	0	0	0	0	0	0	0	0	0	0	0	0	0	0	0	0	0	0	0	0	0	0	0	0	0	0	0	0
0	0	0	0	0	0	0	0	0	0	0	0	0	0	0	0	0	0	0	0	0	0	0	0	0	0	0	0	0	0	0	0	0	0	0	0	0	0	0	0	0	0	0	0	0	0	0	0	0
0	0	0	0	0	0	0	0	0	0	0	0	0	0	0	0	0	0	0	0	0	0	0	0	0	0	0	0	0	0	0	0	0	0	0	0	0	0	0	0	0	0	0	0	0	0	0	0	0
0	0	0	0	0	0	0	0	0	0	0	0	0	0	0	0	0	0	0	0	0	0	0	0	0	0	0	0	0	0	0	0	0	0	0	0	0	0	0	0	0	0	0	0	0	0	0	0	0
0	0	0	0	0	0	0	0	0	0	0	0	0	0	0	0	0	0	0	0	0	0	0	0	0	0	0	0	0	0	0	0	0	0	0	0	0	0	0	0	0	0	0	0	0	0	0	0	0
0	0	0	0	0	0	0	0	0	0	0	0	0	0	0	0	0	0	0	0	0	0	0	0	0	0	0	0	0	0	0	0	0	0	0	0	0	0	0	0	0	0	0	0	0	0	0	0	0
0	0	0	0	0	0	0	0	0	0	0	0	0	0	0	0	0	0	0	0	0	0	0	0	0	0	0	0	0	0	0	0	0	0	0	0	0	0	0	0	0	0	0	0	0	0	0	0	0
0	0	0	0	0	0	0	0	0	0	0	0	0	0	0	0	0	0	0	0	0	0	0	0	0	0	0	0	0	0	0	0	0	0	0	0	0	0	0	0	0	0	0	0	0	0	0	0	0
0	0	0	0	0	0	0	0	0	0	0	0	0	0	0	0	0	0	0	0	0	0	0	0	0	0	0	0	0	0	0	0	0	0	0	0	0	0	0	0	0	0	0	0	0	0	0	0	0
0	0	0	0	0	0	0	0	0	0	0	0	0	0	0	0	0	0	0	0	0	0	0	0	0	0	0	0	0	0	0	0	0	0	0	0	0	0	0	0	0	0	0	0	0	0	0	0	0
0	0	0	0	0	0	0	0	0	0	0	0	0	0	0	0	0	0	0	0	0	0	0	0	0	0	0	0	0	0	0	0	0	0	0	0	0	0	0	0	0	0	0	0	0	0	0	0	0
0	0	0	0	0	0	0	0	0	0	0	0	0	0	0	0	0	0	0	0	0	0	0	0	0	0	0	0	0	0	0	0	0	0	0	0	0	0	0	0	0	0	0	0	0	0	0	0	0
0	0	0	0	0	0	0	0	0	0	0	0	0	0	0	0	0	0	0	0	0	0	0	0	0	0	0	0	0	0	0	0	0	0	0	0	0	0	0	0	0	0	0	0	0	0	0	0	0
0	0	0	0	0	0	0	0	0	0	0	0	0	0	0	0	0	0	0	0	0	0	0	0	0	0	0	0	0	0	0	0	0	0	0	0	0	0	0	0	0	0	0	0	0	0	0	0	0
0	0	0	0	0	0	0	0	0	0	0	0	0	0	0	0	0	0	0	0	0	0	0	0	0	0	0	0	0	0	0	0	0	0	0	0	0	0	0	0	0	0	0	0	0	0	0	0	0
0	0	0	0	0	0	0	0	0	0	0	0	0	0	0	0	0	0	0	0	0	0	0	0	0	0	0	0	0	0	0	0	0	0	0	0	0	0	0	0	0	0	0	0	0	0	0	0	0
0	0	0	0	0	0	0	0	0	0	0	0	0	0	0	0	0	0	0	0	0	0	0	0	0	0	0	0	0	0	0	0	0	0	0	0	0	0	0	0	0	0	0	0	0	0	0	0	0
0	0	0	0	0	0	0	0	0	0	0	0	0	0	0	0	0	0	0	0	0	0	0	0	0	0	0	0	0	0	0	0	0	0	0	0	0	0	0	0	0	0	0	0	0	0	0	0	0
0	0	0	0	0	0	0	0	0	0	0	0	0	0	0	0	0	0	0	0	0	0	0	0	0	0	0	0	0	0	0	0	0	0	0	0	0	0	0	0	0	0	0	0	0	0	0	0	0
0	0	0	0	0	0	0	0	0	0	0	0	0	0	0	0	0	0	0	0	0	0	0	0	0	0	0	0	0	0	0	0	0	0	0	0	0	0	0	0	0	0	0	0	0	0	0	0	0
0	0	0	0	0	0	0	0	0	0	0	0	0	0	0	0	0	0	0	0	0	0	0	0	0	0	0	0	0	0	0	0	0	0	0	0	0	0	0	0	0	0	0	0	0	0	0	0	0
0	0	0	0	0	0	0	0	0	0	0	0	0	0	0	0	0	0	0	0	0	0	0	0	0	0	0	0	0	0	0	0	0	0	0	0	0	0	0	0	0	0	0	0	0	0	0	0	0
0	0	0	0	0	0	0	0	0	0	0	0	0	0	0	0	0	0	0	0	0	0	0	0	0	0	0	0	0	0	0	0	0	0	0	0	0	0	0	0	0	0	0	0	0	0	0	0	0
0	0	0	0	0	0	0	0	0	0	0	0	0	0	0	0	0	0	0	0	0	0	0	0	0	0	0	0	0	0	0	0	0	0	0	0	0	0	0	0	0	0	0	0	0	0	0	0	0
0	0	0	0	0	0	0	0	0	0	0	0	0	0	0	0	0	0	0	0	0	0	0	0	0	0	0	0	0	0	0	0	0	0	0	0	0	0	0	0	0	0	0	0	0	0	0	0	0
0	0	0	0	0	0	0	0	0	0	0	0	0	0	0	0	0	0	0	0	0	0	0	0	0	0	0	0	0	0	0	0	0	0	0	0	0	0	0	0	0	0	0	0	0	0	0	0	0
0	0	0	0	0	0	0	0	0	0	0	0	0	0	0	0	0	0	0	0	0	0	0	0	0	0	0	0	0	0	0	0	0	0	0	0	0	0	0	0	0	0	0	0	0	0	0	0	0
0	0	0	0	0	0	0	0	0	0	0	0	0	0	0	0	0	0	0	0	0	0	0	0	0	0	0	0	0	0	0	0	0	0	0	0	0	0	0	0	0	0	0	0	0	0	0	0	0
0	0	0	0	0	0	0	0	0	0	0	0	0	0	0	0	0	0	0	0	0	0	0	0	0	0	0	0	0	0	0	0	0	0	0	0	0	0	0	0	0	0	0	0	0	0	0	0	0
0	0	0	0	0	0	0	0	0	0	0	0	0	0	0	0	0	0	0	0	0	0	0	0	0	0	0	0	0	0	0	0	0	0	0	0	0	0	0	0	0	0	0	0	0	0	0	0	0
0	0	0	0	0	0	0	0	0	0	0	0	0	0	0	0	0	0	0	0	0	0	0	0	0	0	0	0	0	0	0	0	0	0	0	0	0	0	0	0	0	0	0	0	0	0	0	0	0
0	0	0	0	0	0	0	0	0	0	0	0	0	0	0	0	0	0	0	0	0	0	0	0	0	0	0	0	0	0	0	0	0	0	0	0	0	0	0	0	0	0	0	0	0	0	0	0	0
0	0	0	0	0	0	0	0	0	0	0	0	0	0	0	0	0	0	0	0	0	0	0	0	0	0	0	0	0	0	0	0	0	0	0	0	0	0	0	0	0	0	0	0	0	0	0	0	0
0	0	0	0	0	0	0	0	0	0	0	0	0	0	0	0	0	0	0	0	0	0	0	0	0	0	0	0	0	0	0	0	0	0	0	0	0	0	0	0	0	0	0	0	0	0	0	0	0
0	0	0	0	0	0	0	0	0	0	0	0	0	0	0	0	0	0	0	0	0	0	0	0	0	0	0	0	0	0	0	0	0	0	0	0	0	0	0	0	0	0	0	0	0	0	0	0	0
0	0	0	0	0	0	0	0	0	0	0	0	0	0	0	0	0	0	0	0	0	0	0	0	0	0	0	0	0	0	0	0	0	0	0	0	0	0	0	0	0	0	0	0	0	0	0	0	0
0	0	0	0	0	0	0	0	0	0	0	0	0	0	0	0	0	0	0	0	0	0	0	0	0	0	0	0	0	0	0	0	0	0	0	0	0	0	0	0	0	0	0	0	0	0	0	0	0
0	0	0	0	0	0	0	0	0	0	0	0	0	0	0	0	0	0	0	0	0	0	0	0	0	0	0	0	0	0	0	0	0	0	0	0	0	0	0	0	0	0	0	0	0	0	0	0	0
0	0	0	0	0	0	0	0	0	0	0	0	0	0	0	0	0	0	0	0	0	0	0	0	0	0	0	0	0	0	0	0	0	0	0	0	0	0	0	0	0	0	0	0	0	0	0	0	0
0	0	0	0	0	0	0	0	0	0	0	0	0	0	0	0	0	0	0	0	0	0	0	0	0	0	0	0	0	0	0	0	0	0	0	0	0	0	0	0	0	0	0	0	0	0	0	0	0
0	0	0	0	0	0	0	0	0	0	0	0	0	0	0	0	0	0	0	0	0	0	0	0	0	0	0	0	0	0	0	0	0	0	0	0	0	0	0	0	0	0	0	0	0	0	0	0	0
0	0	0	0	0	0	0	0	0	0	0	0	0	0	0	0	0	0	0	0	0	0	0	0	0	0	0	0	0	0	0	0	0	0	0	0	0	0	0	0	0	0	0	0	0	0	0	0	0
0	0	0	0	0	0	0	0	0	0	0	0	0	0	0	0	0	0	0	0	0	0	0	0	0	0	0	0	0	0	0	0	0	0	0	0	0	0	0	0	0	0	0	0	0	0	0	0	0
0	0	0	0	0	0	0	0	0	0	0	0	0	0	0	0	0	0	0	0	0	0	0	0	0	0	0	0	0	0	0	0	0	0	0	0	0	0	0	0	0	0	0	0	0	0	0	0	0
0	0	0	0	0	0	0	0	0	0	0	0	0	0	0	0	0	0	0	0	0	0	0	0	0	0	0	0	0	0	0	0	0	0	0	0	0	0	0	0	0	0	0	0	0	0	0	0	0
0	0	0	0	0	0	0	0	0	0	0	0	0	0	0	0	0	0	0	0	0	0	0	0	0	0	0	0	0	0	0	0	0	0	0	0	0	0	0	0	0	0	0	0	0	0	0	0	0
0	0	0	0	0	0	0	0	0	0	0	0	0	0	0	0	0	0	0	0	0	0	0	0	0	0	0	0	0	0	0	0	0	0	0	0	0	0	0	0	0	0	0	0	0	0	0	0	0
0	0	0	0	0	0	0	0	0	0	0	0	0	0	0	0	0	0	0	0	0	0	0	0	0	0	0	0	0	0	0	0	0	0	0	0	0	0	0	0	0	0	0	0	0	0	0	0	0
0	0	0	0	0	0	0	0	0	0	0	0	0	0	0	0	0	0	0	0	0	0	0	0	0	0	0	0	0	0	0	0	0	0	0	0	0	0	0	0	0	0	0	0	0	0	0	0	0
0	0	0	0	0	0	0	0	0	0	0	0	0	0	0	0	0	0	0	0	0	0	0	0	0	0	0	0	0	0	0	0	0	0	0	0	0	0	0	0	0	0	0	0	0	0	0	0	0
0	0	0	0	0	0	0	0	0	0	0	0	0	0	0	0	0	0	0	0	0	0	0	0	0	0	0	0	0	0	0	0	0	0	0	0	0	0	0	0	0	0	0	0	0	0	0	0	0
0	0	0	0	0	0	0	0	0	0	0	0	0	0	0	0	0	0	0	0	0	0	0	0	0	0	0	0	0	0	0	0	0	0	0	0	0	0	0	0	0	0	0	0	0	0	0	0	0
0	0	0	0	0	0	0	0	0	0	0	0	0	0	0	0	0	0	0	0	0	0	0	0	0	0	0	0	0	0	0	0	0	0	0	0	0	0	0	0	0	0	0	0	0	0	0	0	0
0	0	0	0	0	0	0	0	0	0	0	0	0	0	0	0	0	0	0	0	0	0	0	0	0	0	0	0	0	0	0	0	0	0	0	0	0	0	0	0	0	0	0	0	0	0	0	0	0
0	0	0	0	0	0	0	0	0	0	0	0	0	0	0	0	0	0	0	0	0	0	0	0	0	0	0	0	0	0	0	0	0	0	0	0	0	0	0	0	0	0	0	0	0	0	0	0	0
0	0	0	0	0	0	0	0	0	0	0	0	0	0	0	0	0	0	0	0	0	0	0	0	0	0	0	0	0	0	0	0	0	0	0	0	0	0	0	0	0	0	0	0	0	0	0	0	0
0	0	0	0	0	0	0	0	0	0	0	0	0	0	0	0	0	0	0	0	0	0	0	0	0	0	0	0	0	0	0	0	0	0	0	0	0	0	0	0	0	0	0	0	0	0	0	0	0
0	0	0	0	0	0	0	0	0	0	0	0	0	0	0	0	0	0	0	0	0	0	0	0	0	0	0	0	0	0	0	0	0	0	0	0	0	0	0	0	0	0	0	0	0	0	0	0	0
0	0	0	0	0	0	0	0	0	0	0	0	0	0	0	0	0	0	0	0	0	0	0	0	0	0	0	0	0	0	0	0	0	0	0	0	0	0	0	0	0	0	0	0	0	0	0	0	0
0	0	0	0	0	0	0	0	0	0	0	0	0	0	0	0	0	0	0	0	0	0	0	0	0	0	0	0	0	0	0	0	0	0	0	0	0	0	0	0	0	0	0	0	0	0	0	0	0
0	0	0	0	0	0	0	0	0	0	0	0	0	0	0	0	0	0	0	0	0	0	0	0	0	0	0	0	0	0	0	0	0	0	0	0	0	0	0	0	0	0	0	0	0	0	0	0	0
0	0	0	0	0	0	0	0	0	0	0	0	0	0	0	0	0	0	0	0	0	0	0	0	0	0	0	0	0	0	0	0	0	0	0	0	0	0	0	0	0	0	0	0	0	0	0	0	0
0	0	0	0	0	0	0	0	0	0	0	0	0	0	0	0	0	0	0	0	0	0	0	0	0	0	0	0	0	0	0	0	0	0	0	0	0	0	0	0	0	0	0	0	0	0	0	0	0
0	0	0	0	0	0	0	0	0	0	0	0	0	0	0	0	0	0	0	0	0	0	0	0	0	0	0	0	0	0	0	0	0	0	0	0	0	0	0	0	0	0	0	0	0	0	0	0	0
0	0	0	0	0	0	0	0	0	0	0	0	0	0	0	0	0	0	0	0	0	0	0	0	0	0	0	0	0	0	0	0	0	0	0	0	0	0	0	0	0	0	0	0	0	0	0	0	0
0	0	0	0	0	0	0	0	0	0	0	0	0	0	0	0	0	0	0	0	0	0	0	0	0	0	0	0	0	0	0	0	0	0	0	0	0	0	0	0	0	0	0	0	0	0	0	0	0
0	0	0	0	0	0	0	0	0	0	0	0	0	0	0	0	0	0	0	0	0	0	0	0	0	0	0	0	0	0	0	0	0	0	0	0	0	0	0	0	0	0	0	0	0	0	0	0	0
0	0	0	0	0	0	0	0	0	0	0	0	0	0	0	0	0	0	0	0	0	0	0	0	0	0	0	0	0	0	0	0	0	0	0	0	0	0	0	0	0	0	0	0	0	0	0	0	0
0	0	0	0	0	0	0	0	0	0	0	0	0	0	0	0	0	0	0	0	0	0	0	0	0	0	0	0	0	0	0	0	0	0	0	0	0	0	0	0	0	0	0	0	0	0	0	0	0
0	0	0	0	0	0	0	0	0	0	0	0	0	0	0	0	0	0	0	0	0	0	0	0	0	0	0	0	0	0	0	0	0	0	0	0	0	0	0	0	0	0	0	0	0	0	0	0	0
0	0	0	0	0	0	0	0	0	0	0	0	0	0	0	0	0	0	0	0	0	0	0	0	0	0	0	0	0	0	0	0	0	0	0	0	0	0	0	0	0	0	0	0	0	0	0	0	0
0	0	0	0	0	0	0	0	0	0	0	0	0	0	0	0	0	0	0	0	0	0	0	0	0	0	0	0	0	0	0	0	0	0	0	0	0	0	0	0	0	0	0	0	0	0	0	0	0
0	0	0	0	0	0	0	0	0	0	0	0	0	0	0	0	0	0	0	0	0	0	0	0	0	0	0	0	0	0	0	0	0	0	0	0	0	0	0	0	0	0	0	0	0	0	0	0	0
0	0	0	0	0	0	0	0	0	0	0	0	0	0	0	0	0	0	0	0	0	0	0	0	0	0	0	0	0	0	0	0	0	0	0	0	0	0	0	0	0	0	0	0	0	0	0	0	0
0	0	0	0	0	0	0	0	0	0	0	0	0	0	0	0	0	0	0	0	0	0	0	0	0	0	0	0	0	0	0	0	0	0	0	0	0	0	0	0	0	0	0	0	0	0	0	0	0
0	0	0	0	0	0	0	0	0	0	0	0	0	0	0	0	0	0	0	0	0	0	0	0	0	0	0	0	0	0	0	0	0	0	0	0	0	0	0	0	0	0	0	0	0	0	0	0	0
0	0	0	0	0	0	0	0	0	0	0	0	0	0	0	0	0	0	0	0	0	0	0	0	0	0	0	0	0	0	0	0	0	0	0	0	0	0	0	0	0	0	0	0	0	0	0	0	0
0	0	0	0	0	0	0	0	0	0	0	0	0	0	0	0	0	0	0	0	0	0	0	0	0	0	0	0	0	0	0	0	0	0	0	0	0	0	0	0	0	0	0	0	0	0	0	0	0
0	0	0	0	0	0	0	0	0	0	0	0	0	0	0	0	0	0	0	0	0	0	0	0	0	0	0	0	0	0	0	0	0	0	0	0	0	0	0	0	0	0	0	0	0	0	0	0	0
0	0	0	0	0	0	0	0	0	0	0	0	0	0	0	0	0	0	0	0	0	0	0	0	0	0	0	0	0	0	0	0	0	0	0	0	0	0	0	0	0	0	0	0	0	0	0	0	0
0	0	0	0	0	0	0	0	0	0	0	0	0	0	0	0	0	0	0	0	0	0	0	0	0	0	0	0	0	0	0	0	0	0	0	0	0	0	0	0	0	0	0	0	0	0	0	0	0
0	0	0	0	0	0	0	0	0	0	0	0	0	0	0	0	0	0	0	0	0	0	0	0	0	0	0	0	0	0	0	0	0	0	0	0	0	0	0	0	0	0	0	0	0	0	0	0	0
0	0	0	0	0	0	0	0	0	0	0	0	0	0	0	0	0	0	0	0	0	0	0	0	0	0	0	0	0	0	0	0	0	0	0	0	0	0	0	0	0	0	0	0	0	0	0	0	0
0	0	0	0	0	0	0	0	0	0	0	0	0	0	0	0	0	0	0	0	0	0	0	0	0	0	0	0	0	0	0	0	0	0	0	0	0	0	0	0	0	0	0	0	0	0	0	0	0
0	0	0	0	0	0	0	0	0	0	0	0	0	0	0	0	0	0	0	0	0	0	0	0	0	0	0	0	0	0	0	0	0	0	0	0	0	0	0	0	0	0	0	0	0	0	0	0	0
0	0	0	0	0	0	0	0	0	0	0	0	0	0	0	0	0	0	0	0	0	0	0	0	0	0	0	0	0	0	0	0	0	0	0	0	0	0	0	0	0	0	0	0	0	0	0	0	0
0	0	0	0	0	0	0	0	0	0	0	0	0	0	0	0	0	0	0	0	0	0	0	0	0	0	0	0	0	0	0	0	0	0	0	0	0	0	0	0	0	0	0	0	0	0	0	0	0
0	0	0	0	0	0	0	0	0	0	0	0	0	0	0	0	0	0	0	0	0	0	0	0	0	0	0	0	0	0	0	0	0	0	0	0	0	0	0	0	0	0	0	0	0	0	0	0	0
0	0	0	0	0	0	0	0	0	0	0	0	0	0	0	0	0	0	0	0	0	0	0	0	0	0	0	0	0	0	0	0	0	0	0	0	0	0	0	0	0	0	0	0	0	0	0	0	0
0	0	0	0	0	0	0	0	0	0	0	0	0	0	0	0	0	0	0	0	0	0	0	0	0	0	0	0	0	0	0	0	0	0	0	0	0	0	0	0	0	0	0	0	0	0	0	0	0
0	0	0	0	0	0	0	0	0	0	0	0	0	0	0	0	0	0	0	0	0	0	0	0	0	0	0	0	0	0	0	0	0	0	0	0	0	0	0	0	0	0	0	0	0	0	0	0	0
0	0	0	0	0	0	0	0	0	0	0	0	0	0	0	0	0	0	0	0	0	0	0	0	0	0	0	0	0	0	0	0	0	0	0	0	0	0	0	0	0	0	0	0	0	0	0	0	0
0	0	0	0	0	0	0	0	0	0	0	0	0	0	0	0	0	0	0	0	0	0	0	0	0	0	0	0	0	0	0	0	0	0	0	0	0	0	0	0	0	0	0	0	0	0	0	0	0
0	0	0	0	0	0	0	0	0	0	0	0	0	0	0	0	0	0	0	0	0	0	0	0	0	0	0	0	0	0	0	0	0	0	0	0	0	0	0	0	0	0	0	0	0	0	0	0	0
0	0	0	0	0	0	0	0	0	0	0	0	0	0	0	0	0	0	0	0	0	0	0	0	0	0	0	0	0	0	0	0	0	0	0	0	0	0	0	0	0	0	0	0	0	0	0	0	0
0	0	0	0	0	0	0	0	0	0	0	0	0	0	0	0	0	0	0	0	0	0	0	0	0	0	0	0	0	0	0	0	0	0	0	0	0	0	0	0	0	0	0	0	0	0	0	0	0
0	0	0	0	0	0	0	0	0	0	0	0	0	0	0	0	0	0	0	0	0	0	0	0	0	0	0	0	0	0	0	0	0	0	0	0	0	0	0	0	0	0	0	0	0	0	0	0	0
0	0	0	0	0	0	0	0	0	0	0	0	0	0	0	0	0	0	0	0	0	0	0	0	0	0	0	0	0	0	0	0	0	0	0	0	0	0	0	0	0	0	0	0	0	0	0	0	0
0	0	0	0	0	0	0	0	0	0	0	0	0	0	0	0	0	0	0	0	0	0	0	0	0	0	0	0	0	0	0	0	0	0	0	0	0	0	0	0	0	0	0	0	0	0	0	0	0
0	0	0	0	0	0	0	0	0	0	0	0	0	0	0	0	0	0	0	0	0	0	0	0	0	0	0	0	0	0	0	0	0	0	0	0	0	0	0	0	0	0	0	0	0	0	0	0	0
0	0	0	0	0	0	0	0	0	0	0	0	0	0	0	0	0	0	0	0	0	0	0	0	0	0	0	0	0	0	0	0	0	0	0	0	0	0	0	0	0	0	0	0	0	0	0	0	0
0	0	0	0	0	0	0	0	0	0	0	0	0	0	0	0	0	0	0	0	0	0	0	0	0	0	0	0	0	0	0	0	0	0	0	0	0	0	0	0	0	0	0	0	0	0	0	0	0
0	0	0	0	0	0	0	0	0	0	0	0	0	0	0	0	0	0	0	0	0	0	0	0	0	0	0	0	0	0	0	0	0	0	0	0	0	0	0	0	0	0	0	0	0	0	0	0	0
0	0	0	0	0	0	0	0	0	0	0	0	0	0	0	0	0	0	0	0	0	0	0	0	0	0	0	0	0	0	0	0	0	0	0	0	0	0	0	0	0	0	0	0	0	0	0	0	0
0	0	0	0	0	0	0	0	0	0	0	0	0	0	0	0	0	0	0	0	0	0	0	0	0	0	0	0	0	0	0	0	0	0	0	0	0	0	0	0	0	0	0	0	0	0	0	0	0
0	0	0	0	0	0	0	0	0	0	0	0	0	0	0	0	0	0	0	0	0	0	0	0	0	0	0	0	0	0	0	0	0	0	0	0	0	0	0	0	0	0	0	0	0	0	0	0	0
0	0	0	0	0	0	0	0	0	0	0	0	0	0	0	0	0	0	0	0	0	0	0	0	0	0	0	0	0	0	0	0	0	0	0	0	0	0	0	0	0	0	0	0	0	0	0	0	0
0	0	0	0	0	0	0	0	0	0	0	0	0	0	0	0	0	0	0	0	0	0	0	0	0	0	0	0	0	0	0	0	0	0	0	0	0	0	0	0	0	0	0	0	0	0	0	0	0
0	0	0	0	0	0	0	0	0	0	0	0	0	0	0	0	0	0	0	0	0	0	0	0	0	0	0	0	0	0	0	0	0	0	0	0	0	0	0	0	0	0	0	0	0	0	0	0	0
0	0	0	0	0	0	0	0	0	0	0	0	0	0	0	0	0	0	0	0	0	0	0	0	0	0	0	0	0	0	0	0	0	0	0	0	0	0	0	0	0	0	0	0	0	0	0	0	0
0	0	0	0	0	0	0	0	0	0	0	0	0	0	0	0	0	0	0	0	0	0	0	0	0	0	0	0	0	0	0	0	0	0	0	0	0	0	0	0	0	0	0	0	0	0	0	0	0
0	0	0	0	0	0	0	0	0	0	0	0	0	0	0	0	0	0	0	0	0	0	0	0	0	0	0	0	0	0	0	0	0	0	0	0	0	0	0	0	0	0	0	0	0	0	0	0	0
0	0	0	0	0	0	0	0	0	0	0	0	0	0	0	0	0	0	0	0	0	0	0	0	0	0	0	0	0	0	0	0	0	0	0	0	0	0	0	0	0	0	0	0	0	0	0	0	0
0	0	0	0	0	0	0	0	0	0	0	0	0	0	0	0	0	0	0	0	0	0	0	0	0	0	0	0	0	0	0	0	0	0	0	0	0	0	0	0	0	0	0	0	0	0	0	0	0
0	0	0	0	0	0	0	0	0	0	0	0	0	0	0	0	0	0	0	0	0	0	0	0	0	0	0	0	0	0	0	0	0	0	0	0	0	0	0	0	0	0	0	0	0	0	0	0	0
0	0	0	0	0	0	0	0	0	0	0	0	0	0	0	0	0	0	0	0	0	0	0	0	0	0	0	0	0	0	0	0	0	0	0	0	0	0	0	0	0	0	0	0	0	0	0	0	0
0	0	0	0	0	0	0	0	0	0	0	0	0	0	0	0	0	0	0	0	0	0	0	0	0	0	0	0	0	0	0	0	0	0	0	0	0	0	0	0	0	0	0	0	0	0	0	0	0
0	0	0	0	0	0	0	0	0	0	0	0	0	0	0	0	0	0	0	0	0	0	0	0	0	0	0	0	0	0	0	0	0	0	0	0	0	0	0	0	0	0	0	0	0	0	0	0	0
0	0	0	0	0	0	0	0	0	0	0	0	0	0	0	0	0	0	0	0	0	0	0	0	0	0	0	0	0	0	0	0	0	0	0	0	0	0	0	0	0	0	0	0	0	0	0	0	0
0	0	0	0	0	0	0	0	0	0	0	0	0	0	0	0	0	0	0	0	0	0	0	0	0	0	0	0	0	0	0	0	0	0	0	0	0	0	0	0	0	0	0	0	0	0	0	0	0
0	0	0	0	0	0	0	0	0	0	0	0	0	0	0	0	0	0	0	0	0	0	0	0	0	0	0	0	0	0	0	0	0	0	0	0	0	0	0	0	0	0	0	0	0	0	0	0	0
0	0	0	0	0	0	0	0	0	0	0	0	0	0	0	0	0	0	0	0	0	0	0	0	0	0	0	0	0	0	0	0	0	0	0	0	0	0	0	0	0	0	0	0	0	0	0	0	0
0	0	0	0	0	0	0	0	0	0	0	0	0	0	0	0	0	0	0	0	0	0	0	0	0	0	0	0	0	0	0	0	0	0	0	0	0	0	0	0	0	0	0	0	0	0	0	0	0
0	0	0	0	0	0	0	0	0	0	0	0	0	0	0	0	0	0	0	0	0	0	0	0	0	0	0	0	0	0	0	0	0	0	0	0	0	0	0	0	0	0	0	0	0	0	0	0	0
0	0	0	0	0	0	0	0	0	0	0	0	0	0	0	0	0	0	0	0	0	0	0	0	0	0	0	0	0	0	0	0	0	0	0	0	0	0	0	0	0	0	0	0	0	0	0	0	0
0	0	0	0	0	0	0	0	0	0	0	0	0	0	0	0	0	0	0	0	0	0	0	0	0	0	0	0	0	0	0	0	0	0	0	0	0	0	0	0	0	0	0	0	0	0	0	0	0
0	0	0	0	0	0	0	0	0	0	0	0	0	0	0	0	0	0	0	0	0	0	0	0	0	0	0	0	0	0	0	0	0	0	0	0	0	0	0	0	0	0	0	0	0	0	0	0	0
0	0	0	0	0	0	0	0	0	0	0	0	0	0	0	0	0	0	0	0	0	0	0	0	0	0	0	0	0	0	0	0	0	0	0	0	0	0	0	0	0	0	0	0	0	0	0	0	0
0	0	0	0	0	0	0	0	0	0	0	0	0	0	0	0	0	0	0	0	0	0	0	0	0	0	0	0	0	0	0	0	0	0	0	0	0	0	0	0	0	0	0	0	0	0	0	0	0
0	0	0	0	0	0	0	0	0	0	0	0	0	0	0	0	0	0	0	0	0	0	0	0	0	0	0	0	0	0	0	0	0	0	0	0	0	0	0	0	0	0	0	0	0	0	0	0	0
0	0	0	0	0	0	0	0	0	0	0	0	0	0	0	0	0	0	0	0	0	0	0	0	0	0	0	0	0	0	0	0	0	0	0	0	0	0	0	0	0	0	0	0	0	0	0	0	0
0	0	0	0	0	0	0	0	0	0	0	0	0	0	0	0	0	0	0	0	0	0	0	0	0	0	0	0	0	0	0	0	0	0	0	0	0	0	0	0	0	0	0	0	0	0	0	0	0
0	0	0	0	0	0	0	0	0	0	0	0	0	0	0	0	0	0	0	0	0	0	0	0	0	0	0	0	0	0	0	0	0	0	0	0	0	0	0	0	0	0	0	0	0	0	0	0	0
0	0	0	0	0	0	0	0	0	0	0	0	0	0	0	0	0	0	0	0	0	0	0	0	0	0	0	0	0	0	0	0	0	0	0	0	0	0	0	0	0	0	0	0	0	0	0	0	0
0	0	0	0	0	0	0	0	0	0	0	0	0	0	0	0	0	0	0	0	0	0	0	0	0	0	0	0	0	0	0	0	0	0	0	0	0	0	0	0	0	0	0	0	0	0	0	0	0
0	0	0	0	0	0	0	0	0	0	0	0	0	0	0	0	0	0	0	0	0	0	0	0	0	0	0	0	0	0	0	0	0	0	0	0	0	0	0	0	0	0	0	0	0	0	0	0	0
0	0	0	0	0	0	0	0	0	0	0	0	0	0	0	0	0	0	0	0	0	0	0	0	0	0	0	0	0	0	0	0	0	0	0	0	0	0	0	0	0	0	0	0	0	0	0	0	0
0	0	0	0	0	0	0	0	0	0	0	0	0	0	0	0	0	0	0	0	0	0	0	0	0	0	0	0	0	0	0	0	0	0	0	0	0	0	0	0	0	0	0	0	0	0	0	0	0
0	0	0	0	0	0	0	0	0	0	0	0	0	0	0	0	0	0	0	0	0	0	0	0	0	0	0	0	0	0	0	0	0	0	0	0	0	0	0	0	0	0	0	0	0	0	0	0	0
0	0	0	0	0	0	0	0	0	0	0	0	0	0	0	0	0	0	0	0	0	0	0	0	0	0	0	0	0	0	0	0	0	0	0	0	0	0	0	0	0	0	0	0	0	0	0	0	0
0	0	0	0	0	0	0	0	0	0	0	0	0	0	0	0	0	0	0	0	0	0	0	0	0	0	0	0	0	0	0	0	0	0	0	0	0	0	0	0	0	0	0	0	0	0	0	0	0
0	0	0	0	0	0	0	0	0	0	0	0	0	0	0	0	0	0	0	0	0	0	0	0	0	0	0	0	0	0	0	0	0	0	0	0	0	0	0	0	0	0	0	0	0	0	0	0	0
0	0	0	0	0	0	0	0	0	0	0	0	0	0	0	0	0	0	0	0	0	0	0	0	0	0	0	0	0	0	0	0	0	0	0	0	0	0	0	0	0	0	0	0	0	0	0	0	0
0	0	0	0	0	0	0	0	0	0	0	0	0	0	0	0	0	0	0	0	0	0	0	0	0	0	0	0	0	0	0	0	0	0	0	0	0	0	0	0	0	0	0	0	0	0	0	0	0
0	0	0	0	0	0	0	0	0	0	0	0	0	0	0	0	0	0	0	0	0	0	0	0	0	0	0	0	0	0	0	0	0	0	0	0	0	0	0	0	0	0	0	0	0	0	0	0	0
0	0	0	0	0	0	0	0	0	0	0	0	0	0	0	0	0	0	0	0	0	0	0	0	0	0	0	0	0	0	0	0	0	0	0	0	0	0	0	0	0	0	0	0	0	0	0	0	0
0	0	0	0	0	0	0	0	0	0	0	0	0	0	0	0	0	0	0	0	0	0	0	0	0	0	0	0	0	0	0	0	0	0	0	0	0	0	0	0	0	0	0	0	0	0	0	0	0
0	0	0	0	0	0	0	0	0	0	0	0	0	0	0	0	0	0	0	0	0	0	0	0	0	0	0	0	0	0	0	0	0	0	0	0	0	0	0	0	0	0	0	0	0	0	0	0	0
0	0	0	0	0	0	0	0	0	0	0	0	0	0	0	0	0	0	0	0	0	0	0	0	0	0	0	0	0	0	0	0	0	0	0	0	0	0	0	0	0	0	0	0	0	0	0	0	0
0	0	0	0	0	0	0	0	0	0	0	0	0	0	0	0	0	0	0	0	0	0	0	0	0	0	0	0	0	0	0	0	0	0	0	0	0	0	0	0	0	0	0	0	0	0	0	0	0
0	0	0	0	0	0	0	0	0	0	0	0	0	0	0	0	0	0	0	0	0	0	0	0	0	0	0	0	0	0	0	0	0	0	0	0	0	0	0	0	0	0	0	0	0	0	0	0	0
0	0	0	0	0	0	0	0	0	0	0	0	0	0	0	0	0	0	0	0	0	0	0	0	0	0	0	0	0	0	0	0	0	0	0	0	0	0	0	0	0	0	0	0	0	0	0	0	0
0	0	0	0	0	0	0	0	0	0	0	0	0	0	0	0	0	0	0	0	0	0	0	0	0	0	0	0	0	0	0	0	0	0	0	0	0	0	0	0	0	0	0	0	0	0	0	0	0
