# Supplementary material for: A novel user-centric happiness model for personalized tour recommendations
Source: PeerJ Comput Sci. 2025 Apr 22;11:e2837. doi: 10.7717/peerj-cs.2837 (PMC12192884; doi:10.7717/peerj-cs.2837)
Supplement: Supplemental Information 3 [file peerj-cs-11-2837-s003.zip › HM/pr01_10/pr01/Location.txt]

-10.442	19.999
-29.73	64.136
-30.664	5.463
51.642	5.469
-13.171	69.336
-67.413	68.323
48.907	6.274
5.243	22.26
-65.002	77.234
-4.175	-1.569
23.029	11.639
25.482	6.287
-42.615	-26.392
-76.672	99.341
-20.673	57.892
-52.039	6.567
-41.376	50.824
-91.943	27.588
-65.118	30.212
18.597	96.716
-40.942	83.209
-37.756	-33.325
23.767	29.083
-43.03	20.453
-35.297	-24.896
-54.755	14.368
-49.329	33.374
57.404	23.822
-22.754	55.408
-56.622	73.34
-38.562	-3.705
-16.779	19.537
-11.56	11.615
-46.545	97.974
16.229	9.32
1.294	7.349
-26.404	29.529
4.352	14.685
-50.665	-23.126
-22.833	-9.814
-71.1	-18.616
-7.849	32.074
11.877	-24.933
-18.927	-23.73
-11.92	11.755
29.84	11.633
12.268	-55.811
-37.933	-21.613
42.883	-2.966
