# Supplementary material for: A novel user-centric happiness model for personalized tour recommendations
Source: PeerJ Comput Sci. 2025 Apr 22;11:e2837. doi: 10.7717/peerj-cs.2837 (PMC12192884; doi:10.7717/peerj-cs.2837)
Supplement: Supplemental Information 3 [file peerj-cs-11-2837-s003.zip › HM/pr01_10/pr01/Visiting_Time.txt]

0
2
7
21
24
1
17
6
5
7
1
4
10
2
16
23
18
3
15
13
10
4
23
20
10
4
2
23
6
8
10
7
1
21
6
4
13
9
22
22
18
10
25
23
4
9
17
10
17
