# Supplementary material for: A novel user-centric happiness model for personalized tour recommendations
Source: PeerJ Comput Sci. 2025 Apr 22;11:e2837. doi: 10.7717/peerj-cs.2837 (PMC12192884; doi:10.7717/peerj-cs.2837)
Supplement: Supplemental Information 3 [file peerj-cs-11-2837-s003.zip › HM/pr01_10/pr02 (1).txt]

5 6 96 4
480 195
 0 30.219 24.786 0 0 0 0 0 1000
 1 33.588 30.750 12 4 4 1 15 389 536
 2 48.828 65.314 1 12 4 1 15 444 558
 3 86.176 59.344 1 3 4 1 15 275 412
 4 39.270 -33.057 15 15 4 1 15 367 524
 5 -23.370 86.853 10 13 4 1 15 413 589
 6 48.132 95.593 12 20 4 1 15 66 173
 7 -16.357 93.311 15 21 4 1 15 232 357
 8 -57.703 -65.601 16 4 4 1 15 473 601
 9 7.147 32.684 18 25 4 1 15 351 506
 10 42.950 68.701 9 21 4 1 15 302 448
 11 37.085 -2.112 5 7 4 1 15 411 574
 12 77.759 55.817 19 3 4 1 15 146 279
 13 -17.462 -56.567 11 9 4 1 15 214 306
 14 58.575 59.888 12 5 4 1 15 128 234
 15 57.776 15.344 13 20 4 1 15 158 263
 16 -22.327 36.072 8 21 4 1 15 447 573
 17 -7.080 30.493 14 19 4 1 15 134 239
 18 55.658 60.425 9 2 4 1 15 81 211
 19 -14.307 11.456 2 16 4 1 15 418 575
 20 -29.724 24.268 25 18 4 1 15 455 586
 21 43.219 0.739 6 24 4 1 15 369 517
 22 45.184 35.474 16 24 4 1 15 99 190
 23 64.484 2.240 18 8 4 1 15 150 277
 24 55.078 72.241 4 16 4 1 15 126 298
 25 16.925 15.741 17 19 2 2 5 10 429 564
 26 45.038 -3.723 4 12 2 2 5 10 254 408
 27 -76.782 5.939 22 9 2 2 5 10 255 400
 28 36.169 0.256 12 3 2 2 5 10 161 292
 29 29.218 8.936 13 15 2 2 5 10 236 329
 30 65.057 5.225 5 4 2 2 5 10 176 300
 31 42.175 -22.284 24 24 2 2 5 10 298 465
 32 25.574 31.726 12 22 2 2 5 10 142 243
 33 31.561 37.262 16 14 2 2 5 10 404 577
 34 66.498 -54.169 8 11 2 2 5 10 101 273
 35 46.576 -17.938 10 20 2 2 5 10 236 365
 36 65.063 40.875 15 5 2 2 5 10 391 533
 37 -2.716 24.768 21 11 2 2 5 10 354 510
 38 -40.002 3.870 5 12 2 2 5 10 183 335
 39 -73.505 57.043 9 7 2 2 5 10 392 541
 40 81.146 -25.714 5 1 2 2 5 10 425 580
 41 12.006 -7.965 9 23 2 2 5 10 170 323
 42 42.761 38.092 20 13 2 2 5 10 182 313
 43 3.857 -23.181 14 4 2 2 5 10 136 257
 44 -7.367 24.390 24 23 2 2 5 10 287 440
 45 35.944 -11.835 23 17 2 2 5 10 289 381
 46 52.075 9.692 12 13 2 2 5 10 354 483
 47 30.725 30.701 13 9 2 2 5 10 284 445
 48 41.223 77.924 19 10 2 2 5 10 153 273
 49 68.884 -40.546 21 22 1 4 1 2 4 8 310 441
 50 76.312 86.670 5 21 1 4 1 2 4 8 186 277
 51 63.934 78.540 9 13 1 4 1 2 4 8 400 492
 52 29.150 -9.961 23 25 1 4 1 2 4 8 305 469
 53 85.522 39.954 8 8 1 4 1 2 4 8 263 378
 54 31.775 3.870 5 20 1 4 1 2 4 8 446 587
 55 -20.544 19.086 8 3 1 4 1 2 4 8 260 392
 56 55.353 43.817 10 4 1 4 1 2 4 8 211 382
 57 35.406 10.278 9 13 1 4 1 2 4 8 148 297
 58 25.464 -0.287 21 18 1 4 1 2 4 8 133 303
 59 12.396 0.244 12 1 1 4 1 2 4 8 407 497
 60 18.359 20.917 8 10 1 4 1 2 4 8 70 195
 61 27.960 -15.039 4 16 1 4 1 2 4 8 262 384
 62 -3.192 19.879 14 9 1 4 1 2 4 8 101 267
 63 9.332 -41.351 19 13 1 4 1 2 4 8 147 273
 64 -20.581 38.177 23 23 1 4 1 2 4 8 207 300
 65 27.820 28.729 4 14 1 4 1 2 4 8 212 382
 66 59.027 42.310 9 5 1 4 1 2 4 8 325 454
 67 56.311 58.734 1 1 1 4 1 2 4 8 101 198
 68 -51.654 -0.342 21 6 1 4 1 2 4 8 418 577
 69 2.576 32.721 20 20 1 4 1 2 4 8 400 575
 70 15.131 -3.046 24 10 1 4 1 2 4 8 477 591
 71 66.595 34.937 22 19 1 4 1 2 4 8 96 212
 72 19.476 20.142 25 24 1 4 1 2 4 8 95 220
 73 -1.172 20.648 19 3 1 4 1 2 4 8 86 203
 74 -21.204 13.660 14 5 1 4 1 2 4 8 453 577
 75 98.846 1.257 11 13 1 4 1 2 4 8 355 506
 76 82.593 72.003 22 5 1 4 1 2 4 8 407 544
 77 30.017 -30.896 25 4 1 4 1 2 4 8 451 629
 78 33.228 41.663 5 12 1 4 1 2 4 8 417 544
 79 39.490 -8.539 10 11 1 4 1 2 4 8 116 220
 80 54.498 70.813 4 20 1 4 1 2 4 8 123 218
 81 3.058 10.248 4 13 1 4 1 2 4 8 455 630
 82 51.831 -16.870 6 1 1 4 1 2 4 8 385 495
 83 76.416 11.346 22 3 1 4 1 2 4 8 402 513
 84 5.243 0.238 17 2 1 4 1 2 4 8 203 369
 85 50.592 34.247 22 23 1 4 1 2 4 8 213 392
 86 -5.231 -2.081 3 8 1 4 1 2 4 8 169 331
 87 24.194 25.836 25 25 1 4 1 2 4 8 436 588
 88 33.630 37.585 22 18 1 4 1 2 4 8 361 534
 89 31.445 -7.001 23 4 1 4 1 2 4 8 113 217
 90 30.707 -28.168 16 5 1 4 1 2 4 8 112 258
 91 49.860 1.038 13 21 1 4 1 2 4 8 302 443
 92 -35.767 14.142 23 23 1 4 1 2 4 8 187 361
 93 -29.309 4.889 1 19 1 4 1 2 4 8 299 430
 94 19.049 41.974 11 2 1 4 1 2 4 8 85 203
 95 27.600 13.934 19 21 1 4 1 2 4 8 196 345
 96 52.832 50.684 21 10 1 4 1 2 4 8 229 325
