# Supplementary material for: A novel user-centric happiness model for personalized tour recommendations
Source: PeerJ Comput Sci. 2025 Apr 22;11:e2837. doi: 10.7717/peerj-cs.2837 (PMC12192884; doi:10.7717/peerj-cs.2837)
Supplement: Supplemental Information 3 [file peerj-cs-11-2837-s003.zip › HM/pr01_10/pr02/Connection_2.txt]

0.123693456864363	0.611237130774301	0.972089161712842	0.959609278997884	0.467517018838228	0.813591192402868	0.316071200885960	0.436932780731988	0.337869740308340	0.928845135619855	0.361297056727092	0.0336917931210119	0.500272550942528	0.0835821136679928	0.425483118086481	0.300116777533760	0.131353685343350	0.594182912969943	0.293555594417440	0.674557425628767	0.873193957609839	0.402530235597016	0.782728942751883	0.506787379534883	0.888566522140567	0.609049324383808	0.830559738735304	0.646501755218381	0.0747081148988100	0.259623434291208	0.637522639339998	0.842621831470619	0.229022946792988	0.0614085102251287	0.789846368465099	0.709900447291196	0.246701081135556	0.00997765604969036	0.911313227169849	0.732365747785734	0.266097501342967	0.462827923162630	0.0290355097235441	0.861992146483479	0.0430899603777365	0.724520306856971	0.891582571758429	0.345794513857056	0.898092237410388	0.535883588923296
0.820996478991022	0.855771891361736	0.0314599355591159	0.646346065444023	0.141336028336665	0.628973104075631	0.0774874815154217	0.304298468841678	0.275196492845342	0.732103850016260	0.741629092882824	0.424253270424153	0.570255868872406	0.512665533605464	0.404338152089687	0.00212202483321056	0.759783471182520	0.498622512736250	0.115206746018031	0.835159638023036	0.0545396739097971	0.215761252172513	0.532397693218747	0.328087741248748	0.263666008189626	0.918923432010552	0.818359882483340	0.00360530450734453	0.182450936200790	0.133714508366169	0.424285581217100	0.0312004529517733	0.263679653547978	0.213691490822888	0.913520615552384	0.169323948454534	0.170282742970061	0.0591533040753343	0.376220283460707	0.151105278860338	0.226538649427265	0.129439245288947	0.637101872656819	0.125649252286031	0.757631721044845	0.819305359946909	0.586139828756669	0.902954947885711	0.0584430934125807	0.294889205964141
0.637897620011436	0.670797108980223	0.835404550444859	0.379573485440289	0.0681344572325885	0.00223819856083329	0.850614066003707	0.290860330609039	0.00601097311711618	0.749848020738123	0.705900010029432	0.489983672806254	0.976631596742213	0.832864824781385	0.400292883883605	0.951107357890273	0.925736180672750	0.567852659287788	0.375091630987986	0.656487934875432	0.500400775515181	0.0787394832466347	0.253352341821251	0.753524141094147	0.234785525304330	0.733574443373122	0.938169403753504	0.282887905349612	0.0316876620019078	0.419228418590875	0.905531348068602	0.187270141616205	0.511385232060082	0.543873364464748	0.533254359985603	0.593382473210353	0.235056835045954	0.322652370507717	0.228764772549632	0.815233276687081	0.00132078007331160	0.549384662580998	0.0594587869745378	0.645580255723501	0.659647529115392	0.926471637376764	0.938674617699067	0.0127008682661497	0.123318151074745	0.902872154222318
0.0161198018822152	0.523592044711161	0.835713348170861	0.476574680880329	0.714242406919872	0.379723939726934	0.144526906948512	0.242516308885001	0.801911968617498	0.407319603105505	0.700892172871074	0.583504470467278	0.492855181015119	0.904613498537146	0.111922643905894	0.766299363331997	0.832707574402226	0.426504251336355	0.828893745056770	0.983916976496475	0.432763214528361	0.933059861765135	0.0709545850116540	0.836005824603354	0.839657227724237	0.301146952100848	0.000326096340118931	0.638600594751137	0.724936308045872	0.506860511242541	0.417320883626846	0.943594399351999	0.215084888111855	0.410644612260082	0.804076444490502	0.608064919326455	0.275461075952424	0.779476506848221	0.423524871222756	0.909602531861235	0.893007371636192	0.969509323181670	0.169196114038212	0.437318210302330	0.599459320988681	0.514119991814144	0.618079877267740	0.132222804167349	0.630725743368396	0.0813874092956911
0.895954627639733	0.298815410107022	0.0498575013455930	0.911889812500719	0.307986028182987	0.904405696492435	0.370485792654012	0.936683610022335	0.497408284738571	0.239491695587883	0.00622578741150148	0.0832697475812942	0.400882866391995	0.723595912269745	0.424310773237634	0.751304162188150	0.259401160852536	0.0762394423538300	0.841776581954761	0.979789871891285	0.904282491633212	0.602871560972297	0.625803331171040	0.253716352276902	0.495540029725937	0.495574479030430	0.640389224633762	0.592074579603645	0.144158809946439	0.324324555000100	0.154058327516862	0.947922138757693	0.346109790896044	0.900963206050373	0.562660356611037	0.772359586986895	0.951606626170317	0.335478586307354	0.273596220894793	0.777942461183173	0.453497507245686	0.442140489739710	0.684679742407259	0.612605067498194	0.226994749815330	0.193143288141933	0.250719039558465	0.388062654293169	0.370104345713866	0.787474899998168
0.515375057119979	0.703969078651195	0.545886208890830	0.0148538557678735	0.671163971711563	0.680351665064685	0.622391433081251	0.860190240827037	0.537842841324121	0.520850475083039	0.374345601275841	0.660154629977784	0.994990261820298	0.382995824300504	0.613545882666124	0.138864837140935	0.213021767362090	0.290586653457929	0.665238451557799	0.250153013597979	0.630183351426678	0.377492173215029	0.0246814701289989	0.534425016790320	0.152366366412905	0.258163023498381	0.00735569277648585	0.325289204685754	0.635926816608026	0.684688800419701	0.539999263770361	0.452984391203147	0.747817091128100	0.0562895369863407	0.750876451961769	0.0562736157423926	0.346670983224879	0.619568612502970	0.444565843866667	0.757123136425643	0.578421005504199	0.590963929826328	0.554567312566934	0.737482414756424	0.713714360951096	0.602900907521622	0.102537452785395	0.840621010357475	0.319572273729759	0.174408494450077
0.544521938346247	0.381610875988882	0.943169839655479	0.156693847233962	0.652420835422264	0.378823130726170	0.997551902431370	0.397228260437835	0.870912524621325	0.219077360108904	0.901495619292659	0.0523052207703927	0.260998008345242	0.298017055986365	0.988061285755543	0.349319542642626	0.522314781683827	0.561335047322795	0.960139975886254	0.624570703542190	0.983036222076956	0.664931441200008	0.0620424925095289	0.435165232964158	0.230768155809496	0.732854363876553	0.106421106692614	0.988951251221728	0.789847558684815	0.443093511026668	0.937091367960309	0.810832551157257	0.413619453185279	0.443509247434072	0.00923035437930009	0.854725146948443	0.297321937809100	0.992885717464124	0.627515046901424	0.405197523540783	0.315605538850825	0.110970247102797	0.00603583365666827	0.303279447163244	0.724502413091687	0.198180187967336	0.546363901182181	0.213266302910019	0.795694331193399	0.719987951742843
0.606442208248527	0.567684997801487	0.321473069869989	0.471567876529848	0.531048838345102	0.631954710702334	0.517344133245693	0.479419104358615	0.722843568666448	0.842387903898747	0.318344828077252	0.556830534131996	0.665324710740160	0.691711635714817	0.219900778839496	0.151340560497478	0.397357100825043	0.633333468321720	0.943117892210703	0.728242423153538	0.585200339522547	0.792190264444163	0.129611982278315	0.157704145695579	0.657953957084698	0.116760751041515	0.106794413254953	0.123235846277873	0.566253126608988	0.435663079837528	0.660955064915145	0.928879200710096	0.0557525615493182	0.537812527177546	0.476784851857698	0.384284325544405	0.404426208195778	0.648005694952403	0.534641253536576	0.701901080171244	0.994016875066189	0.199852291472223	0.288085152626356	0.0429677132819266	0.344217969775603	0.410392575176234	0.442645614818116	0.935234397675956	0.301704811674572	0.232006661228245
0.760436217840179	0.887860955311228	0.806466803793334	0.542991694845257	0.715107031762305	0.243269522470590	0.990511215150315	0.564996093094860	0.668085931674845	0.662932909051294	0.597082923214809	0.712025249134944	0.964256616169518	0.880456926829212	0.354081077910303	0.496720678257924	0.479109782553590	0.930775859048123	0.112699492380728	0.498170315267308	0.840636517595249	0.333492129876999	0.450614072287436	0.600481203671839	0.562948381240076	0.746041563257602	0.367109043854200	0.735876986366350	0.377413923888473	0.793023515561676	0.394657441563815	0.672717280988528	0.390028141360061	0.134060600345818	0.250329526525303	0.399618961028858	0.302237425794988	0.539775820318468	0.385442159974304	0.565460937121375	0.983892883553004	0.162964103083840	0.376611564759353	0.835507530641210	0.0327508258606198	0.853074814225370	0.691506135803519	0.969800379015831	0.607461688382013	0.207137482800106
0.855346871876900	0.842949288995289	0.601398755252809	0.0596910323858083	0.504810623023082	0.571413071603897	0.226534462555839	0.489619389546546	0.178827792303708	0.816235285166455	0.297795182472319	0.487910625260071	0.671151036378406	0.924548307619519	0.266241879188127	0.808652252912191	0.993903639578547	0.977769157702234	0.648287449225586	0.849828294959274	0.468813780579663	0.692658864333800	0.672335843922579	0.937450760032403	0.291828737648848	0.809789107094191	0.239607700586711	0.156617020109506	0.821586115511533	0.815556369684112	0.258990542158967	0.372332279639825	0.474483940516422	0.540947224212142	0.307918258418837	0.325417485398251	0.757311083635501	0.232254753050780	0.873450099080692	0.584736351923449	0.964547891083534	0.0368774272976408	0.146493033365658	0.369308179554190	0.843615848232873	0.429081790557031	0.759439458112306	0.375258555862433	0.461972243165118	0.216132109524524
0.382868448331762	0.898798555832190	0.789620465123038	0.658030305628083	0.487999358505228	0.981728773776423	0.398005186420214	0.269811632673816	0.550495354874599	0.793877600102571	0.125014381285728	0.617600645905979	0.299174856434414	0.0812527753704966	0.291498033965174	0.632868793441147	0.604478457779412	0.0935965460059537	0.480804051679440	0.190918203621887	0.545222329693841	0.203815677165533	0.856110833478116	0.107758578775102	0.622304984715124	0.745233681211662	0.346140201697452	0.434647411424697	0.304880829506504	0.752112653709533	0.847912159970545	0.405695690981349	0.825320716477175	0.857368192475905	0.966949104425550	0.555390110486142	0.359743894064038	0.739832227063707	0.300348734897046	0.344914599267407	0.666265239052169	0.272724663967449	0.0745336154710834	0.661339306433348	0.770300114624033	0.925658579314925	0.399421186724809	0.984862842316508	0.292592691055070	0.976670544960923
0.0846491886172254	0.939003091446555	0.799185035044316	0.889635303379043	0.497838309030001	0.849682018905517	0.696568689511640	0.989740142062216	0.959875078687972	0.469105203551762	0.388355668657057	0.213777574762031	0.531126526815322	0.482673014572774	0.188389541510827	0.688401497692848	0.944908646327276	0.661734944417943	0.0665206919491224	0.124143787222168	0.179104120941580	0.958713595889891	0.498445424254591	0.899981434728875	0.715905408292378	0.337143314113377	0.249619835400228	0.832243218102738	0.319373097536832	0.789255941321280	0.945056074939906	0.438823921792014	0.303643571137111	0.198017363329941	0.208804360594363	0.295420103219611	0.124899571613080	0.888992345152850	0.400029715619638	0.704233239500645	0.726158176374528	0.230133589900284	0.460742876227146	0.895719918011541	0.509646636811985	0.373077718311826	0.567413399000053	0.122085694580906	0.832418956424072	0.381849006378176
0.733873298781272	0.815435155938748	0.0495647655782110	0.109632606115212	0.935975553324428	0.283444185689061	0.0646407594535227	0.183675696266124	0.596021671986299	0.309524979334574	0.817687743973866	0.645658662061356	0.00146317517242300	0.128265055730776	0.0228596236256173	0.639570217855257	0.490442215138490	0.602772899485439	0.897771225532002	0.00279042132911189	0.634461696770441	0.711832456405164	0.0487845040361280	0.550464991190469	0.280731034080199	0.584324980436338	0.387064314143913	0.359909561454824	0.784979891382930	0.501267453084442	0.376999837283115	0.678649200703148	0.821790139319044	0.155609101290637	0.520476252773875	0.366120002034356	0.617182559472270	0.859807625912606	0.517723514394718	0.160863679022730	0.334042554571979	0.358544688773658	0.370394379387662	0.274099065906944	0.706963278762882	0.698246369162013	0.205583924928062	0.760957470100977	0.570525957373189	0.635288896447045
0.331989332624431	0.00135782878603108	0.283198633840946	0.437773114218114	0.389281682796525	0.682457664450218	0.747661582378364	0.861656724924023	0.808570708752388	0.687579247513742	0.981175704243327	0.380642291284627	0.883788809402268	0.252911159241006	0.449404181948484	0.729321726243568	0.437946559772269	0.473817863220927	0.497230128936991	0.152952789981843	0.962958775368380	0.166906592124375	0.313832359872792	0.427356686821267	0.412273158549075	0.468952104955939	0.421038370433554	0.0762380475474331	0.503736437057276	0.555181922697123	0.0672801845433559	0.465070328743592	0.565679763291859	0.0613777678138677	0.225546129397670	0.349048328671612	0.355519453713233	0.597060788610351	0.0618247144123362	0.00151393336675809	0.522772766352871	0.134342698970895	0.824557518411133	0.997898477049783	0.791173907397134	0.588625421185045	0.943528610413270	0.579361683136027	0.0705081138567619	0.0465640390505186
0.839749534874645	0.00309069755746516	0.653456823979965	0.280230089607324	0.117145165727576	0.358124530982000	0.420400431232813	0.0326325721064562	0.984532354863445	0.986852223389968	0.861989835287155	0.103712840186889	0.404383857307768	0.883961534752615	0.243640193394703	0.859845708085369	0.772655572388859	0.356256342496277	0.771303428858631	0.534160824643418	0.534013751451731	0.442777173122209	0.641631167720519	0.152380830362768	0.362205713414129	0.0872650344600690	0.640077289145426	0.556925545740794	0.260996731933566	0.630749738384447	0.181581768675897	0.953264168126250	0.0543816168663496	0.661073988932246	0.567197873830803	0.630224055538105	0.362938186618310	0.654752143480193	0.231367220579307	0.562000852140945	0.273354365608348	0.998594597293283	0.537535656063027	0.834353381388180	0.330669018224895	0.100866143550775	0.512806644659089	0.621156542467873	0.266311690876462	0.232068379506165
0.371723308016557	0.0874688163187515	0.489655345328471	0.985246312451203	0.240423553971239	0.986926769961850	0.811317420238023	0.331958019586653	0.885924447669938	0.769933875855542	0.0838208820960060	0.377511518762747	0.301205586513473	0.196276913213410	0.868726544739881	0.626955379414574	0.744066567298336	0.475578441633221	0.0603622294239692	0.510633605136478	0.479614252288398	0.632993568362347	0.786386643614576	0.247546002513464	0.781392022002529	0.828717426160072	0.787552972956609	0.273930224222276	0.732475524156583	0.0979891648463104	0.575747615215569	0.354697982136033	0.260014180767495	0.0186026419313314	0.998163526074098	0.664442080806904	0.0684882863749460	0.915013993756726	0.118485991561029	0.546484124944015	0.718379028435567	0.513520854732340	0.817516082947517	0.791343687458312	0.913675141954088	0.412395000208901	0.276246602073697	0.489904240446515	0.170874830762596	0.874840378958323
0.828215270033629	0.260727351204320	0.972852237010803	0.608758707334404	0.684908494629146	0.0839862957561888	0.379605285770611	0.748746995782957	0.213837003113112	0.829580846725193	0.337711990337124	0.262860807508653	0.950581591408450	0.121353654736966	0.528610767442621	0.180591372909388	0.442904067510999	0.671022018283348	0.262457464904029	0.385215879879770	0.793666083025936	0.929967171592209	0.289150493176199	0.447368793703639	0.135487151301981	0.685944708438845	0.269994423620667	0.132054679309690	0.162949965018604	0.245676181936889	0.185885031598486	0.339020861851316	0.589103551202266	0.291102936564625	0.131865336731199	0.992096336616896	0.867161871778362	0.433183080639157	0.0987800358735032	0.550827761821269	0.778017556357603	0.387846304735030	0.460380826593087	0.656612708164405	0.576704962817838	0.924708227033502	0.229139552498540	0.220450353873685	0.560307422031177	0.460142548060862
0.176518628961560	0.0227986706409334	0.748489909977082	0.253749206918446	0.839253615059596	0.250305886361701	0.319067820216784	0.644366458181644	0.0346300613124667	0.706084765450312	0.236129166372143	0.241285612653001	0.460648193206215	0.543694993460822	0.914135168141916	0.573306546332579	0.0530000525100436	0.959645196993795	0.651069368702479	0.310596453716413	0.0927137188642948	0.529330969397888	0.497868010687049	0.532783437696949	0.902069514549670	0.267325055095755	0.843982360725910	0.699654848968811	0.921075222102221	0.615725142289619	0.291448355951266	0.895860046717408	0.479733615438453	0.973823826601782	0.954676584902944	0.944361262162069	0.457896198017245	0.289760755842240	0.890275455546976	0.694536760794330	0.0810642195290494	0.249852757945931	0.0140338143822113	0.543673019266521	0.287909274145398	0.0555504735405636	0.952928414501858	0.144134244539961	0.202090504074273	0.00306357415717695
0.129519861034667	0.424084818805879	0.567841149738807	0.132614726848363	0.970144632898035	0.811346615315006	0.986051066726614	0.169237962651665	0.451123791403174	0.595336418647749	0.317805387932171	0.622924050374514	0.287647511041730	0.314620748221422	0.973930177058907	0.163566156384053	0.0878218441574162	0.0890842655064104	0.133603910449774	0.00355544745321035	0.880799542861342	0.626474423948033	0.818434615976952	0.354651134298573	0.289636085878140	0.969483564592453	0.740468380221871	0.485904907517832	0.222223462665215	0.304959957607017	0.461664106934666	0.545434258258452	0.198650616984483	0.764640454269780	0.123877511497801	0.350347861866455	0.0776153852163201	0.631882300545926	0.0333890773864002	0.927494092054399	0.221580140407825	0.364752426466412	0.00498320514324968	0.386681329635985	0.266864860260348	0.384047546003501	0.689420829610687	0.635175705304298	0.492368811109359	0.464941276089930
0.879883582417879	0.341064968909229	0.298964163457197	0.545004891218423	0.215169612804033	0.0844231038780854	0.718180905209727	0.952205100722434	0.0137945567780947	0.752874120082542	0.984448405474350	0.522927762157550	0.0846266385763814	0.382040915068017	0.585425958662330	0.906051735575510	0.797985957677618	0.797742459847051	0.638545736824786	0.815242445313671	0.00387353551348724	0.680818922727965	0.595128292529225	0.773114812272379	0.499557926109802	0.183774202665835	0.826101948913986	0.182716250813704	0.0836087173480035	0.766967602751279	0.346977441011452	0.749283717331470	0.239012662248282	0.243683930209342	0.186238205758118	0.192997944876553	0.904921195882039	0.295421839485955	0.839034991901461	0.944210308868036	0.203959494037159	0.399057541172143	0.166226783877916	0.822232087530085	0.890178179046525	0.240640116346963	0.707872749897411	0.802415693517919	0.729367419628283	0.824071893160690
0.0440791284676966	0.541353933307704	0.256109781061838	0.827803931470922	0.760343346418237	0.531253963741857	0.413183358569897	0.543270235392249	0.473710749132909	0.496722203825239	0.548250891256417	0.413237746494176	0.582181335168515	0.791539262851844	0.118975382673679	0.0773427851333207	0.655582372961194	0.590775746140887	0.384943094967874	0.638418458166358	0.511529092199426	0.923197523158096	0.536424608918200	0.881681142450407	0.783590388178023	0.299940922944898	0.182192247374924	0.101214538189656	0.0737015537421595	0.267229092367089	0.318165716539783	0.124877199137868	0.780193479231517	0.682116061049510	0.646502710583242	0.919576138372647	0.281695880794400	0.622028790367341	0.507266724816296	0.903263329325526	0.624099305895655	0.926300759649667	0.365938838897355	0.595334513926939	0.366101189573211	0.227808606940135	0.656921910028513	0.669643258984183	0.954996382288605	0.871885571701645
0.686720018480803	0.926169082583073	0.886563794411547	0.837006271022824	0.584102849858033	0.800622979147950	0.0986302372429138	0.251413476155819	0.951197090728795	0.865132654012061	0.749251259354427	0.217792035525866	0.153068697443093	0.839179479540260	0.926532588931345	0.338534650141676	0.0323355534464184	0.912196754252077	0.765698125674700	0.448339380701920	0.678463634320796	0.152834142252458	0.330873140619941	0.734092093476126	0.677062062697606	0.411184890688863	0.0654361827556491	0.201584327245249	0.769551657662049	0.0395063042516288	0.459914579612446	0.453234818121504	0.617309919159101	0.137854510225166	0.128169077499018	0.288692050332415	0.613877842567314	0.0475341941914539	0.113716441044558	0.604106286391469	0.725205115537093	0.495472930639889	0.718210476449713	0.781641320694625	0.150015387587698	0.357120387132325	0.778967448467013	0.471602957589594	0.762368339977811	0.301074526079261
0.733772904933592	0.298499447059240	0.446800862782801	0.833348647034423	0.402951577571241	0.738823241921064	0.734559125166410	0.578572309853611	0.248952278705433	0.0680276941294123	0.841851734724089	0.858553617120829	0.0730943061694905	0.680236385926769	0.593560772481158	0.580617547397133	0.557066829681192	0.101129318887619	0.652915682156136	0.244085770261907	0.565747646843948	0.405720793714528	0.411690226251413	0.406432206360085	0.149811730018900	0.236489187115421	0.610350262112943	0.134746010737990	0.817677026694343	0.296561777532987	0.235894920096525	0.0747494384557664	0.144128799607613	0.629811667025549	0.0813205028568441	0.550859427511333	0.661857942093214	0.994609895249091	0.490445656962020	0.926209756983518	0.834364187698236	0.609187004749775	0.159423636777771	0.987674556243708	0.946327569769858	0.924102561054751	0.580469555874256	0.944478114463053	0.0800681389349021	0.236005206878626
0.437172437244659	0.338084793851282	0.815987253296207	0.203715434293916	0.510040337757567	0.141662980302459	0.637306290353483	0.915476599033373	0.386422800554417	0.968545940212993	0.166889706987028	0.861008253299634	0.580564776830846	0.416922007301322	0.883615304924768	0.475235157492277	0.719801554892191	0.293294642967131	0.381489065282516	0.803385085996905	0.478458646745197	0.312475998842778	0.794006240687227	0.604178745602068	0.696619479617911	0.195055322681085	0.701552809275043	0.323789153997764	0.740425535280500	0.556364975093691	0.0277520375895161	0.663340613593339	0.716132020170876	0.857014692659853	0.659227054221110	0.919324153814327	0.200024595896795	0.206764149130446	0.599441720175534	0.116946258411827	0.0188953819266500	0.00480846355691234	0.278771470720202	0.788253800442339	0.650835314599430	0.502498346328144	0.503230133613125	0.591480867588899	0.938246224630109	0.831578262729024
0.379838916907628	0.859480107206790	0.0983373017446377	0.544417699248773	0.495644219085048	0.437894257905023	0.0738418767360661	0.895596526144395	0.431433376426054	0.0987563119710001	0.903097609289584	0.283939011564831	0.287014752397109	0.642889807506086	0.424475931087654	0.805320486225532	0.110408048956958	0.0515882053839337	0.300018582740438	0.823970887228072	0.320512844148039	0.693898958369993	0.343208220509353	0.641105051660087	0.129013043122745	0.705379279645915	0.111617712753208	0.950545048096336	0.758248787177962	0.969074471088058	0.658453455956023	0.703651641928068	0.401506428648898	0.899798333270360	0.0273988510815916	0.0900485221385604	0.959986227572448	0.607363956107084	0.0902161331201864	0.340801507895534	0.202117631572217	0.587728764344903	0.644938447686513	0.852920886655010	0.982214568873265	0.803237639785716	0.878731309131335	0.226747759363656	0.974473843479017	0.437752605868436
0.979657439846574	0.340478310765433	0.859593453475272	0.874942721542349	0.651368342531714	0.350380372413469	0.120508166401978	0.482506617380039	0.830886484749040	0.546977086455275	0.105124127822219	0.615392848945124	0.361920084401165	0.214081451540123	0.607257385884040	0.530778140974806	0.216647376280279	0.504128180597837	0.340139555506767	0.852190649398636	0.601579798458235	0.890687873398548	0.462606735967318	0.127466836015375	0.945946287415715	0.180548253665843	0.0958237324700979	0.532130560615834	0.961194980110539	0.689124711134179	0.158803562723388	0.918950568308254	0.462385367587806	0.348368402231864	0.985179800828888	0.257696302203106	0.665105984350354	0.347630325692841	0.978224034127668	0.0367304435835989	0.469092961868098	0.777462422514110	0.287204149170803	0.485612829189145	0.193833694009784	0.350272034640837	0.392949270164128	0.683843687213689	0.607110428021082	0.507087306378727
0.398993422611629	0.138120403050086	0.0276290081611751	0.121000086169667	0.743706144622944	0.478497497197690	0.981596208916383	0.442739977763735	0.824646819632836	0.402969908979534	0.745093096440724	0.779489501843974	0.724824693820157	0.617270805784742	0.0707635824773016	0.227310331642288	0.811020215616459	0.768375751898678	0.918926536712417	0.467251755433503	0.913152742372502	0.490670966286600	0.367823667799665	0.496191996945931	0.886411849242866	0.522332917921855	0.597833772320779	0.247685709934690	0.466424962099562	0.717881398387593	0.802662600545296	0.660071908400953	0.707282006505421	0.486310193286963	0.539330947126751	0.427047957707649	0.541299839388014	0.717737067921327	0.653018772578069	0.538369850492198	0.378395181508715	0.657183183790527	0.321930892683723	0.873756072506857	0.828742594901994	0.458682510872841	0.242635507549908	0.320642855770221	0.957494958695934	0.185474577732799
0.440186914269368	0.507798955352603	0.899156434256364	0.856350768537266	0.301953469127232	0.587403400124094	0.496799421779149	0.311754952248308	0.452998612301112	0.107040155400183	0.729371937837905	0.954847311419425	0.858311678125839	0.675191145845720	0.924772431183198	0.709484975196481	0.138661882869267	0.282985376214109	0.456266813303239	0.970698973176120	0.682517816717110	0.805823509416861	0.679570619604256	0.310469355507002	0.515004612937420	0.296171823286006	0.812232610355035	0.437276253172887	0.786996488000829	0.559029119569936	0.408579771834727	0.690104919281635	0.401210546056948	0.679517492334616	0.373834916709097	0.577723290040737	0.868968871664997	0.0279932951713195	0.461132126549800	0.737228801225072	0.340393733719399	0.528314693572702	0.155416794977341	0.333847083187250	0.493802089353527	0.951096662625773	0.281626628145212	0.748918543809053	0.330650541159530	0.151498573981750
0.156807887544396	0.856656476891690	0.899935500526176	0.899776018962328	0.0896119352021239	0.145805695219521	0.0224136544401531	0.0553137719816675	0.380560169947678	0.724166170480622	0.717469602110285	0.919603246226261	0.347915686667056	0.601023484608767	0.642079416141701	0.148632553204850	0.881899200733092	0.225360245794357	0.442496952598123	0.841244015022289	0.946733471115376	0.326438909311377	0.567779031870686	0.578574463884770	0.679408745931636	0.462781888284344	0.814578174036320	0.669087783169736	0.422568083677206	0.533354207803659	0.327391878880550	0.853723609811573	0.0143854005690653	0.704121891203037	0.706734886141076	0.899521394889066	0.557047467058915	0.0668417611778476	0.863758110483555	0.181222502654283	0.0638511848230460	0.825773161442162	0.387663140685647	0.205316778886351	0.590778536105395	0.132983376216182	0.904771010998606	0.998143207374415	0.901215142217029	0.906805627355109
0.326034284066419	0.384313617882614	0.524106009617363	0.217865123936470	0.825965482484244	0.905330607244364	0.0538315489695107	0.753791773408712	0.925868542840634	0.613682347960576	0.133431767732035	0.384815703553521	0.961745605325867	0.346309504003818	0.104499667897575	0.658116181223384	0.923556061690306	0.331289642625589	0.454185819615522	0.0785482063545127	0.0990890086376651	0.549879145125724	0.651776846130543	0.943608937038841	0.976793357833632	0.925232416679281	0.0894369651433987	0.547695710952879	0.943729958429594	0.875724002564630	0.746014728567984	0.467901722684299	0.0746404415832269	0.460884056746050	0.947411374406890	0.218225616992869	0.0213981169649879	0.927064140870894	0.262829072110785	0.426246661556396	0.761335934073557	0.962433769377391	0.895733134019957	0.494357067828648	0.0448905722328005	0.0703072409946732	0.702675221153008	0.269733351684676	0.000365623763305734	0.992749903551154
0.314061928673465	0.695690926828769	0.120199512647135	0.0769790849348919	0.389587008921693	0.640194248332222	0.140873797601841	0.131947479760919	0.740843627451167	0.782968192518063	0.445788999516268	0.162643016406274	0.953569051566716	0.364401368261552	0.700225073689456	0.633982547890093	0.0127555628361417	0.453251351408243	0.945282009186640	0.237598887672087	0.511028924158354	0.388784334890571	0.491113748307781	0.426939609276360	0.125460356640030	0.215889142296026	0.731278705325746	0.609054494316718	0.00131439798824418	0.393098592724503	0.746351920345120	0.458478681919285	0.591068174946510	0.364272297195358	0.382277348843862	0.967031884473414	0.482680551891677	0.0877717606376327	0.823962942846020	0.0981679570288845	0.402662085784262	0.313736456711858	0.887766867931740	0.0312089596566836	0.564458151981422	0.706081441736291	0.853055727233087	0.931869635780535	0.483280019453646	0.390081439337444
0.894500663904255	0.627904177790549	0.177794091822279	0.474215160481872	0.775304853268840	0.162939571440670	0.893474311740186	0.355922119083384	0.737633073422826	0.566620582441644	0.508787231214571	0.796751419775717	0.206037376830358	0.171481076831545	0.395804328828332	0.229306251465772	0.377159253042995	0.737384638181300	0.219118952550175	0.817570881268703	0.110128340182810	0.896829007264381	0.398458234911806	0.0331284411700892	0.752243051246404	0.00100887850701248	0.903856576224040	0.863134760252027	0.981267907154657	0.458066938000918	0.173954964110564	0.806104187449170	0.446001520274253	0.280265224232864	0.692908554948395	0.433981378034610	0.807985579141521	0.332398561915437	0.328975305064346	0.303221566678817	0.674289716276666	0.797085057474744	0.393613327737208	0.827574414768107	0.633544303156179	0.931702775674971	0.378683694796009	0.696387052982075	0.147474747267827	0.826810550607002
0.247024179264040	0.450388154351926	0.706107594508614	0.835027465734663	0.179369095283977	0.565910591001657	0.465820073116048	0.395870964014701	0.946915999012028	0.811319158706923	0.530490290818691	0.113817179634133	0.768244859070775	0.795361567918927	0.0849047507770724	0.182228015272702	0.167811688977599	0.509885654703147	0.882402795931734	0.405828714806259	0.545261877330557	0.676120081005331	0.477484208997986	0.929433878785966	0.827051909456158	0.906606243116842	0.452231787215498	0.380695949821835	0.570194182308453	0.208245204973289	0.117544801822912	0.824767236231277	0.926620602483740	0.0762044335388465	0.602071312401121	0.784822423174501	0.736009366155118	0.526180895421029	0.941300531148416	0.780122611965039	0.551075659074815	0.285175798017812	0.675457742148991	0.264257437743154	0.498099762823955	0.108900913968859	0.633021630675909	0.0952592833431032	0.314992086852311	0.954057682185195
0.310679015912649	0.473617942098884	0.831359756387049	0.469393502041835	0.109361209717788	0.931616136977195	0.560856738133542	0.885521227489635	0.510099705432381	0.576775860240990	0.859717043585490	0.158824298675419	0.615531879840537	0.492666912300111	0.214478867551072	0.166352507736450	0.540222795744860	0.382514191853397	0.0198754228247094	0.466312220637624	0.688785898972834	0.828396948330795	0.0665876229516056	0.924982251332918	0.781430326910244	0.680041945628298	0.0706876763586191	0.748955615477151	0.346470554408469	0.757273162983819	0.174037524385108	0.190436103187897	0.0948933557867648	0.444624971046257	0.775257712138230	0.525233844620492	0.572304395272699	0.246642124058313	0.244108071013869	0.536960416719289	0.0514571665686354	0.0148948755305561	0.252214194594822	0.677499332357288	0.0596236289852767	0.651696841769168	0.0315568425574113	0.245872172228089	0.171375458208079	0.893842059352079
0.408868908042171	0.949706353503533	0.0348338205677290	0.413769939249495	0.905158338091637	0.783101883684631	0.494456347383399	0.0212395486219491	0.791879184896751	0.944029193841664	0.677724910719689	0.355828116252427	0.918922487452317	0.354622854548100	0.248798897538397	0.149607091618741	0.101662434927830	0.905483216847227	0.341764883237310	0.951536218081585	0.147416988338171	0.110088847733172	0.411028487183606	0.358306919554313	0.190882666758224	0.514951805346954	0.241278155067504	0.156696797557896	0.557503053109067	0.546692028178502	0.627409163987095	0.0256732083182730	0.375418783646653	0.165706296551124	0.591834205678923	0.331276852824455	0.00898485336788568	0.542899456586946	0.957110165178660	0.769071432974493	0.307495937566040	0.0941497543910390	0.949987708485075	0.793864335939601	0.515163184212802	0.146062140347686	0.920033538805044	0.934657551550311	0.592906936782863	0.841006255307916
0.708010894064053	0.0834975617893309	0.757838710385933	0.502746263849999	0.876351003922501	0.685687136978989	0.0677854884858151	0.844080719207746	0.452173502329059	0.871452148941678	0.805838258794752	0.847758564395726	0.602537261209495	0.775061199974026	0.226653137461408	0.202747397742598	0.0392677458897454	0.965257748969727	0.766027445694415	0.965005305843558	0.777561037608020	0.279227334556401	0.969091958454476	0.259989116322472	0.428641340603978	0.522068881119071	0.731865059823696	0.0581238178949717	0.299784702501575	0.357388192967744	0.841890255550603	0.0568149604955239	0.545998864026788	0.398748973477181	0.376179807647948	0.431593646762121	0.718280463661178	0.780867850604077	0.510824964684785	0.638943645628397	0.965444766947439	0.328723020879438	0.624682173299944	0.681843864737366	0.0531949390179805	0.693962928564284	0.469746884935762	0.479784218135594	0.657608011954500	0.683284157450260
0.143637595059492	0.279828920000213	0.957112178001164	0.125439959999655	0.999792564444752	0.466219284982742	0.897646542373691	0.288070643822235	0.849198707548984	0.507602207944769	0.531242869458582	0.582781196988989	0.702138228304602	0.236804807064439	0.703004391018124	0.954958901813773	0.933229111773545	0.628267352552455	0.342803701519393	0.765284866775821	0.399051233106780	0.767636165697467	0.780721030890361	0.786859645603551	0.0144567471162916	0.102918579221459	0.0404916156591709	0.339706962070075	0.159072822525737	0.700997789695237	0.510082854851545	0.142935580292919	0.111678374014769	0.920584670910461	0.850649199595792	0.717901601019375	0.449426591726197	0.521882381409282	0.564579859307507	0.893148245658072	0.931475149923169	0.305566322109223	0.206947941462873	0.650759237451362	0.843631920552928	0.625613622653680	0.519903186132389	0.882527743636948	0.348962692898616	0.171796261442336
0.871322066573022	0.447007309334704	0.342870514996848	0.132285325427939	0.864254686057084	0.260318095666530	0.288565308881261	0.250342882536472	0.390430829462498	0.788823165012461	0.955895838613192	0.586177665240051	0.743674955204088	0.844833449014199	0.754152585217828	0.0159083388094849	0.971591882864217	0.132031170054907	0.618806404154405	0.574533590173997	0.898299948178677	0.216056596066409	0.729017888682995	0.511582243380335	0.325285488719696	0.996880488188375	0.424522762856597	0.817176415224338	0.665256285872595	0.109222496688655	0.165763743909395	0.171418737554450	0.904463234412108	0.511334385523834	0.225735190784356	0.916212078117228	0.659616768761805	0.931949933886006	0.993716131600963	0.0606903874333861	0.378026726540899	0.0180221330550887	0.109655161101898	0.237341728511186	0.594672781587329	0.0437233988696382	0.766312112602389	0.779297316773493	0.0536934474355280	0.237551305568045
0.0831558967534599	0.587571263995314	0.638243709424706	0.870475365141086	0.0368775222838726	0.569268171077019	0.269046814753517	0.488379635024966	0.738376511506287	0.473030640899700	0.0666769445993232	0.925837988949836	0.385102276784062	0.816526970819136	0.547286633863654	0.957514350171183	0.360928020047589	0.618301778328654	0.453021162091896	0.915925025450222	0.307043873925570	0.0340621281717747	0.765650616008667	0.562527153389906	0.134702028626370	0.358968819374506	0.540215087042906	0.377547669768167	0.684202783274851	0.00661076596420229	0.714305282429530	0.625844781330649	0.633276998600678	0.914142330394849	0.796958284325984	0.890027987368058	0.753208345950567	0.147111980322787	0.770983940011353	0.175771545768642	0.617670191946775	0.162207408733534	0.565849610384352	0.477403479181025	0.691018830555377	0.797923826673112	0.336216599694675	0.0182838847599710	0.0471680310748598	0.434285158588710
0.461737838368131	0.877634138414522	0.343005811970325	0.602950181301887	0.544682442007247	0.248770662888077	0.594194175430363	0.729036115345013	0.976438557351852	0.828801698488441	0.541518027449951	0.575078267707539	0.251503789174940	0.846228364063407	0.553483419934252	0.0256922853702279	0.644205403766746	0.383020104064703	0.0101626026279142	0.495432408790360	0.0610511462357189	0.436551897742306	0.756580803862821	0.684793764143528	0.450517462084021	0.625242598780211	0.953827837894086	0.972604932176721	0.792409362348291	0.597302079801353	0.907037296307911	0.0295152077239043	0.905411643486748	0.0919339388425310	0.996881006288545	0.134706058376893	0.804739013812769	0.416765701751856	0.313801920872552	0.416331859021737	0.562533391209560	0.443989463403324	0.274333396208018	0.936419265220215	0.647226771882314	0.986210699083828	0.625985120212825	0.770761745335744	0.0558578091685061	0.0250621847512497
0.0303890236611514	0.469100520229019	0.216471396182541	0.265301726053799	0.997616182183573	0.319301591520897	0.475879024056308	0.202616096163795	0.523299058215110	0.322481588061953	0.281660343494637	0.00997739496020689	0.0367597374258490	0.370186850863759	0.630572791703042	0.971110663095709	0.0679473020936823	0.991193747568799	0.599081167470487	0.166012377080293	0.219471144449904	0.936863710408633	0.843270317045169	0.0923965953476921	0.572274930178577	0.393366521225295	0.208905741989429	0.605318590650978	0.348624437659894	0.659176066621870	0.218537741114588	0.472332265248782	0.630552939496556	0.993037174325257	0.281310820370757	0.119912755397263	0.0291555821799541	0.280292866619113	0.0578726248164742	0.739791840981316	0.830560709643071	0.766770029537118	0.0711652600846836	0.241103511012773	0.623439835644007	0.436744819062915	0.326902007816966	0.685798403928687	0.0715119956206540	0.268646592413321
0.753200532708854	0.437418475701721	0.786200627030545	0.864802580056935	0.511008154246046	0.910802232216941	0.368311038073403	0.216276205436510	0.429915301709775	0.976146535227356	0.480900336365515	0.809377285817869	0.472122874247366	0.383229531559576	0.985456950514749	0.297595676758473	0.207911996415632	0.286827284759212	0.601568348358472	0.325997669971674	0.0828329370324061	0.262088962808782	0.770156849951834	0.872578967039445	0.792023281983178	0.00766244550040407	0.116332096224402	0.338236165549055	0.250074733353068	0.580006430551879	0.870961447907960	0.678442770367227	0.0142282768725254	0.0964336228904869	0.710380975024432	0.893452421083844	0.779817267477441	0.598100317141488	0.0440737918191335	0.892954792490445	0.957698738551541	0.681255935151500	0.158449300200466	0.209113879419480	0.953858319757518	0.344748854345864	0.311106848888362	0.867667063085114	0.0156755449546512	0.980159345094034
0.700042669529620	0.746184939974845	0.723089959545472	0.0581094582239756	0.873512175935722	0.885220040994411	0.655611090496500	0.976334514779420	0.207158082586558	0.278211040263144	0.684863781348805	0.608808359591158	0.645072328435394	0.861334748060102	0.634278202982618	0.525073079219425	0.0396038467757357	0.706191429589364	0.649417450961366	0.296436106009726	0.950395335131906	0.569745499842289	0.978660928731569	0.942937880219704	0.419736609978054	0.545284934032101	0.646220067892793	0.927983722291575	0.345003385293862	0.909951610123007	0.211835943615888	0.114788969165259	0.316477786767082	0.313147493421857	0.664642067152854	0.653085541752716	0.567350498584087	0.0364748567011317	0.812943969672552	0.0258533065890132	0.0755056532907340	0.714536728018305	0.0495202961955035	0.272472027662030	0.176943992133502	0.0488061184240225	0.646078397864106	0.580509670362295	0.973679007254639	0.312692454258049
0.214512246163991	0.467910465807746	0.278838904787457	0.457753885102086	0.0702214723365389	0.794589424165852	0.938200405804263	0.593235792436551	0.323401379477045	0.0728308048124289	0.208258388796748	0.479913680376225	0.278969940402046	0.463909192882959	0.600455612530821	0.862339211479325	0.469359313223853	0.535205897505445	0.342720632582221	0.558298491530906	0.0163706608566853	0.359553044905957	0.111359442553858	0.0965942366019155	0.532536544340956	0.509110374446584	0.108411089785024	0.898424694301282	0.328632592865502	0.636006152111756	0.836664940277770	0.236063923996315	0.111870738336340	0.785375111038118	0.414835533181356	0.0402780766775586	0.0761166268515728	0.0636865030513627	0.412073277714361	0.137563028376576	0.888024396725501	0.459780878009065	0.680883747990123	0.775817420377806	0.474905196360106	0.225202909375981	0.433691632243578	0.626104781171799	0.734796720931210	0.571751642443310
0.679904685523419	0.860827351057875	0.582431428704480	0.722209644099518	0.987538736827997	0.925809807166877	0.620425185783994	0.304403578093467	0.110870218360110	0.751223605872008	0.608160988594066	0.268440158291067	0.517860909872254	0.570548219905534	0.909186957080075	0.896404903464912	0.150096722662633	0.193211038592101	0.493299255574885	0.0674768030510901	0.114668433182841	0.0268386289622559	0.396076941209457	0.845882505221427	0.925704392028016	0.246778920321399	0.983496924216579	0.850706460713442	0.927485532892117	0.525561251235387	0.859301689176415	0.289080602151233	0.629463131041725	0.602400257965727	0.498269902274275	0.504715963554568	0.251621824309164	0.322882505170560	0.384163168822831	0.424087432629228	0.562447291599302	0.919268407378886	0.781755812401584	0.331411414741901	0.842403609497674	0.581012918730146	0.102886548069359	0.111147193228052	0.752385614736354	0.611663217389069
0.557292680689929	0.466512012381487	0.421005781368280	0.338999151596080	0.922713429546706	0.178839950775878	0.282840091614325	0.967702883195329	0.375210054242112	0.831188620534169	0.326176172376762	0.258096383995900	0.245666638599838	0.695306808701783	0.570836633882231	0.189010555411161	0.991306921184190	0.689435100924171	0.701773945253530	0.0689778462108583	0.0124099459694967	0.500419192257721	0.492060650839531	0.909395614856024	0.899081837742182	0.0453952746616395	0.248344038446042	0.256791917068097	0.756072432453704	0.259623080110499	0.523377472974036	0.172756294298157	0.0607094478975195	0.465908353449366	0.949123025507723	0.894453465413225	0.133454528618960	0.0983785303848749	0.523126532390386	0.764566781879008	0.194355125458527	0.988943419663900	0.807365196254220	0.603074701436596	0.496963455325755	0.601375338264139	0.236150966651974	0.213694223133563	0.0333136081311348	0.901538065407817
0.850678902590103	0.498104487122709	0.0920687067543677	0.401219856926313	0.564260919599778	0.517541148236465	0.205181251932987	0.895969830651651	0.329903979134036	0.922338093331131	0.880847202361808	0.481009535929008	0.297508174424547	0.960917273175491	0.335419921247063	0.660719557448035	0.427062347759695	0.0504550031686729	0.887802601429490	0.166784582313363	0.216227329276232	0.827014907580009	0.258094618284835	0.0113411405597612	0.544833398468742	0.841729744761010	0.606355720132135	0.285495500891502	0.288238633424684	0.0511708673569459	0.477362794264840	0.323706122716400	0.673994922037838	0.298131346189007	0.953181675899852	0.385728464443744	0.564473921782696	0.170044626268754	0.892148966891949	0.524437187651802	0.221452790874618	0.932601115420278	0.265053593193212	0.184014863849000	0.762404727340236	0.252518404472370	0.971782795909530	0.0363697673560918	0.117606117130326	0.396039920386533
0.558565491802886	0.487430654415445	0.0240273250067485	0.526979752194827	0.431462053674345	0.627005316409310	0.439134081593786	0.190025476792280	0.342105172194619	0.327024293370015	0.133394613360925	0.227341483977128	0.650474093241864	0.546312979252437	0.957139158310899	0.941230937873485	0.955372102971021	0.184434115699354	0.0550578461561846	0.947438262628722	0.0114275288140810	0.258982420521299	0.0369662213086762	0.523682703745454	0.901123950170368	0.0482499176056320	0.816695272780671	0.779946910428948	0.606179876148598	0.731950129159980	0.889883132710091	0.801110098991791	0.477439086586489	0.133172784517682	0.732923311686192	0.292051877858027	0.540981282819544	0.371163798766144	0.405920640599473	0.754481358949251	0.705763049479018	0.461523347376351	0.895899397129800	0.0874588502239265	0.179877258121768	0.654341659587006	0.698897416325079	0.444544929126990	0.261303269881319	0.692766655813401
0.901773664047563	0.229468774748017	0.491145804011365	0.894235714464514	0.337844565256492	0.913182345900904	0.0272502196608165	0.00179932387915660	0.817118851307115	0.804069262570712	0.102407789887338	0.0486022982418921	0.891393305520928	0.636576573431728	0.439923122280153	0.975707125670632	0.724247033520084	0.0456583234773829	0.0983619505457304	0.811088417621082	0.642449265580090	0.0458850066372709	0.974381323033703	0.650345273658944	0.0518267089040074	0.316320497497147	0.830054212606881	0.701395228244418	0.766029364237188	0.164291390918458	0.0650762004173646	0.299633699216943	0.305545802598978	0.295008954572581	0.384680004623791	0.234036569972519	0.0689214476617044	0.0397616226212385	0.604388896137601	0.169798443378302	0.596761435885847	0.904922169553713	0.607986088024156	0.308915381563820	0.691622057235644	0.0600955956355986	0.659450255872462	0.326580903156127	0.893358001913081	0.204485824498940
0.419517704013185	0.0855522324090572	0.278267020151879	0.778360658313311	0.720723427847251	0.663968253838808	0.876184335960346	0.711763763315269	0.531685314237565	0.538250333300567	0.959116903133932	0.169241814542259	0.861106466709371	0.570892489230996	0.601542593515676	0.107935253017744	0.580891712363774	0.885041502041251	0.649782785472762	0.710455692980488	0.516990939531608	0.246471604097961	0.726425979022030	0.385145350705933	0.808602518680107	0.783419430439279	0.489039332451187	0.492511776265171	0.846152344274838	0.280397005689543	0.509456125157452	0.775625723147885	0.516332982266915	0.166627082935154	0.0400827288350992	0.200948357365792	0.988430867357282	0.709240953533567	0.0948035564584498	0.672727005911346	0.586296073113408	0.386451653685206	0.0144008386388609	0.230878404239435	0.914424854263935	0.940506090100758	0.326097341551261	0.287294231129642	0.972061137678921	0.0628527864844988
0.358128352789036	0.0673833136089066	0.339757164151065	0.0693676026690024	0.0136555666633351	0.389192822992613	0.610092246274455	0.867726788909873	0.521122048508881	0.463294879079307	0.152901999674792	0.258446307750630	0.209915076762285	0.927112147047291	0.720262361570523	0.178899228022263	0.540257907420780	0.839794385798114	0.764070891236327	0.970245561677518	0.245542144387298	0.660732144629048	0.147964830385760	0.649302049457390	0.334904579377686	0.972400059712246	0.760728256118080	0.967667748479233	0.901981191878953	0.259427447977460	0.620797947105788	0.552770830568696	0.707028249857610	0.317103941168720	0.582933585930967	0.380306063271272	0.251095440428348	0.641341360210975	0.335981277769252	0.618652742745988	0.968494148140419	0.603016552280489	0.344028748760077	0.909187051948880	0.162657424701267	0.0925305777674284	0.0198219171909205	0.496451989255175	0.994073886211684	0.622385892134218
0.488987517379486	0.888390934804578	0.287349609515076	0.278784528621045	0.374060192775824	0.740007581416152	0.203592380287419	0.118307909837995	0.774309708986650	0.820750250854670	0.152538081095451	0.197910057556161	0.399093911604274	0.863765569817539	0.678778341671463	0.746551427132036	0.705441191564081	0.118155245153682	0.987958941597841	0.998426789341871	0.193747340053374	0.329409691116965	0.147894557371599	0.762853479752345	0.228683117248675	0.586464080739028	0.915107935348786	0.476161494330651	0.595707147578878	0.547095959676547	0.733567439827716	0.554691721627180	0.813610983303370	0.109839680140689	0.564712641714370	0.594790142248649	0.315472991527951	0.174060860147872	0.144841838461304	0.00684608946096921	0.581743425271090	0.560319008710356	0.533664735315603	0.936884345855190	0.428096119735541	0.333977931176734	0.570472591978458	0.181705194524720	0.346786263254747	0.688019576799395
0.255962141002191	0.233167685669660	0.170903235249478	0.379369834686065	0.922685220392168	0.817634859708731	0.519916824790401	0.0390229767276427	0.120262770779979	0.951906506191454	0.155552588056628	0.605693064183021	0.887883023404443	0.169839250866394	0.212759010103203	0.0494685225319500	0.00502888330112106	0.410414853697837	0.125324791415593	0.987454806749042	0.0908705781480208	0.659496247567225	0.704824099106688	0.575685981383182	0.822401807645737	0.778043849281618	0.900974956264358	0.994905517152425	0.0685361446160678	0.541268467485969	0.229996230884130	0.730647286641990	0.315808340008749	0.832087961406960	0.355182617448626	0.268385974964346	0.300656948802795	0.0621519426336853	0.244880529743163	0.740225524137642	0.0998002912774532	0.845839755610487	0.627762577051544	0.0318788407443867	0.0418518662382871	0.651049642981125	0.0363349019473779	0.933791871777743	0.292302135568305	0.296785133197485
0.929169268992397	0.861595759984367	0.399263314281429	0.864672546383037	0.546479648029272	0.600344793176493	0.0538243021501204	0.598194525429778	0.625450151917525	0.0762728894397720	0.0895694029268610	0.823703645379920	0.256528011903830	0.178699029167114	0.0816233750456651	0.0712848819635339	0.782515778836242	0.120228589990650	0.364477175202600	0.150086578018891	0.368441665384023	0.0130041242672279	0.380993522402518	0.631919148712233	0.348234578993427	0.727697443692381	0.214237510073561	0.490578621847789	0.218043374944113	0.788113184048992	0.0218718756991170	0.773624822489764	0.311302181229750	0.971592754167428	0.880200821001680	0.622442641967573	0.0420390381653749	0.406659420297776	0.378971658488070	0.991735477952075	0.166602821775987	0.284804954762948	0.446737300620639	0.593647043260800	0.225746256720798	0.503910776363358	0.264742744870145	0.940181284425750	0.187247407159404	0.571561840931681
0.466756814210436	0.711735093007919	0.697649568457898	0.419960369410699	0.473886869752125	0.0849970645027028	0.862187431116879	0.604313505631328	0.346648685550547	0.708671064187825	0.454424561403129	0.810614962671604	0.966801604367428	0.243504367623195	0.274479407885599	0.489125519571328	0.926859573385509	0.572092522260723	0.676230090282253	0.958478804453122	0.00779291063747434	0.718067856677326	0.0764114441659032	0.278204003887099	0.165470595368233	0.650986797126378	0.547061105978206	0.503453396492993	0.869408491537521	0.869605555315031	0.138988889699740	0.900847104626894	0.344976871105540	0.218271272437479	0.624530132995142	0.804567309882283	0.527901300708439	0.463062925909165	0.270319612046424	0.128181357237449	0.102093794787091	0.663318497680869	0.811105643846790	0.0438175218533404	0.666150366031971	0.530925140628448	0.190658434187946	0.591463082475282	0.743148336318640	0.316222560852251
0.254007850556945	0.872812993042854	0.203676437129015	0.239877473491883	0.496537318440195	0.922358001090054	0.442934666053869	0.516432410448888	0.334619385839875	0.234926443836988	0.668895692810288	0.802237016029934	0.619157352979331	0.751779355061302	0.867518386466464	0.849893821239637	0.00829565739263971	0.949390134629152	0.375758171217492	0.530459049234420	0.602701319215813	0.391118812134764	0.410840343032633	0.839836422799811	0.0281335680082572	0.664615020149917	0.784709480995610	0.768772875919031	0.414217854149326	0.787540530159212	0.769507446909155	0.138167156355332	0.666304893094500	0.706077628393318	0.624015546339929	0.103971258522750	0.256022333768320	0.202674299437306	0.215599299506781	0.360582760275341	0.146247104764678	0.602258176526865	0.144827989332741	0.424902843333343	0.871344882700827	0.379123730790156	0.449299624422020	0.000808618205962342	0.718018722684615	0.809497998396411
0.431218447278074	0.938002006919630	0.666326488489510	0.597654516413679	0.308971081219392	0.0535978153165582	0.548009157335659	0.00750740409328399	0.574616563380975	0.398895557719012	0.831301681950567	0.708113376406747	0.165345766530944	0.199134375117022	0.559357067397456	0.997041443878000	0.824628342666394	0.256385159796880	0.863458491467109	0.0740865173899161	0.478854744051061	0.0335052596625038	0.142990554089145	0.426834956239074	0.955369765277556	0.938779800520264	0.194441094252232	0.388084482070887	0.661209152001319	0.969427855895745	0.969765180908154	0.794076816385522	0.861071629859334	0.0390136924156214	0.295741411286576	0.729240307495485	0.408709992443545	0.869549890049143	0.633731111043642	0.191073265372555	0.671564766879643	0.656462946712791	0.974829375111397	0.521581278940114	0.344728343726005	0.768907412838519	0.768655178962958	0.903006446295730	0.188894725512381	0.365497581066373
0.702530011252343	0.139689278547500	0.443066089408273	0.479404403601992	0.950837558840908	0.527024952677366	0.566860831789241	0.688933363588118	0.863937641058783	0.268124426906609	0.790235136913714	0.859377854303028	0.826199028826719	0.982940511503982	0.464627771027320	0.00439261258217538	0.767335868027880	0.989865435151316	0.291976750986030	0.311820903915726	0.308117688829788	0.406015402500669	0.798920120530614	0.631622378349663	0.680290711705600	0.535081265717781	0.746889151997501	0.453259259537158	0.783484840322146	0.180468109688552	0.386794416028229	0.189413374222062	0.761779254255429	0.616295123827850	0.0746799268927503	0.648590264415262	0.947512642788601	0.597940369107138	0.799715570149051	0.714397660814069	0.639853181811020	0.309934086607524	0.833760065956362	0.840339421490275	0.0272515642671105	0.282511265779884	0.627936197397814	0.682892941698706	0.433937804602020	0.698789902488688
0.402329867986601	0.393900144851003	0.433295265575696	0.898547501835202	0.981993280873020	0.118853276619748	0.680394991214306	0.946020375394758	0.198563072170653	0.832513316595536	0.712710917791988	0.781084518001382	0.655693101208612	0.709638702479070	0.430300900780404	0.542607464059079	0.997136895348686	0.349808041044371	0.133474990584297	0.895170779995607	0.744444447627629	0.716307636801179	0.930248163138044	0.833466981520768	0.860562114724664	0.398440118410103	0.475558224441359	0.132853968150371	0.247886007622878	0.930598962817579	0.993427789797032	0.0289743825154317	0.875837576645011	0.669364170554407	0.293705994392370	0.474654623354786	0.919280969984633	0.0230135370914409	0.208514026718345	0.177867011268348	0.372435451684637	0.331643807037803	0.340101160883444	0.625029679129942	0.905282667459542	0.649272738826965	0.314700292825058	0.0738510179919515	0.0455931354331871	0.633425953770550
0.181840078665688	0.980562829715054	0.175239442394595	0.934709237913810	0.513563103542578	0.380142990241005	0.371378578093092	0.873536456464217	0.672450963697648	0.995373810346204	0.472597505041781	0.203796851047344	0.546452584058729	0.175436145519359	0.773985920020414	0.861348176416565	0.227653072058219	0.208522373893430	0.672650514427429	0.834768311582722	0.839349277568775	0.921336414781854	0.00471947787680982	0.270185463614560	0.939093515352434	0.670457661455949	0.583258581227704	0.758506328245576	0.554425288853058	0.0451518760404848	0.326393467680680	0.127387192476748	0.871235497380345	0.0372015327510951	0.234739808545134	0.932912110039707	0.121243677375576	0.899426437101584	0.896256192163473	0.986848749985563	0.162872966132474	0.188197328850140	0.616239065867128	0.255204680450144	0.471062246494722	0.922183822379736	0.292043134550917	0.996384162337222	0.655473475980963	0.964579101664028
0.856251116146682	0.644794025985376	0.193202311760390	0.817886833811118	0.992589818472072	0.812832533015109	0.0782287091856850	0.113276452523982	0.901831370980072	0.649750982754640	0.708588152395749	0.993343249930919	0.251329283428934	0.858297392360323	0.653920421280792	0.909139024470062	0.919542206194465	0.665827160044803	0.202584980871927	0.00234875567974879	0.262431920229879	0.984015743254487	0.650040581422714	0.400800736172277	0.680193964448052	0.440534471776437	0.260548081851841	0.565236934085850	0.229585395135581	0.240645885287937	0.137161036188198	0.133735686293017	0.172790403055309	0.00333456174371782	0.345897380916814	0.0964436793421524	0.591944834715854	0.452946115671495	0.745709470805585	0.0169991299016039	0.389518808304106	0.100683407202839	0.303756168655075	0.904691235804131	0.910464018771302	0.330671885619597	0.0782379885024696	0.314456966367478	0.781042208904642	0.200796668743141
0.584201224536599	0.896409779453934	0.616421331646761	0.708908978901821	0.455843702065251	0.244095915571690	0.456350723650029	0.354569341192520	0.199157181618953	0.703952831044269	0.958059481020265	0.0936245282198501	0.0401563845552436	0.909411483043429	0.657729271666528	0.845350562277612	0.641999305521780	0.973344706720870	0.868515198201092	0.640209846164910	0.514238061322073	0.983420872823396	0.678532461052490	0.554254592413654	0.917423748447434	0.132873944778060	0.0848224596308363	0.648636599114185	0.00691276397036733	0.00885503009860023	0.384753630015334	0.128310959703520	0.850223982229123	0.142464354163468	0.848490359055661	0.599106918365426	0.359652173164073	0.0580261764965854	0.536385807038486	0.0397964695696392	0.799976566417261	0.286563954039492	0.0892187674766183	0.767300602484737	0.327979774810905	0.813439129666800	0.171943833266124	0.809219837628967	0.862900425221566	0.598177740313402
0.373578782679898	0.482230405436799	0.269010607873387	0.743220570404508	0.426040880892099	0.884422659093575	0.0478438001602993	0.241936830626701	0.298284149829983	0.932303197968758	0.505775562297944	0.650618543907727	0.233375412573706	0.961663080193266	0.161020904584738	0.878872884638524	0.105320182975915	0.622699821538518	0.751157321899609	0.803182575087435	0.446774127592600	0.896306092986061	0.253622841789289	0.443865356832620	0.256691670901158	0.439203747941782	0.298132851184017	0.798058063124077	0.766639397234634	0.671593534312873	0.562635832519233	0.935259793027556	0.959588376293602	0.862405458890795	0.160364381869830	0.233564709215544	0.719306932475474	0.106269376654518	0.969965194019504	0.804330531934784	0.399793699859006	0.354826221665979	0.521525804911955	0.562665501616448	0.691103543176427	0.787635595388448	0.721280345216873	0.461450605980961	0.785352871833154	0.0837034416710265
0.221694546768398	0.0140930751890233	0.559677931615908	0.899709782516549	0.213214778797911	0.712646794759150	0.738256992026790	0.560333309840618	0.496520270263375	0.687652548069517	0.305053115317479	0.215176526117364	0.361112936249855	0.570599704085960	0.432376826943672	0.746182237657744	0.268160913711683	0.0635378925573686	0.419379649992969	0.245130755184197	0.341211145567738	0.865703209612899	0.843180912870887	0.0903841220286110	0.885618134429019	0.547642742273276	0.917129358876880	0.220448242881705	0.0218332495144079	0.904813230017362	0.633835426779715	0.273230055155759	0.770206989138259	0.276037416106544	0.157864376280118	0.0323283382069697	0.523551091500771	0.998425291506397	0.564883170177399	0.859792285576099	0.755119084952242	0.535761698075949	0.825291532919773	0.897153533637285	0.0174479807938583	0.124322479444047	0.0894485867323323	0.587141467074297	0.433492302723436	0.544414709761594
0.218994117711834	0.622880344434796	0.944783991754306	0.0652398048396921	0.193249480429275	0.378148438082143	0.0380015353959609	0.612727107549885	0.889904231684680	0.568353918669942	0.789811183801969	0.243873102142320	0.633455035012366	0.562879230350446	0.505086084355522	0.117489380198907	0.763843764539584	0.373509533241305	0.000231065199416736	0.0641222317658926	0.839141805139886	0.800960972217418	0.293958774213842	0.744381309987074	0.920042790118182	0.395136375845411	0.470518192745995	0.857890771063757	0.393103434605689	0.572416311611660	0.541606384905119	0.942679255988563	0.875015350637667	0.531691536998367	0.508659269642265	0.579859263775277	0.260843351982082	0.866327403667170	0.217689898943781	0.566252527997595	0.295210411660445	0.990832978041241	0.763926622410418	0.368079409452616	0.512346849920018	0.157387547750491	0.917812202791596	0.477595513339762	0.347821246965429	0.846149148541502
0.522232443025500	0.231095363111135	0.714471635748948	0.335911171345859	0.832754245970334	0.248919610995933	0.954244324359415	0.300809090660725	0.501414589868598	0.380847529289527	0.236386963587832	0.339687805074701	0.986098096222033	0.176661204694203	0.375332280929957	0.509022256836494	0.805510155575541	0.166251535436548	0.149463732367703	0.263148319353776	0.982492501505978	0.554978851487549	0.0268603841526058	0.0326154493029029	0.300063440036683	0.398271994525130	0.269467553234544	0.904728919137344	0.252540155757166	0.155461290328972	0.314993424436676	0.638150501471665	0.0674134763683253	0.522221302087482	0.603301000059333	0.842198152340610	0.493079306041446	0.615205796593277	0.857763286845635	0.754112680957328	0.640005910590266	0.0281780829153787	0.947639307901116	0.337731006946369	0.331813677586020	0.414998271586948	0.429676950914960	0.552453632124130	0.0553885502592265	0.0406983292302818
0.433422713487762	0.527433962776634	0.679219655394007	0.00433507260879829	0.726637099604961	0.252853745239273	0.742372334463615	0.798141714195157	0.276995239103975	0.634579484810422	0.234302833273045	0.197862340505416	0.207156646144958	0.513679060375601	0.480372228085867	0.168831763959386	0.104252997601917	0.231278078105778	0.273834301544268	0.102720361262892	0.626464501073332	0.418872147516562	0.0933071628967971	0.429742543433021	0.0733909466937927	0.751348651125886	0.762970476944780	0.292019885042980	0.204216921394176	0.502367433727028	0.159326723401660	0.872530820881277	0.646792215945972	0.567617714955188	0.161396968499513	0.556896988122294	0.855835900703399	0.0269444844838657	0.861999317827353	0.519514766387760	0.885117154387046	0.709532015618129	0.333547273199825	0.618855356023971	0.336112447449826	0.687332798473363	0.0797228712324417	0.175316539083581	0.819441442588722	0.329360440753283
0.741303988298553	0.724991961357239	0.959380581307086	0.828095603149386	0.529745693905775	0.767243594526935	0.937449567040730	0.795641626726704	0.533958178666850	0.363228621093965	0.464699398608742	0.506833376635887	0.757083941555770	0.548471915929806	0.342421402767108	0.831111503195807	0.469758776292843	0.0522086332938522	0.872425018962880	0.483719024833911	0.181275170605329	0.127122506592021	0.797884972292497	0.0372622794740213	0.767398734960137	0.522350346054575	0.772172105182967	0.725869758147902	0.662279467216610	0.567732878272974	0.152616233605404	0.367073238198904	0.324096590428357	0.333032553637148	0.635454324849744	0.839882989981967	0.724406283688824	0.322522635620462	0.313302194836426	0.585904472449875	0.209643322721594	0.905157017594289	0.389738382449070	0.0868954399451265	0.953345604983632	0.657703905050132	0.572144113781267	0.587244869016264	0.106040338209226	0.709349661789857
0.0704496323284114	0.607415791144935	0.775334311958987	0.507435377303176	0.829080737499330	0.0498618850472403	0.513363986157654	0.781092265910387	0.574249553785642	0.407619444945905	0.619386801215951	0.950757982745890	0.886328109630447	0.165277442620174	0.777146440140074	0.928010856738739	0.219061890891174	0.901756316713514	0.601251143911812	0.418884462651220	0.123017016857453	0.654620743083901	0.711402626220883	0.975797753036110	0.0849522158650140	0.490433033651247	0.0212996241096677	0.339445804371305	0.914742080029946	0.188271775739867	0.136950773617248	0.236201904992405	0.640346912484586	0.413416552284401	0.843940575853591	0.204952273668009	0.199110301818659	0.463776233943276	0.326984211497351	0.190733026170859	0.480356487911089	0.865829381113203	0.150412879875541	0.375497531631136	0.750505410107031	0.679977496766688	0.831772314298265	0.154801531119142	0.00607404653196786	0.860310881167520
0.847333436397182	0.588366445795251	0.607726966322105	0.366162436149062	0.511874431338254	0.685288567608909	0.240904799077728	0.351098432414600	0.412804401721059	0.368699723575791	0.615329400167534	0.394607218303451	0.472229859496957	0.493893038532447	0.383943862389807	0.169484428844022	0.922707906542724	0.793291699901326	0.321188452831265	0.381289008027337	0.579968709639968	0.863964912060124	0.783406783842256	0.522339908013089	0.728764079592672	0.0886789345424768	0.879986192497539	0.272681226854142	0.00690254774338950	0.324196463467040	0.709803116359699	0.187318238113239	0.879751030938417	0.414348152562633	0.782269211946215	0.621254886812813	0.157285874413643	0.0990172329213107	0.840013404018371	0.503441463478443	0.112987559416233	0.119169322975101	0.333704420658865	0.187381067424770	0.333924229403516	0.00938667700924689	0.347367804853563	0.445452550042128	0.275042352548372	0.500898616536949
0.679880234557907	0.433434840033058	0.948002359333351	0.226639717644370	0.551961846254546	0.620278122151001	0.259965278716868	0.0542973538999770	0.0147636628050427	0.468398760390358	0.122623901556050	0.584464840318106	0.158913526072725	0.535117267476248	0.711556426991232	0.883737320045210	0.320322632016148	0.373014324844645	0.284293074456312	0.886765115012407	0.328535803427897	0.274598434868982	0.623922644020696	0.909629978597815	0.447889643587710	0.250851633092814	0.798170184137338	0.170274589896562	0.746423200362150	0.716037342838811	0.464864466073703	0.545649264927060	0.373637675523219	0.983921784285924	0.264566354354165	0.174020887296907	0.370475519779316	0.570988144269953	0.492532786265149	0.0509146326559937	0.132369640030042	0.955275201170228	0.553678828448656	0.810526689988458	0.632832748728656	0.128609573532336	0.779889004323627	0.537621422723437	0.942771304822948	0.994759585555902
0.136651521898580	0.244172893507025	0.0596416235853658	0.534831709596897	0.213284894015896	0.746684629968725	0.758974161342075	0.708704616979225	0.702764803428255	0.503413843283962	0.123793528327212	0.606537245952291	0.810920785648706	0.198807159832174	0.480933407391951	0.387862894629115	0.857543808780781	0.832054705376542	0.435315805784207	0.420557514837392	0.268186372667860	0.840163937389387	0.825415460073693	0.383247921340015	0.651248663216932	0.447559022780024	0.324165238549624	0.664018225811431	0.799670794169673	0.552928708571216	0.113271183329894	0.255116455050383	0.766737557593821	0.0577392977967374	0.314698962300904	0.289539818779723	0.862272004954744	0.325875094193265	0.0519024840881931	0.0560957431770505	0.0640022573461611	0.440900790942236	0.550293944882800	0.723248195105840	0.415545708937644	0.763906381329514	0.708339230111793	0.461900114975770	0.674259328016191	0.428640136534168
0.858402188578687	0.428960353778007	0.268712345242794	0.289484866389565	0.587820626322730	0.977255648345669	0.993342763841508	0.992928441303996	0.506747151486991	0.910535782398710	0.284458991295818	0.714642867087912	0.476507752716948	0.623168912334087	0.729180222121572	0.382569460225602	0.259846667655122	0.753834556589773	0.903759051181981	0.283847869017151	0.550239103808507	0.0707552442693478	0.0350225850889124	0.884452236904782	0.169501870614945	0.637960896081718	0.669044416639185	0.535851657583605	0.907798941071005	0.142281739817257	0.700878852298407	0.305823607807962	0.168086658651728	0.396542885890120	0.183195571521365	0.0185029353190032	0.684762628110137	0.450492336647337	0.778018368946308	0.335197399918533	0.0792973954603232	0.875760217478570	0.160421044946278	0.674674046120504	0.576499797766923	0.841915497973284	0.590942358853515	0.834109708891139	0.385658394829595	0.267345254738739
0.199834124667075	0.0101774555217771	0.986680043980283	0.0683708974452039	0.142763225348141	0.383913512660615	0.356705749924566	0.162476485189887	0.381266098426960	0.206431022073808	0.735732806826117	0.401536353789315	0.116287532246184	0.0263153936543578	0.937559238963407	0.271452923967019	0.878062942706618	0.621863097261786	0.925105644987009	0.0481811440107028	0.180516896172902	0.378792075061979	0.405474972293269	0.255017609331153	0.531449241359580	0.709445291503946	0.296293863351080	0.829109418219232	0.974573935385290	0.380363559412667	0.179986137481548	0.0155486185338325	0.519724683593696	0.791320582163363	0.447473272545392	0.701496390153980	0.634197879289704	0.577843795117458	0.426672385823044	0.630904756752298	0.626954163968362	0.864951642952837	0.117089469573958	0.913981417236972	0.959500528651690	0.746948593323088	0.376993696231509	0.996172309529620	0.856946289582242	0.472951879363933
0.607339921764212	0.608821449044360	0.772206732094027	0.0849707455669264	0.0522235278251505	0.260205602313722	0.752857841103010	0.113566338672047	0.0649315348738551	0.338603675277383	0.411308102983038	0.858691021937975	0.875720612784640	0.318790961250692	0.517254402550923	0.867883142835154	0.188267616829231	0.394093180849151	0.505292452205831	0.219165982554382	0.678491869414882	0.268169433831970	0.249668755283506	0.909049841942802	0.633800858193960	0.992619809281419	0.929952043676770	0.267362080646570	0.119863491132223	0.396569245211042	0.803668080429507	0.587488093829029	0.627455609342921	0.594185462784967	0.326678616614663	0.952091371760300	0.141323291186943	0.0748443075998355	0.279961881386735	0.891977815013119	0.411333966195378	0.355150575228126	0.398550434016254	0.820960897369440	0.615848229131545	0.944523465722156	0.393825024763218	0.972244273128649	0.674824887935709	0.160845331178376
0.543044983654388	0.957975188197358	0.475354299957795	0.0683394681340021	0.683307915305935	0.877469536014124	0.110048497112667	0.912875425886544	0.358579960661015	0.574125621988358	0.828981892712714	0.920484982161385	0.635186379463005	0.532999534410550	0.903068748626668	0.741502457210890	0.759193837349818	0.359277961450212	0.627581809270030	0.239176014086980	0.0556884902568199	0.152921178784748	0.480896841642134	0.894560444751255	0.0140960041826924	0.932194870092600	0.281960434914488	0.176155780622799	0.518969763416861	0.576741695694105	0.513956104801505	0.962558310905168	0.713913685799429	0.309563092541107	0.279816289960718	0.749009335045582	0.0793022450665238	0.0573426693754819	0.333508011813132	0.673396626434058	0.638589685997870	0.631146447463298	0.831383004688908	0.548724636499035	0.150577896344500	0.919714225946387	0.428308845834898	0.745929372627336	0.608096918089583	0.158897811993886
0.162324692032503	0.0954465235496006	0.680899555553953	0.409816499150502	0.608559478411928	0.806095983510647	0.597045229614403	0.481656980372555	0.234251242532243	0.486932439429646	0.935114116049739	0.750838889493125	0.0972813490916307	0.326773737487972	0.218192642130913	0.447872730127646	0.0316893001122069	0.0888524608922825	0.719263926822411	0.0292584870372300	0.0340571844812154	0.630999579922610	0.880839127459738	0.398517160990578	0.470371335231003	0.0922294963888484	0.168879971344252	0.431186366407187	0.821974811688185	0.0194015027111201	0.548438361778913	0.849847674190795	0.306396105344489	0.901802906347484	0.931763908416897	0.756727389482938	0.876145347529076	0.300956435005654	0.366939952046648	0.685267040499651	0.856556962747254	0.864549250021238	0.185001205373067	0.0155415941457361	0.838270697505464	0.223074290279877	0.423025608994076	0.199956952995643	0.439425837023674	0.268341968826029
0.00565306812684552	0.0355905633801477	0.416934754931422	0.123381382309381	0.219655934781161	0.461121079779699	0.430595200320603	0.851805952008354	0.203504052888970	0.262218985690441	0.399066658162043	0.285591705194893	0.908439456239631	0.602190440610650	0.873219340172905	0.709638857830719	0.642339157082965	0.341677003639647	0.0239128813596552	0.702310918358637	0.286518454768013	0.316374816239219	0.280684817595266	0.625020001836008	0.886325971168106	0.953539972829461	0.745166604030062	0.475655037798496	0.637022798742926	0.577580061269445	0.207844759450221	0.00794029708478894	0.263687109426303	0.0931269898117809	0.399692412962547	0.542089075444797	0.420428701240150	0.521721248782275	0.794792410212093	0.695744793197218	0.763575032917570	0.0209917345100399	0.500785757513212	0.0946863574453204	0.726165419489224	0.509767188085986	0.218924283366909	0.0363292360197636	0.961285202895325	0.757120064889279
0.771485147165409	0.886235111325751	0.380149202893181	0.443016592662236	0.406279942301345	0.0909616879242212	0.730718017321590	0.809913803104205	0.813779583164220	0.579593462953119	0.0522113801305755	0.796815787888053	0.0350160215102984	0.361932727456263	0.0826929319308535	0.944331282902017	0.566870912760646	0.548670594067366	0.574932501996900	0.00763555477239597	0.0773900470329255	0.959111852529902	0.599142509308593	0.567597286185841	0.114028435678071	0.162795658817501	0.477134351507709	0.785220907906950	0.953910376899607	0.932196092808549	0.784588874596060	0.634025539141077	0.916003507324704	0.319027136248953	0.379423156844245	0.282062872879027	0.487663607210372	0.561880235062444	0.0386907855675434	0.799831433153626	0.976160296189226	0.0768202549829806	0.126314479899365	0.514758291470818	0.108846200368082	0.787740194021004	0.496764652079592	0.188604065746608	0.822906498290483	0.609174029586122
0.764787556255340	0.246941365057497	0.213270389075209	0.898939736964300	0.629907944762480	0.564268825273198	0.261176170571255	0.186759544269840	0.393434593593473	0.878327698975432	0.571186102238472	0.142765830129545	0.0397496941127982	0.134920636585675	0.465403416570693	0.174117873471634	0.376409545450067	0.460547461088786	0.0465344640640383	0.610920680279354	0.900572290255528	0.498673989242012	0.0262261386476100	0.894511885444997	0.442541151650179	0.970455087271826	0.653444541099485	0.130651597357995	0.946926373226851	0.106872780238886	0.526489632720483	0.359291135173070	0.615034263753935	0.886961614706448	0.592846449490407	0.244874846890166	0.460325494339181	0.241554770085929	0.726669335495522	0.660605167199519	0.781537245089357	0.376714427294387	0.864628453057318	0.952482638232214	0.161351540475342	0.522451914333082	0.0398697134798933	0.577547348622185	0.0104994319560711	0.966933032936248
0.421069352361882	0.00891505625333700	0.382937989134143	0.353639001785661	0.555307624725453	0.187382889148607	0.0948076815835639	0.247199856745663	0.0535751708614938	0.0609502223844922	0.747669975681756	0.504550190608271	0.988567891226263	0.913813503547356	0.0219298228079787	0.244596283964325	0.212548379439868	0.645452373435590	0.422531388268483	0.408089537451172	0.846605947069211	0.738608516725420	0.155198666268626	0.214165803867894	0.659547888161553	0.597006665267872	0.966575933053896	0.0513557326803022	0.966605245331986	0.732149758734352	0.571023363557369	0.114059615278847	0.0931750600170528	0.657431673442442	0.0685066859472768	0.286318217824419	0.515677249607505	0.912720162652781	0.872684459300564	0.519936595351645	0.935583203546324	0.149193663545822	0.766645688295246	0.843061196139862	0.297010289521935	0.617391944966120	0.564816498716393	0.628272342585065	0.141616734678351	0.773320765204118
0.0568131809736324	0.814920271448039	0.0296677515101038	0.120178119552528	0.127579062038263	0.531689585894733	0.450963489291171	0.0541888413672694	0.375051578272469	0.440876468930202	0.320243558104215	0.610687951481901	0.686181598460337	0.640558837291562	0.808280550035548	0.640929124395263	0.792156839532589	0.513520841267514	0.467734261291993	0.248946674813356	0.395698472582128	0.0127556688922719	0.833910870716356	0.00385915886072064	0.294772970267685	0.240227119123713	0.313027488227721	0.627506476971335	0.0673441884719516	0.970522786956106	0.422040758739480	0.540817926388617	0.627697202078366	0.684516890301582	0.205237662103164	0.963134410230015	0.271994390193763	0.825734269699093	0.285814782532667	0.331736410800664	0.739152167184324	0.0340968957071850	0.564353535554258	0.935012245967505	0.423582438892364	0.558240701061404	0.0491429593922389	0.364774751422131	0.482809835482827	0.572864576286178
0.585746995234228	0.140499436548767	0.472321065084073	0.569111025443708	0.169198331655614	0.355033321773383	0.640074510267742	0.608961456453878	0.774994177417674	0.0842580013374562	0.492934318642196	0.703796735351530	0.376689192738032	0.658774142295879	0.179209500791232	0.808612509899044	0.145443480124611	0.814426468563278	0.0226279867559067	0.652459724145901	0.169215265314684	0.605353188516465	0.194893367249896	0.880581461031710	0.950368401514900	0.0702951614777546	0.0764394578120781	0.0290875518506981	0.437534793660125	0.608885538697176	0.721156309917713	0.416421383244014	0.192028022891077	0.473948624996901	0.723618278102201	0.230695345634932	0.231579838051303	0.444545883918906	0.656849259385463	0.934172712819677	0.253619767514479	0.782249707503029	0.389569371944222	0.973413085109433	0.528414418289072	0.730992025590584	0.872281243332778	0.636558009588956	0.580618433453006	0.450223504237578
0.174155244434031	0.879866440284003	0.333372686843787	0.875032726365492	0.000999418116753414	0.314783504755494	0.132038817368816	0.777232429234510	0.165297620870777	0.563237615425729	0.221652754475949	0.383339931019849	0.504324252798860	0.675330331309865	0.165392246853951	0.853371006453131	0.489142450390656	0.0971832059869966	0.0650740424646463	0.320277088369962	0.430452313332460	0.576451321456248	0.829788035104075	0.235121635040512	0.694286247565556	0.300041215108974	0.791415146963651	0.136194609644932	0.320839942810518	0.719665612178919	0.0731383111712196	0.517098497408891	0.776964690064336	0.141244158432640	0.575147612830649	0.537321413436084	0.899534076872039	0.982062563214574	0.231886625099597	0.246476948149498	0.719250284659865	0.327245076240868	0.490137663316258	0.372526390066493	0.275097372620348	0.0634021161483509	0.860024759716473	0.891293458108173	0.292988963991134	0.287057077700738
0.728610660566310	0.0953767860905247	0.975844804109989	0.348574977103892	0.418162471197123	0.726741468842694	0.452822429824052	0.511064089112722	0.912218897036660	0.539310580291570	0.939273742656297	0.728683436587994	0.763495679287094	0.744557714206159	0.181603467162106	0.398117646920762	0.0128457468737627	0.463713560645511	0.923956335725144	0.103672124495835	0.416218136882810	0.807378820903335	0.338074859029462	0.244864622347078	0.206806527020916	0.813544823896987	0.365383979290258	0.694555598689595	0.134052058400440	0.302752325729782	0.594861918268641	0.886122876372267	0.864500505417078	0.950924881573767	0.200232503636967	0.205008252217627	0.908697326644413	0.578267561462169	0.621953941544503	0.511206371142388	0.693512615600087	0.817476329698851	0.886904095824422	0.320900690746152	0.827956080955766	0.492786526818370	0.338257942897051	0.253518207453690	0.438866965577127	0.752386592401845
0.534291049941029	0.352560101248640	0.555443538619757	0.0419210049087696	0.488485678876445	0.515772858133538	0.652199598948144	0.0277500884482718	0.319205781809233	0.768057900271301	0.482305289358003	0.887284680027887	0.0488747967795120	0.842177573186960	0.691436563311207	0.115493808747709	0.186612024812195	0.589817489604743	0.534142863944270	0.535564894512648	0.728763483255897	0.654968061518584	0.671116549530980	0.640917035139739	0.554762325956739	0.0767098742008153	0.585099389225413	0.515678957454232	0.134585150225700	0.459022394078519	0.861977364476974	0.149395908274354	0.333581611828889	0.882626123493787	0.843480345277107	0.434041294551689	0.603642852234244	0.234423496393930	0.0751237673533113	0.740317886475583	0.773318950848084	0.173619050225113	0.905048281577648	0.783247900846885	0.792784736413836	0.229924038235982	0.974030463434996	0.286359337940548	0.398265186954992	0.0943581612914803
0.253064287751413	0.593420567787491	0.846303637783572	0.142339719388392	0.159868843152470	0.790644897912478	0.826998331558065	0.990385281566876	0.329779668283949	0.233090272198938	0.539996086873947	0.0558483212688232	0.725927656593860	0.516657167709074	0.213763519227956	0.0802809517729943	0.485230456949770	0.187172070539839	0.366796468997375	0.164870242477034	0.406473678914791	0.878228395135494	0.0523663190627388	0.304524481208468	0.879278484511919	0.354473095439048	0.183336706183362	0.542582420314772	0.805947660318698	0.0480286131823641	0.448801060579290	0.434676522661601	0.135413999328541	0.437438546090718	0.423730001010525	0.142211972469126	0.365236483082946	0.810590442462569	0.966755875499731	0.254168532971016	0.747217085683957	0.676117732631756	0.498388955348408	0.212221714332720	0.273747993077394	0.337391081769921	0.954775008053706	0.125419176245427	0.137305480611584	0.106785749855255
0.917056748285585	0.585181638478593	0.408063494401911	0.0765928348764171	0.666838577223759	0.204492581358956	0.308076908420212	0.500939923753605	0.204235670095109	0.587361742486469	0.221057099703633	0.138216342567174	0.701328058598017	0.151868701454032	0.298104859773207	0.360467620079557	0.838226076700295	0.611330146637952	0.363946179540744	0.883438702353724	0.951807457052550	0.902372925442161	0.734309066385156	0.825620811888813	0.557857690719796	0.132010874408976	0.0769189422460057	0.808483508969732	0.524764264394895	0.385352105175205	0.652577390457010	0.0590388082425261	0.765467158330414	0.834956800914038	0.544750962597235	0.375583774965978	0.598590500684565	0.451274164510932	0.609969956623824	0.845584758584760	0.318383666829912	0.875600480808911	0.529226950242885	0.959152205838633	0.615694400284643	0.551638107123105	0.988620997542052	0.528573772748323	0.952761708644887	0.734893629307165
0.758194529715416	0.667681764184503	0.462018163773892	0.740526589300887	0.0179203690512555	0.678106077559796	0.402363579005054	0.331997486961156	0.767214736379813	0.458973866822360	0.0959450018211512	0.863064978725380	0.458890825812503	0.380664274287961	0.768335147059746	0.828905549640201	0.141056968599460	0.0519419813683460	0.151373665826451	0.666457012048093	0.911985020914832	0.152232856672578	0.499481777820457	0.883688710947261	0.752334060151412	0.158179630334593	0.153662766530705	0.793686029689862	0.944256970581438	0.361716380248139	0.303473118594698	0.381030056945427	0.318613733518638	0.325143400597060	0.527967383839007	0.793560626787436	0.668487146264776	0.249969169410276	0.383715179754413	0.538154421989849	0.510430957211810	0.757155472370129	0.909700719119941	0.930232869221638	0.101550723794203	0.743685672036025	0.157717674744754	0.820766361991123	0.360044666230198	0.354592025606987
0.887030732228013	0.648027115055705	0.826306720846432	0.456525127319000	0.119675356519242	0.0524855426380236	0.884231316046448	0.173883139944506	0.0699731489528251	0.860981521803687	0.0601654164594785	0.421746482549435	0.582294808955250	0.821019401441083	0.501150094646019	0.214609706276641	0.732216987411750	0.575726948453721	0.149608598632666	0.847742491914359	0.951414316510760	0.192580086806526	0.943299937460375	0.945372957985459	0.894900792229508	0.0621470516173679	0.826875990170966	0.501867087038036	0.988340076638724	0.287584055249314	0.607439950952842	0.722369468378458	0.252379511039797	0.367639299837922	0.185107820794947	0.812815650855027	0.894564090918275	0.955437531793689	0.0305697733414173	0.910136134062759	0.773066476433342	0.229625714585824	0.578598446989567	0.365729487415287	0.669963217389328	0.412305545422802	0.00291835029377641	0.299775460104113	0.836977407273554	0.580633599689430
0.0687981711037167	0.433369067338592	0.991203199868745	0.668249315315529	0.952125308877993	0.801172362362499	0.700579510055142	0.625636394848839	0.950033948013614	0.660836094448244	0.819508874942269	0.411314174537886	0.339089801284837	0.171364379342800	0.909464806507279	0.791040323906674	0.691066915983427	0.842344701828773	0.350802091637144	0.762661063721127	0.346001202788865	0.790975648641478	0.289772416367565	0.390795338404620	0.841844173064890	0.701843478892324	0.300956742633309	0.276632057868203	0.409894179847122	0.816712735890955	0.278902309933453	0.0951192289399846	0.200074611449477	0.794839466004007	0.0816897139884339	0.903790906459165	0.0873355239070054	0.142650346985794	0.857565586815090	0.350706410146470	0.572815526042185	0.358943619285115	0.775785103656777	0.344912389725990	0.347396597850599	0.507618332638558	0.248179960361520	0.787678917413547	0.0413357256847293	0.298855434035719
0.183528195527840	0.139758759099258	0.523947649263609	0.699246075603128	0.975853970932192	0.678568638819314	0.241872295147587	0.575134832806327	0.158209784906886	0.353879166108453	0.771478304726038	0.959141340568648	0.170625413666577	0.329975281417833	0.0578529030879383	0.654688314176377	0.0344926197846326	0.499725973621345	0.335966095668561	0.807013774619851	0.290244208783556	0.0607051042239655	0.376560426992884	0.801320064711665	0.130856682645948	0.0864816970794666	0.383884490005655	0.119664941102955	0.371187877142478	0.450528094868533	0.799562340196158	0.667190397441320	0.0690098523576854	0.0993087162421777	0.464093622980913	0.540375734165828	0.539010349313424	0.512563384780399	0.603543185381736	0.935324882715596	0.953850335084432	0.363164094081499	0.661394630545105	0.692681628396483	0.669495603356068	0.128972372590063	0.346290120726571	0.437012573040754	0.423830588052359	0.713680941894540
0.737072654586589	0.751929507975084	0.925436889631448	0.571357212390758	0.0309145386684058	0.946008945084062	0.759831815719588	0.750985384525445	0.286445866401004	0.347186297893882	0.195695731019737	0.750245292973041	0.399193403900560	0.966471986909258	0.436751928242895	0.0261464480617988	0.488857263608460	0.439024887659214	0.784027846268716	0.632952443655251	0.886700762839575	0.389827192453456	0.113755361650924	0.157113287977468	0.189153933851989	0.616787239562239	0.650748947230908	0.886597760157759	0.226854092445029	0.806632520363243	0.796169117931073	0.296400554372516	0.551910735123011	0.951781557660750	0.0305547757004935	0.817863312231253	0.428449936007297	0.971925137586938	0.847840405091208	0.927719459132508	0.171572304395605	0.267443111282436	0.469657238940880	0.716603864448832	0.295302241154495	0.214835656563848	0.233338712802426	0.550539716147499	0.0756379701383665	0.360486200417661
0.696714852649722	0.241786793587219	0.739021861521925	0.628693341954442	0.493881843753437	0.0915581428748301	0.290925737193430	0.153518799776586	0.687129114736950	0.253718102314479	0.895118154553159	0.980997114259686	0.919777194544381	0.806292596514217	0.572254745571166	0.785776285897775	0.971390410156509	0.149057083245688	0.486739211626018	0.710427307863708	0.210030796707028	0.299965854261437	0.964850707268855	0.625165396779904	0.153639830892556	0.173771583224603	0.817370524039485	0.970288991112123	0.446030958823852	0.790172935024334	0.954086903392649	0.598562764039923	0.403811623172016	0.00147392291052195	0.434984157549178	0.708416645332428	0.617153494459035	0.648320621265659	0.504616246876344	0.587700360395952	0.907235095101850	0.337302762280291	0.219767619845275	0.800343496437690	0.680427967038852	0.292829641356233	0.755891184137008	0.986114473782701	0.313814877315829	0.718459525105082
0.776992905706029	0.650459322478062	0.567430056171921	0.877763925090051	0.862722128138830	0.908438370578178	0.277438718955492	0.356787196602359	0.141149823637791	0.952528145373397	0.684300146224145	0.233515805625746	0.226045437313252	0.222187929982210	0.565067159777179	0.922563045272989	0.112451379350698	0.0282794508957929	0.464798012873766	0.688663539117781	0.130876547760118	0.734179906575914	0.432511567212420	0.698985352759655	0.0289020656650996	0.651401064738548	0.766266219369973	0.942526312878199	0.266221437567159	0.282957873186578	0.444338165332343	0.151851989802075	0.750115800816356	0.295395849171415	0.557864961322982	0.0432088518866429	0.558875876956837	0.614671003416509	0.00791083757342614	0.101762134380532	0.752219422620808	0.0869606489015061	0.602589738655931	0.593670477334659	0.393773066700295	0.449965831563606	0.225927682042708	0.689780984124998	0.945982651440048	0.995323733027604
0.501903419153744	0.857374060834467	0.968777662942908	0.662351739628039	0.242876166293110	0.509953037053204	0.00610780302659897	0.143950800246145	0.512086650483433	0.298200989823935	0.656846481247616	0.0962267612082910	0.361006696151087	0.999773122694756	0.823816567226359	0.492313130975707	0.743213774200817	0.756669787984348	0.131252551596790	0.320947861137131	0.520515887325233	0.104209253757311	0.0845632009931329	0.0858689331204349	0.00908489849181371	0.498696405983115	0.374175557582085	0.638128132512361	0.459096393967459	0.0683092386250433	0.456882812653057	0.436377106681521	0.487183502440431	0.0484545523824337	0.638782129306526	0.145945980419716	0.225850688199737	0.469650371915959	0.919073177464621	0.366875939722010	0.286175231686453	0.451559652004615	0.184258996781770	0.0971750120720246	0.391818329756063	0.240282116532755	0.448443245432694	0.970136776630278	0.854503454518775	0.0837001049906664
0.425496828002627	0.0843704710451489	0.824499419818922	0.875413611874802	0.834270163718799	0.614903565140055	0.374711141145558	0.850607655245249	0.721326927294165	0.158406077778295	0.990381201487954	0.384582199218900	0.324562012755833	0.0637386974643527	0.126098827482582	0.834011655118891	0.638541371339421	0.796106235942840	0.886391470888295	0.531648494500774	0.905462749730804	0.792575487554153	0.716676412592981	0.531179572788440	0.596451741972037	0.284510688567093	0.189862477802470	0.0905901520413662	0.432905328118769	0.0549307282223953	0.599817138290485	0.0126823005250837	0.384786122713223	0.442740383821396	0.0342174132925895	0.233335662736813	0.104519529950634	0.577780697646748	0.410704795653201	0.275845534967993	0.627410342635826	0.454664027740148	0.197509715511001	0.559509166370969	0.206963300889426	0.263263485549617	0.259444566598520	0.0959658384301467	0.173531117920384	0.468205896953011
[truncated: 47 more columns]
