# Supplementary material for: A novel user-centric happiness model for personalized tour recommendations
Source: PeerJ Comput Sci. 2025 Apr 22;11:e2837. doi: 10.7717/peerj-cs.2837 (PMC12192884; doi:10.7717/peerj-cs.2837)
Supplement: Supplemental Information 3 [file peerj-cs-11-2837-s003.zip › HM/pr01_10/pr02/Connection_3.txt]

0.0618467284321816	0.305618565387151	0.486044580856421	0.479804639498942	0.233758509419114	0.406795596201434	0.158035600442980	0.218466390365994	0.168934870154170	0.464422567809928	0.180648528363546	0.0168458965605059	0.250136275471264	0.0417910568339964	0.212741559043241	0.150058388766880	0.0656768426716748	0.297091456484972	0.146777797208720	0.337278712814384	0.436596978804920	0.201265117798508	0.391364471375941	0.253393689767441	0.444283261070283	0.304524662191904	0.415279869367652	0.323250877609191	0.0373540574494050	0.129811717145604	0.318761319669999	0.421310915735310	0.114511473396494	0.0307042551125644	0.394923184232549	0.354950223645598	0.123350540567778	0.00498882802484518	0.455656613584925	0.366182873892867	0.133048750671484	0.231413961581315	0.0145177548617720	0.430996073241739	0.0215449801888682	0.362260153428485	0.445791285879214	0.172897256928528	0.449046118705194	0.267941794461648
0.410498239495511	0.427885945680868	0.0157299677795579	0.323173032722011	0.0706680141683324	0.314486552037815	0.0387437407577109	0.152149234420839	0.137598246422671	0.366051925008130	0.370814546441412	0.212126635212076	0.285127934436203	0.256332766802732	0.202169076044843	0.00106101241660528	0.379891735591260	0.249311256368125	0.0576033730090155	0.417579819011518	0.0272698369548985	0.107880626086257	0.266198846609374	0.164043870624374	0.131833004094813	0.459461716005276	0.409179941241670	0.00180265225367227	0.0912254681003948	0.0668572541830843	0.212142790608550	0.0156002264758867	0.131839826773989	0.106845745411444	0.456760307776192	0.0846619742272669	0.0851413714850304	0.0295766520376671	0.188110141730354	0.0755526394301688	0.113269324713632	0.0647196226444733	0.318550936328409	0.0628246261430157	0.378815860522423	0.409652679973454	0.293069914378335	0.451477473942856	0.0292215467062903	0.147444602982070
0.318948810005718	0.335398554490112	0.417702275222429	0.189786742720144	0.0340672286162942	0.00111909928041665	0.425307033001853	0.145430165304520	0.00300548655855809	0.374924010369062	0.352950005014716	0.244991836403127	0.488315798371107	0.416432412390692	0.200146441941803	0.475553678945136	0.462868090336375	0.283926329643894	0.187545815493993	0.328243967437716	0.250200387757591	0.0393697416233174	0.126676170910626	0.376762070547074	0.117392762652165	0.366787221686561	0.469084701876752	0.141443952674806	0.0158438310009539	0.209614209295437	0.452765674034301	0.0936350708081026	0.255692616030041	0.271936682232374	0.266627179992802	0.296691236605177	0.117528417522977	0.161326185253859	0.114382386274816	0.407616638343540	0.000660390036655800	0.274692331290499	0.0297293934872689	0.322790127861751	0.329823764557696	0.463235818688382	0.469337308849533	0.00635043413307485	0.0616590755373724	0.451436077111159
0.00805990094110759	0.261796022355580	0.417856674085430	0.238287340440165	0.357121203459936	0.189861969863467	0.0722634534742560	0.121258154442500	0.400955984308749	0.203659801552752	0.350446086435537	0.291752235233639	0.246427590507560	0.452306749268573	0.0559613219529471	0.383149681665998	0.416353787201113	0.213252125668177	0.414446872528385	0.491958488248238	0.216381607264181	0.466529930882568	0.0354772925058270	0.418002912301677	0.419828613862119	0.150573476050424	0.000163048170059465	0.319300297375568	0.362468154022936	0.253430255621271	0.208660441813423	0.471797199675999	0.107542444055927	0.205322306130041	0.402038222245251	0.304032459663228	0.137730537976212	0.389738253424110	0.211762435611378	0.454801265930617	0.446503685818096	0.484754661590835	0.0845980570191061	0.218659105151165	0.299729660494340	0.257059995907072	0.309039938633870	0.0661114020836743	0.315362871684198	0.0406937046478456
0.447977313819867	0.149407705053511	0.0249287506727965	0.455944906250359	0.153993014091493	0.452202848246218	0.185242896327006	0.468341805011167	0.248704142369285	0.119745847793942	0.00311289370575074	0.0416348737906471	0.200441433195998	0.361797956134873	0.212155386618817	0.375652081094075	0.129700580426268	0.0381197211769150	0.420888290977381	0.489894935945642	0.452141245816606	0.301435780486149	0.312901665585520	0.126858176138451	0.247770014862969	0.247787239515215	0.320194612316881	0.296037289801823	0.0720794049732194	0.162162277500050	0.0770291637584312	0.473961069378846	0.173054895448022	0.450481603025187	0.281330178305519	0.386179793493447	0.475803313085158	0.167739293153677	0.136798110447396	0.388971230591587	0.226748753622843	0.221070244869855	0.342339871203629	0.306302533749097	0.113497374907665	0.0965716440709666	0.125359519779232	0.194031327146585	0.185052172856933	0.393737449999084
0.257687528559989	0.351984539325597	0.272943104445415	0.00742692788393673	0.335581985855781	0.340175832532342	0.311195716540626	0.430095120413518	0.268921420662061	0.260425237541520	0.187172800637921	0.330077314988892	0.497495130910149	0.191497912150252	0.306772941333062	0.0694324185704673	0.106510883681045	0.145293326728964	0.332619225778899	0.125076506798989	0.315091675713339	0.188746086607515	0.0123407350644995	0.267212508395160	0.0761831832064527	0.129081511749191	0.00367784638824292	0.162644602342877	0.317963408304013	0.342344400209851	0.269999631885181	0.226492195601573	0.373908545564050	0.0281447684931703	0.375438225980884	0.0281368078711963	0.173335491612440	0.309784306251485	0.222282921933333	0.378561568212822	0.289210502752099	0.295481964913164	0.277283656283467	0.368741207378212	0.356857180475548	0.301450453760811	0.0512687263926977	0.420310505178737	0.159786136864879	0.0872042472250387
0.272260969173123	0.190805437994441	0.471584919827739	0.0783469236169812	0.326210417711132	0.189411565363085	0.498775951215685	0.198614130218918	0.435456262310662	0.109538680054452	0.450747809646329	0.0261526103851963	0.130499004172621	0.149008527993182	0.494030642877771	0.174659771321313	0.261157390841913	0.280667523661397	0.480069987943127	0.312285351771095	0.491518111038478	0.332465720600004	0.0310212462547644	0.217582616482079	0.115384077904748	0.366427181938276	0.0532105533463069	0.494475625610864	0.394923779342408	0.221546755513334	0.468545683980154	0.405416275578629	0.206809726592639	0.221754623717036	0.00461517718965004	0.427362573474222	0.148660968904550	0.496442858732062	0.313757523450712	0.202598761770391	0.157802769425412	0.0554851235513983	0.00301791682833413	0.151639723581622	0.362251206545844	0.0990900939836679	0.273181950591090	0.106633151455009	0.397847165596699	0.359993975871421
0.303221104124263	0.283842498900743	0.160736534934995	0.235783938264924	0.265524419172551	0.315977355351167	0.258672066622846	0.239709552179308	0.361421784333224	0.421193951949374	0.159172414038626	0.278415267065998	0.332662355370080	0.345855817857409	0.109950389419748	0.0756702802487390	0.198678550412521	0.316666734160860	0.471558946105352	0.364121211576769	0.292600169761273	0.396095132222082	0.0648059911391576	0.0788520728477897	0.328976978542349	0.0583803755207577	0.0533972066274765	0.0616179231389366	0.283126563304494	0.217831539918764	0.330477532457573	0.464439600355048	0.0278762807746591	0.268906263588773	0.238392425928849	0.192142162772202	0.202213104097889	0.324002847476201	0.267320626768288	0.350950540085622	0.497008437533095	0.0999261457361115	0.144042576313178	0.0214838566409633	0.172108984887802	0.205196287588117	0.221322807409058	0.467617198837978	0.150852405837286	0.116003330614122
0.380218108920090	0.443930477655614	0.403233401896667	0.271495847422628	0.357553515881153	0.121634761235295	0.495255607575158	0.282498046547430	0.334042965837423	0.331466454525647	0.298541461607404	0.356012624567472	0.482128308084759	0.440228463414606	0.177040538955151	0.248360339128962	0.239554891276795	0.465387929524062	0.0563497461903638	0.249085157633654	0.420318258797624	0.166746064938500	0.225307036143718	0.300240601835920	0.281474190620038	0.373020781628801	0.183554521927100	0.367938493183175	0.188706961944237	0.396511757780838	0.197328720781908	0.336358640494264	0.195014070680030	0.0670303001729092	0.125164763262652	0.199809480514429	0.151118712897494	0.269887910159234	0.192721079987152	0.282730468560688	0.491946441776502	0.0814820515419201	0.188305782379676	0.417753765320605	0.0163754129303099	0.426537407112685	0.345753067901759	0.484900189507916	0.303730844191007	0.103568741400053
0.427673435938450	0.421474644497644	0.300699377626405	0.0298455161929042	0.252405311511541	0.285706535801948	0.113267231277919	0.244809694773273	0.0894138961518542	0.408117642583228	0.148897591236160	0.243955312630036	0.335575518189203	0.462274153809759	0.133120939594063	0.404326126456095	0.496951819789274	0.488884578851117	0.324143724612793	0.424914147479637	0.234406890289831	0.346329432166900	0.336167921961289	0.468725380016201	0.145914368824424	0.404894553547096	0.119803850293356	0.0783085100547529	0.410793057755766	0.407778184842056	0.129495271079484	0.186166139819913	0.237241970258211	0.270473612106071	0.153959129209418	0.162708742699126	0.378655541817750	0.116127376525390	0.436725049540346	0.292368175961725	0.482273945541767	0.0184387136488204	0.0732465166828291	0.184654089777095	0.421807924116437	0.214540895278516	0.379719729056153	0.187629277931216	0.230986121582559	0.108066054762262
0.191434224165881	0.449399277916095	0.394810232561519	0.329015152814041	0.243999679252614	0.490864386888211	0.199002593210107	0.134905816336908	0.275247677437300	0.396938800051285	0.0625071906428639	0.308800322952989	0.149587428217207	0.0406263876852483	0.145749016982587	0.316434396720573	0.302239228889706	0.0467982730029768	0.240402025839720	0.0954591018109435	0.272611164846920	0.101907838582766	0.428055416739058	0.0538792893875512	0.311152492357562	0.372616840605831	0.173070100848726	0.217323705712348	0.152440414753252	0.376056326854767	0.423956079985272	0.202847845490675	0.412660358238588	0.428684096237952	0.483474552212775	0.277695055243071	0.179871947032019	0.369916113531854	0.150174367448523	0.172457299633704	0.333132619526085	0.136362331983725	0.0372668077355417	0.330669653216674	0.385150057312016	0.462829289657462	0.199710593362405	0.492431421158254	0.146296345527535	0.488335272480462
0.0423245943086127	0.469501545723278	0.399592517522158	0.444817651689521	0.248919154515001	0.424841009452758	0.348284344755820	0.494870071031108	0.479937539343986	0.234552601775881	0.194177834328528	0.106888787381016	0.265563263407661	0.241336507286387	0.0941947707554136	0.344200748846424	0.472454323163638	0.330867472208972	0.0332603459745612	0.0620718936110841	0.0895520604707899	0.479356797944946	0.249222712127296	0.449990717364437	0.357952704146189	0.168571657056688	0.124809917700114	0.416121609051369	0.159686548768416	0.394627970660640	0.472528037469953	0.219411960896007	0.151821785568556	0.0990086816649707	0.104402180297182	0.147710051609806	0.0624497858065398	0.444496172576425	0.200014857809819	0.352116619750322	0.363079088187264	0.115066794950142	0.230371438113573	0.447859959005770	0.254823318405993	0.186538859155913	0.283706699500026	0.0610428472904528	0.416209478212036	0.190924503189088
0.366936649390636	0.407717577969374	0.0247823827891055	0.0548163030576059	0.467987776662214	0.141722092844530	0.0323203797267613	0.0918378481330620	0.298010835993150	0.154762489667287	0.408843871986933	0.322829331030678	0.000731587586211502	0.0641325278653881	0.0114298118128087	0.319785108927628	0.245221107569245	0.301386449742719	0.448885612766001	0.00139521066455595	0.317230848385220	0.355916228202582	0.0243922520180640	0.275232495595235	0.140365517040099	0.292162490218169	0.193532157071957	0.179954780727412	0.392489945691465	0.250633726542221	0.188499918641558	0.339324600351574	0.410895069659522	0.0778045506453184	0.260238126386937	0.183060001017178	0.308591279736135	0.429903812956303	0.258861757197359	0.0804318395113648	0.167021277285989	0.179272344386829	0.185197189693831	0.137049532953472	0.353481639381441	0.349123184581007	0.102791962464031	0.380478735050489	0.285262978686594	0.317644448223522
0.165994666312215	0.000678914393015540	0.141599316920473	0.218886557109057	0.194640841398263	0.341228832225109	0.373830791189182	0.430828362462011	0.404285354376194	0.343789623756871	0.490587852121663	0.190321145642313	0.441894404701134	0.126455579620503	0.224702090974242	0.364660863121784	0.218973279886134	0.236908931610463	0.248615064468496	0.0764763949909216	0.481479387684190	0.0834532960621877	0.156916179936396	0.213678343410634	0.206136579274538	0.234476052477970	0.210519185216777	0.0381190237737166	0.251868218528638	0.277590961348562	0.0336400922716780	0.232535164371796	0.282839881645930	0.0306888839069339	0.112773064698835	0.174524164335806	0.177759726856617	0.298530394305175	0.0309123572061681	0.000756966683379046	0.261386383176435	0.0671713494854475	0.412278759205566	0.498949238524892	0.395586953698567	0.294312710592522	0.471764305206635	0.289680841568014	0.0352540569283810	0.0232820195252593
0.419874767437322	0.00154534877873258	0.326728411989982	0.140115044803662	0.0585725828637881	0.179062265491000	0.210200215616407	0.0163162860532281	0.492266177431722	0.493426111694984	0.430994917643577	0.0518564200934443	0.202191928653884	0.441980767376308	0.121820096697351	0.429922854042685	0.386327786194429	0.178128171248138	0.385651714429315	0.267080412321709	0.267006875725866	0.221388586561105	0.320815583860259	0.0761904151813840	0.181102856707065	0.0436325172300345	0.320038644572713	0.278462772870397	0.130498365966783	0.315374869192223	0.0907908843379485	0.476632084063125	0.0271908084331748	0.330536994466123	0.283598936915402	0.315112027769053	0.181469093309155	0.327376071740097	0.115683610289653	0.281000426070473	0.136677182804174	0.499297298646641	0.268767828031514	0.417176690694090	0.165334509112448	0.0504330717753876	0.256403322329545	0.310578271233936	0.133155845438231	0.116034189753082
0.185861654008279	0.0437344081593757	0.244827672664236	0.492623156225602	0.120211776985619	0.493463384980925	0.405658710119012	0.165979009793326	0.442962223834969	0.384966937927771	0.0419104410480030	0.188755759381373	0.150602793256736	0.0981384566067048	0.434363272369941	0.313477689707287	0.372033283649168	0.237789220816610	0.0301811147119846	0.255316802568239	0.239807126144199	0.316496784181174	0.393193321807288	0.123773001256732	0.390696011001264	0.414358713080036	0.393776486478304	0.136965112111138	0.366237762078291	0.0489945824231552	0.287873807607785	0.177348991068017	0.130007090383747	0.00930132096566572	0.499081763037049	0.332221040403452	0.0342441431874730	0.457506996878363	0.0592429957805145	0.273242062472007	0.359189514217784	0.256760427366170	0.408758041473759	0.395671843729156	0.456837570977044	0.206197500104451	0.138123301036849	0.244952120223257	0.0854374153812981	0.437420189479162
0.414107635016815	0.130363675602160	0.486426118505401	0.304379353667202	0.342454247314573	0.0419931478780944	0.189802642885306	0.374373497891479	0.106918501556556	0.414790423362596	0.168855995168562	0.131430403754326	0.475290795704225	0.0606768273684831	0.264305383721310	0.0902956864546942	0.221452033755500	0.335511009141674	0.131228732452014	0.192607939939885	0.396833041512968	0.464983585796104	0.144575246588099	0.223684396851820	0.0677435756509905	0.342972354219422	0.134997211810333	0.0660273396548452	0.0814749825093022	0.122838090968445	0.0929425157992428	0.169510430925658	0.294551775601133	0.145551468282312	0.0659326683655993	0.496048168308448	0.433580935889181	0.216591540319578	0.0493900179367516	0.275413880910634	0.389008778178801	0.193923152367515	0.230190413296543	0.328306354082203	0.288352481408919	0.462354113516751	0.114569776249270	0.110225176936842	0.280153711015589	0.230071274030431
0.0882593144807801	0.0113993353204667	0.374244954988541	0.126874603459223	0.419626807529798	0.125152943180850	0.159533910108392	0.322183229090822	0.0173150306562334	0.353042382725156	0.118064583186072	0.120642806326501	0.230324096603108	0.271847496730411	0.457067584070958	0.286653273166289	0.0265000262550218	0.479822598496898	0.325534684351239	0.155298226858206	0.0463568594321474	0.264665484698944	0.248934005343524	0.266391718848474	0.451034757274835	0.133662527547877	0.421991180362955	0.349827424484406	0.460537611051110	0.307862571144809	0.145724177975633	0.447930023358704	0.239866807719226	0.486911913300891	0.477338292451472	0.472180631081035	0.228948099008623	0.144880377921120	0.445137727773488	0.347268380397165	0.0405321097645247	0.124926378972965	0.00701690719110565	0.271836509633260	0.143954637072699	0.0277752367702818	0.476464207250929	0.0720671222699807	0.101045252037137	0.00153178707858848
0.0647599305173334	0.212042409402940	0.283920574869404	0.0663073634241813	0.485072316449017	0.405673307657503	0.493025533363307	0.0846189813258323	0.225561895701587	0.297668209323874	0.158902693966085	0.311462025187257	0.143823755520865	0.157310374110711	0.486965088529454	0.0817830781920267	0.0439109220787081	0.0445421327532052	0.0668019552248870	0.00177772372660517	0.440399771430671	0.313237211974016	0.409217307988476	0.177325567149286	0.144818042939070	0.484741782296226	0.370234190110936	0.242952453758916	0.111111731332607	0.152479978803509	0.230832053467333	0.272717129129226	0.0993253084922415	0.382320227134890	0.0619387557489003	0.175173930933227	0.0388076926081600	0.315941150272963	0.0166945386932001	0.463747046027200	0.110790070203913	0.182376213233206	0.00249160257162484	0.193340664817993	0.133432430130174	0.192023773001751	0.344710414805343	0.317587852652149	0.246184405554680	0.232470638044965
0.439941791208939	0.170532484454614	0.149482081728599	0.272502445609212	0.107584806402017	0.0422115519390427	0.359090452604864	0.476102550361217	0.00689727838904736	0.376437060041271	0.492224202737175	0.261463881078775	0.0423133192881907	0.191020457534008	0.292712979331165	0.453025867787755	0.398992978838809	0.398871229923526	0.319272868412393	0.407621222656836	0.00193676775674362	0.340409461363983	0.297564146264613	0.386557406136189	0.249778963054901	0.0918871013329177	0.413050974456993	0.0913581254068518	0.0418043586740017	0.383483801375639	0.173488720505726	0.374641858665735	0.119506331124141	0.121841965104671	0.0931191028790592	0.0964989724382767	0.452460597941019	0.147710919742977	0.419517495950731	0.472105154434018	0.101979747018579	0.199528770586072	0.0831133919389581	0.411116043765043	0.445089089523263	0.120320058173481	0.353936374948706	0.401207846758959	0.364683709814142	0.412035946580345
0.0220395642338483	0.270676966653852	0.128054890530919	0.413901965735461	0.380171673209119	0.265626981870929	0.206591679284949	0.271635117696125	0.236855374566455	0.248361101912619	0.274125445628208	0.206618873247088	0.291090667584257	0.395769631425922	0.0594876913368397	0.0386713925666604	0.327791186480597	0.295387873070443	0.192471547483937	0.319209229083179	0.255764546099713	0.461598761579048	0.268212304459100	0.440840571225204	0.391795194089012	0.149970461472449	0.0910961236874620	0.0506072690948282	0.0368507768710797	0.133614546183545	0.159082858269892	0.0624385995689338	0.390096739615758	0.341058030524755	0.323251355291621	0.459788069186323	0.140847940397200	0.311014395183670	0.253633362408148	0.451631664662763	0.312049652947827	0.463150379824834	0.182969419448677	0.297667256963469	0.183050594786606	0.113904303470067	0.328460955014256	0.334821629492091	0.477498191144303	0.435942785850822
0.343360009240401	0.463084541291536	0.443281897205774	0.418503135511412	0.292051424929016	0.400311489573975	0.0493151186214569	0.125706738077910	0.475598545364397	0.432566327006030	0.374625629677213	0.108896017762933	0.0765343487215463	0.419589739770130	0.463266294465672	0.169267325070838	0.0161677767232092	0.456098377126038	0.382849062837350	0.224169690350960	0.339231817160398	0.0764170711262290	0.165436570309970	0.367046046738063	0.338531031348803	0.205592445344431	0.0327180913778246	0.100792163622625	0.384775828831024	0.0197531521258144	0.229957289806223	0.226617409060752	0.308654959579550	0.0689272551125831	0.0640845387495092	0.144346025166208	0.306938921283657	0.0237670970957269	0.0568582205222789	0.302053143195734	0.362602557768547	0.247736465319944	0.359105238224857	0.390820660347312	0.0750076937938491	0.178560193566162	0.389483724233506	0.235801478794797	0.381184169988905	0.150537263039630
0.366886452466796	0.149249723529620	0.223400431391400	0.416674323517211	0.201475788785621	0.369411620960532	0.367279562583205	0.289286154926806	0.124476139352717	0.0340138470647062	0.420925867362045	0.429276808560415	0.0365471530847453	0.340118192963385	0.296780386240579	0.290308773698566	0.278533414840596	0.0505646594438094	0.326457841078068	0.122042885130954	0.282873823421974	0.202860396857264	0.205845113125707	0.203216103180042	0.0749058650094499	0.118244593557710	0.305175131056472	0.0673730053689950	0.408838513347172	0.148280888766494	0.117947460048262	0.0373747192278832	0.0720643998038064	0.314905833512774	0.0406602514284221	0.275429713755667	0.330928971046607	0.497304947624546	0.245222828481010	0.463104878491759	0.417182093849118	0.304593502374888	0.0797118183888856	0.493837278121854	0.473163784884929	0.462051280527376	0.290234777937128	0.472239057231527	0.0400340694674510	0.118002603439313
0.218586218622329	0.169042396925641	0.407993626648104	0.101857717146958	0.255020168878784	0.0708314901512295	0.318653145176741	0.457738299516686	0.193211400277209	0.484272970106496	0.0834448534935142	0.430504126649817	0.290282388415423	0.208461003650661	0.441807652462384	0.237617578746138	0.359900777446095	0.146647321483566	0.190744532641258	0.401692542998453	0.239229323372599	0.156237999421389	0.397003120343614	0.302089372801034	0.348309739808956	0.0975276613405426	0.350776404637522	0.161894576998882	0.370212767640250	0.278182487546846	0.0138760187947580	0.331670306796669	0.358066010085438	0.428507346329927	0.329613527110555	0.459662076907164	0.100012297948398	0.103382074565223	0.299720860087767	0.0584731292059137	0.00944769096332498	0.00240423177845617	0.139385735360101	0.394126900221169	0.325417657299715	0.251249173164072	0.251615066806562	0.295740433794449	0.469123112315054	0.415789131364512
0.189919458453814	0.429740053603395	0.0491686508723189	0.272208849624387	0.247822109542524	0.218947128952511	0.0369209383680331	0.447798263072198	0.215716688213027	0.0493781559855001	0.451548804644792	0.141969505782415	0.143507376198555	0.321444903753043	0.212237965543827	0.402660243112766	0.0552040244784792	0.0257941026919669	0.150009291370219	0.411985443614036	0.160256422074019	0.346949479184997	0.171604110254677	0.320552525830044	0.0645065215613724	0.352689639822958	0.0558088563766040	0.475272524048168	0.379124393588981	0.484537235544029	0.329226727978011	0.351825820964034	0.200753214324449	0.449899166635180	0.0136994255407958	0.0450242610692802	0.479993113786224	0.303681978053542	0.0451080665600932	0.170400753947767	0.101058815786109	0.293864382172451	0.322469223843257	0.426460443327505	0.491107284436633	0.401618819892858	0.439365654565668	0.113373879681828	0.487236921739508	0.218876302934218
0.489828719923287	0.170239155382716	0.429796726737636	0.437471360771174	0.325684171265857	0.175190186206735	0.0602540832009892	0.241253308690020	0.415443242374520	0.273488543227637	0.0525620639111094	0.307696424472562	0.180960042200582	0.107040725770062	0.303628692942020	0.265389070487403	0.108323688140139	0.252064090298918	0.170069777753383	0.426095324699318	0.300789899229117	0.445343936699274	0.231303367983659	0.0637334180076875	0.472973143707857	0.0902741268329214	0.0479118662350490	0.266065280307917	0.480597490055269	0.344562355567090	0.0794017813616938	0.459475284154127	0.231192683793903	0.174184201115932	0.492589900414444	0.128848151101553	0.332552992175177	0.173815162846421	0.489112017063834	0.0183652217917994	0.234546480934049	0.388731211257055	0.143602074585402	0.242806414594572	0.0969168470048922	0.175136017320419	0.196474635082064	0.341921843606844	0.303555214010541	0.253543653189363
0.199496711305815	0.0690602015250432	0.0138145040805875	0.0605000430848336	0.371853072311472	0.239248748598845	0.490798104458191	0.221369988881868	0.412323409816418	0.201484954489767	0.372546548220362	0.389744750921987	0.362412346910078	0.308635402892371	0.0353817912386508	0.113655165821144	0.405510107808230	0.384187875949339	0.459463268356208	0.233625877716751	0.456576371186251	0.245335483143300	0.183911833899832	0.248095998472966	0.443205924621433	0.261166458960927	0.298916886160389	0.123842854967345	0.233212481049781	0.358940699193796	0.401331300272648	0.330035954200477	0.353641003252710	0.243155096643482	0.269665473563375	0.213523978853825	0.270649919694007	0.358868533960664	0.326509386289034	0.269184925246099	0.189197590754358	0.328591591895264	0.160965446341862	0.436878036253429	0.414371297450997	0.229341255436420	0.121317753774954	0.160321427885110	0.478747479347967	0.0927372888663993
0.220093457134684	0.253899477676301	0.449578217128182	0.428175384268633	0.150976734563616	0.293701700062047	0.248399710889575	0.155877476124154	0.226499306150556	0.0535200777000913	0.364685968918953	0.477423655709712	0.429155839062920	0.337595572922860	0.462386215591599	0.354742487598241	0.0693309414346337	0.141492688107054	0.228133406651620	0.485349486588060	0.341258908358555	0.402911754708430	0.339785309802128	0.155234677753501	0.257502306468710	0.148085911643003	0.406116305177517	0.218638126586443	0.393498244000415	0.279514559784968	0.204289885917363	0.345052459640818	0.200605273028474	0.339758746167308	0.186917458354548	0.288861645020369	0.434484435832498	0.0139966475856598	0.230566063274900	0.368614400612536	0.170196866859699	0.264157346786351	0.0777083974886706	0.166923541593625	0.246901044676764	0.475548331312887	0.140813314072606	0.374459271904526	0.165325270579765	0.0757492869908752
0.0784039437721978	0.428328238445845	0.449967750263088	0.449888009481164	0.0448059676010619	0.0729028476097607	0.0112068272200765	0.0276568859908338	0.190280084973839	0.362083085240311	0.358734801055143	0.459801623113130	0.173957843333528	0.300511742304384	0.321039708070850	0.0743162766024250	0.440949600366546	0.112680122897179	0.221248476299062	0.420622007511144	0.473366735557688	0.163219454655689	0.283889515935343	0.289287231942385	0.339704372965818	0.231390944142172	0.407289087018160	0.334543891584868	0.211284041838603	0.266677103901829	0.163695939440275	0.426861804905786	0.00719270028453267	0.352060945601518	0.353367443070538	0.449760697444533	0.278523733529457	0.0334208805889238	0.431879055241777	0.0906112513271415	0.0319255924115230	0.412886580721081	0.193831570342823	0.102658389443176	0.295389268052698	0.0664916881080911	0.452385505499303	0.499071603687208	0.450607571108515	0.453402813677555
0.163017142033210	0.192156808941307	0.262053004808682	0.108932561968235	0.412982741242122	0.452665303622182	0.0269157744847554	0.376895886704356	0.462934271420317	0.306841173980288	0.0667158838660177	0.192407851776761	0.480872802662933	0.173154752001909	0.0522498339487875	0.329058090611692	0.461778030845153	0.165644821312795	0.227092909807761	0.0392741031772563	0.0495445043188326	0.274939572562862	0.325888423065271	0.471804468519421	0.488396678916816	0.462616208339640	0.0447184825716994	0.273847855476439	0.471864979214797	0.437862001282315	0.373007364283992	0.233950861342149	0.0373202207916135	0.230442028373025	0.473705687203445	0.109112808496434	0.0106990584824940	0.463532070435447	0.131414536055393	0.213123330778198	0.380667967036778	0.481216884688695	0.447866567009979	0.247178533914324	0.0224452861164002	0.0351536204973366	0.351337610576504	0.134866675842338	0.000182811881652867	0.496374951775577
0.157030964336732	0.347845463414385	0.0600997563235674	0.0384895424674460	0.194793504460847	0.320097124166111	0.0704368988009205	0.0659737398804594	0.370421813725583	0.391484096259031	0.222894499758134	0.0813215082031372	0.476784525783358	0.182200684130776	0.350112536844728	0.316991273945046	0.00637778141807083	0.226625675704121	0.472641004593320	0.118799443836043	0.255514462079177	0.194392167445286	0.245556874153891	0.213469804638180	0.0627301783200151	0.107944571148013	0.365639352662873	0.304527247158359	0.000657198994122088	0.196549296362252	0.373175960172560	0.229239340959642	0.295534087473255	0.182136148597679	0.191138674421931	0.483515942236707	0.241340275945839	0.0438858803188164	0.411981471423010	0.0490839785144422	0.201331042892131	0.156868228355929	0.443883433965870	0.0156044798283418	0.282229075990711	0.353040720868146	0.426527863616544	0.465934817890268	0.241640009726823	0.195040719668722
0.447250331952128	0.313952088895274	0.0888970459111395	0.237107580240936	0.387652426634420	0.0814697857203349	0.446737155870093	0.177961059541692	0.368816536711413	0.283310291220822	0.254393615607285	0.398375709887859	0.103018688415179	0.0857405384157724	0.197902164414166	0.114653125732886	0.188579626521497	0.368692319090650	0.109559476275087	0.408785440634351	0.0550641700914052	0.448414503632190	0.199229117455903	0.0165642205850446	0.376121525623202	0.000504439253506239	0.451928288112020	0.431567380126014	0.490633953577328	0.229033469000459	0.0869774820552820	0.403052093724585	0.223000760137126	0.140132612116432	0.346454277474197	0.216990689017305	0.403992789570760	0.166199280957718	0.164487652532173	0.151610783339408	0.337144858138333	0.398542528737372	0.196806663868604	0.413787207384054	0.316772151578089	0.465851387837486	0.189341847398005	0.348193526491037	0.0737373736339133	0.413405275303501
0.123512089632020	0.225194077175963	0.353053797254307	0.417513732867331	0.0896845476419882	0.282955295500829	0.232910036558024	0.197935482007351	0.473457999506014	0.405659579353461	0.265245145409345	0.0569085898170663	0.384122429535388	0.397680783959463	0.0424523753885362	0.0911140076363510	0.0839058444887993	0.254942827351574	0.441201397965867	0.202914357403130	0.272630938665278	0.338060040502665	0.238742104498993	0.464716939392983	0.413525954728079	0.453303121558421	0.226115893607749	0.190347974910918	0.285097091154226	0.104122602486644	0.0587724009114558	0.412383618115639	0.463310301241870	0.0381022167694233	0.301035656200561	0.392411211587250	0.368004683077559	0.263090447710514	0.470650265574208	0.390061305982520	0.275537829537407	0.142587899008906	0.337728871074495	0.132128718871577	0.249049881411977	0.0544504569844294	0.316510815337955	0.0476296416715516	0.157496043426156	0.477028841092598
0.155339507956325	0.236808971049442	0.415679878193525	0.234696751020917	0.0546806048588940	0.465808068488597	0.280428369066771	0.442760613744818	0.255049852716190	0.288387930120495	0.429858521792745	0.0794121493377097	0.307765939920268	0.246333456150055	0.107239433775536	0.0831762538682251	0.270111397872430	0.191257095926699	0.00993771141235472	0.233156110318812	0.344392949486417	0.414198474165397	0.0332938114758028	0.462491125666459	0.390715163455122	0.340020972814149	0.0353438381793095	0.374477807738576	0.173235277204235	0.378636581491909	0.0870187621925541	0.0952180515939483	0.0474466778933824	0.222312485523128	0.387628856069115	0.262616922310246	0.286152197636350	0.123321062029157	0.122054035506935	0.268480208359644	0.0257285832843177	0.00744743776527806	0.126107097297411	0.338749666178644	0.0298118144926384	0.325848420884584	0.0157784212787057	0.122936086114045	0.0856877291040394	0.446921029676039
0.204434454021086	0.474853176751766	0.0174169102838645	0.206884969624748	0.452579169045819	0.391550941842316	0.247228173691699	0.0106197743109746	0.395939592448375	0.472014596920832	0.338862455359844	0.177914058126214	0.459461243726159	0.177311427274050	0.124399448769199	0.0748035458093706	0.0508312174639148	0.452741608423614	0.170882441618655	0.475768109040792	0.0737084941690853	0.0550444238665859	0.205514243591803	0.179153459777157	0.0954413333791120	0.257475902673477	0.120639077533752	0.0783483987789481	0.278751526554534	0.273346014089251	0.313704581993548	0.0128366041591365	0.187709391823326	0.0828531482755622	0.295917102839461	0.165638426412228	0.00449242668394284	0.271449728293473	0.478555082589330	0.384535716487246	0.153747968783020	0.0470748771955195	0.474993854242537	0.396932167969800	0.257581592106401	0.0730310701738432	0.460016769402522	0.467328775775155	0.296453468391432	0.420503127653958
0.354005447032027	0.0417487808946654	0.378919355192966	0.251373131924999	0.438175501961250	0.342843568489494	0.0338927442429076	0.422040359603873	0.226086751164529	0.435726074470839	0.402919129397376	0.423879282197863	0.301268630604747	0.387530599987013	0.113326568730704	0.101373698871299	0.0196338729448727	0.482628874484863	0.383013722847208	0.482502652921779	0.388780518804010	0.139613667278201	0.484545979227238	0.129994558161236	0.214320670301989	0.261034440559535	0.365932529911848	0.0290619089474858	0.149892351250787	0.178694096483872	0.420945127775301	0.0284074802477620	0.272999432013394	0.199374486738590	0.188089903823974	0.215796823381060	0.359140231830589	0.390433925302038	0.255412482342393	0.319471822814199	0.482722383473720	0.164361510439719	0.312341086649972	0.340921932368683	0.0265974695089902	0.346981464282142	0.234873442467881	0.239892109067797	0.328804005977250	0.341642078725130
0.0718187975297462	0.139914460000106	0.478556089000582	0.0627199799998276	0.499896282222376	0.233109642491371	0.448823271186846	0.144035321911117	0.424599353774492	0.253801103972384	0.265621434729291	0.291390598494494	0.351069114152301	0.118402403532219	0.351502195509062	0.477479450906886	0.466614555886773	0.314133676276228	0.171401850759696	0.382642433387911	0.199525616553390	0.383818082848734	0.390360515445181	0.393429822801776	0.00722837355814582	0.0514592896107294	0.0202458078295855	0.169853481035038	0.0795364112628686	0.350498894847618	0.255041427425773	0.0714677901464597	0.0558391870073844	0.460292335455230	0.425324599797896	0.358950800509688	0.224713295863098	0.260941190704641	0.282289929653753	0.446574122829036	0.465737574961585	0.152783161054611	0.103473970731436	0.325379618725681	0.421815960276464	0.312806811326840	0.259951593066195	0.441263871818474	0.174481346449308	0.0858981307211681
0.435661033286511	0.223503654667352	0.171435257498424	0.0661426627139694	0.432127343028542	0.130159047833265	0.144282654440631	0.125171441268236	0.195215414731249	0.394411582506230	0.477947919306596	0.293088832620026	0.371837477602044	0.422416724507100	0.377076292608914	0.00795416940474247	0.485795941432109	0.0660155850274533	0.309403202077202	0.287266795086999	0.449149974089339	0.108028298033204	0.364508944341497	0.255791121690167	0.162642744359848	0.498440244094188	0.212261381428299	0.408588207612169	0.332628142936297	0.0546112483443275	0.0828818719546973	0.0857093687772248	0.452231617206054	0.255667192761917	0.112867595392178	0.458106039058614	0.329808384380902	0.465974966943003	0.496858065800482	0.0303451937166930	0.189013363270449	0.00901106652754435	0.0548275805509492	0.118670864255593	0.297336390793665	0.0218616994348191	0.383156056301195	0.389648658386747	0.0268467237177640	0.118775652784023
0.0415779483767300	0.293785631997657	0.319121854712353	0.435237682570543	0.0184387611419363	0.284634085538510	0.134523407376758	0.244189817512483	0.369188255753143	0.236515320449850	0.0333384722996616	0.462918994474918	0.192551138392031	0.408263485409568	0.273643316931827	0.478757175085592	0.180464010023794	0.309150889164327	0.226510581045948	0.457962512725111	0.153521936962785	0.0170310640858873	0.382825308004333	0.281263576694953	0.0673510143131851	0.179484409687253	0.270107543521453	0.188773834884084	0.342101391637426	0.00330538298210115	0.357152641214765	0.312922390665325	0.316638499300339	0.457071165197425	0.398479142162992	0.445013993684029	0.376604172975283	0.0735559901613934	0.385491970005677	0.0878857728843212	0.308835095973388	0.0811037043667668	0.282924805192176	0.238701739590512	0.345509415277689	0.398961913336556	0.168108299847337	0.00914194237998550	0.0235840155374299	0.217142579294355
0.230868919184066	0.438817069207261	0.171502905985163	0.301475090650943	0.272341221003624	0.124385331444038	0.297097087715181	0.364518057672507	0.488219278675926	0.414400849244220	0.270759013724975	0.287539133853769	0.125751894587470	0.423114182031704	0.276741709967126	0.0128461426851140	0.322102701883373	0.191510052032352	0.00508130131395712	0.247716204395180	0.0305255731178595	0.218275948871153	0.378290401931410	0.342396882071764	0.225258731042011	0.312621299390105	0.476913918947043	0.486302466088360	0.396204681174146	0.298651039900677	0.453518648153956	0.0147576038619521	0.452705821743374	0.0459669694212655	0.498440503144272	0.0673530291884465	0.402369506906384	0.208382850875928	0.156900960436276	0.208165929510869	0.281266695604780	0.221994731701662	0.137166698104009	0.468209632610107	0.323613385941157	0.493105349541914	0.312992560106412	0.385380872667872	0.0279289045842531	0.0125310923756248
0.0151945118305757	0.234550260114510	0.108235698091270	0.132650863026900	0.498808091091787	0.159650795760449	0.237939512028154	0.101308048081898	0.261649529107555	0.161240794030976	0.140830171747319	0.00498869748010344	0.0183798687129245	0.185093425431879	0.315286395851521	0.485555331547854	0.0339736510468411	0.495596873784399	0.299540583735244	0.0830061885401465	0.109735572224952	0.468431855204317	0.421635158522585	0.0461982976738460	0.286137465089288	0.196683260612647	0.104452870994714	0.302659295325489	0.174312218829947	0.329588033310935	0.109268870557294	0.236166132624391	0.315276469748278	0.496518587162629	0.140655410185378	0.0599563776986313	0.0145777910899770	0.140146433309556	0.0289363124082371	0.369895920490658	0.415280354821536	0.383385014768559	0.0355826300423418	0.120551755506386	0.311719917822004	0.218372409531458	0.163451003908483	0.342899201964343	0.0357559978103270	0.134323296206661
0.376600266354427	0.218709237850860	0.393100313515272	0.432401290028467	0.255504077123023	0.455401116108470	0.184155519036701	0.108138102718255	0.214957650854887	0.488073267613678	0.240450168182758	0.404688642908934	0.236061437123683	0.191614765779788	0.492728475257375	0.148797838379237	0.103955998207816	0.143413642379606	0.300784174179236	0.162998834985837	0.0414164685162031	0.131044481404391	0.385078424975917	0.436289483519723	0.396011640991589	0.00383122275020203	0.0581660481122008	0.169118082774528	0.125037366676534	0.290003215275939	0.435480723953980	0.339221385183613	0.00711413843626269	0.0482168114452434	0.355190487512216	0.446726210541922	0.389908633738721	0.299050158570744	0.0220368959095668	0.446477396245223	0.478849369275771	0.340627967575750	0.0792246501002330	0.104556939709740	0.476929159878759	0.172374427172932	0.155553424444181	0.433833531542557	0.00783777247732559	0.490079672547017
0.350021334764810	0.373092469987423	0.361544979772736	0.0290547291119878	0.436756087967861	0.442610020497205	0.327805545248250	0.488167257389710	0.103579041293279	0.139105520131572	0.342431890674402	0.304404179795579	0.322536164217697	0.430667374030051	0.317139101491309	0.262536539609713	0.0198019233878678	0.353095714794682	0.324708725480683	0.148218053004863	0.475197667565953	0.284872749921145	0.489330464365785	0.471468940109852	0.209868304989027	0.272642467016050	0.323110033946397	0.463991861145787	0.172501692646931	0.454975805061504	0.105917971807944	0.0573944845826293	0.158238893383541	0.156573746710929	0.332321033576427	0.326542770876358	0.283675249292043	0.0182374283505659	0.406471984836276	0.0129266532945066	0.0377528266453670	0.357268364009153	0.0247601480977517	0.136236013831015	0.0884719960667508	0.0244030592120112	0.323039198932053	0.290254835181148	0.486839503627319	0.156346227129025
0.107256123081996	0.233955232903873	0.139419452393729	0.228876942551043	0.0351107361682694	0.397294712082926	0.469100202902131	0.296617896218276	0.161700689738522	0.0364154024062144	0.104129194398374	0.239956840188112	0.139484970201023	0.231954596441480	0.300227806265410	0.431169605739662	0.234679656611926	0.267602948752723	0.171360316291110	0.279149245765453	0.00818533042834263	0.179776522452979	0.0556797212769288	0.0482971183009577	0.266268272170478	0.254555187223292	0.0542055448925120	0.449212347150641	0.164316296432751	0.318003076055878	0.418332470138885	0.118031961998157	0.0559353691681700	0.392687555519059	0.207417766590678	0.0201390383387793	0.0380583134257864	0.0318432515256814	0.206036638857180	0.0687815141882880	0.444012198362751	0.229890439004533	0.340441873995062	0.387908710188903	0.237452598180053	0.112601454687991	0.216845816121789	0.313052390585900	0.367398360465605	0.285875821221655
0.339952342761709	0.430413675528937	0.291215714352240	0.361104822049759	0.493769368413998	0.462904903583439	0.310212592891997	0.152201789046734	0.0554351091800551	0.375611802936004	0.304080494297033	0.134220079145534	0.258930454936127	0.285274109952767	0.454593478540038	0.448202451732456	0.0750483613313167	0.0966055192960503	0.246649627787442	0.0337384015255450	0.0573342165914207	0.0134193144811279	0.198038470604728	0.422941252610714	0.462852196014008	0.123389460160700	0.491748462108290	0.425353230356721	0.463742766446058	0.262780625617693	0.429650844588208	0.144540301075617	0.314731565520863	0.301200128982864	0.249134951137138	0.252357981777284	0.125810912154582	0.161441252585280	0.192081584411415	0.212043716314614	0.281223645799651	0.459634203689443	0.390877906200792	0.165705707370950	0.421201804748837	0.290506459365073	0.0514432740346797	0.0555735966140261	0.376192807368177	0.305831608694534
0.278646340344964	0.233256006190744	0.210502890684140	0.169499575798040	0.461356714773353	0.0894199753879390	0.141420045807163	0.483851441597665	0.187605027121056	0.415594310267084	0.163088086188381	0.129048191997950	0.122833319299919	0.347653404350892	0.285418316941116	0.0945052777055804	0.495653460592095	0.344717550462085	0.350886972626765	0.0344889231054292	0.00620497298474837	0.250209596128861	0.246030325419766	0.454697807428012	0.449540918871091	0.0226976373308198	0.124172019223021	0.128395958534048	0.378036216226852	0.129811540055250	0.261688736487018	0.0863781471490786	0.0303547239487598	0.232954176724683	0.474561512753862	0.447226732706612	0.0667272643094802	0.0491892651924374	0.261563266195193	0.382283390939504	0.0971775627292635	0.494471709831950	0.403682598127110	0.301537350718298	0.248481727662877	0.300687669132070	0.118075483325987	0.106847111566781	0.0166568040655674	0.450769032703908
0.425339451295051	0.249052243561355	0.0460343533771839	0.200609928463156	0.282130459799889	0.258770574118233	0.102590625966493	0.447984915325825	0.164951989567018	0.461169046665566	0.440423601180904	0.240504767964504	0.148754087212273	0.480458636587745	0.167709960623532	0.330359778724018	0.213531173879848	0.0252275015843365	0.443901300714745	0.0833922911566816	0.108113664638116	0.413507453790005	0.129047309142417	0.00567057027988061	0.272416699234371	0.420864872380505	0.303177860066068	0.142747750445751	0.144119316712342	0.0255854336784729	0.238681397132420	0.161853061358200	0.336997461018919	0.149065673094503	0.476590837949926	0.192864232221872	0.282236960891348	0.0850223131343771	0.446074483445975	0.262218593825901	0.110726395437309	0.466300557710139	0.132526796596606	0.0920074319244998	0.381202363670118	0.126259202236185	0.485891397954765	0.0181848836780459	0.0588030585651629	0.198019960193267
0.279282745901443	0.243715327207723	0.0120136625033743	0.263489876097414	0.215731026837172	0.313502658204655	0.219567040796893	0.0950127383961400	0.171052586097310	0.163512146685007	0.0666973066804625	0.113670741988564	0.325237046620932	0.273156489626219	0.478569579155450	0.470615468936743	0.477686051485511	0.0922170578496771	0.0275289230780923	0.473719131314361	0.00571376440704052	0.129491210260650	0.0184831106543381	0.261841351872727	0.450561975085184	0.0241249588028160	0.408347636390335	0.389973455214474	0.303089938074299	0.365975064579990	0.444941566355046	0.400555049495895	0.238719543293245	0.0665863922588409	0.366461655843096	0.146025938929014	0.270490641409772	0.185581899383072	0.202960320299737	0.377240679474626	0.352881524739509	0.230761673688175	0.447949698564900	0.0437294251119633	0.0899386290608842	0.327170829793503	0.349448708162540	0.222272464563495	0.130651634940659	0.346383327906700
0.450886832023782	0.114734387374008	0.245572902005683	0.447117857232257	0.168922282628246	0.456591172950452	0.0136251098304083	0.000899661939578300	0.408559425653557	0.402034631285356	0.0512038949436691	0.0243011491209461	0.445696652760464	0.318288286715864	0.219961561140076	0.487853562835316	0.362123516760042	0.0228291617386914	0.0491809752728652	0.405544208810541	0.321224632790045	0.0229425033186355	0.487190661516852	0.325172636829472	0.0259133544520037	0.158160248748573	0.415027106303440	0.350697614122209	0.383014682118594	0.0821456954592290	0.0325381002086823	0.149816849608472	0.152772901299489	0.147504477286290	0.192340002311895	0.117018284986259	0.0344607238308522	0.0198808113106193	0.302194448068801	0.0848992216891508	0.298380717942923	0.452461084776856	0.303993044012078	0.154457690781910	0.345811028617822	0.0300477978177993	0.329725127936231	0.163290451578063	0.446679000956541	0.102242912249470
0.209758852006593	0.0427761162045286	0.139133510075940	0.389180329156655	0.360361713923626	0.331984126919404	0.438092167980173	0.355881881657634	0.265842657118782	0.269125166650284	0.479558451566966	0.0846209072711297	0.430553233354686	0.285446244615498	0.300771296757838	0.0539676265088718	0.290445856181887	0.442520751020626	0.324891392736381	0.355227846490244	0.258495469765804	0.123235802048980	0.363212989511015	0.192572675352967	0.404301259340053	0.391709715219639	0.244519666225593	0.246255888132586	0.423076172137419	0.140198502844772	0.254728062578726	0.387812861573942	0.258166491133457	0.0833135414675770	0.0200413644175496	0.100474178682896	0.494215433678641	0.354620476766784	0.0474017782292249	0.336363502955673	0.293148036556704	0.193225826842603	0.00720041931943044	0.115439202119717	0.457212427131967	0.470253045050379	0.163048670775631	0.143647115564821	0.486030568839461	0.0314263932422494
0.179064176394518	0.0336916568044533	0.169878582075532	0.0346838013345012	0.00682778333166756	0.194596411496307	0.305046123137228	0.433863394454937	0.260561024254441	0.231647439539654	0.0764509998373961	0.129223153875315	0.104957538381142	0.463556073523645	0.360131180785262	0.0894496140111314	0.270128953710390	0.419897192899057	0.382035445618164	0.485122780838759	0.122771072193649	0.330366072314524	0.0739824151928801	0.324651024728695	0.167452289688843	0.486200029856123	0.380364128059040	0.483833874239616	0.450990595939477	0.129713723988730	0.310398973552894	0.276385415284348	0.353514124928805	0.158551970584360	0.291466792965484	0.190153031635636	0.125547720214174	0.320670680105487	0.167990638884626	0.309326371372994	0.484247074070210	0.301508276140245	0.172014374380039	0.454593525974440	0.0813287123506334	0.0462652888837142	0.00991095859546026	0.248225994627588	0.497036943105842	0.311192946067109
0.244493758689743	0.444195467402289	0.143674804757538	0.139392264310522	0.187030096387912	0.370003790708076	0.101796190143709	0.0591539549189977	0.387154854493325	0.410375125427335	0.0762690405477254	0.0989550287780806	0.199546955802137	0.431882784908769	0.339389170835732	0.373275713566018	0.352720595782040	0.0590776225768410	0.493979470798920	0.499213394670936	0.0968736700266870	0.164704845558482	0.0739472786857993	0.381426739876172	0.114341558624337	0.293232040369514	0.457553967674393	0.238080747165326	0.297853573789439	0.273547979838274	0.366783719913858	0.277345860813590	0.406805491651685	0.0549198400703445	0.282356320857185	0.297395071124324	0.157736495763976	0.0870304300739360	0.0724209192306519	0.00342304473048460	0.290871712635545	0.280159504355178	0.266832367657801	0.468442172927595	0.214048059867770	0.166988965588367	0.285236295989229	0.0908525972623601	0.173393131627374	0.344009788399697
0.127981070501095	0.116583842834830	0.0854516176247392	0.189684917343033	0.461342610196084	0.408817429854365	0.259958412395201	0.0195114883638213	0.0601313853899893	0.475953253095727	0.0777762940283139	0.302846532091510	0.443941511702222	0.0849196254331969	0.106379505051602	0.0247342612659750	0.00251444165056053	0.205207426848918	0.0626623957077966	0.493727403374521	0.0454352890740104	0.329748123783612	0.352412049553344	0.287842990691591	0.411200903822869	0.389021924640809	0.450487478132179	0.497452758576212	0.0342680723080339	0.270634233742985	0.114998115442065	0.365323643320995	0.157904170004375	0.416043980703480	0.177591308724313	0.134192987482173	0.150328474401398	0.0310759713168426	0.122440264871581	0.370112762068821	0.0499001456387266	0.422919877805244	0.313881288525772	0.0159394203721934	0.0209259331191435	0.325524821490563	0.0181674509736889	0.466895935888872	0.146151067784153	0.148392566598743
0.464584634496198	0.430797879992184	0.199631657140715	0.432336273191519	0.273239824014636	0.300172396588247	0.0269121510750602	0.299097262714889	0.312725075958763	0.0381364447198860	0.0447847014634305	0.411851822689960	0.128264005951915	0.0893495145835570	0.0408116875228325	0.0356424409817669	0.391257889418121	0.0601142949953249	0.182238587601300	0.0750432890094453	0.184220832692011	0.00650206213361393	0.190496761201259	0.315959574356117	0.174117289496713	0.363848721846190	0.107118755036780	0.245289310923894	0.109021687472057	0.394056592024496	0.0109359378495585	0.386812411244882	0.155651090614875	0.485796377083714	0.440100410500840	0.311221320983786	0.0210195190826875	0.203329710148888	0.189485829244035	0.495867738976037	0.0833014108879933	0.142402477381474	0.223368650310320	0.296823521630400	0.112873128360399	0.251955388181679	0.132371372435072	0.470090642212875	0.0936237035797018	0.285780920465841
0.233378407105218	0.355867546503959	0.348824784228949	0.209980184705350	0.236943434876063	0.0424985322513514	0.431093715558439	0.302156752815664	0.173324342775273	0.354335532093913	0.227212280701564	0.405307481335802	0.483400802183714	0.121752183811598	0.137239703942799	0.244562759785664	0.463429786692754	0.286046261130362	0.338115045141126	0.479239402226561	0.00389645531873717	0.359033928338663	0.0382057220829516	0.139102001943550	0.0827352976841166	0.325493398563189	0.273530552989103	0.251726698246496	0.434704245768761	0.434802777657515	0.0694944448498699	0.450423552313447	0.172488435552770	0.109135636218740	0.312265066497571	0.402283654941141	0.263950650354219	0.231531462954583	0.135159806023212	0.0640906786187244	0.0510468973935454	0.331659248840435	0.405552821923395	0.0219087609266702	0.333075183015986	0.265462570314224	0.0953292170939730	0.295731541237641	0.371574168159320	0.158111280426125
0.127003925278472	0.436406496521427	0.101838218564507	0.119938736745942	0.248268659220097	0.461179000545027	0.221467333026935	0.258216205224444	0.167309692919938	0.117463221918494	0.334447846405144	0.401118508014967	0.309578676489665	0.375889677530651	0.433759193233232	0.424946910619818	0.00414782869631986	0.474695067314576	0.187879085608746	0.265229524617210	0.301350659607906	0.195559406067382	0.205420171516316	0.419918211399906	0.0140667840041286	0.332307510074959	0.392354740497805	0.384386437959516	0.207108927074663	0.393770265079606	0.384753723454577	0.0690835781776661	0.333152446547250	0.353038814196659	0.312007773169965	0.0519856292613751	0.128011166884160	0.101337149718653	0.107799649753391	0.180291380137671	0.0731235523823390	0.301129088263433	0.0724139946663703	0.212451421666671	0.435672441350414	0.189561865395078	0.224649812211010	0.000404309102981171	0.359009361342307	0.404748999198205
0.215609223639037	0.469001003459815	0.333163244244755	0.298827258206839	0.154485540609696	0.0267989076582791	0.274004578667829	0.00375370204664199	0.287308281690488	0.199447778859506	0.415650840975283	0.354056688203373	0.0826728832654720	0.0995671875585108	0.279678533698728	0.498520721939000	0.412314171333197	0.128192579898440	0.431729245733555	0.0370432586949581	0.239427372025531	0.0167526298312519	0.0714952770445723	0.213417478119537	0.477684882638778	0.469389900260132	0.0972205471261159	0.194042241035443	0.330604576000659	0.484713927947873	0.484882590454077	0.397038408192761	0.430535814929667	0.0195068462078107	0.147870705643288	0.364620153747742	0.204354996221772	0.434774945024572	0.316865555521821	0.0955366326862777	0.335782383439822	0.328231473356395	0.487414687555698	0.260790639470057	0.172364171863002	0.384453706419260	0.384327589481479	0.451503223147865	0.0944473627561907	0.182748790533186
0.351265005626171	0.0698446392737502	0.221533044704137	0.239702201800996	0.475418779420454	0.263512476338683	0.283430415894621	0.344466681794059	0.431968820529391	0.134062213453305	0.395117568456857	0.429688927151514	0.413099514413359	0.491470255751991	0.232313885513660	0.00219630629108769	0.383667934013940	0.494932717575658	0.145988375493015	0.155910451957863	0.154058844414894	0.203007701250334	0.399460060265307	0.315811189174832	0.340145355852800	0.267540632858890	0.373444575998751	0.226629629768579	0.391742420161073	0.0902340548442758	0.193397208014115	0.0947066871110312	0.380889627127715	0.308147561913925	0.0373399634463751	0.324295132207631	0.473756321394301	0.298970184553569	0.399857785074526	0.357198830407034	0.319926590905510	0.154967043303762	0.416880032978181	0.420169710745138	0.0136257821335553	0.141255632889942	0.313968098698907	0.341446470849353	0.216968902301010	0.349394951244344
0.201164933993301	0.196950072425502	0.216647632787848	0.449273750917601	0.490996640436510	0.0594266383098738	0.340197495607153	0.473010187697379	0.0992815360853264	0.416256658297768	0.356355458895994	0.390542259000691	0.327846550604306	0.354819351239535	0.215150450390202	0.271303732029539	0.498568447674343	0.174904020522186	0.0667374952921483	0.447585389997803	0.372222223813814	0.358153818400589	0.465124081569022	0.416733490760384	0.430281057362332	0.199220059205051	0.237779112220680	0.0664269840751856	0.123943003811439	0.465299481408790	0.496713894898516	0.0144871912577159	0.437918788322506	0.334682085277204	0.146852997196185	0.237327311677393	0.459640484992317	0.0115067685457205	0.104257013359172	0.0889335056341739	0.186217725842319	0.165821903518901	0.170050580441722	0.312514839564971	0.452641333729771	0.324636369413483	0.157350146412529	0.0369255089959757	0.0227965677165936	0.316712976885275
0.0909200393328441	0.490281414857527	0.0876197211972976	0.467354618956905	0.256781551771289	0.190071495120502	0.185689289046546	0.436768228232109	0.336225481848824	0.497686905173102	0.236298752520891	0.101898425523672	0.273226292029364	0.0877180727596795	0.386992960010207	0.430674088208282	0.113826536029109	0.104261186946715	0.336325257213715	0.417384155791361	0.419674638784387	0.460668207390927	0.00235973893840491	0.135092731807280	0.469546757676217	0.335228830727975	0.291629290613852	0.379253164122788	0.277212644426529	0.0225759380202424	0.163196733840340	0.0636935962383742	0.435617748690173	0.0186007663755475	0.117369904272567	0.466456055019854	0.0606218386877879	0.449713218550792	0.448128096081736	0.493424374992782	0.0814364830662371	0.0940986644250700	0.308119532933564	0.127602340225072	0.235531123247361	0.461091911189868	0.146021567275459	0.498192081168611	0.327736737990482	0.482289550832014
0.428125558073341	0.322397012992688	0.0966011558801952	0.408943416905559	0.496294909236036	0.406416266507555	0.0391143545928425	0.0566382262619910	0.450915685490036	0.324875491377320	0.354294076197874	0.496671624965459	0.125664641714467	0.429148696180162	0.326960210640396	0.454569512235031	0.459771103097232	0.332913580022402	0.101292490435963	0.00117437783987440	0.131215960114940	0.492007871627244	0.325020290711357	0.200400368086139	0.340096982224026	0.220267235888218	0.130274040925921	0.282618467042925	0.114792697567790	0.120322942643969	0.0685805180940992	0.0668678431465083	0.0863952015276547	0.00166728087185891	0.172948690458407	0.0482218396710762	0.295972417357927	0.226473057835747	0.372854735402792	0.00849956495080195	0.194759404152053	0.0503417036014194	0.151878084327538	0.452345617902065	0.455232009385651	0.165335942809798	0.0391189942512348	0.157228483183739	0.390521104452321	0.100398334371570
0.292100612268299	0.448204889726967	0.308210665823381	0.354454489450910	0.227921851032625	0.122047957785845	0.228175361825014	0.177284670596260	0.0995785908094763	0.351976415522135	0.479029740510132	0.0468122641099251	0.0200781922776218	0.454705741521715	0.328864635833264	0.422675281138806	0.320999652760890	0.486672353360435	0.434257599100546	0.320104923082455	0.257119030661037	0.491710436411698	0.339266230526245	0.277127296206827	0.458711874223717	0.0664369723890301	0.0424112298154182	0.324318299557092	0.00345638198518367	0.00442751504930011	0.192376815007667	0.0641554798517598	0.425111991114561	0.0712321770817342	0.424245179527830	0.299553459182713	0.179826086582036	0.0290130882482927	0.268192903519243	0.0198982347848196	0.399988283208630	0.143281977019746	0.0446093837383091	0.383650301242368	0.163989887405452	0.406719564833400	0.0859719166330618	0.404609918814484	0.431450212610783	0.299088870156701
0.186789391339949	0.241115202718399	0.134505303936693	0.371610285202254	0.213020440446049	0.442211329546787	0.0239219000801497	0.120968415313350	0.149142074914991	0.466151598984379	0.252887781148972	0.325309271953863	0.116687706286853	0.480831540096633	0.0805104522923689	0.439436442319262	0.0526600914879576	0.311349910769259	0.375578660949805	0.401591287543718	0.223387063796300	0.448153046493031	0.126811420894644	0.221932678416310	0.128345835450579	0.219601873970891	0.149066425592008	0.399029031562038	0.383319698617317	0.335796767156437	0.281317916259616	0.467629896513778	0.479794188146801	0.431202729445397	0.0801821909349150	0.116782354607772	0.359653466237737	0.0531346883272588	0.484982597009752	0.402165265967392	0.199896849929503	0.177413110832989	0.260762902455977	0.281332750808224	0.345551771588214	0.393817797694224	0.360640172608436	0.230725302990481	0.392676435916577	0.0418517208355133
0.110847273384199	0.00704653759451163	0.279838965807954	0.449854891258275	0.106607389398956	0.356323397379575	0.369128496013395	0.280166654920309	0.248260135131688	0.343826274034759	0.152526557658739	0.107588263058682	0.180556468124927	0.285299852042980	0.216188413471836	0.373091118828872	0.134080456855841	0.0317689462786843	0.209689824996485	0.122565377592098	0.170605572783869	0.432851604806449	0.421590456435443	0.0451920610143055	0.442809067214510	0.273821371136638	0.458564679438440	0.110224121440852	0.0109166247572040	0.452406615008681	0.316917713389858	0.136615027577879	0.385103494569130	0.138018708053272	0.0789321881400588	0.0161641691034848	0.261775545750385	0.499212645753199	0.282441585088699	0.429896142788050	0.377559542476121	0.267880849037974	0.412645766459887	0.448576766818643	0.00872399039692917	0.0621612397220235	0.0447242933661661	0.293570733537148	0.216746151361718	0.272207354880797
0.109497058855917	0.311440172217398	0.472391995877153	0.0326199024198460	0.0966247402146376	0.189074219041072	0.0190007676979804	0.306363553774942	0.444952115842340	0.284176959334971	0.394905591900984	0.121936551071160	0.316727517506183	0.281439615175223	0.252543042177761	0.0587446900994535	0.381921882269792	0.186754766620653	0.000115532599708368	0.0320611158829463	0.419570902569943	0.400480486108709	0.146979387106921	0.372190654993537	0.460021395059091	0.197568187922706	0.235259096372998	0.428945385531879	0.196551717302845	0.286208155805830	0.270803192452559	0.471339627994282	0.437507675318833	0.265845768499184	0.254329634821133	0.289929631887638	0.130421675991041	0.433163701833585	0.108844949471891	0.283126263998798	0.147605205830223	0.495416489020621	0.381963311205209	0.184039704726308	0.256173424960009	0.0786937738752456	0.458906101395798	0.238797756669881	0.173910623482715	0.423074574270751
0.261116221512750	0.115547681555567	0.357235817874474	0.167955585672930	0.416377122985167	0.124459805497967	0.477122162179707	0.150404545330362	0.250707294934299	0.190423764644764	0.118193481793916	0.169843902537351	0.493049048111016	0.0883306023471013	0.187666140464979	0.254511128418247	0.402755077787770	0.0831257677182741	0.0747318661838517	0.131574159676888	0.491246250752989	0.277489425743775	0.0134301920763029	0.0163077246514515	0.150031720018341	0.199135997262565	0.134733776617272	0.452364459568672	0.126270077878583	0.0777306451644858	0.157496712218338	0.319075250735833	0.0337067381841626	0.261110651043741	0.301650500029666	0.421099076170305	0.246539653020723	0.307602898296639	0.428881643422818	0.377056340478664	0.320002955295133	0.0140890414576894	0.473819653950558	0.168865503473185	0.165906838793010	0.207499135793474	0.214838475457480	0.276226816062065	0.0276942751296133	0.0203491646151409
0.216711356743881	0.263716981388317	0.339609827697004	0.00216753630439914	0.363318549802480	0.126426872619637	0.371186167231808	0.399070857097578	0.138497619551987	0.317289742405211	0.117151416636523	0.0989311702527082	0.103578323072479	0.256839530187800	0.240186114042934	0.0844158819796931	0.0521264988009587	0.115639039052889	0.136917150772134	0.0513601806314459	0.313232250536666	0.209436073758281	0.0466535814483985	0.214871271716511	0.0366954733468963	0.375674325562943	0.381485238472390	0.146009942521490	0.102108460697088	0.251183716863514	0.0796633617008298	0.436265410440638	0.323396107972986	0.283808857477594	0.0806984842497563	0.278448494061147	0.427917950351699	0.0134722422419328	0.430999658913677	0.259757383193880	0.442558577193523	0.354766007809064	0.166773636599913	0.309427678011986	0.168056223724913	0.343666399236682	0.0398614356162209	0.0876582695417904	0.409720721294361	0.164680220376642
0.370651994149277	0.362495980678619	0.479690290653543	0.414047801574693	0.264872846952888	0.383621797263468	0.468724783520365	0.397820813363352	0.266979089333425	0.181614310546983	0.232349699304371	0.253416688317943	0.378541970777885	0.274235957964903	0.171210701383554	0.415555751597903	0.234879388146422	0.0261043166469261	0.436212509481440	0.241859512416956	0.0906375853026643	0.0635612532960106	0.398942486146249	0.0186311397370106	0.383699367480069	0.261175173027288	0.386086052591484	0.362934879073951	0.331139733608305	0.283866439136487	0.0763081168027020	0.183536619099452	0.162048295214178	0.166516276818574	0.317727162424872	0.419941494990984	0.362203141844412	0.161261317810231	0.156651097418213	0.292952236224938	0.104821661360797	0.452578508797145	0.194869191224535	0.0434477199725633	0.476672802491816	0.328851952525066	0.286072056890634	0.293622434508132	0.0530201691046129	0.354674830894928
0.0352248161642057	0.303707895572468	0.387667155979493	0.253717688651588	0.414540368749665	0.0249309425236202	0.256681993078827	0.390546132955193	0.287124776892821	0.203809722472953	0.309693400607976	0.475378991372945	0.443164054815223	0.0826387213100868	0.388573220070037	0.464005428369369	0.109530945445587	0.450878158356757	0.300625571955906	0.209442231325610	0.0615085084287267	0.327310371541951	0.355701313110442	0.487898876518055	0.0424761079325070	0.245216516825624	0.0106498120548338	0.169722902185652	0.457371040014973	0.0941358878699335	0.0684753868086241	0.118100952496202	0.320173456242293	0.206708276142201	0.421970287926795	0.102476136834005	0.0995551509093296	0.231888116971638	0.163492105748676	0.0953665130854296	0.240178243955545	0.432914690556602	0.0752064399377704	0.187748765815568	0.375252705053515	0.339988748383344	0.415886157149132	0.0774007655595712	0.00303702326598393	0.430155440583760
0.423666718198591	0.294183222897625	0.303863483161053	0.183081218074531	0.255937215669127	0.342644283804455	0.120452399538864	0.175549216207300	0.206402200860529	0.184349861787895	0.307664700083767	0.197303609151726	0.236114929748479	0.246946519266224	0.191971931194903	0.0847422144220112	0.461353953271362	0.396645849950663	0.160594226415632	0.190644504013669	0.289984354819984	0.431982456030062	0.391703391921128	0.261169954006545	0.364382039796336	0.0443394672712384	0.439993096248770	0.136340613427071	0.00345127387169475	0.162098231733520	0.354901558179849	0.0936591190566193	0.439875515469208	0.207174076281316	0.391134605973108	0.310627443406406	0.0786429372068213	0.0495086164606554	0.420006702009185	0.251720731739222	0.0564937797081167	0.0595846614875507	0.166852210329433	0.0936905337123852	0.166962114701758	0.00469333850462345	0.173683902426781	0.222726275021064	0.137521176274186	0.250449308268475
0.339940117278954	0.216717420016529	0.474001179666676	0.113319858822185	0.275980923127273	0.310139061075501	0.129982639358434	0.0271486769499885	0.00738183140252136	0.234199380195179	0.0613119507780248	0.292232420159053	0.0794567630363624	0.267558633738124	0.355778213495616	0.441868660022605	0.160161316008074	0.186507162422323	0.142146537228156	0.443382557506204	0.164267901713949	0.137299217434491	0.311961322010348	0.454814989298907	0.223944821793855	0.125425816546407	0.399085092068669	0.0851372949482809	0.373211600181075	0.358018671419405	0.232432233036852	0.272824632463530	0.186818837761610	0.491960892142962	0.132283177177083	0.0870104436484535	0.185237759889658	0.285494072134977	0.246266393132574	0.0254573163279969	0.0661848200150209	0.477637600585114	0.276839414224328	0.405263344994229	0.316416374364328	0.0643047867661682	0.389944502161814	0.268810711361718	0.471385652411474	0.497379792777951
0.0683257609492899	0.122086446753513	0.0298208117926829	0.267415854798449	0.106642447007948	0.373342314984363	0.379487080671037	0.354352308489612	0.351382401714127	0.251706921641981	0.0618967641636059	0.303268622976145	0.405460392824353	0.0994035799160872	0.240466703695976	0.193931447314557	0.428771904390391	0.416027352688271	0.217657902892104	0.210278757418696	0.134093186333930	0.420081968694694	0.412707730036847	0.191623960670007	0.325624331608466	0.223779511390012	0.162082619274812	0.332009112905716	0.399835397084836	0.276464354285608	0.0566355916649469	0.127558227525191	0.383368778796911	0.0288696488983687	0.157349481150452	0.144769909389861	0.431136002477372	0.162937547096632	0.0259512420440965	0.0280478715885252	0.0320011286730805	0.220450395471118	0.275146972441400	0.361624097552920	0.207772854468822	0.381953190664757	0.354169615055897	0.230950057487885	0.337129664008096	0.214320068267084
0.429201094289343	0.214480176889004	0.134356172621397	0.144742433194783	0.293910313161365	0.488627824172835	0.496671381920754	0.496464220651998	0.253373575743496	0.455267891199355	0.142229495647909	0.357321433543956	0.238253876358474	0.311584456167043	0.364590111060786	0.191284730112801	0.129923333827561	0.376917278294887	0.451879525590990	0.141923934508575	0.275119551904254	0.0353776221346739	0.0175112925444562	0.442226118452391	0.0847509353074726	0.318980448040859	0.334522208319592	0.267925828791802	0.453899470535503	0.0711408699086287	0.350439426149204	0.152911803903981	0.0840433293258642	0.198271442945060	0.0915977857606826	0.00925146765950158	0.342381314055068	0.225246168323668	0.389009184473154	0.167598699959266	0.0396486977301616	0.437880108739285	0.0802105224731392	0.337337023060252	0.288249898883461	0.420957748986642	0.295471179426757	0.417054854445569	0.192829197414797	0.133672627369369
0.0999170623335375	0.00508872776088853	0.493340021990142	0.0341854487226019	0.0713816126740703	0.191956756330308	0.178352874962283	0.0812382425949434	0.190633049213480	0.103215511036904	0.367866403413059	0.200768176894657	0.0581437661230922	0.0131576968271789	0.468779619481703	0.135726461983509	0.439031471353309	0.310931548630893	0.462552822493505	0.0240905720053514	0.0902584480864509	0.189396037530989	0.202737486146635	0.127508804665577	0.265724620679790	0.354722645751973	0.148146931675540	0.414554709109616	0.487286967692645	0.190181779706334	0.0899930687407742	0.00777430926691625	0.259862341796848	0.395660291081682	0.223736636272696	0.350748195076990	0.317098939644852	0.288921897558729	0.213336192911522	0.315452378376149	0.313477081984181	0.432475821476419	0.0585447347869790	0.456990708618486	0.479750264325845	0.373474296661544	0.188496848115754	0.498086154764810	0.428473144791121	0.236475939681967
0.303669960882106	0.304410724522180	0.386103366047013	0.0424853727834632	0.0261117639125752	0.130102801156861	0.376428920551505	0.0567831693360235	0.0324657674369275	0.169301837638691	0.205654051491519	0.429345510968988	0.437860306392320	0.159395480625346	0.258627201275462	0.433941571417577	0.0941338084146153	0.197046590424575	0.252646226102916	0.109582991277191	0.339245934707441	0.134084716915985	0.124834377641753	0.454524920971401	0.316900429096980	0.496309904640709	0.464976021838385	0.133681040323285	0.0599317455661114	0.198284622605521	0.401834040214753	0.293744046914514	0.313727804671461	0.297092731392484	0.163339308307332	0.476045685880150	0.0706616455934715	0.0374221537999178	0.139980940693368	0.445988907506560	0.205666983097689	0.177575287614063	0.199275217008127	0.410480448684720	0.307924114565772	0.472261732861078	0.196912512381609	0.486122136564324	0.337412443967854	0.0804226655891880
0.271522491827194	0.478987594098679	0.237677149978897	0.0341697340670010	0.341653957652967	0.438734768007062	0.0550242485563333	0.456437712943272	0.179289980330507	0.287062810994179	0.414490946356357	0.460242491080693	0.317593189731502	0.266499767205275	0.451534374313334	0.370751228605445	0.379596918674909	0.179638980725106	0.313790904635015	0.119588007043490	0.0278442451284099	0.0764605893923739	0.240448420821067	0.447280222375628	0.00704800209134621	0.466097435046300	0.140980217457244	0.0880778903113996	0.259484881708431	0.288370847847053	0.256978052400752	0.481279155452584	0.356956842899715	0.154781546270553	0.139908144980359	0.374504667522791	0.0396511225332619	0.0286713346877410	0.166754005906566	0.336698313217029	0.319294842998935	0.315573223731649	0.415691502344454	0.274362318249518	0.0752889481722499	0.459857112973194	0.214154422917449	0.372964686313668	0.304048459044792	0.0794489059969430
0.0811623460162516	0.0477232617748003	0.340449777776977	0.204908249575251	0.304279739205964	0.403047991755323	0.298522614807202	0.240828490186278	0.117125621266121	0.243466219714823	0.467557058024870	0.375419444746563	0.0486406745458153	0.163386868743986	0.109096321065456	0.223936365063823	0.0158446500561035	0.0444262304461412	0.359631963411205	0.0146292435186150	0.0170285922406077	0.315499789961305	0.440419563729869	0.199258580495289	0.235185667615501	0.0461147481944242	0.0844399856721262	0.215593183203593	0.410987405844093	0.00970075135556003	0.274219180889457	0.424923837095398	0.153198052672244	0.450901453173742	0.465881954208449	0.378363694741469	0.438072673764538	0.150478217502827	0.183469976023324	0.342633520249825	0.428278481373627	0.432274625010619	0.0925006026865333	0.00777079707286804	0.419135348752732	0.111537145139939	0.211512804497038	0.0999784764978213	0.219712918511837	0.134170984413014
0.00282653406342276	0.0177952816900738	0.208467377465711	0.0616906911546903	0.109827967390580	0.230560539889850	0.215297600160302	0.425902976004177	0.101752026444485	0.131109492845221	0.199533329081021	0.142795852597446	0.454219728119816	0.301095220305325	0.436609670086452	0.354819428915360	0.321169578541482	0.170838501819824	0.0119564406798276	0.351155459179318	0.143259227384006	0.158187408119610	0.140342408797633	0.312510000918004	0.443162985584053	0.476769986414731	0.372583302015031	0.237827518899248	0.318511399371463	0.288790030634722	0.103922379725110	0.00397014854239447	0.131843554713151	0.0465634949058905	0.199846206481274	0.271044537722399	0.210214350620075	0.260860624391137	0.397396205106046	0.347872396598609	0.381787516458785	0.0104958672550199	0.250392878756606	0.0473431787226602	0.363082709744612	0.254883594042993	0.109462141683455	0.0181646180098818	0.480642601447663	0.378560032444639
0.385742573582705	0.443117555662876	0.190074601446591	0.221508296331118	0.203139971150672	0.0454808439621106	0.365359008660795	0.404956901552103	0.406889791582110	0.289796731476560	0.0261056900652877	0.398407893944027	0.0175080107551492	0.180966363728131	0.0413464659654267	0.472165641451009	0.283435456380323	0.274335297033683	0.287466250998450	0.00381777738619798	0.0386950235164628	0.479555926264951	0.299571254654297	0.283798643092921	0.0570142178390354	0.0813978294087507	0.238567175753855	0.392610453953475	0.476955188449803	0.466098046404274	0.392294437298030	0.317012769570538	0.458001753662352	0.159513568124477	0.189711578422123	0.141031436439513	0.243831803605186	0.280940117531222	0.0193453927837717	0.399915716576813	0.488080148094613	0.0384101274914903	0.0631572399496823	0.257379145735409	0.0544231001840410	0.393870097010502	0.248382326039796	0.0943020328733039	0.411453249145241	0.304587014793061
0.382393778127670	0.123470682528748	0.106635194537604	0.449469868482150	0.314953972381240	0.282134412636599	0.130588085285627	0.0933797721349201	0.196717296796736	0.439163849487716	0.285593051119236	0.0713829150647723	0.0198748470563991	0.0674603182928374	0.232701708285347	0.0870589367358169	0.188204772725033	0.230273730544393	0.0232672320320191	0.305460340139677	0.450286145127764	0.249336994621006	0.0131130693238050	0.447255942722499	0.221270575825090	0.485227543635913	0.326722270549743	0.0653257986789976	0.473463186613425	0.0534363901194429	0.263244816360242	0.179645567586535	0.307517131876967	0.443480807353224	0.296423224745203	0.122437423445083	0.230162747169591	0.120777385042964	0.363334667747761	0.330302583599760	0.390768622544679	0.188357213647193	0.432314226528659	0.476241319116107	0.0806757702376710	0.261225957166541	0.0199348567399467	0.288773674311093	0.00524971597803553	0.483466516468124
0.210534676180941	0.00445752812666850	0.191468994567072	0.176819500892830	0.277653812362727	0.0936914445743034	0.0474038407917820	0.123599928372832	0.0267875854307469	0.0304751111922461	0.373834987840878	0.252275095304136	0.494283945613132	0.456906751773678	0.0109649114039894	0.122298141982163	0.106274189719934	0.322726186717795	0.211265694134241	0.204044768725586	0.423302973534606	0.369304258362710	0.0775993331343128	0.107082901933947	0.329773944080776	0.298503332633936	0.483287966526948	0.0256778663401511	0.483302622665993	0.366074879367176	0.285511681778684	0.0570298076394233	0.0465875300085264	0.328715836721221	0.0342533429736384	0.143159108912209	0.257838624803752	0.456360081326391	0.436342229650282	0.259968297675822	0.467791601773162	0.0745968317729112	0.383322844147623	0.421530598069931	0.148505144760967	0.308695972483060	0.282408249358196	0.314136171292532	0.0708083673391755	0.386660382602059
0.0284065904868162	0.407460135724020	0.0148338757550519	0.0600890597762640	0.0637895310191314	0.265844792947366	0.225481744645586	0.0270944206836347	0.187525789136234	0.220438234465101	0.160121779052107	0.305343975740951	0.343090799230169	0.320279418645781	0.404140275017774	0.320464562197632	0.396078419766295	0.256760420633757	0.233867130645997	0.124473337406678	0.197849236291064	0.00637783444613593	0.416955435358178	0.00192957943036032	0.147386485133842	0.120113559561856	0.156513744113861	0.313753238485668	0.0336720942359758	0.485261393478053	0.211020379369740	0.270408963194308	0.313848601039183	0.342258445150791	0.102618831051582	0.481567205115008	0.135997195096882	0.412867134849546	0.142907391266334	0.165868205400332	0.369576083592162	0.0170484478535925	0.282176767777129	0.467506122983753	0.211791219446182	0.279120350530702	0.0245714796961194	0.182387375711066	0.241404917741413	0.286432288143089
0.292873497617114	0.0702497182743833	0.236160532542037	0.284555512721854	0.0845991658278069	0.177516660886691	0.320037255133871	0.304480728226939	0.387497088708837	0.0421290006687281	0.246467159321098	0.351898367675765	0.188344596369016	0.329387071147940	0.0896047503956158	0.404306254949522	0.0727217400623056	0.407213234281639	0.0113139933779534	0.326229862072950	0.0846076326573421	0.302676594258232	0.0974466836249479	0.440290730515855	0.475184200757450	0.0351475807388773	0.0382197289060390	0.0145437759253491	0.218767396830062	0.304442769348588	0.360578154958856	0.208210691622007	0.0960140114455387	0.236974312498450	0.361809139051101	0.115347672817466	0.115789919025652	0.222272941959453	0.328424629692732	0.467086356409838	0.126809883757239	0.391124853751515	0.194784685972111	0.486706542554717	0.264207209144536	0.365496012795292	0.436140621666389	0.318279004794478	0.290309216726503	0.225111752118789
0.0870776222170157	0.439933220142001	0.166686343421894	0.437516363182746	0.000499709058376707	0.157391752377747	0.0660194086844079	0.388616214617255	0.0826488104353885	0.281618807712864	0.110826377237975	0.191669965509925	0.252162126399430	0.337665165654933	0.0826961234269753	0.426685503226565	0.244571225195328	0.0485916029934983	0.0325370212323232	0.160138544184981	0.215226156666230	0.288225660728124	0.414894017552038	0.117560817520256	0.347143123782778	0.150020607554487	0.395707573481826	0.0680973048224658	0.160419971405259	0.359832806089459	0.0365691555856098	0.258549248704445	0.388482345032168	0.0706220792163200	0.287573806415324	0.268660706718042	0.449767038436019	0.491031281607287	0.115943312549798	0.123238474074749	0.359625142329933	0.163622538120434	0.245068831658129	0.186263195033247	0.137548686310174	0.0317010580741755	0.430012379858237	0.445646729054086	0.146494481995567	0.143528538850369
0.364305330283155	0.0476883930452623	0.487922402054995	0.174287488551946	0.209081235598562	0.363370734421347	0.226411214912026	0.255532044556361	0.456109448518330	0.269655290145785	0.469636871328149	0.364341718293997	0.381747839643547	0.372278857103079	0.0908017335810528	0.199058823460381	0.00642287343688136	0.231856780322756	0.461978167862572	0.0518360622479174	0.208109068441405	0.403689410451668	0.169037429514731	0.122432311173539	0.103403263510458	0.406772411948494	0.182691989645129	0.347277799344798	0.0670260292002201	0.151376162864891	0.297430959134320	0.443061438186133	0.432250252708539	0.475462440786883	0.100116251818484	0.102504126108813	0.454348663322206	0.289133780731085	0.310976970772251	0.255603185571194	0.346756307800044	0.408738164849425	0.443452047912211	0.160450345373076	0.413978040477883	0.246393263409185	0.169128971448525	0.126759103726845	0.219433482788564	0.376193296200923
0.267145524970515	0.176280050624320	0.277721769309879	0.0209605024543848	0.244242839438222	0.257886429066769	0.326099799474072	0.0138750442241359	0.159602890904616	0.384028950135650	0.241152644679002	0.443642340013944	0.0244373983897560	0.421088786593480	0.345718281655604	0.0577469043738545	0.0933060124060976	0.294908744802372	0.267071431972135	0.267782447256324	0.364381741627949	0.327484030759292	0.335558274765490	0.320458517569870	0.277381162978369	0.0383549371004077	0.292549694612706	0.257839478727116	0.0672925751128502	0.229511197039260	0.430988682238487	0.0746979541371772	0.166790805914444	0.441313061746893	0.421740172638554	0.217020647275844	0.301821426117122	0.117211748196965	0.0375618836766556	0.370158943237792	0.386659475424042	0.0868095251125564	0.452524140788824	0.391623950423443	0.396392368206918	0.114962019117991	0.487015231717498	0.143179668970274	0.199132593477496	0.0471790806457402
0.126532143875706	0.296710283893746	0.423151818891786	0.0711698596941958	0.0799344215762352	0.395322448956239	0.413499165779032	0.495192640783438	0.164889834141974	0.116545136099469	0.269998043436973	0.0279241606344116	0.362963828296930	0.258328583854537	0.106881759613978	0.0401404758864972	0.242615228474885	0.0935860352699193	0.183398234498688	0.0824351212385168	0.203236839457396	0.439114197567747	0.0261831595313694	0.152262240604234	0.439639242255959	0.177236547719524	0.0916683530916811	0.271291210157386	0.402973830159349	0.0240143065911820	0.224400530289645	0.217338261330801	0.0677069996642704	0.218719273045359	0.211865000505263	0.0711059862345629	0.182618241541473	0.405295221231285	0.483377937749866	0.127084266485508	0.373608542841979	0.338058866315878	0.249194477674204	0.106110857166360	0.136873996538697	0.168695540884961	0.477387504026853	0.0627095881227135	0.0686527403057921	0.0533928749276274
0.458528374142792	0.292590819239296	0.204031747200955	0.0382964174382086	0.333419288611879	0.102246290679478	0.154038454210106	0.250469961876803	0.102117835047554	0.293680871243235	0.110528549851816	0.0691081712835872	0.350664029299009	0.0759343507270159	0.149052429886604	0.180233810039779	0.419113038350148	0.305665073318976	0.181973089770372	0.441719351176862	0.475903728526275	0.451186462721081	0.367154533192578	0.412810405944407	0.278928845359898	0.0660054372044878	0.0384594711230029	0.404241754484866	0.262382132197448	0.192676052587602	0.326288695228505	0.0295194041212630	0.382733579165207	0.417478400457019	0.272375481298617	0.187791887482989	0.299295250342283	0.225637082255466	0.304984978311912	0.422792379292380	0.159191833414956	0.437800240404456	0.264613475121442	0.479576102919317	0.307847200142322	0.275819053561552	0.494310498771026	0.264286886374162	0.476380854322443	0.367446814653582
0.379097264857708	0.333840882092252	0.231009081886946	0.370263294650443	0.00896018452562775	0.339053038779898	0.201181789502527	0.165998743480578	0.383607368189907	0.229486933411180	0.0479725009105756	0.431532489362690	0.229445412906252	0.190332137143980	0.384167573529873	0.414452774820101	0.0705284842997301	0.0259709906841730	0.0756868329132256	0.333228506024046	0.455992510457416	0.0761164283362890	0.249740888910228	0.441844355473630	0.376167030075706	0.0790898151672967	0.0768313832653526	0.396843014844931	0.472128485290719	0.180858190124069	0.151736559297349	0.190515028472714	0.159306866759319	0.162571700298530	0.263983691919503	0.396780313393718	0.334243573132388	0.124984584705138	0.191857589877207	0.269077210994925	0.255215478605905	0.378577736185064	0.454850359559971	0.465116434610819	0.0507753618971015	0.371842836018012	0.0788588373723771	0.410383180995561	0.180022333115099	0.177296012803494
0.443515366114007	0.324013557527852	0.413153360423216	0.228262563659500	0.0598376782596209	0.0262427713190118	0.442115658023224	0.0869415699722532	0.0349865744764126	0.430490760901843	0.0300827082297392	0.210873241274718	0.291147404477625	0.410509700720542	0.250575047323010	0.107304853138321	0.366108493705875	0.287863474226861	0.0748042993163329	0.423871245957179	0.475707158255380	0.0962900434032628	0.471649968730188	0.472686478992729	0.447450396114754	0.0310735258086839	0.413437995085483	0.250933543519018	0.494170038319362	0.143792027624657	0.303719975476421	0.361184734189229	0.126189755519899	0.183819649918961	0.0925539103974736	0.406407825427514	0.447282045459137	0.477718765896845	0.0152848866707087	0.455068067031380	0.386533238216671	0.114812857292912	0.289299223494783	0.182864743707644	0.334981608694664	0.206152772711401	0.00145917514688820	0.149887730052056	0.418488703636777	0.290316799844715
0.0343990855518583	0.216684533669296	0.495601599934373	0.334124657657765	0.476062654438996	0.400586181181249	0.350289755027571	0.312818197424420	0.475016974006807	0.330418047224122	0.409754437471135	0.205657087268943	0.169544900642419	0.0856821896714001	0.454732403253639	0.395520161953337	0.345533457991713	0.421172350914387	0.175401045818572	0.381330531860563	0.173000601394432	0.395487824320739	0.144886208183782	0.195397669202310	0.420922086532445	0.350921739446162	0.150478371316654	0.138316028934102	0.204947089923561	0.408356367945477	0.139451154966727	0.0475596144699923	0.100037305724739	0.397419733002003	0.0408448569942170	0.451895453229583	0.0436677619535027	0.0713251734928969	0.428782793407545	0.175353205073235	0.286407763021092	0.179471809642557	0.387892551828388	0.172456194862995	0.173698298925300	0.253809166319279	0.124089980180760	0.393839458706774	0.0206678628423647	0.149427717017860
0.0917640977639200	0.0698793795496288	0.261973824631804	0.349623037801564	0.487926985466096	0.339284319409657	0.120936147573794	0.287567416403163	0.0791048924534428	0.176939583054226	0.385739152363019	0.479570670284324	0.0853127068332886	0.164987640708917	0.0289264515439692	0.327344157088189	0.0172463098923163	0.249862986810672	0.167983047834281	0.403506887309926	0.145122104391778	0.0303525521119827	0.188280213496442	0.400660032355832	0.0654283413229740	0.0432408485397333	0.191942245002827	0.0598324705514773	0.185593938571239	0.225264047434267	0.399781170098079	0.333595198720660	0.0345049261788427	0.0496543581210889	0.232046811490456	0.270187867082914	0.269505174656712	0.256281692390200	0.301771592690868	0.467662441357798	0.476925167542216	0.181582047040750	0.330697315272552	0.346340814198241	0.334747801678034	0.0644861862950314	0.173145060363286	0.218506286520377	0.211915294026179	0.356840470947270
0.368536327293294	0.375964753987542	0.462718444815724	0.285678606195379	0.0154572693342029	0.473004472542031	0.379915907859794	0.375492692262722	0.143222933200502	0.173593148946941	0.0978478655098683	0.375122646486521	0.199596701950280	0.483235993454629	0.218375964121448	0.0130732240308994	0.244428631804230	0.219512443829607	0.392013923134358	0.316476221827626	0.443350381419788	0.194913596226728	0.0568776808254622	0.0785566439887339	0.0945769669259943	0.308393619781120	0.325374473615454	0.443298880078880	0.113427046222514	0.403316260181621	0.398084558965536	0.148200277186258	0.275955367561506	0.475890778830375	0.0152773878502467	0.408931656115626	0.214224968003648	0.485962568793469	0.423920202545604	0.463859729566254	0.0857861521978023	0.133721555641218	0.234828619470440	0.358301932224416	0.147651120577248	0.107417828281924	0.116669356401213	0.275269858073750	0.0378189850691832	0.180243100208831
0.348357426324861	0.120893396793609	0.369510930760962	0.314346670977221	0.246940921876718	0.0457790714374151	0.145462868596715	0.0767593998882929	0.343564557368475	0.126859051157240	0.447559077276579	0.490498557129843	0.459888597272190	0.403146298257108	0.286127372785583	0.392888142948888	0.485695205078254	0.0745285416228441	0.243369605813009	0.355213653931854	0.105015398353514	0.149982927130718	0.482425353634427	0.312582698389952	0.0768199154462782	0.0868857916123017	0.408685262019743	0.485144495556061	0.223015479411926	0.395086467512167	0.477043451696324	0.299281382019961	0.201905811586008	0.000736961455260976	0.217492078774589	0.354208322666214	0.308576747229518	0.324160310632830	0.252308123438172	0.293850180197976	0.453617547550925	0.168651381140145	0.109883809922638	0.400171748218845	0.340213983519426	0.146414820678116	0.377945592068504	0.493057236891351	0.156907438657915	0.359229762552541
0.388496452853014	0.325229661239031	0.283715028085960	0.438881962545026	0.431361064069415	0.454219185289089	0.138719359477746	0.178393598301179	0.0705749118188955	0.476264072686699	0.342150073112072	0.116757902812873	0.113022718656626	0.111093964991105	0.282533579888589	0.461281522636494	0.0562256896753490	0.0141397254478964	0.232399006436883	0.344331769558891	0.0654382738800590	0.367089953287957	0.216255783606210	0.349492676379827	0.0144510328325498	0.325700532369274	0.383133109684986	0.471263156439100	0.133110718783580	0.141478936593289	0.222169082666172	0.0759259949010375	0.375057900408178	0.147697924585708	0.278932480661491	0.0216044259433215	0.279437938478419	0.307335501708255	0.00395541878671307	0.0508810671902658	0.376109711310404	0.0434803244507531	0.301294869327965	0.296835238667330	0.196886533350147	0.224982915781803	0.112963841021354	0.344890492062499	0.472991325720024	0.497661866513802
0.250951709576872	0.428687030417233	0.484388831471454	0.331175869814019	0.121438083146555	0.254976518526602	0.00305390151329948	0.0719754001230726	0.256043325241716	0.149100494911968	0.328423240623808	0.0481133806041455	0.180503348075543	0.499886561347378	0.411908283613179	0.246156565487853	0.371606887100409	0.378334893992174	0.0656262757983952	0.160473930568565	0.260257943662617	0.0521046268786555	0.0422816004965664	0.0429344665602174	0.00454244924590685	0.249348202991557	0.187087778791042	0.319064066256181	0.229548196983730	0.0341546193125217	0.228441406326528	0.218188553340761	0.243591751220215	0.0242272761912168	0.319391064653263	0.0729729902098582	0.112925344099869	0.234825185957979	0.459536588732310	0.183437969861005	0.143087615843226	0.225779826002308	0.0921294983908851	0.0485875060360123	0.195909164878031	0.120141058266377	0.224221622716347	0.485068388315139	0.427251727259387	0.0418500524953332
0.212748414001313	0.0421852355225745	0.412249709909461	0.437706805937401	0.417135081859400	0.307451782570028	0.187355570572779	0.425303827622624	0.360663463647082	0.0792030388891474	0.495190600743977	0.192291099609450	0.162281006377916	0.0318693487321763	0.0630494137412908	0.417005827559445	0.319270685669710	0.398053117971420	0.443195735444148	0.265824247250387	0.452731374865402	0.396287743777076	0.358338206296490	0.265589786394220	0.298225870986019	0.142255344283546	0.0949312389012351	0.0452950760206831	0.216452664059384	0.0274653641111977	0.299908569145243	0.00634115026254184	0.192393061356611	0.221370191910698	0.0171087066462948	0.116667831368407	0.0522597649753170	0.288890348823374	0.205352397826600	0.137922767483996	0.313705171317913	0.227332013870074	0.0987548577555004	0.279754583185485	0.103481650444713	0.131631742774809	0.129722283299260	0.0479829192150734	0.0867655589601920	0.234102948476505
[truncated: 47 more columns]
