# Supplementary material for: A novel user-centric happiness model for personalized tour recommendations
Source: PeerJ Comput Sci. 2025 Apr 22;11:e2837. doi: 10.7717/peerj-cs.2837 (PMC12192884; doi:10.7717/peerj-cs.2837)
Supplement: Supplemental Information 3 [file peerj-cs-11-2837-s003.zip › HM/pr01_10/pr02/Distance.txt]

0	6.84978	44.5961	65.7681	58.5468	82.0006	73.0377	82.8553	126.096	24.3864	45.7231	27.7605	56.7712	94.2963	45.1244	29.1297	53.7444	37.7331	43.7868	46.4785	59.9452	27.336	18.3898	41.0172	53.5719	16.0793	32.1305	108.648	25.2413	15.8816	39.954	48.5647	8.35103	12.548	86.8911	45.7481	38.3792	32.935	73.2698	108.624	71.7204	37.4745	18.2853	54.7338	37.5881	37.0658	26.5615	5.9366	54.2654	75.9161
6.84978	0	37.7747	59.8591	64.0595	79.9485	66.4541	80.0524	132.731	26.5116	39.0887	33.0475	50.7881	101.145	38.3845	28.6776	56.1677	40.6688	36.9823	51.6352	63.643	31.5185	12.5213	42.0403	46.726	22.426	36.3248	113.124	30.603	22.2474	40.5194	53.7247	8.07321	6.82018	91.0731	50.3906	33.0634	36.7935	78.3455	110.273	73.8238	44.3242	11.7494	61.5832	41.4459	42.6501	28.0216	2.86342	47.7879	79.5546
44.5961	37.7747	0	37.8221	98.8343	75.3424	30.287	70.943	168.783	52.9341	6.784	68.4409	30.4499	138.742	11.1555	50.7648	76.9294	65.8651	8.39948	82.9862	88.6295	64.8181	30.0617	64.988	9.32984	58.9515	69.141	138.936	66.2782	59.6911	62.242	87.8503	40.8522	32.9403	120.783	83.2825	29.3401	65.5802	108.01	122.612	96.5948	82.0102	27.8899	99.2661	69.5173	78.2174	55.7167	39.0612	14.7258	107.743
65.7681	59.8591	37.8221	0	103.625	112.947	52.5484	108.013	190.558	83.4047	44.2271	78.656	9.1261	155.487	27.6064	52.3695	110.971	97.6169	30.5371	111.311	121.091	72.6626	47.4354	61.0853	33.6663	81.8347	75.298	171.486	77.4086	76.0604	58.0937	92.732	66.5985	58.9102	115.206	86.837	28.0511	95.3797	137.834	159.698	85.2066	100.158	48.3375	116.562	99.8603	87.1189	60.2345	62.4118	48.6414	101.376
58.5468	64.0595	98.8343	103.625	0	135.286	128.955	138.07	102.288	73.1694	101.825	31.022	96.8504	61.4104	94.9287	51.8182	92.5905	78.657	94.9076	69.6556	89.7013	34.0259	68.7857	43.3777	106.478	53.6707	29.8957	122.429	33.457	43.1793	46.1571	11.1578	66.2149	70.7403	34.454	16.7917	78.3021	71.4602	87.4509	144.348	42.5149	37.0531	71.2346	36.7643	73.9944	21.4811	44.6256	64.3281	110.998	30.5463
82.0006	79.9485	75.3424	112.947	135.286	0	72.0342	9.53352	156.272	62.1737	68.7593	107.562	105.784	143.542	86.2676	108.158	50.7917	58.667	83.3299	75.9397	62.9067	108.856	85.6706	121.974	79.7972	81.735	113.506	96.9532	105.09	94.003	120.343	127.307	73.7191	74.0046	167.223	125.99	99.6713	65.4304	84.6333	58.328	153.606	101.202	82.1641	113.353	64.4804	115.141	107.916	77.97	65.2072	157.294
73.0377	66.4541	30.287	52.5484	128.955	72.0342	0	64.5294	192.833	75.082	27.3867	98.3275	49.5973	165.696	37.2009	80.8264	92.2346	85.3603	35.9643	104.774	105.588	94.9812	60.1912	94.7743	24.3631	85.7334	99.3642	153.757	96.0846	88.6971	91.9393	118.027	67.7337	60.6391	150.884	113.542	57.2776	87.1877	127.203	127.6	125.719	109.678	57.7513	126.758	90.2774	108.117	85.9914	67.1861	18.9718	137.712
82.8553	80.0524	70.943	108.013	138.07	9.53352	64.5294	0	164.203	65.0236	64.2104	109.369	101.31	149.882	82.0482	107.585	57.5495	63.4993	79.1685	81.8807	70.325	110.086	84.4536	121.775	74.4775	84.4085	114.826	106.231	106.856	95.8969	119.947	129.569	74.5045	73.7403	169.161	127.816	96.8439	69.8872	92.5137	67.685	153.863	105.173	80.8955	118.233	69.5049	117.435	108.051	78.3373	59.6005	158.694
126.096	132.731	168.783	190.558	102.288	156.272	192.833	164.203	0	117.752	167.833	114.086	181.913	41.2426	171.079	141.023	107.652	108.613	169.509	88.4364	94.1237	120.774	144.229	139.757	178.101	110.39	119.936	74.0404	114.67	114.503	141.726	108.867	128.092	136.194	124.726	114.655	162.507	105.783	71.6906	123.658	144.465	90.4503	144.379	74.7602	103.112	107.984	133.117	130.742	174.315	129.043
24.3864	26.5116	52.9341	83.4047	73.1694	62.1737	75.082	65.0236	117.752	0	50.7846	45.9026	74.3047	92.5816	58.1799	53.5161	29.6681	14.3947	55.8827	30.1812	37.8193	48.1837	38.1392	64.9182	62.1461	19.5621	52.5471	88.0873	43.5184	32.4206	64.0903	65.1801	18.4519	24.8395	105.195	64.1657	58.4924	12.6468	55.2564	84.2503	94.2665	40.9384	36.0223	55.9618	16.7167	53.0208	50.4694	23.6612	56.6377	95.7815
45.7231	39.0887	6.784	44.2271	101.825	68.7593	27.3867	64.2104	167.833	50.7846	0	71.0555	37.1169	139.074	17.9391	55.3785	72.9777	62.9512	15.1653	80.9651	85.181	67.9625	33.302	69.8626	12.6341	59.009	72.4541	135.184	68.7801	61.3223	67.2155	90.9883	40.8543	33.4383	125.106	86.7148	35.5425	63.3679	105.281	117.037	101.849	82.6753	30.6096	99.8527	67.0467	80.8402	59.7104	39.918	9.3833	112.283
27.7605	33.0475	68.4409	78.656	31.022	107.562	98.3275	109.369	114.086	45.9026	71.0555	0	70.7824	77.0761	65.6187	27.0708	70.6244	54.8966	65.2367	53.1529	71.8286	6.76418	38.4487	27.7425	76.4991	26.9287	8.11453	114.151	2.53899	13.5627	28.9182	20.8043	35.7423	39.7596	59.7918	18.4538	51.2899	48.0276	77.3188	125.417	49.9843	25.7529	40.6027	39.3447	51.7526	9.78972	19.0797	33.4237	80.1429	49.8834
56.7712	50.7881	30.4499	9.1261	96.8504	105.784	49.5973	101.31	181.913	74.3047	37.1169	70.7824	0	147.3	19.6112	45.1374	102.015	88.5379	22.5763	102.196	112.018	65.0123	38.4053	55.1971	28.0031	72.8482	67.9388	162.391	69.4028	67.4838	52.1622	85.8253	57.4774	49.785	110.561	80.0761	19.6074	86.257	128.71	151.269	81.6013	91.6057	39.2305	108.177	90.7419	79.5317	52.7938	53.3199	42.7036	96.7708
94.2963	101.145	138.742	155.487	61.4104	143.542	165.696	149.882	41.2426	92.5816	139.074	77.0761	147.3	0	139.081	104.077	92.7667	87.6768	137.963	68.0961	81.7597	83.4635	111.338	100.863	147.829	80.0682	81.8458	86.1734	78.1354	80.4342	103.09	68.7888	98.223	105.864	83.9942	74.7868	127.692	82.6609	64.5034	126.681	103.322	56.8376	112.192	39.6122	81.584	69.6646	96.0502	99.688	146.737	87.8197
45.1244	38.3845	11.1555	27.6064	94.9287	86.2676	37.2009	82.0482	171.079	58.1799	17.9391	65.6187	19.6112	139.081	0	44.5512	84.3347	71.935	2.96602	87.5068	95.2129	61.1098	27.8453	57.95	12.8384	60.6933	65.0354	145.712	63.7025	58.8042	55.046	83.7926	43.3839	35.2377	114.332	78.7456	20.0895	70.6399	113.382	132.111	88.5277	82.2964	26.9286	99.4712	74.8896	75.2087	50.6151	40.3423	25.0278	100.962
29.1297	28.6776	50.7648	52.3695	51.8182	108.158	80.8264	107.585	141.023	53.5161	55.3785	27.0708	45.1374	104.077	44.5512	0	82.7414	66.6017	45.1307	72.1878	87.9539	20.6207	23.744	14.7211	56.9609	40.8529	22.9305	134.886	26.3536	29.2681	12.4662	40.734	36.1295	34.1705	70.0581	35.116	26.5506	61.2217	98.4489	137.744	47.2432	51.3634	27.2566	66.2679	65.7681	34.8616	8.02786	31.1062	64.7322	56.9832
53.7444	56.1677	76.9294	110.971	92.5905	50.7917	92.2346	57.5495	107.652	29.6681	72.9777	70.6244	102.015	92.7667	84.3347	82.7414	0	16.2356	81.699	25.8895	13.9302	74.4627	67.5136	93.1706	85.4385	44.2049	78.2412	62.2362	68.5899	58.2516	92.6688	86.9824	48.0977	53.9011	126.623	87.5483	87.5219	22.6356	36.7338	55.308	120.516	55.8392	65.1193	64.7806	18.9808	75.436	78.9402	53.3232	76.0933	119.121
37.7331	40.6688	65.8651	97.6169	78.657	58.667	85.3603	63.4993	108.613	14.3947	62.9512	54.8966	88.5379	87.6768	71.935	66.6017	16.2356	0	69.5125	20.3626	23.4841	58.4405	52.5008	76.9392	74.8766	28.1755	62.346	73.9004	52.7708	42.2167	76.4344	72.1905	32.6773	39.2294	112.167	72.2809	72.8862	7.19862	42.3396	71.5345	104.609	42.9336	50.417	54.777	6.10974	60.355	62.7056	37.8056	67.697	104.005
43.7868	36.9823	8.39948	30.5371	94.9076	83.3299	35.9643	79.1685	169.509	55.8827	15.1653	65.2367	22.5763	137.963	2.96602	45.1307	81.699	69.5125	0	85.3994	92.7222	60.9684	27.0602	58.8506	11.8302	59.1346	65.0212	143.21	63.2466	57.8808	55.9945	83.8008	41.5774	33.4244	115.106	78.8875	21.6946	68.4028	111.127	129.207	89.8308	81.1338	25.7894	98.353	72.5994	74.9009	50.8594	38.7965	22.6844	101.834
46.4785	51.6352	82.9862	111.311	69.6556	75.9397	104.774	81.8807	88.4364	30.1812	80.9651	53.1529	102.196	68.0961	87.5068	72.1878	25.8895	20.3626	85.3994	0	20.0457	58.5158	64.1564	79.3282	92.2448	31.5246	61.2555	62.7181	51.7036	43.5979	79.6082	65.7921	44.7366	52.6291	104.097	67.6073	84.6468	17.6511	26.7914	74.7166	102.435	32.704	62.978	39.1108	14.6783	55.3862	66.4054	48.9719	86.6116	98.1068
59.9452	63.643	88.6295	121.091	89.7013	62.9067	105.588	70.325	94.1237	37.8193	85.181	71.8286	112.018	81.7597	95.2129	87.9539	13.9302	23.4841	92.7222	20.0457	0	76.644	75.7416	96.7491	97.4309	47.4219	79.8301	50.5016	70.1318	60.9034	96.6751	85.6537	55.7987	62.6474	124.141	87.1954	96.2308	27.0126	22.8411	54.6898	121.616	52.7291	73.7915	58.13	22.3573	74.9381	83.0875	60.7903	88.9519	118.002
27.336	31.5185	64.8181	72.6626	34.0259	108.856	94.9812	110.086	120.774	48.1837	67.9625	6.76418	65.0123	83.4635	61.1098	20.6207	74.4627	58.4405	60.9684	58.5158	76.644	0	34.7905	21.3179	72.4788	30.2727	4.81853	120.114	7.06653	16.224	22.294	23.0467	35.6587	38.3385	59.6389	18.9763	45.6953	51.8403	83.2799	129.594	46.2409	32.4039	37.3558	46.0601	55.8419	14.5269	12.5931	32.4626	77.2108	48.6122
18.3898	12.5213	30.0617	47.4354	68.7857	85.6706	60.1912	84.4536	144.229	38.1392	33.302	38.4487	38.4053	111.338	27.8453	23.744	67.5136	52.5008	27.0602	64.1564	75.7416	34.7905	0	38.4316	38.075	34.4668	39.1973	125.491	36.3535	30.9706	36.1931	57.8363	19.965	13.7398	92.142	53.4301	20.5996	49.0819	90.8596	120.633	70.9735	54.6601	3.56719	71.7519	53.7072	48.2029	26.687	15.2264	42.6344	79.6287
41.0172	42.0403	64.988	61.0853	43.3777	121.974	94.7743	121.775	139.757	64.9182	69.8626	27.7425	55.1971	100.863	57.95	14.7211	93.1706	76.9392	58.8506	79.3282	96.7491	21.3179	38.4316	0	70.6301	49.4382	20.3397	141.314	28.3844	35.8961	3.0395	33.1529	48.8202	48.0673	56.4449	26.9787	38.6393	70.8756	104.499	148.473	32.543	53.461	41.9196	65.7409	75.1877	31.822	14.4747	44.1554	79.1779	43.0116
53.5719	46.726	9.32984	33.6663	106.478	79.7972	24.3631	74.4775	178.101	62.1461	12.6341	76.4991	28.0031	147.829	12.8384	56.9609	85.4385	74.8766	11.8302	92.2448	97.4309	72.4788	38.075	70.6301	0	68.1755	76.6246	147.591	74.4271	68.3832	67.7549	95.4016	50.1194	42.1495	126.925	90.5789	32.917	74.7919	117.11	129.478	101.364	91.0395	36.3024	108.3	78.6708	86.2258	62.621	48.1523	14.9752	113.629
16.0793	22.426	58.9515	81.8347	53.6707	81.735	85.7334	84.4085	110.39	19.5621	59.009	26.9287	72.8482	80.0682	60.6933	40.8529	44.2049	28.1755	59.1346	31.5246	47.4219	30.2727	34.4668	49.4382	68.1755	0	34.1934	94.2183	24.7005	14.0508	49.2674	45.645	18.1749	26.0263	85.7023	44.8716	54.3046	21.6161	58.1516	99.4155	76.4386	24.211	34.1623	41.0572	25.7858	33.4986	35.6667	20.3529	66.7617	76.6026
32.1305	36.3248	69.141	75.298	29.8957	113.506	99.3642	114.826	119.936	52.5471	72.4541	8.11453	67.9388	81.8458	65.0354	22.9305	78.2412	62.346	65.0212	61.2555	79.8301	4.81853	39.1973	20.3397	76.6246	34.1934	0	122.203	9.72068	20.2614	21.9278	18.7805	40.4411	43.1439	54.8209	14.298	48.8874	55.6074	85.3783	133.21	42.2776	33.3033	41.877	45.5466	59.4695	12.1863	15.1486	37.281	81.7361	43.8699
108.648	113.124	138.936	171.486	122.429	96.9532	153.757	106.231	74.0404	88.0873	135.184	114.151	162.391	86.1734	145.712	134.886	62.2362	73.9004	143.21	62.7181	50.5016	120.114	125.491	141.314	147.591	94.2183	122.203	0	113.094	106.042	141.841	122.259	105.554	112.78	155.377	125.648	146.084	76.4219	36.8381	51.209	161.069	89.8701	123.792	85.7358	71.8254	114.119	128.912	110.322	138.228	152.903
25.2413	30.603	66.2782	77.4086	33.457	105.09	96.0846	106.856	114.67	43.5184	68.7801	2.53899	69.4028	78.1354	63.7025	26.3536	68.5899	52.7708	63.2466	51.7036	70.1318	7.06653	36.3535	28.3844	74.4271	24.7005	9.72068	113.094	0	11.1202	29.3122	23.3265	33.2056	37.2918	62.3051	20.9601	49.8474	45.9661	76.2567	123.504	51.9362	25.5232	38.406	39.9169	49.7778	12.0931	18.4943	30.9279	77.8323	52.2979
15.8816	22.2474	59.6911	76.0604	43.1793	94.003	88.6971	95.8969	114.503	32.4206	61.3223	13.5627	67.4838	80.4342	58.8042	29.2681	58.2516	42.2167	57.8808	43.5979	60.9034	16.224	30.9706	35.8961	68.3832	14.0508	20.2614	106.042	11.1202	0	36.0306	33.802	23.0795	28.4227	73.2942	31.9924	48.01	35.6431	69.4051	113.43	62.4271	24.1225	32.1479	40.9229	39.7151	21.8329	22.8695	21.8171	70.0247	63.4181
39.954	40.5194	62.242	58.0937	46.1571	120.343	91.9393	119.947	141.726	64.0903	67.2155	28.9182	52.1622	103.09	55.046	12.4662	92.6688	76.4344	55.9945	79.6082	96.6751	22.294	36.1931	3.0395	67.7549	49.2674	21.9278	141.841	29.3122	36.0306	0	35.7817	47.5522	46.3503	59.4115	29.6323	35.65	70.5344	105.068	147.934	34.8723	54.6661	39.7159	67.471	74.9168	33.7433	13.729	42.7518	76.5062	45.9307
48.5647	53.7247	87.8503	92.732	11.1578	127.307	118.027	129.569	108.867	65.1801	90.9883	20.8043	85.8253	68.7888	83.7926	40.734	86.9824	72.1905	83.8008	65.7921	85.6537	23.0467	57.8363	33.1529	95.4016	45.645	18.7805	122.259	23.3265	33.802	35.7817	0	56.5037	60.4846	40.1031	6.18519	67.1783	65.0315	86.2386	140.266	39.1217	33.3946	60.3788	38.3285	68.0652	12.1658	33.4735	54.2081	100.213	32.3554
8.35103	8.07321	40.8522	66.5985	66.2149	73.7191	67.7337	74.5045	128.092	18.4519	40.8543	35.7423	57.4774	98.223	43.3839	36.1295	48.0977	32.6773	41.5774	44.7366	55.7987	35.6587	19.965	48.8202	50.1194	18.1749	40.4411	105.554	33.2056	23.0795	47.5522	56.5037	0	8.15423	95.1458	53.9221	40.535	29.1331	71.2472	102.262	79.9225	41.946	18.3281	59.0458	33.748	44.7783	34.4645	5.25199	48.7765	84.2556
12.548	6.82018	32.9403	58.9102	70.7403	74.0046	60.6391	73.7403	136.194	24.8395	33.4383	39.7596	49.785	105.864	35.2377	34.1705	53.9011	39.2294	33.4244	52.6291	62.6474	38.3385	13.7398	48.0673	42.1495	26.0263	43.1439	112.78	37.2918	28.4227	46.3503	60.4846	8.15423	0	97.8786	57.2057	33.6963	36.483	78.9702	106.912	80.1539	49.2735	11.2307	66.4896	41.0009	49.2923	34.3646	6.61405	41.7942	86.2965
86.8911	91.0731	120.783	115.206	34.454	167.223	150.884	169.161	124.726	105.195	125.106	59.7918	110.561	83.9942	114.332	70.0581	126.623	112.167	115.106	104.097	124.141	59.6389	92.142	56.4449	126.925	85.7023	54.8209	155.377	62.3051	73.2942	59.4115	40.1031	95.1458	97.8786	0	41.347	95.0548	104.984	121.288	178.799	32.0039	71.4436	95.2656	69.8867	107.831	52.2084	65.4695	92.1012	134.489	13.8304
45.7481	50.3906	83.2825	86.837	16.7917	125.99	113.542	127.816	114.655	64.1657	86.7148	18.4538	80.0761	74.7868	78.7456	35.116	87.5483	72.2809	78.8875	67.6073	87.1954	18.9763	53.4301	26.9787	90.5789	44.8716	14.298	125.648	20.9601	31.9924	29.6323	6.18519	53.9221	57.2057	41.347	0	61.6501	65.2189	89.2824	141.568	35.4338	35.9798	56.1597	43.0395	68.5675	12.2591	28.1719	51.1567	96.0113	31.7611
38.3792	33.0634	29.3401	28.0511	78.3021	99.6713	57.2776	96.8439	162.507	58.4924	35.5425	51.2899	19.6074	127.692	20.0895	26.5506	87.5219	72.8862	21.6946	84.6468	96.2308	45.6953	20.5996	38.6393	32.917	54.3046	48.8874	146.084	49.8474	48.01	35.65	67.1783	40.535	33.6963	95.0548	61.6501	0	69.6666	111.391	139.508	68.5037	72.1137	22.475	88.5965	74.2823	60.2184	33.7797	35.8135	44.0565	81.5106
32.935	36.7935	65.5802	95.3797	71.4602	65.4304	87.1877	69.8872	105.783	12.6468	63.3679	48.0276	86.257	82.6609	70.6399	61.2217	22.6356	7.19862	68.4028	17.6511	27.0126	51.8403	49.0819	70.8756	74.7919	21.6161	55.6074	76.4219	45.9661	35.6431	70.5344	65.0315	29.1331	36.483	104.984	65.2189	69.6666	0	42.7431	77.7995	97.8839	35.8913	47.3887	48.3974	4.66634	53.2389	56.8273	33.9632	68.9652	96.9148
73.2698	78.3455	108.01	137.834	87.4509	84.6333	127.203	92.5137	71.6906	55.2564	105.281	77.3188	128.71	64.5034	113.382	98.4489	36.7338	42.3396	111.127	26.7914	22.8411	83.2799	90.8596	104.499	117.11	58.1516	85.3783	36.8381	76.2567	69.4051	105.068	86.2386	71.2472	78.9702	121.288	89.2824	111.391	42.7431	0	62.8476	124.708	53.3376	89.5593	51.5303	38.5501	77.5528	92.2609	75.6453	109.916	117.597
108.624	110.273	122.612	159.698	144.348	58.328	127.6	67.685	123.658	84.2503	117.037	125.417	151.269	126.681	132.111	137.744	55.308	71.5345	129.207	74.7166	54.6898	129.594	120.633	148.473	129.478	99.4155	133.21	51.209	123.504	113.43	147.934	140.266	102.262	106.912	178.799	141.568	139.508	77.7995	62.8476	0	175.401	107.416	117.8	111.449	73.7594	129.318	134.21	107.507	116.613	172.622
71.7204	73.8238	96.5948	85.2066	42.5149	153.606	125.719	153.863	144.465	94.2665	101.849	49.9843	81.6013	103.322	88.5277	47.2432	120.516	104.609	89.8308	102.435	121.616	46.2409	70.9735	32.543	101.364	76.4386	42.2776	161.069	51.9362	62.4271	34.8723	39.1217	79.9225	80.1539	32.0039	35.4338	68.5037	97.8839	124.708	175.401	0	71.3818	74.4622	77.3305	101.71	47.2847	45.8117	75.6633	111.062	19.2443
37.4745	44.3242	82.0102	100.158	37.0531	101.202	109.678	105.173	90.4503	40.9384	82.6753	25.7529	91.6057	56.8376	82.2964	51.3634	55.8392	42.9336	81.1338	32.704	52.7291	32.4039	54.6601	53.461	91.0395	24.211	33.3033	89.8701	25.5232	24.1225	54.6661	33.3946	41.946	49.2735	71.4436	35.9798	72.1137	35.8913	53.3376	107.416	71.3818	0	55.3816	17.2607	37.7115	24.2488	43.7869	42.9588	90.7224	65.5487
18.2853	11.7494	27.8899	48.3375	71.2346	82.1641	57.7513	80.8955	144.379	36.0223	30.6096	40.6027	39.2305	112.192	26.9286	27.2566	65.1193	50.417	25.7894	62.978	73.7915	37.3558	3.56719	41.9196	36.3024	34.1623	41.877	123.792	38.406	32.1479	39.7159	60.3788	18.3281	11.2307	95.2656	56.1597	22.475	47.3887	89.5593	117.8	74.4622	55.3816	0	72.5803	51.9669	50.3902	29.8883	14.1242	39.8617	82.8634
54.7338	61.5832	99.2661	116.562	36.7643	113.353	126.758	118.233	74.7602	55.9618	99.8527	39.3447	108.177	39.6122	99.4712	66.2679	64.7806	54.777	98.353	39.1108	58.13	46.0601	71.7519	65.7409	108.3	41.0572	45.5466	85.7358	39.9169	40.9229	67.471	38.3285	59.0458	66.4896	69.8867	43.0395	88.5965	48.3974	51.5303	111.449	77.3305	17.2607	72.5803	0	48.8772	34.0339	58.3576	60.2093	107.789	67.3057
37.5881	41.4459	69.5173	99.8603	73.9944	64.4804	90.2774	69.5049	103.112	16.7167	67.0467	51.7526	90.7419	81.584	74.8896	65.7681	18.9808	6.10974	72.5994	14.6783	22.3573	55.8419	53.7072	75.1877	78.6708	25.7858	59.4695	71.8254	49.7778	39.7151	74.9168	68.0652	33.748	41.0009	107.831	68.5675	74.2823	4.66634	38.5501	73.7594	101.71	37.7115	51.9669	48.8772	0	56.4632	61.2322	38.6113	72.2971	100.154
37.0658	42.6501	78.2174	87.1189	21.4811	115.141	108.117	117.435	107.984	53.0208	80.8402	9.78972	79.5317	69.6646	75.2087	34.8616	75.436	60.355	74.9009	55.3862	74.9381	14.5269	48.2029	31.822	86.2258	33.4986	12.1863	114.119	12.0931	21.8329	33.7433	12.1658	44.7783	49.2923	52.2084	12.2591	60.2184	53.2389	77.5528	129.318	47.2847	24.2488	50.3902	34.0339	56.4632	0	26.9002	42.855	89.9141	43.6963
26.5615	28.0216	55.7167	60.2345	44.6256	107.916	85.9914	108.051	133.117	50.4694	59.7104	19.0797	52.7938	96.0502	50.6151	8.02786	78.9402	62.7056	50.8594	66.4054	83.0875	12.5931	26.687	14.4747	62.621	35.6667	15.1486	128.912	18.4943	22.8695	13.729	33.4735	34.4645	34.3646	65.4695	28.1719	33.7797	56.8273	92.2609	134.21	45.8117	43.7869	29.8883	58.3576	61.2322	26.9002	0	29.9533	69.0896	52.9755
5.9366	2.86342	39.0612	62.4118	64.3281	77.97	67.1861	78.3373	130.742	23.6612	39.918	33.4237	53.3199	99.688	40.3423	31.1062	53.3232	37.8056	38.7965	48.9719	60.7903	32.4626	15.2264	44.1554	48.1523	20.3529	37.281	110.322	30.9279	21.8171	42.7518	54.2081	5.25199	6.61405	92.1012	51.1567	35.8135	33.9632	75.6453	107.507	75.6633	42.9588	14.1242	60.2093	38.6113	42.855	29.9533	0	48.3758	80.8223
54.2654	47.7879	14.7258	48.6414	110.998	65.2072	18.9718	59.6005	174.315	56.6377	9.3833	80.1429	42.7036	146.737	25.0278	64.7322	76.0933	67.697	22.6844	86.6116	88.9519	77.2108	42.6344	79.1779	14.9752	66.7617	81.7361	138.228	77.8323	70.0247	76.5062	100.213	48.7765	41.7942	134.489	96.0113	44.0565	68.9652	109.916	116.613	111.062	90.7224	39.8617	107.789	72.2971	89.9141	69.0896	48.3758	0	121.656
75.9161	79.5546	107.743	101.376	30.5463	157.294	137.712	158.694	129.043	95.7815	112.283	49.8834	96.7708	87.8197	100.962	56.9832	119.121	104.005	101.834	98.1068	118.002	48.6122	79.6287	43.0116	113.629	76.6026	43.8699	152.903	52.2979	63.4181	45.9307	32.3554	84.2556	86.2965	13.8304	31.7611	81.5106	96.9148	117.597	172.622	19.2443	65.5487	82.8634	67.3057	100.154	43.6963	52.9755	80.8223	121.656	0
77.1634	70.3732	34.8059	29.0518	125.326	99.6822	29.559	92.9067	202.846	87.7399	37.8934	97.0618	30.8869	171.203	32.1228	73.6952	110.859	100.549	33.3974	117.767	123.035	92.083	59.9165	85.2545	25.6725	92.508	95.6502	173.076	95.2829	90.8869	82.219	114.177	74.7876	66.6619	141.181	108.752	47.1564	100.386	142.775	152.718	112.488	114.416	59.0381	131.594	104.312	106.456	80.7034	72.1852	36.1626	127.433
63.4523	56.6106	20.0778	29.3801	114.29	87.6989	23.2488	81.6384	188.606	72.99	23.1762	85.0036	26.5982	157.731	19.4066	63.4953	96.1483	85.7409	19.916	103.063	108.246	80.5115	46.9707	76.302	10.8677	78.4446	84.4053	158.341	83.0619	77.7812	73.3236	103.145	60.5231	52.4584	132.734	98.0271	37.6819	85.6367	127.978	139.11	105.665	100.894	45.6545	118.137	89.5324	94.6102	69.8619	58.2358	22.7194	119.189
34.7634	40.9522	77.8046	89.7505	25.2159	110.142	107.247	112.854	103.147	47.9867	79.8633	11.1611	81.7899	65.9151	75.7939	38.2072	69.0574	54.306	75.2121	48.4479	68.1012	17.6756	48.1812	37.3812	86.1941	28.4613	17.0687	107.119	12.3957	18.8971	38.9862	17.9306	41.8401	47.2845	57.8724	19.165	62.2418	47.1333	70.5216	122.587	54.3299	17.2598	49.9435	28.5395	50.1346	7.04772	30.196	40.6925	88.7104	50.1421
57.3454	52.7433	44.6047	19.401	86.4283	118.562	67.0351	115.006	177.919	78.7115	51.3689	64.1537	17.6607	141.145	33.5187	37.0876	107.919	93.0841	36.2066	103.817	116.309	57.6833	40.586	43.185	44.3767	72.7449	59.5536	165.83	63.3376	64.2826	40.3103	75.8454	60.51	54.0281	96.0263	69.773	20.4797	89.5352	130.608	159.943	65.8136	87.7544	42.8015	103.224	94.1839	71.6943	45.1053	55.5727	58.3449	82.2014
20.9738	26.9411	63.7665	77.6971	37.6799	99.6351	93.1701	101.57	113.281	37.9049	65.7871	7.99878	69.3759	77.9546	62.0988	28.4201	62.9603	47.1009	61.3911	46.7022	64.7936	11.8646	34.3309	32.7496	72.2331	19.0117	15.2827	108.577	5.68931	5.67473	33.3096	28.1459	28.5379	33.3927	67.6329	26.3564	49.7741	40.3281	71.777	117.946	57.5561	23.0408	35.9421	38.8738	44.1946	16.2489	21.1184	26.8515	74.6543	57.878
51.082	55.3744	83.3637	114.061	79.3512	67.8259	102.809	74.343	92.4807	30.8496	80.58	61.404	104.941	75.7158	89.0203	78.4093	17.0793	17.6465	86.6929	9.8548	10.5416	66.3501	67.7402	86.6807	92.4345	37.618	69.4352	57.7543	59.7573	50.7866	86.716	75.1342	47.8188	55.1842	113.766	76.6542	88.3364	18.7116	24.701	65.1583	111.121	42.3233	66.0965	48.8048	14.2044	64.3972	73.2241	52.5682	85.3058	107.486
31.5261	25.3863	22.4655	34.513	78.5384	89.7185	52.2771	87.132	157.334	49.4749	27.8037	49.4287	25.4171	124.012	16.3908	28.5759	78.0651	63.8389	16.6108	76.8098	87.2941	44.7543	13.1535	42.5679	28.4253	47.5917	48.6462	137.457	47.5982	43.5858	39.7933	67.4018	32.14	24.6785	98.6178	62.3756	10.1459	61.1136	103.384	129.535	74.1609	67.5303	13.8324	84.5019	65.6598	58.9394	34.2821	27.9028	36.9181	85.4412
15.4074	20.5526	56.649	70.605	43.5069	96.5316	86.2589	97.8462	120.112	36.0638	58.9081	12.5032	62.1898	85.2249	54.7536	22.9365	63.2331	47.05	54.082	49.727	66.6156	12.3303	27.0268	30.1685	65.0108	19.2715	16.9942	112.272	10.051	6.33185	30.0785	33.2581	23.5942	27.2566	71.5551	30.3465	42.6112	40.7829	75.6798	118.527	58.2028	29.671	28.77	45.9874	45.0408	22.1195	16.6793	20.9526	67.8956	60.8593
25.5199	32.0826	69.6374	85.0988	35.5595	99.8906	98.5232	102.516	105.748	37.7174	71.1695	11.7634	76.697	70.7819	68.6831	35.8942	60.0496	44.7942	67.8058	41.4684	60.4042	17.7846	40.8378	39.1017	78.3409	18.1607	19.8733	102.435	10.7188	9.95772	39.9748	27.6247	32.0132	38.0408	67.7278	27.5186	57.1173	37.7076	65.5978	114.375	61.2129	15.4942	42.0967	31.4801	41.071	15.5944	28.4205	31.4314	79.7829	59.2122
30.331	37.1445	74.5748	94.532	42.7922	93.7034	101.826	97.4074	96.174	32.8619	74.966	24.8012	85.7944	64.1794	75.4315	47.8263	49.8932	35.9766	74.1172	28.9613	48.4897	30.827	48.127	52.1262	83.6978	16.1452	32.8822	89.3597	23.773	18.9349	52.896	37.3403	34.1288	41.6849	76.732	38.7151	66.5184	28.8062	52.5233	102.981	73.4873	8.21826	48.5232	24.9328	31.2027	26.4653	40.7883	35.5469	82.8564	69.6758
12.4751	18.1276	53.8466	77.9473	57.8832	78.0312	80.3924	80.2876	115.199	16.2533	53.7404	29.6816	68.8939	85.3634	56.0006	39.809	43.4169	27.1817	54.3332	34.0085	48.1996	32.0183	30.5203	49.7629	63.1066	5.37097	36.3166	96.3128	27.2777	16.1698	49.264	49.3308	12.9958	21.0108	89.1923	48.0199	50.7896	21.424	60.7997	98.7121	78.2091	29.5725	29.8402	46.4213	25.9594	37.1743	35.5355	15.7685	61.4212	79.5643
39.889	46.1336	83.0185	94.456	21.2736	114.091	112.456	117.063	99.4719	52.0641	85.0711	15.8232	86.6055	61.5446	80.9403	42.569	71.7016	57.454	80.3865	49.8847	69.8032	21.9495	53.3688	40.405	91.3958	32.6983	20.4868	106.822	17.3587	24.008	42.2708	15.9548	46.8258	52.4248	54.9212	18.8404	67.1045	50.2555	70.5435	124.463	54.2467	17.452	55.1541	25.441	52.94	8.6029	34.5421	45.8235	93.9043	48.2222
33.7694	38.3529	69.0682	97.694	67.8619	69.9476	91.47	74.6028	101.382	16.4579	67.1764	45.8894	88.5698	77.7665	73.5927	61.1364	25.0671	11.3037	71.4654	13.946	26.8926	50.2028	50.8276	69.9369	78.3401	20.5382	53.6953	74.8987	43.9813	34.2076	69.8045	61.9345	31.11	38.8579	101.685	62.5058	71.4113	4.91212	40.1406	79.5304	95.8729	31.7217	49.4307	43.6332	6.14652	50.3727	56.198	35.6017	73.0884	94.0539
69.3568	76.0717	113.742	126.667	31.0656	132.309	142.334	137.09	71.2864	74.0672	115.072	48.0617	118.844	30.8131	112.58	74.5731	83.6458	73.6947	111.823	57.8566	76.3625	54.0361	84.7788	70.2988	122.457	57.5947	51.8728	98.2444	49.5113	54.0762	72.6264	37.9765	74.8602	81.6954	58.5854	43.9919	99.3331	67.2077	66.9237	128.621	73.4967	33.4929	86.1898	18.9769	67.8287	39.7416	66.5759	75.1608	123.465	59.5574
52.5353	54.6758	74.5253	108.835	93.0399	48.7558	89.5437	55.2956	110.218	28.2669	70.4833	70.3461	99.9096	94.7953	82.0795	81.616	2.73487	15.5345	79.4189	27.4477	16.645	73.9733	65.8205	92.3446	82.9737	43.7044	77.8554	64.7907	68.2537	57.7493	91.7589	87.1427	46.6036	52.15	126.927	87.5155	85.6865	22.3374	39.4227	56.1861	120.127	56.4889	63.3421	66.0456	19.0969	75.4737	78.0403	51.8478	73.4817	119.169
4.61546	6.11181	42.1877	65.8992	62.838	77.452	69.8811	78.246	127.328	21.0479	42.7397	32.2026	56.8125	96.5705	43.7807	32.8104	50.6818	34.9446	42.1852	45.5307	57.7167	31.9464	18.628	45.2318	51.3448	16.9526	36.7368	107.056	29.6718	19.8423	44.0344	52.9943	3.7452	9.31704	91.4771	50.2951	39.1735	30.7918	72.2343	105.207	76.2083	39.9566	17.6323	57.1741	35.4535	41.3695	30.8336	3.5111	50.9881	80.5312
33.7193	27.9424	25.1635	32.0504	77.9136	93.6661	54.3855	91.0157	158.968	52.7655	30.9023	49.5456	23.0939	125.009	17.5838	26.995	81.5928	67.1549	18.4256	79.5603	90.5663	44.4752	15.4389	40.4399	30.1904	49.7844	48.1116	140.595	47.8647	44.7482	37.572	66.7561	35.0874	27.926	96.7678	61.5211	6.20423	64.1866	106.228	133.348	71.5298	68.8371	16.804	85.6318	68.7698	58.8601	33.3506	30.5904	39.8163	83.4403
42.8166	36.0477	9.96452	29.8712	93.3594	84.497	37.7556	80.4749	168.696	55.639	16.6691	63.8112	21.6455	136.882	2.54114	43.4147	81.8383	69.3972	1.8127	84.983	92.6819	59.4544	25.7844	57.0821	13.5632	58.3066	63.4662	143.182	61.8496	56.691	54.2191	82.242	40.9169	32.766	113.362	77.2876	19.8882	68.102	110.843	129.827	88.0241	80.073	24.692	97.2702	72.3491	73.4493	49.2246	37.9538	24.4111	100.073
85.6423	90.7354	120.031	150.198	96.6305	91.6676	138.422	100.084	65.5387	67.4409	117.119	88.7567	141.073	65.8053	125.611	110.549	46.7552	54.2	123.323	39.1662	32.9633	94.8792	103.249	116.167	129.074	70.4396	96.7511	25.9011	87.825	81.4025	116.844	96.3604	83.6213	91.317	129.835	99.7935	123.781	55.004	12.3899	61.4044	135.202	64.1148	101.938	60.0258	50.7248	88.3487	104.213	88.0339	121.457	127.066
28.7593	31.0746	56.5823	87.7368	75.3206	60.0289	77.6417	63.4792	115.329	4.57115	54.0798	49.0327	78.6505	91.5088	62.2409	57.8705	25.1274	9.90971	59.8766	27.1521	33.3878	51.7175	42.6968	69.005	65.7137	22.2309	55.957	83.7554	46.7169	35.7145	68.2635	67.7763	23.0195	29.3386	107.87	67.0994	63.0168	9.55277	51.4322	79.8741	97.9178	41.7645	40.5423	55.9167	12.9718	55.6656	54.5938	28.2214	59.4719	98.817
31.6586	38.5075	76.214	94.5511	38.5143	97.7965	104.013	101.371	96.01	36.6112	76.9515	21.9739	85.9484	62.6642	76.4727	46.4412	54.1601	40.2268	75.3061	32.8162	52.5169	28.3419	48.8567	49.6353	85.2285	18.8725	29.9147	92.3511	21.2956	18.4936	50.6065	33.1885	36.3063	43.5279	72.4716	34.7931	66.5001	33.0475	55.5651	107.084	69.7984	5.82771	49.5555	23.0764	35.4809	22.5926	39.0783	37.1757	85.0702	65.5411
37.7658	33.2715	35.1913	31.2908	73.2792	103.87	63.4037	101.433	159.868	59.4907	41.2201	47.3653	23.6772	124.252	26.2083	21.4863	88.9292	73.8089	27.7355	84.2407	96.9081	41.4239	21.4177	32.7651	39.0414	53.2503	44.264	146.28	46.1358	45.5312	29.7518	62.214	41.1465	35.1111	89.1061	56.5378	6.13244	70.053	111.032	141.833	62.3721	69.4301	24.0419	85.5205	74.7102	55.9205	29.1229	36.1193	49.9161	75.5177
11.7038	17.6544	53.8707	77.3672	56.7621	79.2852	80.7095	81.4721	115.362	17.5871	53.9352	28.3781	68.3346	85.1392	55.7537	38.5994	44.7354	28.502	54.1466	34.8818	49.3727	30.6628	29.9328	48.4376	63.1016	5.08689	34.9708	97.3002	25.9636	14.8486	47.9598	48.1166	13.091	20.9557	87.9386	46.7386	50.0803	22.669	61.6637	100.036	76.8503	29.0827	29.4006	46.0525	27.1771	35.9684	34.233	15.4283	61.7389	78.2572
31.6626	36.1982	67.0451	95.5356	67.2293	69.8273	89.7086	74.2327	103.124	14.6312	65.2368	44.5153	86.4116	78.9146	71.4806	59.1861	26.1808	11.4817	69.3676	16.0319	28.7806	48.6511	48.6692	68.1877	76.3276	18.7505	52.2428	77.0274	42.5463	32.5687	68.0011	61.0092	28.9494	36.708	100.88	61.3902	69.2547	4.39981	42.2998	80.9732	94.4759	31.5018	47.2695	44.1166	7.23744	49.3228	54.3625	33.4437	71.2592	93.0191
52.6129	57.3954	87.0208	116.694	76.4172	73.225	107.334	79.7983	87.261	34.1422	84.5296	60.3851	107.568	70.3266	92.2048	78.998	22.4401	21.9736	89.9707	7.2406	13.6059	65.706	69.88	86.4456	96.1804	38.1857	68.4848	56.1117	58.918	50.6428	86.6724	72.862	50.1454	57.8031	110.871	74.7834	90.458	21.5684	21.1945	67.952	109.662	39.6301	68.4722	44.5569	17.5099	62.5771	73.3864	54.6536	89.5935	105.139
72.5485	71.6132	81.2718	59.4527	68.7514	149.209	107.104	147.464	170.228	96.9348	87.596	61.8528	58.4932	129.889	71.1291	43.4188	126.075	109.887	73.2534	113.612	130.613	55.6294	63.6429	34.3761	83.3928	83.1916	54.038	175.69	62.685	70.0502	34.0212	61.366	79.3546	76.3127	64.175	55.683	52.0661	104.248	138.873	181.154	32.2603	87.3283	67.0995	98.0822	108.703	64.25	47.5255	74.212	95.9075	51.4316
70.5158	64.057	34.4212	13.1563	113.642	106.999	41.7618	101.218	196.514	85.0769	39.7803	86.9713	16.8924	162.915	26.9005	61.8557	110.902	98.8146	29.318	114.261	122.04	81.4179	52.2858	72.075	27.516	86.4737	84.5269	172.525	85.4565	82.6217	69.0421	102.585	69.8098	61.7349	127.194	96.8845	35.7247	97.5129	140.256	156.813	97.7277	106.665	52.312	123.529	101.783	95.9424	69.3831	66.3034	41.7916	113.381
55.6824	61.7493	98.0317	106.288	9.502	129.286	127.78	132.582	94.3358	67.5681	100.433	29.6391	98.9871	53.9746	95.1698	53.9324	84.9977	71.7272	94.8524	61.305	81.3145	34.2792	68.0809	47.8118	106.138	48.4398	31.0484	112.973	31.7536	39.84	50.3242	14.8991	62.7794	68.1755	43.2723	21.0264	79.8705	64.575	78.175	135.831	51.3909	29.1587	70.1552	27.2739	66.7391	19.9612	46.1946	61.6011	109.395	40.047
17.1431	10.9189	28.3325	55.8221	74.9639	72.4256	55.9515	71.5974	140.62	27.5833	28.7327	43.9446	46.7263	110.538	31.2189	35.9902	55.8356	41.8271	29.2424	56.3209	65.3111	42.1259	13.4629	50.3101	37.5824	30.6225	46.8974	115.665	41.5113	32.9718	48.3819	64.5699	12.543	4.70613	101.443	61.0774	31.8448	39.7166	82.4072	107.835	82.6789	53.9751	10.1799	71.1857	44.117	53.5669	37.1127	11.2441	37.1319	89.6084
34.5906	39.7298	74.441	82.3874	24.519	114.241	104.49	116.156	112.706	52.3966	77.3175	6.86224	74.8746	74.4998	71.0387	30.0795	76.2331	60.764	70.8339	57.3927	76.5955	9.99934	44.3798	27.2192	82.2703	33.1466	7.34671	117.17	9.40112	20.2704	29.0365	14.0048	42.6019	46.4823	53.0239	11.7708	55.6392	53.7653	80.4547	130.648	45.0578	27.49	46.7456	38.524	57.2704	4.84125	22.1529	40.207	86.4804	43.4564
52.038	45.1915	7.8986	33.6903	104.98	79.5029	25.5847	74.341	176.629	60.7942	11.7395	74.9751	27.6759	146.301	11.6609	55.5658	84.315	73.604	10.4526	90.8701	96.2278	70.9759	36.5458	69.2963	1.54129	66.6682	75.1339	146.435	72.8989	66.8419	66.4325	93.909	48.625	40.642	125.557	89.1039	31.7475	73.441	115.809	128.742	100.138	89.5072	34.7624	106.768	77.3458	84.705	61.169	46.6275	15.0596	112.284
30.807	36.7752	71.6042	96.5351	56.4503	81.0356	96.5165	85.3018	97.1852	22.8056	70.7681	36.2023	87.503	69.895	74.4733	54.9548	36.2116	22.6415	72.6945	17.407	35.6542	41.2714	49.1014	61.9458	80.9272	14.9153	44.2437	79.9562	34.5858	26.1929	62.2021	50.877	31.1171	39.2706	90.4112	51.8485	69.1566	15.6259	43.5298	89.7311	85.9709	20.2924	48.4935	33.4385	17.5692	39.6125	49.0202	34.4062	77.6956	83.145
46.9287	50.9948	82.2388	83.5952	20.489	128.116	112.524	129.574	119.885	66.7252	86.0306	20.8625	77.1729	79.8584	77.0537	32.758	91.1168	75.5894	77.3897	71.9486	91.3431	19.6021	52.7644	22.9192	89.1701	47.7693	14.7983	130.62	23.2077	34.3118	25.751	11.0702	55.2359	57.8026	40.0791	5.36243	59.2416	68.6229	94.1459	145.507	30.62	40.8085	55.7054	48.3873	72.1581	16.6658	26.5631	52.0429	95.3857	29.178
48.1123	47.0186	60.6106	48.9803	57.8917	125.134	88.8681	123.795	154.625	72.4811	66.4046	41.5698	44.4913	115.867	51.7168	19.0639	101.792	85.6632	53.2883	90.7231	106.924	34.8504	39.4664	15.0097	64.5253	59.6531	34.8088	153.293	41.747	47.2595	12.9032	47.994	54.7746	51.8036	66.2615	41.8088	31.6363	80.2622	116.658	156.731	37.3606	67.2426	42.9885	80.355	84.7923	46.6406	24.3971	49.6214	75.3072	52.4358
35.0201	41.6464	78.3233	100.218	47.6067	91.2188	104.556	95.5466	91.0877	32.5018	78.1601	31.9286	91.3652	61.1745	80.0152	54.6618	45.2126	32.6684	78.5121	22.5399	42.428	37.9793	53.2622	59.2748	87.5669	19.4116	39.9916	82.2229	30.926	25.504	60.0215	43.2575	37.4812	45.4248	81.9286	45.1529	72.3173	25.7889	45.3905	97.0982	80.217	10.6314	53.2966	23.46	27.2458	32.9895	47.7767	39.7156	85.6135	75.5878
22.4626	17.3599	31.117	43.544	68.2497	90.7622	61.3953	89.2789	147.3	43.4731	35.2913	38.7868	34.6888	113.484	26.855	20.2221	72.9418	57.794	26.6637	68.7845	80.9336	34.3096	5.54545	34.8918	38.2579	38.418	38.3741	130.482	36.9244	33.1285	32.427	57.1542	25.1447	19.2683	89.8353	52.3393	15.9167	54.1442	95.5512	126.173	67.2969	57.1903	8.72402	74.0414	58.7912	48.3541	24.5997	20.181	44.6706	76.9973
44.4808	50.8408	86.3971	110.128	54.2204	90.765	111.301	96.0386	82.3899	36.9028	85.6242	42.316	101.191	55.8419	88.9458	65.3721	41.8082	32.6264	87.2609	16.298	35.9747	48.532	62.8653	69.8488	95.7128	28.4343	50.2958	71.9991	41.4659	36.1678	70.6667	51.5314	45.7369	53.8658	88.6465	54.1794	82.38	26.9665	35.2766	90.316	89.5517	18.2136	62.5868	22.9739	26.557	42.3145	58.5028	48.6569	92.5136	83.502
6.11581	10.6016	46.5333	70.4596	60.792	77.3654	73.75	78.7227	122.751	18.371	46.7888	30.7777	61.3846	92.3335	48.39	35.1828	47.6338	31.6188	46.7588	41.0988	53.9408	31.493	23.097	46.6911	55.7427	12.4398	36.1691	102.918	28.2442	17.631	45.7668	51.3697	6.0495	13.5951	90.501	49.1642	43.5482	26.9312	67.8501	102.562	76.8175	35.9313	22.2473	53.0684	31.5941	39.461	32.2177	8.14384	54.801	80.0235
13.2457	6.83513	31.6208	56.873	70.8668	75.3415	59.7933	74.8605	137.801	26.9327	32.4818	39.8471	47.747	107.121	33.4616	32.8282	55.9775	41.3231	31.7317	54.5956	64.7385	38.0733	11.7453	46.9174	40.756	27.4994	42.8543	114.858	37.4152	28.9867	45.109	60.4757	9.96128	2.09406	97.4633	57.0123	31.6047	38.5397	80.9838	108.888	79.1488	50.4222	9.14506	67.6679	43.0681	49.4741	33.4401	7.47185	41.0474	85.7164
31.8106	37.8118	74.3749	86.0066	27.2056	108.689	103.942	111.119	106.683	46.5327	76.5713	7.46404	78.0454	69.6325	72.1815	34.5343	68.8964	53.7585	71.6417	49.3346	68.6979	14.0902	44.6417	34.307	82.6911	26.982	13.9827	108.998	8.65911	16.0918	35.7665	18.6736	39.1695	44.2632	58.7668	18.6699	58.5003	46.6502	72.2693	122.948	53.1071	19.4629	46.4912	31.9827	49.9176	6.60368	26.5378	37.7089	85.4861	50.2687
52.9562	58.9884	95.2221	103.611	9.86039	127.099	124.982	130.277	96.0081	65.2537	97.6396	26.8252	96.2672	55.9174	92.3606	51.2448	83.303	69.778	92.0395	59.9693	80.009	31.4986	65.2678	45.4481	103.324	46.0211	28.3361	112.77	28.944	37.1339	47.9063	12.8894	60.1136	65.4356	44.2385	18.8806	77.1185	62.6044	77.6286	134.614	50.4987	27.5298	67.3475	27.3092	64.8997	17.1521	43.4738	58.869	106.612	40.1335
30.8178	33.876	64.2843	68.6909	35.7018	112.813	94.5708	113.574	126.533	53.1589	68.0149	13.1576	61.4743	88.6035	59.4918	16.3501	80.2393	64.1074	59.6694	65.0072	82.905	6.64773	34.752	14.6733	71.3939	36.0679	6.77634	126.737	13.7133	22.1014	15.7632	24.5555	39.1352	40.5836	57.6597	19.2581	42.6394	57.6832	89.9066	135.482	41.1641	38.9099	37.7279	51.9888	61.8081	18.957	8.93297	35.2993	77.3696	45.729
66.839	71.3158	98.868	130.051	88.647	73.7603	116.933	81.5137	82.7051	46.7484	95.776	74.6432	120.934	73.04	104.848	93.5507	25.7208	33.0197	102.473	21.6274	11.7921	80.1151	83.7145	100.955	107.835	52.7163	82.7563	41.8273	73.264	65.1932	101.218	86.0338	63.8116	71.187	122.982	88.3714	104.314	34.7171	11.1108	57.1371	123.52	52.6401	82.099	54.4341	30.1924	76.271	87.9546	68.5229	99.978	118.079
62.7652	68.0061	98.7754	127.68	78.3772	82.1789	119.266	89.3656	75.9938	45.8432	96.4019	66.7621	118.563	62.5875	103.675	87.7103	31.9551	33.9071	101.507	16.3764	19.3834	72.6466	80.5273	93.8304	107.97	47.4905	74.8441	47.4846	65.6417	58.6668	94.3666	76.4744	61.0931	68.9432	112.547	79.244	101	33.2018	10.7414	68.3617	114.616	43.2684	79.3506	43.4501	29.3554	67.3621	81.5256	65.3478	101.533	108.195
20.4987	18.3674	37.8358	69.3379	77.708	61.7535	60.9985	62.3624	132.149	15.0984	35.8551	47.6327	60.3199	105.087	43.396	46.9993	41.7948	28.5401	40.9958	45.2103	51.8875	47.7966	26.9312	60.3583	47.0551	26.3188	52.5704	102.382	45.0942	34.5676	58.8831	68.2928	12.149	13.3699	107.214	65.9332	46.0271	27.7446	70.2776	93.7727	91.857	50.4332	24.0277	66.9027	31.7333	56.399	46.1827	16.2299	42.2385	96.4006
11.1636	17.8503	55.5926	74.1162	48.4184	88.967	84.2007	90.7355	116.629	27.7469	56.8775	18.6397	65.3461	83.6718	55.4186	30.2089	54.615	38.4305	54.3016	41.9802	58.248	20.4465	27.8059	38.6934	64.4573	10.8269	24.8164	104.688	16.1405	5.25337	38.4561	39.0407	17.907	23.6619	78.4288	37.0933	46.1443	32.1937	68.347	109.912	66.6269	26.8838	28.5213	44.0597	36.4968	27.0862	24.8399	17.0557	65.424	68.3552
34.381	27.7073	15.168	34.4502	84.8321	84.3501	45.1543	81.2661	160.437	49.1031	20.5491	55.0943	25.45	128.234	10.8488	35.6842	76.5662	63.2228	10.1427	77.7591	86.6793	50.8617	17.0246	49.8256	21.6737	50.1032	54.9624	137.12	53.1097	47.9637	47.0741	73.7421	33.2025	25.1517	105.74	68.9066	15.6785	61.2962	103.97	126.497	81.476	71.4596	16.124	88.6261	65.6909	64.7598	40.999	29.8	29.6106	92.6314
[truncated: 47 more columns]
