# Supplementary material for: A novel user-centric happiness model for personalized tour recommendations
Source: PeerJ Comput Sci. 2025 Apr 22;11:e2837. doi: 10.7717/peerj-cs.2837 (PMC12192884; doi:10.7717/peerj-cs.2837)
Supplement: Supplemental Information 3 [file peerj-cs-11-2837-s003.zip › HM/pr01_10/pr02/HC/Time_Window.txt]

0	1000
389	536
444	558
275	412
367	524
413	589
66	173
232	357
473	601
351	506
302	448
411	574
146	279
214	306
128	234
158	263
447	573
134	239
81	211
418	575
455	586
369	517
99	190
150	277
126	298
429	564
254	408
255	400
161	292
236	329
176	300
298	465
142	243
404	577
101	273
236	365
391	533
354	510
183	335
392	541
425	580
170	323
182	313
136	257
287	440
289	381
354	483
284	445
153	273
310	441
186	277
400	492
305	469
263	378
446	587
260	392
211	382
148	297
133	303
407	497
70	195
262	384
101	267
147	273
207	300
212	382
325	454
101	198
418	577
400	575
477	591
96	212
95	220
86	203
453	577
355	506
407	544
451	629
417	544
116	220
123	218
455	630
385	495
402	513
203	369
213	392
169	331
436	588
361	534
113	217
112	258
302	443
187	361
299	430
85	203
196	345
229	325
