# Supplementary material for: A novel user-centric happiness model for personalized tour recommendations
Source: PeerJ Comput Sci. 2025 Apr 22;11:e2837. doi: 10.7717/peerj-cs.2837 (PMC12192884; doi:10.7717/peerj-cs.2837)
Supplement: Supplemental Information 3 [file peerj-cs-11-2837-s003.zip › HM/pr01_10/pr02/ICDM.txt]

0	0	0	0	0	0	0	0	0	0	0	0	0	0	0	0	0	0	0	0	0	0	0	0	0	0	0	0	0	0	0	0	0	0	0	0	0	0	0	0	0	0	0	0	0	0	0	0	0	0
0	0	0	0	0	0	0	0	0	0	0	0	0	0	0	0	0	0	0	0	0	0	0	0	0	0	0	0	0	0	0	0	0	0	0	0	0	0	0	0	0	0	0	0	0	0	0	0	0	0
0	0	0	0	0	0	0	0	0	0	0	0	0	0	0	0	0	0	0	0	0	0	0	0	0	0	0	0	0	0	0	0	0	0	0	0	0	0	0	0	0	0	0	0	0	0	0	0	0	0
0	0	0	0	0	0	0	0	0	0	0	0	0	0	0	0	0	0	0	0	0	0	0	0	0	0	0	0	0	0	0	0	0	0	0	0	0	0	0	0	0	0	0	0	0	0	0	0	0	0
0	0	0	0	0	0	0	0	0	0	0	0	0	0	0	0	0	0	0	0	0	0	0	0	0	0	0	0	0	0	0	0	0	0	0	0	0	0	0	0	0	0	0	0	0	0	0	0	0	0
0	0	0	0	0	0	0	0	0	0	0	0	0	0	0	0	0	0	0	0	0	0	0	0	0	0	0	0	0	0	0	0	0	0	0	0	0	0	0	0	0	0	0	0	0	0	0	0	0	0
0	0	0	0	0	0	0	0	0	0	0	0	0	0	0	0	0	0	0	0	0	0	0	0	0	0	0	0	0	0	0	0	0	0	0	0	0	0	0	0	0	0	0	0	0	0	0	0	0	0
0	0	0	0	0	0	0	0	0	0	0	0	0	0	0	0	0	0	0	0	0	0	0	0	0	0	0	0	0	0	0	0	0	0	0	0	0	0	0	0	0	0	0	0	0	0	0	0	0	0
0	0	0	0	0	0	0	0	0	0	0	0	0	0	0	0	0	0	0	0	0	0	0	0	0	0	0	0	0	0	0	0	0	0	0	0	0	0	0	0	0	0	0	0	0	0	0	0	0	0
0	0	0	0	0	0	0	0	0	0	0	0	0	0	0	0	0	0	0	0	0	0	0	0	0	0	0	0	0	0	0	0	0	0	0	0	0	0	0	0	0	0	0	0	0	0	0	0	0	0
0	0	0	0	0	0	0	0	0	0	0	0	0	0	0	0	0	0	0	0	0	0	0	0	0	0	0	0	0	0	0	0	0	0	0	0	0	0	0	0	0	0	0	0	0	0	0	0	0	0
0	0	0	0	0	0	0	0	0	0	0	0	0	0	0	0	0	0	0	0	0	0	0	0	0	0	0	0	0	0	0	0	0	0	0	0	0	0	0	0	0	0	0	0	0	0	0	0	0	0
0	0	0	0	0	0	0	0	0	0	0	0	0	0	0	0	0	0	0	0	0	0	0	0	0	0	0	0	0	0	0	0	0	0	0	0	0	0	0	0	0	0	0	0	0	0	0	0	0	0
0	0	0	0	0	0	0	0	0	0	0	0	0	0	0	0	0	0	0	0	0	0	0	0	0	0	0	0	0	0	0	0	0	0	0	0	0	0	0	0	0	0	0	0	0	0	0	0	0	0
0	0	0	0	0	0	0	0	0	0	0	0	0	0	0	0	0	0	0	0	0	0	0	0	0	0	0	0	0	0	0	0	0	0	0	0	0	0	0	0	0	0	0	0	0	0	0	0	0	0
0	0	0	0	0	0	0	0	0	0	0	0	0	0	0	0	0	0	0	0	0	0	0	0	0	0	0	0	0	0	0	0	0	0	0	0	0	0	0	0	0	0	0	0	0	0	0	0	0	0
0	0	0	0	0	0	0	0	0	0	0	0	0	0	0	0	0	0	0	0	0	0	0	0	0	0	0	0	0	0	0	0	0	0	0	0	0	0	0	0	0	0	0	0	0	0	0	0	0	0
0	0	0	0	0	0	0	0	0	0	0	0	0	0	0	0	0	0	0	0	0	0	0	0	0	0	0	0	0	0	0	0	0	0	0	0	0	0	0	0	0	0	0	0	0	0	0	0	0	0
0	0	0	0	0	0	0	0	0	0	0	0	0	0	0	0	0	0	0	0	0	0	0	0	0	0	0	0	0	0	0	0	0	0	0	0	0	0	0	0	0	0	0	0	0	0	0	0	0	0
0	0	0	0	0	0	0	0	0	0	0	0	0	0	0	0	0	0	0	0	0	0	0	0	0	0	0	0	0	0	0	0	0	0	0	0	0	0	0	0	0	0	0	0	0	0	0	0	0	0
0	0	0	0	0	0	0	0	0	0	0	0	0	0	0	0	0	0	0	0	0	0	0	0	0	0	0	0	0	0	0	0	0	0	0	0	0	0	0	0	0	0	0	0	0	0	0	0	0	0
0	0	0	0	0	0	0	0	0	0	0	0	0	0	0	0	0	0	0	0	0	0	0	0	0	0	0	0	0	0	0	0	0	0	0	0	0	0	0	0	0	0	0	0	0	0	0	0	0	0
0	0	0	0	0	0	0	0	0	0	0	0	0	0	0	0	0	0	0	0	0	0	0	0	0	0	0	0	0	0	0	0	0	0	0	0	0	0	0	0	0	0	0	0	0	0	0	0	0	0
0	0	0	0	0	0	0	0	0	0	0	0	0	0	0	0	0	0	0	0	0	0	0	0	0	0	0	0	0	0	0	0	0	0	0	0	0	0	0	0	0	0	0	0	0	0	0	0	0	0
0	0	0	0	0	0	0	0	0	0	0	0	0	0	0	0	0	0	0	0	0	0	0	0	0	0	0	0	0	0	0	0	0	0	0	0	0	0	0	0	0	0	0	0	0	0	0	0	0	0
0	0	0	0	0	0	0	0	0	0	0	0	0	0	0	0	0	0	0	0	0	0	0	0	0	0	0	0	0	0	0	0	0	0	0	0	0	0	0	0	0	0	0	0	0	0	0	0	0	0
0	0	0	0	0	0	0	0	0	0	0	0	0	0	0	0	0	0	0	0	0	0	0	0	0	0	0	0	0	0	0	0	0	0	0	0	0	0	0	0	0	0	0	0	0	0	0	0	0	0
0	0	0	0	0	0	0	0	0	0	0	0	0	0	0	0	0	0	0	0	0	0	0	0	0	0	0	0	0	0	0	0	0	0	0	0	0	0	0	0	0	0	0	0	0	0	0	0	0	0
0	0	0	0	0	0	0	0	0	0	0	0	0	0	0	0	0	0	0	0	0	0	0	0	0	0	0	0	0	0	0	0	0	0	0	0	0	0	0	0	0	0	0	0	0	0	0	0	0	0
0	0	0	0	0	0	0	0	0	0	0	0	0	0	0	0	0	0	0	0	0	0	0	0	0	0	0	0	0	0	0	0	0	0	0	0	0	0	0	0	0	0	0	0	0	0	0	0	0	0
0	0	0	0	0	0	0	0	0	0	0	0	0	0	0	0	0	0	0	0	0	0	0	0	0	0	0	0	0	0	0	0	0	0	0	0	0	0	0	0	0	0	0	0	0	0	0	0	0	0
0	0	0	0	0	0	0	0	0	0	0	0	0	0	0	0	0	0	0	0	0	0	0	0	0	0	0	0	0	0	0	0	0	0	0	0	0	0	0	0	0	0	0	0	0	0	0	0	0	0
0	0	0	0	0	0	0	0	0	0	0	0	0	0	0	0	0	0	0	0	0	0	0	0	0	0	0	0	0	0	0	0	0	0	0	0	0	0	0	0	0	0	0	0	0	0	0	0	0	0
0	0	0	0	0	0	0	0	0	0	0	0	0	0	0	0	0	0	0	0	0	0	0	0	0	0	0	0	0	0	0	0	0	0	0	0	0	0	0	0	0	0	0	0	0	0	0	0	0	0
0	0	0	0	0	0	0	0	0	0	0	0	0	0	0	0	0	0	0	0	0	0	0	0	0	0	0	0	0	0	0	0	0	0	0	0	0	0	0	0	0	0	0	0	0	0	0	0	0	0
0	0	0	0	0	0	0	0	0	0	0	0	0	0	0	0	0	0	0	0	0	0	0	0	0	0	0	0	0	0	0	0	0	0	0	0	0	0	0	0	0	0	0	0	0	0	0	0	0	0
0	0	0	0	0	0	0	0	0	0	0	0	0	0	0	0	0	0	0	0	0	0	0	0	0	0	0	0	0	0	0	0	0	0	0	0	0	0	0	0	0	0	0	0	0	0	0	0	0	0
0	0	0	0	0	0	0	0	0	0	0	0	0	0	0	0	0	0	0	0	0	0	0	0	0	0	0	0	0	0	0	0	0	0	0	0	0	0	0	0	0	0	0	0	0	0	0	0	0	0
0	0	0	0	0	0	0	0	0	0	0	0	0	0	0	0	0	0	0	0	0	0	0	0	0	0	0	0	0	0	0	0	0	0	0	0	0	0	0	0	0	0	0	0	0	0	0	0	0	0
0	0	0	0	0	0	0	0	0	0	0	0	0	0	0	0	0	0	0	0	0	0	0	0	0	0	0	0	0	0	0	0	0	0	0	0	0	0	0	0	0	0	0	0	0	0	0	0	0	0
0	0	0	0	0	0	0	0	0	0	0	0	0	0	0	0	0	0	0	0	0	0	0	0	0	0	0	0	0	0	0	0	0	0	0	0	0	0	0	0	0	0	0	0	0	0	0	0	0	0
0	0	0	0	0	0	0	0	0	0	0	0	0	0	0	0	0	0	0	0	0	0	0	0	0	0	0	0	0	0	0	0	0	0	0	0	0	0	0	0	0	0	0	0	0	0	0	0	0	0
0	0	0	0	0	0	0	0	0	0	0	0	0	0	0	0	0	0	0	0	0	0	0	0	0	0	0	0	0	0	0	0	0	0	0	0	0	0	0	0	0	0	0	0	0	0	0	0	0	0
0	0	0	0	0	0	0	0	0	0	0	0	0	0	0	0	0	0	0	0	0	0	0	0	0	0	0	0	0	0	0	0	0	0	0	0	0	0	0	0	0	0	0	0	0	0	0	0	0	0
0	0	0	0	0	0	0	0	0	0	0	0	0	0	0	0	0	0	0	0	0	0	0	0	0	0	0	0	0	0	0	0	0	0	0	0	0	0	0	0	0	0	0	0	0	0	0	0	0	0
0	0	0	0	0	0	0	0	0	0	0	0	0	0	0	0	0	0	0	0	0	0	0	0	0	0	0	0	0	0	0	0	0	0	0	0	0	0	0	0	0	0	0	0	0	0	0	0	0	0
0	0	0	0	0	0	0	0	0	0	0	0	0	0	0	0	0	0	0	0	0	0	0	0	0	0	0	0	0	0	0	0	0	0	0	0	0	0	0	0	0	0	0	0	0	0	0	0	0	0
0	0	0	0	0	0	0	0	0	0	0	0	0	0	0	0	0	0	0	0	0	0	0	0	0	0	0	0	0	0	0	0	0	0	0	0	0	0	0	0	0	0	0	0	0	0	0	0	0	0
0	0	0	0	0	0	0	0	0	0	0	0	0	0	0	0	0	0	0	0	0	0	0	0	0	0	0	0	0	0	0	0	0	0	0	0	0	0	0	0	0	0	0	0	0	0	0	0	0	0
0	0	0	0	0	0	0	0	0	0	0	0	0	0	0	0	0	0	0	0	0	0	0	0	0	0	0	0	0	0	0	0	0	0	0	0	0	0	0	0	0	0	0	0	0	0	0	0	0	0
0	0	0	0	0	0	0	0	0	0	0	0	0	0	0	0	0	0	0	0	0	0	0	0	0	0	0	0	0	0	0	0	0	0	0	0	0	0	0	0	0	0	0	0	0	0	0	0	0	0
0	0	0	0	0	0	0	0	0	0	0	0	0	0	0	0	0	0	0	0	0	0	0	0	0	0	0	0	0	0	0	0	0	0	0	0	0	0	0	0	0	0	0	0	0	0	0	0	0	0
0	0	0	0	0	0	0	0	0	0	0	0	0	0	0	0	0	0	0	0	0	0	0	0	0	0	0	0	0	0	0	0	0	0	0	0	0	0	0	0	0	0	0	0	0	0	0	0	0	0
0	0	0	0	0	0	0	0	0	0	0	0	0	0	0	0	0	0	0	0	0	0	0	0	0	0	0	0	0	0	0	0	0	0	0	0	0	0	0	0	0	0	0	0	0	0	0	0	0	0
0	0	0	0	0	0	0	0	0	0	0	0	0	0	0	0	0	0	0	0	0	0	0	0	0	0	0	0	0	0	0	0	0	0	0	0	0	0	0	0	0	0	0	0	0	0	0	0	0	0
0	0	0	0	0	0	0	0	0	0	0	0	0	0	0	0	0	0	0	0	0	0	0	0	0	0	0	0	0	0	0	0	0	0	0	0	0	0	0	0	0	0	0	0	0	0	0	0	0	0
0	0	0	0	0	0	0	0	0	0	0	0	0	0	0	0	0	0	0	0	0	0	0	0	0	0	0	0	0	0	0	0	0	0	0	0	0	0	0	0	0	0	0	0	0	0	0	0	0	0
0	0	0	0	0	0	0	0	0	0	0	0	0	0	0	0	0	0	0	0	0	0	0	0	0	0	0	0	0	0	0	0	0	0	0	0	0	0	0	0	0	0	0	0	0	0	0	0	0	0
0	0	0	0	0	0	0	0	0	0	0	0	0	0	0	0	0	0	0	0	0	0	0	0	0	0	0	0	0	0	0	0	0	0	0	0	0	0	0	0	0	0	0	0	0	0	0	0	0	0
0	0	0	0	0	0	0	0	0	0	0	0	0	0	0	0	0	0	0	0	0	0	0	0	0	0	0	0	0	0	0	0	0	0	0	0	0	0	0	0	0	0	0	0	0	0	0	0	0	0
0	0	0	0	0	0	0	0	0	0	0	0	0	0	0	0	0	0	0	0	0	0	0	0	0	0	0	0	0	0	0	0	0	0	0	0	0	0	0	0	0	0	0	0	0	0	0	0	0	0
0	0	0	0	0	0	0	0	0	0	0	0	0	0	0	0	0	0	0	0	0	0	0	0	0	0	0	0	0	0	0	0	0	0	0	0	0	0	0	0	0	0	0	0	0	0	0	0	0	0
0	0	0	0	0	0	0	0	0	0	0	0	0	0	0	0	0	0	0	0	0	0	0	0	0	0	0	0	0	0	0	0	0	0	0	0	0	0	0	0	0	0	0	0	0	0	0	0	0	0
0	0	0	0	0	0	0	0	0	0	0	0	0	0	0	0	0	0	0	0	0	0	0	0	0	0	0	0	0	0	0	0	0	0	0	0	0	0	0	0	0	0	0	0	0	0	0	0	0	0
0	0	0	0	0	0	0	0	0	0	0	0	0	0	0	0	0	0	0	0	0	0	0	0	0	0	0	0	0	0	0	0	0	0	0	0	0	0	0	0	0	0	0	0	0	0	0	0	0	0
0	0	0	0	0	0	0	0	0	0	0	0	0	0	0	0	0	0	0	0	0	0	0	0	0	0	0	0	0	0	0	0	0	0	0	0	0	0	0	0	0	0	0	0	0	0	0	0	0	0
0	0	0	0	0	0	20	0	0	0	0	0	0	0	0	0	0	0	0	0	0	0	0	0	0	0	0	0	0	0	0	0	0	0	0	0	0	0	0	0	0	0	0	0	0	0	0	0	0	0
0	0	0	0	0	0	20	0	0	0	0	0	0	0	0	0	0	0	0	0	0	0	0	0	0	0	0	0	0	0	0	0	0	0	0	0	0	0	0	0	0	0	0	0	0	0	0	0	0	0
0	0	0	0	0	0	20	0	0	0	0	0	0	0	0	0	0	0	0	0	0	0	0	0	0	0	0	0	0	0	0	0	0	0	0	0	0	0	0	0	0	0	0	0	0	0	0	0	0	0
0	0	0	0	0	0	20	0	0	0	0	0	0	0	0	0	0	0	0	0	0	0	0	0	0	0	0	0	0	0	0	0	0	0	0	0	0	0	0	0	0	0	0	0	0	0	0	0	0	0
0	0	0	0	0	0	20	0	0	0	0	0	0	0	0	0	0	0	0	0	0	0	0	0	0	0	0	0	0	0	0	0	0	0	0	0	0	0	0	0	0	0	0	0	0	0	0	0	0	0
0	0	0	0	0	0	20	0	0	0	0	0	0	0	0	0	0	0	0	0	0	0	0	0	0	0	0	0	0	0	0	0	0	0	0	0	0	0	0	0	0	0	0	0	0	0	0	0	0	0
0	0	0	0	0	0	20	0	0	0	0	0	0	0	0	0	0	0	0	0	0	0	0	0	0	0	0	0	0	0	0	0	0	0	0	0	0	0	0	0	0	0	0	0	0	0	0	0	0	0
0	0	0	0	0	0	20	0	0	0	0	0	0	0	0	0	0	0	0	0	0	0	0	0	0	0	0	0	0	0	0	0	0	0	0	0	0	0	0	0	0	0	0	0	0	0	0	0	0	0
0	0	0	0	0	0	20	0	0	0	0	0	0	0	0	0	0	0	0	0	0	0	0	0	0	0	0	0	0	0	0	0	0	0	0	0	0	0	0	0	0	0	0	0	0	0	0	0	0	0
0	0	0	0	0	0	20	0	0	0	0	0	0	0	0	0	0	0	0	0	0	0	0	0	0	0	0	0	0	0	0	0	0	0	0	0	0	0	0	0	0	0	0	0	0	0	0	0	0	0
0	0	0	0	0	0	20	0	0	0	0	0	0	0	0	0	0	0	0	0	0	0	0	0	0	0	0	0	0	0	0	0	0	0	0	0	0	0	0	0	0	0	0	0	0	0	0	0	0	0
0	0	0	0	0	0	20	0	0	0	0	0	0	0	0	0	0	0	0	0	0	0	0	0	0	0	0	0	0	0	0	0	0	0	0	0	0	0	0	0	0	0	0	0	0	0	0	0	0	0
0	0	0	0	0	0	20	0	0	0	0	0	0	0	0	0	0	0	0	0	0	0	0	0	0	0	0	0	0	0	0	0	0	0	0	0	0	0	0	0	0	0	0	0	0	0	0	0	0	0
0	0	0	0	0	0	20	0	0	0	0	0	0	0	0	0	0	0	0	0	0	0	0	0	0	0	0	0	0	0	0	0	0	0	0	0	0	0	0	0	0	0	0	0	0	0	0	0	0	0
0	0	0	0	0	0	20	0	0	0	0	0	0	0	0	0	0	0	0	0	0	0	0	0	0	0	0	0	0	0	0	0	0	0	0	0	0	0	0	0	0	0	0	0	0	0	0	0	0	0
0	0	0	0	0	0	20	0	0	0	0	0	0	0	0	0	0	0	2	0	0	0	0	0	0	0	0	0	0	0	0	0	0	0	0	0	0	0	0	0	0	0	0	0	0	0	0	0	0	0
0	0	0	0	0	0	20	0	0	0	0	0	0	0	0	0	0	0	2	0	0	0	0	0	0	0	0	0	0	0	0	0	0	0	0	0	0	0	0	0	0	0	0	0	0	0	0	0	0	0
0	0	0	0	0	0	20	0	0	0	0	0	0	0	0	0	0	0	2	0	0	0	0	0	0	0	0	0	0	0	0	0	0	0	0	0	0	0	0	0	0	0	0	0	0	0	0	0	0	0
0	0	0	0	0	0	20	0	0	0	0	0	0	0	0	0	0	0	2	0	0	0	0	0	0	0	0	0	0	0	0	0	0	0	0	0	0	0	0	0	0	0	0	0	0	0	0	0	0	0
0	0	0	0	0	0	20	0	0	0	0	0	0	0	0	0	0	0	2	0	0	0	0	0	0	0	0	0	0	0	0	0	0	0	0	0	0	0	0	0	0	0	0	0	0	0	0	0	0	0
0	0	0	0	0	0	20	0	0	0	0	0	0	0	0	0	0	0	2	0	0	0	0	0	0	0	0	0	0	0	0	0	0	0	0	0	0	0	0	0	0	0	0	0	0	0	0	0	0	0
0	0	0	0	0	0	20	0	0	0	0	0	0	0	0	0	0	0	2	0	0	0	0	0	0	0	0	0	0	0	0	0	0	0	0	0	0	0	0	0	0	0	0	0	0	0	0	0	0	0
0	0	0	0	0	0	20	0	0	0	0	0	0	0	0	0	0	0	2	0	0	0	0	0	0	0	0	0	0	0	0	0	0	0	0	0	0	0	0	0	0	0	0	0	0	0	0	0	0	0
0	0	0	0	0	0	20	0	0	0	0	0	0	0	0	0	0	0	2	0	0	0	0	0	0	0	0	0	0	0	0	0	0	0	0	0	0	0	0	0	0	0	0	0	0	0	0	0	0	0
0	0	0	0	0	0	20	0	0	0	0	0	0	0	0	0	0	0	2	0	0	0	0	0	0	0	0	0	0	0	0	0	0	0	0	0	0	0	0	0	0	0	0	0	0	0	0	0	0	0
0	0	0	0	0	0	20	0	0	0	0	0	0	0	0	0	0	0	2	0	0	0	0	0	0	0	0	0	0	0	0	0	0	0	0	0	0	0	0	0	0	0	0	0	0	0	0	0	0	0
0	0	0	0	0	0	20	0	0	0	0	0	0	0	0	0	0	0	2	0	0	0	0	0	0	0	0	0	0	0	0	0	0	0	0	0	0	0	0	0	0	0	0	0	0	0	0	0	0	0
0	0	0	0	0	0	20	0	0	0	0	0	0	0	0	0	0	0	2	0	0	0	0	0	0	0	0	0	0	0	0	0	0	0	0	0	0	0	0	0	0	0	0	0	0	0	0	0	0	0
0	0	0	0	0	0	20	0	0	0	0	0	0	0	0	0	0	0	2	0	0	0	0	0	0	0	0	0	0	0	0	0	0	0	0	0	0	0	0	0	0	0	0	0	0	0	0	0	0	0
0	0	0	0	0	0	20	0	0	0	0	0	0	0	0	0	0	0	2	0	0	0	0	0	0	0	0	0	0	0	0	0	0	0	0	0	0	0	0	0	0	0	0	0	0	0	0	0	0	0
0	0	0	0	0	0	20	0	0	0	0	0	0	0	0	0	0	0	2	0	0	0	0	0	0	0	0	0	0	0	0	0	0	0	0	0	0	0	0	0	0	0	0	0	0	0	0	0	0	0
0	0	0	0	0	0	20	0	0	0	0	0	0	0	0	0	0	0	2	0	0	0	0	0	0	0	0	0	0	0	0	0	0	0	0	0	0	0	0	0	0	0	0	0	0	0	0	0	0	0
0	0	0	0	0	0	20	0	0	0	0	0	0	0	0	0	0	0	2	0	0	0	0	0	0	0	0	0	0	0	0	0	0	0	0	0	0	0	0	0	0	0	0	0	0	0	0	0	0	0
0	0	0	0	0	0	20	0	0	0	0	0	0	0	0	0	0	0	2	0	0	0	24	0	0	0	0	0	0	0	0	0	0	0	0	0	0	0	0	0	0	0	0	0	0	0	0	0	0	0
0	0	0	0	0	0	20	0	0	0	0	0	0	0	0	0	0	0	2	0	0	0	24	0	0	0	0	0	0	0	0	0	0	0	0	0	0	0	0	0	0	0	0	0	0	0	0	0	0	0
0	0	0	0	0	0	20	0	0	0	0	0	0	0	0	0	0	0	2	0	0	0	24	0	0	0	0	0	0	0	0	0	0	0	11	0	0	0	0	0	0	0	0	0	0	0	0	0	0	0
0	0	0	0	0	0	20	0	0	0	0	0	0	0	0	0	0	0	2	0	0	0	24	0	0	0	0	0	0	0	0	0	0	0	11	0	0	0	0	0	0	0	0	0	0	0	0	0	0	0
0	0	0	0	0	0	20	0	0	0	0	0	0	0	0	0	0	0	2	0	0	0	24	0	0	0	0	0	0	0	0	0	0	0	11	0	0	0	0	0	0	0	0	0	0	0	0	0	0	0
0	0	0	0	0	0	20	0	0	0	0	0	0	0	0	0	0	0	2	0	0	0	24	0	0	0	0	0	0	0	0	0	0	0	11	0	0	0	0	0	0	0	0	0	0	0	0	0	0	0
0	0	0	0	0	0	20	0	0	0	0	0	0	0	0	0	0	0	2	0	0	0	24	0	0	0	0	0	0	0	0	0	0	0	11	0	0	0	0	0	0	0	0	0	0	0	0	0	0	0
0	0	0	0	0	0	20	0	0	0	0	0	0	0	0	0	0	0	2	0	0	0	24	0	0	0	0	0	0	0	0	0	0	0	11	0	0	0	0	0	0	0	0	0	0	0	0	0	0	0
0	0	0	0	0	0	20	0	0	0	0	0	0	0	0	0	0	0	2	0	0	0	24	0	0	0	0	0	0	0	0	0	0	0	11	0	0	0	0	0	0	0	0	0	0	0	0	0	0	0
0	0	0	0	0	0	20	0	0	0	0	0	0	0	0	0	0	0	2	0	0	0	24	0	0	0	0	0	0	0	0	0	0	0	11	0	0	0	0	0	0	0	0	0	0	0	0	0	0	0
0	0	0	0	0	0	20	0	0	0	0	0	0	0	0	0	0	0	2	0	0	0	24	0	0	0	0	0	0	0	0	0	0	0	11	0	0	0	0	0	0	0	0	0	0	0	0	0	0	0
0	0	0	0	0	0	20	0	0	0	0	0	0	0	0	0	0	0	2	0	0	0	24	0	0	0	0	0	0	0	0	0	0	0	11	0	0	0	0	0	0	0	0	0	0	0	0	0	0	0
0	0	0	0	0	0	20	0	0	0	0	0	0	0	0	0	0	0	2	0	0	0	24	0	0	0	0	0	0	0	0	0	0	0	11	0	0	0	0	0	0	0	0	0	0	0	0	0	0	0
0	0	0	0	0	0	20	0	0	0	0	0	0	0	0	0	0	0	2	0	0	0	24	0	0	0	0	0	0	0	0	0	0	0	11	0	0	0	0	0	0	0	0	0	0	0	0	0	0	0
0	0	0	0	0	0	20	0	0	0	0	0	0	0	0	0	0	0	2	0	0	0	24	0	0	0	0	0	0	0	0	0	0	0	11	0	0	0	0	0	0	0	0	0	0	0	0	0	0	0
0	0	0	0	0	0	20	0	0	0	0	0	0	0	0	0	0	0	2	0	0	0	24	0	0	0	0	0	0	0	0	0	0	0	11	0	0	0	0	0	0	0	0	0	0	0	0	0	0	0
0	0	0	0	0	0	20	0	0	0	0	0	0	0	0	0	0	0	2	0	0	0	24	0	0	0	0	0	0	0	0	0	0	0	11	0	0	0	0	0	0	0	0	0	0	0	0	0	0	0
0	0	0	0	0	0	20	0	0	0	0	0	0	0	0	0	0	0	2	0	0	0	24	0	0	0	0	0	0	0	0	0	0	0	11	0	0	0	0	0	0	0	0	0	0	0	0	0	0	0
0	0	0	0	0	0	20	0	0	0	0	0	0	0	0	0	0	0	2	0	0	0	24	0	0	0	0	0	0	0	0	0	0	0	11	0	0	0	0	0	0	0	0	0	0	0	0	0	0	0
0	0	0	0	0	0	20	0	0	0	0	0	0	0	0	0	0	0	2	0	0	0	24	0	0	0	0	0	0	0	0	0	0	0	11	0	0	0	0	0	0	0	0	0	0	0	0	0	0	0
0	0	0	0	0	0	20	0	0	0	0	0	0	0	0	0	0	0	2	0	0	0	24	0	0	0	0	0	0	0	0	0	0	0	11	0	0	0	0	0	0	0	0	0	0	0	0	0	0	0
0	0	0	0	0	0	20	0	0	0	0	0	0	0	0	0	0	0	2	0	0	0	24	0	0	0	0	0	0	0	0	0	0	0	11	0	0	0	0	0	0	0	0	0	0	0	0	0	0	0
0	0	0	0	0	0	20	0	0	0	0	0	0	0	0	0	0	0	2	0	0	0	24	0	0	0	0	0	0	0	0	0	0	0	11	0	0	0	0	0	0	0	0	0	0	0	0	0	0	0
0	0	0	0	0	0	20	0	0	0	0	0	0	0	0	0	0	0	2	0	0	0	24	0	0	0	0	0	0	0	0	0	0	0	11	0	0	0	0	0	0	0	0	0	0	0	0	0	0	0
0	0	0	0	0	0	20	0	0	0	0	0	0	0	0	0	0	0	2	0	0	0	24	0	0	0	0	0	0	0	0	0	0	0	11	0	0	0	0	0	0	0	0	0	0	0	0	0	0	0
0	0	0	0	0	0	20	0	0	0	0	0	0	0	0	0	0	0	2	0	0	0	24	0	0	0	0	0	0	0	0	0	0	0	11	0	0	0	0	0	0	0	0	0	0	0	0	0	0	0
0	0	0	0	0	0	20	0	0	0	0	0	0	0	0	0	0	0	2	0	0	0	24	0	0	0	0	0	0	0	0	0	0	0	11	0	0	0	0	0	0	0	0	0	0	0	0	0	0	0
0	0	0	0	0	0	20	0	0	0	0	0	0	0	0	0	0	0	2	0	0	0	24	0	16	0	0	0	0	0	0	0	0	0	11	0	0	0	0	0	0	0	0	0	0	0	0	0	0	0
0	0	0	0	0	0	20	0	0	0	0	0	0	0	0	0	0	0	2	0	0	0	24	0	16	0	0	0	0	0	0	0	0	0	11	0	0	0	0	0	0	0	0	0	0	0	0	0	0	0
0	0	0	0	0	0	20	0	0	0	0	0	0	0	5	0	0	0	2	0	0	0	24	0	16	0	0	0	0	0	0	0	0	0	11	0	0	0	0	0	0	0	0	0	0	0	0	0	0	0
0	0	0	0	0	0	20	0	0	0	0	0	0	0	5	0	0	0	2	0	0	0	24	0	16	0	0	0	0	0	0	0	0	0	11	0	0	0	0	0	0	0	0	0	0	0	0	0	0	0
0	0	0	0	0	0	20	0	0	0	0	0	0	0	5	0	0	0	2	0	0	0	24	0	16	0	0	0	0	0	0	0	0	0	11	0	0	0	0	0	0	0	0	0	0	0	0	0	0	0
0	0	0	0	0	0	20	0	0	0	0	0	0	0	5	0	0	0	2	0	0	0	24	0	16	0	0	0	0	0	0	0	0	0	11	0	0	0	0	0	0	0	0	0	0	0	0	0	0	0
0	0	0	0	0	0	20	0	0	0	0	0	0	0	5	0	0	0	2	0	0	0	24	0	16	0	0	0	0	0	0	0	0	0	11	0	0	0	0	0	0	0	0	0	0	0	0	0	0	0
0	0	0	0	0	0	20	0	0	0	0	0	0	0	5	0	0	0	2	0	0	0	24	0	16	0	0	0	0	0	0	0	0	0	11	0	0	0	0	0	0	0	0	0	0	0	0	0	0	0
0	0	0	0	0	0	20	0	0	0	0	0	0	0	5	0	0	19	2	0	0	0	24	0	16	0	0	0	0	0	0	0	0	0	11	0	0	0	0	0	0	0	0	0	0	0	0	0	0	0
0	0	0	0	0	0	20	0	0	0	0	0	0	0	5	0	0	19	2	0	0	0	24	0	16	0	0	0	0	0	0	0	0	0	11	0	0	0	0	0	0	0	0	0	0	0	0	0	0	0
0	0	0	0	0	0	20	0	0	0	0	0	0	0	5	0	0	19	2	0	0	0	24	0	16	0	0	0	0	0	0	0	0	0	11	0	0	0	0	0	0	0	0	4	0	0	0	0	0	0
0	0	0	0	0	0	20	0	0	0	0	0	0	0	5	0	0	19	2	0	0	0	24	0	16	0	0	0	0	0	0	0	0	0	11	0	0	0	0	0	0	0	0	4	0	0	0	0	0	0
0	0	0	0	0	0	20	0	0	0	0	0	0	0	5	0	0	19	2	0	0	0	24	0	16	0	0	0	0	0	0	0	0	0	11	0	0	0	0	0	0	0	0	4	0	0	0	0	0	0
0	0	0	0	0	0	20	0	0	0	0	0	0	0	5	0	0	19	2	0	0	0	24	0	16	0	0	0	0	0	0	0	0	0	11	0	0	0	0	0	0	0	0	4	0	0	0	0	0	0
0	0	0	0	0	0	20	0	0	0	0	0	0	0	5	0	0	19	2	0	0	0	24	0	16	0	0	0	0	0	0	0	0	0	11	0	0	0	0	0	0	0	0	4	0	0	0	0	0	0
0	0	0	0	0	0	20	0	0	0	0	0	0	0	5	0	0	19	2	0	0	0	24	0	16	0	0	0	0	0	0	0	0	0	11	0	0	0	0	0	0	0	0	4	0	0	0	0	0	0
0	0	0	0	0	0	20	0	0	0	0	0	0	0	5	0	0	19	2	0	0	0	24	0	16	0	0	0	0	0	0	0	22	0	11	0	0	0	0	0	0	0	0	4	0	0	0	0	0	0
0	0	0	0	0	0	20	0	0	0	0	0	0	0	5	0	0	19	2	0	0	0	24	0	16	0	0	0	0	0	0	0	22	0	11	0	0	0	0	0	0	0	0	4	0	0	0	0	0	0
0	0	0	0	0	0	20	0	0	0	0	0	0	0	5	0	0	19	2	0	0	0	24	0	16	0	0	0	0	0	0	0	22	0	11	0	0	0	0	0	0	0	0	4	0	0	0	0	0	0
0	0	0	0	0	0	20	0	0	0	0	0	0	0	5	0	0	19	2	0	0	0	24	0	16	0	0	0	0	0	0	0	22	0	11	0	0	0	0	0	0	0	0	4	0	0	0	0	0	0
0	0	0	0	0	0	20	0	0	0	0	0	3	0	5	0	0	19	2	0	0	0	24	0	16	0	0	0	0	0	0	0	22	0	11	0	0	0	0	0	0	0	0	4	0	0	0	0	0	0
0	0	0	0	0	0	20	0	0	0	0	0	3	0	5	0	0	19	2	0	0	0	24	0	16	0	0	0	0	0	0	0	22	0	11	0	0	0	0	0	0	0	0	4	0	0	0	0	0	0
0	0	0	0	0	0	20	0	0	0	0	0	3	0	5	0	0	19	2	0	0	0	24	0	16	0	0	0	0	0	0	0	22	0	11	0	0	0	0	0	0	0	0	4	0	0	0	0	0	0
0	0	0	0	0	0	20	0	0	0	0	0	3	0	5	0	0	19	2	0	0	0	24	0	16	0	0	0	0	0	0	0	22	0	11	0	0	0	0	0	0	0	0	4	0	0	0	0	0	0
0	0	0	0	0	0	20	0	0	0	0	0	3	0	5	0	0	19	2	0	0	0	24	8	16	0	0	0	0	0	0	0	22	0	11	0	0	0	0	0	0	0	0	4	0	0	0	0	0	0
0	0	0	0	0	0	20	0	0	0	0	0	3	0	5	0	0	19	2	0	0	0	24	8	16	0	0	0	0	0	0	0	22	0	11	0	0	0	0	0	0	0	0	4	0	0	0	0	0	0
0	0	0	0	0	0	20	0	0	0	0	0	3	0	5	0	0	19	2	0	0	0	24	8	16	0	0	0	0	0	0	0	22	0	11	0	0	0	0	0	0	0	0	4	0	0	0	0	0	0
0	0	0	0	0	0	20	0	0	0	0	0	3	0	5	0	0	19	2	0	0	0	24	8	16	0	0	0	0	0	0	0	22	0	11	0	0	0	0	0	0	0	0	4	0	0	0	0	10	0
0	0	0	0	0	0	20	0	0	0	0	0	3	0	5	0	0	19	2	0	0	0	24	8	16	0	0	0	0	0	0	0	22	0	11	0	0	0	0	0	0	0	0	4	0	0	0	0	10	0
0	0	0	0	0	0	20	0	0	0	0	0	3	0	5	0	0	19	2	0	0	0	24	8	16	0	0	0	0	0	0	0	22	0	11	0	0	0	0	0	0	0	0	4	0	0	0	0	10	0
0	0	0	0	0	0	20	0	0	0	0	0	3	0	5	0	0	19	2	0	0	0	24	8	16	0	0	0	0	0	0	0	22	0	11	0	0	0	0	0	0	0	0	4	0	0	0	0	10	0
0	0	0	0	0	0	20	0	0	0	0	0	3	0	5	0	0	19	2	0	0	0	24	8	16	0	0	0	0	0	0	0	22	0	11	0	0	0	0	0	0	0	0	4	0	0	0	0	10	0
0	0	0	0	0	0	20	0	0	0	0	0	3	0	5	20	0	19	2	0	0	0	24	8	16	0	0	0	0	0	0	0	22	0	11	0	0	0	0	0	0	0	0	4	0	0	0	0	10	0
0	0	0	0	0	0	20	0	0	0	0	0	3	0	5	20	0	19	2	0	0	0	24	8	16	0	0	0	0	0	0	0	22	0	11	0	0	0	0	0	0	0	0	4	0	0	0	0	10	0
0	0	0	0	0	0	20	0	0	0	0	0	3	0	5	20	0	19	2	0	0	0	24	8	16	0	0	0	0	0	0	0	22	0	11	0	0	0	0	0	0	0	0	4	0	0	0	0	10	0
0	0	0	0	0	0	20	0	0	0	0	0	3	0	5	20	0	19	2	0	0	0	24	8	16	0	0	0	3	0	0	0	22	0	11	0	0	0	0	0	0	0	0	4	0	0	0	0	10	0
0	0	0	0	0	0	20	0	0	0	0	0	3	0	5	20	0	19	2	0	0	0	24	8	16	0	0	0	3	0	0	0	22	0	11	0	0	0	0	0	0	0	0	4	0	0	0	0	10	0
0	0	0	0	0	0	20	0	0	0	0	0	3	0	5	20	0	19	2	0	0	0	24	8	16	0	0	0	3	0	0	0	22	0	11	0	0	0	0	0	0	0	0	4	0	0	0	0	10	0
0	0	0	0	0	0	20	0	0	0	0	0	3	0	5	20	0	19	2	0	0	0	24	8	16	0	0	0	3	0	0	0	22	0	11	0	0	0	0	0	0	0	0	4	0	0	0	0	10	0
0	0	0	0	0	0	20	0	0	0	0	0	3	0	5	20	0	19	2	0	0	0	24	8	16	0	0	0	3	0	0	0	22	0	11	0	0	0	0	0	0	0	0	4	0	0	0	0	10	0
0	0	0	0	0	0	20	0	0	0	0	0	3	0	5	20	0	19	2	0	0	0	24	8	16	0	0	0	3	0	0	0	22	0	11	0	0	0	0	0	0	0	0	4	0	0	0	0	10	0
0	0	0	0	0	0	20	0	0	0	0	0	3	0	5	20	0	19	2	0	0	0	24	8	16	0	0	0	3	0	0	0	22	0	11	0	0	0	0	0	0	0	0	4	0	0	0	0	10	0
0	0	0	0	0	0	20	0	0	0	0	0	3	0	5	20	0	19	2	0	0	0	24	8	16	0	0	0	3	0	0	0	22	0	11	0	0	0	0	0	0	0	0	4	0	0	0	0	10	0
0	0	0	0	0	0	20	0	0	0	0	0	3	0	5	20	0	19	2	0	0	0	24	8	16	0	0	0	3	0	0	0	22	0	11	0	0	0	0	0	0	0	0	4	0	0	0	0	10	0
0	0	0	0	0	0	20	0	0	0	0	0	3	0	5	20	0	19	2	0	0	0	24	8	16	0	0	0	3	0	0	0	22	0	11	0	0	0	0	0	0	23	0	4	0	0	0	0	10	0
0	0	0	0	0	0	20	0	0	0	0	0	3	0	5	20	0	19	2	0	0	0	24	8	16	0	0	0	3	0	0	0	22	0	11	0	0	0	0	0	0	23	0	4	0	0	0	0	10	0
0	0	0	0	0	0	20	0	0	0	0	0	3	0	5	20	0	19	2	0	0	0	24	8	16	0	0	0	3	0	0	0	22	0	11	0	0	0	0	0	0	23	0	4	0	0	0	0	10	0
0	0	0	0	0	0	20	0	0	0	0	0	3	0	5	20	0	19	2	0	0	0	24	8	16	0	0	0	3	0	0	0	22	0	11	0	0	0	0	0	0	23	0	4	0	0	0	0	10	0
0	0	0	0	0	0	0	0	0	0	0	0	3	0	5	20	0	19	2	0	0	0	24	8	16	0	0	0	3	0	0	0	22	0	11	0	0	0	0	0	0	23	0	4	0	0	0	0	10	0
0	0	0	0	0	0	0	0	0	0	0	0	3	0	5	20	0	19	2	0	0	0	24	8	16	0	0	0	3	0	0	0	22	0	11	0	0	0	0	0	0	23	0	4	0	0	0	0	10	0
0	0	0	0	0	0	0	0	0	0	0	0	3	0	5	20	0	19	2	0	0	0	24	8	16	0	0	0	3	0	4	0	22	0	11	0	0	0	0	0	0	23	0	4	0	0	0	0	10	0
0	0	0	0	0	0	0	0	0	0	0	0	3	0	5	20	0	19	2	0	0	0	24	8	16	0	0	0	3	0	4	0	22	0	11	0	0	0	0	0	0	23	0	4	0	0	0	0	10	0
0	0	0	0	0	0	0	0	0	0	0	0	3	0	5	20	0	19	2	0	0	0	24	8	16	0	0	0	3	0	4	0	22	0	11	0	0	0	0	0	0	23	0	4	0	0	0	0	10	0
0	0	0	0	0	0	0	0	0	0	0	0	3	0	5	20	0	19	2	0	0	0	24	8	16	0	0	0	3	0	4	0	22	0	11	0	0	0	0	0	0	23	0	4	0	0	0	0	10	0
0	0	0	0	0	0	0	0	0	0	0	0	3	0	5	20	0	19	2	0	0	0	24	8	16	0	0	0	3	0	4	0	22	0	11	0	0	0	0	0	0	23	0	4	0	0	0	0	10	0
0	0	0	0	0	0	0	0	0	0	0	0	3	0	5	20	0	19	2	0	0	0	24	8	16	0	0	0	3	0	4	0	22	0	11	0	0	0	0	0	0	23	0	4	0	0	0	0	10	0
0	0	0	0	0	0	0	0	0	0	0	0	3	0	5	20	0	19	2	0	0	0	24	8	16	0	0	0	3	0	4	0	22	0	11	0	0	0	0	0	0	23	13	4	0	0	0	0	10	0
0	0	0	0	0	0	0	0	0	0	0	0	3	0	5	20	0	19	2	0	0	0	24	8	16	0	0	0	3	0	4	0	22	0	11	0	0	0	12	0	0	23	13	4	0	0	0	0	10	0
0	0	0	0	0	0	0	0	0	0	0	0	3	0	5	20	0	19	2	0	0	0	24	8	16	0	0	0	3	0	4	0	22	0	11	0	0	0	12	0	0	23	13	4	0	0	0	0	10	0
0	0	0	0	0	0	0	0	0	0	0	0	3	0	5	20	0	19	2	0	0	0	24	8	16	0	0	0	3	0	4	0	22	0	11	0	0	0	12	0	0	23	13	4	0	0	0	0	10	0
0	0	0	0	0	0	0	0	0	0	0	0	3	0	5	20	0	19	2	0	0	0	24	8	16	0	0	0	3	0	4	0	22	0	11	0	0	0	12	0	0	23	13	4	0	0	0	0	10	0
0	0	0	0	0	0	0	0	0	0	0	0	3	0	5	20	0	19	2	0	0	0	24	8	16	0	0	0	3	0	4	0	22	0	11	0	0	0	12	0	0	23	13	4	0	0	0	0	10	0
0	0	0	0	0	0	0	0	0	0	0	0	3	0	5	20	0	19	2	0	0	0	24	8	16	0	0	0	3	0	4	0	22	0	11	0	0	0	12	0	0	23	13	4	0	0	0	0	10	0
0	0	0	0	0	0	0	0	0	0	0	0	3	0	5	20	0	19	2	0	0	0	24	8	16	0	0	0	3	0	4	0	22	0	11	0	0	0	12	0	0	23	13	4	0	0	0	0	10	0
0	0	0	0	0	0	0	0	0	0	0	0	3	0	5	20	0	19	2	0	0	0	24	8	16	0	0	0	3	0	4	0	22	0	11	0	0	0	12	0	0	23	13	4	0	0	0	0	10	0
0	0	0	0	0	0	0	0	0	0	0	0	3	0	5	20	0	19	2	0	0	0	0	8	16	0	0	0	3	0	4	0	22	0	11	0	0	0	12	0	0	23	13	4	0	0	0	0	10	0
0	0	0	0	0	0	0	0	0	0	0	0	3	0	5	20	0	19	2	0	0	0	0	8	16	0	0	0	3	0	4	0	22	0	11	0	0	0	12	0	0	23	13	4	0	0	0	0	10	0
0	0	0	0	0	0	0	0	0	0	0	0	3	0	5	20	0	19	2	0	0	0	0	8	16	0	0	0	3	0	4	0	22	0	11	0	0	0	12	0	0	23	13	4	0	0	0	0	10	0
0	0	0	0	0	0	0	0	0	0	0	0	3	0	5	20	0	19	2	0	0	0	0	8	16	0	0	0	3	0	4	0	22	0	11	0	0	0	12	0	0	23	13	4	0	0	0	0	10	0
0	0	0	0	0	0	0	0	0	0	0	0	3	0	5	20	0	19	2	0	0	0	0	8	16	0	0	0	3	0	4	0	22	0	11	0	0	0	12	0	0	23	13	4	0	0	0	0	10	0
0	0	0	0	0	0	0	0	0	0	0	0	3	0	5	20	0	19	2	0	0	0	0	8	16	0	0	0	3	0	4	0	22	0	11	0	0	0	12	0	0	23	13	4	0	0	0	0	10	0
0	0	0	0	0	0	0	0	0	0	0	0	3	0	5	20	0	19	2	0	0	0	0	8	16	0	0	0	3	0	4	0	22	0	11	0	0	0	12	0	0	23	13	4	0	0	0	0	10	0
0	0	0	0	0	0	0	0	0	0	0	0	3	0	5	20	0	19	2	0	0	0	0	8	16	0	0	0	3	0	4	0	22	0	11	0	0	0	12	0	0	23	13	4	0	0	0	0	10	0
0	0	0	0	0	0	0	0	0	0	0	0	3	0	5	20	0	19	2	0	0	0	0	8	16	0	0	0	3	0	4	0	22	0	11	0	0	0	12	0	0	23	13	4	0	0	0	0	10	0
0	0	0	0	0	0	0	0	0	0	0	0	3	0	5	20	0	19	2	0	0	0	0	8	16	0	0	0	3	0	4	0	22	0	11	0	0	0	12	0	0	23	13	4	0	0	0	0	10	0
0	0	0	0	0	0	0	0	0	0	0	0	3	0	5	20	0	19	2	0	0	0	0	8	16	0	0	0	3	0	4	0	22	0	11	0	0	0	12	0	0	23	13	4	0	0	0	0	10	0
0	0	0	0	0	0	0	0	0	0	0	0	3	0	5	20	0	19	2	0	0	0	0	8	16	0	0	0	3	0	4	0	22	0	11	0	0	0	12	0	0	23	13	4	0	0	0	0	10	0
0	0	0	0	0	0	0	0	0	0	0	0	3	0	5	20	0	19	2	0	0	0	0	8	16	0	0	0	3	0	4	0	22	0	11	0	0	0	12	0	0	23	13	4	0	0	0	0	10	0
0	0	0	0	0	0	0	0	0	0	0	0	3	0	5	20	0	19	2	0	0	0	0	8	16	0	0	0	3	0	4	0	22	0	11	0	0	0	12	0	0	23	13	4	0	0	0	0	10	0
0	0	0	0	0	0	0	0	0	0	0	0	3	0	5	20	0	19	2	0	0	0	0	8	16	0	0	0	3	0	4	0	22	0	11	0	0	0	12	0	0	23	13	4	0	0	0	0	10	0
0	0	0	0	0	0	0	0	0	0	0	0	3	0	5	20	0	19	2	0	0	0	0	8	16	0	0	0	3	0	4	0	22	0	11	0	0	0	12	0	0	23	13	4	0	0	0	0	10	0
0	0	0	0	0	0	0	0	0	0	0	0	3	0	5	20	0	19	2	0	0	0	0	8	16	0	0	0	3	0	4	0	22	0	11	0	0	0	12	0	0	23	13	4	0	0	0	0	10	0
0	0	0	0	0	0	0	0	0	0	0	0	3	0	5	20	0	19	2	0	0	0	0	8	16	0	0	0	3	0	4	0	22	0	11	0	0	0	12	0	0	23	13	4	0	0	0	0	10	0
0	0	0	0	0	0	0	0	0	0	0	0	3	0	5	20	0	19	2	0	0	0	0	8	16	0	0	0	3	0	4	0	22	0	11	0	0	0	12	0	0	23	13	4	0	0	0	0	10	0
0	0	0	0	0	0	0	0	0	0	0	0	3	0	5	20	0	19	2	0	0	0	0	8	16	0	0	0	3	0	4	0	22	0	11	0	0	0	12	0	0	23	13	4	0	0	0	0	10	0
0	0	0	0	0	0	0	0	0	0	0	0	3	0	5	20	0	19	2	0	0	0	0	8	16	0	0	0	3	0	4	0	22	0	11	0	0	0	12	0	0	23	13	4	0	0	0	0	10	0
0	0	0	0	0	0	0	0	0	0	0	0	3	0	5	20	0	19	0	0	0	0	0	8	16	0	0	0	3	0	4	0	22	0	11	0	0	0	12	0	0	23	13	4	0	0	0	0	10	0
0	0	0	0	0	0	0	0	0	0	0	0	3	0	5	20	0	19	0	0	0	0	0	8	16	0	0	0	3	0	4	0	22	0	11	0	0	0	12	0	0	23	13	4	0	0	0	0	10	0
0	0	0	0	0	0	0	0	0	0	0	0	3	9	5	20	0	19	0	0	0	0	0	8	16	0	0	0	3	0	4	0	22	0	11	0	0	0	12	0	0	23	13	4	0	0	0	0	10	0
0	0	0	0	0	0	0	0	0	0	0	0	3	9	5	20	0	19	0	0	0	0	0	8	16	0	0	0	3	0	4	0	22	0	11	0	0	0	12	0	0	23	13	4	0	0	0	0	10	0
0	0	0	0	0	0	0	0	0	0	0	0	3	9	5	20	0	19	0	0	0	0	0	8	16	0	0	0	3	0	4	0	22	0	11	0	0	0	12	0	0	23	13	4	0	0	0	0	10	0
0	0	0	0	0	0	0	0	0	0	0	0	3	9	5	20	0	19	0	0	0	0	0	8	16	0	0	0	3	0	4	0	22	0	11	0	0	0	12	0	0	23	13	4	0	0	0	0	10	0
0	0	0	0	0	0	0	0	0	0	0	0	3	9	5	20	0	19	0	0	0	0	0	8	16	0	0	0	3	0	4	0	22	0	11	0	0	0	12	0	0	23	13	4	0	0	0	0	10	0
0	0	0	0	0	0	0	0	0	0	0	0	3	9	5	20	0	19	0	0	0	0	0	8	16	0	0	0	3	0	4	0	22	0	11	0	0	0	12	0	0	23	13	4	0	0	0	0	10	0
0	0	0	0	0	0	0	0	0	0	0	0	3	9	5	20	0	19	0	0	0	0	0	8	16	0	0	0	3	0	4	0	22	0	11	0	0	0	12	0	0	23	13	4	0	0	0	0	10	0
0	0	0	0	0	0	0	0	0	0	0	0	3	9	5	20	0	19	0	0	0	0	0	8	16	0	0	0	3	0	4	0	22	0	11	0	0	0	12	0	0	23	13	4	0	0	0	0	10	0
0	0	0	0	0	0	0	0	0	0	0	0	3	9	5	20	0	19	0	0	0	0	0	8	16	0	0	0	3	0	4	0	22	0	11	0	0	0	12	0	0	23	13	4	0	0	0	0	10	0
0	0	0	0	0	0	0	0	0	0	0	0	3	9	5	20	0	19	0	0	0	0	0	8	16	0	0	0	3	0	4	0	22	0	11	0	0	0	12	0	0	23	13	4	0	0	0	0	10	0
0	0	0	0	0	0	0	0	0	0	0	0	3	9	5	20	0	19	0	0	0	0	0	8	16	0	0	0	3	0	4	0	22	0	11	0	0	0	12	0	0	23	13	4	0	0	0	0	10	0
0	0	0	0	0	0	0	0	0	0	0	0	3	9	5	20	0	19	0	0	0	0	0	8	16	0	0	0	3	0	4	0	22	0	11	0	0	0	12	0	0	23	13	4	0	0	0	0	10	0
0	0	0	0	0	0	0	0	0	0	0	0	3	9	5	20	0	19	0	0	0	0	0	8	16	0	0	0	3	0	4	0	22	0	11	0	0	0	12	0	0	23	13	4	0	0	0	0	10	0
0	0	0	0	0	0	0	0	0	0	0	0	3	9	5	20	0	19	0	0	0	0	0	8	16	0	0	0	3	0	4	0	22	0	11	0	0	0	12	0	0	23	13	4	0	0	0	0	10	0
0	0	0	0	0	0	0	0	0	0	0	0	3	9	5	20	0	19	0	0	0	0	0	8	16	0	0	0	3	0	4	0	22	0	11	0	0	0	12	0	0	23	13	4	0	0	0	0	10	0
0	0	0	0	0	0	0	0	0	0	0	0	3	9	5	20	0	19	0	0	0	0	0	8	16	0	0	0	3	0	4	0	22	0	11	0	0	0	12	0	0	23	13	4	0	0	0	0	10	0
0	0	0	0	0	0	0	0	0	0	0	0	3	9	5	20	0	19	0	0	0	0	0	8	16	0	0	0	3	0	4	0	22	0	11	0	0	0	12	0	0	23	13	4	0	0	0	0	10	0
0	0	0	0	0	0	0	0	0	0	0	0	3	9	5	20	0	19	0	0	0	0	0	8	16	0	0	0	3	0	4	0	22	0	11	0	0	0	12	0	0	23	13	4	0	0	0	0	10	0
0	0	0	0	0	0	0	21	0	0	0	0	3	9	5	20	0	19	0	0	0	0	0	8	16	0	0	0	3	0	4	0	22	0	11	0	0	0	12	0	0	23	13	4	0	0	0	0	10	0
0	0	0	0	0	0	0	21	0	0	0	0	3	9	5	20	0	19	0	0	0	0	0	8	16	0	0	0	3	0	4	0	22	0	11	0	0	0	12	0	0	23	13	4	0	0	0	0	10	0
0	0	0	0	0	0	0	21	0	0	0	0	3	9	5	20	0	19	0	0	0	0	0	8	16	0	0	0	3	0	4	0	22	0	11	0	0	0	12	0	0	23	13	4	0	0	0	0	10	0
0	0	0	0	0	0	0	21	0	0	0	0	3	9	0	20	0	19	0	0	0	0	0	8	16	0	0	0	3	0	4	0	22	0	11	0	0	0	12	0	0	23	13	4	0	0	0	0	10	0
0	0	0	0	0	0	0	21	0	0	0	0	3	9	0	20	0	19	0	0	0	0	0	8	16	0	0	0	3	15	4	0	22	0	11	20	0	0	12	0	0	23	13	4	0	0	0	0	10	0
0	0	0	0	0	0	0	21	0	0	0	0	3	9	0	20	0	19	0	0	0	0	0	8	16	0	0	0	3	15	4	0	22	0	11	20	0	0	12	0	0	23	13	4	0	0	0	0	10	0
0	0	0	0	0	0	0	21	0	0	0	0	3	9	0	20	0	19	0	0	0	0	0	8	16	0	0	0	3	15	4	0	22	0	11	20	0	0	12	0	0	23	13	4	0	0	0	0	10	0
0	0	0	0	0	0	0	21	0	0	0	0	3	9	0	20	0	19	0	0	0	0	0	8	16	0	0	0	3	15	4	0	22	0	11	20	0	0	12	0	0	23	13	4	0	0	0	0	10	0
0	0	0	0	0	0	0	21	0	0	0	0	3	9	0	20	0	0	0	0	0	0	0	8	16	0	0	0	3	15	4	0	22	0	11	20	0	0	12	0	0	23	13	4	0	0	0	0	10	0
0	0	0	0	0	0	0	21	0	0	0	0	3	9	0	20	0	0	0	0	0	0	0	8	16	0	0	0	3	15	4	0	22	0	11	20	0	0	12	0	0	23	13	4	0	0	0	0	10	0
0	0	0	0	0	0	0	21	0	0	0	0	3	9	0	20	0	0	0	0	0	0	0	8	16	0	0	0	3	15	4	0	22	0	11	20	0	0	12	0	0	23	13	4	0	0	0	0	10	0
0	0	0	0	0	0	0	21	0	0	0	0	3	9	0	20	0	0	0	0	0	0	0	8	16	0	0	0	3	15	4	0	22	0	11	20	0	0	12	0	0	23	13	4	0	0	0	0	10	0
0	0	0	0	0	0	0	21	0	0	0	0	3	9	0	20	0	0	0	0	0	0	0	8	16	0	0	0	3	15	4	0	0	0	11	20	0	0	12	0	0	23	13	4	0	0	0	0	10	0
0	0	0	0	0	0	0	21	0	0	0	0	3	9	0	20	0	0	0	0	0	0	0	8	16	0	0	0	3	15	4	0	0	0	11	20	0	0	12	0	0	23	13	4	0	0	0	0	10	0
0	0	0	0	0	0	0	21	0	0	0	0	3	9	0	20	0	0	0	0	0	0	0	8	16	0	0	0	3	15	4	0	0	0	11	20	0	0	12	0	0	23	13	4	0	0	0	0	10	0
0	0	0	0	0	0	0	21	0	0	0	0	3	9	0	20	0	0	0	0	0	0	0	8	16	0	0	0	3	15	4	0	0	0	11	20	0	0	12	0	0	23	13	4	0	0	0	0	10	0
0	0	0	0	0	0	0	21	0	0	0	0	3	9	0	20	0	0	0	0	0	0	0	8	16	0	0	0	3	15	4	0	0	0	11	20	0	0	12	0	0	23	13	4	0	0	0	0	10	0
0	0	0	0	0	0	0	21	0	0	0	0	3	9	0	20	0	0	0	0	0	0	0	8	16	0	0	0	3	15	4	0	0	0	11	20	0	0	12	0	0	23	13	4	0	0	0	0	10	0
0	0	0	0	0	0	0	21	0	0	0	0	3	9	0	20	0	0	0	0	0	0	0	8	16	0	0	0	3	15	4	0	0	0	11	20	0	0	12	0	0	23	13	4	0	0	0	0	10	0
0	0	0	0	0	0	0	21	0	0	0	0	3	9	0	20	0	0	0	0	0	0	0	8	16	0	0	0	3	15	4	0	0	0	11	20	0	0	12	0	0	23	13	4	0	0	0	0	10	0
0	0	0	0	0	0	0	21	0	0	0	0	3	9	0	20	0	0	0	0	0	0	0	8	16	0	0	0	3	15	4	0	0	0	11	20	0	0	12	0	0	23	13	4	0	0	0	0	10	0
0	0	0	0	0	0	0	21	0	0	0	0	3	9	0	20	0	0	0	0	0	0	0	8	16	0	0	0	3	15	4	0	0	0	11	20	0	0	12	0	0	23	13	4	0	0	0	0	10	0
0	0	0	0	0	0	0	21	0	0	0	0	3	9	0	20	0	0	0	0	0	0	0	8	16	0	12	0	3	15	4	0	0	0	11	20	0	0	12	0	0	23	13	4	0	0	0	0	10	0
0	0	0	0	0	0	0	21	0	0	0	0	3	9	0	20	0	0	0	0	0	0	0	8	16	0	12	9	3	15	4	0	0	0	11	20	0	0	12	0	0	23	13	4	0	0	0	0	10	0
0	0	0	0	0	0	0	21	0	0	0	0	3	9	0	20	0	0	0	0	0	0	0	8	16	0	12	9	3	15	4	0	0	0	11	20	0	0	12	0	0	23	13	4	0	0	0	0	10	0
0	0	0	0	0	0	0	21	0	0	0	0	3	9	0	20	0	0	0	0	0	0	0	8	16	0	12	9	3	15	4	0	0	0	11	20	0	0	12	0	0	23	13	4	0	0	0	0	10	0
0	0	0	0	0	0	0	21	0	0	0	0	3	9	0	20	0	0	0	0	0	0	0	8	16	0	12	9	3	15	4	0	0	0	11	20	0	0	12	0	0	23	13	0	0	0	0	0	10	0
0	0	0	0	0	0	0	21	0	0	0	0	3	9	0	20	0	0	0	0	0	0	0	8	16	0	12	9	3	15	4	0	0	0	11	20	0	0	12	0	0	23	13	0	0	0	0	0	10	0
0	0	0	0	0	0	0	21	0	0	0	0	3	9	0	20	0	0	0	0	0	0	0	8	16	0	12	9	3	15	4	0	0	0	11	20	0	0	12	0	0	23	13	0	0	0	0	0	10	0
0	0	0	0	0	0	0	21	0	0	0	0	3	9	0	20	0	0	0	0	0	0	0	8	16	0	12	9	3	15	4	0	0	0	11	20	0	0	12	0	0	23	13	0	0	0	0	0	10	0
0	0	0	0	0	0	0	21	0	0	0	0	3	9	0	20	0	0	0	0	0	0	0	8	16	0	12	9	3	15	4	0	0	0	11	20	0	0	12	0	0	23	13	0	0	0	0	0	10	0
0	0	0	0	0	0	0	21	0	0	0	0	3	9	0	20	0	0	0	0	0	0	0	8	16	0	12	9	3	15	4	0	0	0	11	20	0	0	12	0	0	23	13	0	0	0	0	0	10	0
0	0	0	0	0	0	0	21	0	0	0	0	3	9	0	0	0	0	0	0	0	0	0	8	16	0	12	9	3	15	4	0	0	0	11	20	0	0	12	0	0	23	13	0	0	0	0	0	10	0
0	0	0	0	0	0	0	21	0	0	0	0	3	9	0	0	0	0	0	0	0	0	0	8	16	0	12	9	3	15	4	0	0	0	11	20	0	0	12	0	0	23	13	0	0	0	0	0	10	0
0	0	0	0	0	0	0	21	0	0	0	0	3	9	0	0	0	0	0	0	0	0	0	8	16	0	12	9	3	15	4	0	0	0	11	20	0	0	12	0	0	23	13	0	0	0	0	0	10	0
0	0	0	0	0	0	0	21	0	0	0	0	3	9	0	0	0	0	0	0	0	0	0	8	16	0	12	9	3	15	4	0	0	0	11	20	0	0	12	0	0	23	13	0	0	0	0	0	10	0
0	0	0	0	0	0	0	21	0	0	0	0	3	9	0	0	0	0	0	0	0	0	0	8	16	0	12	9	3	15	4	0	0	0	11	20	0	0	12	0	0	23	13	0	0	0	0	0	10	0
0	0	0	0	0	0	0	21	0	0	0	0	3	9	0	0	0	0	0	0	0	0	0	8	16	0	12	9	3	15	4	0	0	0	11	20	0	0	12	0	0	23	13	0	0	0	0	0	10	0
0	0	0	0	0	0	0	21	0	0	0	0	3	9	0	0	0	0	0	0	0	0	0	8	16	0	12	9	3	15	4	0	0	0	11	20	0	0	12	0	0	23	13	0	0	0	0	0	10	0
0	0	0	0	0	0	0	21	0	0	0	0	3	9	0	0	0	0	0	0	0	0	0	8	16	0	12	9	3	15	4	0	0	0	11	20	0	0	12	0	0	23	13	0	0	0	0	0	10	0
0	0	0	0	0	0	0	21	0	0	0	0	3	9	0	0	0	0	0	0	0	0	0	8	16	0	12	9	3	15	4	0	0	0	11	20	0	0	12	0	0	23	13	0	0	0	0	0	10	0
0	0	0	0	0	0	0	21	0	0	0	0	3	9	0	0	0	0	0	0	0	0	0	8	16	0	12	9	3	15	4	0	0	0	11	20	0	0	12	0	0	23	13	0	0	0	0	0	10	0
0	0	0	0	0	0	0	21	0	0	0	0	3	9	0	0	0	0	0	0	0	0	0	8	16	0	12	9	3	15	4	0	0	0	0	20	0	0	12	0	0	23	13	0	0	0	0	0	0	0
0	0	0	3	0	0	0	21	0	0	0	0	3	9	0	0	0	0	0	0	0	0	0	8	16	0	12	9	3	15	4	0	0	0	0	20	0	0	12	0	0	23	13	0	0	0	0	0	0	0
0	0	0	3	0	0	0	21	0	0	0	0	3	9	0	0	0	0	0	0	0	0	0	8	16	0	12	9	3	15	4	0	0	0	0	20	0	0	12	0	0	23	13	0	0	0	0	0	0	0
0	0	0	3	0	0	0	21	0	0	0	0	3	9	0	0	0	0	0	0	0	0	0	8	16	0	12	9	3	15	4	0	0	0	0	20	0	0	12	0	0	23	13	0	0	0	0	0	0	0
0	0	0	3	0	0	0	21	0	0	0	0	3	9	0	0	0	0	0	0	0	0	0	0	16	0	12	9	3	15	4	0	0	0	0	20	0	0	12	0	0	23	13	0	0	0	0	0	0	0
0	0	0	3	0	0	0	21	0	0	0	0	3	9	0	0	0	0	0	0	0	0	0	0	16	0	12	9	3	15	4	0	0	0	0	20	0	0	12	0	0	23	13	0	0	0	0	0	0	0
0	0	0	3	0	0	0	21	0	0	0	0	0	9	0	0	0	0	0	0	0	0	0	0	16	0	12	9	3	15	4	0	0	0	0	20	0	0	12	0	0	23	13	0	0	0	0	0	0	0
0	0	0	3	0	0	0	21	0	0	0	0	0	9	0	0	0	0	0	0	0	0	0	0	16	0	12	9	3	15	4	0	0	0	0	20	0	0	12	0	0	23	13	0	0	0	0	0	0	0
0	0	0	3	0	0	0	21	0	0	0	0	0	9	0	0	0	0	0	0	0	0	0	0	16	0	12	9	3	15	4	0	0	0	0	20	0	0	12	0	0	23	13	0	0	0	0	0	0	0
0	0	0	3	0	0	0	21	0	0	0	0	0	9	0	0	0	0	0	0	0	0	0	0	16	0	12	9	3	15	4	0	0	0	0	20	0	0	12	0	0	23	13	0	0	0	0	0	0	0
0	0	0	3	0	0	0	21	0	0	0	0	0	9	0	0	0	0	0	0	0	0	0	0	16	0	12	9	3	15	4	0	0	0	0	20	0	0	12	0	0	23	13	0	0	0	0	9	0	0
0	0	0	3	0	0	0	21	0	0	0	0	0	9	0	0	0	0	0	0	0	0	0	0	16	0	12	9	3	15	4	0	0	0	0	20	0	0	12	0	0	23	13	0	0	0	0	9	0	0
0	0	0	3	0	0	0	21	0	0	0	0	0	9	0	0	0	0	0	0	0	0	0	0	16	0	12	9	3	15	4	0	0	0	0	20	0	0	12	0	0	23	13	0	0	0	0	9	0	0
0	0	0	3	0	0	0	21	0	0	0	0	0	9	0	0	0	0	0	0	0	0	0	0	16	0	12	9	3	15	4	0	0	0	0	20	0	0	12	0	0	23	13	0	23	0	0	9	0	0
0	0	0	3	0	0	0	21	0	0	0	0	0	9	0	0	0	0	0	0	0	0	0	0	16	0	12	9	3	15	4	0	0	0	0	20	0	0	12	0	0	23	13	0	23	0	0	9	0	0
0	0	0	3	0	0	0	21	0	0	0	0	0	9	0	0	0	0	0	0	0	0	0	0	16	0	12	9	3	15	4	0	0	0	0	20	0	0	12	0	0	23	13	0	23	17	0	9	0	0
0	0	0	3	0	0	0	21	0	0	0	0	0	9	0	0	0	0	0	0	0	0	0	0	16	0	12	9	3	15	4	0	0	0	0	20	0	0	12	0	0	23	13	0	23	17	0	9	0	0
0	0	0	3	0	0	0	21	0	0	0	0	0	9	0	0	0	0	0	0	0	0	0	0	16	0	12	9	3	15	4	0	0	0	0	20	0	0	12	0	0	23	13	0	23	17	0	9	0	0
0	0	0	3	0	0	0	21	0	0	0	0	0	9	0	0	0	0	0	0	0	0	0	0	16	0	12	9	3	15	4	0	0	0	0	20	0	0	12	0	0	23	13	0	23	17	0	9	0	0
0	0	0	3	0	0	0	21	0	0	0	0	0	9	0	0	0	0	0	0	0	0	0	0	16	0	12	9	0	15	4	0	0	0	0	20	0	0	12	0	0	23	13	0	23	17	0	9	0	0
0	0	0	3	0	0	0	21	0	0	0	0	0	9	0	0	0	0	0	0	0	0	0	0	16	0	12	9	0	15	4	0	0	0	0	20	0	0	12	0	0	23	13	0	23	17	0	9	0	0
0	0	0	3	0	0	0	21	0	0	0	0	0	9	0	0	0	0	0	0	0	0	0	0	16	0	12	9	0	15	4	0	0	0	0	20	0	0	12	0	0	23	13	0	23	17	0	9	0	0
0	0	0	3	0	0	0	21	0	0	0	0	0	9	0	0	0	0	0	0	0	0	0	0	16	0	12	9	0	15	4	0	0	0	0	20	0	0	12	0	0	23	13	0	23	17	0	9	0	0
0	0	0	3	0	0	0	21	0	0	0	0	0	9	0	0	0	0	0	0	0	0	0	0	16	0	12	9	0	15	4	0	0	0	0	20	0	0	12	0	0	23	13	0	23	17	0	9	0	0
0	0	0	3	0	0	0	21	0	0	0	0	0	9	0	0	0	0	0	0	0	0	0	0	16	0	12	9	0	15	4	24	0	0	0	20	0	0	12	0	0	23	13	0	23	17	0	9	0	0
0	0	0	3	0	0	0	21	0	0	0	0	0	9	0	0	0	0	0	0	0	0	0	0	0	0	12	9	0	15	4	24	0	0	0	20	0	0	12	0	0	23	13	0	23	17	0	9	0	0
0	0	0	3	0	0	0	21	0	0	0	0	0	9	0	0	0	0	0	0	0	0	0	0	0	0	12	9	0	15	4	24	0	0	0	20	0	0	12	0	0	23	13	0	23	17	0	9	0	0
0	0	0	3	0	0	0	21	0	0	0	0	0	9	0	0	0	0	0	0	0	0	0	0	0	0	12	9	0	15	0	24	0	0	0	20	0	0	12	0	0	23	13	0	23	17	0	9	0	0
0	0	0	3	0	0	0	21	0	0	21	0	0	9	0	0	0	0	0	0	0	0	0	0	0	0	12	9	0	15	0	24	0	0	0	20	0	0	12	0	0	23	13	0	23	17	0	9	0	0
0	0	0	3	0	0	0	21	0	0	21	0	0	9	0	0	0	0	0	0	0	0	0	0	0	0	12	9	0	15	0	24	0	0	0	20	0	0	12	0	0	23	13	0	23	17	0	9	0	0
0	0	0	3	0	0	0	21	0	0	21	0	0	9	0	0	0	0	0	0	0	0	0	0	0	0	12	9	0	15	0	24	0	0	0	20	0	0	12	0	0	23	13	0	23	17	0	9	0	0
0	0	0	3	0	0	0	21	0	0	21	0	0	9	0	0	0	0	0	0	0	0	0	0	0	0	12	9	0	15	0	24	0	0	0	20	0	0	12	0	0	23	13	0	23	17	0	9	0	0
0	0	0	3	0	0	0	21	0	0	21	0	0	9	0	0	0	0	0	0	0	0	0	0	0	0	12	9	0	15	0	24	0	0	0	20	0	0	12	0	0	23	13	0	23	17	0	9	0	0
0	0	0	3	0	0	0	21	0	0	21	0	0	0	0	0	0	0	0	0	0	0	0	0	0	0	12	9	0	15	0	24	0	0	0	20	0	0	12	0	0	23	13	0	23	17	0	9	0	0
0	0	0	3	0	0	0	21	0	0	21	0	0	0	0	0	0	0	0	0	0	0	0	0	0	0	12	9	0	15	0	24	0	0	0	20	0	0	12	0	0	23	13	0	23	17	0	9	0	0
0	0	0	3	0	0	0	21	0	0	21	0	0	0	0	0	0	0	0	0	0	0	0	0	0	0	12	9	0	15	0	24	0	0	0	20	0	0	12	0	0	23	13	0	23	17	0	9	0	0
0	0	0	3	0	0	0	21	0	0	21	0	0	0	0	0	0	0	0	0	0	0	0	0	0	0	12	9	0	15	0	24	0	0	0	20	0	0	12	0	0	23	13	0	23	17	0	9	0	22
0	0	0	3	0	0	0	21	0	0	21	0	0	0	0	0	0	0	0	0	0	0	0	0	0	0	12	9	0	15	0	24	0	0	0	20	0	0	12	0	0	23	13	0	23	17	0	9	0	22
0	0	0	3	0	0	0	21	0	0	21	0	0	0	0	0	0	0	0	0	0	0	0	0	0	0	12	9	0	15	0	24	0	0	0	20	0	0	12	0	0	23	13	0	23	17	0	9	0	22
0	0	0	3	0	0	0	21	0	0	21	0	0	0	0	0	0	0	0	0	0	0	0	0	0	0	12	9	0	15	0	24	0	0	0	20	0	0	12	0	0	23	13	0	23	17	0	9	0	22
0	0	0	3	0	0	0	21	0	0	21	0	0	0	0	0	0	0	0	0	0	0	0	0	0	0	12	9	0	15	0	24	0	0	0	20	0	0	12	0	0	23	0	0	23	17	0	9	0	22
0	0	0	3	0	0	0	21	0	0	21	0	0	0	0	0	0	0	0	0	0	0	0	0	0	0	12	9	0	15	0	24	0	0	0	20	0	0	12	0	0	23	0	0	23	17	0	9	0	22
0	0	0	3	0	0	0	21	0	0	21	0	0	0	0	0	0	0	0	0	0	0	0	0	0	0	12	9	0	15	0	24	0	0	0	20	0	0	12	0	0	23	0	0	23	17	0	9	0	22
0	0	0	3	0	0	0	21	0	0	21	0	0	0	0	0	0	0	0	0	0	0	0	0	0	0	12	9	0	15	0	24	0	0	0	20	0	0	12	0	0	23	0	0	23	17	0	9	0	22
0	0	0	3	0	0	0	21	0	0	21	0	0	0	0	0	0	0	0	0	0	0	0	0	0	0	12	9	0	15	0	24	0	0	0	20	0	0	12	0	0	23	0	0	23	17	0	9	0	22
0	0	0	3	0	0	0	21	0	0	21	0	0	0	0	0	0	0	0	0	0	0	0	0	0	0	12	9	0	15	0	24	0	0	0	20	0	0	12	0	0	23	0	0	23	17	0	9	0	22
0	0	0	3	0	0	0	21	0	0	21	0	0	0	0	0	0	0	0	0	0	0	0	0	0	0	12	9	0	15	0	24	0	0	0	20	0	0	12	0	0	23	0	0	23	17	0	9	0	22
0	0	0	3	0	0	0	21	0	0	21	0	0	0	0	0	0	0	0	0	0	0	0	0	0	0	12	9	0	15	0	24	0	0	0	20	0	0	12	0	0	23	0	0	23	17	0	9	0	22
0	0	0	3	0	0	0	21	0	0	21	0	0	0	0	0	0	0	0	0	0	0	0	0	0	0	12	9	0	15	0	24	0	0	0	20	0	0	12	0	0	23	0	0	23	17	0	9	0	22
0	0	0	3	0	0	0	21	0	0	21	0	0	0	0	0	0	0	0	0	0	0	0	0	0	0	12	9	0	15	0	24	0	0	0	20	0	0	12	0	0	23	0	0	23	17	0	9	0	22
0	0	0	3	0	0	0	21	0	0	21	0	0	0	0	0	0	0	0	0	0	0	0	0	0	0	12	9	0	15	0	24	0	0	0	20	0	0	12	0	0	0	0	0	23	17	0	9	0	22
0	0	0	3	0	0	0	21	0	0	21	0	0	0	0	0	0	0	0	0	0	0	0	0	0	0	12	9	0	15	0	24	0	0	0	20	0	0	12	0	0	0	0	0	23	17	0	9	0	22
0	0	0	3	0	0	0	21	0	0	21	0	0	0	0	0	0	0	0	0	0	0	0	0	0	0	12	9	0	15	0	24	0	0	0	20	0	0	12	0	0	0	0	0	23	17	0	9	0	22
0	0	0	3	0	0	0	21	0	0	21	0	0	0	0	0	0	0	0	0	0	0	0	0	0	0	12	9	0	15	0	24	0	0	0	20	0	0	12	0	0	0	0	0	23	17	0	9	0	22
0	0	0	3	0	0	0	21	0	0	21	0	0	0	0	0	0	0	0	0	0	0	0	0	0	0	12	9	0	15	0	24	0	0	0	20	0	0	12	0	0	0	0	0	23	17	0	9	0	22
0	0	0	3	0	0	0	21	0	0	21	0	0	0	0	0	0	0	0	0	0	0	0	0	0	0	12	9	0	15	0	24	0	0	0	20	0	0	12	0	0	0	0	0	23	17	0	9	0	22
0	0	0	3	0	0	0	21	0	0	21	0	0	0	0	0	0	0	0	0	0	0	0	0	0	0	12	9	0	0	0	24	0	0	0	20	0	0	12	0	0	0	0	0	23	17	0	9	0	22
0	0	0	3	0	0	0	21	0	0	21	0	0	0	0	0	0	0	0	0	0	0	0	0	0	0	12	9	0	0	0	24	0	0	0	20	0	0	12	0	0	0	0	0	23	17	0	9	0	22
0	0	0	3	0	0	0	21	0	0	21	0	0	0	0	0	0	0	0	0	0	0	0	0	0	0	12	9	0	0	0	24	0	0	0	20	0	0	12	0	0	0	0	0	23	17	0	9	0	22
0	0	0	3	0	0	0	21	0	0	21	0	0	0	0	0	0	0	0	0	0	0	0	0	0	0	12	9	0	0	0	24	0	0	0	20	0	0	12	0	0	0	0	0	23	17	0	9	0	22
0	0	0	3	0	0	0	21	0	0	21	0	0	0	0	0	0	0	0	0	0	0	0	0	0	0	12	9	0	0	0	24	0	0	0	20	0	0	12	0	0	0	0	0	23	17	0	9	0	22
0	0	0	3	0	0	0	21	0	0	21	0	0	0	0	0	0	0	0	0	0	0	0	0	0	0	12	9	0	0	0	24	0	0	0	20	0	0	12	0	0	0	0	0	23	17	0	9	0	22
0	0	0	3	0	0	0	21	0	0	21	0	0	0	0	0	0	0	0	0	0	0	0	0	0	0	12	9	0	0	0	24	0	0	0	20	0	0	0	0	0	0	0	0	23	17	0	9	0	22
0	0	0	3	0	0	0	21	0	0	21	0	0	0	0	0	0	0	0	0	0	0	0	0	0	0	12	9	0	0	0	24	0	0	0	20	0	0	0	0	0	0	0	0	23	17	0	9	0	22
0	0	0	3	0	0	0	21	0	0	21	0	0	0	0	0	0	0	0	0	0	0	0	0	0	0	12	9	0	0	0	24	0	0	0	20	0	0	0	0	0	0	0	0	23	17	0	9	0	22
0	0	0	3	0	0	0	21	0	0	21	0	0	0	0	0	0	0	0	0	0	0	0	0	0	0	12	9	0	0	0	24	0	0	0	20	0	0	0	0	0	0	0	0	23	17	0	9	0	22
0	0	0	3	0	0	0	21	0	0	21	0	0	0	0	0	0	0	0	0	0	0	0	0	0	0	12	9	0	0	0	24	0	0	0	20	0	0	0	0	0	0	0	0	23	17	0	9	0	22
0	0	0	3	0	0	0	21	0	0	21	0	0	0	0	0	0	0	0	0	0	0	0	0	0	0	12	9	0	0	0	24	0	0	0	20	0	0	0	0	0	0	0	0	23	17	0	9	0	22
0	0	0	3	0	0	0	21	0	0	21	0	0	0	0	0	0	0	0	0	0	0	0	0	0	0	12	9	0	0	0	24	0	0	0	20	0	0	0	0	0	0	0	0	23	17	0	9	0	22
0	0	0	3	0	0	0	21	0	0	21	0	0	0	0	0	0	0	0	0	0	0	0	0	0	0	12	9	0	0	0	24	0	0	0	20	0	0	0	0	0	0	0	0	23	17	0	9	0	22
0	0	0	3	0	0	0	21	0	0	21	0	0	0	0	0	0	0	0	0	0	0	0	0	0	0	12	9	0	0	0	24	0	0	0	20	0	0	0	0	0	0	0	0	23	17	0	9	0	22
0	0	0	3	0	0	0	21	0	0	21	0	0	0	0	0	0	0	0	0	0	0	0	0	0	0	12	9	0	0	0	24	0	0	0	20	0	0	0	0	0	0	0	0	23	17	0	9	0	22
0	0	0	3	0	0	0	21	0	0	21	0	0	0	0	0	0	0	0	0	0	0	0	0	0	0	12	9	0	0	0	24	0	0	0	20	0	0	0	0	0	0	0	0	23	17	0	9	0	22
0	0	0	3	0	0	0	21	0	0	21	0	0	0	0	0	0	0	0	0	0	0	0	0	0	0	12	9	0	0	0	24	0	0	0	20	0	0	0	0	0	0	0	0	23	17	0	9	0	22
0	0	0	3	0	0	0	21	0	0	21	0	0	0	0	0	0	0	0	0	0	0	0	0	0	0	12	9	0	0	0	24	0	0	0	20	0	0	0	0	0	0	0	0	23	17	0	9	0	22
0	0	0	3	0	0	0	21	0	0	21	0	0	0	0	0	0	0	0	0	0	0	0	0	0	0	12	9	0	0	0	24	0	0	0	20	0	0	0	0	0	0	0	0	23	17	0	9	0	22
0	0	0	3	0	0	0	21	0	0	21	0	0	0	0	0	0	0	0	0	0	0	0	0	0	0	12	9	0	0	0	24	0	0	0	20	0	0	0	0	0	0	0	0	23	17	0	9	0	22
0	0	0	3	0	0	0	21	0	25	21	0	0	0	0	0	0	0	0	0	0	0	0	0	0	0	12	9	0	0	0	24	0	0	0	20	0	0	0	0	0	0	0	0	23	17	0	9	0	22
0	0	0	3	0	0	0	21	0	25	21	0	0	0	0	0	0	0	0	0	0	0	0	0	0	0	12	9	0	0	0	24	0	0	0	20	0	0	0	0	0	0	0	0	23	17	0	9	0	22
0	0	0	3	0	0	0	21	0	25	21	0	0	0	0	0	0	0	0	0	0	0	0	0	0	0	12	9	0	0	0	24	0	0	0	20	0	0	0	0	0	0	0	0	23	17	0	9	0	22
0	0	0	3	0	0	0	21	0	25	21	0	0	0	0	0	0	0	0	0	0	0	0	0	0	0	12	9	0	0	0	24	0	0	0	20	0	11	0	0	0	0	0	0	23	17	13	9	0	22
0	0	0	3	0	0	0	21	0	25	21	0	0	0	0	0	0	0	0	0	0	0	0	0	0	0	12	9	0	0	0	24	0	0	0	20	0	11	0	0	0	0	0	0	23	17	13	9	0	22
0	0	0	3	0	0	0	21	0	25	21	0	0	0	0	0	0	0	0	0	0	0	0	0	0	0	12	9	0	0	0	24	0	0	0	20	0	11	0	0	0	0	0	0	23	17	13	9	0	22
0	0	0	3	0	0	0	21	0	25	21	0	0	0	0	0	0	0	0	0	0	0	0	0	0	0	12	9	0	0	0	24	0	0	0	20	0	11	0	0	0	0	0	0	23	17	13	9	0	22
0	0	0	3	0	0	0	0	0	25	21	0	0	0	0	0	0	0	0	0	0	0	0	0	0	0	12	9	0	0	0	24	0	0	0	20	0	11	0	0	0	0	0	0	23	17	13	9	0	22
0	0	0	3	0	0	0	0	0	25	21	0	0	0	0	0	0	0	0	0	0	0	0	0	0	0	12	9	0	0	0	24	0	0	0	20	0	11	0	0	0	0	0	0	23	17	13	9	0	22
0	0	0	3	0	0	0	0	0	25	21	0	0	0	0	0	0	0	0	0	0	0	0	0	0	0	12	9	0	0	0	24	0	0	0	20	0	11	0	0	0	0	0	0	23	17	13	9	0	22
0	0	0	3	0	0	0	0	0	25	21	0	0	0	0	0	0	0	0	0	0	0	0	0	0	0	12	9	0	0	0	24	0	0	0	20	0	11	0	0	0	0	0	0	23	17	13	9	0	22
0	0	0	3	0	0	0	0	0	25	21	0	0	0	0	0	0	0	0	0	0	0	0	0	0	0	12	9	0	0	0	24	0	0	0	20	0	11	0	0	0	0	0	0	23	17	13	9	0	22
0	0	0	3	0	0	0	0	0	25	21	0	0	0	0	0	0	0	0	0	0	0	0	0	0	0	12	9	0	0	0	24	0	0	0	20	0	11	0	0	0	0	0	0	23	17	13	9	0	22
0	0	0	3	0	0	0	0	0	25	21	0	0	0	0	0	0	0	0	0	0	0	0	0	0	0	12	9	0	0	0	24	0	0	0	20	0	11	0	0	0	0	0	0	23	17	13	9	0	22
0	0	0	3	0	0	0	0	0	25	21	0	0	0	0	0	0	0	0	0	0	0	0	0	0	0	12	9	0	0	0	24	0	0	0	20	0	11	0	0	0	0	0	0	23	17	13	9	0	22
0	0	0	3	0	0	0	0	0	25	21	0	0	0	0	0	0	0	0	0	0	0	0	0	0	0	12	9	0	0	0	24	0	0	0	0	0	11	0	0	0	0	0	0	23	17	13	9	0	22
0	0	0	3	15	0	0	0	0	25	21	0	0	0	0	0	0	0	0	0	0	0	0	0	0	0	12	9	0	0	0	24	0	0	0	0	0	11	0	0	0	0	0	0	23	17	13	9	0	22
0	0	0	3	15	0	0	0	0	25	21	0	0	0	0	0	0	0	0	0	0	0	0	0	0	0	12	9	0	0	0	24	0	0	0	0	0	11	0	0	0	0	0	0	23	17	13	9	0	22
0	0	0	3	15	0	0	0	0	25	21	0	0	0	0	0	0	0	0	0	0	24	0	0	0	0	12	9	0	0	0	24	0	0	0	0	0	11	0	0	0	0	0	0	23	17	13	9	0	22
0	0	0	3	15	0	0	0	0	25	21	0	0	0	0	0	0	0	0	0	0	24	0	0	0	0	12	9	0	0	0	24	0	0	0	0	0	11	0	0	0	0	0	0	23	17	13	9	0	22
0	0	0	3	15	0	0	0	0	25	21	0	0	0	0	0	0	0	0	0	0	24	0	0	0	0	12	9	0	0	0	24	0	0	0	0	0	11	0	0	0	0	0	0	23	17	13	9	0	22
0	0	0	3	15	0	0	0	0	25	21	0	0	0	0	0	0	0	0	0	0	24	0	0	0	0	12	9	0	0	0	24	0	0	0	0	0	11	0	0	0	0	0	0	23	17	13	9	0	22
0	0	0	3	15	0	0	0	0	25	21	0	0	0	0	0	0	0	0	0	0	24	0	0	0	0	12	9	0	0	0	24	0	0	0	0	0	11	0	0	0	0	0	0	23	17	13	9	0	22
0	0	0	3	15	0	0	0	0	25	21	0	0	0	0	0	0	0	0	0	0	24	0	0	0	0	12	9	0	0	0	24	0	0	0	0	0	11	0	0	0	0	0	0	23	17	13	9	0	22
0	0	0	3	15	0	0	0	0	25	21	0	0	0	0	0	0	0	0	0	0	24	0	0	0	0	12	9	0	0	0	24	0	0	0	0	0	11	0	0	0	0	0	0	23	17	13	9	0	22
0	0	0	3	15	0	0	0	0	25	21	0	0	0	0	0	0	0	0	0	0	24	0	0	0	0	12	9	0	0	0	24	0	0	0	0	0	11	0	0	0	0	0	0	23	17	13	9	0	22
0	0	0	3	15	0	0	0	0	25	21	0	0	0	0	0	0	0	0	0	0	24	0	0	0	0	12	9	0	0	0	24	0	0	0	0	0	11	0	0	0	0	0	0	23	17	13	9	0	22
0	0	0	3	15	0	0	0	0	25	21	0	0	0	0	0	0	0	0	0	0	24	0	0	0	0	12	9	0	0	0	24	0	0	0	0	0	11	0	0	0	0	0	0	23	17	13	9	0	22
0	0	0	3	15	0	0	0	0	25	21	0	0	0	0	0	0	0	0	0	0	24	0	0	0	0	12	9	0	0	0	24	0	0	0	0	0	11	0	0	0	0	0	0	23	17	13	9	0	22
0	0	0	3	15	0	0	0	0	25	21	0	0	0	0	0	0	0	0	0	0	24	0	0	0	0	12	9	0	0	0	24	0	0	0	0	0	11	0	0	0	0	0	0	23	17	13	9	0	22
0	0	0	3	15	0	0	0	0	25	21	0	0	0	0	0	0	0	0	0	0	24	0	0	0	0	12	9	0	0	0	24	0	0	0	0	0	11	0	0	0	0	0	0	23	17	13	9	0	22
0	0	0	3	15	0	0	0	0	25	21	0	0	0	0	0	0	0	0	0	0	24	0	0	0	0	12	9	0	0	0	24	0	0	0	0	0	11	0	0	0	0	0	0	23	0	13	9	0	22
0	0	0	3	15	0	0	0	0	25	21	0	0	0	0	0	0	0	0	0	0	24	0	0	0	0	12	9	0	0	0	24	0	0	0	0	0	11	0	0	0	0	0	0	23	0	13	9	0	22
0	0	0	3	15	0	0	0	0	25	21	0	0	0	0	0	0	0	0	0	0	24	0	0	0	0	12	9	0	0	0	24	0	0	0	0	0	11	0	0	0	0	0	0	23	0	13	9	0	22
0	0	0	3	15	0	0	0	0	25	21	0	0	0	0	0	0	0	0	0	0	24	0	0	0	0	12	9	0	0	0	24	0	0	0	0	0	11	0	0	0	0	0	0	23	0	13	9	0	22
0	0	0	3	15	0	0	0	0	25	21	0	0	0	0	0	0	0	0	0	0	24	0	0	0	0	12	9	0	0	0	24	0	0	0	0	0	11	0	0	0	0	0	0	23	0	13	9	0	22
0	0	0	3	15	0	0	0	0	25	21	0	0	0	0	0	0	0	0	0	0	24	0	0	0	0	12	9	0	0	0	24	0	0	0	0	0	11	0	0	0	0	0	0	23	0	13	9	0	22
0	0	0	3	15	0	0	0	0	25	21	0	0	0	0	0	0	0	0	0	0	24	0	0	0	0	12	9	0	0	0	24	0	0	0	0	0	11	0	0	0	0	0	0	23	0	13	9	0	22
0	4	0	3	15	0	0	0	0	25	21	0	0	0	0	0	0	0	0	0	0	24	0	0	0	0	12	9	0	0	0	24	0	0	0	0	0	11	0	0	0	0	0	0	23	0	13	9	0	22
0	4	0	3	15	0	0	0	0	25	21	0	0	0	0	0	0	0	0	0	0	24	0	0	0	0	12	9	0	0	0	24	0	0	0	0	0	11	0	0	0	0	0	0	23	0	13	9	0	22
0	4	0	3	15	0	0	0	0	25	21	0	0	0	0	0	0	0	0	0	0	24	0	0	0	0	12	9	0	0	0	24	0	0	0	0	5	11	0	0	0	0	0	0	23	0	13	9	0	22
0	4	0	3	15	0	0	0	0	25	21	0	0	0	0	0	0	0	0	0	0	24	0	0	0	0	12	9	0	0	0	24	0	0	0	0	5	11	0	7	0	0	0	0	23	0	13	9	0	22
0	4	0	3	15	0	0	0	0	25	21	0	0	0	0	0	0	0	0	0	0	24	0	0	0	0	12	9	0	0	0	24	0	0	0	0	5	11	0	7	0	0	0	0	23	0	13	9	0	22
0	4	0	3	15	0	0	0	0	25	21	0	0	0	0	0	0	0	0	0	0	24	0	0	0	0	12	9	0	0	0	24	0	0	0	0	5	11	0	7	0	0	0	0	23	0	13	9	0	22
0	4	0	3	15	0	0	0	0	25	21	0	0	0	0	0	0	0	0	0	0	24	0	0	0	0	12	9	0	0	0	24	0	0	0	0	5	11	0	7	0	0	0	0	23	0	13	9	0	22
0	4	0	3	15	0	0	0	0	25	21	0	0	0	0	0	0	0	0	0	0	24	0	0	0	0	12	9	0	0	0	24	0	0	0	0	5	11	0	7	0	0	0	0	23	0	13	9	0	22
0	4	0	3	15	0	0	0	0	25	21	0	0	0	0	0	0	0	0	0	0	24	0	0	0	0	12	9	0	0	0	24	0	0	0	0	5	11	0	7	0	0	0	0	23	0	13	9	0	22
0	4	0	3	15	0	0	0	0	25	21	0	0	0	0	0	0	0	0	0	0	24	0	0	0	0	12	9	0	0	0	24	0	0	0	0	5	11	0	7	0	0	0	0	23	0	13	9	0	22
0	4	0	3	15	0	0	0	0	25	21	0	0	0	0	0	0	0	0	0	0	24	0	0	0	0	12	9	0	0	0	24	0	0	0	0	5	11	0	7	0	0	0	0	23	0	13	9	0	22
0	4	0	3	15	0	0	0	0	25	21	0	0	0	0	0	0	0	0	0	0	24	0	0	0	0	12	9	0	0	0	24	0	0	0	0	5	11	0	7	0	0	0	0	23	0	13	9	0	22
0	4	0	3	15	0	0	0	0	25	21	0	0	0	0	0	0	0	0	0	0	24	0	0	0	0	12	0	0	0	0	24	0	0	0	0	5	11	0	7	0	0	0	0	23	0	13	9	0	22
0	4	0	3	15	0	0	0	0	25	21	0	0	0	0	0	0	0	0	0	0	24	0	0	0	0	12	0	0	0	0	24	0	0	0	0	5	11	0	7	0	0	0	0	23	0	13	9	0	22
0	4	0	3	15	0	0	0	0	25	21	0	0	0	0	0	0	0	0	0	0	24	0	0	0	0	12	0	0	0	0	24	0	0	0	0	5	11	0	7	0	0	0	0	23	0	13	9	0	22
0	4	0	3	15	0	0	0	0	25	21	0	0	0	0	0	0	0	0	0	0	24	0	0	0	0	12	0	0	0	0	24	0	14	0	0	5	11	0	7	0	0	0	0	23	0	13	9	0	22
0	4	0	3	15	0	0	0	0	25	21	0	0	0	0	0	0	0	0	0	0	24	0	0	0	0	12	0	0	0	0	24	0	14	0	0	5	11	0	7	0	0	0	0	23	0	13	9	0	22
0	4	0	3	15	0	0	0	0	25	21	0	0	0	0	0	0	0	0	0	0	24	0	0	0	0	12	0	0	0	0	24	0	14	0	0	5	11	0	7	0	0	0	0	23	0	13	9	0	22
0	4	0	3	15	0	0	0	0	25	21	0	0	0	0	0	0	0	0	0	0	24	0	0	0	0	12	0	0	0	0	24	0	14	0	0	5	11	0	7	0	0	0	0	23	0	13	9	0	22
0	4	0	3	15	0	0	0	0	25	21	0	0	0	0	0	0	0	0	0	0	24	0	0	0	0	12	0	0	0	0	24	0	14	0	0	5	11	0	7	0	0	0	0	23	0	13	9	0	22
0	4	0	3	15	0	0	0	0	25	21	0	0	0	0	0	0	0	0	0	0	24	0	0	0	0	0	0	0	0	0	24	0	14	0	0	5	11	0	7	0	0	0	0	23	0	13	9	0	22
0	4	0	3	15	0	0	0	0	25	21	0	0	0	0	0	0	0	0	0	0	24	0	0	0	0	0	0	0	0	0	24	0	14	0	0	5	11	0	7	0	0	0	0	23	0	13	9	0	22
0	4	0	3	15	0	0	0	0	25	21	7	0	0	0	0	0	0	0	0	0	24	0	0	0	0	0	0	0	0	0	24	0	14	0	0	5	11	0	7	0	0	0	0	23	0	13	9	0	22
0	4	0	3	15	0	0	0	0	25	21	7	0	0	0	0	0	0	0	0	0	24	0	0	0	0	0	0	0	0	0	24	0	14	0	0	5	11	0	7	0	0	0	0	23	0	13	9	0	22
0	4	0	0	15	13	0	0	0	25	21	7	0	0	0	0	0	0	0	0	0	24	0	0	0	0	0	0	0	0	0	24	0	14	0	0	5	11	0	7	0	0	0	0	23	0	13	9	0	22
0	4	0	0	15	13	0	0	0	25	21	7	0	0	0	0	0	0	0	0	0	24	0	0	0	0	0	0	0	0	0	24	0	14	0	0	5	11	0	7	0	0	0	0	23	0	13	9	0	22
0	4	0	0	15	13	0	0	0	25	21	7	0	0	0	0	0	0	0	0	0	24	0	0	0	0	0	0	0	0	0	24	0	14	0	0	5	11	0	7	0	0	0	0	23	0	13	9	0	22
0	4	0	0	15	13	0	0	0	25	21	7	0	0	0	0	0	0	0	0	0	24	0	0	0	0	0	0	0	0	0	24	0	14	0	0	5	11	0	7	0	0	0	0	23	0	13	9	0	22
0	4	0	0	15	13	0	0	0	25	21	7	0	0	0	0	0	0	0	0	0	24	0	0	0	0	0	0	0	0	0	24	0	14	0	0	5	11	0	7	0	0	0	0	23	0	13	9	0	22
0	4	0	0	15	13	0	0	0	25	21	7	0	0	0	0	0	0	0	16	0	24	0	0	0	0	0	0	0	0	0	24	0	14	0	0	5	11	0	7	0	0	0	0	23	0	13	9	0	22
0	4	0	0	15	13	0	0	0	25	21	7	0	0	0	0	0	0	0	16	0	24	0	0	0	0	0	0	0	0	0	24	0	14	0	0	5	11	0	7	0	0	0	0	23	0	13	9	0	22
0	4	0	0	15	13	0	0	0	25	21	7	0	0	0	0	0	0	0	16	0	24	0	0	0	0	0	0	0	0	0	24	0	14	0	0	5	11	0	7	0	0	0	0	23	0	13	9	0	22
0	4	0	0	15	13	0	0	0	25	21	7	0	0	0	0	0	0	0	16	0	24	0	0	0	0	0	0	0	0	0	24	0	14	0	0	5	11	0	7	0	0	0	0	23	0	13	9	0	22
0	4	0	0	15	13	0	0	0	25	21	7	0	0	0	0	0	0	0	16	0	24	0	0	0	0	0	0	0	0	0	24	0	14	0	0	5	11	0	7	0	0	0	0	23	0	13	9	0	22
0	4	0	0	15	13	0	0	0	25	21	7	0	0	0	0	0	0	0	16	0	24	0	0	0	0	0	0	0	0	0	24	0	14	0	0	5	11	0	7	0	0	0	0	23	0	13	9	0	22
0	4	0	0	15	13	0	0	0	25	21	7	0	0	0	0	0	0	0	16	0	24	0	0	0	0	0	0	0	0	0	24	0	14	0	0	5	11	0	7	0	0	0	0	23	0	13	9	0	22
0	4	0	0	15	13	0	0	0	25	21	7	0	0	0	0	0	0	0	16	0	24	0	0	0	0	0	0	0	0	0	24	0	14	0	0	5	11	0	7	1	0	0	0	23	0	13	9	0	22
0	4	0	0	15	13	0	0	0	25	21	7	0	0	0	0	0	0	0	16	0	24	0	0	0	0	0	0	0	0	0	24	0	14	0	0	5	11	0	7	1	0	0	0	23	0	13	9	0	22
0	4	0	0	15	13	0	0	0	25	21	7	0	0	0	0	0	0	0	16	0	24	0	0	0	0	0	0	0	0	0	24	0	14	0	0	5	11	0	7	1	0	0	0	23	0	13	9	0	22
0	4	0	0	15	13	0	0	0	25	21	7	0	0	0	0	0	0	0	16	0	24	0	0	0	0	0	0	0	0	0	24	0	14	0	0	5	11	0	7	1	0	0	0	23	0	13	9	0	22
0	4	0	0	15	13	0	0	0	25	21	7	0	0	0	0	0	0	0	16	0	24	0	0	0	19	0	0	0	0	0	24	0	14	0	0	5	11	0	7	1	0	0	0	23	0	13	9	0	22
0	4	0	0	15	13	0	0	0	25	21	7	0	0	0	0	0	0	0	16	0	24	0	0	0	19	0	0	0	0	0	24	0	14	0	0	5	11	0	7	1	0	0	0	23	0	13	9	0	22
0	4	0	0	15	13	0	0	0	25	21	7	0	0	0	0	0	0	0	16	0	24	0	0	0	19	0	0	0	0	0	24	0	14	0	0	5	11	0	7	1	0	0	0	23	0	13	9	0	22
0	4	0	0	15	13	0	0	0	25	21	7	0	0	0	0	0	0	0	16	0	24	0	0	0	19	0	0	0	0	0	24	0	14	0	0	5	11	0	7	1	0	0	0	23	0	13	9	0	22
0	4	0	0	15	13	0	0	0	25	21	7	0	0	0	0	0	0	0	16	0	24	0	0	0	19	0	0	0	0	0	24	0	14	0	0	5	11	0	7	1	0	0	0	23	0	13	9	0	22
0	4	0	0	15	13	0	0	0	25	21	7	0	0	0	0	0	0	0	16	0	24	0	0	0	19	0	0	0	0	0	24	0	14	0	0	5	11	0	7	1	0	0	0	23	0	13	9	0	22
0	4	0	0	15	13	0	0	0	25	21	7	0	0	0	0	0	0	0	16	0	24	0	0	0	19	0	0	0	0	0	24	0	14	0	0	5	11	0	7	1	0	0	0	23	0	13	9	0	22
0	4	0	0	15	13	0	0	0	25	21	7	0	0	0	0	0	0	0	16	0	24	0	0	0	19	0	0	0	0	0	24	0	14	0	0	5	11	0	7	1	0	0	0	23	0	13	9	0	22
0	4	0	0	15	13	0	0	0	25	21	7	0	0	0	0	0	0	0	16	0	24	0	0	0	19	0	0	0	0	0	24	0	14	0	0	5	11	0	7	1	0	0	0	23	0	13	9	0	22
0	4	0	0	15	13	0	0	0	25	21	7	0	0	0	0	0	0	0	16	0	24	0	0	0	19	0	0	0	0	0	24	0	14	0	0	5	11	0	7	1	0	0	0	23	0	13	9	0	22
0	4	0	0	15	13	0	0	0	25	21	7	0	0	0	0	0	0	0	16	0	24	0	0	0	19	0	0	0	0	0	24	0	14	0	0	5	11	0	7	1	0	0	0	23	0	13	9	0	22
0	4	0	0	15	13	0	0	0	25	21	7	0	0	0	0	0	0	0	16	0	24	0	0	0	19	0	0	0	0	0	24	0	14	0	0	5	11	0	7	1	0	0	0	23	0	13	9	0	22
0	4	0	0	15	13	0	0	0	25	21	7	0	0	0	0	0	0	0	16	0	24	0	0	0	19	0	0	0	0	0	24	0	14	0	0	5	11	0	7	1	0	0	0	0	0	13	9	0	22
0	4	0	0	15	13	0	0	0	25	21	7	0	0	0	0	0	0	0	16	0	24	0	0	0	19	0	0	0	0	0	24	0	14	0	0	5	11	0	7	1	0	0	0	0	0	13	9	0	0
0	4	0	0	15	13	0	0	0	25	21	7	0	0	0	0	0	0	0	16	0	24	0	0	0	19	0	0	0	0	0	24	0	14	0	0	5	11	0	7	1	0	0	0	0	0	13	9	0	0
0	4	12	0	15	13	0	0	0	25	21	7	0	0	0	0	0	0	0	16	0	24	0	0	0	19	0	0	0	0	0	24	0	14	0	0	5	11	0	7	1	0	0	0	0	0	13	9	0	0
0	4	12	0	15	13	0	0	0	25	21	7	0	0	0	0	0	0	0	16	0	24	0	0	0	19	0	0	0	0	0	24	0	14	0	0	5	11	0	7	1	0	0	0	0	0	13	9	0	0
0	4	12	0	15	13	0	0	0	25	21	7	0	0	0	0	0	0	0	16	0	24	0	0	0	19	0	0	0	0	0	24	0	14	0	0	5	11	0	7	1	0	0	0	0	0	13	0	0	0
0	4	12	0	15	13	0	0	0	25	21	7	0	0	0	0	21	0	0	16	0	24	0	0	0	19	0	0	0	0	0	24	0	14	0	0	5	11	0	7	1	0	0	0	0	0	13	0	0	0
0	4	12	0	15	13	0	0	0	25	21	7	0	0	0	0	21	0	0	16	0	24	0	0	0	19	0	0	0	0	0	24	0	14	0	0	5	11	0	7	1	0	0	0	0	0	13	0	0	0
0	4	12	0	15	13	0	0	0	25	0	7	0	0	0	0	21	0	0	16	0	24	0	0	0	19	0	0	0	0	0	24	0	14	0	0	5	11	0	7	1	0	0	0	0	0	13	0	0	0
0	4	12	0	15	13	0	0	0	25	0	7	0	0	0	0	21	0	0	16	0	24	0	0	0	19	0	0	0	0	0	24	0	14	0	0	5	11	0	7	1	0	0	0	0	0	13	0	0	0
0	4	12	0	15	13	0	0	0	25	0	7	0	0	0	0	21	0	0	16	0	24	0	0	0	19	0	0	0	0	0	24	0	14	0	0	5	11	0	7	1	0	0	0	0	0	13	0	0	0
0	4	12	0	15	13	0	0	0	25	0	7	0	0	0	0	21	0	0	16	0	24	0	0	0	19	0	0	0	0	0	24	0	14	0	0	5	11	0	7	1	0	0	0	0	0	13	0	0	0
0	4	12	0	15	13	0	0	0	25	0	7	0	0	0	0	21	0	0	16	0	24	0	0	0	19	0	0	0	0	0	24	0	14	0	0	5	11	0	7	1	0	0	0	0	0	13	0	0	0
0	4	12	0	15	13	0	0	0	25	0	7	0	0	0	0	21	0	0	16	0	24	0	0	0	19	0	0	0	0	0	24	0	14	0	0	5	11	0	7	1	0	0	0	0	0	13	0	0	0
0	4	12	0	15	13	0	0	0	25	0	7	0	0	0	0	21	0	0	16	18	24	0	0	0	19	0	0	0	0	0	24	0	14	0	0	5	11	0	7	1	0	0	0	0	0	13	0	0	0
0	4	12	0	15	13	0	0	0	25	0	7	0	0	0	0	21	0	0	16	18	24	0	0	0	19	0	0	0	0	0	24	0	14	0	0	5	11	0	7	1	0	0	0	0	0	13	0	0	0
0	4	12	0	15	13	0	0	0	25	0	7	0	0	0	0	21	0	0	16	18	24	0	0	0	19	0	0	0	0	0	24	0	14	0	0	5	11	0	7	1	0	0	0	0	0	13	0	0	0
0	4	12	0	15	13	0	0	0	25	0	7	0	0	0	0	21	0	0	16	18	24	0	0	0	19	0	0	0	0	0	24	0	14	0	0	5	11	0	7	1	0	0	0	0	0	13	0	0	0
0	4	12	0	15	13	0	0	0	25	0	7	0	0	0	0	21	0	0	16	18	24	0	0	0	19	0	0	0	0	0	24	0	14	0	0	5	11	0	7	1	0	0	0	0	0	13	0	0	0
0	4	12	0	15	13	0	0	0	25	0	7	0	0	0	0	21	0	0	16	18	24	0	0	0	19	0	0	0	0	0	24	0	14	0	0	5	11	0	7	1	0	0	0	0	0	13	0	0	0
0	4	12	0	15	13	0	0	0	25	0	7	0	0	0	0	21	0	0	16	18	24	0	0	0	19	0	0	0	0	0	24	0	14	0	0	5	11	0	7	1	0	0	0	0	0	13	0	0	0
0	4	12	0	15	13	0	0	0	25	0	7	0	0	0	0	21	0	0	16	18	24	0	0	0	19	0	0	0	0	0	24	0	14	0	0	5	11	0	7	1	0	0	0	0	0	13	0	0	0
0	4	12	0	15	13	0	0	0	25	0	7	0	0	0	0	21	0	0	16	18	24	0	0	0	19	0	0	0	0	0	24	0	14	0	0	5	11	0	7	1	0	0	0	0	0	13	0	0	0
0	4	12	0	15	13	0	0	0	25	0	7	0	0	0	0	21	0	0	16	18	24	0	0	0	19	0	0	0	0	0	24	0	14	0	0	5	11	0	7	1	0	0	0	0	0	13	0	0	0
0	4	12	0	15	13	0	0	0	25	0	7	0	0	0	0	21	0	0	16	18	24	0	0	0	19	0	0	0	0	0	24	0	14	0	0	5	11	0	7	1	0	0	0	0	0	13	0	0	0
0	4	12	0	15	13	0	0	0	25	0	7	0	0	0	0	21	0	0	16	18	24	0	0	0	19	0	0	0	0	0	0	0	14	0	0	5	11	0	7	1	0	0	0	0	0	13	0	0	0
0	4	12	0	15	13	0	0	0	25	0	7	0	0	0	0	21	0	0	16	18	24	0	0	0	19	0	0	0	0	0	0	0	14	0	0	5	11	0	7	1	0	0	0	0	0	13	0	0	0
0	4	12	0	15	13	0	0	0	25	0	7	0	0	0	0	21	0	0	16	18	24	0	0	0	19	0	0	0	0	0	0	0	14	0	0	5	11	0	7	1	0	0	0	0	0	13	0	0	0
0	4	12	0	15	13	0	0	0	25	0	7	0	0	0	0	21	0	0	16	18	24	0	0	0	19	0	0	0	0	0	0	0	14	0	0	5	11	0	7	1	0	0	0	0	0	13	0	0	0
0	4	12	0	15	13	0	0	0	25	0	7	0	0	0	0	21	0	0	16	18	24	0	0	0	19	0	0	0	0	0	0	0	14	0	0	5	11	0	7	1	0	0	0	0	0	13	0	0	0
0	4	12	0	15	13	0	0	0	25	0	7	0	0	0	0	21	0	0	16	18	24	0	0	0	19	0	0	0	0	0	0	0	14	0	0	5	11	0	7	1	0	0	0	0	0	13	0	0	0
0	4	12	0	15	13	0	0	0	25	0	7	0	0	0	0	21	0	0	16	18	24	0	0	0	19	0	0	0	0	0	0	0	14	0	0	5	11	0	7	1	0	0	0	0	0	13	0	0	0
0	4	12	0	15	13	0	0	4	25	0	7	0	0	0	0	21	0	0	16	18	24	0	0	0	19	0	0	0	0	0	0	0	14	0	0	5	11	0	7	1	0	0	0	0	0	13	0	0	0
0	4	12	0	15	13	0	0	4	25	0	7	0	0	0	0	21	0	0	16	18	24	0	0	0	19	0	0	0	0	0	0	0	14	0	0	5	11	0	7	1	0	0	0	0	0	13	0	0	0
0	4	12	0	15	13	0	0	4	25	0	7	0	0	0	0	21	0	0	16	18	24	0	0	0	19	0	0	0	0	0	0	0	14	0	0	5	11	0	7	1	0	0	0	0	0	13	0	0	0
0	4	12	0	15	13	0	0	4	25	0	7	0	0	0	0	21	0	0	16	18	24	0	0	0	19	0	0	0	0	0	0	0	14	0	0	5	11	0	7	1	0	0	0	0	0	13	0	0	0
0	4	12	0	15	13	0	0	4	25	0	7	0	0	0	0	21	0	0	16	18	24	0	0	0	19	0	0	0	0	0	0	0	14	0	0	5	11	0	7	1	0	0	0	0	0	13	0	0	0
0	4	12	0	15	13	0	0	4	25	0	7	0	0	0	0	21	0	0	16	18	24	0	0	0	19	0	0	0	0	0	0	0	14	0	0	5	11	0	7	1	0	0	0	0	0	13	0	0	0
0	4	12	0	15	13	0	0	4	25	0	7	0	0	0	0	21	0	0	16	18	24	0	0	0	19	0	0	0	0	0	0	0	14	0	0	5	11	0	7	1	0	0	0	0	0	13	0	0	0
0	4	12	0	15	13	0	0	4	25	0	7	0	0	0	0	21	0	0	16	18	24	0	0	0	19	0	0	0	0	0	0	0	14	0	0	5	11	0	7	1	0	0	0	0	0	13	0	0	0
0	4	12	0	15	13	0	0	4	25	0	7	0	0	0	0	21	0	0	16	18	24	0	0	0	19	0	0	0	0	0	0	0	14	0	0	5	11	0	7	1	0	0	0	0	0	13	0	0	0
0	4	12	0	15	13	0	0	4	25	0	7	0	0	0	0	21	0	0	16	18	24	0	0	0	19	0	0	0	0	0	0	0	14	0	0	5	11	0	7	1	0	0	0	0	0	13	0	0	0
0	4	12	0	15	13	0	0	4	25	0	7	0	0	0	0	21	0	0	16	18	24	0	0	0	19	0	0	0	0	0	0	0	14	0	0	5	11	0	7	1	0	0	0	0	0	13	0	0	0
0	4	12	0	15	13	0	0	4	25	0	7	0	0	0	0	21	0	0	16	18	24	0	0	0	19	0	0	0	0	0	0	0	14	0	0	5	11	0	7	1	0	0	0	0	0	0	0	0	0
0	4	12	0	15	13	0	0	4	25	0	7	0	0	0	0	21	0	0	16	18	24	0	0	0	19	0	0	0	0	0	0	0	14	0	0	5	11	0	7	1	0	0	0	0	0	0	0	0	0
0	4	12	0	15	13	0	0	4	25	0	7	0	0	0	0	21	0	0	16	18	24	0	0	0	19	0	0	0	0	0	0	0	14	0	0	5	11	0	7	1	0	0	0	0	0	0	0	0	0
0	4	12	0	15	13	0	0	4	25	0	7	0	0	0	0	21	0	0	16	18	24	0	0	0	19	0	0	0	0	0	0	0	14	0	0	5	11	0	7	1	0	0	0	0	0	0	0	0	0
0	4	12	0	15	13	0	0	4	25	0	7	0	0	0	0	21	0	0	16	18	24	0	0	0	19	0	0	0	0	0	0	0	14	0	0	5	11	0	7	1	0	0	0	0	0	0	0	0	0
0	4	12	0	15	13	0	0	4	25	0	7	0	0	0	0	21	0	0	16	18	24	0	0	0	19	0	0	0	0	0	0	0	14	0	0	5	11	0	7	1	0	0	0	0	0	0	0	0	0
0	4	12	0	15	13	0	0	4	25	0	7	0	0	0	0	21	0	0	16	18	24	0	0	0	19	0	0	0	0	0	0	0	14	0	0	5	11	0	7	1	0	0	0	0	0	0	0	0	0
0	4	12	0	15	13	0	0	4	25	0	7	0	0	0	0	21	0	0	16	18	24	0	0	0	19	0	0	0	0	0	0	0	14	0	0	5	11	0	7	1	0	0	0	0	0	0	0	0	0
0	4	12	0	15	13	0	0	4	25	0	7	0	0	0	0	21	0	0	16	18	24	0	0	0	19	0	0	0	0	0	0	0	14	0	0	5	11	0	7	1	0	0	0	0	0	0	0	0	0
0	4	12	0	15	13	0	0	4	25	0	7	0	0	0	0	21	0	0	16	18	24	0	0	0	19	0	0	0	0	0	0	0	14	0	0	5	11	0	7	1	0	0	0	0	0	0	0	0	0
0	4	12	0	15	13	0	0	4	25	0	7	0	0	0	0	21	0	0	16	18	24	0	0	0	19	0	0	0	0	0	0	0	14	0	0	5	11	0	7	1	0	0	0	0	0	0	0	0	0
0	4	12	0	15	13	0	0	4	25	0	7	0	0	0	0	21	0	0	16	18	24	0	0	0	19	0	0	0	0	0	0	0	14	0	0	5	11	0	7	1	0	0	0	0	0	0	0	0	0
0	4	12	0	15	13	0	0	4	25	0	7	0	0	0	0	21	0	0	16	18	24	0	0	0	19	0	0	0	0	0	0	0	14	0	0	5	11	0	7	1	0	0	0	0	0	0	0	0	0
0	4	12	0	15	13	0	0	4	25	0	7	0	0	0	0	21	0	0	16	18	24	0	0	0	19	0	0	0	0	0	0	0	14	0	0	5	11	0	7	1	0	0	0	0	0	0	0	0	0
0	4	12	0	15	13	0	0	4	25	0	7	0	0	0	0	21	0	0	16	18	24	0	0	0	19	0	0	0	0	0	0	0	14	0	0	5	11	0	7	1	0	0	0	0	0	0	0	0	0
0	4	12	0	15	13	0	0	4	25	0	7	0	0	0	0	21	0	0	16	18	24	0	0	0	19	0	0	0	0	0	0	0	14	0	0	5	11	0	7	1	0	0	0	0	0	0	0	0	0
0	4	12	0	15	13	0	0	4	25	0	7	0	0	0	0	21	0	0	16	18	24	0	0	0	19	0	0	0	0	0	0	0	14	0	0	5	11	0	7	1	0	0	0	0	0	0	0	0	0
0	4	12	0	15	13	0	0	4	25	0	7	0	0	0	0	21	0	0	16	18	24	0	0	0	19	0	0	0	0	0	0	0	14	0	0	5	11	0	7	1	0	0	0	0	0	0	0	0	0
0	4	12	0	15	13	0	0	4	25	0	7	0	0	0	0	21	0	0	16	18	24	0	0	0	19	0	0	0	0	0	0	0	14	0	0	5	11	0	7	1	0	0	0	0	0	0	0	0	0
0	4	12	0	15	13	0	0	4	25	0	7	0	0	0	0	21	0	0	16	18	24	0	0	0	19	0	0	0	0	0	0	0	14	0	0	5	11	0	7	1	0	0	0	0	0	0	0	0	0
0	4	12	0	15	13	0	0	4	25	0	7	0	0	0	0	21	0	0	16	18	24	0	0	0	19	0	0	0	0	0	0	0	14	0	0	5	11	0	7	1	0	0	0	0	0	0	0	0	0
0	4	12	0	15	13	0	0	4	25	0	7	0	0	0	0	21	0	0	16	18	24	0	0	0	19	0	0	0	0	0	0	0	14	0	0	5	11	0	7	1	0	0	0	0	0	0	0	0	0
0	4	12	0	15	13	0	0	4	25	0	7	0	0	0	0	21	0	0	16	18	24	0	0	0	19	0	0	0	0	0	0	0	14	0	0	5	11	0	7	1	0	0	0	0	0	0	0	0	0
0	4	12	0	15	13	0	0	4	0	0	7	0	0	0	0	21	0	0	16	18	24	0	0	0	19	0	0	0	0	0	0	0	14	0	0	5	11	0	7	1	0	0	0	0	0	0	0	0	0
0	4	12	0	15	13	0	0	4	0	0	7	0	0	0	0	21	0	0	16	18	24	0	0	0	19	0	0	0	0	0	0	0	14	0	0	5	11	0	7	1	0	0	0	0	0	0	0	0	0
0	4	12	0	15	13	0	0	4	0	0	7	0	0	0	0	21	0	0	16	18	24	0	0	0	19	0	0	0	0	0	0	0	14	0	0	5	11	0	7	1	0	0	0	0	0	0	0	0	0
0	4	12	0	15	13	0	0	4	0	0	7	0	0	0	0	21	0	0	16	18	24	0	0	0	19	0	0	0	0	0	0	0	14	0	0	5	11	0	7	1	0	0	0	0	0	0	0	0	0
0	4	12	0	15	13	0	0	4	0	0	7	0	0	0	0	21	0	0	16	18	24	0	0	0	19	0	0	0	0	0	0	0	14	0	0	5	0	0	7	1	0	0	0	0	0	0	0	0	0
0	4	12	0	15	13	0	0	4	0	0	7	0	0	0	0	21	0	0	16	18	24	0	0	0	19	0	0	0	0	0	0	0	14	0	0	5	0	0	7	1	0	0	0	0	0	0	0	0	0
0	4	12	0	15	13	0	0	4	0	0	7	0	0	0	0	21	0	0	16	18	24	0	0	0	19	0	0	0	0	0	0	0	14	0	0	5	0	0	7	1	0	0	0	0	0	0	0	0	0
0	4	12	0	15	13	0	0	4	0	0	7	0	0	0	0	21	0	0	16	18	24	0	0	0	19	0	0	0	0	0	0	0	14	0	0	5	0	0	7	1	0	0	0	0	0	0	0	0	0
0	4	12	0	15	13	0	0	4	0	0	7	0	0	0	0	21	0	0	16	18	24	0	0	0	19	0	0	0	0	0	0	0	14	0	0	5	0	0	7	1	0	0	0	0	0	0	0	0	0
0	4	12	0	15	13	0	0	4	0	0	7	0	0	0	0	21	0	0	16	18	24	0	0	0	19	0	0	0	0	0	0	0	14	0	0	5	0	0	7	1	0	0	0	0	0	0	0	0	0
0	4	12	0	15	13	0	0	4	0	0	7	0	0	0	0	21	0	0	16	18	24	0	0	0	19	0	0	0	0	0	0	0	14	0	0	5	0	0	7	1	0	0	0	0	0	0	0	0	0
0	4	12	0	15	13	0	0	4	0	0	7	0	0	0	0	21	0	0	16	18	0	0	0	0	19	0	0	0	0	0	0	0	14	0	0	5	0	0	7	1	0	0	0	0	0	0	0	0	0
0	4	12	0	15	13	0	0	4	0	0	7	0	0	0	0	21	0	0	16	18	0	0	0	0	19	0	0	0	0	0	0	0	14	0	0	5	0	0	7	1	0	0	0	0	0	0	0	0	0
0	4	12	0	15	13	0	0	4	0	0	7	0	0	0	0	21	0	0	16	18	0	0	0	0	19	0	0	0	0	0	0	0	14	0	0	5	0	0	7	1	0	0	0	0	0	0	0	0	0
0	4	12	0	15	13	0	0	4	0	0	7	0	0	0	0	21	0	0	16	18	0	0	0	0	19	0	0	0	0	0	0	0	14	0	0	5	0	0	7	1	0	0	0	0	0	0	0	0	0
0	4	12	0	15	13	0	0	4	0	0	7	0	0	0	0	21	0	0	16	18	0	0	0	0	19	0	0	0	0	0	0	0	14	0	0	5	0	0	7	1	0	0	0	0	0	0	0	0	0
0	4	12	0	15	13	0	0	4	0	0	7	0	0	0	0	21	0	0	16	18	0	0	0	0	19	0	0	0	0	0	0	0	14	0	0	5	0	0	7	1	0	0	0	0	0	0	0	0	0
0	4	12	0	15	13	0	0	4	0	0	7	0	0	0	0	21	0	0	16	18	0	0	0	0	19	0	0	0	0	0	0	0	14	0	0	5	0	0	7	1	0	0	0	0	0	0	0	0	0
0	4	12	0	0	13	0	0	4	0	0	7	0	0	0	0	21	0	0	16	18	0	0	0	0	19	0	0	0	0	0	0	0	14	0	0	5	0	0	7	1	0	0	0	0	0	0	0	0	0
0	4	12	0	0	13	0	0	4	0	0	7	0	0	0	0	21	0	0	16	18	0	0	0	0	19	0	0	0	0	0	0	0	14	0	0	5	0	0	7	1	0	0	0	0	0	0	0	0	0
0	4	12	0	0	13	0	0	4	0	0	7	0	0	0	0	21	0	0	16	18	0	0	0	0	19	0	0	0	0	0	0	0	14	0	0	5	0	0	7	1	0	0	0	0	0	0	0	0	0
0	4	12	0	0	13	0	0	4	0	0	7	0	0	0	0	21	0	0	16	18	0	0	0	0	19	0	0	0	0	0	0	0	14	0	0	5	0	0	7	1	0	0	0	0	0	0	0	0	0
0	4	12	0	0	13	0	0	4	0	0	7	0	0	0	0	21	0	0	16	18	0	0	0	0	19	0	0	0	0	0	0	0	14	0	0	5	0	0	7	1	0	0	0	0	0	0	0	0	0
0	4	12	0	0	13	0	0	4	0	0	7	0	0	0	0	21	0	0	16	18	0	0	0	0	19	0	0	0	0	0	0	0	14	0	0	5	0	0	7	1	0	0	0	0	0	0	0	0	0
0	4	12	0	0	13	0	0	4	0	0	7	0	0	0	0	21	0	0	16	18	0	0	0	0	19	0	0	0	0	0	0	0	14	0	0	5	0	0	7	1	0	0	0	0	0	0	0	0	0
0	4	12	0	0	13	0	0	4	0	0	7	0	0	0	0	21	0	0	16	18	0	0	0	0	19	0	0	0	0	0	0	0	14	0	0	5	0	0	7	1	0	0	0	0	0	0	0	0	0
0	4	12	0	0	13	0	0	4	0	0	7	0	0	0	0	21	0	0	16	18	0	0	0	0	19	0	0	0	0	0	0	0	14	0	0	5	0	0	7	1	0	0	0	0	0	0	0	0	0
0	4	12	0	0	13	0	0	4	0	0	7	0	0	0	0	21	0	0	16	18	0	0	0	0	19	0	0	0	0	0	0	0	14	0	0	0	0	0	7	1	0	0	0	0	0	0	0	0	0
0	4	12	0	0	13	0	0	4	0	0	7	0	0	0	0	21	0	0	16	18	0	0	0	0	19	0	0	0	0	0	0	0	14	0	0	0	0	0	7	1	0	0	0	0	0	0	0	0	0
0	4	12	0	0	13	0	0	4	0	0	7	0	0	0	0	21	0	0	16	18	0	0	0	0	19	0	0	0	0	0	0	0	14	0	0	0	0	0	7	1	0	0	0	0	0	0	0	0	0
0	0	12	0	0	13	0	0	4	0	0	7	0	0	0	0	21	0	0	16	18	0	0	0	0	19	0	0	0	0	0	0	0	14	0	0	0	0	0	7	1	0	0	0	0	0	0	0	0	0
0	0	12	0	0	13	0	0	4	0	0	7	0	0	0	0	21	0	0	16	18	0	0	0	0	19	0	0	0	0	0	0	0	14	0	0	0	0	0	7	1	0	0	0	0	0	0	0	0	0
0	0	12	0	0	13	0	0	4	0	0	7	0	0	0	0	21	0	0	16	18	0	0	0	0	19	0	0	0	0	0	0	0	14	0	0	0	0	0	7	1	0	0	0	0	0	0	0	0	0
0	0	12	0	0	13	0	0	4	0	0	7	0	0	0	0	21	0	0	16	18	0	0	0	0	19	0	0	0	0	0	0	0	14	0	0	0	0	0	7	1	0	0	0	0	0	0	0	0	0
0	0	12	0	0	13	0	0	4	0	0	7	0	0	0	0	21	0	0	16	18	0	0	0	0	19	0	0	0	0	0	0	0	14	0	0	0	0	0	7	1	0	0	0	0	0	0	0	0	0
0	0	12	0	0	13	0	0	4	0	0	7	0	0	0	0	21	0	0	16	18	0	0	0	0	19	0	0	0	0	0	0	0	14	0	0	0	0	0	0	1	0	0	0	0	0	0	0	0	0
0	0	12	0	0	13	0	0	4	0	0	7	0	0	0	0	21	0	0	16	18	0	0	0	0	19	0	0	0	0	0	0	0	14	0	0	0	0	0	0	1	0	0	0	0	0	0	0	0	0
0	0	12	0	0	13	0	0	4	0	0	7	0	0	0	0	21	0	0	16	18	0	0	0	0	19	0	0	0	0	0	0	0	14	0	0	0	0	0	0	1	0	0	0	0	0	0	0	0	0
0	0	12	0	0	13	0	0	4	0	0	7	0	0	0	0	21	0	0	16	18	0	0	0	0	19	0	0	0	0	0	0	0	14	0	0	0	0	0	0	1	0	0	0	0	0	0	0	0	0
0	0	12	0	0	13	0	0	4	0	0	7	0	0	0	0	21	0	0	16	18	0	0	0	0	19	0	0	0	0	0	0	0	14	0	0	0	0	0	0	1	0	0	0	0	0	0	0	0	0
0	0	12	0	0	13	0	0	4	0	0	7	0	0	0	0	21	0	0	16	18	0	0	0	0	19	0	0	0	0	0	0	0	14	0	0	0	0	0	0	1	0	0	0	0	0	0	0	0	0
0	0	12	0	0	13	0	0	4	0	0	7	0	0	0	0	21	0	0	16	18	0	0	0	0	19	0	0	0	0	0	0	0	14	0	0	0	0	0	0	1	0	0	0	0	0	0	0	0	0
0	0	12	0	0	13	0	0	4	0	0	7	0	0	0	0	21	0	0	16	18	0	0	0	0	19	0	0	0	0	0	0	0	14	0	0	0	0	0	0	1	0	0	0	0	0	0	0	0	0
0	0	12	0	0	13	0	0	4	0	0	7	0	0	0	0	21	0	0	16	18	0	0	0	0	19	0	0	0	0	0	0	0	14	0	0	0	0	0	0	1	0	0	0	0	0	0	0	0	0
0	0	12	0	0	13	0	0	4	0	0	7	0	0	0	0	21	0	0	16	18	0	0	0	0	19	0	0	0	0	0	0	0	14	0	0	0	0	0	0	1	0	0	0	0	0	0	0	0	0
0	0	12	0	0	13	0	0	4	0	0	7	0	0	0	0	21	0	0	16	18	0	0	0	0	19	0	0	0	0	0	0	0	14	0	0	0	0	0	0	1	0	0	0	0	0	0	0	0	0
0	0	12	0	0	13	0	0	4	0	0	7	0	0	0	0	21	0	0	16	18	0	0	0	0	19	0	0	0	0	0	0	0	14	0	0	0	0	0	0	1	0	0	0	0	0	0	0	0	0
0	0	12	0	0	13	0	0	4	0	0	7	0	0	0	0	21	0	0	16	18	0	0	0	0	19	0	0	0	0	0	0	0	14	0	0	0	0	0	0	1	0	0	0	0	0	0	0	0	0
0	0	12	0	0	13	0	0	4	0	0	7	0	0	0	0	21	0	0	16	18	0	0	0	0	19	0	0	0	0	0	0	0	14	0	0	0	0	0	0	1	0	0	0	0	0	0	0	0	0
0	0	12	0	0	13	0	0	4	0	0	7	0	0	0	0	21	0	0	16	18	0	0	0	0	19	0	0	0	0	0	0	0	14	0	0	0	0	0	0	1	0	0	0	0	0	0	0	0	0
0	0	12	0	0	13	0	0	4	0	0	7	0	0	0	0	21	0	0	16	18	0	0	0	0	19	0	0	0	0	0	0	0	14	0	0	0	0	0	0	1	0	0	0	0	0	0	0	0	0
0	0	12	0	0	13	0	0	4	0	0	7	0	0	0	0	21	0	0	16	18	0	0	0	0	19	0	0	0	0	0	0	0	14	0	0	0	0	0	0	1	0	0	0	0	0	0	0	0	0
0	0	0	0	0	13	0	0	4	0	0	7	0	0	0	0	21	0	0	16	18	0	0	0	0	19	0	0	0	0	0	0	0	14	0	0	0	0	0	0	1	0	0	0	0	0	0	0	0	0
0	0	0	0	0	13	0	0	4	0	0	7	0	0	0	0	21	0	0	16	18	0	0	0	0	19	0	0	0	0	0	0	0	14	0	0	0	0	0	0	1	0	0	0	0	0	0	0	0	0
0	0	0	0	0	13	0	0	4	0	0	7	0	0	0	0	21	0	0	16	18	0	0	0	0	19	0	0	0	0	0	0	0	14	0	0	0	0	0	0	1	0	0	0	0	0	0	0	0	0
0	0	0	0	0	13	0	0	4	0	0	7	0	0	0	0	21	0	0	16	18	0	0	0	0	19	0	0	0	0	0	0	0	14	0	0	0	0	0	0	1	0	0	0	0	0	0	0	0	0
0	0	0	0	0	13	0	0	4	0	0	7	0	0	0	0	21	0	0	16	18	0	0	0	0	19	0	0	0	0	0	0	0	14	0	0	0	0	0	0	1	0	0	0	0	0	0	0	0	0
0	0	0	0	0	13	0	0	4	0	0	7	0	0	0	0	21	0	0	16	18	0	0	0	0	19	0	0	0	0	0	0	0	14	0	0	0	0	0	0	1	0	0	0	0	0	0	0	0	0
0	0	0	0	0	13	0	0	4	0	0	7	0	0	0	0	21	0	0	16	18	0	0	0	0	0	0	0	0	0	0	0	0	14	0	0	0	0	0	0	1	0	0	0	0	0	0	0	0	0
0	0	0	0	0	13	0	0	4	0	0	7	0	0	0	0	21	0	0	16	18	0	0	0	0	0	0	0	0	0	0	0	0	14	0	0	0	0	0	0	1	0	0	0	0	0	0	0	0	0
0	0	0	0	0	13	0	0	4	0	0	7	0	0	0	0	21	0	0	16	18	0	0	0	0	0	0	0	0	0	0	0	0	14	0	0	0	0	0	0	1	0	0	0	0	0	0	0	0	0
0	0	0	0	0	13	0	0	4	0	0	7	0	0	0	0	21	0	0	16	18	0	0	0	0	0	0	0	0	0	0	0	0	14	0	0	0	0	0	0	1	0	0	0	0	0	0	0	0	0
0	0	0	0	0	13	0	0	4	0	0	7	0	0	0	0	21	0	0	16	18	0	0	0	0	0	0	0	0	0	0	0	0	14	0	0	0	0	0	0	1	0	0	0	0	0	0	0	0	0
0	0	0	0	0	13	0	0	4	0	0	7	0	0	0	0	21	0	0	16	18	0	0	0	0	0	0	0	0	0	0	0	0	14	0	0	0	0	0	0	1	0	0	0	0	0	0	0	0	0
0	0	0	0	0	13	0	0	4	0	0	7	0	0	0	0	21	0	0	16	18	0	0	0	0	0	0	0	0	0	0	0	0	14	0	0	0	0	0	0	1	0	0	0	0	0	0	0	0	0
0	0	0	0	0	13	0	0	4	0	0	7	0	0	0	0	21	0	0	16	18	0	0	0	0	0	0	0	0	0	0	0	0	14	0	0	0	0	0	0	1	0	0	0	0	0	0	0	0	0
0	0	0	0	0	13	0	0	4	0	0	7	0	0	0	0	21	0	0	16	18	0	0	0	0	0	0	0	0	0	0	0	0	14	0	0	0	0	0	0	1	0	0	0	0	0	0	0	0	0
0	0	0	0	0	13	0	0	4	0	0	7	0	0	0	0	0	0	0	16	18	0	0	0	0	0	0	0	0	0	0	0	0	14	0	0	0	0	0	0	1	0	0	0	0	0	0	0	0	0
0	0	0	0	0	13	0	0	4	0	0	0	0	0	0	0	0	0	0	16	18	0	0	0	0	0	0	0	0	0	0	0	0	14	0	0	0	0	0	0	1	0	0	0	0	0	0	0	0	0
0	0	0	0	0	13	0	0	4	0	0	0	0	0	0	0	0	0	0	0	18	0	0	0	0	0	0	0	0	0	0	0	0	14	0	0	0	0	0	0	1	0	0	0	0	0	0	0	0	0
0	0	0	0	0	13	0	0	4	0	0	0	0	0	0	0	0	0	0	0	18	0	0	0	0	0	0	0	0	0	0	0	0	14	0	0	0	0	0	0	1	0	0	0	0	0	0	0	0	0
0	0	0	0	0	13	0	0	4	0	0	0	0	0	0	0	0	0	0	0	18	0	0	0	0	0	0	0	0	0	0	0	0	0	0	0	0	0	0	0	1	0	0	0	0	0	0	0	0	0
0	0	0	0	0	13	0	0	4	0	0	0	0	0	0	0	0	0	0	0	18	0	0	0	0	0	0	0	0	0	0	0	0	0	0	0	0	0	0	0	1	0	0	0	0	0	0	0	0	0
0	0	0	0	0	13	0	0	4	0	0	0	0	0	0	0	0	0	0	0	18	0	0	0	0	0	0	0	0	0	0	0	0	0	0	0	0	0	0	0	1	0	0	0	0	0	0	0	0	0
0	0	0	0	0	13	0	0	4	0	0	0	0	0	0	0	0	0	0	0	18	0	0	0	0	0	0	0	0	0	0	0	0	0	0	0	0	0	0	0	0	0	0	0	0	0	0	0	0	0
0	0	0	0	0	13	0	0	4	0	0	0	0	0	0	0	0	0	0	0	18	0	0	0	0	0	0	0	0	0	0	0	0	0	0	0	0	0	0	0	0	0	0	0	0	0	0	0	0	0
0	0	0	0	0	13	0	0	4	0	0	0	0	0	0	0	0	0	0	0	18	0	0	0	0	0	0	0	0	0	0	0	0	0	0	0	0	0	0	0	0	0	0	0	0	0	0	0	0	0
0	0	0	0	0	13	0	0	4	0	0	0	0	0	0	0	0	0	0	0	18	0	0	0	0	0	0	0	0	0	0	0	0	0	0	0	0	0	0	0	0	0	0	0	0	0	0	0	0	0
0	0	0	0	0	13	0	0	4	0	0	0	0	0	0	0	0	0	0	0	18	0	0	0	0	0	0	0	0	0	0	0	0	0	0	0	0	0	0	0	0	0	0	0	0	0	0	0	0	0
0	0	0	0	0	13	0	0	4	0	0	0	0	0	0	0	0	0	0	0	18	0	0	0	0	0	0	0	0	0	0	0	0	0	0	0	0	0	0	0	0	0	0	0	0	0	0	0	0	0
0	0	0	0	0	13	0	0	4	0	0	0	0	0	0	0	0	0	0	0	0	0	0	0	0	0	0	0	0	0	0	0	0	0	0	0	0	0	0	0	0	0	0	0	0	0	0	0	0	0
0	0	0	0	0	13	0	0	4	0	0	0	0	0	0	0	0	0	0	0	0	0	0	0	0	0	0	0	0	0	0	0	0	0	0	0	0	0	0	0	0	0	0	0	0	0	0	0	0	0
0	0	0	0	0	13	0	0	4	0	0	0	0	0	0	0	0	0	0	0	0	0	0	0	0	0	0	0	0	0	0	0	0	0	0	0	0	0	0	0	0	0	0	0	0	0	0	0	0	0
0	0	0	0	0	0	0	0	4	0	0	0	0	0	0	0	0	0	0	0	0	0	0	0	0	0	0	0	0	0	0	0	0	0	0	0	0	0	0	0	0	0	0	0	0	0	0	0	0	0
0	0	0	0	0	0	0	0	4	0	0	0	0	0	0	0	0	0	0	0	0	0	0	0	0	0	0	0	0	0	0	0	0	0	0	0	0	0	0	0	0	0	0	0	0	0	0	0	0	0
0	0	0	0	0	0	0	0	4	0	0	0	0	0	0	0	0	0	0	0	0	0	0	0	0	0	0	0	0	0	0	0	0	0	0	0	0	0	0	0	0	0	0	0	0	0	0	0	0	0
0	0	0	0	0	0	0	0	4	0	0	0	0	0	0	0	0	0	0	0	0	0	0	0	0	0	0	0	0	0	0	0	0	0	0	0	0	0	0	0	0	0	0	0	0	0	0	0	0	0
0	0	0	0	0	0	0	0	4	0	0	0	0	0	0	0	0	0	0	0	0	0	0	0	0	0	0	0	0	0	0	0	0	0	0	0	0	0	0	0	0	0	0	0	0	0	0	0	0	0
0	0	0	0	0	0	0	0	4	0	0	0	0	0	0	0	0	0	0	0	0	0	0	0	0	0	0	0	0	0	0	0	0	0	0	0	0	0	0	0	0	0	0	0	0	0	0	0	0	0
0	0	0	0	0	0	0	0	4	0	0	0	0	0	0	0	0	0	0	0	0	0	0	0	0	0	0	0	0	0	0	0	0	0	0	0	0	0	0	0	0	0	0	0	0	0	0	0	0	0
0	0	0	0	0	0	0	0	4	0	0	0	0	0	0	0	0	0	0	0	0	0	0	0	0	0	0	0	0	0	0	0	0	0	0	0	0	0	0	0	0	0	0	0	0	0	0	0	0	0
0	0	0	0	0	0	0	0	4	0	0	0	0	0	0	0	0	0	0	0	0	0	0	0	0	0	0	0	0	0	0	0	0	0	0	0	0	0	0	0	0	0	0	0	0	0	0	0	0	0
0	0	0	0	0	0	0	0	4	0	0	0	0	0	0	0	0	0	0	0	0	0	0	0	0	0	0	0	0	0	0	0	0	0	0	0	0	0	0	0	0	0	0	0	0	0	0	0	0	0
0	0	0	0	0	0	0	0	4	0	0	0	0	0	0	0	0	0	0	0	0	0	0	0	0	0	0	0	0	0	0	0	0	0	0	0	0	0	0	0	0	0	0	0	0	0	0	0	0	0
0	0	0	0	0	0	0	0	4	0	0	0	0	0	0	0	0	0	0	0	0	0	0	0	0	0	0	0	0	0	0	0	0	0	0	0	0	0	0	0	0	0	0	0	0	0	0	0	0	0
0	0	0	0	0	0	0	0	0	0	0	0	0	0	0	0	0	0	0	0	0	0	0	0	0	0	0	0	0	0	0	0	0	0	0	0	0	0	0	0	0	0	0	0	0	0	0	0	0	0
0	0	0	0	0	0	0	0	0	0	0	0	0	0	0	0	0	0	0	0	0	0	0	0	0	0	0	0	0	0	0	0	0	0	0	0	0	0	0	0	0	0	0	0	0	0	0	0	0	0
0	0	0	0	0	0	0	0	0	0	0	0	0	0	0	0	0	0	0	0	0	0	0	0	0	0	0	0	0	0	0	0	0	0	0	0	0	0	0	0	0	0	0	0	0	0	0	0	0	0
0	0	0	0	0	0	0	0	0	0	0	0	0	0	0	0	0	0	0	0	0	0	0	0	0	0	0	0	0	0	0	0	0	0	0	0	0	0	0	0	0	0	0	0	0	0	0	0	0	0
0	0	0	0	0	0	0	0	0	0	0	0	0	0	0	0	0	0	0	0	0	0	0	0	0	0	0	0	0	0	0	0	0	0	0	0	0	0	0	0	0	0	0	0	0	0	0	0	0	0
0	0	0	0	0	0	0	0	0	0	0	0	0	0	0	0	0	0	0	0	0	0	0	0	0	0	0	0	0	0	0	0	0	0	0	0	0	0	0	0	0	0	0	0	0	0	0	0	0	0
0	0	0	0	0	0	0	0	0	0	0	0	0	0	0	0	0	0	0	0	0	0	0	0	0	0	0	0	0	0	0	0	0	0	0	0	0	0	0	0	0	0	0	0	0	0	0	0	0	0
0	0	0	0	0	0	0	0	0	0	0	0	0	0	0	0	0	0	0	0	0	0	0	0	0	0	0	0	0	0	0	0	0	0	0	0	0	0	0	0	0	0	0	0	0	0	0	0	0	0
0	0	0	0	0	0	0	0	0	0	0	0	0	0	0	0	0	0	0	0	0	0	0	0	0	0	0	0	0	0	0	0	0	0	0	0	0	0	0	0	0	0	0	0	0	0	0	0	0	0
0	0	0	0	0	0	0	0	0	0	0	0	0	0	0	0	0	0	0	0	0	0	0	0	0	0	0	0	0	0	0	0	0	0	0	0	0	0	0	0	0	0	0	0	0	0	0	0	0	0
0	0	0	0	0	0	0	0	0	0	0	0	0	0	0	0	0	0	0	0	0	0	0	0	0	0	0	0	0	0	0	0	0	0	0	0	0	0	0	0	0	0	0	0	0	0	0	0	0	0
0	0	0	0	0	0	0	0	0	0	0	0	0	0	0	0	0	0	0	0	0	0	0	0	0	0	0	0	0	0	0	0	0	0	0	0	0	0	0	0	0	0	0	0	0	0	0	0	0	0
0	0	0	0	0	0	0	0	0	0	0	0	0	0	0	0	0	0	0	0	0	0	0	0	0	0	0	0	0	0	0	0	0	0	0	0	0	0	0	0	0	0	0	0	0	0	0	0	0	0
0	0	0	0	0	0	0	0	0	0	0	0	0	0	0	0	0	0	0	0	0	0	0	0	0	0	0	0	0	0	0	0	0	0	0	0	0	0	0	0	0	0	0	0	0	0	0	0	0	0
0	0	0	0	0	0	0	0	0	0	0	0	0	0	0	0	0	0	0	0	0	0	0	0	0	0	0	0	0	0	0	0	0	0	0	0	0	0	0	0	0	0	0	0	0	0	0	0	0	0
0	0	0	0	0	0	0	0	0	0	0	0	0	0	0	0	0	0	0	0	0	0	0	0	0	0	0	0	0	0	0	0	0	0	0	0	0	0	0	0	0	0	0	0	0	0	0	0	0	0
0	0	0	0	0	0	0	0	0	0	0	0	0	0	0	0	0	0	0	0	0	0	0	0	0	0	0	0	0	0	0	0	0	0	0	0	0	0	0	0	0	0	0	0	0	0	0	0	0	0
0	0	0	0	0	0	0	0	0	0	0	0	0	0	0	0	0	0	0	0	0	0	0	0	0	0	0	0	0	0	0	0	0	0	0	0	0	0	0	0	0	0	0	0	0	0	0	0	0	0
0	0	0	0	0	0	0	0	0	0	0	0	0	0	0	0	0	0	0	0	0	0	0	0	0	0	0	0	0	0	0	0	0	0	0	0	0	0	0	0	0	0	0	0	0	0	0	0	0	0
0	0	0	0	0	0	0	0	0	0	0	0	0	0	0	0	0	0	0	0	0	0	0	0	0	0	0	0	0	0	0	0	0	0	0	0	0	0	0	0	0	0	0	0	0	0	0	0	0	0
0	0	0	0	0	0	0	0	0	0	0	0	0	0	0	0	0	0	0	0	0	0	0	0	0	0	0	0	0	0	0	0	0	0	0	0	0	0	0	0	0	0	0	0	0	0	0	0	0	0
0	0	0	0	0	0	0	0	0	0	0	0	0	0	0	0	0	0	0	0	0	0	0	0	0	0	0	0	0	0	0	0	0	0	0	0	0	0	0	0	0	0	0	0	0	0	0	0	0	0
0	0	0	0	0	0	0	0	0	0	0	0	0	0	0	0	0	0	0	0	0	0	0	0	0	0	0	0	0	0	0	0	0	0	0	0	0	0	0	0	0	0	0	0	0	0	0	0	0	0
0	0	0	0	0	0	0	0	0	0	0	0	0	0	0	0	0	0	0	0	0	0	0	0	0	0	0	0	0	0	0	0	0	0	0	0	0	0	0	0	0	0	0	0	0	0	0	0	0	0
0	0	0	0	0	0	0	0	0	0	0	0	0	0	0	0	0	0	0	0	0	0	0	0	0	0	0	0	0	0	0	0	0	0	0	0	0	0	0	0	0	0	0	0	0	0	0	0	0	0
0	0	0	0	0	0	0	0	0	0	0	0	0	0	0	0	0	0	0	0	0	0	0	0	0	0	0	0	0	0	0	0	0	0	0	0	0	0	0	0	0	0	0	0	0	0	0	0	0	0
0	0	0	0	0	0	0	0	0	0	0	0	0	0	0	0	0	0	0	0	0	0	0	0	0	0	0	0	0	0	0	0	0	0	0	0	0	0	0	0	0	0	0	0	0	0	0	0	0	0
0	0	0	0	0	0	0	0	0	0	0	0	0	0	0	0	0	0	0	0	0	0	0	0	0	0	0	0	0	0	0	0	0	0	0	0	0	0	0	0	0	0	0	0	0	0	0	0	0	0
0	0	0	0	0	0	0	0	0	0	0	0	0	0	0	0	0	0	0	0	0	0	0	0	0	0	0	0	0	0	0	0	0	0	0	0	0	0	0	0	0	0	0	0	0	0	0	0	0	0
0	0	0	0	0	0	0	0	0	0	0	0	0	0	0	0	0	0	0	0	0	0	0	0	0	0	0	0	0	0	0	0	0	0	0	0	0	0	0	0	0	0	0	0	0	0	0	0	0	0
0	0	0	0	0	0	0	0	0	0	0	0	0	0	0	0	0	0	0	0	0	0	0	0	0	0	0	0	0	0	0	0	0	0	0	0	0	0	0	0	0	0	0	0	0	0	0	0	0	0
0	0	0	0	0	0	0	0	0	0	0	0	0	0	0	0	0	0	0	0	0	0	0	0	0	0	0	0	0	0	0	0	0	0	0	0	0	0	0	0	0	0	0	0	0	0	0	0	0	0
0	0	0	0	0	0	0	0	0	0	0	0	0	0	0	0	0	0	0	0	0	0	0	0	0	0	0	0	0	0	0	0	0	0	0	0	0	0	0	0	0	0	0	0	0	0	0	0	0	0
0	0	0	0	0	0	0	0	0	0	0	0	0	0	0	0	0	0	0	0	0	0	0	0	0	0	0	0	0	0	0	0	0	0	0	0	0	0	0	0	0	0	0	0	0	0	0	0	0	0
0	0	0	0	0	0	0	0	0	0	0	0	0	0	0	0	0	0	0	0	0	0	0	0	0	0	0	0	0	0	0	0	0	0	0	0	0	0	0	0	0	0	0	0	0	0	0	0	0	0
0	0	0	0	0	0	0	0	0	0	0	0	0	0	0	0	0	0	0	0	0	0	0	0	0	0	0	0	0	0	0	0	0	0	0	0	0	0	0	0	0	0	0	0	0	0	0	0	0	0
0	0	0	0	0	0	0	0	0	0	0	0	0	0	0	0	0	0	0	0	0	0	0	0	0	0	0	0	0	0	0	0	0	0	0	0	0	0	0	0	0	0	0	0	0	0	0	0	0	0
0	0	0	0	0	0	0	0	0	0	0	0	0	0	0	0	0	0	0	0	0	0	0	0	0	0	0	0	0	0	0	0	0	0	0	0	0	0	0	0	0	0	0	0	0	0	0	0	0	0
0	0	0	0	0	0	0	0	0	0	0	0	0	0	0	0	0	0	0	0	0	0	0	0	0	0	0	0	0	0	0	0	0	0	0	0	0	0	0	0	0	0	0	0	0	0	0	0	0	0
0	0	0	0	0	0	0	0	0	0	0	0	0	0	0	0	0	0	0	0	0	0	0	0	0	0	0	0	0	0	0	0	0	0	0	0	0	0	0	0	0	0	0	0	0	0	0	0	0	0
0	0	0	0	0	0	0	0	0	0	0	0	0	0	0	0	0	0	0	0	0	0	0	0	0	0	0	0	0	0	0	0	0	0	0	0	0	0	0	0	0	0	0	0	0	0	0	0	0	0
0	0	0	0	0	0	0	0	0	0	0	0	0	0	0	0	0	0	0	0	0	0	0	0	0	0	0	0	0	0	0	0	0	0	0	0	0	0	0	0	0	0	0	0	0	0	0	0	0	0
0	0	0	0	0	0	0	0	0	0	0	0	0	0	0	0	0	0	0	0	0	0	0	0	0	0	0	0	0	0	0	0	0	0	0	0	0	0	0	0	0	0	0	0	0	0	0	0	0	0
0	0	0	0	0	0	0	0	0	0	0	0	0	0	0	0	0	0	0	0	0	0	0	0	0	0	0	0	0	0	0	0	0	0	0	0	0	0	0	0	0	0	0	0	0	0	0	0	0	0
0	0	0	0	0	0	0	0	0	0	0	0	0	0	0	0	0	0	0	0	0	0	0	0	0	0	0	0	0	0	0	0	0	0	0	0	0	0	0	0	0	0	0	0	0	0	0	0	0	0
0	0	0	0	0	0	0	0	0	0	0	0	0	0	0	0	0	0	0	0	0	0	0	0	0	0	0	0	0	0	0	0	0	0	0	0	0	0	0	0	0	0	0	0	0	0	0	0	0	0
0	0	0	0	0	0	0	0	0	0	0	0	0	0	0	0	0	0	0	0	0	0	0	0	0	0	0	0	0	0	0	0	0	0	0	0	0	0	0	0	0	0	0	0	0	0	0	0	0	0
0	0	0	0	0	0	0	0	0	0	0	0	0	0	0	0	0	0	0	0	0	0	0	0	0	0	0	0	0	0	0	0	0	0	0	0	0	0	0	0	0	0	0	0	0	0	0	0	0	0
0	0	0	0	0	0	0	0	0	0	0	0	0	0	0	0	0	0	0	0	0	0	0	0	0	0	0	0	0	0	0	0	0	0	0	0	0	0	0	0	0	0	0	0	0	0	0	0	0	0
0	0	0	0	0	0	0	0	0	0	0	0	0	0	0	0	0	0	0	0	0	0	0	0	0	0	0	0	0	0	0	0	0	0	0	0	0	0	0	0	0	0	0	0	0	0	0	0	0	0
0	0	0	0	0	0	0	0	0	0	0	0	0	0	0	0	0	0	0	0	0	0	0	0	0	0	0	0	0	0	0	0	0	0	0	0	0	0	0	0	0	0	0	0	0	0	0	0	0	0
0	0	0	0	0	0	0	0	0	0	0	0	0	0	0	0	0	0	0	0	0	0	0	0	0	0	0	0	0	0	0	0	0	0	0	0	0	0	0	0	0	0	0	0	0	0	0	0	0	0
0	0	0	0	0	0	0	0	0	0	0	0	0	0	0	0	0	0	0	0	0	0	0	0	0	0	0	0	0	0	0	0	0	0	0	0	0	0	0	0	0	0	0	0	0	0	0	0	0	0
0	0	0	0	0	0	0	0	0	0	0	0	0	0	0	0	0	0	0	0	0	0	0	0	0	0	0	0	0	0	0	0	0	0	0	0	0	0	0	0	0	0	0	0	0	0	0	0	0	0
0	0	0	0	0	0	0	0	0	0	0	0	0	0	0	0	0	0	0	0	0	0	0	0	0	0	0	0	0	0	0	0	0	0	0	0	0	0	0	0	0	0	0	0	0	0	0	0	0	0
0	0	0	0	0	0	0	0	0	0	0	0	0	0	0	0	0	0	0	0	0	0	0	0	0	0	0	0	0	0	0	0	0	0	0	0	0	0	0	0	0	0	0	0	0	0	0	0	0	0
0	0	0	0	0	0	0	0	0	0	0	0	0	0	0	0	0	0	0	0	0	0	0	0	0	0	0	0	0	0	0	0	0	0	0	0	0	0	0	0	0	0	0	0	0	0	0	0	0	0
0	0	0	0	0	0	0	0	0	0	0	0	0	0	0	0	0	0	0	0	0	0	0	0	0	0	0	0	0	0	0	0	0	0	0	0	0	0	0	0	0	0	0	0	0	0	0	0	0	0
0	0	0	0	0	0	0	0	0	0	0	0	0	0	0	0	0	0	0	0	0	0	0	0	0	0	0	0	0	0	0	0	0	0	0	0	0	0	0	0	0	0	0	0	0	0	0	0	0	0
0	0	0	0	0	0	0	0	0	0	0	0	0	0	0	0	0	0	0	0	0	0	0	0	0	0	0	0	0	0	0	0	0	0	0	0	0	0	0	0	0	0	0	0	0	0	0	0	0	0
0	0	0	0	0	0	0	0	0	0	0	0	0	0	0	0	0	0	0	0	0	0	0	0	0	0	0	0	0	0	0	0	0	0	0	0	0	0	0	0	0	0	0	0	0	0	0	0	0	0
0	0	0	0	0	0	0	0	0	0	0	0	0	0	0	0	0	0	0	0	0	0	0	0	0	0	0	0	0	0	0	0	0	0	0	0	0	0	0	0	0	0	0	0	0	0	0	0	0	0
0	0	0	0	0	0	0	0	0	0	0	0	0	0	0	0	0	0	0	0	0	0	0	0	0	0	0	0	0	0	0	0	0	0	0	0	0	0	0	0	0	0	0	0	0	0	0	0	0	0
0	0	0	0	0	0	0	0	0	0	0	0	0	0	0	0	0	0	0	0	0	0	0	0	0	0	0	0	0	0	0	0	0	0	0	0	0	0	0	0	0	0	0	0	0	0	0	0	0	0
0	0	0	0	0	0	0	0	0	0	0	0	0	0	0	0	0	0	0	0	0	0	0	0	0	0	0	0	0	0	0	0	0	0	0	0	0	0	0	0	0	0	0	0	0	0	0	0	0	0
0	0	0	0	0	0	0	0	0	0	0	0	0	0	0	0	0	0	0	0	0	0	0	0	0	0	0	0	0	0	0	0	0	0	0	0	0	0	0	0	0	0	0	0	0	0	0	0	0	0
0	0	0	0	0	0	0	0	0	0	0	0	0	0	0	0	0	0	0	0	0	0	0	0	0	0	0	0	0	0	0	0	0	0	0	0	0	0	0	0	0	0	0	0	0	0	0	0	0	0
0	0	0	0	0	0	0	0	0	0	0	0	0	0	0	0	0	0	0	0	0	0	0	0	0	0	0	0	0	0	0	0	0	0	0	0	0	0	0	0	0	0	0	0	0	0	0	0	0	0
0	0	0	0	0	0	0	0	0	0	0	0	0	0	0	0	0	0	0	0	0	0	0	0	0	0	0	0	0	0	0	0	0	0	0	0	0	0	0	0	0	0	0	0	0	0	0	0	0	0
0	0	0	0	0	0	0	0	0	0	0	0	0	0	0	0	0	0	0	0	0	0	0	0	0	0	0	0	0	0	0	0	0	0	0	0	0	0	0	0	0	0	0	0	0	0	0	0	0	0
0	0	0	0	0	0	0	0	0	0	0	0	0	0	0	0	0	0	0	0	0	0	0	0	0	0	0	0	0	0	0	0	0	0	0	0	0	0	0	0	0	0	0	0	0	0	0	0	0	0
0	0	0	0	0	0	0	0	0	0	0	0	0	0	0	0	0	0	0	0	0	0	0	0	0	0	0	0	0	0	0	0	0	0	0	0	0	0	0	0	0	0	0	0	0	0	0	0	0	0
0	0	0	0	0	0	0	0	0	0	0	0	0	0	0	0	0	0	0	0	0	0	0	0	0	0	0	0	0	0	0	0	0	0	0	0	0	0	0	0	0	0	0	0	0	0	0	0	0	0
0	0	0	0	0	0	0	0	0	0	0	0	0	0	0	0	0	0	0	0	0	0	0	0	0	0	0	0	0	0	0	0	0	0	0	0	0	0	0	0	0	0	0	0	0	0	0	0	0	0
0	0	0	0	0	0	0	0	0	0	0	0	0	0	0	0	0	0	0	0	0	0	0	0	0	0	0	0	0	0	0	0	0	0	0	0	0	0	0	0	0	0	0	0	0	0	0	0	0	0
0	0	0	0	0	0	0	0	0	0	0	0	0	0	0	0	0	0	0	0	0	0	0	0	0	0	0	0	0	0	0	0	0	0	0	0	0	0	0	0	0	0	0	0	0	0	0	0	0	0
0	0	0	0	0	0	0	0	0	0	0	0	0	0	0	0	0	0	0	0	0	0	0	0	0	0	0	0	0	0	0	0	0	0	0	0	0	0	0	0	0	0	0	0	0	0	0	0	0	0
0	0	0	0	0	0	0	0	0	0	0	0	0	0	0	0	0	0	0	0	0	0	0	0	0	0	0	0	0	0	0	0	0	0	0	0	0	0	0	0	0	0	0	0	0	0	0	0	0	0
0	0	0	0	0	0	0	0	0	0	0	0	0	0	0	0	0	0	0	0	0	0	0	0	0	0	0	0	0	0	0	0	0	0	0	0	0	0	0	0	0	0	0	0	0	0	0	0	0	0
0	0	0	0	0	0	0	0	0	0	0	0	0	0	0	0	0	0	0	0	0	0	0	0	0	0	0	0	0	0	0	0	0	0	0	0	0	0	0	0	0	0	0	0	0	0	0	0	0	0
0	0	0	0	0	0	0	0	0	0	0	0	0	0	0	0	0	0	0	0	0	0	0	0	0	0	0	0	0	0	0	0	0	0	0	0	0	0	0	0	0	0	0	0	0	0	0	0	0	0
0	0	0	0	0	0	0	0	0	0	0	0	0	0	0	0	0	0	0	0	0	0	0	0	0	0	0	0	0	0	0	0	0	0	0	0	0	0	0	0	0	0	0	0	0	0	0	0	0	0
0	0	0	0	0	0	0	0	0	0	0	0	0	0	0	0	0	0	0	0	0	0	0	0	0	0	0	0	0	0	0	0	0	0	0	0	0	0	0	0	0	0	0	0	0	0	0	0	0	0
0	0	0	0	0	0	0	0	0	0	0	0	0	0	0	0	0	0	0	0	0	0	0	0	0	0	0	0	0	0	0	0	0	0	0	0	0	0	0	0	0	0	0	0	0	0	0	0	0	0
0	0	0	0	0	0	0	0	0	0	0	0	0	0	0	0	0	0	0	0	0	0	0	0	0	0	0	0	0	0	0	0	0	0	0	0	0	0	0	0	0	0	0	0	0	0	0	0	0	0
0	0	0	0	0	0	0	0	0	0	0	0	0	0	0	0	0	0	0	0	0	0	0	0	0	0	0	0	0	0	0	0	0	0	0	0	0	0	0	0	0	0	0	0	0	0	0	0	0	0
0	0	0	0	0	0	0	0	0	0	0	0	0	0	0	0	0	0	0	0	0	0	0	0	0	0	0	0	0	0	0	0	0	0	0	0	0	0	0	0	0	0	0	0	0	0	0	0	0	0
0	0	0	0	0	0	0	0	0	0	0	0	0	0	0	0	0	0	0	0	0	0	0	0	0	0	0	0	0	0	0	0	0	0	0	0	0	0	0	0	0	0	0	0	0	0	0	0	0	0
0	0	0	0	0	0	0	0	0	0	0	0	0	0	0	0	0	0	0	0	0	0	0	0	0	0	0	0	0	0	0	0	0	0	0	0	0	0	0	0	0	0	0	0	0	0	0	0	0	0
0	0	0	0	0	0	0	0	0	0	0	0	0	0	0	0	0	0	0	0	0	0	0	0	0	0	0	0	0	0	0	0	0	0	0	0	0	0	0	0	0	0	0	0	0	0	0	0	0	0
0	0	0	0	0	0	0	0	0	0	0	0	0	0	0	0	0	0	0	0	0	0	0	0	0	0	0	0	0	0	0	0	0	0	0	0	0	0	0	0	0	0	0	0	0	0	0	0	0	0
0	0	0	0	0	0	0	0	0	0	0	0	0	0	0	0	0	0	0	0	0	0	0	0	0	0	0	0	0	0	0	0	0	0	0	0	0	0	0	0	0	0	0	0	0	0	0	0	0	0
0	0	0	0	0	0	0	0	0	0	0	0	0	0	0	0	0	0	0	0	0	0	0	0	0	0	0	0	0	0	0	0	0	0	0	0	0	0	0	0	0	0	0	0	0	0	0	0	0	0
0	0	0	0	0	0	0	0	0	0	0	0	0	0	0	0	0	0	0	0	0	0	0	0	0	0	0	0	0	0	0	0	0	0	0	0	0	0	0	0	0	0	0	0	0	0	0	0	0	0
0	0	0	0	0	0	0	0	0	0	0	0	0	0	0	0	0	0	0	0	0	0	0	0	0	0	0	0	0	0	0	0	0	0	0	0	0	0	0	0	0	0	0	0	0	0	0	0	0	0
0	0	0	0	0	0	0	0	0	0	0	0	0	0	0	0	0	0	0	0	0	0	0	0	0	0	0	0	0	0	0	0	0	0	0	0	0	0	0	0	0	0	0	0	0	0	0	0	0	0
0	0	0	0	0	0	0	0	0	0	0	0	0	0	0	0	0	0	0	0	0	0	0	0	0	0	0	0	0	0	0	0	0	0	0	0	0	0	0	0	0	0	0	0	0	0	0	0	0	0
0	0	0	0	0	0	0	0	0	0	0	0	0	0	0	0	0	0	0	0	0	0	0	0	0	0	0	0	0	0	0	0	0	0	0	0	0	0	0	0	0	0	0	0	0	0	0	0	0	0
0	0	0	0	0	0	0	0	0	0	0	0	0	0	0	0	0	0	0	0	0	0	0	0	0	0	0	0	0	0	0	0	0	0	0	0	0	0	0	0	0	0	0	0	0	0	0	0	0	0
0	0	0	0	0	0	0	0	0	0	0	0	0	0	0	0	0	0	0	0	0	0	0	0	0	0	0	0	0	0	0	0	0	0	0	0	0	0	0	0	0	0	0	0	0	0	0	0	0	0
0	0	0	0	0	0	0	0	0	0	0	0	0	0	0	0	0	0	0	0	0	0	0	0	0	0	0	0	0	0	0	0	0	0	0	0	0	0	0	0	0	0	0	0	0	0	0	0	0	0
0	0	0	0	0	0	0	0	0	0	0	0	0	0	0	0	0	0	0	0	0	0	0	0	0	0	0	0	0	0	0	0	0	0	0	0	0	0	0	0	0	0	0	0	0	0	0	0	0	0
0	0	0	0	0	0	0	0	0	0	0	0	0	0	0	0	0	0	0	0	0	0	0	0	0	0	0	0	0	0	0	0	0	0	0	0	0	0	0	0	0	0	0	0	0	0	0	0	0	0
0	0	0	0	0	0	0	0	0	0	0	0	0	0	0	0	0	0	0	0	0	0	0	0	0	0	0	0	0	0	0	0	0	0	0	0	0	0	0	0	0	0	0	0	0	0	0	0	0	0
0	0	0	0	0	0	0	0	0	0	0	0	0	0	0	0	0	0	0	0	0	0	0	0	0	0	0	0	0	0	0	0	0	0	0	0	0	0	0	0	0	0	0	0	0	0	0	0	0	0
0	0	0	0	0	0	0	0	0	0	0	0	0	0	0	0	0	0	0	0	0	0	0	0	0	0	0	0	0	0	0	0	0	0	0	0	0	0	0	0	0	0	0	0	0	0	0	0	0	0
0	0	0	0	0	0	0	0	0	0	0	0	0	0	0	0	0	0	0	0	0	0	0	0	0	0	0	0	0	0	0	0	0	0	0	0	0	0	0	0	0	0	0	0	0	0	0	0	0	0
0	0	0	0	0	0	0	0	0	0	0	0	0	0	0	0	0	0	0	0	0	0	0	0	0	0	0	0	0	0	0	0	0	0	0	0	0	0	0	0	0	0	0	0	0	0	0	0	0	0
0	0	0	0	0	0	0	0	0	0	0	0	0	0	0	0	0	0	0	0	0	0	0	0	0	0	0	0	0	0	0	0	0	0	0	0	0	0	0	0	0	0	0	0	0	0	0	0	0	0
0	0	0	0	0	0	0	0	0	0	0	0	0	0	0	0	0	0	0	0	0	0	0	0	0	0	0	0	0	0	0	0	0	0	0	0	0	0	0	0	0	0	0	0	0	0	0	0	0	0
0	0	0	0	0	0	0	0	0	0	0	0	0	0	0	0	0	0	0	0	0	0	0	0	0	0	0	0	0	0	0	0	0	0	0	0	0	0	0	0	0	0	0	0	0	0	0	0	0	0
0	0	0	0	0	0	0	0	0	0	0	0	0	0	0	0	0	0	0	0	0	0	0	0	0	0	0	0	0	0	0	0	0	0	0	0	0	0	0	0	0	0	0	0	0	0	0	0	0	0
0	0	0	0	0	0	0	0	0	0	0	0	0	0	0	0	0	0	0	0	0	0	0	0	0	0	0	0	0	0	0	0	0	0	0	0	0	0	0	0	0	0	0	0	0	0	0	0	0	0
0	0	0	0	0	0	0	0	0	0	0	0	0	0	0	0	0	0	0	0	0	0	0	0	0	0	0	0	0	0	0	0	0	0	0	0	0	0	0	0	0	0	0	0	0	0	0	0	0	0
0	0	0	0	0	0	0	0	0	0	0	0	0	0	0	0	0	0	0	0	0	0	0	0	0	0	0	0	0	0	0	0	0	0	0	0	0	0	0	0	0	0	0	0	0	0	0	0	0	0
0	0	0	0	0	0	0	0	0	0	0	0	0	0	0	0	0	0	0	0	0	0	0	0	0	0	0	0	0	0	0	0	0	0	0	0	0	0	0	0	0	0	0	0	0	0	0	0	0	0
0	0	0	0	0	0	0	0	0	0	0	0	0	0	0	0	0	0	0	0	0	0	0	0	0	0	0	0	0	0	0	0	0	0	0	0	0	0	0	0	0	0	0	0	0	0	0	0	0	0
0	0	0	0	0	0	0	0	0	0	0	0	0	0	0	0	0	0	0	0	0	0	0	0	0	0	0	0	0	0	0	0	0	0	0	0	0	0	0	0	0	0	0	0	0	0	0	0	0	0
0	0	0	0	0	0	0	0	0	0	0	0	0	0	0	0	0	0	0	0	0	0	0	0	0	0	0	0	0	0	0	0	0	0	0	0	0	0	0	0	0	0	0	0	0	0	0	0	0	0
0	0	0	0	0	0	0	0	0	0	0	0	0	0	0	0	0	0	0	0	0	0	0	0	0	0	0	0	0	0	0	0	0	0	0	0	0	0	0	0	0	0	0	0	0	0	0	0	0	0
0	0	0	0	0	0	0	0	0	0	0	0	0	0	0	0	0	0	0	0	0	0	0	0	0	0	0	0	0	0	0	0	0	0	0	0	0	0	0	0	0	0	0	0	0	0	0	0	0	0
0	0	0	0	0	0	0	0	0	0	0	0	0	0	0	0	0	0	0	0	0	0	0	0	0	0	0	0	0	0	0	0	0	0	0	0	0	0	0	0	0	0	0	0	0	0	0	0	0	0
0	0	0	0	0	0	0	0	0	0	0	0	0	0	0	0	0	0	0	0	0	0	0	0	0	0	0	0	0	0	0	0	0	0	0	0	0	0	0	0	0	0	0	0	0	0	0	0	0	0
0	0	0	0	0	0	0	0	0	0	0	0	0	0	0	0	0	0	0	0	0	0	0	0	0	0	0	0	0	0	0	0	0	0	0	0	0	0	0	0	0	0	0	0	0	0	0	0	0	0
0	0	0	0	0	0	0	0	0	0	0	0	0	0	0	0	0	0	0	0	0	0	0	0	0	0	0	0	0	0	0	0	0	0	0	0	0	0	0	0	0	0	0	0	0	0	0	0	0	0
0	0	0	0	0	0	0	0	0	0	0	0	0	0	0	0	0	0	0	0	0	0	0	0	0	0	0	0	0	0	0	0	0	0	0	0	0	0	0	0	0	0	0	0	0	0	0	0	0	0
0	0	0	0	0	0	0	0	0	0	0	0	0	0	0	0	0	0	0	0	0	0	0	0	0	0	0	0	0	0	0	0	0	0	0	0	0	0	0	0	0	0	0	0	0	0	0	0	0	0
0	0	0	0	0	0	0	0	0	0	0	0	0	0	0	0	0	0	0	0	0	0	0	0	0	0	0	0	0	0	0	0	0	0	0	0	0	0	0	0	0	0	0	0	0	0	0	0	0	0
0	0	0	0	0	0	0	0	0	0	0	0	0	0	0	0	0	0	0	0	0	0	0	0	0	0	0	0	0	0	0	0	0	0	0	0	0	0	0	0	0	0	0	0	0	0	0	0	0	0
0	0	0	0	0	0	0	0	0	0	0	0	0	0	0	0	0	0	0	0	0	0	0	0	0	0	0	0	0	0	0	0	0	0	0	0	0	0	0	0	0	0	0	0	0	0	0	0	0	0
0	0	0	0	0	0	0	0	0	0	0	0	0	0	0	0	0	0	0	0	0	0	0	0	0	0	0	0	0	0	0	0	0	0	0	0	0	0	0	0	0	0	0	0	0	0	0	0	0	0
0	0	0	0	0	0	0	0	0	0	0	0	0	0	0	0	0	0	0	0	0	0	0	0	0	0	0	0	0	0	0	0	0	0	0	0	0	0	0	0	0	0	0	0	0	0	0	0	0	0
0	0	0	0	0	0	0	0	0	0	0	0	0	0	0	0	0	0	0	0	0	0	0	0	0	0	0	0	0	0	0	0	0	0	0	0	0	0	0	0	0	0	0	0	0	0	0	0	0	0
0	0	0	0	0	0	0	0	0	0	0	0	0	0	0	0	0	0	0	0	0	0	0	0	0	0	0	0	0	0	0	0	0	0	0	0	0	0	0	0	0	0	0	0	0	0	0	0	0	0
0	0	0	0	0	0	0	0	0	0	0	0	0	0	0	0	0	0	0	0	0	0	0	0	0	0	0	0	0	0	0	0	0	0	0	0	0	0	0	0	0	0	0	0	0	0	0	0	0	0
0	0	0	0	0	0	0	0	0	0	0	0	0	0	0	0	0	0	0	0	0	0	0	0	0	0	0	0	0	0	0	0	0	0	0	0	0	0	0	0	0	0	0	0	0	0	0	0	0	0
0	0	0	0	0	0	0	0	0	0	0	0	0	0	0	0	0	0	0	0	0	0	0	0	0	0	0	0	0	0	0	0	0	0	0	0	0	0	0	0	0	0	0	0	0	0	0	0	0	0
0	0	0	0	0	0	0	0	0	0	0	0	0	0	0	0	0	0	0	0	0	0	0	0	0	0	0	0	0	0	0	0	0	0	0	0	0	0	0	0	0	0	0	0	0	0	0	0	0	0
0	0	0	0	0	0	0	0	0	0	0	0	0	0	0	0	0	0	0	0	0	0	0	0	0	0	0	0	0	0	0	0	0	0	0	0	0	0	0	0	0	0	0	0	0	0	0	0	0	0
0	0	0	0	0	0	0	0	0	0	0	0	0	0	0	0	0	0	0	0	0	0	0	0	0	0	0	0	0	0	0	0	0	0	0	0	0	0	0	0	0	0	0	0	0	0	0	0	0	0
0	0	0	0	0	0	0	0	0	0	0	0	0	0	0	0	0	0	0	0	0	0	0	0	0	0	0	0	0	0	0	0	0	0	0	0	0	0	0	0	0	0	0	0	0	0	0	0	0	0
0	0	0	0	0	0	0	0	0	0	0	0	0	0	0	0	0	0	0	0	0	0	0	0	0	0	0	0	0	0	0	0	0	0	0	0	0	0	0	0	0	0	0	0	0	0	0	0	0	0
0	0	0	0	0	0	0	0	0	0	0	0	0	0	0	0	0	0	0	0	0	0	0	0	0	0	0	0	0	0	0	0	0	0	0	0	0	0	0	0	0	0	0	0	0	0	0	0	0	0
0	0	0	0	0	0	0	0	0	0	0	0	0	0	0	0	0	0	0	0	0	0	0	0	0	0	0	0	0	0	0	0	0	0	0	0	0	0	0	0	0	0	0	0	0	0	0	0	0	0
0	0	0	0	0	0	0	0	0	0	0	0	0	0	0	0	0	0	0	0	0	0	0	0	0	0	0	0	0	0	0	0	0	0	0	0	0	0	0	0	0	0	0	0	0	0	0	0	0	0
0	0	0	0	0	0	0	0	0	0	0	0	0	0	0	0	0	0	0	0	0	0	0	0	0	0	0	0	0	0	0	0	0	0	0	0	0	0	0	0	0	0	0	0	0	0	0	0	0	0
0	0	0	0	0	0	0	0	0	0	0	0	0	0	0	0	0	0	0	0	0	0	0	0	0	0	0	0	0	0	0	0	0	0	0	0	0	0	0	0	0	0	0	0	0	0	0	0	0	0
0	0	0	0	0	0	0	0	0	0	0	0	0	0	0	0	0	0	0	0	0	0	0	0	0	0	0	0	0	0	0	0	0	0	0	0	0	0	0	0	0	0	0	0	0	0	0	0	0	0
0	0	0	0	0	0	0	0	0	0	0	0	0	0	0	0	0	0	0	0	0	0	0	0	0	0	0	0	0	0	0	0	0	0	0	0	0	0	0	0	0	0	0	0	0	0	0	0	0	0
0	0	0	0	0	0	0	0	0	0	0	0	0	0	0	0	0	0	0	0	0	0	0	0	0	0	0	0	0	0	0	0	0	0	0	0	0	0	0	0	0	0	0	0	0	0	0	0	0	0
0	0	0	0	0	0	0	0	0	0	0	0	0	0	0	0	0	0	0	0	0	0	0	0	0	0	0	0	0	0	0	0	0	0	0	0	0	0	0	0	0	0	0	0	0	0	0	0	0	0
0	0	0	0	0	0	0	0	0	0	0	0	0	0	0	0	0	0	0	0	0	0	0	0	0	0	0	0	0	0	0	0	0	0	0	0	0	0	0	0	0	0	0	0	0	0	0	0	0	0
0	0	0	0	0	0	0	0	0	0	0	0	0	0	0	0	0	0	0	0	0	0	0	0	0	0	0	0	0	0	0	0	0	0	0	0	0	0	0	0	0	0	0	0	0	0	0	0	0	0
0	0	0	0	0	0	0	0	0	0	0	0	0	0	0	0	0	0	0	0	0	0	0	0	0	0	0	0	0	0	0	0	0	0	0	0	0	0	0	0	0	0	0	0	0	0	0	0	0	0
0	0	0	0	0	0	0	0	0	0	0	0	0	0	0	0	0	0	0	0	0	0	0	0	0	0	0	0	0	0	0	0	0	0	0	0	0	0	0	0	0	0	0	0	0	0	0	0	0	0
0	0	0	0	0	0	0	0	0	0	0	0	0	0	0	0	0	0	0	0	0	0	0	0	0	0	0	0	0	0	0	0	0	0	0	0	0	0	0	0	0	0	0	0	0	0	0	0	0	0
0	0	0	0	0	0	0	0	0	0	0	0	0	0	0	0	0	0	0	0	0	0	0	0	0	0	0	0	0	0	0	0	0	0	0	0	0	0	0	0	0	0	0	0	0	0	0	0	0	0
0	0	0	0	0	0	0	0	0	0	0	0	0	0	0	0	0	0	0	0	0	0	0	0	0	0	0	0	0	0	0	0	0	0	0	0	0	0	0	0	0	0	0	0	0	0	0	0	0	0
0	0	0	0	0	0	0	0	0	0	0	0	0	0	0	0	0	0	0	0	0	0	0	0	0	0	0	0	0	0	0	0	0	0	0	0	0	0	0	0	0	0	0	0	0	0	0	0	0	0
0	0	0	0	0	0	0	0	0	0	0	0	0	0	0	0	0	0	0	0	0	0	0	0	0	0	0	0	0	0	0	0	0	0	0	0	0	0	0	0	0	0	0	0	0	0	0	0	0	0
0	0	0	0	0	0	0	0	0	0	0	0	0	0	0	0	0	0	0	0	0	0	0	0	0	0	0	0	0	0	0	0	0	0	0	0	0	0	0	0	0	0	0	0	0	0	0	0	0	0
0	0	0	0	0	0	0	0	0	0	0	0	0	0	0	0	0	0	0	0	0	0	0	0	0	0	0	0	0	0	0	0	0	0	0	0	0	0	0	0	0	0	0	0	0	0	0	0	0	0
0	0	0	0	0	0	0	0	0	0	0	0	0	0	0	0	0	0	0	0	0	0	0	0	0	0	0	0	0	0	0	0	0	0	0	0	0	0	0	0	0	0	0	0	0	0	0	0	0	0
0	0	0	0	0	0	0	0	0	0	0	0	0	0	0	0	0	0	0	0	0	0	0	0	0	0	0	0	0	0	0	0	0	0	0	0	0	0	0	0	0	0	0	0	0	0	0	0	0	0
0	0	0	0	0	0	0	0	0	0	0	0	0	0	0	0	0	0	0	0	0	0	0	0	0	0	0	0	0	0	0	0	0	0	0	0	0	0	0	0	0	0	0	0	0	0	0	0	0	0
0	0	0	0	0	0	0	0	0	0	0	0	0	0	0	0	0	0	0	0	0	0	0	0	0	0	0	0	0	0	0	0	0	0	0	0	0	0	0	0	0	0	0	0	0	0	0	0	0	0
0	0	0	0	0	0	0	0	0	0	0	0	0	0	0	0	0	0	0	0	0	0	0	0	0	0	0	0	0	0	0	0	0	0	0	0	0	0	0	0	0	0	0	0	0	0	0	0	0	0
0	0	0	0	0	0	0	0	0	0	0	0	0	0	0	0	0	0	0	0	0	0	0	0	0	0	0	0	0	0	0	0	0	0	0	0	0	0	0	0	0	0	0	0	0	0	0	0	0	0
0	0	0	0	0	0	0	0	0	0	0	0	0	0	0	0	0	0	0	0	0	0	0	0	0	0	0	0	0	0	0	0	0	0	0	0	0	0	0	0	0	0	0	0	0	0	0	0	0	0
0	0	0	0	0	0	0	0	0	0	0	0	0	0	0	0	0	0	0	0	0	0	0	0	0	0	0	0	0	0	0	0	0	0	0	0	0	0	0	0	0	0	0	0	0	0	0	0	0	0
0	0	0	0	0	0	0	0	0	0	0	0	0	0	0	0	0	0	0	0	0	0	0	0	0	0	0	0	0	0	0	0	0	0	0	0	0	0	0	0	0	0	0	0	0	0	0	0	0	0
0	0	0	0	0	0	0	0	0	0	0	0	0	0	0	0	0	0	0	0	0	0	0	0	0	0	0	0	0	0	0	0	0	0	0	0	0	0	0	0	0	0	0	0	0	0	0	0	0	0
0	0	0	0	0	0	0	0	0	0	0	0	0	0	0	0	0	0	0	0	0	0	0	0	0	0	0	0	0	0	0	0	0	0	0	0	0	0	0	0	0	0	0	0	0	0	0	0	0	0
0	0	0	0	0	0	0	0	0	0	0	0	0	0	0	0	0	0	0	0	0	0	0	0	0	0	0	0	0	0	0	0	0	0	0	0	0	0	0	0	0	0	0	0	0	0	0	0	0	0
0	0	0	0	0	0	0	0	0	0	0	0	0	0	0	0	0	0	0	0	0	0	0	0	0	0	0	0	0	0	0	0	0	0	0	0	0	0	0	0	0	0	0	0	0	0	0	0	0	0
0	0	0	0	0	0	0	0	0	0	0	0	0	0	0	0	0	0	0	0	0	0	0	0	0	0	0	0	0	0	0	0	0	0	0	0	0	0	0	0	0	0	0	0	0	0	0	0	0	0
0	0	0	0	0	0	0	0	0	0	0	0	0	0	0	0	0	0	0	0	0	0	0	0	0	0	0	0	0	0	0	0	0	0	0	0	0	0	0	0	0	0	0	0	0	0	0	0	0	0
0	0	0	0	0	0	0	0	0	0	0	0	0	0	0	0	0	0	0	0	0	0	0	0	0	0	0	0	0	0	0	0	0	0	0	0	0	0	0	0	0	0	0	0	0	0	0	0	0	0
0	0	0	0	0	0	0	0	0	0	0	0	0	0	0	0	0	0	0	0	0	0	0	0	0	0	0	0	0	0	0	0	0	0	0	0	0	0	0	0	0	0	0	0	0	0	0	0	0	0
0	0	0	0	0	0	0	0	0	0	0	0	0	0	0	0	0	0	0	0	0	0	0	0	0	0	0	0	0	0	0	0	0	0	0	0	0	0	0	0	0	0	0	0	0	0	0	0	0	0
0	0	0	0	0	0	0	0	0	0	0	0	0	0	0	0	0	0	0	0	0	0	0	0	0	0	0	0	0	0	0	0	0	0	0	0	0	0	0	0	0	0	0	0	0	0	0	0	0	0
0	0	0	0	0	0	0	0	0	0	0	0	0	0	0	0	0	0	0	0	0	0	0	0	0	0	0	0	0	0	0	0	0	0	0	0	0	0	0	0	0	0	0	0	0	0	0	0	0	0
0	0	0	0	0	0	0	0	0	0	0	0	0	0	0	0	0	0	0	0	0	0	0	0	0	0	0	0	0	0	0	0	0	0	0	0	0	0	0	0	0	0	0	0	0	0	0	0	0	0
0	0	0	0	0	0	0	0	0	0	0	0	0	0	0	0	0	0	0	0	0	0	0	0	0	0	0	0	0	0	0	0	0	0	0	0	0	0	0	0	0	0	0	0	0	0	0	0	0	0
0	0	0	0	0	0	0	0	0	0	0	0	0	0	0	0	0	0	0	0	0	0	0	0	0	0	0	0	0	0	0	0	0	0	0	0	0	0	0	0	0	0	0	0	0	0	0	0	0	0
0	0	0	0	0	0	0	0	0	0	0	0	0	0	0	0	0	0	0	0	0	0	0	0	0	0	0	0	0	0	0	0	0	0	0	0	0	0	0	0	0	0	0	0	0	0	0	0	0	0
0	0	0	0	0	0	0	0	0	0	0	0	0	0	0	0	0	0	0	0	0	0	0	0	0	0	0	0	0	0	0	0	0	0	0	0	0	0	0	0	0	0	0	0	0	0	0	0	0	0
0	0	0	0	0	0	0	0	0	0	0	0	0	0	0	0	0	0	0	0	0	0	0	0	0	0	0	0	0	0	0	0	0	0	0	0	0	0	0	0	0	0	0	0	0	0	0	0	0	0
0	0	0	0	0	0	0	0	0	0	0	0	0	0	0	0	0	0	0	0	0	0	0	0	0	0	0	0	0	0	0	0	0	0	0	0	0	0	0	0	0	0	0	0	0	0	0	0	0	0
0	0	0	0	0	0	0	0	0	0	0	0	0	0	0	0	0	0	0	0	0	0	0	0	0	0	0	0	0	0	0	0	0	0	0	0	0	0	0	0	0	0	0	0	0	0	0	0	0	0
0	0	0	0	0	0	0	0	0	0	0	0	0	0	0	0	0	0	0	0	0	0	0	0	0	0	0	0	0	0	0	0	0	0	0	0	0	0	0	0	0	0	0	0	0	0	0	0	0	0
0	0	0	0	0	0	0	0	0	0	0	0	0	0	0	0	0	0	0	0	0	0	0	0	0	0	0	0	0	0	0	0	0	0	0	0	0	0	0	0	0	0	0	0	0	0	0	0	0	0
0	0	0	0	0	0	0	0	0	0	0	0	0	0	0	0	0	0	0	0	0	0	0	0	0	0	0	0	0	0	0	0	0	0	0	0	0	0	0	0	0	0	0	0	0	0	0	0	0	0
0	0	0	0	0	0	0	0	0	0	0	0	0	0	0	0	0	0	0	0	0	0	0	0	0	0	0	0	0	0	0	0	0	0	0	0	0	0	0	0	0	0	0	0	0	0	0	0	0	0
0	0	0	0	0	0	0	0	0	0	0	0	0	0	0	0	0	0	0	0	0	0	0	0	0	0	0	0	0	0	0	0	0	0	0	0	0	0	0	0	0	0	0	0	0	0	0	0	0	0
0	0	0	0	0	0	0	0	0	0	0	0	0	0	0	0	0	0	0	0	0	0	0	0	0	0	0	0	0	0	0	0	0	0	0	0	0	0	0	0	0	0	0	0	0	0	0	0	0	0
0	0	0	0	0	0	0	0	0	0	0	0	0	0	0	0	0	0	0	0	0	0	0	0	0	0	0	0	0	0	0	0	0	0	0	0	0	0	0	0	0	0	0	0	0	0	0	0	0	0
0	0	0	0	0	0	0	0	0	0	0	0	0	0	0	0	0	0	0	0	0	0	0	0	0	0	0	0	0	0	0	0	0	0	0	0	0	0	0	0	0	0	0	0	0	0	0	0	0	0
0	0	0	0	0	0	0	0	0	0	0	0	0	0	0	0	0	0	0	0	0	0	0	0	0	0	0	0	0	0	0	0	0	0	0	0	0	0	0	0	0	0	0	0	0	0	0	0	0	0
0	0	0	0	0	0	0	0	0	0	0	0	0	0	0	0	0	0	0	0	0	0	0	0	0	0	0	0	0	0	0	0	0	0	0	0	0	0	0	0	0	0	0	0	0	0	0	0	0	0
0	0	0	0	0	0	0	0	0	0	0	0	0	0	0	0	0	0	0	0	0	0	0	0	0	0	0	0	0	0	0	0	0	0	0	0	0	0	0	0	0	0	0	0	0	0	0	0	0	0
0	0	0	0	0	0	0	0	0	0	0	0	0	0	0	0	0	0	0	0	0	0	0	0	0	0	0	0	0	0	0	0	0	0	0	0	0	0	0	0	0	0	0	0	0	0	0	0	0	0
0	0	0	0	0	0	0	0	0	0	0	0	0	0	0	0	0	0	0	0	0	0	0	0	0	0	0	0	0	0	0	0	0	0	0	0	0	0	0	0	0	0	0	0	0	0	0	0	0	0
0	0	0	0	0	0	0	0	0	0	0	0	0	0	0	0	0	0	0	0	0	0	0	0	0	0	0	0	0	0	0	0	0	0	0	0	0	0	0	0	0	0	0	0	0	0	0	0	0	0
0	0	0	0	0	0	0	0	0	0	0	0	0	0	0	0	0	0	0	0	0	0	0	0	0	0	0	0	0	0	0	0	0	0	0	0	0	0	0	0	0	0	0	0	0	0	0	0	0	0
0	0	0	0	0	0	0	0	0	0	0	0	0	0	0	0	0	0	0	0	0	0	0	0	0	0	0	0	0	0	0	0	0	0	0	0	0	0	0	0	0	0	0	0	0	0	0	0	0	0
0	0	0	0	0	0	0	0	0	0	0	0	0	0	0	0	0	0	0	0	0	0	0	0	0	0	0	0	0	0	0	0	0	0	0	0	0	0	0	0	0	0	0	0	0	0	0	0	0	0
0	0	0	0	0	0	0	0	0	0	0	0	0	0	0	0	0	0	0	0	0	0	0	0	0	0	0	0	0	0	0	0	0	0	0	0	0	0	0	0	0	0	0	0	0	0	0	0	0	0
0	0	0	0	0	0	0	0	0	0	0	0	0	0	0	0	0	0	0	0	0	0	0	0	0	0	0	0	0	0	0	0	0	0	0	0	0	0	0	0	0	0	0	0	0	0	0	0	0	0
0	0	0	0	0	0	0	0	0	0	0	0	0	0	0	0	0	0	0	0	0	0	0	0	0	0	0	0	0	0	0	0	0	0	0	0	0	0	0	0	0	0	0	0	0	0	0	0	0	0
0	0	0	0	0	0	0	0	0	0	0	0	0	0	0	0	0	0	0	0	0	0	0	0	0	0	0	0	0	0	0	0	0	0	0	0	0	0	0	0	0	0	0	0	0	0	0	0	0	0
0	0	0	0	0	0	0	0	0	0	0	0	0	0	0	0	0	0	0	0	0	0	0	0	0	0	0	0	0	0	0	0	0	0	0	0	0	0	0	0	0	0	0	0	0	0	0	0	0	0
0	0	0	0	0	0	0	0	0	0	0	0	0	0	0	0	0	0	0	0	0	0	0	0	0	0	0	0	0	0	0	0	0	0	0	0	0	0	0	0	0	0	0	0	0	0	0	0	0	0
0	0	0	0	0	0	0	0	0	0	0	0	0	0	0	0	0	0	0	0	0	0	0	0	0	0	0	0	0	0	0	0	0	0	0	0	0	0	0	0	0	0	0	0	0	0	0	0	0	0
0	0	0	0	0	0	0	0	0	0	0	0	0	0	0	0	0	0	0	0	0	0	0	0	0	0	0	0	0	0	0	0	0	0	0	0	0	0	0	0	0	0	0	0	0	0	0	0	0	0
0	0	0	0	0	0	0	0	0	0	0	0	0	0	0	0	0	0	0	0	0	0	0	0	0	0	0	0	0	0	0	0	0	0	0	0	0	0	0	0	0	0	0	0	0	0	0	0	0	0
0	0	0	0	0	0	0	0	0	0	0	0	0	0	0	0	0	0	0	0	0	0	0	0	0	0	0	0	0	0	0	0	0	0	0	0	0	0	0	0	0	0	0	0	0	0	0	0	0	0
0	0	0	0	0	0	0	0	0	0	0	0	0	0	0	0	0	0	0	0	0	0	0	0	0	0	0	0	0	0	0	0	0	0	0	0	0	0	0	0	0	0	0	0	0	0	0	0	0	0
0	0	0	0	0	0	0	0	0	0	0	0	0	0	0	0	0	0	0	0	0	0	0	0	0	0	0	0	0	0	0	0	0	0	0	0	0	0	0	0	0	0	0	0	0	0	0	0	0	0
0	0	0	0	0	0	0	0	0	0	0	0	0	0	0	0	0	0	0	0	0	0	0	0	0	0	0	0	0	0	0	0	0	0	0	0	0	0	0	0	0	0	0	0	0	0	0	0	0	0
0	0	0	0	0	0	0	0	0	0	0	0	0	0	0	0	0	0	0	0	0	0	0	0	0	0	0	0	0	0	0	0	0	0	0	0	0	0	0	0	0	0	0	0	0	0	0	0	0	0
0	0	0	0	0	0	0	0	0	0	0	0	0	0	0	0	0	0	0	0	0	0	0	0	0	0	0	0	0	0	0	0	0	0	0	0	0	0	0	0	0	0	0	0	0	0	0	0	0	0
0	0	0	0	0	0	0	0	0	0	0	0	0	0	0	0	0	0	0	0	0	0	0	0	0	0	0	0	0	0	0	0	0	0	0	0	0	0	0	0	0	0	0	0	0	0	0	0	0	0
0	0	0	0	0	0	0	0	0	0	0	0	0	0	0	0	0	0	0	0	0	0	0	0	0	0	0	0	0	0	0	0	0	0	0	0	0	0	0	0	0	0	0	0	0	0	0	0	0	0
0	0	0	0	0	0	0	0	0	0	0	0	0	0	0	0	0	0	0	0	0	0	0	0	0	0	0	0	0	0	0	0	0	0	0	0	0	0	0	0	0	0	0	0	0	0	0	0	0	0
0	0	0	0	0	0	0	0	0	0	0	0	0	0	0	0	0	0	0	0	0	0	0	0	0	0	0	0	0	0	0	0	0	0	0	0	0	0	0	0	0	0	0	0	0	0	0	0	0	0
0	0	0	0	0	0	0	0	0	0	0	0	0	0	0	0	0	0	0	0	0	0	0	0	0	0	0	0	0	0	0	0	0	0	0	0	0	0	0	0	0	0	0	0	0	0	0	0	0	0
0	0	0	0	0	0	0	0	0	0	0	0	0	0	0	0	0	0	0	0	0	0	0	0	0	0	0	0	0	0	0	0	0	0	0	0	0	0	0	0	0	0	0	0	0	0	0	0	0	0
0	0	0	0	0	0	0	0	0	0	0	0	0	0	0	0	0	0	0	0	0	0	0	0	0	0	0	0	0	0	0	0	0	0	0	0	0	0	0	0	0	0	0	0	0	0	0	0	0	0
0	0	0	0	0	0	0	0	0	0	0	0	0	0	0	0	0	0	0	0	0	0	0	0	0	0	0	0	0	0	0	0	0	0	0	0	0	0	0	0	0	0	0	0	0	0	0	0	0	0
0	0	0	0	0	0	0	0	0	0	0	0	0	0	0	0	0	0	0	0	0	0	0	0	0	0	0	0	0	0	0	0	0	0	0	0	0	0	0	0	0	0	0	0	0	0	0	0	0	0
0	0	0	0	0	0	0	0	0	0	0	0	0	0	0	0	0	0	0	0	0	0	0	0	0	0	0	0	0	0	0	0	0	0	0	0	0	0	0	0	0	0	0	0	0	0	0	0	0	0
0	0	0	0	0	0	0	0	0	0	0	0	0	0	0	0	0	0	0	0	0	0	0	0	0	0	0	0	0	0	0	0	0	0	0	0	0	0	0	0	0	0	0	0	0	0	0	0	0	0
0	0	0	0	0	0	0	0	0	0	0	0	0	0	0	0	0	0	0	0	0	0	0	0	0	0	0	0	0	0	0	0	0	0	0	0	0	0	0	0	0	0	0	0	0	0	0	0	0	0
0	0	0	0	0	0	0	0	0	0	0	0	0	0	0	0	0	0	0	0	0	0	0	0	0	0	0	0	0	0	0	0	0	0	0	0	0	0	0	0	0	0	0	0	0	0	0	0	0	0
0	0	0	0	0	0	0	0	0	0	0	0	0	0	0	0	0	0	0	0	0	0	0	0	0	0	0	0	0	0	0	0	0	0	0	0	0	0	0	0	0	0	0	0	0	0	0	0	0	0
0	0	0	0	0	0	0	0	0	0	0	0	0	0	0	0	0	0	0	0	0	0	0	0	0	0	0	0	0	0	0	0	0	0	0	0	0	0	0	0	0	0	0	0	0	0	0	0	0	0
0	0	0	0	0	0	0	0	0	0	0	0	0	0	0	0	0	0	0	0	0	0	0	0	0	0	0	0	0	0	0	0	0	0	0	0	0	0	0	0	0	0	0	0	0	0	0	0	0	0
0	0	0	0	0	0	0	0	0	0	0	0	0	0	0	0	0	0	0	0	0	0	0	0	0	0	0	0	0	0	0	0	0	0	0	0	0	0	0	0	0	0	0	0	0	0	0	0	0	0
0	0	0	0	0	0	0	0	0	0	0	0	0	0	0	0	0	0	0	0	0	0	0	0	0	0	0	0	0	0	0	0	0	0	0	0	0	0	0	0	0	0	0	0	0	0	0	0	0	0
0	0	0	0	0	0	0	0	0	0	0	0	0	0	0	0	0	0	0	0	0	0	0	0	0	0	0	0	0	0	0	0	0	0	0	0	0	0	0	0	0	0	0	0	0	0	0	0	0	0
0	0	0	0	0	0	0	0	0	0	0	0	0	0	0	0	0	0	0	0	0	0	0	0	0	0	0	0	0	0	0	0	0	0	0	0	0	0	0	0	0	0	0	0	0	0	0	0	0	0
0	0	0	0	0	0	0	0	0	0	0	0	0	0	0	0	0	0	0	0	0	0	0	0	0	0	0	0	0	0	0	0	0	0	0	0	0	0	0	0	0	0	0	0	0	0	0	0	0	0
0	0	0	0	0	0	0	0	0	0	0	0	0	0	0	0	0	0	0	0	0	0	0	0	0	0	0	0	0	0	0	0	0	0	0	0	0	0	0	0	0	0	0	0	0	0	0	0	0	0
0	0	0	0	0	0	0	0	0	0	0	0	0	0	0	0	0	0	0	0	0	0	0	0	0	0	0	0	0	0	0	0	0	0	0	0	0	0	0	0	0	0	0	0	0	0	0	0	0	0
0	0	0	0	0	0	0	0	0	0	0	0	0	0	0	0	0	0	0	0	0	0	0	0	0	0	0	0	0	0	0	0	0	0	0	0	0	0	0	0	0	0	0	0	0	0	0	0	0	0
0	0	0	0	0	0	0	0	0	0	0	0	0	0	0	0	0	0	0	0	0	0	0	0	0	0	0	0	0	0	0	0	0	0	0	0	0	0	0	0	0	0	0	0	0	0	0	0	0	0
0	0	0	0	0	0	0	0	0	0	0	0	0	0	0	0	0	0	0	0	0	0	0	0	0	0	0	0	0	0	0	0	0	0	0	0	0	0	0	0	0	0	0	0	0	0	0	0	0	0
0	0	0	0	0	0	0	0	0	0	0	0	0	0	0	0	0	0	0	0	0	0	0	0	0	0	0	0	0	0	0	0	0	0	0	0	0	0	0	0	0	0	0	0	0	0	0	0	0	0
0	0	0	0	0	0	0	0	0	0	0	0	0	0	0	0	0	0	0	0	0	0	0	0	0	0	0	0	0	0	0	0	0	0	0	0	0	0	0	0	0	0	0	0	0	0	0	0	0	0
0	0	0	0	0	0	0	0	0	0	0	0	0	0	0	0	0	0	0	0	0	0	0	0	0	0	0	0	0	0	0	0	0	0	0	0	0	0	0	0	0	0	0	0	0	0	0	0	0	0
0	0	0	0	0	0	0	0	0	0	0	0	0	0	0	0	0	0	0	0	0	0	0	0	0	0	0	0	0	0	0	0	0	0	0	0	0	0	0	0	0	0	0	0	0	0	0	0	0	0
0	0	0	0	0	0	0	0	0	0	0	0	0	0	0	0	0	0	0	0	0	0	0	0	0	0	0	0	0	0	0	0	0	0	0	0	0	0	0	0	0	0	0	0	0	0	0	0	0	0
0	0	0	0	0	0	0	0	0	0	0	0	0	0	0	0	0	0	0	0	0	0	0	0	0	0	0	0	0	0	0	0	0	0	0	0	0	0	0	0	0	0	0	0	0	0	0	0	0	0
0	0	0	0	0	0	0	0	0	0	0	0	0	0	0	0	0	0	0	0	0	0	0	0	0	0	0	0	0	0	0	0	0	0	0	0	0	0	0	0	0	0	0	0	0	0	0	0	0	0
0	0	0	0	0	0	0	0	0	0	0	0	0	0	0	0	0	0	0	0	0	0	0	0	0	0	0	0	0	0	0	0	0	0	0	0	0	0	0	0	0	0	0	0	0	0	0	0	0	0
0	0	0	0	0	0	0	0	0	0	0	0	0	0	0	0	0	0	0	0	0	0	0	0	0	0	0	0	0	0	0	0	0	0	0	0	0	0	0	0	0	0	0	0	0	0	0	0	0	0
0	0	0	0	0	0	0	0	0	0	0	0	0	0	0	0	0	0	0	0	0	0	0	0	0	0	0	0	0	0	0	0	0	0	0	0	0	0	0	0	0	0	0	0	0	0	0	0	0	0
0	0	0	0	0	0	0	0	0	0	0	0	0	0	0	0	0	0	0	0	0	0	0	0	0	0	0	0	0	0	0	0	0	0	0	0	0	0	0	0	0	0	0	0	0	0	0	0	0	0
0	0	0	0	0	0	0	0	0	0	0	0	0	0	0	0	0	0	0	0	0	0	0	0	0	0	0	0	0	0	0	0	0	0	0	0	0	0	0	0	0	0	0	0	0	0	0	0	0	0
0	0	0	0	0	0	0	0	0	0	0	0	0	0	0	0	0	0	0	0	0	0	0	0	0	0	0	0	0	0	0	0	0	0	0	0	0	0	0	0	0	0	0	0	0	0	0	0	0	0
0	0	0	0	0	0	0	0	0	0	0	0	0	0	0	0	0	0	0	0	0	0	0	0	0	0	0	0	0	0	0	0	0	0	0	0	0	0	0	0	0	0	0	0	0	0	0	0	0	0
0	0	0	0	0	0	0	0	0	0	0	0	0	0	0	0	0	0	0	0	0	0	0	0	0	0	0	0	0	0	0	0	0	0	0	0	0	0	0	0	0	0	0	0	0	0	0	0	0	0
0	0	0	0	0	0	0	0	0	0	0	0	0	0	0	0	0	0	0	0	0	0	0	0	0	0	0	0	0	0	0	0	0	0	0	0	0	0	0	0	0	0	0	0	0	0	0	0	0	0
0	0	0	0	0	0	0	0	0	0	0	0	0	0	0	0	0	0	0	0	0	0	0	0	0	0	0	0	0	0	0	0	0	0	0	0	0	0	0	0	0	0	0	0	0	0	0	0	0	0
0	0	0	0	0	0	0	0	0	0	0	0	0	0	0	0	0	0	0	0	0	0	0	0	0	0	0	0	0	0	0	0	0	0	0	0	0	0	0	0	0	0	0	0	0	0	0	0	0	0
0	0	0	0	0	0	0	0	0	0	0	0	0	0	0	0	0	0	0	0	0	0	0	0	0	0	0	0	0	0	0	0	0	0	0	0	0	0	0	0	0	0	0	0	0	0	0	0	0	0
0	0	0	0	0	0	0	0	0	0	0	0	0	0	0	0	0	0	0	0	0	0	0	0	0	0	0	0	0	0	0	0	0	0	0	0	0	0	0	0	0	0	0	0	0	0	0	0	0	0
0	0	0	0	0	0	0	0	0	0	0	0	0	0	0	0	0	0	0	0	0	0	0	0	0	0	0	0	0	0	0	0	0	0	0	0	0	0	0	0	0	0	0	0	0	0	0	0	0	0
0	0	0	0	0	0	0	0	0	0	0	0	0	0	0	0	0	0	0	0	0	0	0	0	0	0	0	0	0	0	0	0	0	0	0	0	0	0	0	0	0	0	0	0	0	0	0	0	0	0
0	0	0	0	0	0	0	0	0	0	0	0	0	0	0	0	0	0	0	0	0	0	0	0	0	0	0	0	0	0	0	0	0	0	0	0	0	0	0	0	0	0	0	0	0	0	0	0	0	0
0	0	0	0	0	0	0	0	0	0	0	0	0	0	0	0	0	0	0	0	0	0	0	0	0	0	0	0	0	0	0	0	0	0	0	0	0	0	0	0	0	0	0	0	0	0	0	0	0	0
0	0	0	0	0	0	0	0	0	0	0	0	0	0	0	0	0	0	0	0	0	0	0	0	0	0	0	0	0	0	0	0	0	0	0	0	0	0	0	0	0	0	0	0	0	0	0	0	0	0
0	0	0	0	0	0	0	0	0	0	0	0	0	0	0	0	0	0	0	0	0	0	0	0	0	0	0	0	0	0	0	0	0	0	0	0	0	0	0	0	0	0	0	0	0	0	0	0	0	0
0	0	0	0	0	0	0	0	0	0	0	0	0	0	0	0	0	0	0	0	0	0	0	0	0	0	0	0	0	0	0	0	0	0	0	0	0	0	0	0	0	0	0	0	0	0	0	0	0	0
0	0	0	0	0	0	0	0	0	0	0	0	0	0	0	0	0	0	0	0	0	0	0	0	0	0	0	0	0	0	0	0	0	0	0	0	0	0	0	0	0	0	0	0	0	0	0	0	0	0
0	0	0	0	0	0	0	0	0	0	0	0	0	0	0	0	0	0	0	0	0	0	0	0	0	0	0	0	0	0	0	0	0	0	0	0	0	0	0	0	0	0	0	0	0	0	0	0	0	0
0	0	0	0	0	0	0	0	0	0	0	0	0	0	0	0	0	0	0	0	0	0	0	0	0	0	0	0	0	0	0	0	0	0	0	0	0	0	0	0	0	0	0	0	0	0	0	0	0	0
0	0	0	0	0	0	0	0	0	0	0	0	0	0	0	0	0	0	0	0	0	0	0	0	0	0	0	0	0	0	0	0	0	0	0	0	0	0	0	0	0	0	0	0	0	0	0	0	0	0
0	0	0	0	0	0	0	0	0	0	0	0	0	0	0	0	0	0	0	0	0	0	0	0	0	0	0	0	0	0	0	0	0	0	0	0	0	0	0	0	0	0	0	0	0	0	0	0	0	0
0	0	0	0	0	0	0	0	0	0	0	0	0	0	0	0	0	0	0	0	0	0	0	0	0	0	0	0	0	0	0	0	0	0	0	0	0	0	0	0	0	0	0	0	0	0	0	0	0	0
0	0	0	0	0	0	0	0	0	0	0	0	0	0	0	0	0	0	0	0	0	0	0	0	0	0	0	0	0	0	0	0	0	0	0	0	0	0	0	0	0	0	0	0	0	0	0	0	0	0
0	0	0	0	0	0	0	0	0	0	0	0	0	0	0	0	0	0	0	0	0	0	0	0	0	0	0	0	0	0	0	0	0	0	0	0	0	0	0	0	0	0	0	0	0	0	0	0	0	0
0	0	0	0	0	0	0	0	0	0	0	0	0	0	0	0	0	0	0	0	0	0	0	0	0	0	0	0	0	0	0	0	0	0	0	0	0	0	0	0	0	0	0	0	0	0	0	0	0	0
0	0	0	0	0	0	0	0	0	0	0	0	0	0	0	0	0	0	0	0	0	0	0	0	0	0	0	0	0	0	0	0	0	0	0	0	0	0	0	0	0	0	0	0	0	0	0	0	0	0
0	0	0	0	0	0	0	0	0	0	0	0	0	0	0	0	0	0	0	0	0	0	0	0	0	0	0	0	0	0	0	0	0	0	0	0	0	0	0	0	0	0	0	0	0	0	0	0	0	0
0	0	0	0	0	0	0	0	0	0	0	0	0	0	0	0	0	0	0	0	0	0	0	0	0	0	0	0	0	0	0	0	0	0	0	0	0	0	0	0	0	0	0	0	0	0	0	0	0	0
0	0	0	0	0	0	0	0	0	0	0	0	0	0	0	0	0	0	0	0	0	0	0	0	0	0	0	0	0	0	0	0	0	0	0	0	0	0	0	0	0	0	0	0	0	0	0	0	0	0
0	0	0	0	0	0	0	0	0	0	0	0	0	0	0	0	0	0	0	0	0	0	0	0	0	0	0	0	0	0	0	0	0	0	0	0	0	0	0	0	0	0	0	0	0	0	0	0	0	0
0	0	0	0	0	0	0	0	0	0	0	0	0	0	0	0	0	0	0	0	0	0	0	0	0	0	0	0	0	0	0	0	0	0	0	0	0	0	0	0	0	0	0	0	0	0	0	0	0	0
0	0	0	0	0	0	0	0	0	0	0	0	0	0	0	0	0	0	0	0	0	0	0	0	0	0	0	0	0	0	0	0	0	0	0	0	0	0	0	0	0	0	0	0	0	0	0	0	0	0
0	0	0	0	0	0	0	0	0	0	0	0	0	0	0	0	0	0	0	0	0	0	0	0	0	0	0	0	0	0	0	0	0	0	0	0	0	0	0	0	0	0	0	0	0	0	0	0	0	0
0	0	0	0	0	0	0	0	0	0	0	0	0	0	0	0	0	0	0	0	0	0	0	0	0	0	0	0	0	0	0	0	0	0	0	0	0	0	0	0	0	0	0	0	0	0	0	0	0	0
0	0	0	0	0	0	0	0	0	0	0	0	0	0	0	0	0	0	0	0	0	0	0	0	0	0	0	0	0	0	0	0	0	0	0	0	0	0	0	0	0	0	0	0	0	0	0	0	0	0
0	0	0	0	0	0	0	0	0	0	0	0	0	0	0	0	0	0	0	0	0	0	0	0	0	0	0	0	0	0	0	0	0	0	0	0	0	0	0	0	0	0	0	0	0	0	0	0	0	0
0	0	0	0	0	0	0	0	0	0	0	0	0	0	0	0	0	0	0	0	0	0	0	0	0	0	0	0	0	0	0	0	0	0	0	0	0	0	0	0	0	0	0	0	0	0	0	0	0	0
0	0	0	0	0	0	0	0	0	0	0	0	0	0	0	0	0	0	0	0	0	0	0	0	0	0	0	0	0	0	0	0	0	0	0	0	0	0	0	0	0	0	0	0	0	0	0	0	0	0
0	0	0	0	0	0	0	0	0	0	0	0	0	0	0	0	0	0	0	0	0	0	0	0	0	0	0	0	0	0	0	0	0	0	0	0	0	0	0	0	0	0	0	0	0	0	0	0	0	0
0	0	0	0	0	0	0	0	0	0	0	0	0	0	0	0	0	0	0	0	0	0	0	0	0	0	0	0	0	0	0	0	0	0	0	0	0	0	0	0	0	0	0	0	0	0	0	0	0	0
0	0	0	0	0	0	0	0	0	0	0	0	0	0	0	0	0	0	0	0	0	0	0	0	0	0	0	0	0	0	0	0	0	0	0	0	0	0	0	0	0	0	0	0	0	0	0	0	0	0
0	0	0	0	0	0	0	0	0	0	0	0	0	0	0	0	0	0	0	0	0	0	0	0	0	0	0	0	0	0	0	0	0	0	0	0	0	0	0	0	0	0	0	0	0	0	0	0	0	0
0	0	0	0	0	0	0	0	0	0	0	0	0	0	0	0	0	0	0	0	0	0	0	0	0	0	0	0	0	0	0	0	0	0	0	0	0	0	0	0	0	0	0	0	0	0	0	0	0	0
0	0	0	0	0	0	0	0	0	0	0	0	0	0	0	0	0	0	0	0	0	0	0	0	0	0	0	0	0	0	0	0	0	0	0	0	0	0	0	0	0	0	0	0	0	0	0	0	0	0
0	0	0	0	0	0	0	0	0	0	0	0	0	0	0	0	0	0	0	0	0	0	0	0	0	0	0	0	0	0	0	0	0	0	0	0	0	0	0	0	0	0	0	0	0	0	0	0	0	0
0	0	0	0	0	0	0	0	0	0	0	0	0	0	0	0	0	0	0	0	0	0	0	0	0	0	0	0	0	0	0	0	0	0	0	0	0	0	0	0	0	0	0	0	0	0	0	0	0	0
0	0	0	0	0	0	0	0	0	0	0	0	0	0	0	0	0	0	0	0	0	0	0	0	0	0	0	0	0	0	0	0	0	0	0	0	0	0	0	0	0	0	0	0	0	0	0	0	0	0
0	0	0	0	0	0	0	0	0	0	0	0	0	0	0	0	0	0	0	0	0	0	0	0	0	0	0	0	0	0	0	0	0	0	0	0	0	0	0	0	0	0	0	0	0	0	0	0	0	0
0	0	0	0	0	0	0	0	0	0	0	0	0	0	0	0	0	0	0	0	0	0	0	0	0	0	0	0	0	0	0	0	0	0	0	0	0	0	0	0	0	0	0	0	0	0	0	0	0	0
0	0	0	0	0	0	0	0	0	0	0	0	0	0	0	0	0	0	0	0	0	0	0	0	0	0	0	0	0	0	0	0	0	0	0	0	0	0	0	0	0	0	0	0	0	0	0	0	0	0
0	0	0	0	0	0	0	0	0	0	0	0	0	0	0	0	0	0	0	0	0	0	0	0	0	0	0	0	0	0	0	0	0	0	0	0	0	0	0	0	0	0	0	0	0	0	0	0	0	0
0	0	0	0	0	0	0	0	0	0	0	0	0	0	0	0	0	0	0	0	0	0	0	0	0	0	0	0	0	0	0	0	0	0	0	0	0	0	0	0	0	0	0	0	0	0	0	0	0	0
0	0	0	0	0	0	0	0	0	0	0	0	0	0	0	0	0	0	0	0	0	0	0	0	0	0	0	0	0	0	0	0	0	0	0	0	0	0	0	0	0	0	0	0	0	0	0	0	0	0
0	0	0	0	0	0	0	0	0	0	0	0	0	0	0	0	0	0	0	0	0	0	0	0	0	0	0	0	0	0	0	0	0	0	0	0	0	0	0	0	0	0	0	0	0	0	0	0	0	0
0	0	0	0	0	0	0	0	0	0	0	0	0	0	0	0	0	0	0	0	0	0	0	0	0	0	0	0	0	0	0	0	0	0	0	0	0	0	0	0	0	0	0	0	0	0	0	0	0	0
0	0	0	0	0	0	0	0	0	0	0	0	0	0	0	0	0	0	0	0	0	0	0	0	0	0	0	0	0	0	0	0	0	0	0	0	0	0	0	0	0	0	0	0	0	0	0	0	0	0
0	0	0	0	0	0	0	0	0	0	0	0	0	0	0	0	0	0	0	0	0	0	0	0	0	0	0	0	0	0	0	0	0	0	0	0	0	0	0	0	0	0	0	0	0	0	0	0	0	0
0	0	0	0	0	0	0	0	0	0	0	0	0	0	0	0	0	0	0	0	0	0	0	0	0	0	0	0	0	0	0	0	0	0	0	0	0	0	0	0	0	0	0	0	0	0	0	0	0	0
0	0	0	0	0	0	0	0	0	0	0	0	0	0	0	0	0	0	0	0	0	0	0	0	0	0	0	0	0	0	0	0	0	0	0	0	0	0	0	0	0	0	0	0	0	0	0	0	0	0
0	0	0	0	0	0	0	0	0	0	0	0	0	0	0	0	0	0	0	0	0	0	0	0	0	0	0	0	0	0	0	0	0	0	0	0	0	0	0	0	0	0	0	0	0	0	0	0	0	0
0	0	0	0	0	0	0	0	0	0	0	0	0	0	0	0	0	0	0	0	0	0	0	0	0	0	0	0	0	0	0	0	0	0	0	0	0	0	0	0	0	0	0	0	0	0	0	0	0	0
0	0	0	0	0	0	0	0	0	0	0	0	0	0	0	0	0	0	0	0	0	0	0	0	0	0	0	0	0	0	0	0	0	0	0	0	0	0	0	0	0	0	0	0	0	0	0	0	0	0
0	0	0	0	0	0	0	0	0	0	0	0	0	0	0	0	0	0	0	0	0	0	0	0	0	0	0	0	0	0	0	0	0	0	0	0	0	0	0	0	0	0	0	0	0	0	0	0	0	0
0	0	0	0	0	0	0	0	0	0	0	0	0	0	0	0	0	0	0	0	0	0	0	0	0	0	0	0	0	0	0	0	0	0	0	0	0	0	0	0	0	0	0	0	0	0	0	0	0	0
0	0	0	0	0	0	0	0	0	0	0	0	0	0	0	0	0	0	0	0	0	0	0	0	0	0	0	0	0	0	0	0	0	0	0	0	0	0	0	0	0	0	0	0	0	0	0	0	0	0
0	0	0	0	0	0	0	0	0	0	0	0	0	0	0	0	0	0	0	0	0	0	0	0	0	0	0	0	0	0	0	0	0	0	0	0	0	0	0	0	0	0	0	0	0	0	0	0	0	0
0	0	0	0	0	0	0	0	0	0	0	0	0	0	0	0	0	0	0	0	0	0	0	0	0	0	0	0	0	0	0	0	0	0	0	0	0	0	0	0	0	0	0	0	0	0	0	0	0	0
0	0	0	0	0	0	0	0	0	0	0	0	0	0	0	0	0	0	0	0	0	0	0	0	0	0	0	0	0	0	0	0	0	0	0	0	0	0	0	0	0	0	0	0	0	0	0	0	0	0
0	0	0	0	0	0	0	0	0	0	0	0	0	0	0	0	0	0	0	0	0	0	0	0	0	0	0	0	0	0	0	0	0	0	0	0	0	0	0	0	0	0	0	0	0	0	0	0	0	0
0	0	0	0	0	0	0	0	0	0	0	0	0	0	0	0	0	0	0	0	0	0	0	0	0	0	0	0	0	0	0	0	0	0	0	0	0	0	0	0	0	0	0	0	0	0	0	0	0	0
0	0	0	0	0	0	0	0	0	0	0	0	0	0	0	0	0	0	0	0	0	0	0	0	0	0	0	0	0	0	0	0	0	0	0	0	0	0	0	0	0	0	0	0	0	0	0	0	0	0
0	0	0	0	0	0	0	0	0	0	0	0	0	0	0	0	0	0	0	0	0	0	0	0	0	0	0	0	0	0	0	0	0	0	0	0	0	0	0	0	0	0	0	0	0	0	0	0	0	0
0	0	0	0	0	0	0	0	0	0	0	0	0	0	0	0	0	0	0	0	0	0	0	0	0	0	0	0	0	0	0	0	0	0	0	0	0	0	0	0	0	0	0	0	0	0	0	0	0	0
0	0	0	0	0	0	0	0	0	0	0	0	0	0	0	0	0	0	0	0	0	0	0	0	0	0	0	0	0	0	0	0	0	0	0	0	0	0	0	0	0	0	0	0	0	0	0	0	0	0
0	0	0	0	0	0	0	0	0	0	0	0	0	0	0	0	0	0	0	0	0	0	0	0	0	0	0	0	0	0	0	0	0	0	0	0	0	0	0	0	0	0	0	0	0	0	0	0	0	0
0	0	0	0	0	0	0	0	0	0	0	0	0	0	0	0	0	0	0	0	0	0	0	0	0	0	0	0	0	0	0	0	0	0	0	0	0	0	0	0	0	0	0	0	0	0	0	0	0	0
0	0	0	0	0	0	0	0	0	0	0	0	0	0	0	0	0	0	0	0	0	0	0	0	0	0	0	0	0	0	0	0	0	0	0	0	0	0	0	0	0	0	0	0	0	0	0	0	0	0
0	0	0	0	0	0	0	0	0	0	0	0	0	0	0	0	0	0	0	0	0	0	0	0	0	0	0	0	0	0	0	0	0	0	0	0	0	0	0	0	0	0	0	0	0	0	0	0	0	0
0	0	0	0	0	0	0	0	0	0	0	0	0	0	0	0	0	0	0	0	0	0	0	0	0	0	0	0	0	0	0	0	0	0	0	0	0	0	0	0	0	0	0	0	0	0	0	0	0	0
0	0	0	0	0	0	0	0	0	0	0	0	0	0	0	0	0	0	0	0	0	0	0	0	0	0	0	0	0	0	0	0	0	0	0	0	0	0	0	0	0	0	0	0	0	0	0	0	0	0
0	0	0	0	0	0	0	0	0	0	0	0	0	0	0	0	0	0	0	0	0	0	0	0	0	0	0	0	0	0	0	0	0	0	0	0	0	0	0	0	0	0	0	0	0	0	0	0	0	0
0	0	0	0	0	0	0	0	0	0	0	0	0	0	0	0	0	0	0	0	0	0	0	0	0	0	0	0	0	0	0	0	0	0	0	0	0	0	0	0	0	0	0	0	0	0	0	0	0	0
0	0	0	0	0	0	0	0	0	0	0	0	0	0	0	0	0	0	0	0	0	0	0	0	0	0	0	0	0	0	0	0	0	0	0	0	0	0	0	0	0	0	0	0	0	0	0	0	0	0
0	0	0	0	0	0	0	0	0	0	0	0	0	0	0	0	0	0	0	0	0	0	0	0	0	0	0	0	0	0	0	0	0	0	0	0	0	0	0	0	0	0	0	0	0	0	0	0	0	0
0	0	0	0	0	0	0	0	0	0	0	0	0	0	0	0	0	0	0	0	0	0	0	0	0	0	0	0	0	0	0	0	0	0	0	0	0	0	0	0	0	0	0	0	0	0	0	0	0	0
0	0	0	0	0	0	0	0	0	0	0	0	0	0	0	0	0	0	0	0	0	0	0	0	0	0	0	0	0	0	0	0	0	0	0	0	0	0	0	0	0	0	0	0	0	0	0	0	0	0
0	0	0	0	0	0	0	0	0	0	0	0	0	0	0	0	0	0	0	0	0	0	0	0	0	0	0	0	0	0	0	0	0	0	0	0	0	0	0	0	0	0	0	0	0	0	0	0	0	0
0	0	0	0	0	0	0	0	0	0	0	0	0	0	0	0	0	0	0	0	0	0	0	0	0	0	0	0	0	0	0	0	0	0	0	0	0	0	0	0	0	0	0	0	0	0	0	0	0	0
0	0	0	0	0	0	0	0	0	0	0	0	0	0	0	0	0	0	0	0	0	0	0	0	0	0	0	0	0	0	0	0	0	0	0	0	0	0	0	0	0	0	0	0	0	0	0	0	0	0
0	0	0	0	0	0	0	0	0	0	0	0	0	0	0	0	0	0	0	0	0	0	0	0	0	0	0	0	0	0	0	0	0	0	0	0	0	0	0	0	0	0	0	0	0	0	0	0	0	0
0	0	0	0	0	0	0	0	0	0	0	0	0	0	0	0	0	0	0	0	0	0	0	0	0	0	0	0	0	0	0	0	0	0	0	0	0	0	0	0	0	0	0	0	0	0	0	0	0	0
0	0	0	0	0	0	0	0	0	0	0	0	0	0	0	0	0	0	0	0	0	0	0	0	0	0	0	0	0	0	0	0	0	0	0	0	0	0	0	0	0	0	0	0	0	0	0	0	0	0
0	0	0	0	0	0	0	0	0	0	0	0	0	0	0	0	0	0	0	0	0	0	0	0	0	0	0	0	0	0	0	0	0	0	0	0	0	0	0	0	0	0	0	0	0	0	0	0	0	0
0	0	0	0	0	0	0	0	0	0	0	0	0	0	0	0	0	0	0	0	0	0	0	0	0	0	0	0	0	0	0	0	0	0	0	0	0	0	0	0	0	0	0	0	0	0	0	0	0	0
0	0	0	0	0	0	0	0	0	0	0	0	0	0	0	0	0	0	0	0	0	0	0	0	0	0	0	0	0	0	0	0	0	0	0	0	0	0	0	0	0	0	0	0	0	0	0	0	0	0
0	0	0	0	0	0	0	0	0	0	0	0	0	0	0	0	0	0	0	0	0	0	0	0	0	0	0	0	0	0	0	0	0	0	0	0	0	0	0	0	0	0	0	0	0	0	0	0	0	0
0	0	0	0	0	0	0	0	0	0	0	0	0	0	0	0	0	0	0	0	0	0	0	0	0	0	0	0	0	0	0	0	0	0	0	0	0	0	0	0	0	0	0	0	0	0	0	0	0	0
0	0	0	0	0	0	0	0	0	0	0	0	0	0	0	0	0	0	0	0	0	0	0	0	0	0	0	0	0	0	0	0	0	0	0	0	0	0	0	0	0	0	0	0	0	0	0	0	0	0
0	0	0	0	0	0	0	0	0	0	0	0	0	0	0	0	0	0	0	0	0	0	0	0	0	0	0	0	0	0	0	0	0	0	0	0	0	0	0	0	0	0	0	0	0	0	0	0	0	0
0	0	0	0	0	0	0	0	0	0	0	0	0	0	0	0	0	0	0	0	0	0	0	0	0	0	0	0	0	0	0	0	0	0	0	0	0	0	0	0	0	0	0	0	0	0	0	0	0	0
0	0	0	0	0	0	0	0	0	0	0	0	0	0	0	0	0	0	0	0	0	0	0	0	0	0	0	0	0	0	0	0	0	0	0	0	0	0	0	0	0	0	0	0	0	0	0	0	0	0
0	0	0	0	0	0	0	0	0	0	0	0	0	0	0	0	0	0	0	0	0	0	0	0	0	0	0	0	0	0	0	0	0	0	0	0	0	0	0	0	0	0	0	0	0	0	0	0	0	0
0	0	0	0	0	0	0	0	0	0	0	0	0	0	0	0	0	0	0	0	0	0	0	0	0	0	0	0	0	0	0	0	0	0	0	0	0	0	0	0	0	0	0	0	0	0	0	0	0	0
0	0	0	0	0	0	0	0	0	0	0	0	0	0	0	0	0	0	0	0	0	0	0	0	0	0	0	0	0	0	0	0	0	0	0	0	0	0	0	0	0	0	0	0	0	0	0	0	0	0
0	0	0	0	0	0	0	0	0	0	0	0	0	0	0	0	0	0	0	0	0	0	0	0	0	0	0	0	0	0	0	0	0	0	0	0	0	0	0	0	0	0	0	0	0	0	0	0	0	0
0	0	0	0	0	0	0	0	0	0	0	0	0	0	0	0	0	0	0	0	0	0	0	0	0	0	0	0	0	0	0	0	0	0	0	0	0	0	0	0	0	0	0	0	0	0	0	0	0	0
0	0	0	0	0	0	0	0	0	0	0	0	0	0	0	0	0	0	0	0	0	0	0	0	0	0	0	0	0	0	0	0	0	0	0	0	0	0	0	0	0	0	0	0	0	0	0	0	0	0
0	0	0	0	0	0	0	0	0	0	0	0	0	0	0	0	0	0	0	0	0	0	0	0	0	0	0	0	0	0	0	0	0	0	0	0	0	0	0	0	0	0	0	0	0	0	0	0	0	0
0	0	0	0	0	0	0	0	0	0	0	0	0	0	0	0	0	0	0	0	0	0	0	0	0	0	0	0	0	0	0	0	0	0	0	0	0	0	0	0	0	0	0	0	0	0	0	0	0	0
0	0	0	0	0	0	0	0	0	0	0	0	0	0	0	0	0	0	0	0	0	0	0	0	0	0	0	0	0	0	0	0	0	0	0	0	0	0	0	0	0	0	0	0	0	0	0	0	0	0
0	0	0	0	0	0	0	0	0	0	0	0	0	0	0	0	0	0	0	0	0	0	0	0	0	0	0	0	0	0	0	0	0	0	0	0	0	0	0	0	0	0	0	0	0	0	0	0	0	0
0	0	0	0	0	0	0	0	0	0	0	0	0	0	0	0	0	0	0	0	0	0	0	0	0	0	0	0	0	0	0	0	0	0	0	0	0	0	0	0	0	0	0	0	0	0	0	0	0	0
0	0	0	0	0	0	0	0	0	0	0	0	0	0	0	0	0	0	0	0	0	0	0	0	0	0	0	0	0	0	0	0	0	0	0	0	0	0	0	0	0	0	0	0	0	0	0	0	0	0
0	0	0	0	0	0	0	0	0	0	0	0	0	0	0	0	0	0	0	0	0	0	0	0	0	0	0	0	0	0	0	0	0	0	0	0	0	0	0	0	0	0	0	0	0	0	0	0	0	0
0	0	0	0	0	0	0	0	0	0	0	0	0	0	0	0	0	0	0	0	0	0	0	0	0	0	0	0	0	0	0	0	0	0	0	0	0	0	0	0	0	0	0	0	0	0	0	0	0	0
0	0	0	0	0	0	0	0	0	0	0	0	0	0	0	0	0	0	0	0	0	0	0	0	0	0	0	0	0	0	0	0	0	0	0	0	0	0	0	0	0	0	0	0	0	0	0	0	0	0
0	0	0	0	0	0	0	0	0	0	0	0	0	0	0	0	0	0	0	0	0	0	0	0	0	0	0	0	0	0	0	0	0	0	0	0	0	0	0	0	0	0	0	0	0	0	0	0	0	0
0	0	0	0	0	0	0	0	0	0	0	0	0	0	0	0	0	0	0	0	0	0	0	0	0	0	0	0	0	0	0	0	0	0	0	0	0	0	0	0	0	0	0	0	0	0	0	0	0	0
0	0	0	0	0	0	0	0	0	0	0	0	0	0	0	0	0	0	0	0	0	0	0	0	0	0	0	0	0	0	0	0	0	0	0	0	0	0	0	0	0	0	0	0	0	0	0	0	0	0
0	0	0	0	0	0	0	0	0	0	0	0	0	0	0	0	0	0	0	0	0	0	0	0	0	0	0	0	0	0	0	0	0	0	0	0	0	0	0	0	0	0	0	0	0	0	0	0	0	0
0	0	0	0	0	0	0	0	0	0	0	0	0	0	0	0	0	0	0	0	0	0	0	0	0	0	0	0	0	0	0	0	0	0	0	0	0	0	0	0	0	0	0	0	0	0	0	0	0	0
0	0	0	0	0	0	0	0	0	0	0	0	0	0	0	0	0	0	0	0	0	0	0	0	0	0	0	0	0	0	0	0	0	0	0	0	0	0	0	0	0	0	0	0	0	0	0	0	0	0
0	0	0	0	0	0	0	0	0	0	0	0	0	0	0	0	0	0	0	0	0	0	0	0	0	0	0	0	0	0	0	0	0	0	0	0	0	0	0	0	0	0	0	0	0	0	0	0	0	0
0	0	0	0	0	0	0	0	0	0	0	0	0	0	0	0	0	0	0	0	0	0	0	0	0	0	0	0	0	0	0	0	0	0	0	0	0	0	0	0	0	0	0	0	0	0	0	0	0	0
0	0	0	0	0	0	0	0	0	0	0	0	0	0	0	0	0	0	0	0	0	0	0	0	0	0	0	0	0	0	0	0	0	0	0	0	0	0	0	0	0	0	0	0	0	0	0	0	0	0
0	0	0	0	0	0	0	0	0	0	0	0	0	0	0	0	0	0	0	0	0	0	0	0	0	0	0	0	0	0	0	0	0	0	0	0	0	0	0	0	0	0	0	0	0	0	0	0	0	0
0	0	0	0	0	0	0	0	0	0	0	0	0	0	0	0	0	0	0	0	0	0	0	0	0	0	0	0	0	0	0	0	0	0	0	0	0	0	0	0	0	0	0	0	0	0	0	0	0	0
0	0	0	0	0	0	0	0	0	0	0	0	0	0	0	0	0	0	0	0	0	0	0	0	0	0	0	0	0	0	0	0	0	0	0	0	0	0	0	0	0	0	0	0	0	0	0	0	0	0
0	0	0	0	0	0	0	0	0	0	0	0	0	0	0	0	0	0	0	0	0	0	0	0	0	0	0	0	0	0	0	0	0	0	0	0	0	0	0	0	0	0	0	0	0	0	0	0	0	0
0	0	0	0	0	0	0	0	0	0	0	0	0	0	0	0	0	0	0	0	0	0	0	0	0	0	0	0	0	0	0	0	0	0	0	0	0	0	0	0	0	0	0	0	0	0	0	0	0	0
0	0	0	0	0	0	0	0	0	0	0	0	0	0	0	0	0	0	0	0	0	0	0	0	0	0	0	0	0	0	0	0	0	0	0	0	0	0	0	0	0	0	0	0	0	0	0	0	0	0
0	0	0	0	0	0	0	0	0	0	0	0	0	0	0	0	0	0	0	0	0	0	0	0	0	0	0	0	0	0	0	0	0	0	0	0	0	0	0	0	0	0	0	0	0	0	0	0	0	0
0	0	0	0	0	0	0	0	0	0	0	0	0	0	0	0	0	0	0	0	0	0	0	0	0	0	0	0	0	0	0	0	0	0	0	0	0	0	0	0	0	0	0	0	0	0	0	0	0	0
0	0	0	0	0	0	0	0	0	0	0	0	0	0	0	0	0	0	0	0	0	0	0	0	0	0	0	0	0	0	0	0	0	0	0	0	0	0	0	0	0	0	0	0	0	0	0	0	0	0
0	0	0	0	0	0	0	0	0	0	0	0	0	0	0	0	0	0	0	0	0	0	0	0	0	0	0	0	0	0	0	0	0	0	0	0	0	0	0	0	0	0	0	0	0	0	0	0	0	0
0	0	0	0	0	0	0	0	0	0	0	0	0	0	0	0	0	0	0	0	0	0	0	0	0	0	0	0	0	0	0	0	0	0	0	0	0	0	0	0	0	0	0	0	0	0	0	0	0	0
0	0	0	0	0	0	0	0	0	0	0	0	0	0	0	0	0	0	0	0	0	0	0	0	0	0	0	0	0	0	0	0	0	0	0	0	0	0	0	0	0	0	0	0	0	0	0	0	0	0
0	0	0	0	0	0	0	0	0	0	0	0	0	0	0	0	0	0	0	0	0	0	0	0	0	0	0	0	0	0	0	0	0	0	0	0	0	0	0	0	0	0	0	0	0	0	0	0	0	0
0	0	0	0	0	0	0	0	0	0	0	0	0	0	0	0	0	0	0	0	0	0	0	0	0	0	0	0	0	0	0	0	0	0	0	0	0	0	0	0	0	0	0	0	0	0	0	0	0	0
0	0	0	0	0	0	0	0	0	0	0	0	0	0	0	0	0	0	0	0	0	0	0	0	0	0	0	0	0	0	0	0	0	0	0	0	0	0	0	0	0	0	0	0	0	0	0	0	0	0
[truncated: 47 more columns]
