# Supplementary material for: A novel user-centric happiness model for personalized tour recommendations
Source: PeerJ Comput Sci. 2025 Apr 22;11:e2837. doi: 10.7717/peerj-cs.2837 (PMC12192884; doi:10.7717/peerj-cs.2837)
Supplement: Supplemental Information 3 [file peerj-cs-11-2837-s003.zip › HM/pr01_10/pr02/Location.txt]

30.219	24.786
33.588	30.75
48.828	65.314
86.176	59.344
39.27	-33.057
-23.37	86.853
48.132	95.593
-16.357	93.311
-57.703	-65.601
7.147	32.684
42.95	68.701
37.085	-2.112
77.759	55.817
-17.462	-56.567
58.575	59.888
57.776	15.344
-22.327	36.072
-7.08	30.493
55.658	60.425
-14.307	11.456
-29.724	24.268
43.219	0.739
45.184	35.474
64.484	2.24
55.078	72.241
16.925	15.741
45.038	-3.723
-76.782	5.939
36.169	0.256
29.218	8.936
65.057	5.225
42.175	-22.284
25.574	31.726
31.561	37.262
66.498	-54.169
46.576	-17.938
65.063	40.875
-2.716	24.768
-40.002	3.87
-73.505	57.043
81.146	-25.714
12.006	-7.965
42.761	38.092
3.857	-23.181
-7.367	24.39
35.944	-11.835
52.075	9.692
30.725	30.701
41.223	77.924
68.884	-40.546
76.312	86.67
63.934	78.54
29.15	-9.961
85.522	39.954
31.775	3.87
-20.544	19.086
55.353	43.817
35.406	10.278
25.464	-0.287
12.396	0.244
18.359	20.917
27.96	-15.039
-3.192	19.879
9.332	-41.351
-20.581	38.177
27.82	28.729
59.027	42.31
56.311	58.734
-51.654	-0.342
2.576	32.721
15.131	-3.046
66.595	34.937
19.476	20.142
-1.172	20.648
-21.204	13.66
98.846	1.257
82.593	72.003
30.017	-30.896
33.228	41.663
39.49	-8.539
54.498	70.813
3.058	10.248
51.831	-16.87
76.416	11.346
5.243	0.238
50.592	34.247
-5.231	-2.081
24.194	25.836
33.63	37.585
31.445	-7.001
30.707	-28.168
49.86	1.038
-35.767	14.142
-29.309	4.889
19.049	41.974
27.6	13.934
52.832	50.684
