# Supplementary material for: A novel user-centric happiness model for personalized tour recommendations
Source: PeerJ Comput Sci. 2025 Apr 22;11:e2837. doi: 10.7717/peerj-cs.2837 (PMC12192884; doi:10.7717/peerj-cs.2837)
Supplement: Supplemental Information 3 [file peerj-cs-11-2837-s003.zip › HM/pr01_10/pr02/SC/Score.txt]

0
0.16
0.48
0.12
0.6
0.52
0.8
0.84
0.16
1
0.84
0.28
0.12
0.36
0.2
0.8
0.84
0.76
0.08
0.64
0.72
0.96
0.96
0.32
0.64
0.76
0.48
0.36
0.12
0.6
0.16
0.96
0.88
0.56
0.44
0.8
0.2
0.44
0.48
0.28
0.04
0.92
0.52
0.16
0.92
0.68
0.52
0.36
0.4
0.88
0.84
0.52
1
0.32
0.8
0.12
0.16
0.52
0.72
0.04
0.4
0.64
0.36
0.52
0.92
0.56
0.2
0.04
0.24
0.8
0.4
0.76
0.96
0.12
0.2
0.52
0.2
0.16
0.48
0.44
0.8
0.52
0.04
0.12
0.08
0.92
0.32
1
0.72
0.16
0.2
0.84
0.92
0.76
0.08
0.84
0.4
