# Supplementary material for: A novel user-centric happiness model for personalized tour recommendations
Source: PeerJ Comput Sci. 2025 Apr 22;11:e2837. doi: 10.7717/peerj-cs.2837 (PMC12192884; doi:10.7717/peerj-cs.2837)
Supplement: Supplemental Information 3 [file peerj-cs-11-2837-s003.zip › HM/pr01_10/pr02/Visiting_Time.txt]

0
12
1
1
15
10
12
15
16
18
9
5
19
11
12
13
8
14
9
2
25
6
16
18
4
17
4
22
12
13
5
24
12
16
8
10
15
21
5
9
5
9
20
14
24
23
12
13
19
21
5
9
23
8
5
8
10
9
21
12
8
4
14
19
23
4
9
1
21
20
24
22
25
19
14
11
22
25
5
10
4
4
6
22
17
22
3
25
22
23
16
13
23
1
11
19
21
