# Supplementary material for: A novel user-centric happiness model for personalized tour recommendations
Source: PeerJ Comput Sci. 2025 Apr 22;11:e2837. doi: 10.7717/peerj-cs.2837 (PMC12192884; doi:10.7717/peerj-cs.2837)
Supplement: Supplemental Information 3 [file peerj-cs-11-2837-s003.zip › HM/pr01_10/pr03 (1).txt]

5 9 144 4
460 190
 0 -18.391 1.121 0 0 0 0 0 1000
 1 -55.280 -24.371 25 9 4 1 15 392 514
 2 -48.297 53.314 13 22 4 1 15 310 452
 3 -49.072 -38.489 20 10 4 1 15 453 612
 4 25.311 -18.561 16 24 4 1 15 472 605
 5 -24.469 -3.815 4 25 4 1 15 169 267
 6 24.591 -17.896 2 6 4 1 15 154 274
 7 -10.419 60.364 7 22 4 1 15 97 266
 8 38.177 -35.175 15 1 4 1 15 286 386
 9 -68.280 93.073 10 19 4 1 15 185 293
 10 -30.792 -57.336 4 19 4 1 15 467 596
 11 -37.061 -12.122 19 5 4 1 15 346 436
 12 -15.741 -47.638 10 9 4 1 15 455 604
 13 -63.379 -22.919 15 8 4 1 15 277 404
 14 -43.109 -43.439 4 14 4 1 15 436 562
 15 -25.623 13.599 17 4 4 1 15 88 208
 16 -2.625 16.632 4 7 4 1 15 301 440
 17 -41.577 -28.497 3 10 4 1 15 144 253
 18 2.081 12.885 9 22 4 1 15 396 519
 19 3.925 -47.845 25 17 4 1 15 433 533
 20 -83.295 26.324 14 10 4 1 15 203 363
 21 -6.458 26.355 23 8 4 1 15 376 486
 22 3.290 6.732 7 14 4 1 15 370 506
 23 -34.869 30.426 7 12 4 1 15 244 335
 24 15.546 -36.273 1 17 4 1 15 320 413
 25 12.842 5.127 10 19 4 1 15 473 631
 26 -48.450 -24.426 15 25 4 1 15 242 420
 27 -88.538 -10.461 1 25 4 1 15 445 539
 28 -29.773 0.995 2 6 4 1 15 105 217
 29 9.827 38.416 9 21 4 1 15 193 359
 30 1.410 92.938 10 3 4 1 15 292 388
 31 -79.303 15.381 2 19 4 1 15 287 439
 32 -30.652 40.063 23 16 4 1 15 285 422
 33 18.927 21.637 15 21 4 1 15 409 557
 34 45.087 -59.906 13 17 4 1 15 417 580
 35 -34.949 -3.815 16 19 4 1 15 290 428
 36 81.201 -74.744 21 6 4 1 15 169 299
 37 15.594 -28.455 1 10 2 2 5 10 145 251
 38 -72.192 29.547 18 22 2 2 5 10 147 241
 39 -42.914 -22.675 17 17 2 2 5 10 87 189
 40 -76.392 -57.489 13 16 2 2 5 10 362 516
 41 -28.540 12.073 5 5 2 2 5 10 273 407
 42 -61.389 26.526 23 1 2 2 5 10 279 429
 43 -8.472 12.616 20 21 2 2 5 10 418 547
 44 -61.475 33.392 1 20 2 2 5 10 388 494
 45 -34.674 -27.588 2 6 2 2 5 10 442 544
 46 10.315 -12.518 15 1 2 2 5 10 269 397
 47 -83.014 77.002 20 11 2 2 5 10 451 578
 48 -40.417 49.988 9 22 2 2 5 10 463 582
 49 83.832 33.905 13 25 2 2 5 10 152 249
 50 -20.563 -75.830 4 18 2 2 5 10 182 272
 51 15.442 -18.719 15 9 2 2 5 10 91 195
 52 -59.937 -65.802 5 23 2 2 5 10 269 447
 53 5.151 47.815 8 17 2 2 5 10 198 375
 54 46.008 14.990 19 4 2 2 5 10 76 213
 55 82.977 -1.660 16 1 2 2 5 10 134 254
 56 39.893 -38.916 11 14 2 2 5 10 201 339
 57 90.839 -83.539 23 11 2 2 5 10 274 432
 58 7.068 0.067 14 7 2 2 5 10 167 288
 59 18.958 40.088 24 21 2 2 5 10 270 448
 60 -80.487 58.209 5 3 2 2 5 10 460 595
 61 64.459 -62.946 5 18 2 2 5 10 318 471
 62 -43.616 -26.117 23 5 2 2 5 10 111 234
 63 -18.408 10.303 3 6 2 2 5 10 400 558
 64 -43.921 63.251 10 22 2 2 5 10 91 214
 65 11.353 26.221 23 13 2 2 5 10 109 269
 66 -6.995 38.239 23 17 2 2 5 10 324 468
 67 74.084 -34.216 20 5 2 2 5 10 203 335
 68 14.301 -0.800 5 7 2 2 5 10 176 350
 69 -94.141 -48.779 14 1 2 2 5 10 86 216
 70 15.332 -42.169 1 3 2 2 5 10 315 416
 71 -46.637 -16.461 10 10 2 2 5 10 355 448
 72 -0.958 -81.000 3 5 2 2 5 10 243 422
 73 -37.445 -42.505 4 1 1 4 1 2 4 8 420 577
 74 -3.680 -69.073 23 17 1 4 1 2 4 8 324 457
 75 34.894 -20.898 21 14 1 4 1 2 4 8 311 475
 76 45.544 51.410 3 4 1 4 1 2 4 8 92 212
 77 -31.927 88.239 21 10 1 4 1 2 4 8 470 635
 78 -13.580 -26.959 25 25 1 4 1 2 4 8 390 515
 79 12.653 -48.340 5 11 1 4 1 2 4 8 253 373
 80 -46.179 -38.269 11 16 1 4 1 2 4 8 304 411
 81 -29.620 35.083 10 25 1 4 1 2 4 8 269 438
 82 13.696 43.988 5 20 1 4 1 2 4 8 204 370
 83 38.342 -46.338 3 3 1 4 1 2 4 8 456 571
 84 -26.227 24.506 13 7 1 4 1 2 4 8 182 273
 85 90.009 -43.640 19 2 1 4 1 2 4 8 293 412
 86 -6.995 22.522 13 6 1 4 1 2 4 8 170 317
 87 -29.993 -28.851 8 14 1 4 1 2 4 8 183 276
 88 -56.268 -64.740 13 14 1 4 1 2 4 8 251 400
 89 -87.415 90.796 15 2 1 4 1 2 4 8 325 460
 90 -5.762 54.034 10 15 1 4 1 2 4 8 315 416
 91 -34.845 -27.185 4 22 1 4 1 2 4 8 310 441
 92 -16.479 16.180 23 4 1 4 1 2 4 8 95 266
 93 23.712 29.492 23 22 1 4 1 2 4 8 378 526
 94 -40.991 46.594 14 19 1 4 1 2 4 8 406 545
 95 -53.516 -21.619 20 5 1 4 1 2 4 8 436 535
 96 -17.560 37.494 3 10 1 4 1 2 4 8 334 461
 97 -37.311 56.836 5 4 1 4 1 2 4 8 292 411
 98 71.515 22.510 16 7 1 4 1 2 4 8 430 575
 99 -41.864 27.710 21 11 1 4 1 2 4 8 141 299
100 14.819 -82.117 4 14 1 4 1 2 4 8 355 532
101 30.316 -55.322 2 2 1 4 1 2 4 8 135 238
102 -39.172 47.998 11 12 1 4 1 2 4 8 193 321
103 -94.415 15.192 15 12 1 4 1 2 4 8 192 322
104 -7.806 11.273 16 24 1 4 1 2 4 8 185 291
105 28.571 -49.908 3 8 1 4 1 2 4 8 115 286
106 -20.654 24.554 21 4 1 4 1 2 4 8 111 284
107 -30.963 -18.903 21 25 1 4 1 2 4 8 339 493
108 1.721 -20.447 25 6 1 4 1 2 4 8 214 351
109 -31.012 -21.106 12 9 1 4 1 2 4 8 452 553
110 -85.718 -28.015 21 23 1 4 1 2 4 8 282 419
111 58.826 -63.043 6 15 1 4 1 2 4 8 412 532
112 -15.753 -52.686 2 7 1 4 1 2 4 8 447 603
113 -71.661 51.184 24 6 1 4 1 2 4 8 350 524
114 -92.633 -6.598 21 5 1 4 1 2 4 8 337 456
115 33.508 -49.255 24 12 1 4 1 2 4 8 110 235
116 59.314 54.095 11 3 1 4 1 2 4 8 119 268
117 30.737 -28.436 12 22 1 4 1 2 4 8 280 396
118 -55.896 18.457 22 18 1 4 1 2 4 8 82 214
119 -89.960 -39.532 19 16 1 4 1 2 4 8 418 574
120 36.438 20.819 8 5 1 4 1 2 4 8 201 320
121 -53.674 -56.427 9 1 1 4 1 2 4 8 429 580
122 -31.866 32.538 10 8 1 4 1 2 4 8 90 190
123 5.658 12.756 5 20 1 4 1 2 4 8 353 511
124 -52.905 42.804 14 17 1 4 1 2 4 8 394 537
125 47.131 -45.465 7 11 1 4 1 2 4 8 358 455
126 30.792 9.869 5 8 1 4 1 2 4 8 131 274
127 -45.209 -56.293 22 15 1 4 1 2 4 8 369 520
128 10.919 13.306 5 16 1 4 1 2 4 8 270 449
129 -32.990 -34.003 1 6 1 4 1 2 4 8 287 408
130 -40.869 30.579 9 24 1 4 1 2 4 8 85 177
131 -69.348 80.408 16 10 1 4 1 2 4 8 258 352
132 -58.966 -29.541 14 4 1 4 1 2 4 8 356 450
133 -36.847 -33.710 21 10 1 4 1 2 4 8 226 318
134 -21.820 65.369 8 17 1 4 1 2 4 8 363 482
135 22.980 -41.010 7 5 1 4 1 2 4 8 359 512
136 -77.557 59.814 24 14 1 4 1 2 4 8 232 408
137 -47.205 67.725 24 16 1 4 1 2 4 8 315 442
138 -21.606 35.168 16 11 1 4 1 2 4 8 196 335
139 -55.676 -31.384 4 25 1 4 1 2 4 8 187 288
140 -85.229 88.788 7 4 1 4 1 2 4 8 354 500
141 -3.918 -63.525 13 12 1 4 1 2 4 8 270 374
142 -58.557 59.375 25 19 1 4 1 2 4 8 474 617
143 -24.542 14.935 10 6 1 4 1 2 4 8 375 476
144 -48.779 16.968 24 23 1 4 1 2 4 8 464 559
