# Supplementary material for: A novel user-centric happiness model for personalized tour recommendations
Source: PeerJ Comput Sci. 2025 Apr 22;11:e2837. doi: 10.7717/peerj-cs.2837 (PMC12192884; doi:10.7717/peerj-cs.2837)
Supplement: Supplemental Information 3 [file peerj-cs-11-2837-s003.zip › HM/pr01_10/pr03/Connection_2.txt]

0.690378971422552	0.197180166609898	0.740226350757378	0.730942369089643	0.507539432840622	0.584117874160440	0.173872581219841	0.767167326961761	0.485409746845083	0.821187937586107	0.0590006560132940	0.269315561285591	0.216618653050954	0.942333565255879	0.491638689481188	0.223978228631158	0.925628506121702	0.382125381966616	0.748612395019497	0.893338800772102	0.749899621601102	0.149189050739112	0.623226600518736	0.573348322709510	0.383492577096866	0.753396893531811	0.0587079735352747	0.750387728570827	0.0187575605325735	0.238472474505746	0.487966935027708	0.970891822989517	0.531737749887047	0.621766582884870	0.341639635855310	0.791427651958751	0.488701791429067	0.736683996275155	0.591661169546859	0.987838140649245	0.301186798583765	0.0155700059348123	0.691342525516566	0.498400706638179	0.0154919267166138	0.870881963961953	0.954606572458795	0.681936027626139	0.0522890879258073	0.902015092057908
0.916110991185801	0.138134103924282	0.928533626713775	0.399189957754266	0.0169317614742199	0.935781882313208	0.628088747061694	0.506395945596705	0.534120373123016	0.780659827580594	0.807065246357302	0.747361007520732	0.944624400930268	0.962624301618331	0.871946865737133	0.938995880212736	0.0793062229328573	0.802253827704269	0.880130632583803	0.116114734244972	0.399918678074058	0.605704107685869	0.403859108104906	0.479437735611087	0.306741681157826	0.108462727659810	0.716922484605043	0.717708521064808	0.756178261345793	0.158590004315138	0.849726613874563	0.943316456485009	0.941744571731829	0.359415388181933	0.254814909613718	0.547701604098777	0.480632404984309	0.586126239760693	0.501759908352178	0.461886012622409	0.414614228916631	0.614081828301959	0.602278481854439	0.833516008259409	0.887162491870093	0.105837808217341	0.605101118043376	0.980707204571864	0.402660219619237	0.820181323756936
0.561681506659071	0.572207583753659	0.367326652104583	0.520005914418623	0.198533614174412	0.0169456181073162	0.684624313773261	0.929288888501049	0.898091210739941	0.883217750839356	0.0115337587260201	0.616171292542024	0.534356434041321	0.275108572899492	0.678174011548088	0.662382643201197	0.0911161358738342	0.413259770454115	0.383434724260573	0.838364937576196	0.699505885991851	0.820674288993112	0.648574478537043	0.118815905142415	0.319731700025791	0.890810527718421	0.298499726118650	0.732913124458696	0.440745734856718	0.0382309640972947	0.883786952593145	0.643864045908626	0.771150219539366	0.474952008689775	0.859574406759648	0.310450996861747	0.277361960429856	0.726697350770016	0.861399928336912	0.765912053978215	0.958603946887551	0.158757439866516	0.905657742724322	0.346033784581247	0.654090076270818	0.661076934659088	0.825419399524487	0.337224545997570	0.863053732214301	0.238078527478863
0.590664381096453	0.103471794220305	0.121418850027110	0.124675106362542	0.374250265463143	0.312749197331269	0.167537171310358	0.552822172959481	0.483085333773718	0.0315705482350678	0.197528976126366	0.406551234929783	0.839282292657564	0.844331318066207	0.496413195163245	0.405841414008632	0.795978964876099	0.268349772842528	0.0998465876454174	0.276023976363973	0.0877899245302248	0.382638965182573	0.560979784166766	0.550470847035058	0.230529952365227	0.357078913494533	0.995926738129672	0.315495753470161	0.350131566494761	0.611597568916636	0.931470695963803	0.428537252585381	0.988439657760820	0.313957358549112	0.557167379829784	0.895317943523100	0.766978380282194	0.392329652947299	0.367586094427258	0.747290747486697	0.198469719149081	0.381189470450881	0.164265390976272	0.0436915964946556	0.954637742628937	0.484470603865160	0.150345992966083	0.383124267964441	0.0501919445944073	0.146404225760056
0.349529934194751	0.829816238777565	0.158734264473487	0.660106683871953	0.726523772458602	0.658955330882427	0.149075670127591	0.224137094899654	0.0730136331887896	0.982129962924581	0.711162781541782	0.655093684110602	0.967465442870967	0.879177422560711	0.863095465053766	0.404815332052529	0.116118805444995	0.258287347709608	0.743409056724470	0.242963365514156	0.663085210932649	0.489341178627371	0.195368548828860	0.699857872076612	0.886074097635024	0.150591044754797	0.0845759081843179	0.670506878918865	0.883870010917237	0.426455248729769	0.150489382476148	0.836139472566153	0.542175044619946	0.0664633986451106	0.967442386984504	0.366257359643026	0.755408129964550	0.886156911486158	0.588252554756451	0.470031937809062	0.493990668464467	0.424770298807460	0.345834796235479	0.804295347077181	0.382762178704523	0.107236876162483	0.594476924703570	0.746646467800159	0.0490306923489530	0.797800711759627
0.318996938348103	0.818573489886986	0.867480419103559	0.424704212816413	0.639861643165294	0.331174651752610	0.142438909631977	0.687138071833027	0.765015922640334	0.878288812987608	0.501726544742431	0.456958296526869	0.988497476811434	0.625005004667070	0.481895961095895	0.489573859752454	0.00508790776121959	0.774832831292660	0.170807511162956	0.348204420830013	0.388027245112449	0.260687207349483	0.0825160808860134	0.707421603927301	0.487287285622138	0.790381351686735	0.0152097849925669	0.114069136243394	0.959867074719371	0.887757706884249	0.0312625251452074	0.144608470148255	0.694500379191257	0.243020466974506	0.928483942796230	0.329022427449468	0.299786030379816	0.960270491221062	0.0590624062036998	0.448239574133490	0.0894395131519330	0.681174495838611	0.474933977135167	0.680996085440988	0.600172112666501	0.660862745335126	0.756067445445603	0.718820628558915	0.308575734614260	0.905024673685265
0.0155591543251272	0.776709843147802	0.486686484379668	0.857600329136661	0.980868993684954	0.339907661182563	0.0926432042210184	0.281673066203244	0.483019648697959	0.647775640870190	0.824173074337879	0.749248092515603	0.368441966681267	0.461631728353811	0.0497037895908827	0.332033755793572	0.0169633324022742	0.707115479994430	0.766338520571942	0.162310315061158	0.434635108884868	0.211519333467678	0.727700434239164	0.241958613651343	0.0410786780059867	0.533599513916600	0.199679991894817	0.949210249020461	0.580103504316630	0.557903342461956	0.195924177688613	0.166214005411222	0.471984057383777	0.605842946128730	0.411616798417751	0.614757056501925	0.483628293131689	0.578015943017478	0.737914041449175	0.803785534350156	0.840809575303301	0.386247195945590	0.348737544126859	0.823885883046352	0.252954015964177	0.0686231674248543	0.123246208375425	0.984108262603594	0.441994488807991	0.673968347518704
0.415610753717267	0.766236700210105	0.200432828301792	0.958616487799445	0.388461701332669	0.785730427941142	0.917323787551327	0.863479256365445	0.168724333470936	0.706508196336295	0.166985623014084	0.103417109103591	0.524902566263428	0.692734389620857	0.590189249283240	0.960545689243652	0.569121708403015	0.432491746955300	0.680151525516895	0.811152969168434	0.794604201676334	0.583593009883829	0.521446246139553	0.491268439865606	0.711928020202070	0.306902549696997	0.807167164353770	0.478182494448151	0.511989348501778	0.363471620975289	0.636973574317451	0.914477198159967	0.254752698722498	0.432007209185288	0.0753334399747762	0.196048647134320	0.399227171085305	0.324736984222054	0.395384047514422	0.599512041021461	0.644450758285573	0.253976143967646	0.577055557055799	0.132543942562711	0.600510802619205	0.718598555984410	0.988024975918151	0.436302252568292	0.418567981797563	0.348489477199963
0.929594527860141	0.754453442485569	0.253041312565035	0.244479131433230	0.123095482488551	0.227954545199013	0.853294511830445	0.277893168593883	0.293757140617899	0.948744631138498	0.844952226920724	0.160395681713701	0.651914297909639	0.314158690870318	0.498085677201294	0.876915569436663	0.960129247584365	0.365192333433345	0.218565227605142	0.0685841561789696	0.300597145188489	0.809073338070122	0.516722076854278	0.553330252907923	0.643612022569365	0.414518346306879	0.470186892994059	0.595364202114135	0.314866895303032	0.373223443125053	0.750836748594279	0.481419932889647	0.175429078554373	0.435133629530446	0.971707186623376	0.327196477954204	0.378661252832096	0.0422450696828389	0.216760797621743	0.426882525344726	0.00757748393025215	0.768899465016159	0.560850189534573	0.0553622365866495	0.203126291444114	0.549240213107125	0.0685505574126307	0.554472484280772	0.454994325899252	0.870640903851621
0.333854688627362	0.252797259235283	0.703166574175468	0.757089329468743	0.871007217100367	0.0628315360819040	0.357131779377951	0.642104400245411	0.274591847950173	0.432093590594561	0.298918350339961	0.556029708883778	0.153215703726754	0.515959230114952	0.938311090889402	0.504170530155890	0.123734386809342	0.870907400425315	0.535020286529529	0.735233645079612	0.385213835471593	0.433082577943715	0.0255985337046128	0.440694218543234	0.954067316765326	0.732279984413921	0.312514713839175	0.600478999716022	0.324264136888432	0.536709552227173	0.308834194961734	0.399168668661116	0.888764717275293	0.0949927509653663	0.372587894325040	0.177352255173278	0.507945945869516	0.396558502879629	0.162589417342063	0.312192437365737	0.958096329922833	0.182140483563206	0.961405790637888	0.839518460490503	0.683678620348649	0.984246489828159	0.198985943964795	0.902354136107669	0.191100067628510	0.570126111818628
0.302524581930415	0.811886234186102	0.766930287416905	0.970791655411240	0.792206179018602	0.936603444705395	0.0920657778132953	0.519869130557496	0.292278309586165	0.911198313584700	0.583110825480003	0.415145828101933	0.0877866828515624	0.345124039079241	0.00533683181751110	0.107203804061480	0.0942301037166091	0.746898793087178	0.612997637577687	0.759388360119496	0.878944209242492	0.501170619723479	0.464682191728454	0.668296653931713	0.661807001319359	0.378910074527401	0.285839203927900	0.396262785094203	0.0721389407881151	0.0621315373466761	0.425672499178113	0.519999048322184	0.704656290269401	0.0594154637719389	0.105532762450300	0.458331255391363	0.767680005205200	0.730179479794580	0.596189823941485	0.309687121568290	0.223987189553821	0.998521762209575	0.484254913518106	0.789196106790777	0.151722425962536	0.0596392722443759	0.228648016262577	0.116443316329269	0.0412386937806085	0.215502447310865
0.136978859256918	0.426305605847613	0.485457130573682	0.687439151687110	0.853439781849767	0.0586151137028759	0.332210641759164	0.715768780454493	0.941230378005847	0.983159902467651	0.972137917169000	0.331789567822961	0.247101665458832	0.555927642817956	0.963048544104673	0.568366429832003	0.654170948190164	0.293565276306139	0.862393117149804	0.0628367334326350	0.904167919561144	0.675242645361573	0.498249379407801	0.934103536788183	0.281605671299071	0.331937196655904	0.980255229076050	0.0849780066054875	0.434484916157409	0.603667616215031	0.627367700391798	0.917019616810537	0.0879969844988744	0.873154424958308	0.246376399625405	0.800968193303163	0.386834585865278	0.606972113297371	0.137636169690772	0.718958064681797	0.229781402304199	0.321243716660285	0.474722696040290	0.989122625514489	0.330314273071118	0.466955214182013	0.317256579975110	0.0770873758020716	0.628455208881491	0.247412366901468
0.617686137336525	0.869249438561692	0.923891114043159	0.598189555447216	0.827380801553601	0.0597010885111704	0.0674618164920193	0.489237710981937	0.408749544077655	0.440978005777931	0.859309600090392	0.214732096191315	0.137936744093375	0.713188172113477	0.828098023731927	0.381120322258685	0.216961668298370	0.267430954032018	0.0277965969108348	0.796942054422843	0.785361875884593	0.760136660656909	0.247767966711230	0.652240574318915	0.778931102641445	0.164852155581891	0.758295752382823	0.261505344516019	0.593759408272371	0.110736075557575	0.623781265329180	0.665958315285279	0.661183228326667	0.166311529884529	0.886852078607655	0.435425952011192	0.642585400347708	0.718989571893021	0.00985511989485255	0.687238575904651	0.778080495431647	0.120657120118272	0.558882690052284	0.0283832679816299	0.773900510336012	0.0434242073493236	0.509201452369207	0.842634108505962	0.796339287976499	0.0389562025295398
0.545670319466333	0.144616862064860	0.621760453964666	0.473191720970247	0.983820321293336	0.522001163291585	0.0880460643683318	0.225934650659564	0.417461695198527	0.249757422949717	0.721279815242853	0.771853885932038	0.717602896604408	0.360792065218542	0.754940724363489	0.600294701918509	0.245063971791818	0.474662969993381	0.565773004458433	0.0950094877614598	0.309583092226279	0.517351678702891	0.838625282941298	0.167203507056785	0.0739286702749498	0.376288210953639	0.130439081741873	0.265062445239380	0.345503008414516	0.183793959412115	0.588151636509205	0.100061730061872	0.909387853483448	0.141567659282319	0.693673965869013	0.0830302290532925	0.306760393942675	0.250995522299922	0.825038104339279	0.553299929263345	0.992295550943060	0.777144546272998	0.699392338659453	0.755970793930046	0.342534018608693	0.966702368052478	0.385840353251938	0.322957889943201	0.559835322235830	0.366396360511695
0.924069265520475	0.951382347206177	0.224506211168768	0.125151790113837	0.324343504752276	0.975904676999654	0.723048930533450	0.411879214282181	0.465873305107619	0.629496081188040	0.671914538979955	0.727461314069302	0.0136864983323347	0.169218850747047	0.751777209563079	0.0514175703231924	0.181081202849665	0.187584947206236	0.0918296288961732	0.0299750050453371	0.0163972967873501	0.642343829875485	0.932091658686378	0.240046094259779	0.289663622288110	0.589347247790253	0.627205606328554	0.503889696580875	0.497011213136663	0.507713883905072	0.307471867781676	0.928956584016032	0.733938849982134	0.655121724576600	0.239958067518938	0.581771955724115	0.412562864795853	0.0533380279123068	0.186944500564797	0.879111072643936	0.546846959966694	0.962254533060639	0.900073189073719	0.165009617133422	0.0632271870304170	0.434133311569035	0.952748521921945	0.466116090746485	0.705866606159803	0.657880402316800
0.211502677551215	0.152904028971149	0.821178409563202	0.473389707041886	0.246486940534673	0.0474235160942579	0.410705835589448	0.278590734746440	0.312840959582307	0.598409080863771	0.798976346960437	0.841730384619372	0.618350083922837	0.650221047075236	0.179965910192210	0.697636367319343	0.901138016066568	0.464466964322128	0.344310353937960	0.901613212536653	0.165233318528165	0.112401162384159	0.986691072831841	0.385329277483203	0.331322055476833	0.343622172090968	0.457437816376705	0.212930855036610	0.410438682804037	0.503890737444895	0.325271860972001	0.225968049928739	0.255023115094119	0.0857359318733074	0.874929347177593	0.554001982694689	0.121218052686517	0.759054801888573	0.0793977979986418	0.0646393171297389	0.102571603493088	0.392392740238865	0.282247459029148	0.306987628427167	0.729303898663167	0.106433049713379	0.332115701065924	0.712688721944666	0.228367065133485	0.732768588257511
0.832025933805065	0.0399224040976461	0.169686621453611	0.684731746894041	0.189359523374431	0.452609491356637	0.520114671960448	0.338363838808921	0.861368013952876	0.0100671538001003	0.804518616121263	0.152284967917841	0.973932179792817	0.337755832708542	0.308115977038429	0.775213110489445	0.433823860999148	0.932089536286421	0.766412145763985	0.738673113166058	0.256228218346173	0.209520405745422	0.658207259238718	0.320670954675652	0.203541601353575	0.272555786293764	0.676300156497016	0.354019849461877	0.278114782600623	0.408331930548133	0.944396568797892	0.828051236586824	0.163059051392672	0.774930835883425	0.727400280993118	0.0357686292862055	0.717995855397648	0.785931524533183	0.0909660521737129	0.891302966297438	0.0561591923673714	0.675611159732819	0.702968833937911	0.363936067693883	0.597879747335552	0.580651828442955	0.664657810582860	0.452791388146769	0.0739657918434791	0.0808761287775999
0.383957443399118	0.387151061929909	0.920881640236877	0.418846218992721	0.0214328754607357	0.792205122237973	0.270222863091048	0.692082524819790	0.556111253194412	0.536426751692837	0.349945996879676	0.816202698651317	0.586312315628180	0.522888247080157	0.936634241849842	0.817759951416462	0.456558731898875	0.522796506220548	0.556933847166802	0.0962198422689039	0.474407078844553	0.483934667149262	0.244930190237255	0.577733139531681	0.586212208696592	0.250681678180607	0.707187127603622	0.194788592187488	0.843514965065968	0.632575308242327	0.867876096920514	0.924522622093081	0.252855560574153	0.523517125075919	0.725466299370454	0.164748138029941	0.522809319682984	0.0846335518355963	0.754511371955319	0.625345110588510	0.226458341929370	0.296858658865423	0.622673588215207	0.426262070374959	0.0428158710660805	0.0562575089624996	0.806117902144354	0.312838877332151	0.398400551977714	0.167077342667157
0.771434496925616	0.288972277255979	0.775751927868853	0.350823587755017	0.266122696775053	0.834583118379598	0.723809565656256	0.725038047544903	0.552978171342966	0.519345161843009	0.0217858216565394	0.0936114014193402	0.504840202169344	0.622834246987361	0.275599980067970	0.888021660602350	0.188770914037275	0.589555802515057	0.146861886479123	0.586281714208453	0.382141197438281	0.628590740173617	0.490230970018172	0.987201328176593	0.561015979544147	0.856701108749408	0.173622431847026	0.509402966323051	0.0508433801229168	0.758511264934680	0.633136795739399	0.810523201760763	0.665029636855075	0.242221310516800	0.657166980189222	0.920836146143487	0.386595926550852	0.766151632013826	0.924769876953589	0.0604344412630818	0.309543296462794	0.229251775410990	0.286726800561435	0.911933777552372	0.792757745307206	0.890724774932300	0.0776923996849571	0.0217248838830578	0.315619389253409	0.859321278741863
0.216451630245992	0.339897396391658	0.920104258322042	0.204210302029657	0.265965260631099	0.181932562433013	0.868843415144970	0.590542582750735	0.0802161348652551	0.922046666107486	0.556202636741423	0.527660058205020	0.153822615780269	0.679442986964886	0.857118304906959	0.681047891536729	0.930518686107377	0.869481061555296	0.883563230039345	0.375119305436975	0.0349289272306220	0.867862611545754	0.635094385562368	0.268445195317043	0.00481811665081444	0.532726170653710	0.504632547435598	0.688791715147192	0.732750831402314	0.643364075251842	0.556510430783718	0.722846520307075	0.477920649811117	0.128267265264408	0.705079413975757	0.382635734512270	0.503379853567331	0.779851304882100	0.108546911280300	0.981685050578145	0.812212391703511	0.840675610796653	0.908544781441018	0.763024585736893	0.797491581199981	0.274655419402630	0.0789304045696800	0.00558437343756191	0.252222195141114	0.899520101820592
0.883620630571580	0.658697901977642	0.225202393114130	0.195351211495557	0.916262622073276	0.411885985603311	0.176670409884777	0.0655172820670181	0.352900917451316	0.175647352956131	0.237540011608516	0.170866334544810	0.663144142200235	0.923180408606928	0.490424246860159	0.901891877325885	0.795065874344229	0.438152614107271	0.0681981706951962	0.775218986474139	0.994924663662288	0.171921470881500	0.0570865449247824	0.578074400176983	0.690914051760113	0.654409757557295	0.531881688772241	0.452654304735065	0.950451907150741	0.742188076047996	0.369766956562642	0.142626738965730	0.487527168547358	0.121529010896216	0.00447517256601193	0.518605042517238	0.0709817000488403	0.791699707454656	0.628741532204930	0.895114946814894	0.855900015253134	0.389842620123619	0.784925603366989	0.661570564252330	0.920373277612177	0.472942176618145	0.0577710492748819	0.0669537357647299	0.131501483908014	0.892585781203698
0.447076092040546	0.371834479926977	0.437261653414002	0.207925294967113	0.484053543349104	0.900568637291150	0.395829149486333	0.238037943646523	0.333842106170755	0.596963170923478	0.363484328194787	0.635668187300689	0.709184143920583	0.0867185060274198	0.132404645313427	0.863637315018225	0.179565156249515	0.322969082939540	0.331339581369169	0.829339077199045	0.108965074443643	0.701071227039956	0.0863329524275730	0.292130496879573	0.296912273410189	0.263865204798607	0.536158902029936	0.965958492524656	0.324178012566984	0.365866685060966	0.531188050912783	0.725366854693204	0.287240570466227	0.0454819151417957	0.835158055645261	0.318029806861763	0.596021462507779	0.814479007969709	0.826441080283528	0.303067189706686	0.144305464328992	0.622379367786081	0.936510688465122	0.845344313327682	0.562239851840567	0.716298811881476	0.371014651518775	0.0458069012605464	0.551003708720123	0.270904269133045
0.894229919490642	0.749722753096309	0.654526266879834	0.118765333384352	0.998570464557359	0.393890605917191	0.402425963485014	0.140017103900540	0.840902196616618	0.00601818091650486	0.422513241087337	0.146545970873894	0.582533407279539	0.511641042099307	0.608826704896994	0.649224659131114	0.216069127107002	0.755180746407238	0.0266041467177867	0.853104026420759	0.828777848103068	0.550717465614483	0.192316833587096	0.918339835040841	0.499545271642507	0.895545116708848	0.415750091301332	0.761848170918719	0.865683230540905	0.397825129748583	0.695429206833675	0.771603788759162	0.665658439163528	0.790319096326188	0.621680744590039	0.533014473594682	0.635616146839460	0.592059107136011	0.0885866911227553	0.543197106375591	0.213036791542431	0.815035983238840	0.891749481809898	0.0621007466906559	0.136554063267229	0.549406862000114	0.627967638853253	0.501218071731406	0.316515463961370	0.613101493516207
0.359276643659596	0.738539046330071	0.998345098322051	0.628838265976659	0.0276604658071291	0.587817509548133	0.522588635525609	0.803629833097619	0.303605921802836	0.808983699060494	0.634867136120399	0.921432513623257	0.599623559238505	0.596732045344133	0.723659858402656	0.402412981261548	0.792531447829111	0.839699203074047	0.280635150550528	0.465394988654917	0.939937335098645	0.933528417913001	0.239916041925020	0.114386376055847	0.403325020451686	0.967374835592076	0.555950297661514	0.0133597292411699	0.317967791648793	0.572417431017896	0.735456015157462	0.685772767767772	0.512189318042190	0.0782085482137678	0.294445014003362	0.681912826250397	0.340578089727537	0.499512991669223	0.0195942596612804	0.348115770135274	0.0266827565091271	0.957020801023927	0.335917881047363	0.00669976254726690	0.336178618934555	0.203059749873504	0.833226597756176	0.244031444818423	0.303889368600665	0.815827000080394
0.694384358427143	0.332497868959596	0.0512894498004449	0.963045305272812	0.888691955258571	0.326209572320523	0.174849178514738	0.804318010664789	0.333456810194610	0.586056347739664	0.846899558425529	0.757286140336305	0.0231315907401414	0.739482408338881	0.580699406147040	0.533895100379432	0.504386785564750	0.578099526079041	0.206624304728056	0.436221034282577	0.834522451031556	0.590039656590726	0.770641849297004	0.474362934773188	0.626381823269609	0.437514249446424	0.675617870426838	0.901682157593449	0.242463090905893	0.0892756243285428	0.642719387084599	0.946673435802694	0.625402535341738	0.461645989718534	0.557943213912342	0.331250462254697	0.228131306457406	0.580302613265942	0.899346929416005	0.365161634339057	0.336915867230905	0.495668506235361	0.619101314994691	0.0672991435317129	0.574452383481445	0.491827175624005	0.383578277627562	0.362474756547719	0.658681745681390	0.750940607726431
0.588624868645084	0.767815877852957	0.287145958845566	0.973974044948258	0.470895806538876	0.275494658457739	0.415716494353674	0.671381806391281	0.798787939000679	0.283112752080675	0.871437821425245	0.929015925313751	0.749323283353313	0.174286961955256	0.665091572045733	0.0353078550956146	0.316986654036104	0.666557451027553	0.771095471676064	0.624490996483216	0.163801267135383	0.940019822432606	0.000994316353791991	0.799147434965164	0.652659814781596	0.877301862621137	0.511542572357165	0.513946026749054	0.236446041175524	0.831079721920663	0.770718787981103	0.715043763968692	0.477547961132756	0.853322583059122	0.111300378995278	0.205352676463234	0.365829740400430	0.124657376082420	0.482896084520372	0.513118824406367	0.676326554566210	0.843765027163217	0.465530421819726	0.0797222889579679	0.216514188934894	0.664224313785464	0.510699805484859	0.860384491387508	0.408437904519105	0.216843239106706
0.818448515378477	0.268669940211515	0.159763026482938	0.884443027352862	0.155326206373274	0.359301649938743	0.00458384251552557	0.418173085848384	0.600512444813913	0.230885555922564	0.948311168279605	0.837287439840763	0.667857133201487	0.552713891923565	0.865659017560437	0.121676129013391	0.0741011750200809	0.455468077441776	0.0935834293120232	0.911453770473737	0.188157498986613	0.877631123192341	0.0497647530371602	0.825830038436604	0.0644130791963625	0.855866426686321	0.564917427477828	0.627112774749040	0.355657695512248	0.0645668235519901	0.224597810366977	0.245436545376254	0.333427735775421	0.653429623985909	0.222349821515225	0.663741315120085	0.0370359774702981	0.790980658586859	0.814295978319009	0.801679343566363	0.955312425592292	0.544223466065811	0.121341133922568	0.892788107449404	0.751942483136072	0.116878014483941	0.274575403745835	0.924489005528479	0.490178557441008	0.481237135795547
0.164814655882748	0.193697949751312	0.920488070271723	0.740882850441762	0.650808930261539	0.631085179787019	0.915442864424818	0.360121536092109	0.0984440637745314	0.0967781284995486	0.891837572886603	0.0130477536960397	0.00864603711893264	0.692610312162085	0.497634643485048	0.567173730140833	0.740618096169296	0.121224467741914	0.215647041304813	0.770977008073237	0.357929538724847	0.371444048948648	0.815992976152436	0.373903722808115	0.627642412753560	0.165140513707048	0.0942140822312132	0.720144198013914	0.184322707081549	0.590065742211493	0.431830017582507	0.185144306347775	0.893524113487847	0.801717227448526	0.535576134446534	0.944834968280099	0.179457581841808	0.267546971735952	0.927432268121905	0.476632612428452	0.0500188615249142	0.601900896161949	0.936179296624137	0.299391250776108	0.682882464848207	0.220607531481074	0.393864604315494	0.943147429291086	0.102105917622217	0.933374941344652
0.166591987126791	0.0395836602530132	0.111053500315261	0.758978594152002	0.350996408925478	0.444016135263310	0.431659541736183	0.113623875001593	0.745438521226299	0.531814942223555	0.117033977952640	0.323227202496466	0.649099144279054	0.0234399939332612	0.290203600171311	0.989837231328010	0.959585816146387	0.479981793277161	0.0875436877402145	0.871703500191775	0.674172761900714	0.444911694117215	0.135237840986364	0.291601492679610	0.489336980667282	0.0184896808393226	0.470120217297369	0.0246375520363171	0.564303386419172	0.551640179999542	0.280554645272181	0.260874226083362	0.361032955929217	0.985092833649461	0.599388182314083	0.134696319874712	0.118348638843560	0.780361975586737	0.138298960066499	0.990536591667984	0.711659233895802	0.443623924563065	0.528668596303390	0.116921944639843	0.521114824082142	0.438810237233902	0.794237905225634	0.0115312469030089	0.0949598325004800	0.607724372965009
0.564336532662928	0.393155673646642	0.0725262671526524	0.840846550688544	0.101132254207752	0.662286478732767	0.736377370909325	0.0890687476797922	0.346154516293013	0.137635945889057	0.716920393525167	0.290788990349854	0.143803948968864	0.704932923851888	0.998110754154392	0.358810181544539	0.0287088235711367	0.551047881098142	0.784711616367473	0.164039910119615	0.929999376744585	0.225086511861287	0.320039930571847	0.374562277619459	0.0116185177255209	0.401168264432599	0.168018005513045	0.669804693946845	0.843338206158372	0.908909375835340	0.824902213889089	0.0785248788157064	0.543945270670865	0.707745135487729	0.886456709989925	0.306962768221642	0.692840502002343	0.866618389921338	0.142489263217398	0.373117821285256	0.231648675810206	0.681931026400857	0.912121226709253	0.149208693961185	0.638823379378315	0.690675071034775	0.100268217264937	0.929649481642619	0.242402404515608	0.355165698956577
0.572631694813903	0.742110095438245	0.644663974291904	0.266569406909190	0.356041148265300	0.480721851206429	0.100296550544348	0.188897357742842	0.270308140847345	0.767289361358784	0.643449784857892	0.115126611293574	0.652201035246653	0.377550382420095	0.494684730427142	0.920608540395179	0.202440165492389	0.519770130252235	0.591053259537871	0.890438157244479	0.154618908079907	0.493049531031512	0.204996660719762	0.986729853248534	0.00571498920210722	0.342972156917680	0.721045722595233	0.761516395760669	0.448504793430548	0.215296027858311	0.567656009696479	0.0310339588851326	0.184532234947396	0.372466873687879	0.150578407047977	0.743771570546913	0.724150496382448	0.807842576463041	0.873720211330674	0.847063756257950	0.160009277236492	0.672829246168664	0.238373411574925	0.759699285221942	0.947237546899875	0.453462704448143	0.154818381577896	0.276270763550312	0.706991400679435	0.970316051646280
0.874531142075194	0.729056682162453	0.465244648341496	0.323214673077216	0.662958059707842	0.385557868466723	0.0839512472720303	0.918448176564906	0.238538007380329	0.0463733483466934	0.0689213270235660	0.850278046600571	0.331845946065801	0.958219395623055	0.832211614763029	0.466807927968761	0.164492078009425	0.552880492772931	0.320737063173029	0.410371886040443	0.933932986883553	0.825564195616678	0.177649277049356	0.433302814818356	0.487059696745915	0.751240790298849	0.982150327476123	0.126657035912343	0.515844653383052	0.293924617130640	0.777715575147806	0.483975897940606	0.964658278107763	0.704270345586151	0.995290100893366	0.597539967261954	0.000300483192277268	0.341292737500005	0.309710200874685	0.0340336827385197	0.743778808597191	0.918899968457172	0.323022745011457	0.407082720966141	0.0258806432136218	0.932520163426424	0.0530402948405319	0.0940625412171287	0.808295543817606	0.301535537248091
0.597955049507702	0.485569590211415	0.401403092301653	0.963946485463874	0.148762937494090	0.374679161040978	0.782539183532791	0.775125909498705	0.846435937894742	0.0123655517308451	0.776052823740913	0.978898525633788	0.645571268921773	0.604627400324961	0.738249162495290	0.451600355828420	0.205330464597543	0.300617037698425	0.626913840883664	0.641230464169009	0.813771306086541	0.163583654269015	0.183178043598885	0.815433814992765	0.800290238161143	0.127956552298519	0.918918657106663	0.684136053468050	0.720597176444903	0.861570279223194	0.402529705953175	0.407129057753665	0.857827053981708	0.804819582942950	0.224881266538630	0.0522986264251902	0.665859270343582	0.216710987139635	0.171092374702210	0.776624290888557	0.971007453865690	0.612999978300022	0.642091485693928	0.627788890802778	0.358957524801730	0.772934719896387	0.441637317336498	0.816745706181989	0.727003689230683	0.226506639329899
0.501655148502100	0.130821466774788	0.810306528643524	0.330679038882865	0.730182065796121	0.956661519720686	0.923235457455759	0.848870670898142	0.565640240557742	0.824811105316504	0.313399364555820	0.531102999666580	0.610739630042716	0.420278355839836	0.506686119883799	0.957847166179898	0.313039805096016	0.382022087395157	0.903350438520020	0.117759567037476	0.171240932109424	0.911541836808327	0.957706968181164	0.0642595523930919	0.706360099791276	0.960331687027719	0.406340538571691	0.708734855830609	0.718857898332352	0.904176892745876	0.685573216668187	0.468668872744610	0.211435844398315	0.0884565511089696	0.956570583034460	0.612896756392623	0.949852937413939	0.106308153202978	0.841106088723667	0.332505635290018	0.370247621104257	0.232762661681310	0.390033938339806	0.0760948380578225	0.459611724179514	0.0102077598350903	0.985401252903279	0.637372966518059	0.0421979402317936	0.467713027297197
0.303788415391970	0.687227008680611	0.0610460805583591	0.844065027007585	0.496482317760793	0.162499531269073	0.229320887809370	0.996469891067027	0.233368425084491	0.834689688591481	0.356550382908950	0.551894462433771	0.809428853819523	0.363013386192244	0.968956822987520	0.627496533986909	0.860123531014981	0.386576053091395	0.258894429313877	0.847341975079693	0.575561940337586	0.854297632307109	0.560228519976200	0.427755854246095	0.233991498158189	0.203332164683135	0.746484762704306	0.725485027736069	0.0556541239618059	0.0759281331860510	0.830196450480534	0.627945307953327	0.516946624263424	0.0692125842873381	0.166785975308380	0.246976630731549	0.663976170839048	0.803434314380028	0.467080133378592	0.260270895031832	0.655210762504620	0.143404355886368	0.0527656246359650	0.708174744113054	0.258552646333516	0.926491944510702	0.0985899701192874	0.571245825066273	0.106634556723157	0.699254195980958
0.362782808858642	0.264793525322486	0.0666532067830242	0.845047021651459	0.469733368816183	0.478012160770377	0.452490287688580	0.748524214990519	0.272775364153646	0.174481506686699	0.121259153681177	0.536583420349795	0.885426542412859	0.0373226205491287	0.0559011484114820	0.854815342850379	0.508846494758012	0.293036200881633	0.392276158308942	0.911654660214633	0.0677730962642428	0.0841780765005424	0.773681332772825	0.0199453389363233	0.405174984369484	0.518122993133419	0.438962001253926	0.832526744431456	0.401327282098206	0.867048964734629	0.810921668788510	0.292701789197390	0.0511353657547290	0.773166936148204	0.664327703391661	0.355438904113533	0.0244887486440571	0.512211071623602	0.535392845021988	0.649372312862869	0.681564875445170	0.173155846489873	0.788909389499510	0.897092605614358	0.343806318586970	0.103036005042785	0.817387799493308	0.000785995525576344	0.999741542166865	0.0898681183678858
0.827111815649067	0.365461117001742	0.950097117193660	0.444166439103656	0.571394622400377	0.966190182301745	0.207199823998958	0.0517827912320835	0.891058753186753	0.788218947458107	0.256973405294690	0.326070075492698	0.724465435581716	0.174412812956959	0.106365789237838	0.334377953616335	0.590234243376423	0.00849453398819999	0.196698677536083	0.156549822538462	0.972895373976869	0.939727821801061	0.845735788902026	0.381521882055763	0.704175857979255	0.698442270327457	0.848422888410349	0.600358025706097	0.891187322833454	0.922274383474858	0.843169410631800	0.105454170817804	0.414096911311981	0.865023745700096	0.334994612775375	0.0229407629579514	0.0502294629335834	0.447346923082382	0.986249512877443	0.966250018243385	0.126672768622443	0.752995940915654	0.667783342561390	0.253272610116827	0.899733005539518	0.409147526550641	0.628398753616482	0.298570122986698	0.831658486137686	0.0313679304602156
0.522378797438120	0.967190657928276	0.577236396086186	0.930852973187420	0.641322195314926	0.927541494408404	0.106889963020217	0.0204808607524365	0.512591695715466	0.307328891273824	0.392927543743702	0.552049722001141	0.555066177674345	0.402401960626610	0.742868738161758	0.545972960970435	0.578114136033368	0.231599104945513	0.819600139556503	0.154199285018946	0.233259863036225	0.957401999614380	0.477689146909441	0.413974790876725	0.295170270137009	0.772351345368701	0.445405240217501	0.975620350036329	0.551031968658222	0.897107126400898	0.348372526019509	0.532700127423259	0.335540412268645	0.353750206477603	0.513237812243893	0.584341157481501	0.422596838826482	0.584738177515523	0.111492307344412	0.584176666305730	0.967532012316046	0.0754556664677705	0.617170320175429	0.900364375336334	0.857794567223215	0.0674064654770266	0.489915261211900	0.879558849197618	0.858026727887345	0.519021528962673
0.562580017787493	0.00338055367489110	0.992231786854586	0.160098593264968	0.266497930474664	0.0133556584267643	0.0859488781087902	0.809371776506682	0.806781980567538	0.931520651547854	0.976533076955053	0.179304894175652	0.694708499592917	0.239946828428550	0.0924364127817422	0.623899027279331	0.465468357191215	0.184684293388735	0.0568211848433499	0.727401859785232	0.887572917027055	0.946431173272334	0.0243973121816655	0.559817274482648	0.882003043024577	0.664149592504217	0.716189819602292	0.905515166761079	0.399552724847434	0.671222647683159	0.938789063634518	0.914610696318270	0.347308238793286	0.684644577850125	0.460939724178613	0.0876561304969910	0.144323354955412	0.312500168578926	0.637097526132746	0.866829092158370	0.242464098580973	0.0739746543277774	0.0814307225043947	0.161242230860877	0.579517892630339	0.726594857369379	0.462918053976964	0.439418704596279	0.236370505386355	0.882047139852800
0.746230334763824	0.421399407282304	0.188539793157487	0.00967627035388530	0.495364975959388	0.0198863619871946	0.992912507714803	0.685456802158698	0.903797696669713	0.880768971885938	0.332408341527094	0.533658934240100	0.549308671088163	0.126390331275362	0.632143201769515	0.815902342101989	0.0700274510530348	0.757295309087451	0.453866270879847	0.542099680528137	0.650548276347285	0.324600514066542	0.324845128456069	0.883423982816113	0.0635381823347556	0.293053663281806	0.656884225933811	0.0607501847230725	0.985900891036977	0.380087266011813	0.0726416645850069	0.611327528196983	0.0492030061131995	0.604428492210790	0.661013676495301	0.670121484668003	0.332517728523474	0.204103825827691	0.131153493519059	0.521900422962359	0.532757045574243	0.254968848531932	0.266838268849229	0.898326119434238	0.0331744573878233	0.944618561480136	0.538644749838200	0.229288582887372	0.992837473630549	0.105481890164597
0.658236723268863	0.765074058158159	0.951188179479174	0.837046250728032	0.861286935750032	0.437101645046810	0.440818214998063	0.923519478581181	0.700023926867190	0.204903389456241	0.557290875589456	0.235470456378051	0.408219529197191	0.429154032052729	0.480963733829305	0.426911575282334	0.198498827078695	0.794764636094237	0.247606833148732	0.128147308525324	0.399838564683700	0.200101136395375	0.209800054310849	0.486554354283843	0.623684694965014	0.964142726660616	0.0672999613357741	0.752801430452988	0.778446202264525	0.218668444010543	0.191493156329904	0.883385902118762	0.231117689312661	0.195488698948703	0.126722782937376	0.570269719360982	0.277866620052381	0.637743877059511	0.902545216255497	0.412200380691280	0.831441745860325	0.154130809266844	0.601493777908944	0.689730867448743	0.272676899966471	0.671218261113632	0.364223612186613	0.731567886379874	0.385990262160961	0.760346126235044
0.990633315032275	0.332372677324002	0.645563319409643	0.343480995465332	0.693086625621511	0.0525996852597338	0.254057797733904	0.841383096365532	0.491796711265634	0.539348721136662	0.769885535541113	0.451401224082459	0.165288805109886	0.988468806554717	0.483708100074034	0.0455354692244578	0.400134110256344	0.311464357778625	0.371578033242193	0.833992321331102	0.415351193618964	0.344352886004122	0.866645814961837	0.764060188150367	0.596655253160933	0.362939812802416	0.613571426919919	0.504867337941427	0.951160200466958	0.374470712709520	0.549307547751909	0.322803165790754	0.211457889166982	0.648647090552046	0.543694267035814	0.919816531850983	0.969573826028445	0.485488085655519	0.919284184125966	0.539978195001918	0.682295177083092	0.190445392822449	0.954096957310715	0.968659468089271	0.753969140013146	0.462863528124630	0.683013618671250	0.164205130735397	0.654278684951119	0.845942089366925
0.688053123073333	0.00958294828971829	0.418880182787496	0.125895417183479	0.516717438657334	0.856487794936403	0.729427354746011	0.579571001937724	0.411253851925293	0.730186075270412	0.550799728528477	0.243516426260403	0.228882289513636	0.547582177191419	0.422565395234114	0.792939409385392	0.560696032819578	0.388732765659794	0.158079823870461	0.530616826237171	0.152186171877668	0.781358601016310	0.369534196409537	0.670835532167124	0.790452177939345	0.181175664916118	0.236158753239358	0.180672583403047	0.606036057543719	0.583717106187541	0.473068025481524	0.223810624987538	0.204407183451311	0.329118165293900	0.132415010236055	0.271888316117213	0.265819966942790	0.102658107105896	0.555230535711294	0.286841569104511	0.517143436038647	0.647049358592205	0.234934232369323	0.408225986374384	0.778807639586735	0.154625041699480	0.934344127097059	0.565654656836509	0.861111350022682	0.0897547142786549
0.595036161454863	0.883527253968459	0.117670712404242	0.559154098547207	0.759234949984588	0.822537347212132	0.386142851315497	0.768231322375573	0.493014409764633	0.800588864811663	0.288097278516256	0.855511899736953	0.123740998116544	0.507242047484672	0.582560831805217	0.783796271675781	0.430865095873069	0.233896588900022	0.588915074617899	0.802048542716179	0.0249859801950814	0.865358654122317	0.323553096316111	0.808685425434937	0.599511056145472	0.592624230351260	0.532814919315665	0.0211456617379555	0.242234061892370	0.244843899933993	0.0759685137489520	0.729783962966676	0.701963423316209	0.423915291512785	0.418485670999831	0.810096306511070	0.403865409594589	0.0633725861046161	0.326800050602031	0.680182743842481	0.409770198212726	0.788235103088906	0.177793513126001	0.923152278810757	0.684031077324359	0.0775120953837025	0.490558337922995	0.655372190916102	0.412065107333336	0.320855763868467
0.757171132328127	0.897452426057964	0.272984610958984	0.212913573261285	0.0983895913425447	0.480140759921515	0.588071860341541	0.858208191348676	0.566872267824186	0.849963859781748	0.482690008830795	0.0507067989036023	0.199590661933308	0.300478738895315	0.749686943571942	0.679139306126877	0.465215413389101	0.455257138117495	0.555943133275504	0.0827400685668707	0.0821947927646074	0.958612931549784	0.548371600680816	0.992377955967001	0.847337844245287	0.488172299560861	0.182685563964460	0.972434760536554	0.571672328738246	0.935345709569965	0.0276691485137935	0.351714926801393	0.181707319216680	0.809429834423721	0.629258363715030	0.133863777428643	0.268228569747753	0.722098359828534	0.913068921439586	0.406962303743845	0.145102964332748	0.00824142178228771	0.398758620470569	0.327625722562033	0.846518583464852	0.457431491623680	0.578221462100176	0.0409611975289722	0.563301202140712	0.167252763337584
0.573175198244331	0.0806704907537617	0.0550207143295404	0.653609340799544	0.465874803860584	0.652414107874171	0.777556863183055	0.394529729699012	0.823442843406225	0.470805828199466	0.665442113578770	0.192650058354084	0.0622433463805689	0.568780776389274	0.105763128508861	0.950660015632871	0.919133529845343	0.939027580490510	0.143858879022170	0.224641623907879	0.156212494270187	0.238216369412767	0.210316081964913	0.829611026082990	0.158523196301877	0.246213232614221	0.984019403783819	0.0649569718562241	0.715840131499381	0.419360305702693	0.0516513945241527	0.375433074452442	0.328831147960355	0.709107499192757	0.510806345886191	0.106842395741335	0.780366970443428	0.242368005373112	0.433969598308769	0.134728987224456	0.245446904669295	0.983648529472140	0.425414070989891	0.0539338791778350	0.645890090187067	0.399897707514290	0.293881052030270	0.165846139131006	0.511722686900438	0.847440935702149
0.798103177734572	0.747800126520274	0.0225497983270965	0.415447717995436	0.742860700227814	0.255706021973340	0.711358753640086	0.119831162189108	0.513282904717625	0.864384007652976	0.951292696460344	0.894120994654233	0.890801236778525	0.311936665221462	0.472898663103194	0.394170026856537	0.459980084103766	0.818457282064972	0.979443283885581	0.852400050654750	0.976288906097517	0.820751269152821	0.103387283261683	0.207346013384381	0.952556316225956	0.942736278334900	0.692138138279285	0.685386638977160	0.555187013220226	0.650501359876871	0.394293361635848	0.292221326669015	0.254349448880933	0.300392103753163	0.934777657122267	0.800045559586753	0.710380096511935	0.701920316296273	0.783337529026528	0.581936586644730	0.698867942962075	0.00785390411311771	0.601451390087165	0.633028937284090	0.751746943394691	0.894197856997146	0.649949936863303	0.147432479025364	0.262728378501607	0.484673765415210
0.923295060013230	0.0182459903130084	0.609998513709730	0.417236079054397	0.898660366872073	0.676015104396191	0.947090577674950	0.444268799629620	0.204792710549107	0.634245687423036	0.907861315477606	0.776322732838395	0.730591088770089	0.0435802934765618	0.109058936629344	0.127546403024640	0.218335659659478	0.408713601789427	0.737109727254580	0.625255200010656	0.167609436568400	0.757459577915505	0.272439952940583	0.875211152739033	0.663936325141558	0.485832055088664	0.290446719636525	0.915244088211306	0.389036396571213	0.0455610338410887	0.972280465664284	0.336309927864826	0.518789059112243	0.0993040600453058	0.612506581293373	0.308654421856302	0.757620101507847	0.546984944723177	0.232024742629437	0.123756364304702	0.418337187039073	0.811520119306351	0.0915450284799843	0.196258080734758	0.686223816723654	0.540699294219229	0.894183493952219	0.713365164203677	0.826463107973665	0.700074988107091
0.771242485281323	0.0808179093167226	0.935264183454061	0.711399619689678	0.100936629188799	0.266177664816299	0.760053863779720	0.219580123425678	0.488026910018778	0.220794495084062	0.848380401046511	0.134211179049534	0.121990783739912	0.475425772311719	0.133495782606494	0.653055744483031	0.270381266277462	0.716086792096466	0.106972356732253	0.708802736930001	0.727804181905902	0.347721431962562	0.388579635052787	0.132544878899447	0.877101430829706	0.912827879255127	0.670495828306875	0.732871055902799	0.705330457876414	0.347713867570239	0.357931982340613	0.834724928725012	0.569650638820212	0.350878260587216	0.995308436037624	0.0815610883793321	0.234633475601249	0.769253745671261	0.247337310745796	0.941923534446240	0.152318095287677	0.108751989298162	0.952333650142135	0.0259505665846012	0.0198130403010249	0.257074562511038	0.790373641347257	0.861988483228078	0.449370479952905	0.505959673975594
0.269440253053425	0.277196523959572	0.719584948714060	0.919198204116140	0.302849297501241	0.859437917904117	0.174690550401453	0.119898879005803	0.0356785877424370	0.140137668361021	0.765957012923012	0.356926824321875	0.193790070587875	0.702995298295454	0.338252427852059	0.891197645025096	0.00942894653498227	0.0316896028706406	0.0917734123513574	0.114559928595424	0.220623439364307	0.480359679726513	0.705221305404132	0.387053760926008	0.117569477541115	0.132181211238546	0.574048771417769	0.839284705925567	0.778812596675348	0.294267035832122	0.529803261456162	0.930962421326665	0.241949731308473	0.864155827826592	0.960348533622996	0.975627216900001	0.427231490317435	0.729116001661297	0.0611663661237908	0.322996983731100	0.813383411466344	0.919952495413930	0.187561650175069	0.580641407463057	0.237009248753187	0.499716324625909	0.0113772103389713	0.478663806513364	0.388388897755022	0.293789975682944
0.947565091783563	0.677283184811299	0.0477200582552345	0.642047568934147	0.125423738007991	0.436780943462229	0.500682017042570	0.0675751490293181	0.0308552830384485	0.144911988564210	0.132961029909043	0.546636581964027	0.396558512995035	0.707529014988539	0.0908519627323304	0.161113878456689	0.821374022169273	0.833839786254094	0.527357308143610	0.923929294308832	0.256293430959677	0.964480138678489	0.429549767842498	0.135531015770369	0.757526605346352	0.308888877446119	0.817598599760374	0.800934577550728	0.324528993235797	0.308157374525530	0.754378034164130	0.660395198725511	0.155469195188564	0.880352569874823	0.628412702109797	0.233956814980423	0.154718040612556	0.560780633818252	0.534626515956527	0.721007901811054	0.0960700691103583	0.0292128742290100	0.972805392144003	0.509933659399711	0.328567592117300	0.229488364816145	0.634980283907628	0.488002629681969	0.788208375528358	0.628325446944979
0.863400148754758	0.319981339113531	0.861725195161037	0.330279459404870	0.499693267874547	0.899108982109280	0.297801324842724	0.498709179453079	0.590142373330472	0.774092270350345	0.661189356743096	0.135858610574693	0.726014133234945	0.584663892516476	0.912393569604430	0.531845627648146	0.929949648553678	0.928835640546339	0.323041444417016	0.788138593743564	0.497801073752969	0.0825508992780044	0.593881015941180	0.971517901624578	0.493495413758113	0.416051882366829	0.250453215674924	0.106100593830469	0.950113387738281	0.106439201925607	0.361191964630319	0.800442364741607	0.855818884330514	0.980478866727936	0.244921842408253	0.182274622881177	0.0177868734904031	0.268749143737613	0.487155726516845	0.830359546162251	0.873282176630962	0.607309701595247	0.360723927665451	0.636413676224867	0.351042938204721	0.166902316069701	0.0613855281412362	0.516798326335389	0.358419605915102	0.635451266409409
0.589238869907772	0.0414660744490321	0.0502982231171117	0.719289162872632	0.761619387183277	0.916493242982413	0.862520781695143	0.379638186851497	0.207514629134745	0.501089934346604	0.595809802055373	0.561204213070611	0.373998177418821	0.386416341066726	0.660600523278418	0.464589493386411	0.497144087781541	0.0378623288601155	0.479808918125658	0.662635482076769	0.00323423958572033	0.671494301945964	0.311937523220328	0.0768926676209405	0.228911473896037	0.405376081391713	0.233696366928919	0.714974355812972	0.0241503959868931	0.858411087554286	0.215638697510305	0.289809216410442	0.273099768295662	0.434332449153198	0.432178911604035	0.841130440163197	0.560176334605290	0.346335733181988	0.799980074202813	0.0625927512063449	0.515467144125293	0.721582478996358	0.977246283222173	0.815609720939682	0.0254460465646026	0.317505041746680	0.411623937600750	0.355013045293109	0.0654116562343879	0.768463195984258
0.151431909929356	0.668441445189077	0.813004741142414	0.216496699067446	0.666560733620697	0.894844384066243	0.663261824080671	0.165670069834631	0.607657549853250	0.330875831586257	0.431444586201466	0.421606844101939	0.285281777306324	0.0459389500584414	0.584007504722137	0.277487026105623	0.658270772233060	0.444646239173913	0.105217974306742	0.0868890562789394	0.0430354069686125	0.395744247782371	0.727711088733045	0.772685759829292	0.509994060886609	0.965959205989677	0.269530399483834	0.976810598926979	0.330307398075268	0.0264057544422256	0.0145996496033912	0.980118128439835	0.537112815580089	0.189795124661720	0.418251688785371	0.246051027172665	0.398734537849610	0.764051459415014	0.677185598301450	0.237211231381241	0.163708640336055	0.0780760503484734	0.140846422936949	0.791716292027440	0.388437081319214	0.603470782928610	0.934336116556851	0.196823299234387	0.241551658301855	0.639725611195393
0.746162706646464	0.573060099516480	0.307913614453171	0.318008686149727	0.621359452049043	0.518237744610031	0.686819841027084	0.802229191127355	0.101525936806146	0.830670784524883	0.724526034076810	0.377098632222289	0.105707687720770	0.581196166984785	0.154437140810777	0.804471795674911	0.302205874285065	0.810248034924203	0.976113456506205	0.819618809716322	0.584523870492079	0.392689860928753	0.344315839888851	0.772553026038210	0.145321588778876	0.185705119359450	0.214308666208751	0.0911145611767764	0.299192980292668	0.130811190823072	0.671756725186518	0.934660860143584	0.640634443923738	0.371238264631472	0.907664461104487	0.0914966098151587	0.179051685846439	0.560403531114552	0.697623621737994	0.606775309426793	0.745841632999825	0.724386348646908	0.252858747587953	0.417551402316731	0.190631902838667	0.471786420916417	0.0354857920892183	0.320336716740788	0.559615412603803	0.695236995680637
0.586083656023104	0.178327041983294	0.876881803112507	0.164547824245711	0.189567057320311	0.625454521084997	0.116147419911831	0.00108389734476144	0.238225322088796	0.730268777021010	0.960732201336533	0.575386921430934	0.796727042749506	0.278211910415208	0.588878367867154	0.424003958632492	0.146999908137565	0.0725002111609698	0.767664158531433	0.995499964388999	0.879392129363018	0.987660256537732	0.973648324008172	0.315078545675865	0.0840889491649677	0.756596743907753	0.971686900837108	0.829691499768658	0.714080239281926	0.800691373916970	0.183407945358749	0.252889076621044	0.867024230809269	0.386624518265340	0.126856215081409	0.988785464376493	0.785185591198152	0.115030123852987	0.355834622749963	0.829403456176329	0.430236852685552	0.916473959312894	0.183470238649737	0.279136351091090	0.422468749331554	0.775888857697661	0.779275267863163	0.784706674126333	0.0986969579933718	0.163123310494294
0.756156364076045	0.528482653039048	0.521773625435218	0.192405328293169	0.423680792647340	0.109148525252206	0.609999273171483	0.511401266136070	0.836925055447296	0.0350142985338905	0.0617343903396826	0.854361021358829	0.511783715810475	0.307562358164145	0.629310930210531	0.0696934246507932	0.233244912272778	0.334473343204977	0.887274305938158	0.162889507430810	0.206185445585927	0.518445957535802	0.412914380271110	0.408869318604166	0.501284551257124	0.947422034953282	0.943982405601316	0.279805197204612	0.411948052300180	0.416630130538983	0.536287060571303	0.702014088123035	0.972268865492536	0.200509294984154	0.984521032346196	0.456853471460808	0.309632600906901	0.594708993670596	0.555572717159179	0.688171939153942	0.157694113196506	0.697822038014773	0.411527264461312	0.657654239294506	0.309642408857174	0.821134287959151	0.695676737973369	0.0612898968308361	0.563232980628132	0.963779122985663
0.0630895696037752	0.949565248785390	0.478501662928939	0.856039402359211	0.954694966225194	0.0142467818562421	0.362463199920655	0.282755966146685	0.914270261732828	0.797336595142892	0.273940325021076	0.845530042891569	0.603530874370710	0.514597524941161	0.280947992910406	0.145645069923436	0.553946758911375	0.207682425534344	0.671996080530603	0.913296638924791	0.965402076702592	0.657578828114641	0.479591299410639	0.552581729338176	0.970092557575187	0.568697021299840	0.892184783389905	0.0491112106380042	0.913012318985394	0.956379858348108	0.262943994470040	0.227204150102055	0.571198046140298	0.832500866457392	0.224214671154930	0.562128553378197	0.526771986517925	0.416513511694585	0.531013528056164	0.0474649788332990	0.0850080469505251	0.887139418068792	0.488472639731457	0.522127820287447	0.635185435908598	0.281149475779243	0.000224208849421870	0.600778727821895	0.133427632875823	0.661780884706797
0.413451760307668	0.951376181529684	0.451812240160627	0.173873067248820	0.135068923991409	0.493398650745898	0.405251439003828	0.305751127970037	0.114607981058020	0.757103783831732	0.567124763093955	0.789153645666139	0.0477066494679976	0.343416136430833	0.155832259812824	0.524089686956531	0.738021761192375	0.882576079037758	0.821830228624059	0.607307131658867	0.519033055896575	0.122391136975578	0.642070415428506	0.434972320810205	0.132227383109384	0.0791989063097843	0.0338804287008102	0.544221161506798	0.637443031423848	0.527758401979922	0.327010210146066	0.702599185162642	0.765288782124766	0.352845827722658	0.723311735170052	0.352164286076626	0.310054017236717	0.428420238850007	0.384206296339123	0.684140095869538	0.863947813443347	0.602332447316562	0.793632118596739	0.0408611757511167	0.171314075406868	0.657493897247575	0.487451805481797	0.754940480193222	0.748839943639535	0.235515980231796
0.889942006141754	0.0950972616685076	0.339566881589334	0.213927664335149	0.559613930623511	0.405147663848170	0.191908037231767	0.651392748828484	0.175419210084426	0.693256430437911	0.773350486726377	0.150168583759338	0.420475269405212	0.788656796512042	0.523406451738595	0.285917878429340	0.170712133571647	0.757996410613545	0.219021336846620	0.222746944992651	0.656221287799331	0.626620362720753	0.771636236370497	0.117923768048708	0.968152713476076	0.0615546676127660	0.300094981292294	0.794897394617021	0.442512003729283	0.989264662938703	0.978057356030376	0.372388040000693	0.708995627975373	0.432288978091066	0.857137518690950	0.0531519479987819	0.876267129069121	0.124758646712027	0.751250897085480	0.898083587442705	0.777137319086545	0.976874605502141	0.575153435304003	0.677240738975251	0.105098142172009	0.122041293676017	0.245263607111820	0.770446472649792	0.615360241984912	0.213519395280958
0.876135313217304	0.771208221169115	0.394702717329461	0.753077272532071	0.0476608146293367	0.996984000139008	0.830535994271353	0.456928015255958	0.927535396251134	0.499866973253810	0.228615409409807	0.616129260127044	0.839147609816405	0.766414364604107	0.259311711437410	0.450256924393811	0.217327084750251	0.283225904737186	0.808961943361433	0.691582037967949	0.197566301642159	0.107176629069189	0.259652913629642	0.764703133043365	0.799161696950209	0.629875588177568	0.342850648433353	0.540931496777343	0.454596343993800	0.956058025279689	0.199449066128707	0.764357418789443	0.966007159319031	0.337799236039238	0.290793014015769	0.0129461378958741	0.0840625075045687	0.340498996918883	0.679832939644508	0.0578013331934215	0.267015538143154	0.808546002475662	0.475707421472626	0.272853804372623	0.303279415861383	0.757273603125943	0.600356486866729	0.237707602011232	0.742870864022709	0.979789980168489
0.939886761068991	0.426627710844593	0.389636623277930	0.850331249542021	0.195541491982033	0.999950624426481	0.945308081447454	0.623384794644030	0.889928576038784	0.194767247734683	0.496605785937099	0.175958376637138	0.393900874915834	0.260139605846846	0.0796128224805259	0.792615681445454	0.442027393083664	0.479337843260681	0.257966562369097	0.703014229590692	0.0919355076836982	0.0371693927584044	0.182361341926173	0.661832365003849	0.978504397220948	0.200153854119520	0.214152568201472	0.209676713141305	0.876050570173079	0.574670791819421	0.802491956579833	0.578816627416117	0.628500966405154	0.149296988480428	0.960033751948814	0.929789526348044	0.478137088814774	0.363346119981828	0.591095425666043	0.0974782023820938	0.284650465569247	0.967741056786943	0.538060203695573	0.365028549185275	0.316110716061258	0.0220248903473435	0.636851452280352	0.694928385329019	0.165280807235059	0.732252846922600
0.335536316121407	0.386588494845501	0.592216550863538	0.322477333557209	0.508594006790989	0.296830612876112	0.902459134158200	0.388240024474955	0.983722946623703	0.664797633093225	0.213287336644186	0.463437315113049	0.410933464852968	0.364596493664200	0.0455816279912865	0.825561029230491	0.628078580926722	0.748163831901098	0.748182177135449	0.949559429321180	0.450331721838639	0.553692769940962	0.978042362134680	0.859493713640645	0.916251389466864	0.752029656993223	0.984141679754579	0.299924450451682	0.378728848382019	0.323126013165472	0.457471985841585	0.346621493442320	0.546908460720891	0.227915091039342	0.389795994536498	0.442458961578013	0.117348077585759	0.603871381105432	0.0717229395562077	0.397985721602778	0.606987406993116	0.440781672299694	0.0401737666810756	0.807320975339503	0.0357540621633080	0.461853272370389	0.688679440445070	0.327655392968491	0.185049228392438	0.471756754861206
0.0935224751222339	0.919190899717218	0.0933108079913247	0.440511155050982	0.423976954645955	0.508683874822576	0.600598398769287	0.278268018866809	0.693609180744423	0.163755363382513	0.972624183475164	0.0441781548194202	0.280771560763349	0.270895458654870	0.0745349182184315	0.577296630952852	0.233741301742359	0.327006402322826	0.394353066595989	0.0422490226769534	0.299240183832202	0.166429148167505	0.799593079554930	0.934465218596093	0.529121815640112	0.328318653993144	0.306271542524230	0.595378873852981	0.706831056172101	0.916138422577571	0.572459316704761	0.647895328632381	0.561805179430922	0.621769629414503	0.611758808744849	0.701650955331560	0.711017582918280	0.673931137268698	0.150224911376289	0.894307351737812	0.0473226891120417	0.700024655035538	0.461547705626474	0.950362815552978	0.260766906166738	0.248502223897180	0.363873417101900	0.927080141946141	0.933479763143270	0.653162191440463
0.496274186775532	0.530660147376710	0.392721868243753	0.796517742485900	0.929113140109346	0.844875458098959	0.424075982298309	0.146684064570337	0.731139130891075	0.388805825281592	0.296796343779285	0.843787726895615	0.238082640521049	0.490947777847576	0.480073655123117	0.782045595030286	0.0844556846005696	0.296607847893649	0.0111616166048313	0.115155727256544	0.540780510659244	0.788931776085340	0.326076698709095	0.469831428953058	0.971667750642479	0.459710328948572	0.703486674923032	0.677329823528536	0.155957185208528	0.833356068330084	0.185827863270306	0.790105196582254	0.200946074508836	0.779810465897528	0.779362785808865	0.942280807816402	0.546966354011672	0.215095409767166	0.321384880894685	0.670602708474016	0.835551536332405	0.609180122456801	0.717456348226414	0.387502982240632	0.333105707368093	0.722145452106537	0.646243827903822	0.507349545952515	0.266689435387300	0.223368065611900
0.0941741958036593	0.218557710620797	0.895624928398143	0.933393136075616	0.607348239276754	0.577025077452450	0.00834416016928841	0.516887883184000	0.934186791628327	0.153095481689162	0.685919268241314	0.535152354027297	0.883419422253548	0.454859592014661	0.538684317322059	0.355603324255194	0.352846842142985	0.851844432532539	0.162951875109198	0.641022701899441	0.621126348238491	0.135871792106813	0.333020615605696	0.823892059325492	0.264299474751270	0.459615385219957	0.452302364539994	0.596770972468020	0.918960861173428	0.269749922901360	0.119374900904142	0.214318470571219	0.674558008464118	0.232773783481901	0.309989479297569	0.0165215984761580	0.948907788337428	0.150703393102460	0.873152572590233	0.824436163893926	0.968805178891762	0.393229689780627	0.597372784678766	0.975755557223288	0.967156701386959	0.851287592410012	0.584490849683124	0.245878991699606	0.870838293333190	0.959163849545779
0.869713657433993	0.285718074273896	0.500574039547830	0.439463439701021	0.380617843625982	0.513971893378167	0.0492453894777689	0.518835531462547	0.717617518018717	0.0527224016265769	0.370899654027312	0.922286188335318	0.0319447232421988	0.915166917662546	0.862319830724438	0.0327390349701602	0.133144664916449	0.563187864095776	0.171034928205755	0.777521128423382	0.294265301167776	0.782313113224565	0.206354602157249	0.0893378978615496	0.508323591440058	0.334366084162813	0.940974981293467	0.315074525370528	0.147235848951883	0.909105351303549	0.260704220735216	0.964216846126977	0.183677079422325	0.0235714642212952	0.971905333551674	0.260090008418277	0.675818826821225	0.123174570306675	0.789855800829546	0.868541123703674	0.750098952861216	0.132993122668848	0.971043668514523	0.0994887175540336	0.429573988409483	0.0633112517860728	0.00735882791010245	0.102019980140472	0.620443391370058	0.256856243327219
0.107044511779855	0.279924585794683	0.913200317272134	0.159477405505131	0.0587578346202435	0.0263225731932462	0.519976319429507	0.550415167009248	0.476402901746071	0.692328535548222	0.386098203287623	0.731781099742012	0.729378449604545	0.789896725941890	0.292512882684021	0.856734415013479	0.463797414645167	0.376570589680081	0.465851912295157	0.0480707471552894	0.330086891008502	0.418996045746870	0.680966362436936	0.299631996743582	0.486429716076078	0.693235224245031	0.379123139559209	0.880238184473628	0.329141572293644	0.775900681761036	0.618000750799222	0.184434054910071	0.642320281747152	0.589243776138279	0.813433704017768	0.477001814293665	0.276941369578025	0.257434665156099	0.673415128997920	0.630399611028385	0.924233474832743	0.649265683493923	0.662558167398741	0.922638418712237	0.728694509947694	0.667712793584843	0.104366625406466	0.776708119774224	0.0709166902687712	0.994226483476193
0.639834662760691	0.0996979716040501	0.160404072264592	0.799456885528723	0.543213276809907	0.0130572508638959	0.482352765133136	0.468481730730851	0.589337345655691	0.0683499851204221	0.380213147761056	0.393332836546102	0.288528592039330	0.631636082499583	0.00411817906855083	0.339657345085383	0.0949973543670785	0.0925616885813628	0.379054121093260	0.684102991069018	4.93941852206525e-05	0.315817651404024	0.196593180319328	0.0792010920218540	0.496718179155350	0.627151234200465	0.889983990019519	0.968187233592021	0.338877778809565	0.418987338292861	0.497008881260324	0.688454702434133	0.437662454337746	0.155114060424254	0.950937248006184	0.568106724223332	0.465821276283481	0.0348125180922250	0.400201807980234	0.572471427304453	0.107001783801568	0.557880440371632	0.151638585133314	0.00378441745204439	0.191517637149533	0.676212901542166	0.844262672615013	0.897144880669682	0.842939133366972	0.843260710269445
0.336617982810802	0.376637142869019	0.293251152761603	0.230062633942770	0.526365367520344	0.673772269675937	0.0127744719799747	0.641204786033241	0.713838511352023	0.571015367171912	0.555300690984539	0.614089826937233	0.605841285767300	0.483384918461942	0.544123484089577	0.395753774521698	0.714264419822068	0.473123067846250	0.208876704307479	0.425177266357541	0.0866169287216840	0.391943451900020	0.277293509870118	0.349163997974803	0.322425209205926	0.116429835660838	0.244273018613402	0.920502837247522	0.917375708353171	0.822714532218719	0.988205007729917	0.877844730286143	0.671603022323390	0.132784546878240	0.422279511893577	0.758959764678061	0.662703420044172	0.850181803371599	0.953753059246314	0.458005784052699	0.909173008190657	0.295924131361086	0.129694882042556	0.818431057344017	0.236023203922726	0.0371064994855079	0.150720455626221	0.521304483244973	0.731347317171019	0.584664479081200
0.315740273213124	0.730590857551575	0.836462921737697	0.0299740577513157	0.896548729711491	0.854093192072233	0.460380984432363	0.383073006485065	0.111349066388270	0.949732159879178	0.329485792238289	0.608373763064283	0.772264978873210	0.302086927220149	0.618695562818786	0.771737745634271	0.367434903077739	0.672120725388535	0.137433710468315	0.767574518959862	0.955297619325469	0.900294086219400	0.635944240944482	0.809231671638749	0.694638319522098	0.0570142829162754	0.0962707935391612	0.352224320672482	0.242338208997044	0.385357616367141	0.143066362444295	0.960482198709407	0.839979522716436	0.602211485133735	0.370102658520103	0.251416781264963	0.621548910929871	0.727522272707897	0.852407624369941	0.442414363586395	0.819580711034703	0.0491302285094085	0.910227350209381	0.873722374141323	0.586506260761024	0.456354464495073	0.113662825902396	0.443606247404339	0.575665851375922	0.776095781151037
0.853572265636972	0.413246401597939	0.786409823082295	0.739600668668713	0.734998598547039	0.857151732588832	0.0261954260748202	0.205572867824799	0.814828704675098	0.108830278555131	0.255315804767310	0.896162898090901	0.948621571097317	0.899291816596464	0.372545483445970	0.944795405052132	0.763047055838973	0.405599946916117	0.688860333393233	0.361507129204771	0.186612369227302	0.663898302640684	0.101982572282884	0.700242526046275	0.276791758594891	0.431622115650611	0.213496261114552	0.125387420284975	0.768920974933119	0.531290096440744	0.353995619206796	0.448048149176640	0.790813002057264	0.720971176884914	0.653472115062325	0.403643301698565	0.0965998136129322	0.412929440738298	0.389019068352061	0.0856051963123432	0.643611022653248	0.707802499758151	0.919820773976077	0.778633213631620	0.639007309007338	0.121318425921733	0.519620450235958	0.698451628984382	0.0122566111939594	0.279546558049804
0.569052939736035	0.240480162257233	0.922552355721272	0.327293938369274	0.597200927246525	0.756939146570970	0.768943031681905	0.0380653793612242	0.482324937439784	0.566359556745151	0.865465851431459	0.969967343499418	0.255223909137941	0.663767003253949	0.466845916882822	0.125767847356579	0.475516010279281	0.649827342009026	0.663014143442822	0.198627283951016	0.696833327446445	0.810548317635670	0.0806837660994033	0.975506165596429	0.464210633985807	0.932198453687456	0.462795380558342	0.241092602400897	0.123214921605691	0.0444608377356914	0.528891627149427	0.660160578828566	0.765948410660675	0.734667943071126	0.881683034040775	0.0773252516650345	0.741070423347198	0.146059038400025	0.680484352654160	0.0291850465363170	0.998836064347485	0.126990347741629	0.138694046251929	0.905755332487737	0.427933704050109	0.449668372228398	0.416497766102019	0.958044511070799	0.801910780590509	0.247772472020881
0.480655484016851	0.555465800182583	0.211842774986797	0.0920597498777714	0.855565805017354	0.231276767907561	0.431949475228462	0.898961382055470	0.683554880984085	0.132095597774191	0.0759688039272216	0.574568362165051	0.414860985733387	0.716696918732746	0.817855439457590	0.659910573713051	0.567744699482877	0.968574670504258	0.226171397269116	0.904196293385106	0.672380295178474	0.865644415595729	0.742707613058454	0.925661405810620	0.690566994508127	0.106776938047827	0.810408559345297	0.482372186419729	0.650352129584825	0.991295241954128	0.685063804452597	0.177908979987239	0.548491088669977	0.884293141023282	0.815386925372422	0.201937082491944	0.854472963896122	0.547683568915960	0.467278067834767	0.807198021463314	0.214788348750236	0.898755971263671	0.0493241247494637	0.352489467881137	0.641482634834110	0.902530979664664	0.688089202961120	0.618923628512208	0.958021739852558	0.0760300566606759
0.636299052971549	0.0620974346892013	0.356172980759616	0.232209053357244	0.101316340286427	0.523736118176120	0.961560095052348	0.0508824907211517	0.893500850708872	0.111254322144925	0.865257728330060	0.339909667906834	0.0250172498632012	0.205674613376065	0.0832047987783675	0.0763210543418953	0.280743132304838	0.170650495289237	0.348771405715238	0.105818247631298	0.384620013935608	0.901433817388356	0.334940517389124	0.0939319583824206	0.201159729941325	0.0215576469959210	0.640792028256899	0.917931938447185	0.368460714102176	0.475479882678908	0.515824699594646	0.570203273420751	0.0109804181617212	0.847760055819823	0.598301719896488	0.889484552556899	0.677089426708769	0.807428260671259	0.150840086074607	0.674511692941598	0.990735641193085	0.0555550368298309	0.257313287425172	0.869232494097216	0.888874551072484	0.0166616833960189	0.711661032978454	0.0407299612793285	0.776820364613302	0.632240942771576
0.255080632179314	0.106546150032048	0.692218902274755	0.0577833684799650	0.556204725239805	0.516207735045971	0.567100333297416	0.292024388247405	0.691740621532808	0.803367223375981	0.836515430232733	0.879726713591656	0.469062576779682	0.824544813504365	0.0672868916062578	0.430886907949807	0.150585324447265	0.126446311384576	0.741513969558245	0.574338895344548	0.769562388152960	0.941494646378617	0.616249875764338	0.135193046219822	0.538625262225976	0.681618969159609	0.558549765656607	0.277607733915877	0.962293130832824	0.928476471039269	0.0907442248769687	0.875364831917344	0.809322634328990	0.275215777914681	0.501179309380487	0.657966662221305	0.708497251583409	0.363309228086890	0.240406397828874	0.278755251414332	0.0225316959824299	0.264019620623224	0.941198703570348	0.611620689952489	0.654912759581782	0.911600215602141	0.963357939662882	0.779311421678497	0.335160373092386	0.655586418738945
0.104217502886513	0.375473048177232	0.931174212828642	0.799437667569118	0.302654372135356	0.624489221797451	0.873145828792419	0.0624267924343495	0.00964911158861348	0.895541763482959	0.467258059303366	0.956766054290877	0.630120573623738	0.685587216920814	0.815453923139102	0.942348540544672	0.220903566230183	0.915052826969330	0.101764376672249	0.242353076153431	0.258190348977679	0.650722766555071	0.475182387262270	0.0581244525021692	0.384692174480155	0.734533310303094	0.679712542910056	0.633847508377181	0.379013334667422	0.681477116964610	0.958892779072213	0.188962622658824	0.814242275451727	0.492806483486243	0.417190841692384	0.634768231520866	0.0966961828915428	0.473295855665845	0.218213851194546	0.192916274859976	0.395218820034557	0.0778892941670292	0.397779027234155	0.999552272919606	0.380413491713525	0.308634842770526	0.406989998091233	0.597366845671580	0.738773542071801	0.282134475740427
0.360382165338023	0.951500720099326	0.432677715671130	0.448005824987064	0.936904938295912	0.504746191768770	0.573014906904417	0.0945937773221944	0.302576242540440	0.290104577399700	0.771535270998664	0.743496272500964	0.642332928733946	0.728478411894794	0.251087402256864	0.603568498383575	0.668554599764608	0.723024152356051	0.815327379133696	0.721229077246672	0.210675321689546	0.383541803888087	0.749412075269334	0.613356211692049	0.796025941432151	0.242596557830072	0.326516725074135	0.590686448426020	0.587854805443417	0.455076365201159	0.446291082601927	0.520633547052650	0.651024812732203	0.370473200323606	0.489822343870225	0.0157252142762799	0.385864683728715	0.448753595694823	0.582013010693072	0.393831936727489	0.563025145328426	0.931759987748454	0.383958062564638	0.277499283815595	0.304029673117820	0.850960898672962	0.529846055100279	0.468843789362063	0.992103961140149	0.395724539780045
0.518408256838003	0.0879432683181837	0.609870778868120	0.0666192841863234	0.419652397046030	0.314459006013678	0.476468038043496	0.958296010362736	0.547458095905356	0.565565076480519	0.760260292431424	0.919665555251158	0.503159755786071	0.746173231895074	0.231854749368079	0.0623368099432248	0.255421650602350	0.664928806475272	0.389129659375816	0.623472785535009	0.788005222568906	0.938326570475745	0.626708097556329	0.830252446598659	0.161870531221491	0.881677089848847	0.453995238153309	0.434984729188943	0.425114536177747	0.0924612814271418	0.327090743483026	0.412905010166166	0.0538450085773472	0.764941207350152	0.921581142648909	0.184592301922596	0.0542281307924549	0.712280697250254	0.323197507544246	0.632389339955346	0.563884920099112	0.00733031990329225	0.763092674788778	0.294402819529363	0.296674355727836	0.0673293142940864	0.707692333379447	0.236835854057268	0.194893414036062	0.606568879817128
0.153021478079923	0.905077564366654	0.687775011303970	0.975286571356633	0.0254133602006139	0.0309144325382696	0.593151930126131	0.530107803464204	0.618269693495328	0.0198292212528771	0.172666405500088	0.673876854261161	0.404384552325150	0.531844350473609	0.369702251907334	0.260738260924997	0.102232254678549	0.830991325450716	0.303674075345561	0.455077596399600	0.858694553827175	0.221688582946883	0.300557687435601	0.594379039022294	0.665962961726339	0.593712170301022	0.665408891875684	0.831961379194969	0.0294778575896925	0.979850390997215	0.0362699969441006	0.390759640568551	0.443493395145401	0.804564646277474	0.531001033900876	0.0248978691828594	0.789559499760755	0.808148193430049	0.0265021836530660	0.226149400157072	0.469444664113820	0.127141906674408	0.159313585882008	0.866887513238829	0.886428520273758	0.244300433551336	0.887820935848705	0.477897586827342	0.186317694333346	0.0884196411740886
0.124772232968343	0.502355077916980	0.794831382317763	0.305040025308187	0.235693270412785	0.0462570636234863	0.937568722587293	0.855347614202305	0.535020543795042	0.304863166702795	0.963755115383196	0.937530161991038	0.566156152504454	0.0410724831683718	0.0119530155986433	0.704919101782156	0.671490436903817	0.611784179400456	0.853230467710834	0.783286053159969	0.299874644771436	0.763276066921227	0.929987510163276	0.359593962317997	0.316941466727872	0.588452045647018	0.323922197020052	0.117634403850763	0.267318887320435	0.290853559354445	0.513323156219450	0.460862231413096	0.298464067491560	0.585399349918316	0.786965229613783	0.794622819534929	0.185727367771232	0.221374793901236	0.603086040114304	0.0398379608384240	0.443562337022883	0.999143715587243	0.848382247561645	0.332021641385996	0.150362908907154	0.346135862646073	0.997927524761733	0.752715196887878	0.450693478449630	0.372117006754794
0.863163845818221	0.254578609974245	0.866556994654721	0.208434135545594	0.749086362095336	0.497170224058256	0.0126359460539338	0.617308352865425	0.0213702864391706	0.909104797698178	0.880588311398300	0.139333861832676	0.576387749232911	0.464212285318147	0.386302534370434	0.948979992171049	0.189572199579387	0.285824968247421	0.570832881501635	0.337682649494709	0.824545383940598	0.900416139769908	0.489855971527207	0.972235750358847	0.335834066825684	0.414260822893686	0.368929132286495	0.466665312970198	0.349875083993922	0.318162953111577	0.805309339848970	0.841927456934301	0.432468384294488	0.679866168848585	0.0935952157137916	0.301395060588454	0.342953870789232	0.298861680221217	0.546331529391090	0.0891180933159512	0.201571577821588	0.322914476745888	0.334966220847480	0.209272110892435	0.904946947707715	0.445861030345515	0.426823509111703	0.345711682591122	0.0291687848381943	0.356089314828184
0.267170987645867	0.298073378706974	0.445044867805112	0.615617698696944	0.894987681806645	0.0537166253331507	0.281109615987943	0.765579336055706	0.536320271086265	0.593555137866834	0.601409640464271	0.518380200836141	0.754523129388683	0.692064486676919	0.809146482010712	0.325316441191821	0.364699760154777	0.0490349237754857	0.350558836386719	0.152180468113073	0.500870616633571	0.489105762035683	0.110667114989373	0.263026697945043	0.496205371814058	0.0783544371409803	0.694256249837596	0.327314482808243	0.830447655606293	0.595616838327136	0.935986218032818	0.105501832973854	0.995522038171325	0.224706542446227	0.100690005269565	0.486478503080796	0.0803201289567862	0.980308854313170	0.605611027395407	0.323416379760907	0.196176632783377	0.0214090447048318	0.633373842243152	0.462375230274488	0.515689136549436	0.126330256164115	0.336980541903697	0.905168894718334	0.322862884156123	0.401892120188564
0.329805969455489	0.605464723784404	0.719383508827249	0.793737920214416	0.730753810483560	0.868716760061300	0.0756846969526218	0.0913379184634040	0.0185783145862746	0.581542211601140	0.0216479670662706	0.483037316794297	0.121136332065956	0.798191315182586	0.777906699396869	0.414222318835372	0.543545713238533	0.863033647650744	0.520576767945347	0.623935393971811	0.334428320170828	0.359207126782717	0.816416582677729	0.972674831298771	0.613363595016946	0.727414616274629	0.389651863503332	0.198070366966713	0.376875410369063	0.909170874972776	0.484747302152488	0.583814348266883	0.957430930451064	0.211981750203677	0.271035098501429	0.493139664989333	0.818654017282015	0.704160986883851	0.486940323335561	0.606973125635728	0.852230899050131	0.182990605109421	0.0312312180171139	0.591312529494674	0.336920561505805	0.523167270270044	0.179088156849693	0.653525248123995	0.326984646535694	0.468301257972496
0.282147401951853	0.143898293059822	0.775439177601463	0.672193307555774	0.287532142097826	0.334381346754622	0.669273888492683	0.407299025087112	0.822374536855042	0.867184278203970	0.181794804401440	0.458753394081413	0.673048072024642	0.461240746463596	0.390343165052608	0.680337884740827	0.100167295558388	0.0609430633667148	0.315946910178621	0.276582197149630	0.146560097324295	0.221373735004032	0.905262680584720	0.550614112714173	0.295386143637856	0.854159000557600	0.427661821927222	0.808732088642882	0.930827595577186	0.362843570135493	0.469849856112217	0.417638589837203	0.624371651263999	0.685970594110003	0.947426844249322	0.0602588981459551	0.160841326586688	0.400640287634246	0.996791590195793	0.428085957596731	0.691138914921854	0.224221629232559	0.629981069347569	0.0105211767938802	0.0494591250356263	0.844230249221078	0.377804891589573	0.526171066171349	0.571544299085051	0.140462936741266
0.711030675184079	0.119877695421393	0.468585475143094	0.215203277136960	0.793274271350597	0.423394354597761	0.628025099562051	0.975951300392659	0.751254867027726	0.834288965225245	0.298834532344011	0.743729970205301	0.847761339724180	0.0816812610217804	0.828922803144916	0.00727422565886315	0.544946234390070	0.487475271501518	0.491662537222664	0.0159725398141390	0.262774326909825	0.227025375648294	0.632349545372518	0.445331922997904	0.0471949179827239	0.343735192822713	0.221868768738848	0.840796755200883	0.534564173198650	0.276407072183776	0.844307004253896	0.285878026103167	0.354916330455520	0.890039849466848	0.975536959378061	0.714068213664231	0.780492688035023	0.376934281948359	0.310086063164641	0.898607550791308	0.378856461590706	0.955767796849926	0.778259111717947	0.0997903452247664	0.839669722447229	0.671424096612677	0.714501866127436	0.582549898012252	0.407731564502619	0.360860382996830
0.0245980964193412	0.116262916105621	0.621151300564688	0.678030921709040	0.227866367200792	0.00288350253716685	0.0933586428588760	0.0289979648538949	0.470875282846878	0.144469694468555	0.543285448937813	0.498486460102763	0.282117616970189	0.680943619905964	0.480687247205984	0.434385145136733	0.514836517224304	0.633970989338194	0.444097722116580	0.973032410772194	0.649761061472703	0.250441372214082	0.340090438957205	0.898442092365763	0.800776380326191	0.873739186803238	0.752487649593838	0.746997438633573	0.717584752484633	0.500001126983639	0.121246669679674	0.852881312417255	0.937155137223803	0.253121147431229	0.721926264520741	0.000437389474680749	0.970109038356507	0.331995956022972	0.271505374665692	0.524721220773144	0.190250116976741	0.131933923181632	0.440112062669831	0.722084074355150	0.919364451642271	0.928287138818864	0.621313905013493	0.594219344209708	0.666955766104041	0.121107921794929
0.00541029480634259	0.0334376015711765	0.687314308589778	0.104190358805694	0.546664817031965	0.409778701824669	0.668920888600428	0.127988429521181	0.770276281847833	0.0530510043747884	0.705817132335148	0.155672986256722	0.764978751299686	0.821604526282462	0.237412922956707	0.606238716105378	0.615300597727464	0.718357580618996	0.791407677238083	0.114281176681995	0.0788075508403419	0.517198396804351	0.547929417468594	0.502367493796014	0.199669740701472	0.822174405128998	0.774913196723202	0.790546355735263	0.413375264567129	0.544387394300096	0.151263227425968	0.322957553352214	0.138424014568603	0.845869486138740	0.666838223505082	0.717890447513429	0.376167688544891	0.733300230718221	0.205152604050114	0.830477987272178	0.255624882077878	0.349739656153561	0.108656643039646	0.0503918033421752	0.940773306238890	0.446628999202802	0.299804533069684	0.640665104185053	0.428834829177982	0.426506532686559
0.0821238939646724	0.0597493717771199	0.165936957961106	0.694236424359592	0.329566850334199	0.693917456350565	0.108384007953742	0.0316867308429216	0.579093441852406	0.877524135812334	0.0348551292731758	0.671260142013273	0.477189482371148	0.943767056447722	0.772336347701610	0.889051492259744	0.159029628109366	0.352211748045608	0.546849130249545	0.228732496931291	0.811017133556951	0.178564729920617	0.0819942691480144	0.918915528770310	0.437974462925074	0.192009899519464	0.435776269130768	0.931256815048505	0.489587831380891	0.995798073738448	0.664569766372258	0.0473412098462480	0.273175208320664	0.125960249956308	0.865026155330824	0.460761778096094	0.803725094200990	0.542461095028981	0.860582039168597	0.517508999542387	0.296934010388541	0.920667901757704	0.0834373483625627	0.325849723172977	0.302363987710430	0.188427600620280	0.684010995910313	0.129226398582885	0.944428286971334	0.166731901783507
0.291408793584390	0.774440171388592	0.270036943405887	0.810847369470483	0.672122949997429	0.427605126750092	0.633218493336364	0.224802762264104	0.319390834677517	0.419806969095069	0.366042734990377	0.808104978662439	0.167392163038442	0.112083119190991	0.420724712261580	0.588869856105253	0.271923549357015	0.713236369419478	0.414564874891549	0.111459358265135	0.585452040540273	0.651807881656227	0.348694771012824	0.932712180060029	0.383850786016027	0.661103466976764	0.0714493127043636	0.800119890077637	0.559867433612421	0.709986402180459	0.817385441483988	0.736750387485533	0.268752749017227	0.638699770016016	0.433141091650623	0.703210950734187	0.149233451978124	0.552835495144318	0.128385120231421	0.396294314220450	0.895805552152006	0.395699404316432	0.624822447081287	0.296030741300743	0.362952326704478	0.408935650313637	0.259731838973466	0.281598598936746	0.486794306208679	0.320988470485358
0.859828586155098	0.725307133435514	0.504176648657827	0.965733018442330	0.699570153924511	0.222336032967670	0.171777091967542	0.136505699908766	0.364294126037401	0.147250517764533	0.572625044098202	0.641734707735883	0.767095214927667	0.932341889629098	0.0276195312420348	0.750880052235696	0.793911610684972	0.530342569494392	0.229838765004493	0.973491228302234	0.749182850798838	0.152144316066083	0.924807908312670	0.114947420249403	0.539917978678183	0.0849922838610642	0.664482350646162	0.726183166436575	0.532023452720773	0.768661232467939	0.813309584679546	0.0260573994879039	0.669671077972777	0.948568663130804	0.260447944070921	0.788803768988817	0.880941017823443	0.137802440380817	0.817594666908040	0.206391870393264	0.990960227003808	0.877898261912829	0.314114400236690	0.921328153373681	0.307882785632201	0.109710427226116	0.0437499942704498	0.850715877538373	0.743654255627196	0.255264382442930
0.0891287988128772	0.898552842455178	0.206002183855481	0.829151334985538	0.574189369977686	0.875619822942039	0.308391532353767	0.760819434214145	0.167265195802773	0.225565338625934	0.335987162996841	0.440477670296468	0.960765580550858	0.729971978842102	0.364446143545857	0.411930009129130	0.436097527931621	0.188669937887674	0.213807623524911	0.153779060250037	0.650588070871021	0.418340641221510	0.845980667765488	0.737800706554016	0.394711322258854	0.642456780926423	0.431254609485506	0.628289084307609	0.500454026997288	0.707428680557280	0.872515991435172	0.00597868247063249	0.0727239552473867	0.788069441201887	0.426753759621917	0.00866746171946498	0.495625271028467	0.684377781749280	0.859577919716747	0.721466230006711	0.0839944406342748	0.599993980733996	0.849459556305598	0.701264235549038	0.395764612958135	0.137119256919320	0.220709469551245	0.188381439828965	0.160981890884846	0.258439294919543
0.910052546927997	0.193227709414046	0.452478204506111	0.881134432179974	0.699102149222917	0.852766013088879	0.339965157505929	0.0471290240595835	0.365896416635162	0.307411484801058	0.251602353065995	0.259511264070360	0.237921113616722	0.304648488720310	0.433017666089000	0.868755798298566	0.133764278835333	0.120185516367010	0.806040032199163	0.694901757244093	0.971563793729139	0.766767334838190	0.195356197428127	0.661822908439923	0.431350486246249	0.562417631394194	0.928290602532009	0.0279723670582860	0.0455696754694854	0.720141535155194	0.411224220887854	0.425602652339301	0.167114929202431	0.610112200024190	0.853331444155389	0.250543582624321	0.155768464917328	0.287873155868399	0.497394098740291	0.365306448237855	0.347041335309021	0.523796568593038	0.0805894247641148	0.100575574462404	0.154216832439352	0.113187752255060	0.613646844059657	0.316727721860740	0.299759959793980	0.525496365247330
0.144411177834615	0.309924227351841	0.804244294885931	0.570399695258918	0.902265613340873	0.321288787496612	0.848667439375465	0.210232384518141	0.861319826927378	0.763261743925448	0.563968136225783	0.586996952077126	0.0513486043659792	0.537933814350629	0.491325398590846	0.650907322935792	0.272848612600020	0.645035088354025	0.942140844726983	0.122845164845924	0.977757916560599	0.265069896996970	0.810372725178639	0.765809415053408	0.160167799021083	0.911143905276278	0.746444765387883	0.389146873093434	0.842021922533402	0.711082524665690	0.116276159988283	0.114311661750418	0.522817460949182	0.570832399785294	0.800342338347391	0.0932064132390690	0.680437292630179	0.920036656277247	0.872407962477674	0.554459120051521	0.0884889832516875	0.0924405704825928	0.759612660581856	0.257012316657915	0.163445798690049	0.796159336833087	0.258728292411985	0.776265656023040	0.730207283132353	0.734890129974546
0.674712555030028	0.230700103873166	0.672767023867146	0.919281770314156	0.489809236864097	0.381928292663260	0.220945354543230	0.974908669568871	0.0446290281999923	0.313557905496951	0.806449779212612	0.312036200791410	0.109997491586030	0.688649488643791	0.286583109538451	0.582554640875886	0.657008715849960	0.133506418626603	0.250036923335436	0.718025655173098	0.701185823082383	0.247853899724632	0.274381079260441	0.130633748053143	0.220123187242466	0.826696057878762	0.359858065620655	0.162354064923585	0.805646019803634	0.854455218444183	0.0259631677637365	0.110734477940592	0.207374407014930	0.00568538597755353	0.892139533026489	0.784611738427212	0.615719977735239	0.123717433986152	0.710578880846683	0.639404399538308	0.630637691314677	0.956319997463834	0.693573713937202	0.215864127127565	0.852952302702487	0.921988009867758	0.337964243345064	0.530812634250627	0.748130622919476	0.103627156524357
0.212796024793898	0.0127928299524730	0.264570013987711	0.0973965259632954	0.264497599254912	0.236242318637854	0.815067861526194	0.268854482769911	0.962031871505965	0.0203488752255049	0.930969036990739	0.823442918407723	0.802041289467262	0.381200825464200	0.473910779876301	0.0393817580619706	0.502371103198727	0.782469239833020	0.840994839631546	0.907961911995910	0.121606901012472	0.770285598116612	0.641305329271137	0.979464950374571	0.0271489290903688	0.357485307602320	0.376459343792471	0.294791538144410	0.0526252967170631	0.293983589720258	0.140264869375010	0.600375937489738	0.665369650075552	0.603225737793504	0.137811370946929	0.0160191201001177	0.606815264791702	0.756873337850889	0.629654193163996	0.753737403706675	0.251839382437694	0.537690339639134	0.703863433268730	0.326188885927213	0.769746785066112	0.439970647590066	0.462143255288960	0.358724393072491	0.963074058319824	0.745557122246777
0.324068448349949	0.108607240916415	0.0174995246497387	0.0920419793862454	0.688770378318719	0.935634029594703	0.570434566644575	0.386002135789588	0.0175645118716656	0.830046128581617	0.834877301977210	0.329188461832031	0.389882230460082	0.746398951356431	0.448588226046125	0.627104811718154	0.387580580957213	0.187491471603027	0.0157689853456156	0.738622435700271	0.815232166179738	0.515638540630166	0.555176440599136	0.671766126796587	0.532483925207978	0.764402372633757	0.153393740003616	0.669639517919860	0.892408164795462	0.843175437624248	0.676928812228716	0.371173466741289	0.953289222909384	0.248209549253883	0.774173020186072	0.834665127485479	0.771076444864916	0.443667611687802	0.631500336115267	0.451074339715633	0.425897268952304	0.811032883533856	0.162100008729204	0.352184142327181	0.491385444449523	0.353432767911753	0.319828011045504	0.904913681900675	0.0618482256718192	0.592624262290373
0.504283167695066	0.647373103562037	0.624463119987196	0.702156390527401	0.838356992937559	0.165311571396517	0.587732123279772	0.0605666815193540	0.487864609216058	0.991774844329594	0.906060676569597	0.559166344769015	0.571644420418287	0.943233960579806	0.956567002574312	0.400185151700235	0.372262196031633	0.550517067668386	0.137947803255488	0.232136622009481	0.733094890974597	0.946744315279911	0.566086701250327	0.877024969658233	0.716409401206012	0.734210536323569	0.664153001862525	0.880291721549653	0.751338303978281	0.975740747455942	0.841363354735791	0.197761709884393	0.413381723784732	0.308266090689336	0.306008709737805	0.0691720752866446	0.273396443703856	0.888165881858109	0.921662864855370	0.0207769545270676	0.509122368587962	0.542093864562835	0.327690161122238	0.844906089212339	0.999157457520082	0.751452562627348	0.367475941431820	0.0637965260603146	0.831070161072481	0.256117241940775
0.00391452788902658	0.360089739936794	0.672992907650332	0.127717531569611	0.973804171208213	0.627624521532585	0.665322111435790	0.205894148599702	0.381975148108873	0.979274107788089	0.574952363729295	0.906725340875862	0.146521079704528	0.872667865946800	0.589362713923079	0.214193107307182	0.870160931132321	0.624141928734437	0.846463569777126	0.216339910277822	0.931867598103570	0.480123717060877	0.857676602612008	0.0541176561853287	0.00314448006525325	0.0803086119286831	0.178854842754043	0.0696843785329790	0.916714818029207	0.662340521713823	0.604343672704251	0.544377789398330	0.0466985942163835	0.703190362615634	0.200558904681897	0.190076206983000	0.975152621646335	0.849300085763922	0.983461908424514	0.196556380470035	0.278464502382641	0.699663338244014	0.752105442442172	0.108586856831976	0.407588300752513	0.481416552837695	0.415097360389824	0.771966656545626	0.609416799460625	0.0713397393279831
0.0453661778353127	0.858310814332723	0.400913188793987	0.633613695067200	0.874006784929558	0.140121066753526	0.167571463522023	0.843836947171493	0.686558849222780	0.605359668647463	0.946784485078354	0.0575223823298350	0.505764370020923	0.996242400162524	0.491277479500609	0.463194501593341	0.644492173593882	0.695421734925382	0.313689080589848	0.716536764545535	0.0975477522803672	0.334665792355436	0.100851324647911	0.491369919758622	0.376321733769167	0.508570446466825	0.882597991996488	0.133638721311440	0.0426925018402556	0.410974851870212	0.170253299894761	0.405599510394822	0.462996802727023	0.494121315497843	0.420304077536753	0.0771425955117903	0.453366287680002	0.649568563136551	0.669525901439905	0.259582544220958	0.538284444805161	0.986274290013044	0.115661548439783	0.139178750098441	0.734951422773966	0.566860470986222	0.962404884276696	0.247128663227357	0.374603615993431	0.617787547292653
0.882870046092782	0.480966164537689	0.885969241947165	0.978154789750302	0.388570857542398	0.156493291729712	0.456341587351750	0.617211069842863	0.557352080223696	0.579030343734040	0.0411597078193842	0.679379926452680	0.945552202148938	0.229661136824983	0.222420546365420	0.686519529948902	0.454459400171176	0.861534560761101	0.550649654555595	0.787572901468968	0.763444549898693	0.744610990328130	0.875812362483772	0.487971119570602	0.223804231755776	0.304807421836546	0.0121594179281838	0.554932407199006	0.511986337890971	0.171983035376947	0.567848901467954	0.886591926773023	0.808691891693755	0.967222605230537	0.0498531206682603	0.750817180120703	0.429676135705588	0.973200901086339	0.147308247792324	0.516319305980327	0.802518984944385	0.0901307352188382	0.867498417636334	0.205930049015839	0.896533559940482	0.186744113174091	0.593638501056274	0.860337968043794	0.828054272597601	0.0729138197136064
0.0696657745251431	0.156418145230184	0.482348822472641	0.317062537362567	0.0686194317541181	0.862285463322798	0.359864466764659	0.733260630478944	0.888458139929726	0.359505111070309	0.722025315293944	0.707972401322621	0.901155400393320	0.147617682464250	0.647231019941030	0.269891222758974	0.0138810244814249	0.550685212212167	0.804244735210963	0.406854739909696	0.382258466696561	0.613857648982410	0.729506402820922	0.581804136771468	0.927489410387836	0.597675217827498	0.0575886679258466	0.898312285320629	0.595513522571546	0.452644235827500	0.844814891723444	0.325268719851301	0.964457731353728	0.0515331962750133	0.284182548848767	0.145962607315320	0.499226182239880	0.863968799076273	0.0334102484866711	0.248657175473394	0.122272359715380	0.949380721143011	0.552568086555258	0.0459807287757943	0.496155911231883	0.406037880238335	0.448251414703747	0.336398423070978	0.283813382048656	0.129113350322781
0.594611069559433	0.323296743341257	0.480583149362506	0.570312444071508	0.588664381532556	0.197499483789935	0.117498839003356	0.140525297562588	0.569426930591962	0.872264194425777	0.634726811692134	0.948927501328412	0.417185954900636	0.387926214512528	0.340884958504641	0.694554031593992	0.249592641537698	0.921111865124327	0.0186216254902073	0.809573328827090	0.490997836022125	0.620089431084467	0.442961655802786	0.911627150868547	0.364578874946880	0.505492655813096	0.769750275251847	0.0110626728184702	0.0362168607006884	0.906262214726063	0.387637830069433	0.370133929482263	0.127909915772966	0.927168797426544	0.0896259398084294	0.390150944072155	0.0577295013906212	0.473304800326258	0.214195110124267	0.637145027157952	0.750470364591092	0.0486593492337474	0.871504361555065	0.573156317631360	0.575786012021593	0.371245078566030	0.273439920077521	0.918752171902625	0.0927785056197623	0.801127643085366
0.340664390646227	0.592603717293158	0.909052393056231	0.302873902647605	0.665983682072851	0.960783894238169	0.265622339059595	0.985902172138430	0.707137204802411	0.823940435673331	0.198297994143891	0.957239327093898	0.454680860143746	0.0761526529050901	0.684897841658034	0.945503498390708	0.655018200007540	0.0666428607664796	0.315118549285234	0.0613164459061030	0.561705064539883	0.610891060063465	0.207017324531373	0.753654108272957	0.882557770881658	0.169022638529618	0.0462774212613953	0.493846317359517	0.0932931038226282	0.521004677821551	0.614335837848803	0.440724637071477	0.407933069691171	0.266309378524391	0.0414804055618820	0.459105813365576	0.442732647044755	0.906712207971770	0.334714378644660	0.693328492155231	0.479908526672811	0.949645198095815	0.975111705173605	0.848886554125316	0.736350922572959	0.0987607290016818	0.756441390693882	0.370570474514198	0.587566456280972	0.483914321168531
0.914058335679124	0.898830747019332	0.314103361273032	0.336770396108719	0.268790967631506	0.364233896441881	0.746845208651056	0.671762184623362	0.506489651764257	0.275804482995525	0.706950251148144	0.815811059667321	0.321145512170558	0.512985190323353	0.900032248905841	0.451035991332122	0.502547659756236	0.963292425691810	0.438339947901737	0.182432371705764	0.114236038613944	0.699510604952469	0.155383560956172	0.885923763976063	0.103385049286783	0.809576596020332	0.876322377457804	0.455611872044523	0.971357666239437	0.854543717774917	0.511440836567311	0.110841185624817	0.611490641609173	0.944179258089175	0.307104708893527	0.199017888974548	0.236332000935897	0.325265540442300	0.558366289718747	0.760636881629222	0.998873491077320	0.193111505860058	0.618628648442677	0.317974707055828	0.838185542786493	0.929087680487786	0.400288054859603	0.920387659559688	0.750556433286008	0.0550294765584184
0.663918389675761	0.751012125808544	0.278389217038406	0.630532263638156	0.633261527167191	0.00454350213500276	0.609120546930300	0.892157968915693	0.647639993021101	0.474999622795844	0.888640152901387	0.863888040030942	0.0995057918968584	0.0747734794066328	0.320337434609179	0.272126348046681	0.413652553590295	0.864858107166707	0.00536199848672148	0.275154804512991	0.0907746937897228	0.614083638390585	0.729222352855636	0.174586492761138	0.0234760335933812	0.652410393978955	0.768800628798137	0.853320924876241	0.315354721098634	0.324815244870285	0.422069302688102	0.530542673950903	0.171167933151964	0.643922412375100	0.830451545260959	0.323668320313998	0.198817900473189	0.636843644102110	0.398032410554062	0.261055357986193	0.467013200759794	0.201633308021901	0.275382942095618	0.0182188661009315	0.646851011214792	0.752821606695881	0.362835659131665	0.370083150646577	0.249357062028128	0.666783281348784
0.273430533474079	0.720142779035556	0.861179757185430	0.865025282835883	0.775442446045944	0.855679893614978	0.334647884731005	0.244490158118173	0.194367845960001	0.0668548526372961	0.0723343123300381	0.167556260621691	0.431002915602147	0.908220998340901	0.300776044041318	0.789005202431445	0.764933816533768	0.0483639647490440	0.450932965833664	0.953784943528866	0.547687791026004	0.743086982522894	0.298433966901801	0.0739497431058647	0.0272268819798516	0.536554063373011	0.0976440102339546	0.645871670592040	0.577953677592948	0.863251270218283	0.100298981070611	0.139221459320875	0.680576499983313	0.473568796701962	0.0108919005315169	0.958290843836821	0.511877078787777	0.935706371241846	0.0486615162815535	0.195353244345414	0.541109009357868	0.338183630962463	0.0122448146309514	0.420059623385689	0.448585832052819	0.0901835481455270	0.414841815616532	0.209627007512478	0.392552445742182	0.0538637398948004
0.393602883656040	0.133702553522901	0.846819983463465	0.222158604410754	0.645907779872138	0.847816541222610	0.350315554308343	0.616282683654045	0.475327932484867	0.0112960052676720	0.940246088712060	0.327048024265965	0.314791951562896	0.503262158985195	0.0941727430153960	0.419507772478980	0.251084872934427	0.659325392926384	0.556904238717146	0.159465754928112	0.0950034198988473	0.659203780839164	0.564971081267089	0.269284018326706	0.160052797986126	0.890409964480838	0.445557331262100	0.307548214144067	0.161999347114496	0.521502951237948	0.775808151907900	0.648369835227267	0.498058551110422	0.787605361841412	0.852670422380138	0.157973652509576	0.639210639916877	0.404066314454977	0.500735865108056	0.840167009642772	0.0882686681060184	0.0231822596128110	0.955379130730109	0.687051227886780	0.292889507453340	0.345141113272896	0.541966774679732	0.601843605070981	0.567293460029798	0.798106732438274
0.156928152167725	0.775797612595482	0.822454976574895	0.380530388082093	0.646494844797105	0.540711026067306	0.475201294100958	0.424904988482567	0.0991506204445470	0.839932867211574	0.624901541425569	0.773054712121056	0.987785880681748	0.143987494100515	0.203561079589558	0.611152284677625	0.251088473584447	0.903408967679345	0.244232204865010	0.359012313585463	0.147604792502259	0.962484415878224	0.555411290048795	0.212703231555929	0.643783825202478	0.0546169967052155	0.580649950667754	0.0577006083191368	0.719156612793763	0.914440492597471	0.261107029544862	0.957598935505729	0.423991092361891	0.00824428846581926	0.340920217095118	0.715968568702604	0.136920253766819	0.885736199402267	0.444557959549338	0.212766713513678	0.969896596606363	0.364416156953438	0.695018807922302	0.146975423428815	0.0897683785712193	0.264267667584901	0.734386674548717	0.225216315122345	0.973105726019267	0.621522681622013
0.748747447489680	0.595429552878871	0.587869789576787	0.216296334311990	0.289740368881207	0.475776025951327	0.364521277730864	0.386161438919673	0.951062213356568	0.0970814880820505	0.315245951920422	0.0345585085170089	0.434050807801637	0.568795978644945	0.970152832712142	0.179983011868832	0.494721745639538	0.202480809705916	0.581819140053771	0.331436346832629	0.895588422186700	0.505698388005611	0.712680757776487	0.328674028332433	0.786483122031172	0.290995221123472	0.606890948153050	0.123994642435237	0.0240089701916556	0.278767458532758	0.0558209421810227	0.664252414510906	0.987100982320536	0.147523053507037	0.359855698721817	0.234940546178541	0.263611171529699	0.617030151177043	0.308007410978587	0.720411654572254	0.622367619719421	0.488461939067617	0.151393027377164	0.244177304596754	0.719475309856935	0.479697762230342	0.979072702281352	0.312974817910897	0.927108530302224	0.421489970232249
0.0361150968191586	0.990238644988683	0.984236254583105	0.442296899770070	0.788477081779948	0.0849796548286598	0.729201047412675	0.898947101136213	0.367489608945496	0.504464968319737	0.561197145746650	0.0384437244297612	0.401370374736186	0.0967467614390015	0.643376095436877	0.246854655466507	0.979458329809182	0.129016509095112	0.625426890383959	0.821911002352212	0.261380838278135	0.160870554172264	0.986873855040785	0.660821904022613	0.358532006589106	0.572450371817783	0.206605120825905	0.941574174694101	0.342633288923541	0.926231590467751	0.362383806438110	0.795803433045304	0.441568139205381	0.685722454484710	0.394812534321460	0.811178061887821	0.718370308692333	0.0902470009963191	0.859665888221587	0.597714937057956	0.449768921706749	0.176566551996592	0.634487831053808	0.201348988958952	0.887216250000045	0.493693953942745	0.740625814863305	0.240784337623950	0.796668000651468	0.143159272323235
0.979775314589182	0.0156190518349553	0.250591288457801	0.494094133942697	0.290715897409122	0.379645643574974	0.491167283523071	0.844466539692214	0.856839060564126	0.835053853293808	0.0860831780831244	0.996208907910325	0.394757623135956	0.791037441502067	0.409598711336045	0.887283154247580	0.728425829540653	0.623958049681620	0.370416770726072	0.154725181791768	0.851907321912032	0.415326675829581	0.484613693738214	0.480162382766206	0.452428106180438	0.501362324214175	0.153542047971403	0.870666490351881	0.484605437390310	0.860986844091240	0.204734992635166	0.423834652993534	0.787207797545988	0.540117177753591	0.670486012126828	0.784251587237677	0.500848067962818	0.719620228661448	0.539685064930870	0.150194913506457	0.910039757198273	0.830928205236407	0.204357316927163	0.265471872265241	0.641993383280489	0.920759452197330	0.976817390609452	0.145785258703458	0.202986253317106	0.619455740686684
0.505566145497184	0.833205771405802	0.749631782272131	0.763653869479689	0.960375517861981	0.523527316681269	0.0580895050321250	0.545260412164023	0.979096095037811	0.653019092622814	0.246516639956248	0.220152951897482	0.162687759851312	0.315831759011322	0.226396826028843	0.135636043065261	0.137977157277827	0.0240832462623609	0.0947216593038351	0.530133645035083	0.0379401251747006	0.411109821853922	0.746326249229960	0.211618658657294	0.384988437857220	0.728929528840891	0.505912992027600	0.421255743255703	0.983515844525461	0.313856699495389	0.683874364663065	0.146592019978593	0.545798506018318	0.545703081191429	0.138560290078714	0.742853676508841	0.161426015699227	0.126660689109613	0.354328396737041	0.573005147827290	0.906430853782264	0.0249424036109911	0.936055236396764	0.632427827172855	0.525441793273461	0.164687941777965	0.141792786609712	0.375642035187400	0.546776908567666	0.831902036967736
0.665266462791261	0.141394068913847	0.308427573007275	0.153440542109728	0.421027774717246	0.970849033692206	0.983417722097635	0.799056667702186	0.307170906524842	0.620098274213892	0.347678097302593	0.666605310922677	0.417517221434476	0.288020683970704	0.619522625226435	0.284500102895759	0.619927470129760	0.335644546882960	0.742243003881744	0.383188386626371	0.532925652061732	0.132221823883591	0.533082578200067	0.831130733934449	0.897107097318633	0.472028455052002	0.483775440908218	0.0373103739089563	0.531814619534595	0.124959094368312	0.121386101819616	0.483061728633376	0.859746213696750	0.482777893659406	0.391976381919081	0.742559122099651	0.362762382322203	0.853198327993509	0.0857919393811142	0.401681677712307	0.126485497327442	0.667334043117076	0.227439693616860	0.300694883082380	0.188133637014306	0.838922068789153	0.215635391112948	0.627658331143327	0.227400140573408	0.109755786628100
0.540435033323555	0.945718859121499	0.0211563795641375	0.888296141566251	0.446926048012239	0.438663019431975	0.0725811162379846	0.0958561843797943	0.837769569703726	0.675777931110833	0.864587851596321	0.455503378063581	0.508807724093957	0.377968379182033	0.858083697649114	0.233943702975067	0.741047357093724	0.913060821068958	0.701715142419866	0.941032200781804	0.725969893084420	0.303705514840880	0.991117738095346	0.220908459027256	0.941878741567438	0.928327413956805	0.122945941861060	0.778104676883821	0.638041940987325	0.669154318526847	0.496510782998017	0.829857001507209	0.904951761351333	0.109234858395154	0.317852966721389	0.0863617336450303	0.120704735439131	0.0508852426944590	0.406630668457541	0.339430484165237	0.257116299576130	0.727742981923748	0.151101200324296	0.380893552574626	0.255372685346893	0.766711551655743	0.768777286668013	0.772475473679113	0.683579803419742	0.750629549538455
0.439140950855367	0.342815426700806	0.274317737921738	0.961991307447737	0.355268622782211	0.811949637482870	0.394366774991637	0.343482452164305	0.0461421893628532	0.829240836456150	0.0993682238255899	0.272777929144008	0.282189778242308	0.358240687294369	0.898058160370009	0.266204244535174	0.345734579391856	0.0871784615264404	0.360896503074800	0.951568584641274	0.00650692260607821	0.674804932396566	0.122726427684860	0.723293475406453	0.221063760996521	0.955823397651482	0.299912863691629	0.321381258962666	0.351778090114746	0.783675494132605	0.653882240715843	0.307026741442177	0.785774370556077	0.566439212945998	0.825777660497910	0.304316508082815	0.719311414928181	0.361838709600621	0.464350203254805	0.549351176903725	0.603375544097052	0.0575342244024978	0.986460506137707	0.600239598117343	0.549685967896093	0.538310770522453	0.938619018971233	0.480744597936900	0.862331623564462	0.214510115290795
0.398592440417266	0.604643173329752	0.991446262909802	0.947149777477339	0.276265365991284	0.896088499712286	0.740954656191208	0.540423604045081	0.868490409173762	0.438361315760544	0.738302737490030	0.293220459792948	0.652071349324900	0.652735603932241	0.601748300124123	0.0183690761422206	0.309251961567717	0.552482666585415	0.762968632166370	0.994322698146440	0.782429397287808	0.100342766454894	0.951606261223976	0.661512722641440	0.780331885628132	0.670499329804799	0.136112429227215	0.630721471002252	0.983151629414972	0.385825451573450	0.531369922561075	0.900244250786072	0.881181239950853	0.347935301796772	0.107748820143274	0.457869770615499	0.272570816638007	0.873280215422356	0.222365707266933	0.855895774602911	0.188140337800229	0.607152933955429	0.962149600060187	0.226737344021299	0.327011480915135	0.144090869441617	0.830954611875961	0.0521373363177068	0.503939225980715	0.691041866420061
0.227509359879760	0.0673699554588617	0.378800231961470	0.394933698709492	0.952496567406135	0.830034802743152	0.694835540847853	0.444567426739530	0.335618802378644	0.0542212998026518	0.282149721384111	0.932740190630418	0.621735212566343	0.400140771377429	0.663592472546782	0.105676471978580	0.224963684789727	0.858959888030419	0.710780623026795	0.377141811167710	0.414172976360589	0.908181284928201	0.132357696756691	0.225985704981397	0.453169511760868	0.512823953808831	0.0524971791127314	0.708436261828851	0.130273776508245	0.387063093521680	0.954873056528119	0.536329336307255	0.0982489883831623	0.823093946316373	0.938661382818605	0.544277414075687	0.679101891130301	0.515257706428390	0.0695264649597971	0.453749539950367	0.265717114179129	0.00883545110913009	0.860444843483260	0.553230864535585	0.161805647736403	0.601294925318949	0.235566558743009	0.882047445882237	0.479832528190200	0.646407268224517
0.324655798800829	0.795220039884993	0.992056490120614	0.780705804845657	0.315328104830760	0.490042959271595	0.0118192603752064	0.0984296998193639	0.301299027939602	0.220859795908891	0.120248554500279	0.865713736096130	0.708631326549726	0.503921640905009	0.445204877597863	0.644403122138685	0.175660501265467	0.411662297398773	0.598949128915645	0.381030408173216	0.189786015228768	0.879002578677490	0.120949837951406	0.741838065384879	0.521615920869812	0.801837920527951	0.384324384279515	0.889406907047609	0.274165760075681	0.851672003751947	0.711450697071262	0.0667509777377510	0.225755803957861	0.475840962764075	0.412453221732283	0.424949720187809	0.676821920570327	0.587033100453501	0.723006012651459	0.354615608634467	0.173814631780437	0.651076052700712	0.432242178230337	0.323971990979409	0.911788615744760	0.900762434656254	0.550485579396278	0.373131586481658	0.105423557845786	0.200012425702548
0.643791087353090	0.276649718818742	0.261792589605064	0.838844205555339	0.258079084273879	0.767423829753746	0.544495817780107	0.612273416942609	0.895339338027324	0.881657783457216	0.834239473185571	0.0978425159851495	0.253060033698342	0.928280199945928	0.145313862160103	0.696519220331349	0.0325262084798672	0.410058352179648	0.319143931729349	0.669386883543992	0.668882779017064	0.114430217738658	0.913697267678094	0.892221282722182	0.948933167794287	0.222816195031027	0.739597254069433	0.432396754682454	0.729783976935745	0.449073987357112	0.848872381214939	0.173801989795955	0.649830352230407	0.979603186692321	0.778484631679406	0.224748114694196	0.261147530654738	0.700767669322419	0.213383371230871	0.414433219527620	0.508510682740454	0.441432007695183	0.479350299321337	0.715793527938752	0.836503372627464	0.232207973525431	0.620743249816536	0.429521662673080	0.834415385990426	0.540146991690210
0.725306361043776	0.0335308643051290	0.650291961994986	0.762454598390786	0.0481220897276067	0.0132914839635362	0.399252997678627	0.644336104107417	0.519400395714400	0.564756328672877	0.764239414069130	0.133813932879697	0.490323023274036	0.427469234995232	0.579369382380801	0.991709182331159	0.128338517318799	0.658222151750839	0.561600059866092	0.125912350999881	0.937222637088945	0.687387715655219	0.948391167848792	0.721550228239272	0.170153360461119	0.884659303562321	0.655878284588928	0.963340869723550	0.458502811499550	0.828583002877043	0.464571355439846	0.0673757672738825	0.471712778947488	0.0626536723849631	0.434389336712628	0.356379558415729	0.482880292477423	0.862981092324344	0.297014933642644	0.321705491652206	0.626584551153711	0.610480984011544	0.814827462929237	0.174723637463112	0.673005778304370	0.602938407740026	0.961610307835295	0.206544532539997	0.676917430952256	0.463328429560094
0.0261734631194058	0.818844852740804	0.716976464407453	0.389212530303886	0.295077462971424	0.348451900456185	0.309117925483921	0.580348072957276	0.260538514913627	0.192805095202969	0.765692497148176	0.673269931315743	0.321829784518965	0.418394944790705	0.991432099704303	0.865660372771142	0.805667759506482	0.324512820520310	0.215871574922665	0.416634505574774	0.299499427260354	0.452892323065190	0.664401178439269	0.411032112902654	0.687719950899436	0.718208264835846	0.958185018551063	0.546627194541972	0.847044334267007	0.835589807294353	0.831916961830252	0.821815724479130	0.701654905396376	0.220056798821592	0.189081848402834	0.0878428692786550	0.482484694297781	0.209787991747671	0.576003493590629	0.908033803738985	0.414564055749681	0.152960077110925	0.420263789180070	0.902140006053063	0.460212404197649	0.692606627797377	0.955932913990164	0.709746069047410	0.0753447637571342	0.613376916204770
0.352956108916009	0.774632853800442	0.717239351286249	0.344949215963964	0.113862425595705	0.214232059949474	0.485621046405501	0.434364121488278	0.940899255218063	0.0781086926777631	0.0947982772251188	0.415121725567584	0.647274633930767	0.500951756135143	0.362845431057701	0.0383711248443597	0.146990434168714	0.151271143740951	0.157545542383772	0.126344678366765	0.911073665178020	0.843735912155212	0.560718985177057	0.715552577653057	0.359971351488249	0.825709134169784	0.505261712133727	0.686076684771518	0.987243625548569	0.892595341623961	0.552036358157125	0.281619045518719	0.148042619321640	0.569972141741745	0.0793249443079812	0.420388390500011	0.406589163691749	0.385267588390171	0.761471562294214	0.949822598236939	0.0938885795405814	0.145851740196936	0.00620159788946162	0.0602705063688986	0.0535686342027985	0.0322934723826890	0.202597447290163	0.535024878431332	0.209523154995927	0.189511406057035
0.371379428811287	0.131347276614095	0.736409651619254	0.977284601191006	0.745017596511930	0.629580350185993	0.998532077290646	0.678006518987790	0.807739038243296	0.189823780101213	0.710749611153799	0.510177494539426	0.981883251766642	0.872887728583441	0.524050942581569	0.700577750128977	0.974322412002591	0.443100068758157	0.527534741466436	0.508596923199178	0.369695492777246	0.192926344591255	0.157234935120865	0.941582729297689	0.0783919261520629	0.111115525928112	0.635895965166904	0.510319277765448	0.873714407290680	0.751443747943685	0.363590003468996	0.802981391796958	0.200891970830416	0.294324535115027	0.909963793774136	0.0544994841506753	0.869107577050695	0.800691230672936	0.821260600337831	0.705127096720743	0.349815479122689	0.975867329803767	0.0846466379018731	0.800820482287106	0.0468122793375336	0.323163368913332	0.292542592110890	0.776876779575297	0.729833794672485	0.778633384317137
0.118276838861061	0.122183562969089	0.110259236951670	0.803619601738215	0.263667837630018	0.331198521624258	0.955557423956519	0.190803902188146	0.101007529425286	0.965361527754647	0.463147707874739	0.00477513635676896	0.781570975864244	0.931228211062500	0.351473759663519	0.0998975584542141	0.192073544985977	0.976462890218695	0.309273190217900	0.905632200741545	0.532626878884780	0.669081806341495	0.696641591454935	0.935407751321231	0.296300585124005	0.562777500212614	0.346017058909897	0.0606558071016259	0.404140695859383	0.674625554826341	0.677023055581834	0.125425352854913	0.376837527108100	0.349786741032135	0.362296953299046	0.998400018452215	0.874847519367801	0.496230524106594	0.485999701739938	0.0927118157186017	0.529131386595651	0.729806782736940	0.453229935470033	0.00975311620513675	0.259344315186739	0.595879203766628	0.573558785359822	0.144507559776107	0.171447086326071	0.312764330804040
0.172674877073727	0.339631955062161	0.135277796362177	0.0704267450210105	0.841296984538844	0.199973079483670	0.815995806055772	0.906325923388073	0.985904359189209	0.379057048158297	0.0942026191164863	0.782863856978669	0.393859627965017	0.456992669693806	0.0135478889724034	0.808865899915330	0.506303338500481	0.839012153344565	0.607502085865814	0.700417094147353	0.615003812752259	0.537489154034878	0.412243126323071	0.566644220065132	0.752838688147408	0.874265002167835	0.246112577486362	0.321236646091501	0.309151599074252	0.120279127654030	0.765663767932328	0.380857026186082	0.332590420561120	0.502292824795957	0.878539322941180	0.189796447427710	0.364715534557956	0.0991885342124118	0.469918128534112	0.809127088964777	0.992406172061922	0.0206072699806159	0.962693208789286	0.0716346557683928	0.152789495524306	0.556520973429724	0.504590844584491	0.265593010695178	0.299794382673816	0.0759591237960642
0.439489134208420	0.389474586852358	0.585613466069190	0.664975000593489	0.759795250747432	0.862774096393082	0.966821586129979	0.986816046322664	0.115856938680589	0.731618523306261	0.584609343407055	0.0123360872798393	0.457763380302561	0.648709956651065	0.432785383518146	0.0704430194220740	0.221444228591135	0.269475891239837	0.481271369700617	0.532242506769639	0.427578220956772	0.489681673823089	0.584161423515664	0.0353418679464427	0.784808551099465	0.817185893407404	0.951218598403147	0.339949632410448	0.588969534330383	0.0295236749535773	0.462301611530802	0.207236439979233	0.347566192621459	0.901519387334707	0.524673881276166	0.268989610804936	0.584759921116143	0.395445848698570	0.500508951852051	0.270909652739937	0.105608836785503	0.322209120779193	0.293770045571063	0.353746734494510	0.645874307874793	0.259599509173067	0.0406501663192583	0.517227925657830	0.878967674392776	0.611001620415164
0.214544549827820	0.267062023699522	0.514414031056168	0.794550740620633	0.255297809463825	0.717690456330238	0.339434145532450	0.943710899319995	0.523868309987042	0.122379544634821	0.820826372252758	0.681207072584434	0.551875214333937	0.770907266563526	0.247824298072068	0.646443795559236	0.490566243371185	0.271195283940158	0.565839970683454	0.619967830447535	0.129275453177896	0.302920955376329	0.988528275027610	0.0602206596747399	0.713234588091191	0.0691112926866395	0.165395263458967	0.569586582480085	0.801573734794184	0.613580343295092	0.616886625959472	0.183938748346917	0.612269548628585	0.491531965231027	0.421076097532518	0.108975698804141	0.805451693115974	0.897737314465347	0.757932222765197	0.686818078117154	0.630544287347885	0.369825147171411	0.332964622051437	0.404974270385592	0.191032691500734	0.244138156088933	0.221132687104354	0.392309198535264	0.785542176825384	0.258460666375412
0.360686096572191	0.0358399289443537	0.635141635631661	0.745034415483341	0.692150108378548	0.330408109307147	0.883003808965819	0.320366643608015	0.103246002209405	0.611362415549355	0.145515017866773	0.898365558623020	0.669877492004113	0.349441950122218	0.660578341039600	0.651088915821419	0.429186996584444	0.530974299166361	0.141260015239875	0.117455508499094	0.653026906100376	0.946518378560270	0.0175873988491676	0.188487026190066	0.0987227909378182	0.546748333325712	0.527488933592176	0.221772719734224	0.608659109532831	0.731996587046200	0.195281779760131	0.734555766858922	0.506124790067253	0.0548701217711237	0.889002004298639	0.950467234605988	0.747229402812761	0.152473174737126	0.293393070826961	0.913362388252677	0.604034707674450	0.203027456031500	0.720626186295303	0.437169686856254	0.779190602670714	0.331197324890267	0.290435554751763	0.130875825062169	0.491414150208119	0.711895903323431
0.686528781975080	0.381941497186206	0.913691934810445	0.500573618333501	0.0957138279478506	0.946011754920038	0.373192580843166	0.0781269173067682	0.0861406710397169	0.237157977323031	0.866938191829319	0.961827496515962	0.786075792009806	0.633810584275639	0.398905956577820	0.703163324748777	0.00600824624391771	0.693255001739489	0.469500434830792	0.135139007725167	0.769809671529712	0.0753526037733018	0.621804692110124	0.376143120388362	0.423058027020461	0.987205926078163	0.996964661856491	0.515892895879397	0.865234967707493	0.952488587039175	0.676483853381086	0.758987552278682	0.255372016130906	0.176584255609806	0.381308347717111	0.657461170399192	0.203356306706465	0.763562157236263	0.814081322353078	0.0937241296014566	0.774604899490804	0.491665684912397	0.143760360340099	0.187296327383431	0.225398309008732	0.883462293655403	0.0389808701059415	0.109110729779916	0.0723859150280275	0.938614290663014
0.771069616338768	0.560003932554105	0.358296226160427	0.760045315912373	0.716555544286470	0.590043498379585	0.184731035971759	0.0130436146305323	0.557546142858612	0.780784080561687	0.969620116425462	0.234134044719673	0.408336690006780	0.168292024696389	0.913295479659620	0.473661059428082	0.195932857737191	0.419948609277824	0.407102512510602	0.416023307851666	0.524190043142940	0.338138563786247	0.140601142239877	0.568674799158825	0.914450160733141	0.789024201850033	0.909318273807590	0.895425316434669	0.947243971839173	0.626381737855800	0.196547571698662	0.976666634461231	0.992961353153486	0.409196138859566	0.366317244846172	0.876896952977789	0.184200591147755	0.977881747491600	0.702898635529342	0.296964124443551	0.468810589283359	0.150886484875035	0.756308180617889	0.0536312646208613	0.458585264087199	0.460792597959057	0.639735574361483	0.118038746286661	0.474553050421383	0.724694024709133
0.339646347418594	0.291973992027700	0.428092192991792	0.565271415745369	0.643688703728934	0.432364928587748	0.253457418137192	0.715319435948014	0.918308468412862	0.308041324130643	0.0956123161660661	0.382691343226737	0.694545423542607	0.272204399354648	0.412274883668449	0.117508155933798	0.758725023499973	0.604731037259721	0.446531942759404	0.711040461420620	0.617900025962985	0.517213576316663	0.803638177523249	0.669032107740836	0.423478753830787	0.236375253954946	0.651819519653266	0.220210463652575	0.323801553155887	0.468834140679291	0.566202623455804	0.682816037604396	0.533694580731976	0.650318023953449	0.218562516298953	0.912223840118398	0.246265185979731	0.156375198048747	0.00518753246762671	0.770117316746861	0.146116053707244	0.844434378318378	0.825096747861697	0.929979896780538	0.260435980346218	0.0481238852387503	0.355139049608630	0.946884512425212	0.611895031819287	0.542109550450966
0.0181032946164501	0.0216069261842407	0.796486926285570	0.773933244847154	0.884713301884728	0.204902355136461	0.580720789742008	0.900041344287398	0.0611852930062883	0.293015872325378	0.387929328069489	0.577506162220308	0.280882449034121	0.219452849426784	0.419343733677627	0.794804567710186	0.319210690773975	0.601994024774437	0.693939137424366	0.710565692199392	0.318705333070568	0.998999019655452	0.0815004262129186	0.904985891243448	0.120291153191765	0.390111623807065	0.131447526508894	0.446690855747988	0.966915825241066	0.486126361268197	0.950976048333439	0.822622081927325	0.312881555089780	0.488482718353000	0.886182342876335	0.0289037096914500	0.873111732069911	0.905332079011170	0.157698774069623	0.518973016481037	0.217221469714859	0.529839672135776	0.673240394136082	0.602347987152438	0.766020225997244	0.626470298217998	0.559468623367594	0.327313670662270	0.493204566599632	0.898956636951461
0.160102220791446	0.278073265073970	0.296615656039956	0.625550309889595	0.366971027453432	0.188984875477846	0.469047558520759	0.630619383016642	0.879513428712210	0.886254992529118	0.769428481953881	0.816452002676847	0.136908165141959	0.414278801812333	0.147050596412797	0.812800685023245	0.352278299985847	0.846799016642662	0.245847534180318	0.609413956261723	0.593506789140499	0.161217645542953	0.329863236037640	0.779429860593644	0.273342667100064	0.127884074868588	0.724377582531575	0.486933136128707	0.519997542537877	0.866306273512187	0.962357676287028	0.161149728633977	0.404236987263114	0.937001654062669	0.397813347002676	0.457269243378526	0.432894196147116	0.354621359768933	0.659034043385880	0.617103893208503	0.871435481771049	0.597147846249664	0.211668201933338	0.950668923613271	0.834907042751365	0.935751711076798	0.211493269268792	0.0376075754658379	0.826243978050237	0.741327886626429
0.288870170813522	0.625078172032574	0.596938176488652	0.804296426607589	0.164645794778395	0.0107900155487169	0.731016911783936	0.270889905797691	0.491496123054227	0.328336598511183	0.294920118785329	0.879313934058112	0.0119069320256407	0.283266158933879	0.499469592035600	0.633556808373916	0.672012465217566	0.271495900651298	0.232892934407948	0.759559519291079	0.872808835192586	0.171264716704382	0.256918547766656	0.886108559218056	0.664207293444630	0.104716345398285	0.633320445071376	0.809713265874287	0.732963211539472	0.817722606421380	0.780871846495792	0.0724019016869584	0.789008406365534	0.899337627533411	0.142165645862156	0.424967196014514	0.296064561715734	0.691327661431625	0.858156695675002	0.119179909589701	0.942320702958668	0.313580841034236	0.996928161654222	0.542333241819840	0.302078334786450	0.632522768636215	0.961561376860144	0.398187923505974	0.0493015202006791	0.486691648266794
0.419265239581770	0.238293328181945	0.833876297712746	0.545531185514546	0.179390163333564	0.846933887982384	0.823817465811967	0.190626177795588	0.341412513730621	0.131294127957737	0.875878344898307	0.162968291619533	0.0362235575810164	0.451641372387067	0.385683223614711	0.322989684752398	0.600296853772795	0.382615911577347	0.126622273564662	0.584462617939971	0.917365370073287	0.158692371238851	0.0739714430790537	0.654046328378665	0.834948558733628	0.331664653667434	0.797523016686281	0.996452416934771	0.646468003779967	0.608384582084417	0.771414089908420	0.477760676527636	0.0213277464917262	0.660094558097616	0.815946915286778	0.487531166616225	0.434100240287485	0.0725773131521056	0.393496620041332	0.560545918491040	0.107123999174177	0.342637661187140	0.871916895676671	0.967029885131179	0.405611695212009	0.713815182996952	0.565008302788850	0.984324926450574	0.302737663629946	0.578136989303097
0.309262635173262	0.184599143250132	0.0872969589174443	0.249203134366493	0.439744190137939	0.280461130794997	0.792408179694905	0.982723568596491	0.823201512429952	0.528030803260044	0.152911453478171	0.546465770507420	0.352840438300876	0.747571149333416	0.302161090290522	0.504026199116970	0.412402206740687	0.857878005528300	0.551057760768125	0.391827132298285	0.294104331789895	0.277292805484860	0.272370544586710	0.126314274513110	0.366876720597029	0.745221437077249	0.748180945081816	0.416678130946268	0.685937457709510	0.568213497132900	0.498901606789519	0.364938121434431	0.119872208199517	0.831381961158384	0.459314421825751	0.908119485175979	0.587531655623152	0.357311813672017	0.692005908969176	0.956474172339190	0.503180096853563	0.459078078223049	0.806598099143035	0.161851032081565	0.932164254992263	0.0354937017593094	0.639574107118604	0.246379797251204	0.00817086530061872	0.896811088999173
0.456062167784259	0.776331074274097	0.587394279081849	0.895139507669837	0.336410394183246	0.401842724941350	0.354918948303574	0.410283982893532	0.946715909357126	0.213220584307591	0.950532226650251	0.0309840677595853	0.803633918725970	0.227998906856282	0.777596286602862	0.137874194236028	0.799843342746867	0.207329482580751	0.547775832789470	0.993918981364321	0.588648970129481	0.730732989322120	0.509948820296929	0.00160632688415163	0.942142420102314	0.412247837141856	0.0342119901755759	0.0540011111614120	0.370811199504116	0.506953151753502	0.111737972004193	0.652601884799508	0.288329407487255	0.862780021262691	0.259138224658356	0.902692647021628	0.714948539294963	0.858593934309901	0.981078456019078	0.727426092691653	0.304809878046270	0.0661693649784424	0.497581083517733	0.000408161063195300	0.201368719839491	0.458125423756725	0.00715693580451193	0.00497238530371236	0.827534317478250	0.0447104929374733
0.333921625874949	0.842106191253596	0.791688099214301	0.855086423647679	0.324024707316282	0.716853646953514	0.145577721973054	0.621163624037657	0.649524109825805	0.905715412006074	0.546157974229710	0.595375252878258	0.435595723752610	0.0660401024691747	0.124661247603000	0.401733391510389	0.689341851724574	0.137495324934405	0.0973363673301865	0.606339219304720	0.413958858258830	0.664888129426975	0.398253917465372	0.173943527577854	0.156456421551552	0.857115648449254	0.502790757400871	0.892880038242187	0.709006844535428	0.864994250096281	0.915424809808571	0.781376926026967	0.902104506520674	0.353630585303714	0.703617023509137	0.629243381555850	0.178084147248240	0.449682187308307	0.918559448620144	0.923323952492947	0.775986119667726	0.294782848072595	0.528669721518201	0.862164371579095	0.768569369049022	0.289176663391354	0.496863359485905	0.670044016001606	0.919839286257169	0.127641317898347
0.143346892809937	0.656133697834520	0.0535740230310154	0.588809107510288	0.0973931844548105	0.850838946633284	0.153957672767837	0.925491615133565	0.977811811186212	0.422700662243848	0.840990491257893	0.889931634328977	0.144185962227453	0.0696935938962578	0.538646999547709	0.601560837629839	0.966088147112169	0.866618231523625	0.320625517103766	0.927006429985556	0.568420691205057	0.160246442973715	0.00456094105837357	0.633862435538230	0.816153622763158	0.590870105703798	0.375878990185643	0.905731815714288	0.550251688439893	0.672172814429129	0.855277764537780	0.623468619564259	0.507001615859286	0.395755211503916	0.439616989741021	0.865307164029753	0.889813855929279	0.104946582307723	0.515408436127079	0.0533146606842135	0.727620440053550	0.689273497406475	0.225909720672173	0.319556503357071	0.629277038055592	0.965258394334758	0.318506399773039	0.267658701477942	0.946979311625930	0.108806468972458
0.275925582147016	0.222511523350638	0.303652999188241	0.0526110083985157	0.514625496657107	0.445356738971851	0.361373702540366	0.631959540425107	0.505763468386476	0.486816711467134	0.830519909067228	0.480895809772008	0.311935382028882	0.240473923266641	0.851773964919474	0.869602494080286	0.888796822556972	0.774953841304573	0.170678069558083	0.876344485823348	0.762429866608131	0.0285989353400893	0.128840657528036	0.818037044548992	0.699504349646215	0.678175646812060	0.893227538644989	0.124481822590260	0.453119020442870	0.288583527595549	0.194865229142299	0.0427597686012546	0.910784082637918	0.0615319903715399	0.0258826437814522	0.667289982599274	0.354456868981495	0.516181728774979	0.633684990177215	0.725328782190934	0.268043256619793	0.146156300900397	0.522806913258135	0.195163111766195	0.247940495420298	0.418321344765905	0.671351827928881	0.565879226249278	0.314900061437025	0.475014765729750
0.520981040332331	0.581161332525562	0.0549244164677268	0.496343356037519	0.0449067144894859	0.713297897222270	0.493924215390106	0.153631393545417	0.904559266900661	0.0807929081705199	0.391275346766051	0.261912540480111	0.126514388750183	0.810917770923019	0.370645267152791	0.0630540587965939	0.611867673074546	0.763324283826742	0.853498431967334	0.0882384993936057	0.596408315080667	0.927459231698829	0.918427729662125	0.449097795013734	0.643948865719116	0.535104317032690	0.182855693203441	0.210983237442271	0.704737198339443	0.905849603652388	0.379097167129202	0.553818033994512	0.269797278207144	0.576575247720786	0.321680673297791	0.351290526521623	0.901393255722609	0.421291223754575	0.380169355139690	0.0822179095751302	0.768497066335176	0.978599603241033	0.225759200120019	0.999361756194696	0.387768003429939	0.0462440554679223	0.123908232444234	0.759092582646438	0.785546447150688	0.846480199746974
0.804171470464438	0.958260693482273	0.268261403290529	0.755090447479415	0.514662546838265	0.888344682325376	0.495281100386255	0.231758809640373	0.544572851384593	0.962773091565654	0.263057086150135	0.182361261330600	0.839704999578433	0.931324516221139	0.352375184742849	0.687500008521295	0.964914117836324	0.594767812412963	0.354472251265101	0.282832877868443	0.409804363127216	0.744473356790492	0.274778348349237	0.808926172155238	0.570955419913880	0.0923085385590475	0.115820902176321	0.539137463425788	0.722382135688566	0.0594564782137067	0.199557216758146	0.824507230378032	0.834057867115479	0.734418254989588	0.429099044605151	0.224181940731125	0.573340871672556	0.781768878735826	0.0907767826646122	0.723738754829499	0.841389455162048	0.990193143721846	0.322639277514172	0.210406563063077	0.256166596801318	0.619537898799256	0.0134691793620767	0.168664493112049	0.642512626491372	0.730707644646147
0.988551479557991	0.323733592524614	0.303170874640250	0.897438340263723	0.0379527461953968	0.631345700229155	0.428727975706872	0.938646498218685	0.819289225339510	0.479283144687040	0.773614237584346	0.867817008623149	0.446196819266864	0.345900331260687	0.965183046313335	0.732601983206525	0.468472619072269	0.316309701687236	0.530657225743050	0.0542294002688726	0.912570154007877	0.602955814447793	0.751942478477658	0.0287040730835463	0.00125020798920450	0.391083496432503	0.402352436132892	0.507961074436329	0.187959494680242	0.528498327633486	0.633206995700993	0.524514230274600	0.621362804699031	0.910769503356334	0.272460587886771	0.171017708978905	0.451455248733109	0.915305413217496	0.231529823291201	0.0460130968688326	0.402733870271588	0.146376392639288	0.215900070359076	0.272576379267583	0.896659987515512	0.463113409784996	0.531986429004319	0.944237920643136	0.649682686801208	0.623827483308518
0.679145004860146	0.130395945533354	0.478617882753454	0.0847690859275724	0.380877415040780	0.986712636663401	0.0868273901311892	0.492484561965146	0.871979933837420	0.171650941165907	0.833170560679685	0.916297899664171	0.0986630750951526	0.426210200850778	0.310563567717966	0.112584650698678	0.592309999280721	0.635042074537619	0.340342480552065	0.150242764368158	0.163175365585191	0.359627912626660	0.978499889469661	0.0350289720598659	0.849033037476198	0.447199082722401	0.681242493815502	0.550596615474939	0.890656855995661	0.508241663792585	0.110980408065023	0.974536089266806	0.585996894120361	0.498292604214656	0.160122337920382	0.00404789923935645	0.478737916317156	0.677432034699909	0.0840969184009777	0.585463044165827	0.940376390079373	0.421965909046013	0.478136968310898	0.948421930710360	0.397853088638586	0.226426135132960	0.430336852952295	0.434961728582786	0.135569273600056	0.999679605034444
[truncated: 95 more columns]
