# Supplementary material for: A novel user-centric happiness model for personalized tour recommendations
Source: PeerJ Comput Sci. 2025 Apr 22;11:e2837. doi: 10.7717/peerj-cs.2837 (PMC12192884; doi:10.7717/peerj-cs.2837)
Supplement: Supplemental Information 3 [file peerj-cs-11-2837-s003.zip › HM/pr01_10/pr03/Connection_3.txt]

0.345189485711276	0.0985900833049490	0.370113175378689	0.365471184544821	0.253769716420311	0.292058937080220	0.0869362906099204	0.383583663480880	0.242704873422542	0.410593968793053	0.0295003280066470	0.134657780642795	0.108309326525477	0.471166782627939	0.245819344740594	0.111989114315579	0.462814253060851	0.191062690983308	0.374306197509749	0.446669400386051	0.374949810800551	0.0745945253695562	0.311613300259368	0.286674161354755	0.191746288548433	0.376698446765905	0.0293539867676373	0.375193864285413	0.00937878026628675	0.119236237252873	0.243983467513854	0.485445911494758	0.265868874943523	0.310883291442435	0.170819817927655	0.395713825979375	0.244350895714534	0.368341998137577	0.295830584773430	0.493919070324622	0.150593399291882	0.00778500296740614	0.345671262758283	0.249200353319089	0.00774596335830691	0.435440981980977	0.477303286229398	0.340968013813069	0.0261445439629037	0.451007546028954
0.458055495592900	0.0690670519621408	0.464266813356888	0.199594978877133	0.00846588073710997	0.467890941156604	0.314044373530847	0.253197972798352	0.267060186561508	0.390329913790297	0.403532623178651	0.373680503760366	0.472312200465134	0.481312150809165	0.435973432868567	0.469497940106368	0.0396531114664286	0.401126913852134	0.440065316291902	0.0580573671224860	0.199959339037029	0.302852053842934	0.201929554052453	0.239718867805544	0.153370840578913	0.0542313638299051	0.358461242302521	0.358854260532404	0.378089130672897	0.0792950021575691	0.424863306937282	0.471658228242505	0.470872285865914	0.179707694090966	0.127407454806859	0.273850802049389	0.240316202492154	0.293063119880347	0.250879954176089	0.230943006311205	0.207307114458315	0.307040914150980	0.301139240927219	0.416758004129704	0.443581245935047	0.0529189041086707	0.302550559021688	0.490353602285932	0.201330109809618	0.410090661878468
0.280840753329535	0.286103791876830	0.183663326052292	0.260002957209311	0.0992668070872060	0.00847280905365810	0.342312156886630	0.464644444250524	0.449045605369971	0.441608875419678	0.00576687936301007	0.308085646271012	0.267178217020660	0.137554286449746	0.339087005774044	0.331191321600599	0.0455580679369171	0.206629885227057	0.191717362130286	0.419182468788098	0.349752942995925	0.410337144496556	0.324287239268522	0.0594079525712076	0.159865850012896	0.445405263859211	0.149249863059325	0.366456562229348	0.220372867428359	0.0191154820486473	0.441893476296572	0.321932022954313	0.385575109769683	0.237476004344888	0.429787203379824	0.155225498430873	0.138680980214928	0.363348675385008	0.430699964168456	0.382956026989107	0.479301973443775	0.0793787199332581	0.452828871362161	0.173016892290624	0.327045038135409	0.330538467329544	0.412709699762243	0.168612272998785	0.431526866107150	0.119039263739431
0.295332190548226	0.0517358971101523	0.0607094250135549	0.0623375531812708	0.187125132731572	0.156374598665634	0.0837685856551792	0.276411086479741	0.241542666886859	0.0157852741175339	0.0987644880631829	0.203275617464891	0.419641146328782	0.422165659033103	0.248206597581622	0.202920707004316	0.397989482438050	0.134174886421264	0.0499232938227087	0.138011988181986	0.0438949622651124	0.191319482591287	0.280489892083383	0.275235423517529	0.115264976182613	0.178539456747267	0.497963369064836	0.157747876735081	0.175065783247380	0.305798784458318	0.465735347981902	0.214268626292691	0.494219828880410	0.156978679274556	0.278583689914892	0.447658971761550	0.383489190141097	0.196164826473650	0.183793047213629	0.373645373743349	0.0992348595745407	0.190594735225441	0.0821326954881362	0.0218457982473278	0.477318871314468	0.242235301932580	0.0751729964830414	0.191562133982220	0.0250959722972037	0.0732021128800280
0.174764967097376	0.414908119388783	0.0793671322367435	0.330053341935976	0.363261886229301	0.329477665441214	0.0745378350637954	0.112068547449827	0.0365068165943948	0.491064981462290	0.355581390770891	0.327546842055301	0.483732721435483	0.439588711280355	0.431547732526883	0.202407666026265	0.0580594027224974	0.129143673854804	0.371704528362235	0.121481682757078	0.331542605466324	0.244670589313686	0.0976842744144301	0.349928936038306	0.443037048817512	0.0752955223773983	0.0422879540921590	0.335253439459432	0.441935005458618	0.213227624364885	0.0752446912380738	0.418069736283076	0.271087522309973	0.0332316993225553	0.483721193492252	0.183128679821513	0.377704064982275	0.443078455743079	0.294126277378226	0.235015968904531	0.246995334232234	0.212385149403730	0.172917398117739	0.402147673538590	0.191381089352261	0.0536184380812416	0.297238462351785	0.373323233900079	0.0245153461744765	0.398900355879814
0.159498469174051	0.409286744943493	0.433740209551780	0.212352106408206	0.319930821582647	0.165587325876305	0.0712194548159887	0.343569035916514	0.382507961320167	0.439144406493804	0.250863272371215	0.228479148263434	0.494248738405717	0.312502502333535	0.240947980547948	0.244786929876227	0.00254395388060980	0.387416415646330	0.0854037555814781	0.174102210415006	0.194013622556224	0.130343603674741	0.0412580404430067	0.353710801963650	0.243643642811069	0.395190675843368	0.00760489249628343	0.0570345681216968	0.479933537359685	0.443878853442124	0.0156312625726037	0.0723042350741275	0.347250189595629	0.121510233487253	0.464241971398115	0.164511213724734	0.149893015189908	0.480135245610531	0.0295312031018499	0.224119787066745	0.0447197565759665	0.340587247919305	0.237466988567584	0.340498042720494	0.300086056333251	0.330431372667563	0.378033722722801	0.359410314279458	0.154287867307130	0.452512336842633
0.00777957716256361	0.388354921573901	0.243343242189834	0.428800164568331	0.490434496842477	0.169953830591282	0.0463216021105092	0.140836533101622	0.241509824348980	0.323887820435095	0.412086537168939	0.374624046257801	0.184220983340634	0.230815864176905	0.0248518947954414	0.166016877896786	0.00848166620113711	0.353557739997215	0.383169260285971	0.0811551575305792	0.217317554442434	0.105759666733839	0.363850217119582	0.120979306825672	0.0205393390029934	0.266799756958300	0.0998399959474085	0.474605124510230	0.290051752158315	0.278951671230978	0.0979620888443064	0.0831070027056112	0.235992028691888	0.302921473064365	0.205808399208876	0.307378528250962	0.241814146565844	0.289007971508739	0.368957020724587	0.401892767175078	0.420404787651650	0.193123597972795	0.174368772063429	0.411942941523176	0.126477007982089	0.0343115837124272	0.0616231041877125	0.492054131301797	0.220997244403996	0.336984173759352
0.207805376858633	0.383118350105052	0.100216414150896	0.479308243899723	0.194230850666335	0.392865213970571	0.458661893775664	0.431739628182722	0.0843621667354678	0.353254098168147	0.0834928115070419	0.0517085545517956	0.262451283131714	0.346367194810429	0.295094624641620	0.480272844621826	0.284560854201507	0.216245873477650	0.340075762758448	0.405576484584217	0.397302100838167	0.291796504941915	0.260723123069777	0.245634219932803	0.355964010101035	0.153451274848499	0.403583582176885	0.239091247224075	0.255994674250889	0.181735810487644	0.318486787158725	0.457238599079984	0.127376349361249	0.216003604592644	0.0376667199873881	0.0980243235671599	0.199613585542653	0.162368492111027	0.197692023757211	0.299756020510730	0.322225379142787	0.126988071983823	0.288527778527899	0.0662719712813553	0.300255401309602	0.359299277992205	0.494012487959075	0.218151126284146	0.209283990898782	0.174244738599981
0.464797263930070	0.377226721242785	0.126520656282517	0.122239565716615	0.0615477412442756	0.113977272599506	0.426647255915222	0.138946584296942	0.146878570308949	0.474372315569249	0.422476113460362	0.0801978408568504	0.325957148954819	0.157079345435159	0.249042838600647	0.438457784718331	0.480064623792182	0.182596166716672	0.109282613802571	0.0342920780894848	0.150298572594244	0.404536669035061	0.258361038427139	0.276665126453961	0.321806011284682	0.207259173153439	0.235093446497030	0.297682101057067	0.157433447651516	0.186611721562527	0.375418374297139	0.240709966444823	0.0877145392771863	0.217566814765223	0.485853593311688	0.163598238977102	0.189330626416048	0.0211225348414195	0.108380398810871	0.213441262672363	0.00378874196512607	0.384449732508079	0.280425094767287	0.0276811182933248	0.101563145722057	0.274620106553563	0.0342752787063154	0.277236242140386	0.227497162949626	0.435320451925811
0.166927344313681	0.126398629617642	0.351583287087734	0.378544664734371	0.435503608550184	0.0314157680409520	0.178565889688975	0.321052200122705	0.137295923975086	0.216046795297281	0.149459175169980	0.278014854441889	0.0766078518633772	0.257979615057476	0.469155545444701	0.252085265077945	0.0618671934046711	0.435453700212658	0.267510143264764	0.367616822539806	0.192606917735796	0.216541288971857	0.0127992668523064	0.220347109271617	0.477033658382663	0.366139992206961	0.156257356919587	0.300239499858011	0.162132068444216	0.268354776113586	0.154417097480867	0.199584334330558	0.444382358637646	0.0474963754826832	0.186293947162520	0.0886761275866388	0.253972972934758	0.198279251439815	0.0812947086710317	0.156096218682868	0.479048164961417	0.0910702417816032	0.480702895318944	0.419759230245251	0.341839310174324	0.492123244914079	0.0994929719823975	0.451177068053835	0.0955500338142551	0.285063055909314
0.151262290965208	0.405943117093051	0.383465143708452	0.485395827705620	0.396103089509301	0.468301722352698	0.0460328889066476	0.259934565278748	0.146139154793082	0.455599156792350	0.291555412740001	0.207572914050966	0.0438933414257812	0.172562019539621	0.00266841590875555	0.0536019020307402	0.0471150518583046	0.373449396543589	0.306498818788844	0.379694180059748	0.439472104621246	0.250585309861739	0.232341095864227	0.334148326965856	0.330903500659680	0.189455037263701	0.142919601963950	0.198131392547101	0.0360694703940576	0.0310657686733380	0.212836249589057	0.259999524161092	0.352328145134701	0.0297077318859694	0.0527663812251502	0.229165627695682	0.383840002602600	0.365089739897290	0.298094911970742	0.154843560784145	0.111993594776910	0.499260881104788	0.242127456759053	0.394598053395388	0.0758612129812677	0.0298196361221880	0.114324008131289	0.0582216581646346	0.0206193468903043	0.107751223655433
0.0684894296284588	0.213152802923807	0.242728565286841	0.343719575843555	0.426719890924884	0.0293075568514379	0.166105320879582	0.357884390227247	0.470615189002924	0.491579951233825	0.486068958584500	0.165894783911481	0.123550832729416	0.277963821408978	0.481524272052336	0.284183214916001	0.327085474095082	0.146782638153070	0.431196558574902	0.0314183667163175	0.452083959780572	0.337621322680786	0.249124689703901	0.467051768394091	0.140802835649535	0.165968598327952	0.490127614538025	0.0424890033027437	0.217242458078705	0.301833808107515	0.313683850195899	0.458509808405269	0.0439984922494372	0.436577212479154	0.123188199812703	0.400484096651581	0.193417292932639	0.303486056648685	0.0688180848453861	0.359479032340898	0.114890701152099	0.160621858330143	0.237361348020145	0.494561312757244	0.165157136535559	0.233477607091006	0.158628289987555	0.0385436879010358	0.314227604440746	0.123706183450734
0.308843068668262	0.434624719280846	0.461945557021580	0.299094777723608	0.413690400776800	0.0298505442555852	0.0337309082460097	0.244618855490968	0.204374772038828	0.220489002888966	0.429654800045196	0.107366048095657	0.0689683720466875	0.356594086056739	0.414049011865963	0.190560161129343	0.108480834149185	0.133715477016009	0.0138982984554174	0.398471027211421	0.392680937942297	0.380068330328454	0.123883983355615	0.326120287159458	0.389465551320722	0.0824260777909455	0.379147876191412	0.130752672258009	0.296879704136185	0.0553680377787874	0.311890632664590	0.332979157642639	0.330591614163334	0.0831557649422645	0.443426039303828	0.217712976005596	0.321292700173854	0.359494785946511	0.00492755994742627	0.343619287952325	0.389040247715824	0.0603285600591360	0.279441345026142	0.0141916339908150	0.386950255168006	0.0217121036746618	0.254600726184603	0.421317054252981	0.398169643988249	0.0194781012647699
0.272835159733167	0.0723084310324300	0.310880226982333	0.236595860485124	0.491910160646668	0.261000581645793	0.0440230321841659	0.112967325329782	0.208730847599263	0.124878711474859	0.360639907621426	0.385926942966019	0.358801448302204	0.180396032609271	0.377470362181745	0.300147350959255	0.122531985895909	0.237331484996690	0.282886502229217	0.0475047438807299	0.154791546113139	0.258675839351445	0.419312641470649	0.0836017535283925	0.0369643351374749	0.188144105476820	0.0652195408709366	0.132531222619690	0.172751504207258	0.0918969797060576	0.294075818254602	0.0500308650309360	0.454693926741724	0.0707838296411594	0.346836982934506	0.0415151145266462	0.153380196971338	0.125497761149961	0.412519052169639	0.276649964631673	0.496147775471530	0.388572273136499	0.349696169329726	0.377985396965023	0.171267009304347	0.483351184026239	0.192920176625969	0.161478944971601	0.279917661117915	0.183198180255848
0.462034632760237	0.475691173603089	0.112253105584384	0.0625758950569187	0.162171752376138	0.487952338499827	0.361524465266725	0.205939607141091	0.232936652553810	0.314748040594020	0.335957269489977	0.363730657034651	0.00684324916616735	0.0846094253735233	0.375888604781539	0.0257087851615962	0.0905406014248326	0.0937924736031178	0.0459148144480866	0.0149875025226686	0.00819864839367507	0.321171914937742	0.466045829343189	0.120023047129890	0.144831811144055	0.294673623895127	0.313602803164277	0.251944848290437	0.248505606568331	0.253856941952536	0.153735933890838	0.464478292008016	0.366969424991067	0.327560862288300	0.119979033759469	0.290885977862057	0.206281432397927	0.0266690139561534	0.0934722502823986	0.439555536321968	0.273423479983347	0.481127266530319	0.450036594536859	0.0825048085667109	0.0316135935152085	0.217066655784517	0.476374260960972	0.233058045373242	0.352933303079901	0.328940201158400
0.105751338775607	0.0764520144855747	0.410589204781601	0.236694853520943	0.123243470267337	0.0237117580471289	0.205352917794724	0.139295367373220	0.156420479791154	0.299204540431885	0.399488173480218	0.420865192309686	0.309175041961419	0.325110523537618	0.0899829550961052	0.348818183659671	0.450569008033284	0.232233482161064	0.172155176968980	0.450806606268326	0.0826166592640823	0.0562005811920797	0.493345536415921	0.192664638741601	0.165661027738417	0.171811086045484	0.228718908188353	0.106465427518305	0.205219341402019	0.251945368722447	0.162635930486001	0.112984024964369	0.127511557547059	0.0428679659366537	0.437464673588797	0.277000991347344	0.0606090263432583	0.379527400944287	0.0396988989993209	0.0323196585648695	0.0512858017465442	0.196196370119433	0.141123729514574	0.153493814213584	0.364651949331584	0.0532165248566893	0.166057850532962	0.356344360972333	0.114183532566743	0.366384294128756
0.416012966902533	0.0199612020488231	0.0848433107268053	0.342365873447020	0.0946797616872156	0.226304745678319	0.260057335980224	0.169181919404461	0.430684006976438	0.00503357690005013	0.402259308060631	0.0761424839589204	0.486966089896409	0.168877916354271	0.154057988519214	0.387606555244723	0.216911930499574	0.466044768143211	0.383206072881992	0.369336556583029	0.128114109173086	0.104760202872711	0.329103629619359	0.160335477337826	0.101770800676788	0.136277893146882	0.338150078248508	0.177009924730938	0.139057391300312	0.204165965274067	0.472198284398946	0.414025618293412	0.0815295256963360	0.387465417941712	0.363700140496559	0.0178843146431028	0.358997927698824	0.392965762266591	0.0454830260868565	0.445651483148719	0.0280795961836857	0.337805579866409	0.351484416968955	0.181968033846942	0.298939873667776	0.290325914221477	0.332328905291430	0.226395694073385	0.0369828959217395	0.0404380643887999
0.191978721699559	0.193575530964954	0.460440820118438	0.209423109496360	0.0107164377303678	0.396102561118986	0.135111431545524	0.346041262409895	0.278055626597206	0.268213375846419	0.174972998439838	0.408101349325659	0.293156157814090	0.261444123540078	0.468317120924921	0.408879975708231	0.228279365949438	0.261398253110274	0.278466923583401	0.0481099211344520	0.237203539422276	0.241967333574631	0.122465095118628	0.288866569765840	0.293106104348296	0.125340839090303	0.353593563801811	0.0973942960937438	0.421757482532984	0.316287654121164	0.433938048460257	0.462261311046541	0.126427780287076	0.261758562537959	0.362733149685227	0.0823740690149704	0.261404659841492	0.0423167759177981	0.377255685977660	0.312672555294255	0.113229170964685	0.148429329432712	0.311336794107603	0.213131035187479	0.0214079355330403	0.0281287544812498	0.403058951072177	0.156419438666076	0.199200275988857	0.0835386713335787
0.385717248462808	0.144486138627989	0.387875963934426	0.175411793877509	0.133061348387526	0.417291559189799	0.361904782828128	0.362519023772451	0.276489085671483	0.259672580921505	0.0108929108282697	0.0468057007096701	0.252420101084672	0.311417123493680	0.137799990033985	0.444010830301175	0.0943854570186373	0.294777901257529	0.0734309432395617	0.293140857104227	0.191070598719140	0.314295370086808	0.245115485009086	0.493600664088296	0.280507989772074	0.428350554374704	0.0868112159235132	0.254701483161526	0.0254216900614584	0.379255632467340	0.316568397869700	0.405261600880381	0.332514818427537	0.121110655258400	0.328583490094611	0.460418073071743	0.193297963275426	0.383075816006913	0.462384938476795	0.0302172206315409	0.154771648231397	0.114625887705495	0.143363400280718	0.455966888776186	0.396378872653603	0.445362387466150	0.0388461998424786	0.0108624419415289	0.157809694626704	0.429660639370931
0.108225815122996	0.169948698195829	0.460052129161021	0.102105151014829	0.132982630315549	0.0909662812165063	0.434421707572485	0.295271291375368	0.0401080674326276	0.461023333053743	0.278101318370711	0.263830029102510	0.0769113078901347	0.339721493482443	0.428559152453480	0.340523945768365	0.465259343053689	0.434740530777648	0.441781615019673	0.187559652718487	0.0174644636153110	0.433931305772877	0.317547192781184	0.134222597658522	0.00240905832540722	0.266363085326855	0.252316273717799	0.344395857573596	0.366375415701157	0.321682037625921	0.278255215391859	0.361423260153538	0.238960324905559	0.0641336326322040	0.352539706987879	0.191317867256135	0.251689926783666	0.389925652441050	0.0542734556401498	0.490842525289072	0.406106195851756	0.420337805398327	0.454272390720509	0.381512292868446	0.398745790599991	0.137327709701315	0.0394652022848400	0.00279218671878095	0.126111097570557	0.449760050910296
0.441810315285790	0.329348950988821	0.112601196557065	0.0976756057477786	0.458131311036638	0.205942992801656	0.0883352049423887	0.0327586410335091	0.176450458725658	0.0878236764780657	0.118770005804258	0.0854331672724050	0.331572071100117	0.461590204303464	0.245212123430080	0.450945938662943	0.397532937172114	0.219076307053636	0.0340990853475981	0.387609493237070	0.497462331831144	0.0859607354407501	0.0285432724623912	0.289037200088492	0.345457025880057	0.327204878778647	0.265940844386121	0.226327152367532	0.475225953575370	0.371094038023998	0.184883478281321	0.0713133694828649	0.243763584273679	0.0607645054481079	0.00223758628300597	0.259302521258619	0.0354908500244202	0.395849853727328	0.314370766102465	0.447557473407447	0.427950007626567	0.194921310061809	0.392462801683495	0.330785282126165	0.460186638806089	0.236471088309073	0.0288855246374409	0.0334768678823649	0.0657507419540068	0.446292890601849
0.223538046020273	0.185917239963488	0.218630826707001	0.103962647483556	0.242026771674552	0.450284318645575	0.197914574743166	0.119018971823261	0.166921053085377	0.298481585461739	0.181742164097393	0.317834093650345	0.354592071960291	0.0433592530137099	0.0662023226567134	0.431818657509113	0.0897825781247573	0.161484541469770	0.165669790684584	0.414669538599523	0.0544825372218216	0.350535613519978	0.0431664762137865	0.146065248439786	0.148456136705094	0.131932602399304	0.268079451014968	0.482979246262328	0.162089006283492	0.182933342530483	0.265594025456392	0.362683427346602	0.143620285233114	0.0227409575708978	0.417579027822631	0.159014903430881	0.298010731253889	0.407239503984854	0.413220540141764	0.151533594853343	0.0721527321644960	0.311189683893041	0.468255344232561	0.422672156663841	0.281119925920284	0.358149405940738	0.185507325759387	0.0229034506302732	0.275501854360061	0.135452134566522
0.447114959745321	0.374861376548154	0.327263133439917	0.0593826666921761	0.499285232278680	0.196945302958595	0.201212981742507	0.0700085519502701	0.420451098308309	0.00300909045825243	0.211256620543669	0.0732729854369471	0.291266703639770	0.255820521049653	0.304413352448497	0.324612329565557	0.108034563553501	0.377590373203619	0.0133020733588933	0.426552013210379	0.414388924051534	0.275358732807242	0.0961584167935478	0.459169917520420	0.249772635821253	0.447772558354424	0.207875045650666	0.380924085459360	0.432841615270452	0.198912564874291	0.347714603416838	0.385801894379581	0.332829219581764	0.395159548163094	0.310840372295019	0.266507236797341	0.317808073419730	0.296029553568006	0.0442933455613777	0.271598553187795	0.106518395771216	0.407517991619420	0.445874740904949	0.0310503733453280	0.0682770316336146	0.274703431000057	0.313983819426627	0.250609035865703	0.158257731980685	0.306550746758104
0.179638321829798	0.369269523165036	0.499172549161026	0.314419132988330	0.0138302329035646	0.293908754774067	0.261294317762805	0.401814916548809	0.151802960901418	0.404491849530247	0.317433568060199	0.460716256811628	0.299811779619253	0.298366022672067	0.361829929201328	0.201206490630774	0.396265723914555	0.419849601537023	0.140317575275264	0.232697494327459	0.469968667549322	0.466764208956500	0.119958020962510	0.0571931880279235	0.201662510225843	0.483687417796038	0.277975148830757	0.00667986462058495	0.158983895824396	0.286208715508948	0.367728007578731	0.342886383883886	0.256094659021095	0.0391042741068839	0.147222507001681	0.340956413125198	0.170289044863769	0.249756495834612	0.00979712983064018	0.174057885067637	0.0133413782545636	0.478510400511964	0.167958940523682	0.00334988127363345	0.168089309467278	0.101529874936752	0.416613298878088	0.122015722409212	0.151944684300333	0.407913500040197
0.347192179213571	0.166248934479798	0.0256447249002225	0.481522652636406	0.444345977629285	0.163104786160262	0.0874245892573689	0.402159005332394	0.166728405097305	0.293028173869832	0.423449779212765	0.378643070168153	0.0115657953700707	0.369741204169440	0.290349703073520	0.266947550189716	0.252193392782375	0.289049763039521	0.103312152364028	0.218110517141289	0.417261225515778	0.295019828295363	0.385320924648502	0.237181467386594	0.313190911634805	0.218757124723212	0.337808935213419	0.450841078796725	0.121231545452947	0.0446378121642714	0.321359693542300	0.473336717901347	0.312701267670869	0.230822994859267	0.278971606956171	0.165625231127349	0.114065653228703	0.290151306632971	0.449673464708003	0.182580817169528	0.168457933615452	0.247834253117681	0.309550657497346	0.0336495717658564	0.287226191740723	0.245913587812002	0.191789138813781	0.181237378273860	0.329340872840695	0.375470303863216
0.294312434322542	0.383907938926479	0.143572979422783	0.486987022474129	0.235447903269438	0.137747329228870	0.207858247176837	0.335690903195640	0.399393969500339	0.141556376040338	0.435718910712622	0.464507962656875	0.374661641676657	0.0871434809776281	0.332545786022867	0.0176539275478073	0.158493327018052	0.333278725513776	0.385547735838032	0.312245498241608	0.0819006335676915	0.470009911216303	0.000497158176895995	0.399573717482582	0.326329907390798	0.438650931310568	0.255771286178582	0.256973013374527	0.118223020587762	0.415539860960331	0.385359393990552	0.357521881984346	0.238773980566378	0.426661291529561	0.0556501894976389	0.102676338231617	0.182914870200215	0.0623286880412102	0.241448042260186	0.256559412203183	0.338163277283105	0.421882513581608	0.232765210909863	0.0398611444789839	0.108257094467447	0.332112156892732	0.255349902742429	0.430192245693754	0.204218952259553	0.108421619553353
0.409224257689238	0.134334970105758	0.0798815132414689	0.442221513676431	0.0776631031866369	0.179650824969372	0.00229192125776279	0.209086542924192	0.300256222406956	0.115442777961282	0.474155584139802	0.418643719920382	0.333928566600743	0.276356945961782	0.432829508780219	0.0608380645066953	0.0370505875100404	0.227734038720888	0.0467917146560116	0.455726885236869	0.0940787494933063	0.438815561596171	0.0248823765185801	0.412915019218302	0.0322065395981813	0.427933213343160	0.282458713738914	0.313556387374520	0.177828847756124	0.0322834117759950	0.112298905183489	0.122718272688127	0.166713867887710	0.326714811992955	0.111174910757612	0.331870657560042	0.0185179887351490	0.395490329293429	0.407147989159505	0.400839671783181	0.477656212796146	0.272111733032906	0.0606705669612838	0.446394053724702	0.375971241568036	0.0584390072419705	0.137287701872918	0.462244502764240	0.245089278720504	0.240618567897774
0.0824073279413738	0.0968489748756561	0.460244035135861	0.370441425220881	0.325404465130769	0.315542589893510	0.457721432212409	0.180060768046055	0.0492220318872657	0.0483890642497743	0.445918786443301	0.00652387684801986	0.00432301855946632	0.346305156081042	0.248817321742524	0.283586865070417	0.370309048084648	0.0606122338709569	0.107823520652406	0.385488504036619	0.178964769362424	0.185722024474324	0.407996488076218	0.186951861404058	0.313821206376780	0.0825702568535240	0.0471070411156066	0.360072099006957	0.0921613535407745	0.295032871105746	0.215915008791254	0.0925721531738876	0.446762056743923	0.400858613724263	0.267788067223267	0.472417484140050	0.0897287909209037	0.133773485867976	0.463716134060952	0.238316306214226	0.0250094307624571	0.300950448080975	0.468089648312068	0.149695625388054	0.341441232424103	0.110303765740537	0.196932302157747	0.471573714645543	0.0510529588111083	0.466687470672326
0.0832959935633955	0.0197918301265066	0.0555267501576305	0.379489297076001	0.175498204462739	0.222008067631655	0.215829770868092	0.0568119375007964	0.372719260613150	0.265907471111778	0.0585169889763201	0.161613601248233	0.324549572139527	0.0117199969666306	0.145101800085655	0.494918615664005	0.479792908073194	0.239990896638580	0.0437718438701072	0.435851750095888	0.337086380950357	0.222455847058607	0.0676189204931819	0.145800746339805	0.244668490333641	0.00924484041966128	0.235060108648685	0.0123187760181586	0.282151693209586	0.275820089999771	0.140277322636090	0.130437113041681	0.180516477964608	0.492546416824730	0.299694091157041	0.0673481599373559	0.0591743194217801	0.390180987793369	0.0691494800332494	0.495268295833992	0.355829616947901	0.221811962281532	0.264334298151695	0.0584609723199213	0.260557412041071	0.219405118616951	0.397118952612817	0.00576562345150444	0.0474799162502400	0.303862186482504
0.282168266331464	0.196577836823321	0.0362631335763262	0.420423275344272	0.0505661271038760	0.331143239366384	0.368188685454663	0.0445343738398961	0.173077258146506	0.0688179729445283	0.358460196762583	0.145394495174927	0.0719019744844318	0.352466461925944	0.499055377077196	0.179405090772269	0.0143544117855683	0.275523940549071	0.392355808183737	0.0820199550598077	0.464999688372292	0.112543255930644	0.160019965285924	0.187281138809729	0.00580925886276046	0.200584132216300	0.0840090027565225	0.334902346973422	0.421669103079186	0.454454687917670	0.412451106944544	0.0392624394078532	0.271972635335432	0.353872567743864	0.443228354994962	0.153481384110821	0.346420251001172	0.433309194960669	0.0712446316086991	0.186558910642628	0.115824337905103	0.340965513200428	0.456060613354627	0.0746043469805923	0.319411689689157	0.345337535517388	0.0501341086324687	0.464824740821309	0.121201202257804	0.177582849478289
0.286315847406952	0.371055047719123	0.322331987145952	0.133284703454595	0.178020574132650	0.240360925603215	0.0501482752721740	0.0944486788714208	0.135154070423673	0.383644680679392	0.321724892428946	0.0575633056467871	0.326100517623326	0.188775191210048	0.247342365213571	0.460304270197589	0.101220082746194	0.259885065126117	0.295526629768935	0.445219078622240	0.0773094540399533	0.246524765515756	0.102498330359881	0.493364926624267	0.00285749460105361	0.171486078458840	0.360522861297616	0.380758197880334	0.224252396715274	0.107648013929156	0.283828004848239	0.0155169794425663	0.0922661174736979	0.186233436843940	0.0752892035239883	0.371885785273457	0.362075248191224	0.403921288231520	0.436860105665337	0.423531878128975	0.0800046386182458	0.336414623084332	0.119186705787463	0.379849642610971	0.473618773449937	0.226731352224071	0.0774091907889478	0.138135381775156	0.353495700339718	0.485158025823140
0.437265571037597	0.364528341081227	0.232622324170748	0.161607336538608	0.331479029853921	0.192778934233362	0.0419756236360152	0.459224088282453	0.119269003690164	0.0231866741733467	0.0344606635117830	0.425139023300285	0.165922973032901	0.479109697811527	0.416105807381515	0.233403963984381	0.0822460390047123	0.276440246386465	0.160368531586514	0.205185943020222	0.466966493441777	0.412782097808339	0.0888246385246781	0.216651407409178	0.243529848372957	0.375620395149424	0.491075163738062	0.0633285179561713	0.257922326691526	0.146962308565320	0.388857787573903	0.241987948970303	0.482329139053882	0.352135172793075	0.497645050446683	0.298769983630977	0.000150241596138634	0.170646368750003	0.154855100437342	0.0170168413692599	0.371889404298596	0.459449984228586	0.161511372505729	0.203541360483070	0.0129403216068109	0.466260081713212	0.0265201474202659	0.0470312706085643	0.404147771908803	0.150767768624045
0.298977524753851	0.242784795105708	0.200701546150827	0.481973242731937	0.0743814687470449	0.187339580520489	0.391269591766395	0.387562954749353	0.423217968947371	0.00618277586542254	0.388026411870457	0.489449262816894	0.322785634460886	0.302313700162481	0.369124581247645	0.225800177914210	0.102665232298771	0.150308518849213	0.313456920441832	0.320615232084505	0.406885653043270	0.0817918271345075	0.0915890217994427	0.407716907496383	0.400145119080571	0.0639782761492594	0.459459328553332	0.342068026734025	0.360298588222452	0.430785139611597	0.201264852976588	0.203564528876833	0.428913526990854	0.402409791471475	0.112440633269315	0.0261493132125951	0.332929635171791	0.108355493569817	0.0855461873511051	0.388312145444279	0.485503726932845	0.306499989150011	0.321045742846964	0.313894445401389	0.179478762400865	0.386467359948193	0.220818658668249	0.408372853090995	0.363501844615342	0.113253319664950
0.250827574251050	0.0654107333873941	0.405153264321762	0.165339519441433	0.365091032898060	0.478330759860343	0.461617728727879	0.424435335449071	0.282820120278871	0.412405552658252	0.156699682277910	0.265551499833290	0.305369815021358	0.210139177919918	0.253343059941900	0.478923583089949	0.156519902548008	0.191011043697578	0.451675219260010	0.0588797835187379	0.0856204660547120	0.455770918404163	0.478853484090582	0.0321297761965459	0.353180049895638	0.480165843513859	0.203170269285846	0.354367427915304	0.359428949166176	0.452088446372938	0.342786608334094	0.234334436372305	0.105717922199158	0.0442282755544848	0.478285291517230	0.306448378196311	0.474926468706969	0.0531540766014892	0.420553044361833	0.166252817645009	0.185123810552129	0.116381330840655	0.195016969169903	0.0380474190289112	0.229805862089757	0.00510387991754513	0.492700626451639	0.318686483259030	0.0210989701158968	0.233856513648599
0.151894207695985	0.343613504340306	0.0305230402791796	0.422032513503792	0.248241158880396	0.0812497656345367	0.114660443904685	0.498234945533514	0.116684212542245	0.417344844295740	0.178275191454475	0.275947231216886	0.404714426909761	0.181506693096122	0.484478411493760	0.313748266993454	0.430061765507490	0.193288026545698	0.129447214656939	0.423670987539846	0.287780970168793	0.427148816153554	0.280114259988100	0.213877927123047	0.116995749079094	0.101666082341567	0.373242381352153	0.362742513868035	0.0278270619809030	0.0379640665930255	0.415098225240267	0.313972653976663	0.258473312131712	0.0346062921436691	0.0833929876541902	0.123488315365774	0.331988085419524	0.401717157190014	0.233540066689296	0.130135447515916	0.327605381252310	0.0717021779431840	0.0263828123179825	0.354087372056527	0.129276323166758	0.463245972255351	0.0492949850596437	0.285622912533136	0.0533172783615784	0.349627097990479
0.181391404429321	0.132396762661243	0.0333266033915121	0.422523510825730	0.234866684408092	0.239006080385189	0.226245143844290	0.374262107495259	0.136387682076823	0.0872407533433494	0.0606295768405886	0.268291710174897	0.442713271206429	0.0186613102745644	0.0279505742057410	0.427407671425189	0.254423247379006	0.146518100440817	0.196138079154471	0.455827330107316	0.0338865481321214	0.0420890382502712	0.386840666386412	0.00997266946816167	0.202587492184742	0.259061496566710	0.219481000626963	0.416263372215728	0.200663641049103	0.433524482367315	0.405460834394255	0.146350894598695	0.0255676828773645	0.386583468074102	0.332163851695831	0.177719452056766	0.0122443743220286	0.256105535811801	0.267696422510994	0.324686156431434	0.340782437722585	0.0865779232449363	0.394454694749755	0.448546302807179	0.171903159293485	0.0515180025213926	0.408693899746654	0.000392997762788172	0.499870771083433	0.0449340591839429
0.413555907824534	0.182730558500871	0.475048558596830	0.222083219551828	0.285697311200189	0.483095091150873	0.103599911999479	0.0258913956160418	0.445529376593376	0.394109473729054	0.128486702647345	0.163035037746349	0.362232717790858	0.0872064064784794	0.0531828946189192	0.167188976808167	0.295117121688211	0.00424726699410000	0.0983493387680414	0.0782749112692308	0.486447686988435	0.469863910900530	0.422867894451013	0.190760941027882	0.352087928989627	0.349221135163729	0.424211444205174	0.300179012853049	0.445593661416727	0.461137191737429	0.421584705315900	0.0527270854089020	0.207048455655990	0.432511872850048	0.167497306387687	0.0114703814789757	0.0251147314667917	0.223673461541191	0.493124756438722	0.483125009121692	0.0633363843112215	0.376497970457827	0.333891671280695	0.126636305058413	0.449866502769759	0.204573763275321	0.314199376808241	0.149285061493349	0.415829243068843	0.0156839652301078
0.261189398719060	0.483595328964138	0.288618198043093	0.465426486593710	0.320661097657463	0.463770747204202	0.0534449815101084	0.0102404303762182	0.256295847857733	0.153664445636912	0.196463771871851	0.276024861000571	0.277533088837172	0.201200980313305	0.371434369080879	0.272986480485217	0.289057068016684	0.115799552472756	0.409800069778251	0.0770996425094728	0.116629931518112	0.478700999807190	0.238844573454720	0.206987395438363	0.147585135068505	0.386175672684350	0.222702620108751	0.487810175018164	0.275515984329111	0.448553563200449	0.174186263009755	0.266350063711629	0.167770206134322	0.176875103238801	0.256618906121946	0.292170578740750	0.211298419413241	0.292369088757762	0.0557461536722059	0.292088333152865	0.483766006158023	0.0377278332338852	0.308585160087714	0.450182187668167	0.428897283611607	0.0337032327385133	0.244957630605950	0.439779424598809	0.429013363943673	0.259510764481336
0.281290008893746	0.00169027683744555	0.496115893427293	0.0800492966324841	0.133248965237332	0.00667782921338217	0.0429744390543951	0.404685888253341	0.403390990283769	0.465760325773927	0.488266538477527	0.0896524470878262	0.347354249796458	0.119973414214275	0.0462182063908711	0.311949513639666	0.232734178595607	0.0923421466943674	0.0284105924216749	0.363700929892616	0.443786458513527	0.473215586636167	0.0121986560908328	0.279908637241324	0.441001521512289	0.332074796252109	0.358094909801146	0.452757583380540	0.199776362423717	0.335611323841580	0.469394531817259	0.457305348159135	0.173654119396643	0.342322288925062	0.230469862089306	0.0438280652484955	0.0721616774777057	0.156250084289463	0.318548763066373	0.433414546079185	0.121232049290486	0.0369873271638887	0.0407153612521973	0.0806211154304385	0.289758946315170	0.363297428684689	0.231459026988482	0.219709352298139	0.118185252693178	0.441023569926400
0.373115167381912	0.210699703641152	0.0942698965787437	0.00483813517694265	0.247682487979694	0.00994318099359731	0.496456253857402	0.342728401079349	0.451898848334856	0.440384485942969	0.166204170763547	0.266829467120050	0.274654335544082	0.0631951656376808	0.316071600884757	0.407951171050994	0.0350137255265174	0.378647654543725	0.226933135439924	0.271049840264069	0.325274138173643	0.162300257033271	0.162422564228034	0.441711991408056	0.0317690911673778	0.146526831640903	0.328442112966906	0.0303750923615362	0.492950445518489	0.190043633005906	0.0363208322925034	0.305663764098492	0.0246015030565998	0.302214246105395	0.330506838247650	0.335060742334002	0.166258864261737	0.102051912913846	0.0655767467595295	0.260950211481180	0.266378522787122	0.127484424265966	0.133419134424614	0.449163059717119	0.0165872286939117	0.472309280740068	0.269322374919100	0.114644291443686	0.496418736815274	0.0527409450822985
0.329118361634432	0.382537029079080	0.475594089739587	0.418523125364016	0.430643467875016	0.218550822523405	0.220409107499031	0.461759739290591	0.350011963433595	0.102451694728121	0.278645437794728	0.117735228189025	0.204109764598596	0.214577016026364	0.240481866914653	0.213455787641167	0.0992494135393473	0.397382318047119	0.123803416574366	0.0640736542626621	0.199919282341850	0.100050568197687	0.104900027155424	0.243277177141921	0.311842347482507	0.482071363330308	0.0336499806678871	0.376400715226494	0.389223101132262	0.109334222005271	0.0957465781649520	0.441692951059381	0.115558844656330	0.0977443494743517	0.0633613914686880	0.285134859680491	0.138933310026191	0.318871938529756	0.451272608127749	0.206100190345640	0.415720872930163	0.0770654046334220	0.300746888954472	0.344865433724371	0.136338449983235	0.335609130556816	0.182111806093306	0.365783943189937	0.192995131080481	0.380173063117522
0.495316657516138	0.166186338662001	0.322781659704822	0.171740497732666	0.346543312810755	0.0262998426298669	0.127028898866952	0.420691548182766	0.245898355632817	0.269674360568331	0.384942767770556	0.225700612041229	0.0826444025549428	0.494234403277358	0.241854050037017	0.0227677346122289	0.200067055128172	0.155732178889312	0.185789016621097	0.416996160665551	0.207675596809482	0.172176443002061	0.433322907480918	0.382030094075184	0.298327626580467	0.181469906401208	0.306785713459959	0.252433668970713	0.475580100233479	0.187235356354760	0.274653773875954	0.161401582895377	0.105728944583491	0.324323545276023	0.271847133517907	0.459908265925492	0.484786913014223	0.242744042827760	0.459642092062983	0.269989097500959	0.341147588541546	0.0952226964112244	0.477048478655357	0.484329734044636	0.376984570006573	0.231431764062315	0.341506809335625	0.0821025653676987	0.327139342475559	0.422971044683463
0.344026561536666	0.00479147414485914	0.209440091393748	0.0629477085917397	0.258358719328667	0.428243897468201	0.364713677373006	0.289785500968862	0.205626925962646	0.365093037635206	0.275399864264239	0.121758213130201	0.114441144756818	0.273791088595710	0.211282697617057	0.396469704692696	0.280348016409789	0.194366382829897	0.0790399119352307	0.265308413118585	0.0760930859388341	0.390679300508155	0.184767098204769	0.335417766083562	0.395226088969672	0.0905878324580591	0.118079376619679	0.0903362917015236	0.303018028771859	0.291858553093770	0.236534012740762	0.111905312493769	0.102203591725656	0.164559082646950	0.0662075051180274	0.135944158058607	0.132909983471395	0.0513290535529481	0.277615267855647	0.143420784552256	0.258571718019323	0.323524679296102	0.117467116184661	0.204112993187192	0.389403819793367	0.0773125208497401	0.467172063548529	0.282827328418254	0.430555675011341	0.0448773571393274
0.297518080727432	0.441763626984230	0.0588353562021211	0.279577049273604	0.379617474992294	0.411268673606066	0.193071425657748	0.384115661187786	0.246507204882317	0.400294432405831	0.144048639258128	0.427755949868477	0.0618704990582721	0.253621023742336	0.291280415902608	0.391898135837891	0.215432547936535	0.116948294450011	0.294457537308949	0.401024271358089	0.0124929900975407	0.432679327061159	0.161776548158055	0.404342712717468	0.299755528072736	0.296312115175630	0.266407459657832	0.0105728308689778	0.121117030946185	0.122421949966997	0.0379842568744760	0.364891981483338	0.350981711658104	0.211957645756392	0.209242835499915	0.405048153255535	0.201932704797295	0.0316862930523080	0.163400025301015	0.340091371921241	0.204885099106363	0.394117551544453	0.0888967565630006	0.461576139405378	0.342015538662180	0.0387560476918513	0.245279168961498	0.327686095458051	0.206032553666668	0.160427881934234
0.378585566164064	0.448726213028982	0.136492305479492	0.106456786630642	0.0491947956712723	0.240070379960758	0.294035930170771	0.429104095674338	0.283436133912093	0.424981929890874	0.241345004415397	0.0253533994518012	0.0997953309666542	0.150239369447658	0.374843471785971	0.339569653063438	0.232607706694551	0.227628569058748	0.277971566637752	0.0413700342834353	0.0410973963823037	0.479306465774892	0.274185800340408	0.496188977983501	0.423668922122643	0.244086149780430	0.0913427819822301	0.486217380268277	0.285836164369123	0.467672854784983	0.0138345742568968	0.175857463400696	0.0908536596083401	0.404714917211860	0.314629181857515	0.0669318887143214	0.134114284873876	0.361049179914267	0.456534460719793	0.203481151871923	0.0725514821663739	0.00412071089114385	0.199379310235284	0.163812861281016	0.423259291732426	0.228715745811840	0.289110731050088	0.0204805987644861	0.281650601070356	0.0836263816687920
0.286587599122166	0.0403352453768808	0.0275103571647702	0.326804670399772	0.232937401930292	0.326207053937086	0.388778431591528	0.197264864849506	0.411721421703112	0.235402914099733	0.332721056789385	0.0963250291770420	0.0311216731902845	0.284390388194637	0.0528815642544303	0.475330007816435	0.459566764922671	0.469513790245255	0.0719294395110852	0.112320811953940	0.0781062471350936	0.119108184706383	0.105158040982457	0.414805513041495	0.0792615981509385	0.123106616307111	0.492009701891909	0.0324784859281120	0.357920065749690	0.209680152851347	0.0258256972620763	0.187716537226221	0.164415573980177	0.354553749596378	0.255403172943095	0.0534211978706675	0.390183485221714	0.121184002686556	0.216984799154384	0.0673644936122279	0.122723452334647	0.491824264736070	0.212707035494946	0.0269669395889175	0.322945045093533	0.199948853757145	0.146940526015135	0.0829230695655029	0.255861343450219	0.423720467851075
0.399051588867286	0.373900063260137	0.0112748991635482	0.207723858997718	0.371430350113907	0.127853010986670	0.355679376820043	0.0599155810945540	0.256641452358812	0.432192003826488	0.475646348230172	0.447060497327116	0.445400618389263	0.155968332610731	0.236449331551597	0.197085013428268	0.229990042051883	0.409228641032486	0.489721641942790	0.426200025327375	0.488144453048759	0.410375634576410	0.0516936416308417	0.103673006692190	0.476278158112978	0.471368139167450	0.346069069139643	0.342693319488580	0.277593506610113	0.325250679938435	0.197146680817924	0.146110663334507	0.127174724440467	0.150196051876581	0.467388828561134	0.400022779793376	0.355190048255968	0.350960158148137	0.391668764513264	0.290968293322365	0.349433971481037	0.00392695205655885	0.300725695043583	0.316514468642045	0.375873471697346	0.447098928498573	0.324974968431651	0.0737162395126819	0.131364189250804	0.242336882707605
0.461647530006615	0.00912299515650422	0.304999256854865	0.208618039527199	0.449330183436036	0.338007552198096	0.473545288837475	0.222134399814810	0.102396355274554	0.317122843711518	0.453930657738803	0.388161366419198	0.365295544385044	0.0217901467382809	0.0545294683146718	0.0637732015123197	0.109167829829739	0.204356800894714	0.368554863627290	0.312627600005328	0.0838047182841998	0.378729788957753	0.136219976470291	0.437605576369516	0.331968162570779	0.242916027544332	0.145223359818263	0.457622044105653	0.194518198285607	0.0227805169205443	0.486140232832142	0.168154963932413	0.259394529556122	0.0496520300226529	0.306253290646687	0.154327210928151	0.378810050753923	0.273492472361588	0.116012371314718	0.0618781821523511	0.209168593519536	0.405760059653176	0.0457725142399921	0.0981290403673792	0.343111908361827	0.270349647109614	0.447091746976110	0.356682582101838	0.413231553986832	0.350037494053545
0.385621242640662	0.0404089546583613	0.467632091727031	0.355699809844839	0.0504683145943994	0.133088832408150	0.380026931889860	0.109790061712839	0.244013455009389	0.110397247542031	0.424190200523255	0.0671055895247669	0.0609953918699562	0.237712886155860	0.0667478913032472	0.326527872241516	0.135190633138731	0.358043396048233	0.0534861783661263	0.354401368465001	0.363902090952951	0.173860715981281	0.194289817526394	0.0662724394497233	0.438550715414853	0.456413939627563	0.335247914153437	0.366435527951399	0.352665228938207	0.173856933785120	0.178965991170307	0.417362464362506	0.284825319410106	0.175439130293608	0.497654218018812	0.0407805441896660	0.117316737800624	0.384626872835631	0.123668655372898	0.470961767223120	0.0761590476438384	0.0543759946490809	0.476166825071067	0.0129752832923006	0.00990652015051247	0.128537281255519	0.395186820673629	0.430994241614039	0.224685239976452	0.252979836987797
0.134720126526713	0.138598261979786	0.359792474357030	0.459599102058070	0.151424648750621	0.429718958952059	0.0873452752007267	0.0599494395029013	0.0178392938712185	0.0700688341805107	0.382978506461506	0.178463412160938	0.0968950352939373	0.351497649147727	0.169126213926029	0.445598822512548	0.00471447326749114	0.0158448014353203	0.0458867061756787	0.0572799642977120	0.110311719682153	0.240179839863257	0.352610652702066	0.193526880463004	0.0587847387705573	0.0660906056192729	0.287024385708885	0.419642352962783	0.389406298337674	0.147133517916061	0.264901630728081	0.465481210663333	0.120974865654236	0.432077913913296	0.480174266811498	0.487813608450001	0.213615745158718	0.364558000830649	0.0305831830618954	0.161498491865550	0.406691705733172	0.459976247706965	0.0937808250875346	0.290320703731528	0.118504624376593	0.249858162312955	0.00568860516948566	0.239331903256682	0.194194448877511	0.146894987841472
0.473782545891782	0.338641592405649	0.0238600291276173	0.321023784467073	0.0627118690039954	0.218390471731114	0.250341008521285	0.0337875745146590	0.0154276415192243	0.0724559942821048	0.0664805149545213	0.273318290982013	0.198279256497518	0.353764507494269	0.0454259813661652	0.0805569392283445	0.410687011084637	0.416919893127047	0.263678654071805	0.461964647154416	0.128146715479839	0.482240069339244	0.214774883921249	0.0677655078851845	0.378763302673176	0.154444438723060	0.408799299880187	0.400467288775364	0.162264496617898	0.154078687262765	0.377189017082065	0.330197599362755	0.0777345975942819	0.440176284937411	0.314206351054899	0.116978407490212	0.0773590203062780	0.280390316909126	0.267313257978263	0.360503950905527	0.0480350345551792	0.0146064371145050	0.486402696072002	0.254966829699855	0.164283796058650	0.114744182408073	0.317490141953814	0.244001314840984	0.394104187764179	0.314162723472489
0.431700074377379	0.159990669556765	0.430862597580519	0.165139729702435	0.249846633937273	0.449554491054640	0.148900662421362	0.249354589726539	0.295071186665236	0.387046135175173	0.330594678371548	0.0679293052873465	0.363007066617473	0.292331946258238	0.456196784802215	0.265922813824073	0.464974824276839	0.464417820273169	0.161520722208508	0.394069296871782	0.248900536876484	0.0412754496390022	0.296940507970590	0.485758950812289	0.246747706879056	0.208025941183414	0.125226607837462	0.0530502969152346	0.475056693869140	0.0532196009628035	0.180595982315159	0.400221182370804	0.427909442165257	0.490239433363968	0.122460921204127	0.0911373114405883	0.00889343674520154	0.134374571868806	0.243577863258423	0.415179773081125	0.436641088315481	0.303654850797623	0.180361963832725	0.318206838112434	0.175521469102360	0.0834511580348506	0.0306927640706181	0.258399163167695	0.179209802957551	0.317725633204704
0.294619434953886	0.0207330372245160	0.0251491115585559	0.359644581436316	0.380809693591639	0.458246621491207	0.431260390847572	0.189819093425749	0.103757314567373	0.250544967173302	0.297904901027687	0.280602106535305	0.186999088709411	0.193208170533363	0.330300261639209	0.232294746693205	0.248572043890770	0.0189311644300578	0.239904459062829	0.331317741038384	0.00161711979286017	0.335747150972982	0.155968761610164	0.0384463338104702	0.114455736948018	0.202688040695857	0.116848183464460	0.357487177906486	0.0120751979934465	0.429205543777143	0.107819348755153	0.144904608205221	0.136549884147831	0.217166224576599	0.216089455802017	0.420565220081598	0.280088167302645	0.173167866590994	0.399990037101406	0.0312963756031724	0.257733572062646	0.360791239498179	0.488623141611087	0.407804860469841	0.0127230232823013	0.158752520873340	0.205811968800375	0.177506522646555	0.0327058281171940	0.384231597992129
0.0757159549646781	0.334220722594538	0.406502370571207	0.108248349533723	0.333280366810349	0.447422192033121	0.331630912040335	0.0828350349173156	0.303828774926625	0.165437915793129	0.215722293100733	0.210803422050969	0.142640888653162	0.0229694750292207	0.292003752361069	0.138743513052812	0.329135386116530	0.222323119586957	0.0526089871533709	0.0434445281394697	0.0215177034843063	0.197872123891186	0.363855544366522	0.386342879914646	0.254997030443304	0.482979602994838	0.134765199741917	0.488405299463490	0.165153699037634	0.0132028772211128	0.00729982480169561	0.490059064219917	0.268556407790045	0.0948975623308601	0.209125844392686	0.123025513586333	0.199367268924805	0.382025729707507	0.338592799150725	0.118605615690620	0.0818543201680277	0.0390380251742367	0.0704232114684746	0.395858146013720	0.194218540659607	0.301735391464305	0.467168058278425	0.0984116496171934	0.120775829150928	0.319862805597696
0.373081353323232	0.286530049758240	0.153956807226586	0.159004343074863	0.310679726024521	0.259118872305016	0.343409920513542	0.401114595563678	0.0507629684030730	0.415335392262441	0.362263017038405	0.188549316111144	0.0528538438603851	0.290598083492392	0.0772185704053886	0.402235897837456	0.151102937142533	0.405124017462102	0.488056728253102	0.409809404858161	0.292261935246040	0.196344930464377	0.172157919944426	0.386276513019105	0.0726607943894378	0.0928525596797251	0.107154333104375	0.0455572805883882	0.149596490146334	0.0654055954115360	0.335878362593259	0.467330430071792	0.320317221961869	0.185619132315736	0.453832230552243	0.0457483049075794	0.0895258429232197	0.280201765557276	0.348811810868997	0.303387654713397	0.372920816499913	0.362193174323454	0.126429373793976	0.208775701158366	0.0953159514193334	0.235893210458209	0.0177428960446092	0.160168358370394	0.279807706301901	0.347618497840319
0.293041828011552	0.0891635209916470	0.438440901556253	0.0822739121228556	0.0947835286601557	0.312727260542498	0.0580737099559155	0.000541948672380721	0.119112661044398	0.365134388510505	0.480366100668267	0.287693460715467	0.398363521374753	0.139105955207604	0.294439183933577	0.212001979316246	0.0734999540687825	0.0362501055804849	0.383832079265716	0.497749982194499	0.439696064681509	0.493830128268866	0.486824162004086	0.157539272837933	0.0420444745824838	0.378298371953877	0.485843450418554	0.414845749884329	0.357040119640963	0.400345686958485	0.0917039726793746	0.126444538310522	0.433512115404634	0.193312259132670	0.0634281075407046	0.494392732188247	0.392592795599076	0.0575150619264936	0.177917311374981	0.414701728088164	0.215118426342776	0.458236979656447	0.0917351193248683	0.139568175545545	0.211234374665777	0.387944428848830	0.389637633931581	0.392353337063166	0.0493484789966859	0.0815616552471472
0.378078182038023	0.264241326519524	0.260886812717609	0.0962026641465846	0.211840396323670	0.0545742626261032	0.304999636585741	0.255700633068035	0.418462527723648	0.0175071492669452	0.0308671951698413	0.427180510679414	0.255891857905237	0.153781179082072	0.314655465105265	0.0348467123253966	0.116622456136389	0.167236671602488	0.443637152969079	0.0814447537154052	0.103092722792964	0.259222978767901	0.206457190135555	0.204434659302083	0.250642275628562	0.473711017476641	0.471991202800658	0.139902598602306	0.205974026150090	0.208315065269492	0.268143530285651	0.351007044061517	0.486134432746268	0.100254647492077	0.492260516173098	0.228426735730404	0.154816300453451	0.297354496835298	0.277786358579590	0.344085969576971	0.0788470565982530	0.348911019007387	0.205763632230656	0.328827119647253	0.154821204428587	0.410567143979576	0.347838368986684	0.0306449484154180	0.281616490314066	0.481889561492831
0.0315447848018876	0.474782624392695	0.239250831464470	0.428019701179606	0.477347483112597	0.00712339092812103	0.181231599960327	0.141377983073342	0.457135130866414	0.398668297571446	0.136970162510538	0.422765021445784	0.301765437185355	0.257298762470581	0.140473996455203	0.0728225349617178	0.276973379455687	0.103841212767172	0.335998040265302	0.456648319462396	0.482701038351296	0.328789414057320	0.239795649705319	0.276290864669088	0.485046278787593	0.284348510649920	0.446092391694952	0.0245556053190021	0.456506159492697	0.478189929174054	0.131471997235020	0.113602075051028	0.285599023070149	0.416250433228696	0.112107335577465	0.281064276689098	0.263385993258962	0.208256755847292	0.265506764028082	0.0237324894166495	0.0425040234752626	0.443569709034396	0.244236319865728	0.261063910143723	0.317592717954299	0.140574737889622	0.000112104424710935	0.300389363910947	0.0667138164379117	0.330890442353399
0.206725880153834	0.475688090764842	0.225906120080313	0.0869365336244100	0.0675344619957046	0.246699325372949	0.202625719501914	0.152875563985019	0.0573039905290099	0.378551891915866	0.283562381546978	0.394576822833069	0.0238533247339988	0.171708068215417	0.0779161299064122	0.262044843478266	0.369010880596188	0.441288039518879	0.410915114312030	0.303653565829434	0.259516527948288	0.0611955684877892	0.321035207714253	0.217486160405103	0.0661136915546922	0.0395994531548922	0.0169402143504051	0.272110580753399	0.318721515711924	0.263879200989961	0.163505105073033	0.351299592581321	0.382644391062383	0.176422913861329	0.361655867585026	0.176082143038313	0.155027008618359	0.214210119425004	0.192103148169562	0.342070047934769	0.431973906721673	0.301166223658281	0.396816059298369	0.0204305878755583	0.0856570377034338	0.328746948623788	0.243725902740898	0.377470240096611	0.374419971819767	0.117757990115898
0.444971003070877	0.0475486308342538	0.169783440794667	0.106963832167575	0.279806965311756	0.202573831924085	0.0959540186158834	0.325696374414242	0.0877096050422130	0.346628215218956	0.386675243363189	0.0750842918796688	0.210237634702606	0.394328398256021	0.261703225869297	0.142958939214670	0.0853560667858236	0.378998205306773	0.109510668423310	0.111373472496326	0.328110643899666	0.313310181360377	0.385818118185248	0.0589618840243540	0.484076356738038	0.0307773338063830	0.150047490646147	0.397448697308510	0.221256001864642	0.494632331469351	0.489028678015188	0.186194020000346	0.354497813987687	0.216144489045533	0.428568759345475	0.0265759739993909	0.438133564534560	0.0623793233560135	0.375625448542740	0.449041793721353	0.388568659543272	0.488437302751071	0.287576717652002	0.338620369487625	0.0525490710860044	0.0610206468380087	0.122631803555910	0.385223236324896	0.307680120992456	0.106759697640479
0.438067656608652	0.385604110584558	0.197351358664731	0.376538636266035	0.0238304073146683	0.498492000069504	0.415267997135676	0.228464007627979	0.463767698125567	0.249933486626905	0.114307704704903	0.308064630063522	0.419573804908202	0.383207182302054	0.129655855718705	0.225128462196906	0.108663542375126	0.141612952368593	0.404480971680716	0.345791018983974	0.0987831508210796	0.0535883145345944	0.129826456814821	0.382351566521683	0.399580848475104	0.314937794088784	0.171425324216677	0.270465748388672	0.227298171996900	0.478029012639845	0.0997245330643534	0.382178709394722	0.483003579659515	0.168899618019619	0.145396507007884	0.00647306894793703	0.0420312537522843	0.170249498459441	0.339916469822254	0.0289006665967108	0.133507769071577	0.404273001237831	0.237853710736313	0.136426902186312	0.151639707930692	0.378636801562971	0.300178243433364	0.118853801005616	0.371435432011355	0.489894990084244
0.469943380534496	0.213313855422297	0.194818311638965	0.425165624771010	0.0977707459910167	0.499975312213240	0.472654040723727	0.311692397322015	0.444964288019392	0.0973836238673414	0.248302892968550	0.0879791883185689	0.196950437457917	0.130069802923423	0.0398064112402630	0.396307840722727	0.221013696541832	0.239668921630340	0.128983281184548	0.351507114795346	0.0459677538418491	0.0185846963792022	0.0911806709630866	0.330916182501924	0.489252198610474	0.100076927059760	0.107076284100736	0.104838356570652	0.438025285086540	0.287335395909711	0.401245978289916	0.289408313708058	0.314250483202577	0.0746484942402138	0.480016875974407	0.464894763174022	0.239068544407387	0.181673059990914	0.295547712833021	0.0487391011910469	0.142325232784623	0.483870528393471	0.269030101847787	0.182514274592638	0.158055358030629	0.0110124451736717	0.318425726140176	0.347464192664510	0.0826404036175293	0.366126423461300
0.167768158060704	0.193294247422751	0.296108275431769	0.161238666778605	0.254297003395495	0.148415306438056	0.451229567079100	0.194120012237477	0.491861473311851	0.332398816546613	0.106643668322093	0.231718657556525	0.205466732426484	0.182298246832100	0.0227908139956433	0.412780514615245	0.314039290463361	0.374081915950549	0.374091088567725	0.474779714660590	0.225165860919320	0.276846384970481	0.489021181067340	0.429746856820323	0.458125694733432	0.376014828496612	0.492070839877290	0.149962225225841	0.189364424191009	0.161563006582736	0.228735992920792	0.173310746721160	0.273454230360445	0.113957545519671	0.194897997268249	0.221229480789006	0.0586740387928797	0.301935690552716	0.0358614697781038	0.198992860801389	0.303493703496558	0.220390836149847	0.0200868833405378	0.403660487669751	0.0178770310816540	0.230926636185195	0.344339720222535	0.163827696484246	0.0925246141962191	0.235878377430603
0.0467612375611169	0.459595449858609	0.0466554039956624	0.220255577525491	0.211988477322978	0.254341937411288	0.300299199384643	0.139134009433404	0.346804590372212	0.0818776816912564	0.486312091737582	0.0220890774097101	0.140385780381675	0.135447729327435	0.0372674591092158	0.288648315476426	0.116870650871180	0.163503201161413	0.197176533297995	0.0211245113384767	0.149620091916101	0.0832145740837525	0.399796539777465	0.467232609298047	0.264560907820056	0.164159326996572	0.153135771262115	0.297689436926490	0.353415528086050	0.458069211288785	0.286229658352381	0.323947664316191	0.280902589715461	0.310884814707251	0.305879404372424	0.350825477665780	0.355508791459140	0.336965568634349	0.0751124556881445	0.447153675868906	0.0236613445560209	0.350012327517769	0.230773852813237	0.475181407776489	0.130383453083369	0.124251111948590	0.181936708550950	0.463540070973071	0.466739881571635	0.326581095720232
0.248137093387766	0.265330073688355	0.196360934121877	0.398258871242950	0.464556570054673	0.422437729049480	0.212037991149155	0.0733420322851684	0.365569565445537	0.194402912640796	0.148398171889642	0.421893863447808	0.119041320260525	0.245473888923788	0.240036827561558	0.391022797515143	0.0422278423002848	0.148303923946825	0.00558080830241564	0.0575778636282721	0.270390255329622	0.394465888042670	0.163038349354547	0.234915714476529	0.485833875321240	0.229855164474286	0.351743337461516	0.338664911764268	0.0779785926042640	0.416678034165042	0.0929139316351529	0.395052598291127	0.100473037254418	0.389905232948764	0.389681392904433	0.471140403908201	0.273483177005836	0.107547704883583	0.160692440447343	0.335301354237008	0.417775768166203	0.304590061228401	0.358728174113207	0.193751491120316	0.166552853684047	0.361072726053269	0.323121913951911	0.253674772976257	0.133344717693650	0.111684032805950
0.0470870979018296	0.109278855310398	0.447812464199071	0.466696568037808	0.303674119638377	0.288512538726225	0.00417208008464420	0.258443941592000	0.467093395814163	0.0765477408445808	0.342959634120657	0.267576177013648	0.441709711126774	0.227429796007330	0.269342158661029	0.177801662127597	0.176423421071492	0.425922216266269	0.0814759375545990	0.320511350949721	0.310563174119246	0.0679358960534066	0.166510307802848	0.411946029662746	0.132149737375635	0.229807692609978	0.226151182269997	0.298385486234010	0.459480430586714	0.134874961450680	0.0596874504520709	0.107159235285610	0.337279004232059	0.116386891740950	0.154994739648785	0.00826079923807899	0.474453894168714	0.0753516965512299	0.436576286295117	0.412218081946963	0.484402589445881	0.196614844890313	0.298686392339383	0.487877778611644	0.483578350693480	0.425643796205006	0.292245424841562	0.122939495849803	0.435419146666595	0.479581924772889
0.434856828716996	0.142859037136948	0.250287019773915	0.219731719850510	0.190308921812991	0.256985946689084	0.0246226947388845	0.259417765731274	0.358808759009358	0.0263612008132885	0.185449827013656	0.461143094167659	0.0159723616210994	0.457583458831273	0.431159915362219	0.0163695174850801	0.0665723324582245	0.281593932047888	0.0855174641028774	0.388760564211691	0.147132650583888	0.391156556612283	0.103177301078625	0.0446689489307748	0.254161795720029	0.167183042081407	0.470487490646734	0.157537262685264	0.0736179244759414	0.454552675651774	0.130352110367608	0.482108423063488	0.0918385397111624	0.0117857321106476	0.485952666775837	0.130045004209139	0.337909413410612	0.0615872851533375	0.394927900414773	0.434270561851837	0.375049476430608	0.0664965613344238	0.485521834257261	0.0497443587770168	0.214786994204742	0.0316556258930364	0.00367941395505123	0.0510099900702362	0.310221695685029	0.128428121663610
0.0535222558899273	0.139962292897341	0.456600158636067	0.0797387027525657	0.0293789173101218	0.0131612865966231	0.259988159714754	0.275207583504624	0.238201450873036	0.346164267774111	0.193049101643811	0.365890549871006	0.364689224802273	0.394948362970945	0.146256441342011	0.428367207506739	0.231898707322583	0.188285294840040	0.232925956147578	0.0240353735776447	0.165043445504251	0.209498022873435	0.340483181218468	0.149815998371791	0.243214858038039	0.346617612122516	0.189561569779604	0.440119092236814	0.164570786146822	0.387950340880518	0.309000375399611	0.0922170274550353	0.321160140873576	0.294621888069140	0.406716852008884	0.238500907146832	0.138470684789012	0.128717332578049	0.336707564498960	0.315199805514193	0.462116737416371	0.324632841746961	0.331279083699371	0.461319209356119	0.364347254973847	0.333856396792421	0.0521833127032331	0.388354059887112	0.0354583451343856	0.497113241738096
0.319917331380345	0.0498489858020251	0.0802020361322960	0.399728442764362	0.271606638404953	0.00652862543194793	0.241176382566568	0.234240865365425	0.294668672827846	0.0341749925602111	0.190106573880528	0.196666418273051	0.144264296019665	0.315818041249791	0.00205908953427542	0.169828672542692	0.0474986771835392	0.0462808442906814	0.189527060546630	0.342051495534509	2.46970926103263e-05	0.157908825702012	0.0982965901596639	0.0396005460109270	0.248359089577675	0.313575617100232	0.444991995009760	0.484093616796011	0.169438889404783	0.209493669146430	0.248504440630162	0.344227351217067	0.218831227168873	0.0775570302121272	0.475468624003092	0.284053362111666	0.232910638141740	0.0174062590461125	0.200100903990117	0.286235713652227	0.0535008919007839	0.278940220185816	0.0758192925666570	0.00189220872602219	0.0957588185747663	0.338106450771083	0.422131336307506	0.448572440334841	0.421469566683486	0.421630355134723
0.168308991405401	0.188318571434510	0.146625576380801	0.115031316971385	0.263182683760172	0.336886134837969	0.00638723598998736	0.320602393016621	0.356919255676012	0.285507683585956	0.277650345492270	0.307044913468617	0.302920642883650	0.241692459230971	0.272061742044788	0.197876887260849	0.357132209911034	0.236561533923125	0.104438352153740	0.212588633178770	0.0433084643608420	0.195971725950010	0.138646754935059	0.174581998987401	0.161212604602963	0.0582149178304191	0.122136509306701	0.460251418623761	0.458687854176586	0.411357266109359	0.494102503864958	0.438922365143071	0.335801511161695	0.0663922734391199	0.211139755946789	0.379479882339031	0.331351710022086	0.425090901685799	0.476876529623157	0.229002892026350	0.454586504095328	0.147962065680543	0.0648474410212779	0.409215528672008	0.118011601961363	0.0185532497427540	0.0753602278131106	0.260652241622487	0.365673658585509	0.292332239540600
0.157870136606562	0.365295428775788	0.418231460868849	0.0149870288756578	0.448274364855746	0.427046596036117	0.230190492216181	0.191536503242532	0.0556745331941352	0.474866079939589	0.164742896119145	0.304186881532142	0.386132489436605	0.151043463610075	0.309347781409393	0.385868872817135	0.183717451538870	0.336060362694267	0.0687168552341574	0.383787259479931	0.477648809662735	0.450147043109700	0.317972120472241	0.404615835819374	0.347319159761049	0.0285071414581377	0.0481353967695806	0.176112160336241	0.121169104498522	0.192678808183570	0.0715331812221473	0.480241099354703	0.419989761358218	0.301105742566868	0.185051329260051	0.125708390632481	0.310774455464936	0.363761136353948	0.426203812184970	0.221207181793198	0.409790355517351	0.0245651142547043	0.455113675104690	0.436861187070661	0.293253130380512	0.228177232247537	0.0568314129511981	0.221803123702169	0.287832925687961	0.388047890575519
0.426786132818486	0.206623200798970	0.393204911541147	0.369800334334357	0.367499299273519	0.428575866294416	0.0130977130374101	0.102786433912399	0.407414352337549	0.0544151392775653	0.127657902383655	0.448081449045451	0.474310785548659	0.449645908298232	0.186272741722985	0.472397702526066	0.381523527919486	0.202799973458059	0.344430166696617	0.180753564602386	0.0933061846136510	0.331949151320342	0.0509912861414421	0.350121263023137	0.138395879297446	0.215811057825306	0.106748130557276	0.0626937101424875	0.384460487466560	0.265645048220372	0.176997809603398	0.224024074588320	0.395406501028632	0.360485588442457	0.326736057531163	0.201821650849283	0.0482999068064661	0.206464720369149	0.194509534176031	0.0428025981561716	0.321805511326624	0.353901249879075	0.459910386988039	0.389316606815810	0.319503654503669	0.0606592129608666	0.259810225117979	0.349225814492191	0.00612830559697969	0.139773279024902
0.284526469868017	0.120240081128616	0.461276177860636	0.163646969184637	0.298600463623263	0.378469573285485	0.384471515840952	0.0190326896806121	0.241162468719892	0.283179778372575	0.432732925715729	0.484983671749709	0.127611954568971	0.331883501626974	0.233422958441411	0.0628839236782894	0.237758005139641	0.324913671004513	0.331507071721411	0.0993136419755081	0.348416663723222	0.405274158817835	0.0403418830497017	0.487753082798215	0.232105316992904	0.466099226843728	0.231397690279171	0.120546301200449	0.0616074608028457	0.0222304188678457	0.264445813574713	0.330080289414283	0.382974205330337	0.367333971535563	0.440841517020388	0.0386626258325172	0.370535211673599	0.0730295192000126	0.340242176327080	0.0145925232681585	0.499418032173742	0.0634951738708147	0.0693470231259644	0.452877666243869	0.213966852025054	0.224834186114199	0.208248883051010	0.479022255535399	0.400955390295254	0.123886236010441
0.240327742008426	0.277732900091291	0.105921387493398	0.0460298749388857	0.427782902508677	0.115638383953781	0.215974737614231	0.449480691027735	0.341777440492043	0.0660477988870953	0.0379844019636108	0.287284181082526	0.207430492866694	0.358348459366373	0.408927719728795	0.329955286856525	0.283872349741439	0.484287335252129	0.113085698634558	0.452098146692553	0.336190147589237	0.432822207797865	0.371353806529227	0.462830702905310	0.345283497254064	0.0533884690239136	0.405204279672648	0.241186093209865	0.325176064792412	0.495647620977064	0.342531902226298	0.0889544899936195	0.274245544334989	0.442146570511641	0.407693462686211	0.100968541245972	0.427236481948061	0.273841784457980	0.233639033917383	0.403599010731657	0.107394174375118	0.449377985631835	0.0246620623747318	0.176244733940569	0.320741317417055	0.451265489832332	0.344044601480560	0.309461814256104	0.479010869926279	0.0380150283303379
0.318149526485775	0.0310487173446006	0.178086490379808	0.116104526678622	0.0506581701432133	0.261868059088060	0.480780047526174	0.0254412453605758	0.446750425354436	0.0556271610724625	0.432628864165030	0.169954833953417	0.0125086249316006	0.102837306688032	0.0416023993891838	0.0381605271709476	0.140371566152419	0.0853252476446185	0.174385702857619	0.0529091238156488	0.192310006967804	0.450716908694178	0.167470258694562	0.0469659791912103	0.100579864970662	0.0107788234979605	0.320396014128450	0.458965969223592	0.184230357051088	0.237739941339454	0.257912349797323	0.285101636710376	0.00549020908086062	0.423880027909911	0.299150859948244	0.444742276278450	0.338544713354384	0.403714130335630	0.0754200430373037	0.337255846470799	0.495367820596543	0.0277775184149154	0.128656643712586	0.434616247048608	0.444437275536242	0.00833084169800946	0.355830516489227	0.0203649806396642	0.388410182306651	0.316120471385788
0.127540316089657	0.0532730750160238	0.346109451137378	0.0288916842399825	0.278102362619902	0.258103867522985	0.283550166648708	0.146012194123702	0.345870310766404	0.401683611687990	0.418257715116366	0.439863356795828	0.234531288389841	0.412272406752182	0.0336434458031289	0.215443453974904	0.0752926622236326	0.0632231556922879	0.370756984779122	0.287169447672274	0.384781194076480	0.470747323189308	0.308124937882169	0.0675965231099112	0.269312631112988	0.340809484579805	0.279274882828303	0.138803866957939	0.481146565416412	0.464238235519635	0.0453721124384843	0.437682415958672	0.404661317164495	0.137607888957341	0.250589654690244	0.328983331110652	0.354248625791704	0.181654614043445	0.120203198914437	0.139377625707166	0.0112658479912149	0.132009810311612	0.470599351785174	0.305810344976244	0.327456379790891	0.455800107801071	0.481678969831441	0.389655710839248	0.167580186546193	0.327793209369473
0.0521087514432564	0.187736524088616	0.465587106414321	0.399718833784559	0.151327186067678	0.312244610898725	0.436572914396210	0.0312133962171747	0.00482455579430674	0.447770881741480	0.233629029651683	0.478383027145438	0.315060286811869	0.342793608460407	0.407726961569551	0.471174270272336	0.110451783115091	0.457526413484665	0.0508821883361243	0.121176538076715	0.129095174488840	0.325361383277536	0.237591193631135	0.0290622262510846	0.192346087240077	0.367266655151547	0.339856271455028	0.316923754188590	0.189506667333711	0.340738558482305	0.479446389536106	0.0944813113294119	0.407121137725864	0.246403241743122	0.208595420846192	0.317384115760433	0.0483480914457714	0.236647927832922	0.109106925597273	0.0964581374299882	0.197609410017278	0.0389446470835146	0.198889513617078	0.499776136459803	0.190206745856763	0.154317421385263	0.203494999045616	0.298683422835790	0.369386771035900	0.141067237870214
0.180191082669011	0.475750360049663	0.216338857835565	0.224002912493532	0.468452469147956	0.252373095884385	0.286507453452209	0.0472968886610972	0.151288121270220	0.145052288699850	0.385767635499332	0.371748136250482	0.321166464366973	0.364239205947397	0.125543701128432	0.301784249191788	0.334277299882304	0.361512076178026	0.407663689566848	0.360614538623336	0.105337660844773	0.191770901944043	0.374706037634667	0.306678105846025	0.398012970716075	0.121298278915036	0.163258362537068	0.295343224213010	0.293927402721708	0.227538182600580	0.223145541300963	0.260316773526325	0.325512406366101	0.185236600161803	0.244911171935113	0.00786260713813997	0.192932341864358	0.224376797847412	0.291006505346536	0.196915968363744	0.281512572664213	0.465879993874227	0.191979031282319	0.138749641907797	0.152014836558910	0.425480449336481	0.264923027550139	0.234421894681031	0.496051980570075	0.197862269890023
0.259204128419002	0.0439716341590918	0.304935389434060	0.0333096420931617	0.209826198523015	0.157229503006839	0.238234019021748	0.479148005181368	0.273729047952678	0.282782538240260	0.380130146215712	0.459832777625579	0.251579877893035	0.373086615947537	0.115927374684040	0.0311684049716124	0.127710825301175	0.332464403237636	0.194564829687908	0.311736392767505	0.394002611284453	0.469163285237872	0.313354048778164	0.415126223299329	0.0809352656107457	0.440838544924423	0.226997619076654	0.217492364594471	0.212557268088874	0.0462306407135709	0.163545371741513	0.206452505083083	0.0269225042886736	0.382470603675076	0.460790571324455	0.0922961509612982	0.0271140653962275	0.356140348625127	0.161598753772123	0.316194669977673	0.281942460049556	0.00366515995164612	0.381546337394389	0.147201409764682	0.148337177863918	0.0336646571470432	0.353846166689724	0.118417927028634	0.0974467070180310	0.303284439908564
0.0765107390399614	0.452538782183327	0.343887505651985	0.487643285678316	0.0127066801003070	0.0154572162691348	0.296575965063065	0.265053901732102	0.309134846747664	0.00991461062643856	0.0863332027500441	0.336938427130581	0.202192276162575	0.265922175236804	0.184851125953667	0.130369130462498	0.0511161273392743	0.415495662725358	0.151837037672780	0.227538798199800	0.429347276913588	0.110844291473442	0.150278843717800	0.297189519511147	0.332981480863170	0.296856085150511	0.332704445937842	0.415980689597485	0.0147389287948462	0.489925195498607	0.0181349984720503	0.195379820284275	0.221746697572701	0.402282323138737	0.265500516950438	0.0124489345914297	0.394779749880378	0.404074096715024	0.0132510918265330	0.113074700078536	0.234722332056910	0.0635709533372038	0.0796567929410042	0.433443756619415	0.443214260136879	0.122150216775668	0.443910467924352	0.238948793413671	0.0931588471666728	0.0442098205870443
0.0623861164841714	0.251177538958490	0.397415691158882	0.152520012654093	0.117846635206392	0.0231285318117431	0.468784361293646	0.427673807101153	0.267510271897521	0.152431583351397	0.481877557691598	0.468765080995519	0.283078076252227	0.0205362415841859	0.00597650779932163	0.352459550891078	0.335745218451908	0.305892089700228	0.426615233855417	0.391643026579984	0.149937322385718	0.381638033460613	0.464993755081638	0.179796981158998	0.158470733363936	0.294226022823509	0.161961098510026	0.0588172019253816	0.133659443660217	0.145426779677223	0.256661578109725	0.230431115706548	0.149232033745780	0.292699674959158	0.393482614806892	0.397311409767465	0.0928636838856158	0.110687396950618	0.301543020057152	0.0199189804192120	0.221781168511441	0.499571857793621	0.424191123780822	0.166010820692998	0.0751814544535769	0.173067931323036	0.498963762380866	0.376357598443939	0.225346739224815	0.186058503377397
0.431581922909110	0.127289304987123	0.433278497327360	0.104217067772797	0.374543181047668	0.248585112029128	0.00631797302696691	0.308654176432712	0.0106851432195853	0.454552398849089	0.440294155699150	0.0696669309163379	0.288193874616456	0.232106142659073	0.193151267185217	0.474489996085524	0.0947860997896934	0.142912484123710	0.285416440750817	0.168841324747354	0.412272691970299	0.450208069884954	0.244927985763603	0.486117875179423	0.167917033412842	0.207130411446843	0.184464566143248	0.233332656485099	0.174937541996961	0.159081476555788	0.402654669924485	0.420963728467150	0.216234192147244	0.339933084424293	0.0467976078568958	0.150697530294227	0.171476935394616	0.149430840110608	0.273165764695545	0.0445590466579756	0.100785788910794	0.161457238372944	0.167483110423740	0.104636055446218	0.452473473853858	0.222930515172758	0.213411754555851	0.172855841295561	0.0145843924190971	0.178044657414092
0.133585493822933	0.149036689353487	0.222522433902556	0.307808849348472	0.447493840903322	0.0268583126665753	0.140554807993971	0.382789668027853	0.268160135543132	0.296777568933417	0.300704820232135	0.259190100418071	0.377261564694342	0.346032243338460	0.404573241005356	0.162658220595910	0.182349880077388	0.0245174618877428	0.175279418193360	0.0760902340565365	0.250435308316785	0.244552881017841	0.0553335574946863	0.131513348972522	0.248102685907029	0.0391772185704902	0.347128124918798	0.163657241404122	0.415223827803147	0.297808419163568	0.467993109016409	0.0527509164869271	0.497761019085663	0.112353271223114	0.0503450026347824	0.243239251540398	0.0401600644783931	0.490154427156585	0.302805513697703	0.161708189880453	0.0980883163916884	0.0107045223524159	0.316686921121576	0.231187615137244	0.257844568274718	0.0631651280820576	0.168490270951848	0.452584447359167	0.161431442078062	0.200946060094282
0.164902984727744	0.302732361892202	0.359691754413624	0.396868960107208	0.365376905241780	0.434358380030650	0.0378423484763109	0.0456689592317020	0.00928915729313729	0.290771105800570	0.0108239835331353	0.241518658397148	0.0605681660329780	0.399095657591293	0.388953349698434	0.207111159417686	0.271772856619267	0.431516823825372	0.260288383972674	0.311967696985906	0.167214160085414	0.179603563391358	0.408208291338864	0.486337415649386	0.306681797508473	0.363707308137314	0.194825931751666	0.0990351834833565	0.188437705184531	0.454585437486388	0.242373651076244	0.291907174133441	0.478715465225532	0.105990875101838	0.135517549250714	0.246569832494666	0.409327008641008	0.352080493441925	0.243470161667781	0.303486562817864	0.426115449525066	0.0914953025547104	0.0156156090085570	0.295656264747337	0.168460280752903	0.261583635135022	0.0895440784248464	0.326762624061997	0.163492323267847	0.234150628986248
0.141073700975927	0.0719491465299111	0.387719588800732	0.336096653777887	0.143766071048913	0.167190673377311	0.334636944246341	0.203649512543556	0.411187268427521	0.433592139101985	0.0908974022007199	0.229376697040707	0.336524036012321	0.230620373231798	0.195171582526304	0.340168942370414	0.0500836477791942	0.0304715316833574	0.157973455089311	0.138291098574815	0.0732800486621477	0.110686867502016	0.452631340292360	0.275307056357086	0.147693071818928	0.427079500278800	0.213830910963611	0.404366044321441	0.465413797788593	0.181421785067747	0.234924928056108	0.208819294918602	0.312185825632000	0.342985297055001	0.473713422124661	0.0301294490729775	0.0804206632933440	0.200320143817123	0.498395795097896	0.214042978798365	0.345569457460927	0.112110814616279	0.314990534673785	0.00526058839694010	0.0247295625178132	0.422115124610539	0.188902445794786	0.263085533085674	0.285772149542526	0.0702314683706328
0.355515337592040	0.0599388477106964	0.234292737571547	0.107601638568480	0.396637135675299	0.211697177298880	0.314012549781026	0.487975650196329	0.375627433513863	0.417144482612622	0.149417266172006	0.371864985102651	0.423880669862090	0.0408406305108902	0.414461401572458	0.00363711282943158	0.272473117195035	0.243737635750759	0.245831268611332	0.00798626990706952	0.131387163454912	0.113512687824147	0.316174772686259	0.222665961498952	0.0235974589913620	0.171867596411357	0.110934384369424	0.420398377600441	0.267282086599325	0.138203536091888	0.422153502126948	0.142939013051583	0.177458165227760	0.445019924733424	0.487768479689031	0.357034106832115	0.390246344017511	0.188467140974179	0.155043031582321	0.449303775395654	0.189428230795353	0.477883898424963	0.389129555858973	0.0498951726123832	0.419834861223615	0.335712048306339	0.357250933063718	0.291274949006126	0.203865782251310	0.180430191498415
0.0122990482096706	0.0581314580528107	0.310575650282344	0.339015460854520	0.113933183600396	0.00144175126858342	0.0466793214294380	0.0144989824269475	0.235437641423439	0.0722348472342773	0.271642724468907	0.249243230051381	0.141058808485095	0.340471809952982	0.240343623602992	0.217192572568366	0.257418258612152	0.316985494669097	0.222048861058290	0.486516205386097	0.324880530736351	0.125220686107041	0.170045219478603	0.449221046182882	0.400388190163095	0.436869593401619	0.376243824796919	0.373498719316787	0.358792376242317	0.250000563491820	0.0606233348398370	0.426440656208627	0.468577568611901	0.126560573715614	0.360963132260370	0.000218694737340375	0.485054519178253	0.165997978011486	0.135752687332846	0.262360610386572	0.0951250584883703	0.0659669615908158	0.220056031334916	0.361042037177575	0.459682225821135	0.464143569409432	0.310656952506746	0.297109672104854	0.333477883052021	0.0605539608974646
0.00270514740317129	0.0167188007855882	0.343657154294889	0.0520951794028470	0.273332408515983	0.204889350912335	0.334460444300214	0.0639942147605904	0.385138140923916	0.0265255021873942	0.352908566167574	0.0778364931283611	0.382489375649843	0.410802263141231	0.118706461478354	0.303119358052689	0.307650298863732	0.359178790309498	0.395703838619042	0.0571405883409974	0.0394037754201709	0.258599198402175	0.273964708734297	0.251183746898007	0.0998348703507360	0.411087202564499	0.387456598361601	0.395273177867632	0.206687632283564	0.272193697150048	0.0756316137129842	0.161478776676107	0.0692120072843016	0.422934743069370	0.333419111752541	0.358945223756714	0.188083844272445	0.366650115359110	0.102576302025057	0.415238993636089	0.127812441038939	0.174869828076781	0.0543283215198229	0.0251959016710876	0.470386653119445	0.223314499601401	0.149902266534842	0.320332552092526	0.214417414588991	0.213253266343280
0.0410619469823362	0.0298746858885600	0.0829684789805528	0.347118212179796	0.164783425167099	0.346958728175282	0.0541920039768710	0.0158433654214608	0.289546720926203	0.438762067906167	0.0174275646365879	0.335630071006636	0.238594741185574	0.471883528223861	0.386168173850805	0.444525746129872	0.0795148140546831	0.176105874022804	0.273424565124772	0.114366248465646	0.405508566778476	0.0892823649603083	0.0409971345740072	0.459457764385155	0.218987231462537	0.0960049497597319	0.217888134565384	0.465628407524253	0.244793915690445	0.497899036869224	0.332284883186129	0.0236706049231240	0.136587604160332	0.0629801249781539	0.432513077665412	0.230380889048047	0.401862547100495	0.271230547514490	0.430291019584298	0.258754499771194	0.148467005194271	0.460333950878852	0.0417186741812813	0.162924861586488	0.151181993855215	0.0942138003101402	0.342005497955157	0.0646131992914426	0.472214143485667	0.0833659508917534
0.145704396792195	0.387220085694296	0.135018471702944	0.405423684735242	0.336061474998715	0.213802563375046	0.316609246668182	0.112401381132052	0.159695417338759	0.209903484547534	0.183021367495189	0.404052489331219	0.0836960815192208	0.0560415595954955	0.210362356130790	0.294434928052627	0.135961774678508	0.356618184709739	0.207282437445775	0.0557296791325675	0.292726020270136	0.325903940828113	0.174347385506412	0.466356090030015	0.191925393008014	0.330551733488382	0.0357246563521818	0.400059945038819	0.279933716806211	0.354993201090230	0.408692720741994	0.368375193742766	0.134376374508614	0.319349885008008	0.216570545825311	0.351605475367093	0.0746167259890618	0.276417747572159	0.0641925601157106	0.198147157110225	0.447902776076003	0.197849702158216	0.312411223540643	0.148015370650372	0.181476163352239	0.204467825156819	0.129865919486733	0.140799299468373	0.243397153104339	0.160494235242679
0.429914293077549	0.362653566717757	0.252088324328913	0.482866509221165	0.349785076962255	0.111168016483835	0.0858885459837709	0.0682528499543830	0.182147063018700	0.0736252588822666	0.286312522049101	0.320867353867942	0.383547607463833	0.466170944814549	0.0138097656210174	0.375440026117848	0.396955805342486	0.265171284747196	0.114919382502247	0.486745614151117	0.374591425399419	0.0760721580330415	0.462403954156335	0.0574737101247017	0.269958989339091	0.0424961419305321	0.332241175323081	0.363091583218287	0.266011726360386	0.384330616233970	0.406654792339773	0.0130286997439519	0.334835538986389	0.474284331565402	0.130223972035461	0.394401884494408	0.440470508911722	0.0689012201904083	0.408797333454020	0.103195935196632	0.495480113501904	0.438949130956415	0.157057200118345	0.460664076686840	0.153941392816100	0.0548552136130579	0.0218749971352249	0.425357938769187	0.371827127813598	0.127632191221465
0.0445643994064386	0.449276421227589	0.103001091927740	0.414575667492769	0.287094684988843	0.437809911471019	0.154195766176883	0.380409717107073	0.0836325979013863	0.112782669312967	0.167993581498421	0.220238835148234	0.480382790275429	0.364985989421051	0.182223071772929	0.205965004564565	0.218048763965810	0.0943349689438368	0.106903811762456	0.0768895301250183	0.325294035435511	0.209170320610755	0.422990333882744	0.368900353277008	0.197355661129427	0.321228390463211	0.215627304742753	0.314144542153805	0.250227013498644	0.353714340278640	0.436257995717586	0.00298934123531625	0.0363619776236934	0.394034720600943	0.213376879810958	0.00433373085973249	0.247812635514233	0.342188890874640	0.429788959858374	0.360733115003355	0.0419972203171374	0.299996990366998	0.424729778152799	0.350632117774519	0.197882306479067	0.0685596284596602	0.110354734775623	0.0941907199144825	0.0804909454424230	0.129219647459772
0.455026273463999	0.0966138547070228	0.226239102253055	0.440567216089987	0.349551074611459	0.426383006544439	0.169982578752964	0.0235645120297918	0.182948208317581	0.153705742400529	0.125801176532998	0.129755632035180	0.118960556808361	0.152324244360155	0.216508833044500	0.434377899149283	0.0668821394176666	0.0600927581835051	0.403020016099581	0.347450878622047	0.485781896864569	0.383383667419095	0.0976780987140634	0.330911454219961	0.215675243123124	0.281208815697097	0.464145301266005	0.0139861835291430	0.0227848377347427	0.360070767577597	0.205612110443927	0.212801326169650	0.0835574646012156	0.305056100012095	0.426665722077694	0.125271791312161	0.0778842324586638	0.143936577934200	0.248697049370145	0.182653224118927	0.173520667654510	0.261898284296519	0.0402947123820574	0.0502877872312021	0.0771084162196761	0.0565938761275298	0.306823422029829	0.158363860930370	0.149879979896990	0.262748182623665
0.0722055889173074	0.154962113675921	0.402122147442965	0.285199847629459	0.451132806670437	0.160644393748306	0.424333719687732	0.105116192259071	0.430659913463689	0.381630871962724	0.281984068112891	0.293498476038563	0.0256743021829896	0.268966907175314	0.245662699295423	0.325453661467896	0.136424306300010	0.322517544177012	0.471070422363492	0.0614225824229622	0.488878958280300	0.132534948498485	0.405186362589320	0.382904707526704	0.0800838995105415	0.455571952638139	0.373222382693941	0.194573436546717	0.421010961266701	0.355541262332845	0.0581380799941417	0.0571558308752090	0.261408730474591	0.285416199892647	0.400171169173696	0.0466032066195345	0.340218646315090	0.460018328138624	0.436203981238837	0.277229560025760	0.0442444916258438	0.0462202852412964	0.379806330290928	0.128506158328958	0.0817228993450243	0.398079668416544	0.129364146205992	0.388132828011520	0.365103641566177	0.367445064987273
0.337356277515014	0.115350051936583	0.336383511933573	0.459640885157078	0.244904618432048	0.190964146331630	0.110472677271615	0.487454334784435	0.0223145140999961	0.156778952748475	0.403224889606306	0.156018100395705	0.0549987457930152	0.344324744321895	0.143291554769226	0.291277320437943	0.328504357924980	0.0667532093133016	0.125018461667718	0.359012827586549	0.350592911541192	0.123926949862316	0.137190539630221	0.0653168740265716	0.110061593621233	0.413348028939381	0.179929032810327	0.0811770324617925	0.402823009901817	0.427227609222091	0.0129815838818683	0.0553672389702961	0.103687203507465	0.00284269298877676	0.446069766513244	0.392305869213606	0.307859988867620	0.0618587169930760	0.355289440423342	0.319702199769154	0.315318845657338	0.478159998731917	0.346786856968601	0.107932063563782	0.426476151351244	0.460994004933879	0.168982121672532	0.265406317125314	0.374065311459738	0.0518135782621785
0.106398012396949	0.00639641497623650	0.132285006993856	0.0486982629816477	0.132248799627456	0.118121159318927	0.407533930763097	0.134427241384956	0.481015935752982	0.0101744376127524	0.465484518495369	0.411721459203861	0.401020644733631	0.190600412732100	0.236955389938151	0.0196908790309853	0.251185551599363	0.391234619916510	0.420497419815773	0.453980955997955	0.0608034505062362	0.385142799058306	0.320652664635568	0.489732475187286	0.0135744645451844	0.178742653801160	0.188229671896236	0.147395769072205	0.0263126483585315	0.146991794860129	0.0701324346875049	0.300187968744869	0.332684825037776	0.301612868896752	0.0689056854734645	0.00800956005005887	0.303407632395851	0.378436668925445	0.314827096581998	0.376868701853338	0.125919691218847	0.268845169819567	0.351931716634365	0.163094442963607	0.384873392533056	0.219985323795033	0.231071627644480	0.179362196536245	0.481537029159912	0.372778561123388
0.162034224174975	0.0543036204582075	0.00874976232486935	0.0460209896931227	0.344385189159359	0.467817014797351	0.285217283322288	0.193001067894794	0.00878225593583282	0.415023064290808	0.417438650988605	0.164594230916015	0.194941115230041	0.373199475678216	0.224294113023063	0.313552405859077	0.193790290478606	0.0937457358015133	0.00788449267280778	0.369311217850136	0.407616083089869	0.257819270315083	0.277588220299568	0.335883063398293	0.266241962603989	0.382201186316879	0.0766968700018078	0.334819758959930	0.446204082397731	0.421587718812124	0.338464406114358	0.185586733370644	0.476644611454692	0.124104774626941	0.387086510093036	0.417332563742740	0.385538222432458	0.221833805843901	0.315750168057634	0.225537169857817	0.212948634476152	0.405516441766928	0.0810500043646021	0.176092071163591	0.245692722224761	0.176716383955876	0.159914005522752	0.452456840950338	0.0309241128359096	0.296312131145186
0.252141583847533	0.323686551781018	0.312231559993598	0.351078195263700	0.419178496468779	0.0826557856982585	0.293866061639886	0.0302833407596770	0.243932304608029	0.495887422164797	0.453030338284798	0.279583172384508	0.285822210209143	0.471616980289903	0.478283501287156	0.200092575850118	0.186131098015817	0.275258533834193	0.0689739016277438	0.116068311004741	0.366547445487298	0.473372157639956	0.283043350625163	0.438512484829116	0.358204700603006	0.367105268161784	0.332076500931262	0.440145860774826	0.375669151989140	0.487870373727971	0.420681677367896	0.0988808549421967	0.206690861892366	0.154133045344668	0.153004354868902	0.0345860376433223	0.136698221851928	0.444082940929055	0.460831432427685	0.0103884772635338	0.254561184293981	0.271046932281417	0.163845080561119	0.422453044606170	0.499578728760041	0.375726281313674	0.183737970715910	0.0318982630301573	0.415535080536241	0.128058620970387
0.00195726394451329	0.180044869968397	0.336496453825166	0.0638587657848054	0.486902085604106	0.313812260766293	0.332661055717895	0.102947074299851	0.190987574054436	0.489637053894045	0.287476181864648	0.453362670437931	0.0732605398522642	0.436333932973400	0.294681356961540	0.107096553653591	0.435080465566160	0.312070964367219	0.423231784888563	0.108169955138911	0.465933799051785	0.240061858530439	0.428838301306004	0.0270588280926644	0.00157224003262663	0.0401543059643416	0.0894274213770215	0.0348421892664895	0.458357409014604	0.331170260856912	0.302171836352125	0.272188894699165	0.0233492971081917	0.351595181307817	0.100279452340948	0.0950381034914999	0.487576310823167	0.424650042881961	0.491730954212257	0.0982781902350176	0.139232251191320	0.349831669122007	0.376052721221086	0.0542934284159878	0.203794150376256	0.240708276418848	0.207548680194912	0.385983328272813	0.304708399730312	0.0356698696639916
0.0226830889176564	0.429155407166361	0.200456594396994	0.316806847533600	0.437003392464779	0.0700605333767628	0.0837857317610116	0.421918473585746	0.343279424611390	0.302679834323732	0.473392242539177	0.0287611911649175	0.252882185010461	0.498121200081262	0.245638739750305	0.231597250796670	0.322246086796941	0.347710867462691	0.156844540294924	0.358268382272767	0.0487738761401836	0.167332896177718	0.0504256623239553	0.245684959879311	0.188160866884584	0.254285223233412	0.441298995998244	0.0668193606557201	0.0213462509201278	0.205487425935106	0.0851266499473803	0.202799755197411	0.231498401363511	0.247060657748921	0.210152038768377	0.0385712977558951	0.226683143840001	0.324784281568276	0.334762950719952	0.129791272110479	0.269142222402580	0.493137145006522	0.0578307742198915	0.0695893750492205	0.367475711386983	0.283430235493111	0.481202442138348	0.123564331613678	0.187301807996716	0.308893773646326
0.441435023046391	0.240483082268844	0.442984620973583	0.489077394875151	0.194285428771199	0.0782466458648561	0.228170793675875	0.308605534921432	0.278676040111848	0.289515171867020	0.0205798539096921	0.339689963226340	0.472776101074469	0.114830568412491	0.111210273182710	0.343259764974451	0.227229700085588	0.430767280380551	0.275324827277798	0.393786450734484	0.381722274949346	0.372305495164065	0.437906181241886	0.243985559785301	0.111902115877888	0.152403710918273	0.00607970896409188	0.277466203599503	0.255993168945486	0.0859915176884735	0.283924450733977	0.443295963386511	0.404345945846878	0.483611302615269	0.0249265603341302	0.375408590060352	0.214838067852794	0.486600450543169	0.0736541238961621	0.258159652990163	0.401259492472192	0.0450653676094191	0.433749208818167	0.102965024507919	0.448266779970241	0.0933720565870453	0.296819250528137	0.430168984021897	0.414027136298801	0.0364569098568032
0.0348328872625716	0.0782090726150918	0.241174411236320	0.158531268681283	0.0343097158770591	0.431142731661399	0.179932233382329	0.366630315239472	0.444229069964863	0.179752555535154	0.361012657646972	0.353986200661310	0.450577700196660	0.0738088412321250	0.323615509970515	0.134945611379487	0.00694051224071246	0.275342606106083	0.402122367605482	0.203427369954848	0.191129233348281	0.306928824491205	0.364753201410461	0.290902068385734	0.463744705193918	0.298837608913749	0.0287943339629233	0.449156142660314	0.297756761285773	0.226322117913750	0.422407445861722	0.162634359925651	0.482228865676864	0.0257665981375066	0.142091274424384	0.0729813036576601	0.249613091119940	0.431984399538137	0.0167051242433355	0.124328587736697	0.0611361798576902	0.474690360571505	0.276284043277629	0.0229903643878971	0.248077955615941	0.203018940119167	0.224125707351873	0.168199211535489	0.141906691024328	0.0645566751613904
0.297305534779716	0.161648371670628	0.240291574681253	0.285156222035754	0.294332190766278	0.0987497418949674	0.0587494195016780	0.0702626487812942	0.284713465295981	0.436132097212888	0.317363405846067	0.474463750664206	0.208592977450318	0.193963107256264	0.170442479252321	0.347277015796996	0.124796320768849	0.460555932562164	0.00931081274510365	0.404786664413545	0.245498918011063	0.310044715542233	0.221480827901393	0.455813575434274	0.182289437473440	0.252746327906548	0.384875137625924	0.00553133640923509	0.0181084303503442	0.453131107363032	0.193818915034717	0.185066964741132	0.0639549578864829	0.463584398713272	0.0448129699042147	0.195075472036078	0.0288647506953106	0.236652400163129	0.107097555062133	0.318572513578976	0.375235182295546	0.0243296746168737	0.435752180777532	0.286578158815680	0.287893006010797	0.185622539283015	0.136719960038760	0.459376085951312	0.0463892528098812	0.400563821542683
0.170332195323114	0.296301858646579	0.454526196528115	0.151436951323802	0.332991841036426	0.480391947119085	0.132811169529798	0.492951086069215	0.353568602401205	0.411970217836666	0.0991489970719453	0.478619663546949	0.227340430071873	0.0380763264525451	0.342448920829017	0.472751749195354	0.327509100003770	0.0333214303832398	0.157559274642617	0.0306582229530515	0.280852532269942	0.305445530031732	0.103508662265687	0.376827054136479	0.441278885440829	0.0845113192648091	0.0231387106306977	0.246923158679759	0.0466465519113141	0.260502338910775	0.307167918924402	0.220362318535739	0.203966534845586	0.133154689262195	0.0207402027809410	0.229552906682788	0.221366323522378	0.453356103985885	0.167357189322330	0.346664246077616	0.239954263336405	0.474822599047907	0.487555852586802	0.424443277062658	0.368175461286479	0.0493803645008409	0.378220695346941	0.185285237257099	0.293783228140486	0.241957160584265
0.457029167839562	0.449415373509666	0.157051680636516	0.168385198054360	0.134395483815753	0.182116948220941	0.373422604325528	0.335881092311681	0.253244825882129	0.137902241497762	0.353475125574072	0.407905529833660	0.160572756085279	0.256492595161676	0.450016124452920	0.225517995666061	0.251273829878118	0.481646212845905	0.219169973950869	0.0912161858528821	0.0571180193069720	0.349755302476234	0.0776917804780862	0.442961881988031	0.0516925246433916	0.404788298010166	0.438161188728902	0.227805936022262	0.485678833119719	0.427271858887459	0.255720418283655	0.0554205928124084	0.305745320804587	0.472089629044587	0.153552354446763	0.0995089444872738	0.118166000467949	0.162632770221150	0.279183144859373	0.380318440814611	0.499436745538660	0.0965557529300292	0.309314324221338	0.158987353527914	0.419092771393246	0.464543840243893	0.200144027429801	0.460193829779844	0.375278216643004	0.0275147382792092
0.331959194837880	0.375506062904272	0.139194608519203	0.315266131819078	0.316630763583595	0.00227175106750138	0.304560273465150	0.446078984457847	0.323819996510551	0.237499811397922	0.444320076450694	0.431944020015471	0.0497528959484292	0.0373867397033164	0.160168717304589	0.136063174023341	0.206826276795147	0.432429053583353	0.00268099924336074	0.137577402256495	0.0453873468948614	0.307041819195292	0.364611176427818	0.0872932463805689	0.0117380167966906	0.326205196989477	0.384400314399068	0.426660462438121	0.157677360549317	0.162407622435142	0.211034651344051	0.265271336975451	0.0855839665759819	0.321961206187550	0.415225772630479	0.161834160156999	0.0994089502365945	0.318421822051055	0.199016205277031	0.130527678993097	0.233506600379897	0.100816654010950	0.137691471047809	0.00910943305046574	0.323425505607396	0.376410803347940	0.181417829565832	0.185041575323288	0.124678531014064	0.333391640674392
0.136715266737039	0.360071389517778	0.430589878592715	0.432512641417941	0.387721223022972	0.427839946807489	0.167323942365503	0.122245079059087	0.0971839229800005	0.0334274263186480	0.0361671561650190	0.0837781303108452	0.215501457801073	0.454110499170450	0.150388022020659	0.394502601215723	0.382466908266884	0.0241819823745220	0.225466482916832	0.476892471764433	0.273843895513002	0.371543491261447	0.149216983450900	0.0369748715529323	0.0136134409899258	0.268277031686506	0.0488220051169773	0.322935835296020	0.288976838796474	0.431625635109142	0.0501494905353055	0.0696107296604377	0.340288249991656	0.236784398350981	0.00544595026575845	0.479145421918411	0.255938539393889	0.467853185620923	0.0243307581407767	0.0976766221727068	0.270554504678934	0.169091815481231	0.00612240731547570	0.210029811692844	0.224292916026410	0.0450917740727635	0.207420907808266	0.104813503756239	0.196276222871091	0.0269318699474002
0.196801441828020	0.0668512767614504	0.423409991731732	0.111079302205377	0.322953889936069	0.423908270611305	0.175157777154171	0.308141341827023	0.237663966242434	0.00564800263383602	0.470123044356030	0.163524012132983	0.157395975781448	0.251631079492598	0.0470863715076980	0.209753886239490	0.125542436467213	0.329662696463192	0.278452119358573	0.0797328774640561	0.0475017099494237	0.329601890419582	0.282485540633544	0.134642009163353	0.0800263989930628	0.445204982240419	0.222778665631050	0.153774107072033	0.0809996735572481	0.260751475618974	0.387904075953950	0.324184917613633	0.249029275555211	0.393802680920706	0.426335211190069	0.0789868262547880	0.319605319958439	0.202033157227488	0.250367932554028	0.420083504821386	0.0441343340530092	0.0115911298064055	0.477689565365055	0.343525613943390	0.146444753726670	0.172570556636448	0.270983387339866	0.300921802535491	0.283646730014899	0.399053366219137
0.0784640760838622	0.387898806297741	0.411227488287447	0.190265194041046	0.323247422398552	0.270355513033653	0.237600647050479	0.212452494241284	0.0495753102222735	0.419966433605787	0.312450770712784	0.386527356060528	0.493892940340874	0.0719937470502577	0.101780539794779	0.305576142338813	0.125544236792223	0.451704483839672	0.122116102432505	0.179506156792732	0.0738023962511296	0.481242207939112	0.277705645024398	0.106351615777964	0.321891912601239	0.0273084983526077	0.290324975333877	0.0288503041595684	0.359578306396882	0.457220246298735	0.130553514772431	0.478799467752865	0.211995546180945	0.00412214423290963	0.170460108547559	0.357984284351302	0.0684601268834094	0.442868099701134	0.222278979774669	0.106383356756839	0.484948298303182	0.182208078476719	0.347509403961151	0.0734877117144074	0.0448841892856097	0.132133833792451	0.367193337274359	0.112608157561173	0.486552863009633	0.310761340811007
0.374373723744840	0.297714776439436	0.293934894788393	0.108148167155995	0.144870184440603	0.237888012975664	0.182260638865432	0.193080719459837	0.475531106678284	0.0485407440410253	0.157622975960211	0.0172792542585045	0.217025403900818	0.284397989322472	0.485076416356071	0.0899915059344162	0.247360872819769	0.101240404852958	0.290909570026886	0.165718173416315	0.447794211093350	0.252849194002806	0.356340378888244	0.164337014166216	0.393241561015586	0.145497610561736	0.303445474076525	0.0619973212176183	0.0120044850958278	0.139383729266379	0.0279104710905114	0.332126207255453	0.493550491160268	0.0737615267535187	0.179927849360909	0.117470273089271	0.131805585764849	0.308515075588521	0.154003705489294	0.360205827286127	0.311183809859711	0.244230969533808	0.0756965136885821	0.122088652298377	0.359737654928468	0.239848881115171	0.489536351140676	0.156487408955449	0.463554265151112	0.210744985116125
0.0180575484095793	0.495119322494341	0.492118127291552	0.221148449885035	0.394238540889974	0.0424898274143299	0.364600523706337	0.449473550568107	0.183744804472748	0.252232484159869	0.280598572873325	0.0192218622148806	0.200685187368093	0.0483733807195008	0.321688047718438	0.123427327733253	0.489729164904591	0.0645082545475559	0.312713445191980	0.410955501176106	0.130690419139067	0.0804352770861320	0.493436927520392	0.330410952011306	0.179266003294553	0.286225185908891	0.103302560412952	0.470787087347050	0.171316644461770	0.463115795233876	0.181191903219055	0.397901716522652	0.220784069602691	0.342861227242355	0.197406267160730	0.405589030943911	0.359185154346166	0.0451235004981596	0.429832944110794	0.298857468528978	0.224884460853375	0.0882832759982959	0.317243915526904	0.100674494479476	0.443608125000023	0.246846976971372	0.370312907431652	0.120392168811975	0.398334000325734	0.0715796361616174
0.489887657294591	0.00780952591747763	0.125295644228901	0.247047066971349	0.145357948704561	0.189822821787487	0.245583641761536	0.422233269846107	0.428419530282063	0.417526926646904	0.0430415890415622	0.498104453955162	0.197378811567978	0.395518720751034	0.204799355668023	0.443641577123790	0.364212914770326	0.311979024840810	0.185208385363036	0.0773625908958838	0.425953660956016	0.207663337914791	0.242306846869107	0.240081191383103	0.226214053090219	0.250681162107087	0.0767710239857017	0.435333245175941	0.242302718695155	0.430493422045620	0.102367496317583	0.211917326496767	0.393603898772994	0.270058588876796	0.335243006063414	0.392125793618838	0.250424033981409	0.359810114330724	0.269842532465435	0.0750974567532284	0.455019878599137	0.415464102618203	0.102178658463581	0.132735936132621	0.320996691640245	0.460379726098665	0.488408695304726	0.0728926293517292	0.101493126658553	0.309727870343342
0.252783072748592	0.416602885702901	0.374815891136066	0.381826934739845	0.480187758930991	0.261763658340635	0.0290447525160625	0.272630206082011	0.489548047518905	0.326509546311407	0.123258319978124	0.110076475948741	0.0813438799256559	0.157915879505661	0.113198413014421	0.0678180215326303	0.0689885786389136	0.0120416231311805	0.0473608296519176	0.265066822517542	0.0189700625873503	0.205554910926961	0.373163124614980	0.105809329328647	0.192494218928610	0.364464764420445	0.252956496013800	0.210627871627852	0.491757922262730	0.156928349747694	0.341937182331533	0.0732960099892965	0.272899253009159	0.272851540595715	0.0692801450393570	0.371426838254420	0.0807130078496136	0.0633303445548064	0.177164198368520	0.286502573913645	0.453215426891132	0.0124712018054955	0.468027618198382	0.316213913586428	0.262720896636731	0.0823439708889827	0.0708963933048561	0.187821017593700	0.273388454283833	0.415951018483868
0.332633231395630	0.0706970344569236	0.154213786503638	0.0767202710548640	0.210513887358623	0.485424516846103	0.491708861048817	0.399528333851093	0.153585453262421	0.310049137106946	0.173839048651297	0.333302655461339	0.208758610717238	0.144010341985352	0.309761312613218	0.142250051447879	0.309963735064880	0.167822273441480	0.371121501940872	0.191594193313185	0.266462826030866	0.0661109119417955	0.266541289100034	0.415565366967224	0.448553548659316	0.236014227526001	0.241887720454109	0.0186551869544782	0.265907309767297	0.0624795471841558	0.0606930509098079	0.241530864316688	0.429873106848375	0.241388946829703	0.195988190959540	0.371279561049826	0.181381191161101	0.426599163996754	0.0428959696905571	0.200840838856154	0.0632427486637209	0.333667021558538	0.113719846808430	0.150347441541190	0.0940668185071528	0.419461034394576	0.107817695556474	0.313829165571663	0.113700070286704	0.0548778933140499
0.270217516661778	0.472859429560749	0.0105781897820688	0.444148070783125	0.223463024006119	0.219331509715987	0.0362905581189923	0.0479280921898971	0.418884784851863	0.337888965555416	0.432293925798160	0.227751689031791	0.254403862046979	0.188984189591016	0.429041848824557	0.116971851487534	0.370523678546862	0.456530410534479	0.350857571209933	0.470516100390902	0.362984946542210	0.151852757420440	0.495558869047673	0.110454229513628	0.470939370783719	0.464163706978403	0.0614729709305302	0.389052338441910	0.319020970493662	0.334577159263423	0.248255391499008	0.414928500753605	0.452475880675666	0.0546174291975770	0.158926483360695	0.0431808668225152	0.0603523677195655	0.0254426213472295	0.203315334228771	0.169715242082619	0.128558149788065	0.363871490961874	0.0755506001621482	0.190446776287313	0.127686342673446	0.383355775827872	0.384388643334006	0.386237736839557	0.341789901709871	0.375314774769228
0.219570475427684	0.171407713350403	0.137158868960869	0.480995653723868	0.177634311391106	0.405974818741435	0.197183387495818	0.171741226082152	0.0230710946814266	0.414620418228075	0.0496841119127949	0.136388964572004	0.141094889121154	0.179120343647185	0.449029080185004	0.133102122267587	0.172867289695928	0.0435892307632202	0.180448251537400	0.475784292320637	0.00325346130303911	0.337402466198283	0.0613632138424299	0.361646737703226	0.110531880498261	0.477911698825741	0.149956431845815	0.160690629481333	0.175889045057373	0.391837747066302	0.326941120357921	0.153513370721089	0.392887185278039	0.283219606472999	0.412888830248955	0.152158254041407	0.359655707464090	0.180919354800311	0.232175101627403	0.274675588451863	0.301687772048526	0.0287671122012489	0.493230253068853	0.300119799058671	0.274842983948046	0.269155385261226	0.469309509485617	0.240372298968450	0.431165811782231	0.107255057645397
0.199296220208633	0.302321586664876	0.495723131454901	0.473574888738670	0.138132682995642	0.448044249856143	0.370477328095604	0.270211802022540	0.434245204586881	0.219180657880272	0.369151368745015	0.146610229896474	0.326035674662450	0.326367801966121	0.300874150062061	0.00918453807111030	0.154625980783858	0.276241333292707	0.381484316083185	0.497161349073220	0.391214698643904	0.0501713832274471	0.475803130611988	0.330756361320720	0.390165942814066	0.335249664902400	0.0680562146136075	0.315360735501126	0.491575814707486	0.192912725786725	0.265684961280538	0.450122125393036	0.440590619975427	0.173967650898386	0.0538744100716372	0.228934885307750	0.136285408319003	0.436640107711178	0.111182853633467	0.427947887301455	0.0940701689001147	0.303576466977714	0.481074800030093	0.113368672010650	0.163505740457567	0.0720454347208084	0.415477305937981	0.0260686681588534	0.251969612990357	0.345520933210030
0.113754679939880	0.0336849777294309	0.189400115980735	0.197466849354746	0.476248283703068	0.415017401371576	0.347417770423927	0.222283713369765	0.167809401189322	0.0271106499013259	0.141074860692055	0.466370095315209	0.310867606283172	0.200070385688715	0.331796236273391	0.0528382359892898	0.112481842394863	0.429479944015210	0.355390311513398	0.188570905583855	0.207086488180295	0.454090642464100	0.0661788483783456	0.112992852490699	0.226584755880434	0.256411976904416	0.0262485895563657	0.354218130914425	0.0651368882541223	0.193531546760840	0.477436528264059	0.268164668153627	0.0491244941915812	0.411546973158186	0.469330691409303	0.272138707037844	0.339550945565150	0.257628853214195	0.0347632324798985	0.226874769975183	0.132858557089565	0.00441772555456504	0.430222421741630	0.276615432267792	0.0809028238682014	0.300647462659474	0.117783279371504	0.441023722941118	0.239916264095100	0.323203634112259
0.162327899400415	0.397610019942496	0.496028245060307	0.390352902422828	0.157664052415380	0.245021479635798	0.00590963018760321	0.0492148499096819	0.150649513969801	0.110429897954446	0.0601242772501397	0.432856868048065	0.354315663274863	0.251960820452504	0.222602438798931	0.322201561069342	0.0878302506327333	0.205831148699386	0.299474564457823	0.190515204086608	0.0948930076143842	0.439501289338745	0.0604749189757031	0.370919032692439	0.260807960434906	0.400918960263975	0.192162192139757	0.444703453523805	0.137082880037841	0.425836001875973	0.355725348535631	0.0333754888688755	0.112877901978931	0.237920481382038	0.206226610866142	0.212474860093904	0.338410960285164	0.293516550226751	0.361503006325730	0.177307804317233	0.0869073158902184	0.325538026350356	0.216121089115168	0.161985995489705	0.455894307872380	0.450381217328127	0.275242789698139	0.186565793240829	0.0527117789228928	0.100006212851274
0.321895543676545	0.138324859409371	0.130896294802532	0.419422102777669	0.129039542136940	0.383711914876873	0.272247908890053	0.306136708471305	0.447669669013662	0.440828891728608	0.417119736592785	0.0489212579925747	0.126530016849171	0.464140099972964	0.0726569310800517	0.348259610165674	0.0162631042399336	0.205029176089824	0.159571965864674	0.334693441771996	0.334441389508532	0.0572151088693290	0.456848633839047	0.446110641361091	0.474466583897143	0.111408097515513	0.369798627034716	0.216198377341227	0.364891988467873	0.224536993678556	0.424436190607469	0.0869009948979777	0.324915176115203	0.489801593346160	0.389242315839703	0.112374057347098	0.130573765327369	0.350383834661210	0.106691685615436	0.207216609763810	0.254255341370227	0.220716003847591	0.239675149660669	0.357896763969376	0.418251686313732	0.116103986762716	0.310371624908268	0.214760831336540	0.417207692995213	0.270073495845105
0.362653180521888	0.0167654321525645	0.325145980997493	0.381227299195393	0.0240610448638033	0.00664574198176809	0.199626498839314	0.322168052053708	0.259700197857200	0.282378164336438	0.382119707034565	0.0669069664398487	0.245161511637018	0.213734617497616	0.289684691190401	0.495854591165579	0.0641692586593995	0.329111075875419	0.280800029933046	0.0629561754999404	0.468611318544472	0.343693857827609	0.474195583924396	0.360775114119636	0.0850766802305597	0.442329651781161	0.327939142294464	0.481670434861775	0.229251405749775	0.414291501438521	0.232285677719923	0.0336878836369413	0.235856389473744	0.0313268361924816	0.217194668356314	0.178189779207865	0.241440146238712	0.431490546162172	0.148507466821322	0.160852745826103	0.313292275576855	0.305240492005772	0.407413731464619	0.0873618187315560	0.336502889152185	0.301469203870013	0.480805153917648	0.103272266269998	0.338458715476128	0.231664214780047
0.0130867315597029	0.409422426370402	0.358488232203727	0.194606265151943	0.147538731485712	0.174225950228092	0.154558962741961	0.290174036478638	0.130269257456814	0.0964025476014843	0.382846248574088	0.336634965657872	0.160914892259482	0.209197472395352	0.495716049852152	0.432830186385571	0.402833879753241	0.162256410260155	0.107935787461332	0.208317252787387	0.149749713630177	0.226446161532595	0.332200589219635	0.205516056451327	0.343859975449718	0.359104132417923	0.479092509275531	0.273313597270986	0.423522167133504	0.417794903647176	0.415958480915126	0.410907862239565	0.350827452698188	0.110028399410796	0.0945409242014170	0.0439214346393275	0.241242347148891	0.104893995873836	0.288001746795314	0.454016901869493	0.207282027874841	0.0764800385554623	0.210131894590035	0.451070003026531	0.230106202098824	0.346303313898688	0.477966456995082	0.354873034523705	0.0376723818785671	0.306688458102385
0.176478054458004	0.387316426900221	0.358619675643124	0.172474607981982	0.0569312127978525	0.107116029974737	0.242810523202750	0.217182060744139	0.470449627609032	0.0390543463388816	0.0473991386125594	0.207560862783792	0.323637316965384	0.250475878067571	0.181422715528851	0.0191855624221798	0.0734952170843571	0.0756355718704753	0.0787727711918858	0.0631723391833823	0.455536832589010	0.421867956077606	0.280359492588529	0.357776288826529	0.179985675744124	0.412854567084892	0.252630856066864	0.343038342385759	0.493621812774285	0.446297670811980	0.276018179078563	0.140809522759359	0.0740213096608202	0.284986070870872	0.0396624721539906	0.210194195250005	0.203294581845875	0.192633794195086	0.380735781147107	0.474911299118469	0.0469442897702907	0.0729258700984679	0.00310079894473081	0.0301352531844493	0.0267843171013992	0.0161467361913445	0.101298723645082	0.267512439215666	0.104761577497963	0.0947557030285173
0.185689714405644	0.0656736383070476	0.368204825809627	0.488642300595503	0.372508798255965	0.314790175092997	0.499266038645323	0.339003259493895	0.403869519121648	0.0949118900506066	0.355374805576900	0.255088747269713	0.490941625883321	0.436443864291720	0.262025471290784	0.350288875064488	0.487161206001295	0.221550034379078	0.263767370733218	0.254298461599589	0.184847746388623	0.0964631722956273	0.0786174675604323	0.470791364648844	0.0391959630760315	0.0555577629640560	0.317947982583452	0.255159638882724	0.436857203645340	0.375721873971842	0.181795001734498	0.401490695898479	0.100445985415208	0.147162267557514	0.454981896887068	0.0272497420753376	0.434553788525347	0.400345615336468	0.410630300168915	0.352563548360372	0.174907739561345	0.487933664901884	0.0423233189509366	0.400410241143553	0.0234061396687668	0.161581684456666	0.146271296055445	0.388438389787649	0.364916897336243	0.389316692158568
0.0591384194305307	0.0610917814845446	0.0551296184758348	0.401809800869107	0.131833918815009	0.165599260812129	0.477778711978260	0.0954019510940731	0.0505037647126430	0.482680763877324	0.231573853937370	0.00238756817838448	0.390785487932122	0.465614105531250	0.175736879831760	0.0499487792271071	0.0960367724929885	0.488231445109348	0.154636595108950	0.452816100370772	0.266313439442390	0.334540903170747	0.348320795727467	0.467703875660615	0.148150292562003	0.281388750106307	0.173008529454948	0.0303279035508129	0.202070347929691	0.337312777413171	0.338511527790917	0.0627126764274564	0.188418763554050	0.174893370516068	0.181148476649523	0.499200009226107	0.437423759683901	0.248115262053297	0.242999850869969	0.0463559078593008	0.264565693297825	0.364903391368470	0.226614967735017	0.00487655810256837	0.129672157593369	0.297939601883314	0.286779392679911	0.0722537798880533	0.0857235431630357	0.156382165402020
0.0863374385368637	0.169815977531081	0.0676388981810886	0.0352133725105053	0.420648492269422	0.0999865397418350	0.407997903027886	0.453162961694036	0.492952179594605	0.189528524079149	0.0471013095582432	0.391431928489334	0.196929813982509	0.228496334846903	0.00677394448620172	0.404432949957665	0.253151669250240	0.419506076672283	0.303751042932907	0.350208547073676	0.307501906376129	0.268744577017439	0.206121563161536	0.283322110032566	0.376419344073704	0.437132501083918	0.123056288743181	0.160618323045751	0.154575799537126	0.0601395638270149	0.382831883966164	0.190428513093041	0.166295210280560	0.251146412397978	0.439269661470590	0.0948982237138549	0.182357767278978	0.0495942671062059	0.234959064267056	0.404563544482389	0.496203086030961	0.0103036349903080	0.481346604394643	0.0358173278841964	0.0763947477621528	0.278260486714862	0.252295422292245	0.132796505347589	0.149897191336908	0.0379795618980321
0.219744567104210	0.194737293426179	0.292806733034595	0.332487500296745	0.379897625373716	0.431387048196541	0.483410793064990	0.493408023161332	0.0579284693402945	0.365809261653131	0.292304671703528	0.00616804363991963	0.228881690151281	0.324354978325532	0.216392691759073	0.0352215097110370	0.110722114295568	0.134737945619918	0.240635684850309	0.266121253384819	0.213789110478386	0.244840836911545	0.292080711757832	0.0176709339732213	0.392404275549732	0.408592946703702	0.475609299201573	0.169974816205224	0.294484767165191	0.0147618374767887	0.231150805765401	0.103618219989616	0.173783096310729	0.450759693667353	0.262336940638083	0.134494805402468	0.292379960558072	0.197722924349285	0.250254475926026	0.135454826369968	0.0528044183927514	0.161104560389597	0.146885022785531	0.176873367247255	0.322937153937397	0.129799754586533	0.0203250831596292	0.258613962828915	0.439483837196388	0.305500810207582
0.107272274913910	0.133531011849761	0.257207015528084	0.397275370310316	0.127648904731913	0.358845228165119	0.169717072766225	0.471855449659998	0.261934154993521	0.0611897723174104	0.410413186126379	0.340603536292217	0.275937607166968	0.385453633281763	0.123912149036034	0.323221897779618	0.245283121685593	0.135597641970079	0.282919985341727	0.309983915223768	0.0646377265889482	0.151460477688164	0.494264137513805	0.0301103298373699	0.356617294045596	0.0345556463433198	0.0826976317294833	0.284793291240042	0.400786867397092	0.306790171647546	0.308443312979736	0.0919693741734583	0.306134774314292	0.245765982615513	0.210538048766259	0.0544878494020705	0.402725846557987	0.448868657232674	0.378966111382598	0.343409039058577	0.315272143673942	0.184912573585705	0.166482311025719	0.202487135192796	0.0955163457503672	0.122069078044467	0.110566343552177	0.196154599267632	0.392771088412692	0.129230333187706
0.180343048286095	0.0179199644721769	0.317570817815830	0.372517207741670	0.346075054189274	0.165204054653574	0.441501904482909	0.160183321804007	0.0516230011047025	0.305681207774677	0.0727575089333863	0.449182779311510	0.334938746002057	0.174720975061109	0.330289170519800	0.325544457910709	0.214593498292222	0.265487149583181	0.0706300076199375	0.0587277542495471	0.326513453050188	0.473259189280135	0.00879369942458380	0.0942435130950329	0.0493613954689091	0.273374166662856	0.263744466796088	0.110886359867112	0.304329554766415	0.365998293523100	0.0976408898800654	0.367277883429461	0.253062395033626	0.0274350608855619	0.444501002149320	0.475233617302994	0.373614701406381	0.0762365873685629	0.146696535413480	0.456681194126338	0.302017353837225	0.101513728015750	0.360313093147651	0.218584843428127	0.389595301335357	0.165598662445133	0.145217777375882	0.0654379125310845	0.245707075104060	0.355947951661716
0.343264390987540	0.190970748593103	0.456845967405223	0.250286809166750	0.0478569139739253	0.473005877460019	0.186596290421583	0.0390634586533841	0.0430703355198585	0.118578988661515	0.433469095914660	0.480913748257981	0.393037896004903	0.316905292137819	0.199452978288910	0.351581662374389	0.00300412312195886	0.346627500869744	0.234750217415396	0.0675695038625833	0.384904835764856	0.0376763018866509	0.310902346055062	0.188071560194181	0.211529013510231	0.493602963039081	0.498482330928246	0.257946447939699	0.432617483853747	0.476244293519587	0.338241926690543	0.379493776139341	0.127686008065453	0.0882921278049032	0.190654173858556	0.328730585199596	0.101678153353233	0.381781078618132	0.407040661176539	0.0468620648007283	0.387302449745402	0.245832842456198	0.0718801801700495	0.0936481636917157	0.112699154504366	0.441731146827702	0.0194904350529708	0.0545553648899578	0.0361929575140137	0.469307145331507
0.385534808169384	0.280001966277053	0.179148113080214	0.380022657956187	0.358277772143235	0.295021749189792	0.0923655179858793	0.00652180731526614	0.278773071429306	0.390392040280843	0.484810058212731	0.117067022359837	0.204168345003390	0.0841460123481944	0.456647739829810	0.236830529714041	0.0979664288685954	0.209974304638912	0.203551256255301	0.208011653925833	0.262095021571470	0.169069281893124	0.0703005711199384	0.284337399579412	0.457225080366571	0.394512100925016	0.454659136903795	0.447712658217335	0.473621985919587	0.313190868927900	0.0982737858493309	0.488333317230615	0.496480676576743	0.204598069429783	0.183158622423086	0.438448476488895	0.0921002955738775	0.488940873745800	0.351449317764671	0.148482062221776	0.234405294641679	0.0754432424375175	0.378154090308945	0.0268156323104307	0.229292632043600	0.230396298979529	0.319867787180741	0.0590193731433304	0.237276525210692	0.362347012354566
0.169823173709297	0.145986996013850	0.214046096495896	0.282635707872685	0.321844351864467	0.216182464293874	0.126728709068596	0.357659717974007	0.459154234206431	0.154020662065322	0.0478061580830331	0.191345671613368	0.347272711771304	0.136102199677324	0.206137441834224	0.0587540779668991	0.379362511749987	0.302365518629861	0.223265971379702	0.355520230710310	0.308950012981493	0.258606788158332	0.401819088761625	0.334516053870418	0.211739376915393	0.118187626977473	0.325909759826633	0.110105231826287	0.161900776577944	0.234417070339645	0.283101311727902	0.341408018802198	0.266847290365988	0.325159011976724	0.109281258149476	0.456111920059199	0.123132592989866	0.0781875990243736	0.00259376623381336	0.385058658373430	0.0730580268536220	0.422217189159189	0.412548373930849	0.464989948390269	0.130217990173109	0.0240619426193752	0.177569524804315	0.473442256212606	0.305947515909643	0.271054775225483
0.00905164730822505	0.0108034630921203	0.398243463142785	0.386966622423577	0.442356650942364	0.102451177568230	0.290360394871004	0.450020672143699	0.0305926465031441	0.146507936162689	0.193964664034745	0.288753081110154	0.140441224517061	0.109726424713392	0.209671866838813	0.397402283855093	0.159605345386987	0.300997012387219	0.346969568712183	0.355282846099696	0.159352666535284	0.499499509827726	0.0407502131064593	0.452492945621724	0.0601455765958824	0.195055811903532	0.0657237632544471	0.223345427873994	0.483457912620533	0.243063180634098	0.475488024166719	0.411311040963662	0.156440777544890	0.244241359176500	0.443091171438168	0.0144518548457250	0.436555866034956	0.452666039505585	0.0788493870348113	0.259486508240518	0.108610734857430	0.264919836067888	0.336620197068041	0.301173993576219	0.383010112998622	0.313235149108999	0.279734311683797	0.163656835331135	0.246602283299816	0.449478318475730
0.0800511103957228	0.139036632536985	0.148307828019978	0.312775154944798	0.183485513726716	0.0944924377389232	0.234523779260379	0.315309691508321	0.439756714356105	0.443127496264559	0.384714240976941	0.408226001338423	0.0684540825709796	0.207139400906167	0.0735252982063984	0.406400342511622	0.176139149992924	0.423399508321331	0.122923767090159	0.304706978130862	0.296753394570249	0.0806088227714767	0.164931618018820	0.389714930296822	0.136671333550032	0.0639420374342942	0.362188791265787	0.243466568064353	0.259998771268939	0.433153136756094	0.481178838143514	0.0805748643169885	0.202118493631557	0.468500827031335	0.198906673501338	0.228634621689263	0.216447098073558	0.177310679884466	0.329517021692940	0.308551946604251	0.435717740885524	0.298573923124832	0.105834100966669	0.475334461806636	0.417453521375683	0.467875855538399	0.105746634634396	0.0188037877329190	0.413121989025118	0.370663943313215
0.144435085406761	0.312539086016287	0.298469088244326	0.402148213303795	0.0823228973891974	0.00539500777435847	0.365508455891968	0.135444952898846	0.245748061527114	0.164168299255592	0.147460059392665	0.439656967029056	0.00595346601282037	0.141633079466940	0.249734796017800	0.316778404186958	0.336006232608783	0.135747950325649	0.116446467203974	0.379779759645539	0.436404417596293	0.0856323583521910	0.128459273883328	0.443054279609028	0.332103646722315	0.0523581726991423	0.316660222535688	0.404856632937144	0.366481605769736	0.408861303210690	0.390435923247896	0.0362009508434792	0.394504203182767	0.449668813766706	0.0710828229310782	0.212483598007257	0.148032280857867	0.345663830715813	0.429078347837501	0.0595899547948503	0.471160351479334	0.156790420517118	0.498464080827111	0.271166620909920	0.151039167393225	0.316261384318108	0.480780688430072	0.199093961752987	0.0246507601003396	0.243345824133397
0.209632619790885	0.119146664090973	0.416938148856373	0.272765592757273	0.0896950816667821	0.423466943991192	0.411908732905983	0.0953130888977942	0.170706256865311	0.0656470639788686	0.437939172449154	0.0814841458097667	0.0181117787905082	0.225820686193533	0.192841611807355	0.161494842376199	0.300148426886397	0.191307955788673	0.0633111367823310	0.292231308969985	0.458682685036644	0.0793461856194253	0.0369857215395268	0.327023164189332	0.417474279366814	0.165832326833717	0.398761508343140	0.498226208467386	0.323234001889983	0.304192291042208	0.385707044954210	0.238880338263818	0.0106638732458631	0.330047279048808	0.407973457643389	0.243765583308112	0.217050120143742	0.0362886565760528	0.196748310020666	0.280272959245520	0.0535619995870885	0.171318830593570	0.435958447838336	0.483514942565590	0.202805847606004	0.356907591498476	0.282504151394425	0.492162463225287	0.151368831814973	0.289068494651549
0.154631317586631	0.0922995716250659	0.0436484794587221	0.124601567183246	0.219872095068970	0.140230565397499	0.396204089847452	0.491361784298245	0.411600756214976	0.264015401630022	0.0764557267390854	0.273232885253710	0.176420219150438	0.373785574666708	0.151080545145261	0.252013099558485	0.206201103370344	0.428939002764150	0.275528880384062	0.195913566149143	0.147052165894948	0.138646402742430	0.136185272293355	0.0631571372565550	0.183438360298514	0.372610718538625	0.374090472540908	0.208339065473134	0.342968728854755	0.284106748566450	0.249450803394760	0.182469060717216	0.0599361040997586	0.415690980579192	0.229657210912875	0.454059742587990	0.293765827811576	0.178655906836008	0.346002954484588	0.478237086169595	0.251590048426781	0.229539039111524	0.403299049571517	0.0809255160407824	0.466082127496132	0.0177468508796547	0.319787053559302	0.123189898625602	0.00408543265030936	0.448405544499586
0.228031083892129	0.388165537137048	0.293697139540924	0.447569753834919	0.168205197091623	0.200921362470675	0.177459474151787	0.205141991446766	0.473357954678563	0.106610292153795	0.475266113325125	0.0154920338797926	0.401816959362985	0.113999453428141	0.388798143301431	0.0689370971180140	0.399921671373434	0.103664741290375	0.273887916394735	0.496959490682161	0.294324485064740	0.365366494661060	0.254974410148464	0.000803163442075816	0.471071210051157	0.206123918570928	0.0171059950877879	0.0270005555807060	0.185405599752058	0.253476575876751	0.0558689860020966	0.326300942399754	0.144164703743628	0.431390010631346	0.129569112329178	0.451346323510814	0.357474269647482	0.429296967154951	0.490539228009539	0.363713046345826	0.152404939023135	0.0330846824892212	0.248790541758867	0.000204080531597650	0.100684359919746	0.229062711878363	0.00357846790225597	0.00248619265185618	0.413767158739125	0.0223552464687367
0.166960812937474	0.421053095626798	0.395844049607150	0.427543211823840	0.162012353658141	0.358426823476757	0.0727888609865268	0.310581812018828	0.324762054912903	0.452857706003037	0.273078987114855	0.297687626439129	0.217797861876305	0.0330200512345873	0.0623306238015000	0.200866695755195	0.344670925862287	0.0687476624672026	0.0486681836650932	0.303169609652360	0.206979429129415	0.332444064713488	0.199126958732686	0.0869717637889272	0.0782282107757759	0.428557824224627	0.251395378700435	0.446440019121094	0.354503422267714	0.432497125048140	0.457712404904285	0.390688463013484	0.451052253260337	0.176815292651857	0.351808511754568	0.314621690777925	0.0890420736241199	0.224841093654153	0.459279724310072	0.461661976246473	0.387993059833863	0.147391424036298	0.264334860759101	0.431082185789548	0.384284684524511	0.144588331695677	0.248431679742952	0.335022008000803	0.459919643128585	0.0638206589491736
0.0716734464049684	0.328066848917260	0.0267870115155077	0.294404553755144	0.0486965922274052	0.425419473316642	0.0769788363839186	0.462745807566782	0.488905905593106	0.211350331121924	0.420495245628946	0.444965817164488	0.0720929811137265	0.0348467969481289	0.269323499773854	0.300780418814920	0.483044073556084	0.433309115761813	0.160312758551883	0.463503214992778	0.284210345602529	0.0801232214868574	0.00228047052918678	0.316931217769115	0.408076811381579	0.295435052851899	0.187939495092822	0.452865907857144	0.275125844219947	0.336086407214564	0.427638882268890	0.311734309782129	0.253500807929643	0.197877605751958	0.219808494870511	0.432653582014876	0.444906927964640	0.0524732911538617	0.257704218063539	0.0266573303421068	0.363810220026775	0.344636748703237	0.112954860336087	0.159778251678535	0.314638519027796	0.482629197167379	0.159253199886519	0.133829350738971	0.473489655812965	0.0544032344862290
0.137962791073508	0.111255761675319	0.151826499594120	0.0263055041992579	0.257312748328554	0.222678369485926	0.180686851270183	0.315979770212553	0.252881734193238	0.243408355733567	0.415259954533614	0.240447904886004	0.155967691014441	0.120236961633320	0.425886982459737	0.434801247040143	0.444398411278486	0.387476920652286	0.0853390347790413	0.438172242911674	0.381214933304065	0.0142994676700446	0.0644203287640181	0.409018522274496	0.349752174823108	0.339087823406030	0.446613769322495	0.0622409112951298	0.226559510221435	0.144291763797775	0.0974326145711496	0.0213798843006273	0.455392041318959	0.0307659951857699	0.0129413218907261	0.333644991299637	0.177228434490748	0.258090864387489	0.316842495088607	0.362664391095467	0.134021628309897	0.0730781504501983	0.261403456629068	0.0975815558830976	0.123970247710149	0.209160672382952	0.335675913964441	0.282939613124639	0.157450030718512	0.237507382864875
0.260490520166166	0.290580666262781	0.0274622082338634	0.248171678018760	0.0224533572447430	0.356648948611135	0.246962107695053	0.0768156967727083	0.452279633450330	0.0403964540852599	0.195637673383026	0.130956270240055	0.0632571943750913	0.405458885461510	0.185322633576396	0.0315270293982969	0.305933836537273	0.381662141913371	0.426749215983667	0.0441192496968029	0.298204157540334	0.463729615849415	0.459213864831063	0.224548897506867	0.321974432859558	0.267552158516345	0.0914278466017205	0.105491618721136	0.352368599169721	0.452924801826194	0.189548583564601	0.276909016997256	0.134898639103572	0.288287623860393	0.160840336648896	0.175645263260811	0.450696627861305	0.210645611877288	0.190084677569845	0.0411089547875651	0.384248533167588	0.489299801620516	0.112879600060009	0.499680878097348	0.193884001714970	0.0231220277339612	0.0619541162221169	0.379546291323219	0.392773223575344	0.423240099873487
0.402085735232219	0.479130346741136	0.134130701645265	0.377545223739707	0.257331273419133	0.444172341162688	0.247640550193127	0.115879404820187	0.272286425692297	0.481386545782827	0.131528543075067	0.0911806306653001	0.419852499789216	0.465662258110570	0.176187592371425	0.343750004260648	0.482457058918162	0.297383906206481	0.177236125632550	0.141416438934222	0.204902181563608	0.372236678395246	0.137389174174618	0.404463086077619	0.285477709956940	0.0461542692795238	0.0579104510881605	0.269568731712894	0.361191067844283	0.0297282391068534	0.0997786083790732	0.412253615189016	0.417028933557740	0.367209127494794	0.214549522302575	0.112090970365562	0.286670435836278	0.390884439367913	0.0453883913323061	0.361869377414749	0.420694727581024	0.495096571860923	0.161319638757086	0.105203281531539	0.128083298400659	0.309768949399628	0.00673458968103835	0.0843322465560245	0.321256313245686	0.365353822323073
0.494275739778996	0.161866796262307	0.151585437320125	0.448719170131861	0.0189763730976984	0.315672850114577	0.214363987853436	0.469323249109342	0.409644612669755	0.239641572343520	0.386807118792173	0.433908504311574	0.223098409633432	0.172950165630344	0.482591523156667	0.366300991603263	0.234236309536134	0.158154850843618	0.265328612871525	0.0271147001344363	0.456285077003939	0.301477907223896	0.375971239238829	0.0143520365417731	0.000625103994602250	0.195541748216252	0.201176218066446	0.253980537218165	0.0939797473401212	0.264249163816743	0.316603497850496	0.262257115137300	0.310681402349516	0.455384751678167	0.136230293943386	0.0855088544894523	0.225727624366554	0.457652706608748	0.115764911645600	0.0230065484344163	0.201366935135794	0.0731881963196439	0.107950035179538	0.136288189633792	0.448329993757756	0.231556704892498	0.265993214502160	0.472118960321568	0.324841343400604	0.311913741654259
0.339572502430073	0.0651979727666769	0.239308941376727	0.0423845429637862	0.190438707520390	0.493356318331701	0.0434136950655946	0.246242280982573	0.435989966918710	0.0858254705829534	0.416585280339842	0.458148949832085	0.0493315375475763	0.213105100425389	0.155281783858983	0.0562923253493392	0.296154999640361	0.317521037268810	0.170171240276032	0.0751213821840791	0.0815876827925955	0.179813956313330	0.489249944734831	0.0175144860299329	0.424516518738099	0.223599541361201	0.340621246907751	0.275298307737469	0.445328427997830	0.254120831896292	0.0554902040325117	0.487268044633403	0.292998447060181	0.249146302107328	0.0800611689601909	0.00202394961967822	0.239368958158578	0.338716017349955	0.0420484592004888	0.292731522082913	0.470188195039686	0.210982954523007	0.239068484155449	0.474210965355180	0.198926544319293	0.113213067566480	0.215168426476147	0.217480864291393	0.0677846368000281	0.499839802517222
[truncated: 95 more columns]
