# Supplementary material for: A novel user-centric happiness model for personalized tour recommendations
Source: PeerJ Comput Sci. 2025 Apr 22;11:e2837. doi: 10.7717/peerj-cs.2837 (PMC12192884; doi:10.7717/peerj-cs.2837)
Supplement: Supplemental Information 3 [file peerj-cs-11-2837-s003.zip › HM/pr01_10/pr03/Distance.txt]

0	44.8402	60.1538	50.1027	47.9296	7.82983	47.001	59.777	67.2111	104.614	59.7579	22.8899	48.831	51.0083	50.9566	14.4223	22.1169	37.614	23.6113	53.8115	69.6256	27.9133	22.3953	33.62	50.4978	31.4889	39.4486	71.0967	11.3827	46.7672	93.9279	62.5589	40.8266	42.5857	88.0554	17.2781	125.196	45.0524	60.8489	34.1706	82.4576	14.9315	49.9424	15.1829	53.8298	33.0052	31.7814	99.6697	53.6016	107.351
44.8402	0	77.9982	15.4226	80.8002	37.0387	80.133	95.8777	94.0794	118.161	41.0652	21.9538	45.8769	8.22813	22.6213	48.1794	66.7368	14.3107	68.3981	63.6888	57.9208	70.4039	66.3162	58.475	71.8191	74.2344	6.83022	36.0497	35.9728	90.4496	130.289	46.447	68.9803	87.3122	106.472	28.9119	145.48	70.9916	56.5081	12.4818	39.2749	45.2017	51.2623	59.6576	58.0943	20.8556	66.6573	105.098	75.8299	150.825
60.1538	77.9982	0	91.8063	102.879	61.8991	101.9	38.5285	123.726	44.4983	112.026	66.3937	106.072	77.7106	96.892	45.7317	58.579	82.0865	64.5945	113.843	44.1964	49.7724	69.5061	26.5362	110.008	77.8458	77.7402	75.4095	55.5015	60.0029	63.5677	48.9927	22.0666	74.3135	146.763	58.6676	182.122	103.77	33.7022	76.1794	114.309	45.7292	29.8161	56.9417	23.8861	82.041	88.1432	42.0285	8.55317	133.547
50.1027	15.4226	91.8063	0	77.0062	42.5158	76.4873	106.141	87.3119	132.957	26.2558	28.9738	34.5639	21.1451	7.74983	57.1228	72.0808	12.4906	72.4977	53.8165	73.2935	77.5932	69.1861	70.3634	64.656	75.7344	14.0767	48.4059	43.9481	96.8683	140.789	61.7729	80.6828	90.7689	96.564	37.4399	135.224	65.4398	71.857	16.9707	33.2774	54.5718	66.1714	65.2693	72.9432	18.0592	64.8175	120.375	88.8993	151.342
47.9296	80.8002	102.879	77.0062	0	51.9181	0.980115	86.636	21.0133	145.676	68.1986	62.7035	50.3064	88.797	72.8025	60.2373	44.9329	67.622	39.0958	36.2617	117.516	55.0156	33.536	77.5974	20.2255	26.7693	73.9938	114.137	58.4524	59.0435	114.032	109.982	81.0471	40.7018	45.8312	62.038	79.2478	13.8676	108.725	68.3489	108.899	61.9546	97.7227	45.9706	101.148	60.6604	16.1678	144.453	94.9691	78.5964
7.82983	37.0387	61.8991	42.5158	51.9181	0	51.0408	65.6989	70.0569	106.333	53.8932	15.0852	44.6837	43.3469	43.7894	17.4522	29.9206	30.0314	31.3655	52.3914	66.0973	35.1372	29.6951	35.7856	51.524	38.3676	31.6212	64.4128	7.1602	54.4029	100.154	58.0969	44.3115	50.3092	89.3546	10.48	127.268	47.0337	58.2281	26.3803	74.6786	16.4013	47.7877	22.9321	52.4767	25.8708	35.8562	99.7943	56.1169	114.682
47.001	80.133	101.9	76.4873	0.980115	51.0408	0	85.7341	21.9805	144.704	67.9911	61.9218	50.1124	88.1133	72.3584	59.2738	43.9647	67.0118	38.1336	36.3872	116.597	54.0573	32.5618	76.6192	20.4823	25.8476	73.3323	113.373	57.5527	58.2153	113.232	109.093	80.0689	39.9367	46.7432	61.1824	80.2271	13.8722	107.786	67.674	108.467	61.0004	96.7774	44.9905	100.189	60.0523	15.2554	143.473	93.9908	78.6946
59.777	95.8777	38.5285	106.141	86.636	65.6989	85.7341	0	107.188	66.4663	119.45	77.227	108.133	98.6956	108.829	49.1745	44.4211	94.1653	49.0969	109.156	80.434	34.2389	55.3564	38.6534	100.064	59.935	92.9285	105.446	62.444	29.8599	34.6553	82.2707	28.6619	48.5898	132.461	68.7071	163.243	92.5499	69.0333	89.1706	135.062	51.579	61.1797	47.7877	57.7426	91.2352	75.7739	74.4772	31.7418	97.8945
67.2111	94.0794	123.726	87.3119	21.0133	70.0569	21.9805	107.188	0	166.675	72.4419	78.6905	55.3397	102.293	81.705	80.3078	65.9452	80.0331	60.1056	36.5202	136.153	76.0146	54.528	98.1795	22.6576	47.6037	87.2913	129.103	76.9771	78.8629	133.284	127.896	101.972	59.9847	25.6782	79.5667	58.4531	23.5616	127.946	82.0488	116.722	81.7529	117.134	66.784	120.963	73.245	35.9114	165.139	115.887	82.8035
104.614	118.161	44.4983	132.957	145.676	106.333	144.704	66.4663	166.675	0	155.01	109.73	150.2	116.095	138.813	90.1983	100.766	124.468	106.681	158.34	68.417	90.9574	112.147	70.9996	154.134	119.646	119.161	105.497	99.8055	95.3315	69.6901	78.4701	65.0071	112.73	190.407	102.461	224.738	147.661	63.6463	118.495	150.78	90.2234	66.9028	100.251	60.0677	125.254	131.631	21.8029	51.3095	163.214
59.7579	41.0652	112.026	26.2558	68.1986	53.8932	67.9911	119.45	72.4419	155.01	0	45.6465	17.9049	47.3967	18.5697	71.1231	79.1495	30.7897	77.5347	35.991	98.7702	87.1569	72.5692	87.8566	50.9005	76.1942	37.348	74.3765	58.3399	104.011	153.686	87.4133	97.3991	93.3205	75.9225	53.6822	113.338	54.6422	96.2425	36.7196	45.6003	69.4455	89.2693	73.4266	95.7759	30.0002	60.8148	144.131	107.755	146.505
22.8899	21.9538	66.3937	28.9738	62.7035	15.0852	61.9218	77.227	78.6905	109.73	45.6465	0	41.4238	28.4467	31.8957	28.1496	44.8624	16.9863	46.4483	54.369	60.1305	49.1632	44.5385	42.6044	57.8858	52.8	16.766	51.5038	15.0057	68.9389	111.882	50.4064	52.5771	65.3783	95.0348	8.57128	133.819	55.13	54.5022	12.0675	60.0424	25.6516	45.6675	37.8061	51.6485	15.6491	47.3777	100.273	62.2006	129.358
48.831	45.8769	106.072	34.5639	50.3064	44.6837	50.1124	108.133	55.3397	150.2	17.9049	41.4238	0	53.6694	27.6882	62.0292	65.5947	32.154	63.0924	19.6671	100.169	74.573	57.6045	80.3733	33.2872	60.0094	40.1083	81.7406	50.6169	89.772	141.618	89.5071	88.9596	77.4654	62.0528	47.8477	100.66	36.7406	95.6255	36.8988	61.4458	61.0673	87.0864	60.6909	93.0455	27.5765	43.7302	141.636	100.696	128.701
51.0083	8.22813	77.7106	21.1451	88.797	43.3469	88.1133	98.6956	102.293	116.095	47.3967	28.4467	53.6694	0	28.8434	52.5269	72.4937	22.5043	74.6119	71.7714	53.118	75.2856	72.9653	60.4856	80.0468	81.2171	15.0049	28.0745	41.2461	95.5045	132.742	41.4785	70.9774	93.5923	114.599	34.2524	153.588	79.1668	53.201	20.4665	36.9381	49.3781	49.485	65.4027	56.3432	29.0822	74.4244	101.832	76.4375	157.797
50.9566	22.6213	96.892	7.74983	72.8025	43.7894	72.3584	108.829	81.705	138.813	18.5697	31.8957	27.6882	28.8434	0	59.6581	72.4395	15.0203	72.2117	47.2399	80.5096	78.8321	68.3374	74.3232	59.0911	74.0889	19.7489	56.1368	46.3921	97.4806	143.459	69.0637	84.4261	89.9075	89.7201	40.4555	128.191	60.5852	78.567	20.7649	36.127	57.392	72.3136	65.893	78.9956	17.9556	61.7271	126.88	93.4658	148.648
14.4223	48.1794	45.7317	57.1228	60.2373	17.4522	59.2738	49.1745	80.3078	90.1983	71.1231	28.1496	62.0292	52.5269	59.6581	0	23.1971	45.0178	27.7132	68.1795	59.0592	23.022	29.7173	19.1999	64.6692	39.3869	44.3506	67.3586	13.2696	43.2734	83.818	53.7096	26.9376	45.2693	101.995	19.754	138.621	58.8845	49.2241	40.1843	87.3556	3.29205	38.0304	17.1791	40.9528	42.1698	44.4256	85.52	39.2813	111.323
22.1169	66.7368	58.579	72.0808	44.9329	29.9206	43.9647	44.4211	65.9452	100.766	79.1495	44.8624	65.5947	72.4937	72.4395	23.1971	0	59.6145	6.01552	64.8088	81.2501	10.4512	11.5324	35.0706	55.9386	19.2768	61.528	90.0837	31.3294	25.0917	76.4126	76.6882	36.5311	22.1255	90.1915	38.2481	124.001	48.6289	70.7557	56.2872	104.573	26.313	59.5911	7.09335	61.19	54.6127	31.893	100.533	50.4069	88.1656
37.614	14.3107	82.0865	12.4906	67.622	30.0314	67.0118	94.1653	80.0331	124.468	30.7897	16.9863	32.154	22.5043	15.0203	45.0178	59.6145	0	60.1539	49.4447	68.8893	65.1313	57.045	59.3036	57.6498	63.9687	7.98819	50.3054	31.7665	84.3784	128.819	57.8665	69.425	78.5758	92.1801	25.5564	131.199	57.171	65.623	5.97355	45.3059	42.6132	58.4812	52.7847	65.0091	6.96259	54.2965	113.345	78.4936	140.077
23.6113	68.3981	64.5945	72.4977	39.0958	31.3655	38.1336	49.0969	60.1056	106.681	77.5347	46.4483	63.0924	74.6119	72.2117	27.7132	6.01552	60.1539	0	60.758	86.4272	15.9485	6.27065	40.9022	50.9688	13.266	62.8132	93.578	34.0007	26.6802	80.0558	81.4223	42.5452	18.9838	84.5461	40.6216	118.063	43.4925	76.119	57.3504	105.406	30.6318	64.9193	10.5564	66.7825	54.6717	26.7041	106.546	56.4155	84.4101
53.8115	63.6888	113.843	53.8165	36.2617	52.3914	36.3872	109.156	36.5202	158.34	35.991	54.369	19.6671	71.7714	47.2399	68.1795	64.8088	49.4447	60.758	0	114.492	74.9229	54.5807	87.3574	16.4	53.7173	57.3724	99.7345	59.3372	86.4627	140.805	104.52	94.4637	71.0831	42.8926	58.7352	81.8238	22.6305	108.551	53.1735	80.8939	68.1479	98.9796	61.7189	104.291	43.5916	35.9003	152.135	107.413	114.316
69.6256	57.9208	44.1964	73.2935	117.516	66.0973	116.597	80.434	136.153	68.417	98.7702	60.1305	100.169	53.118	80.5096	59.0592	81.2501	68.8893	86.4272	114.492	0	76.837	88.7739	48.5994	116.995	98.4461	61.5608	37.1568	59.2129	93.9038	107.761	11.6484	54.4063	102.329	154.653	56.971	193.064	113.048	11.5613	63.4943	84.0968	56.5792	21.9069	76.0683	22.9362	72.5982	101.349	50.6788	48.9746	167.299
27.9133	70.4039	49.7724	77.5932	55.0156	35.1372	54.0573	34.2389	76.0146	90.9574	87.1569	49.1632	74.573	75.2856	78.8321	23.022	10.4512	65.1313	15.9485	74.9229	76.837	0	21.9109	28.7012	66.381	28.69	65.8941	89.9586	34.4488	20.265	67.0463	73.667	27.8075	25.8197	100.488	41.4966	133.81	59.0798	65.8115	61.0981	109.181	26.2981	54.9313	13.8858	55.4652	60.8768	42.3373	91.7929	41.3731	90.6051
22.3953	66.3162	69.5061	69.1861	33.536	29.6951	32.5618	55.3564	54.528	112.147	72.5692	44.5385	57.6045	72.9653	68.3374	29.7173	11.5324	57.045	6.27065	54.5807	88.7739	21.9109	0	44.9168	44.7173	9.6859	60.3974	93.4237	33.557	32.3513	86.2265	83.0446	47.5712	21.6027	78.6614	39.6669	112.732	37.2762	78.8547	54.7684	102.34	32.275	67.64	13.1517	70.0376	51.1774	20.4918	111.294	61.493	85.0023
33.62	58.475	26.5362	70.3634	77.5974	35.7856	76.6192	38.6534	98.1795	70.9996	87.8566	42.6044	80.3733	60.4856	74.3232	19.1999	35.0706	59.3036	40.9022	87.3574	48.5994	28.7012	44.9168	0	83.6088	54.0035	56.5083	67.4693	29.8689	45.4045	72.2767	46.912	10.5193	54.5092	120.635	34.2411	156.63	77.5467	37.3333	53.707	97.2276	19.4136	26.8052	31.8433	26.7708	58.0143	62.336	66.987	20.3335	118.752
50.4978	71.8191	110.008	64.656	20.2255	51.524	20.4823	100.064	22.6576	154.134	50.9005	57.8858	33.2872	80.0468	59.0911	64.6692	55.9386	57.6498	50.9688	16.4	116.995	66.381	44.7173	83.6088	0	41.4882	65.0833	107.237	58.6747	74.9076	129.982	108.002	89.2269	58.0086	37.8311	60.0272	76.096	7.81815	109.682	60.0206	94.3542	65.4287	99.3112	54.4702	103.853	50.9655	24.3241	150.151	102.824	97.918
31.4889	74.2344	77.8458	75.7344	26.7693	38.3676	25.8476	59.935	47.6037	119.646	76.1942	52.8	60.0094	81.2171	74.0889	39.3869	19.2768	63.9687	13.266	53.7173	98.4461	28.69	9.6859	54.0035	41.4882	0	68.0448	102.571	42.8149	33.4253	88.552	92.7138	55.7876	17.5957	72.5881	48.6204	105.13	33.6946	88.471	62.3032	109.011	41.9609	77.2539	22.5914	79.5105	57.6892	17.825	119.81	69.635	76.6013
39.4486	6.83022	77.7402	14.0767	73.9938	31.6212	73.3323	92.9285	87.2913	119.161	37.348	16.766	40.1083	15.0049	19.7489	44.3506	61.528	7.98819	62.8132	57.3724	61.5608	65.8941	60.3974	56.5083	65.0833	68.0448	0	42.4508	31.5445	85.7049	127.516	50.3637	66.8999	81.6178	100.04	24.6392	139.073	64.1706	58.9641	5.80632	43.2888	41.5763	52.5692	54.5009	59.267	14.1342	59.9594	107.156	74.8463	144.572
71.0967	36.0497	75.4095	48.4059	114.137	64.4128	113.373	105.446	129.103	105.497	74.3765	51.5038	81.7406	28.0745	56.1368	67.3586	90.0837	50.3054	93.578	99.7345	37.1568	89.9586	93.4237	67.4693	107.237	102.571	42.4508	0	59.8712	109.839	137.047	27.4426	76.834	112.156	142.48	53.9995	181.504	105.675	43.2184	47.2306	48.5712	64.0901	45.8814	83.3253	51.5315	56.5214	98.8744	87.6373	77.2639	177.988
11.3827	35.9728	55.5015	43.9481	58.4524	7.1602	57.5527	62.444	76.9771	99.8055	58.3399	15.0057	50.6169	41.2461	46.3921	13.2696	31.3294	31.7665	34.0007	59.3372	59.2129	34.4488	33.557	29.8689	58.6747	42.8149	31.5445	59.8712	0	54.4839	97.087	51.5769	39.0779	52.8941	96.5036	7.06591	134.356	54.0876	51.133	27.0731	74.7911	11.1464	40.6375	24.2648	45.3275	29.0001	42.3042	92.7991	50.1359	118.276
46.7672	90.4496	60.0029	96.8683	59.0435	54.4029	58.2153	29.8599	78.8629	95.3315	104.011	68.9389	89.772	95.5045	97.4806	43.2734	25.0917	84.3784	26.6802	86.4627	93.9038	20.265	32.3513	45.4045	74.9076	33.4253	85.7049	109.839	54.4839	0	55.1679	92.0585	40.5125	19.0878	104.453	61.5496	133.789	67.1192	82.4971	80.7076	128.963	46.5401	72.2017	31.6306	71.4788	79.6044	50.9363	100.54	51.5594	74.1424
93.9279	130.289	63.5677	140.789	114.032	100.154	113.232	34.6553	133.284	69.6901	153.686	111.882	141.618	132.742	143.459	83.818	76.4126	128.819	80.0558	140.805	107.761	67.0463	86.2265	72.2767	129.982	88.552	127.516	137.047	97.087	55.1679	0	111.936	61.8364	73.4212	158.962	103.359	185.698	122.219	97.1374	123.818	169.356	86.2331	91.4017	80.9276	86.604	125.812	105.831	85.9149	59.9517	101.382
62.5589	46.447	48.9927	61.7729	109.982	58.0969	109.093	82.2707	127.896	78.4701	87.4133	50.4064	89.5071	41.4785	69.0637	53.7096	76.6882	57.8665	81.4223	104.52	11.6484	73.667	83.0446	46.912	108.002	92.7138	50.3637	27.4426	51.5769	92.0585	111.936	0	54.5538	98.429	145.399	48.3297	184.076	104.532	15.8506	52.6538	72.9281	50.8707	21.0979	70.8849	25.3423	61.9523	93.8602	61.7326	52.0554	164.183
40.8266	68.9803	22.0666	80.6828	81.0471	44.3115	80.0689	28.6619	101.972	65.0071	97.3991	52.5771	88.9596	70.9774	84.4261	26.9376	36.5311	69.425	42.5452	94.4637	54.4063	27.8075	47.5712	10.5193	89.2269	55.7876	66.8999	76.834	39.0779	40.5125	61.8364	54.5538	0	52.8923	125.42	44.0879	160.286	82.6644	42.8504	63.9251	107.743	28.0696	33.5859	35.2887	31.5366	67.7705	66.6563	64.0802	13.9234	114.649
42.5857	87.3122	74.3135	90.7689	40.7018	50.3092	39.9367	48.5898	59.9847	112.73	93.3205	65.3783	77.4654	93.5923	89.9075	45.2693	22.1255	78.5758	18.9838	71.0831	102.329	25.8197	21.6027	54.5092	58.0086	17.5957	81.6178	112.156	52.8941	19.0878	73.4212	98.429	52.8923	0	85.6365	59.5855	114.749	50.2028	91.4617	76.078	123.882	48.4209	80.4647	28.8459	81.2568	72.7748	35.224	116.005	65.7685	66.0542
88.0554	106.472	146.763	96.564	45.8312	89.3546	46.7432	132.461	25.6782	190.407	75.9225	95.0348	62.0528	114.599	89.7201	101.995	90.1915	92.1801	84.5461	42.8926	154.653	100.488	78.6614	120.635	37.8311	72.5881	100.04	142.48	96.5036	104.453	158.962	145.399	125.42	85.6365	0	97.7341	39.0434	43.1162	147.5	95.5527	121.503	102.966	137.141	90.1555	141.633	86.0597	58.7768	187.493	139.239	101.497
17.2781	28.9119	58.6676	37.4399	62.038	10.48	61.1824	68.7071	79.5667	102.461	53.6822	8.57128	47.8477	34.2524	40.4555	19.754	38.2481	25.5564	40.6216	58.7352	56.971	41.4966	39.6669	34.2411	60.0272	48.6204	24.6392	53.9995	7.06591	61.5496	103.359	48.3297	44.0879	59.5855	97.7341	0	136.095	56.2292	50.0006	20.4729	67.8117	17.132	40.2449	31.161	45.6945	23.7746	46.0931	94.03	54.0801	124.626
125.196	145.48	182.122	135.224	79.2478	127.268	80.2271	163.243	58.4531	224.738	113.338	133.819	100.66	153.588	128.191	138.621	124.001	131.199	118.063	81.8238	193.064	133.81	112.732	156.63	76.096	105.13	139.073	181.504	134.356	133.789	185.698	184.076	160.286	114.749	39.0434	136.095	0	80.2929	185.489	134.595	158.535	139.93	174.893	125.192	179.025	125.103	94.3234	223.592	174.21	108.681
45.0524	70.9916	103.77	65.4398	13.8676	47.0337	13.8722	92.5499	23.5616	147.661	54.6422	55.13	36.7406	79.1668	60.5852	58.8845	48.6289	57.171	43.4925	22.6305	113.048	59.0798	37.2762	77.5467	7.81815	33.6946	64.1706	105.675	54.0876	67.1192	122.219	104.532	82.6644	50.2028	43.1162	56.2292	80.2929	0	105.217	58.7928	96.4593	59.9194	94.6007	47.6025	98.8164	50.2755	16.7886	144.377	96.3874	92.4402
60.8489	56.5081	33.7022	71.857	108.725	58.2281	107.786	69.0333	127.946	63.6463	96.2425	54.5022	95.6255	53.201	78.567	49.2241	70.7557	65.623	76.119	108.551	11.5613	65.8115	78.8547	37.3333	109.682	88.471	58.9641	43.2184	51.133	82.4971	97.1374	15.8506	42.8504	91.4617	147.5	50.0006	185.489	105.217	0	59.8693	87.1373	47.0195	11.2175	65.931	11.3859	68.3521	92.6114	48.6733	37.7821	156.085
34.1706	12.4818	76.1794	16.9707	68.3489	26.3803	67.674	89.1706	82.0488	118.495	36.7196	12.0675	36.8988	20.4665	20.7649	40.1843	56.2872	5.97355	57.3504	53.1735	63.4943	61.0981	54.7684	53.707	60.0206	62.3032	5.80632	47.2306	27.0731	80.7076	123.818	52.6538	63.9251	76.078	95.5527	20.4729	134.595	58.7928	59.8693	0	48.299	37.6037	52.5553	49.3123	59.0595	9.5935	54.1894	107.441	72.7059	138.801
82.4576	39.2749	114.309	33.2774	108.899	74.6786	108.467	135.062	116.722	150.78	45.6003	60.0424	61.4458	36.9381	36.127	87.3556	104.573	45.3059	105.406	80.8939	84.0968	109.181	102.34	97.2276	94.3542	109.011	43.2888	48.5712	74.7911	128.963	169.356	72.9281	107.743	123.882	121.503	67.8117	158.535	96.4593	87.1373	48.299	0	84.4315	85.3441	97.6106	92.0971	51.327	97.6755	134.654	113.338	184.458
14.9315	45.2017	45.7292	54.5718	61.9546	16.4013	61.0004	51.579	81.7529	90.2234	69.4455	25.6516	61.0673	49.3781	57.392	3.29205	26.313	42.6132	30.6318	68.1479	56.5792	26.2981	32.275	19.4136	65.4287	41.9609	41.5763	64.0901	11.1464	46.5401	86.2331	50.8707	28.0696	48.4209	102.966	17.132	139.93	59.9194	47.0195	37.6037	84.4315	0	35.888	20.0753	39.2328	40.1325	45.9829	84.7537	39.7317	114.473
49.9424	51.2623	29.8161	66.1714	97.7227	47.7877	96.7774	61.1797	117.134	66.9028	89.2693	45.6675	87.0864	49.485	72.3136	38.0304	59.5911	58.4812	64.9193	98.9796	21.9069	54.9313	67.64	26.8052	99.3112	77.2539	52.5692	45.8814	40.6375	72.2017	91.4017	21.0979	33.5859	80.4647	137.141	40.2449	174.893	94.6007	11.2175	52.5553	85.3441	35.888	0	54.7147	6.86654	60.3491	81.6449	54.9133	31.4689	145.408
15.1829	59.6576	56.9417	65.2693	45.9706	22.9321	44.9905	47.7877	66.784	100.251	73.4266	37.8061	60.6909	65.4027	65.893	17.1791	7.09335	52.7847	10.5564	61.7189	76.0683	13.8858	13.1517	31.8433	54.4702	22.5914	54.5009	83.3253	24.2648	31.6306	80.9276	70.8849	35.2887	28.8459	90.1555	31.161	125.192	47.6025	65.931	49.3123	97.6106	20.0753	54.7147	0	56.9294	47.9886	31.3794	98.4991	49.1645	94.7272
53.8298	58.0943	23.8861	72.9432	101.148	52.4767	100.189	57.7426	120.963	60.0677	95.7759	51.6485	93.0455	56.3432	78.9956	40.9528	61.19	65.0091	66.7825	104.291	22.9362	55.4652	70.0376	26.7708	103.853	79.5105	59.267	51.5315	45.3275	71.4788	86.604	25.3423	31.5366	81.2568	141.633	45.6945	179.025	98.8164	11.3859	59.0595	92.0971	39.2328	6.86654	56.9294	0	66.6097	85.2146	48.6391	26.8117	145.308
33.0052	20.8556	82.041	18.0592	60.6604	25.8708	60.0523	91.2352	73.245	125.254	30.0002	15.6491	27.5765	29.0822	17.9556	42.1698	54.6127	6.96259	54.6717	43.5916	72.5982	60.8768	51.1774	58.0143	50.9655	57.6892	14.1342	56.5214	29.0001	79.6044	125.812	61.9523	67.7705	72.7748	86.0597	23.7746	125.103	50.2755	68.3521	9.5935	51.327	40.1325	60.3491	47.9886	66.6097	0	47.4459	115.221	77.7883	133.511
31.7814	66.6573	88.1432	64.8175	16.1678	35.8562	15.2554	75.7739	35.9114	131.631	60.8148	47.3777	43.7302	74.4244	61.7271	44.4256	31.893	54.2965	26.7041	35.9003	101.349	42.3373	20.4918	62.336	24.3241	17.825	59.9594	98.8744	42.3042	50.9363	105.831	93.8602	66.6563	35.224	58.7768	46.0931	94.3234	16.7886	92.6114	54.1894	97.6755	45.9829	81.6449	31.3794	85.2146	47.4459	0	129.322	80.503	86.9474
99.6697	105.098	42.0285	120.375	144.453	99.7943	143.473	74.4772	165.139	21.8029	144.131	100.273	141.636	101.832	126.88	85.52	100.533	113.345	106.546	152.135	50.6788	91.7929	111.294	66.987	150.151	119.81	107.156	87.6373	92.7991	100.54	85.9149	61.7326	64.0802	116.005	187.493	94.03	223.592	144.377	48.6733	107.441	134.654	84.7537	54.9133	98.4991	48.6391	115.221	129.322	0	50.4407	172.322
53.6016	75.8299	8.55317	88.8993	94.9691	56.1169	93.9908	31.7418	115.887	51.3095	107.755	62.2006	100.696	76.4375	93.4658	39.2813	50.4069	78.4936	56.4155	107.413	48.9746	41.3731	61.493	20.3335	102.824	69.635	74.8463	77.2639	50.1359	51.5594	59.9517	52.0554	13.9234	65.7685	139.239	54.0801	174.21	96.3874	37.7821	72.7059	113.338	39.7317	31.4689	49.1645	26.8117	77.7883	80.503	50.4407	0	125.286
107.351	150.825	133.547	151.342	78.5964	114.682	78.6946	97.8945	82.8035	163.214	146.505	129.358	128.701	157.797	148.648	111.323	88.1656	140.077	84.4101	114.316	167.299	90.6051	85.0023	118.752	97.918	76.6013	144.572	177.988	118.276	74.1424	101.382	164.183	114.649	66.0542	101.497	124.626	108.681	92.4402	156.085	138.801	184.458	114.473	145.408	94.7272	145.308	133.511	86.9474	172.322	125.286	0
76.9816	62.0749	132.088	46.9799	73.3769	72.1209	73.4522	136.571	71.4368	175.514	21.1343	65.8095	28.6014	68.0646	39.4652	89.572	94.186	51.788	91.5593	37.1863	119.878	103.154	85.9386	107.215	53.5595	87.5781	58.4812	94.3065	77.3751	118.219	170.192	108.489	116.331	105.163	67.5537	73.4378	101.77	59.5963	117.345	57.663	58.7645	88.2642	110.198	89.2686	116.633	50.2634	70.4405	165.099	127.375	151.46
39.2211	70.9475	96.1843	67.4752	9.87026	42.603	9.18594	83.204	28.0656	139.667	60.24	52.9158	42.5287	78.9328	63.5555	52.2569	39.7002	57.8513	34.3122	31.3204	108.526	50.1126	28.2033	70.3308	17.5543	23.9873	64.1464	104.307	49.3258	57.4102	112.535	100.695	74.6993	40.5062	50.7464	52.5489	86.3889	9.73719	100.047	58.4899	99.6825	53.6895	89.1634	39.4178	92.9074	50.8947	8.04603	137.317	88.5487	86.293
78.7703	41.6919	119.683	29.3947	97.4625	71.4169	97.1595	135.536	102.783	159.094	30.3497	58.3511	47.783	43.0209	27.9872	86.4984	100.399	41.5783	100.189	66.3386	95.041	106.55	96.2228	99.4396	81.0533	101.625	42.9409	62.2948	73.2919	125.413	170.182	83.4609	109.841	117.75	105.189	66.834	141.421	84.2599	96.1333	46.3651	18.4356	83.966	92.3394	93.7978	99.2059	45.8097	88.1733	144.657	117.424	174.96
52.293	94.142	53.7301	101.924	69.37	59.5231	68.5263	19.9976	89.32	86.2577	111.124	73.3096	97.7126	98.4869	103.229	46.0193	32.1379	89.482	35.0647	95.6679	91.0195	24.3988	41.1251	43.6346	84.7281	43.3753	89.9546	110.335	58.4106	10.4979	45.2778	90.4679	36.6326	29.5815	114.886	65.3733	144.237	76.9816	79.4711	85.3175	133.185	49.118	69.8627	37.7433	68.1693	85.2739	60.5536	92.8706	45.6198	79.9011
65.8755	108.667	101.795	109.088	39.4213	72.9427	39.2451	72.4072	50.7725	138.415	105.495	87.3815	87.95	115.77	106.564	71.6445	48.6607	97.7868	43.9774	75.6255	129.799	53.6828	43.5089	82.3369	59.6308	34.6015	102.352	136.932	77.0624	43.1027	89.8046	125.312	80.6561	27.8848	74.9017	83.1124	96.3885	53.0328	119.093	96.57	142.25	74.605	108.015	54.5317	109.047	91.2276	45.0631	143.151	93.2424	42.2899
101.406	140.11	142.32	137.089	60.0917	107.468	60.6014	112.115	55.949	178.474	126.662	120.493	108.9	147.892	132.828	109.667	87.5346	127.412	82.1932	91.5548	168.61	93.7201	80.1277	122.136	75.7958	70.4626	133.384	171.741	112.781	83.4087	124.908	163.172	121.047	68.1554	69.4856	117.946	73.1056	72.5151	158.276	127.633	168.865	112.359	147.092	92.5566	148.644	120.474	73.4688	183.686	133.767	35.5753
70.7106	96.278	127.608	88.966	25.0392	73.3113	25.9998	111.301	4.11579	170.653	73.0456	81.4852	56.3135	104.504	83.1251	83.9653	69.9526	82.1335	64.1334	37.0597	139.397	80.0545	58.5108	101.969	24.49	51.687	89.5234	131.545	80.2885	82.9711	137.355	130.98	105.897	64.0799	21.6231	82.6644	54.6809	26.4551	131.34	84.3847	117.759	85.3402	120.585	70.6733	124.515	75.4226	39.6448	168.947	119.807	85.0502
138.197	157.644	195.16	146.985	92.2825	140.185	93.262	175.958	71.5008	237.72	124.421	146.488	112.464	165.704	139.822	151.655	137.003	143.4	131.056	93.958	205.894	146.777	125.752	169.678	88.8994	118.09	151.313	193.692	147.286	146.41	197.843	196.808	173.313	127.41	51.4953	148.925	13.0477	93.2527	198.413	146.95	169.248	152.948	187.85	138.233	192.022	137.419	107.369	236.64	187.237	117.653
25.4808	66.9663	76.8149	68.1048	26.0732	31.775	25.0943	62.7816	47.0082	119.697	68.764	45.7814	52.8774	74.1022	66.4116	35.381	19.1925	56.4113	13.754	48.015	94.1005	29.5637	7.6613	51.7724	37.3158	7.67741	60.6808	96.1839	36.8527	38.4481	93.0432	87.7181	54.9771	24.6151	71.0085	42.196	105.32	29.7691	84.5649	54.9126	101.382	37.5776	73.3924	19.9742	76.2148	50.0719	12.9971	118.464	68.898	83.8911
53.9757	98.3171	68.5431	103.935	58.9921	61.7526	58.257	35.6949	77.6781	102.068	109.391	76.5768	94.3391	103.679	104.063	51.8568	31.8749	91.4789	32.0131	89.2088	103.175	28.8889	36.8525	54.6873	76.4372	35.4919	93.3054	118.788	62.4738	9.28282	55.6871	101.32	49.61	18.451	103.351	69.5229	130.616	68.6255	91.7575	88.1325	136.429	55.1444	81.4835	38.8216	80.7112	86.3506	53.3113	108.448	60.1947	65.168
84.3502	86.3415	32.5601	101.673	130.717	83.5763	129.743	70.1011	151.002	36.9393	125.779	82.6575	124.079	82.9122	108.302	70.7115	88.2674	95.0364	94.1899	135.546	32.0084	80.5914	98.3284	53.4125	134.719	107.369	88.6279	69.1403	76.4549	92.4575	88.9563	42.8444	53.0359	105.928	172.395	76.946	209.331	129.392	29.8382	89.1849	115.77	69.4768	36.9939	85.2343	31.2624	97.2623	115.097	18.9621	40.9046	166.107
104.732	125.799	161.958	116.135	59.1827	106.793	60.1578	144.264	38.2357	204.845	95.4161	113.531	81.6479	133.958	109.322	118.211	104.081	111.492	98.1904	62.3891	172.628	114.035	92.7182	136.325	55.7129	85.4298	119.299	161.749	113.878	115.147	168.152	163.715	140.203	96.0596	19.6091	115.665	20.4814	59.8115	165.01	114.677	140.957	119.485	154.412	105.017	158.557	105.25	73.9902	203.307	154.12	98.7696
37.1242	11.794	79.5688	13.5216	69.3399	29.3937	68.7007	92.6337	82.293	121.715	33.7503	15.4541	35.216	20.0201	17.3294	43.6017	59.2262	3.13399	60.078	52.271	65.7608	64.2964	57.2646	57.2156	60.0274	64.5267	5.12123	47.572	30.4416	83.7894	127.285	54.7325	67.4378	78.6897	94.9206	23.9269	133.955	59.2561	62.5705	3.51286	45.3703	41.058	55.5623	52.3005	62.131	9.06219	55.6191	110.389	76.1722	140.875
9.18202	50.6145	52.3765	57.6276	52.3878	15.364	51.4208	50.6945	72.5955	96.6338	68.7633	29.1687	58.0023	55.9115	59.1468	7.9322	17.0047	45.1912	20.651	62.2893	66.8356	20.0117	21.9899	25.9981	57.6385	31.6758	45.9198	73.1393	14.6902	39.8441	84.9782	61.1064	32.1803	39.0175	94.6621	21.7468	130.977	51.5589	57.1231	41.0864	89.2071	10.2854	45.9407	10.2017	48.8658	41.2348	36.6853	92.8585	45.3795	104.929
67.1708	88.3552	10.8579	101.87	107.174	69.83	106.201	33.6262	128.171	38.506	121.3	75.6845	114.414	88.3396	106.693	52.9163	62.2791	91.7779	68.2123	120.961	53.9807	52.5813	73.6429	34.0502	115.937	81.2431	87.7939	86.1634	63.8434	59.2083	54.1869	59.5267	26.7161	75.3764	151.954	67.6635	186.274	109.325	43.991	85.9319	125.03	53.4393	40.6676	61.8105	34.6367	91.3084	93.1799	41.441	13.7181	131.08
38.9193	83.6631	65.5145	88.5357	46.9069	46.748	46.0603	40.494	67	103.974	93.584	61.7584	78.6717	89.4405	88.423	39.071	16.9509	76.1291	16.2425	74.4375	94.6481	17.8115	21.0911	46.4129	62.6345	21.1465	78.3678	106.413	48.2462	12.2901	67.4538	91.3018	44.2269	8.85317	92.4978	55.1909	122.771	54.8402	83.6112	73.0461	121.271	42.3275	72.7426	24.0443	73.1802	70.8088	38.7529	107.163	56.9649	72.8852
38.828	79.0661	43.9672	87.5081	65.3446	45.5399	64.4113	22.3884	86.1982	82.2351	98.493	58.6532	86.3212	83.1833	89.3057	30.889	22.0445	75.1639	26.9295	86.7739	77.2247	11.8961	33.1432	28.9483	77.8469	38.5994	75.136	94.9787	43.6572	16.8229	55.341	75.8349	23.7272	30.7827	111.108	50.4972	143.331	70.4156	65.7739	70.7156	118.236	33.8946	55.6408	25.6655	54.6952	71.4095	53.6275	85.3315	35.427	90.9303
98.9966	129.738	150.461	123.23	51.2239	103.135	52.1143	126.831	35.9198	190.971	107.394	113.32	90.8222	137.926	117.555	110.579	92.0315	115.802	86.0403	71.4705	168.622	100.776	81.7834	126.686	58.5741	72.7905	122.924	164.348	109.664	96.9761	146.457	161.206	128.402	78.4975	38.7402	113.192	41.1482	58.773	159.569	117.566	152.265	112.58	148.467	94.9143	151.483	108.96	67.3594	192.482	142.129	68.8149
32.7484	73.465	82.7456	73.7333	20.8967	38.8871	19.9539	65.9705	41.8534	125.027	72.3167	52.5951	55.6446	80.7678	71.5122	42.4412	24.2974	62.3657	18.3469	48.1757	101.295	34.1808	13.3407	58.2473	35.4948	6.10393	67.0513	103.292	44.1105	39.4704	94.6202	94.9923	60.75	22.9089	66.6431	49.3422	99.7162	27.6852	91.6623	61.2542	106.953	44.7333	80.4716	26.431	83.133	55.8225	12.3774	124.593	74.6557	77.711
90.7087	45.8904	111.914	46.2288	123.215	82.9213	122.683	137.556	133.015	144.19	63.9243	67.837	78.4083	40.1876	51.3106	92.6592	112.489	56.3412	114.285	98.0704	75.8821	115.47	112.135	98.9273	110.398	119.797	51.7758	38.7255	81.3676	135.692	170.92	65.8534	109.196	133.202	139.672	74.3334	177.254	111.601	81.3432	57.4946	19.771	89.4788	82.119	105.397	88.4259	63.1299	110.571	126.272	112.433	196.242
54.875	72.8205	114.742	64.5091	25.6304	55.2734	25.979	105.717	23.8916	159.001	48.5537	60.3974	31.5506	81.0308	58.4548	69.1909	61.4818	58.5283	56.6262	12.7411	120.077	71.9051	50.3619	88.262	5.89988	47.3615	66.2039	108.602	62.4307	80.7728	135.822	110.76	94.2159	63.9072	34.6405	63.2393	73.4837	13.7165	113.153	61.4216	92.9946	69.7635	102.981	59.733	107.744	52.0884	30.0724	154.511	107.707	102.369
33.2711	11.7162	69.7947	22.1622	71.9786	25.5214	71.2425	84.9342	86.8541	111.652	43.8387	10.5132	43.8927	17.9444	27.2077	36.6769	55.0654	13.0564	56.8738	59.5103	56.3415	58.7159	55.0511	48.3413	65.2629	63.2755	8.16873	42.3284	24.2715	78.738	119.485	45.6178	58.7408	75.8294	101.493	17.2201	140.497	63.3763	52.6288	7.24393	50.6819	33.7889	45.4478	47.9796	52.0143	16.3378	57.0883	100.293	66.7395	139.853
83.951	78.4712	142.412	64.2039	67.7399	80.6864	68.0799	141.68	60.2618	186.638	38.0796	77.7664	36.4905	85.263	56.4583	97.7616	97.6462	66.3812	93.9342	33.5127	135.269	107.496	87.8348	116.472	47.6748	87.2256	73.8655	112.454	86.9108	119.902	173.954	124.206	124.651	104.546	50.6468	84.3381	82.3968	55.0903	131.51	71.8478	79.013	97.0739	123.344	93.9171	129.413	63.1634	69.4036	178.039	136.802	142.802
47.6055	25.4348	96.4316	12.301	67.1687	40.808	66.7388	106.36	75.9764	139.04	16.2549	30.3854	22.3027	32.499	5.74049	57.336	68.6267	14.6047	68.0467	41.7132	82.7022	75.5109	63.9032	72.9765	53.3562	69.2646	21.1651	60.3101	44.1714	93.7169	140.906	71.4345	82.847	85.3932	84.3465	38.7704	122.948	54.8684	79.9928	20.5703	41.73	55.2997	73.0657	62.2717	79.6103	15.1722	56.3936	127.9	92.5407	143.341
71.719	68.2703	130.266	54.734	58.2404	68.4893	58.4665	129.612	53.8617	174.541	29.5435	66.0129	24.5953	75.4597	47.0292	85.5345	85.7115	55.5211	82.1602	22.5491	124.254	95.4684	76.1248	104.273	38.0195	76.0172	63.2274	103.132	74.7688	108.334	162.091	113.364	112.42	93.4847	49.6211	72.3627	85.0702	44.959	120.082	60.7625	73.629	84.8687	111.667	81.8294	117.641	51.7845	58.2609	166.228	124.6	135.14
57.6552	90.2409	111.482	85.7889	9.86385	61.7721	10.7314	93.0418	14.6496	153.734	75.1158	72.4882	57.2619	98.2938	81.1946	69.6588	53.0677	76.8476	47.0955	41.0514	127.274	62.792	41.9789	86.6085	24.7131	34.1115	83.4186	123.872	68.2724	64.3934	118.658	119.821	89.5127	45.4332	40.3178	71.9018	71.0192	20.7268	118.373	77.8283	117.147	71.491	107.329	54.8069	110.609	69.8889	25.9683	153.254	103.424	73.4731
81.3429	126.128	93.8603	130.514	72.8376	89.1719	72.4041	56.6748	86.8978	121.209	132.864	104.211	116.475	131.867	129.829	80.5879	59.4118	118.217	58.0793	107.628	131.259	57.7231	61.4941	83.1058	92.6725	56.6704	120.772	147.669	90.6329	38.0072	60.6002	129.942	77.0363	39.9362	111.317	97.6162	131.096	85.2961	119.749	115.384	163.485	83.8799	109.79	66.5034	108.525	112.586	72.9923	131.081	85.9728	42.0998
88.1633	115.006	38.5711	127.883	121.171	92.3556	120.245	35.2081	141.935	36.673	145.579	100.492	136.838	115.522	132.152	74.9057	77.3703	117.134	82.6727	140.727	80.4496	66.9201	88.7898	57.8878	133.255	94.4027	113.87	113.783	87.2706	65.0056	33.6665	86.9067	48.1929	83.7971	166.967	92.1036	198.397	125.999	71.176	111.457	152.361	76.2413	68.385	79.1769	62.2999	115.86	109.254	52.3082	39.1819	127.876
28.4892	41.7802	87.4587	37.3179	39.7874	25.5776	39.2322	87.3802	52.4051	131.908	34.9144	27.7758	20.7916	49.9626	33.8164	42.3082	44.9465	28.0392	42.8113	27.2516	87.7454	53.7876	37.6786	61.2067	30.579	41.5648	34.9619	76.7521	32.3054	69.439	120.83	78.1805	69.1621	58.466	67.2854	31.5005	106.145	29.2123	81.4143	29.6452	69.8386	41.8007	71.738	39.9033	77.0466	21.1034	27.9198	125.016	81.4927	114.863
58.3962	72.0375	118.526	62.5061	32.3576	57.97	32.701	111.126	28.7192	162.935	44.3666	61.5079	28.4027	80.1691	55.977	72.8113	66.7441	57.7463	62.1311	8.74203	121.576	77.1011	55.8622	91.9914	12.4089	53.4673	65.616	108.048	65.0685	86.802	141.725	111.876	98.4399	70.2577	34.4345	65.18	73.4575	20.1013	115.174	61.2077	89.5138	73.1204	105.295	64.5128	110.341	51.6768	35.8982	157.679	111.735	108.769
48.2052	16.6127	91.6075	2.90135	74.1568	40.7235	73.6441	104.915	84.4127	133.188	24.5012	27.6912	31.8473	23.0535	6.0128	55.7928	70.079	10.8014	70.3261	51.0109	74.4973	75.8553	66.875	69.6198	61.7573	73.2577	14.028	50.6712	42.5537	94.9593	139.571	63.0517	79.8561	88.4733	93.7957	36.238	132.499	62.5477	72.6339	15.9321	35.8083	53.3428	66.5563	63.3333	73.2753	15.6987	62.0861	121.013	88.4449	148.701
35.7702	64.755	26.0998	76.1001	76.7795	39.2376	75.7998	31.746	97.6351	69.6953	92.4264	47.7879	83.8772	67.1111	79.6722	21.8526	32.6982	64.6946	38.7002	89.4557	54.385	24.7519	43.4379	7.0171	84.4491	51.9652	62.4171	74.4687	34.0883	39.5876	65.6511	53.4469	5.08581	50.3747	120.847	39.2613	156.023	77.9832	42.9304	59.2682	103.717	23.0353	32.9012	30.8546	31.8999	62.8745	62.1342	67.8831	18.4047	113.458
53.5458	97.1115	62.6906	103.645	63.6183	61.1694	62.8357	29.1497	82.8619	95.5479	110.66	75.6611	96.2386	102.064	104.261	49.6938	31.8548	91.1547	33.201	92.3514	98.5864	26.7788	38.682	50.4231	80.2823	38.8704	92.4262	115.83	61.1388	6.78353	50.4683	97.2994	44.5214	22.955	108.533	68.2016	136.58	72.4679	87.0936	87.4565	135.696	52.9381	77.0888	38.4138	75.9141	86.3874	56.6071	102.19	54.4446	70.8571
73.9661	96.1646	132.049	87.7657	30.6817	75.8513	31.5917	117.316	11.1642	175.51	70.0033	82.8031	54.0986	104.382	81.5026	87.6582	75.1233	81.8862	69.4422	34.45	141.687	85.3892	63.6008	106.078	24.9191	57.436	89.5153	131.855	82.9462	89.4223	144.089	132.852	110.568	70.6933	15.1521	84.7336	51.4178	28.9357	134.076	84.6314	115.275	88.7978	123.513	75.2803	127.751	75.385	43.9239	173.032	124.425	92.2403
24.663	56.8598	36.2903	67.0094	67.1635	28.3755	66.1846	39.1879	87.8049	80.4356	81.9692	38.1967	72.9021	60.2445	70.0109	10.9237	24.8808	55.181	30.6005	78.3825	57.097	19.8553	34.4553	10.4752	73.7501	43.6111	53.742	71.4517	23.7769	38.6443	73.802	53.8547	16.1741	45.2451	110.504	29.6336	146.258	67.4823	46.2406	50.045	96.1234	12.6463	35.22	21.3685	36.3508	52.7744	52.0201	77.3343	29.1666	110.46
117.278	146.561	168.904	139.176	69.3887	121.207	70.3013	144.577	52.5187	209.155	121.575	130.92	105.826	154.781	133.118	129.023	110.516	132.454	104.529	86.1866	186.894	119.185	100.287	145.191	74.8265	91.2851	139.786	181.604	127.828	114.727	162.798	179.304	146.851	96.5077	47.7762	131.151	32.3271	75.9485	177.948	134.566	166.976	130.988	166.867	113.416	169.945	125.712	85.5553	210.93	160.553	77.7906
24.2461	67.3082	51.517	74.1135	52.2637	31.6066	51.2961	37.9966	73.2766	93.4521	83.3283	45.8712	70.703	72.4157	75.2002	20.6548	7.3341	61.6348	13.238	71.2093	76.3947	3.87043	18.8442	28.973	62.9678	26.3836	62.6309	87.961	31.3409	23.143	70.9158	72.6598	29.4506	25.9371	97.5034	38.4066	131.298	55.7577	65.5744	57.7316	105.914	23.9451	54.5412	10.0155	55.5538	57.2463	39.0824	93.5252	43.2598	91.5375
32.1392	25.6808	84.1791	21.3752	56.2531	25.6382	55.6725	91.3371	68.4627	127.794	28.4962	18.1608	23.5812	33.9089	19.6173	42.6743	53.0821	11.5894	52.6368	38.8742	76.7163	60.0133	48.7228	59.4772	46.1399	54.6749	18.98	61.3654	29.8468	78.1696	125.772	66.2416	68.9172	70.3008	81.2491	25.5218	120.292	45.5887	72.0492	14.3211	54.5252	40.9498	63.6578	46.719	69.7518	4.84839	43.4914	118.39	79.5251	129.979
75.9759	40.3811	118.323	27.2194	93.7424	68.7243	93.4481	133.241	98.9644	158.269	26.5301	56.014	43.9877	42.4212	25.0378	84.1196	97.4627	39.1073	97.1095	62.5191	94.9901	103.824	93.0344	97.5422	77.2504	98.273	41.0651	63.1472	70.8737	122.514	167.896	83.3666	107.888	114.522	101.47	64.5473	137.833	80.5031	95.6222	44.1338	21.3905	81.6644	91.4096	90.9308	98.27	42.9718	84.6193	144.243	115.818	171.344
113.163	119.566	54.1767	134.851	157.054	113.637	156.075	82.7919	177.882	19.27	158.585	114.576	155.888	116.227	141.358	98.8819	112.648	127.796	118.658	166.025	64.6035	103.473	123.67	80.0351	163.547	131.874	121.632	101.263	106.709	110.452	88.8508	75.85	76.1306	126.853	200.669	108.185	236.294	157.581	63.1124	121.885	148.694	98.3035	69.3396	111.104	62.9929	129.601	142.214	14.4791	62.2423	180.45
54.3992	92.7328	42.5411	102.158	78.9656	60.7985	78.072	7.85853	99.4429	73.7058	114.148	73.1864	102.161	96.1326	104.383	45.0494	37.5333	89.9671	41.8898	102.339	82.336	27.6877	48.1603	37.4774	92.7868	52.3259	89.321	104.936	58.2208	22.0667	39.5596	83.0803	28.543	40.7322	124.772	64.795	155.391	85.2086	70.7994	85.2323	132.007	47.7448	62.0569	41.5066	59.4141	86.5913	68.4663	80.594	34.8904	91.8273
32.7409	20.6278	81.6152	18.1711	60.771	25.5699	60.1575	90.8926	73.4578	124.819	30.4222	15.2251	27.9873	28.8511	18.2342	41.8136	54.388	6.85866	54.4898	43.9312	72.1846	60.5999	51.0357	57.611	51.204	57.6031	13.8819	56.2373	28.6328	79.3667	125.475	61.5498	67.3786	72.6293	86.3701	23.3702	125.413	50.455	67.9214	9.24386	51.4246	39.7611	59.9121	47.7457	66.172	0.437778	47.4821	114.783	77.3739	133.477
15.1799	56.124	48.9011	63.6475	54.3447	21.5323	53.3659	44.5976	74.9974	92.714	74.8964	34.9946	63.8223	61.0601	65.2961	9.50128	13.8614	51.244	18.8502	67.1976	67.5816	14.2811	21.9107	23.2624	61.4566	31.3351	51.6816	76.8261	20.182	34.4448	78.815	62.8291	27.7718	35.8241	97.8747	27.2202	133.449	54.9633	57.2941	46.9949	94.9562	12.7411	46.0863	8.76437	48.1756	47.3993	39.2619	90.1456	41.4247	101.865
50.7698	95.6084	75.8471	99.5938	48.0796	58.5727	47.3962	46.0218	66.2651	111.826	102.517	73.6552	86.6347	101.645	98.914	51.8317	29.309	87.3234	27.2707	79.8282	107.054	30.3327	30.579	58.5884	66.27	26.6798	90.0805	119.148	60.603	16.5055	67.2516	103.977	55.3822	9.19768	91.9179	67.4572	119.038	58.5129	95.904	84.6193	132.614	55.079	85.1527	36.3402	85.2762	81.652	44.0944	116.823	67.3247	60.2817
50.7795	72.3893	9.92653	85.4659	92.9577	53.0476	91.978	33.53	113.815	53.8979	104.429	58.8474	97.5563	73.0293	90.0579	36.3984	48.6793	75.0933	54.6946	104.576	46.9095	40.0268	59.5801	17.2882	100.316	67.9522	71.4106	74.2697	46.9586	51.4718	62.8141	49.4172	12.229	64.9078	136.937	50.7698	172.203	93.9905	35.5542	69.2957	109.939	36.6978	28.6147	47.0318	24.3698	74.4505	78.2722	51.8708	3.4422	125.466
41.8434	3.26882	75.1145	17.4455	78.8863	34.0692	78.1957	92.6205	92.6897	115.638	42.333	18.9989	45.8687	9.9483	24.1747	44.9258	63.6634	13.7785	65.4336	63.1448	56.4386	67.2009	63.4878	55.2847	70.5996	71.5453	5.79168	36.7565	32.7891	87.2728	127.044	45.0995	65.7832	84.3746	105.775	25.7238	144.813	69.4473	54.4679	10.6545	42.5437	41.9399	48.7845	56.5774	55.5838	19.7649	64.4765	102.938	72.7952	148.147
36.3825	72.4574	34.5693	82.2583	70.5697	41.8828	69.6043	23.9589	91.5827	75.2432	95.7487	53.3108	85.1514	75.8229	84.8699	25.2187	25.6569	70.2256	31.4861	88.002	66.6773	15.7268	37.1621	18.6965	80.8553	44.4061	69.1974	85.6596	38.4881	27.4025	58.5995	65.5834	13.3417	39.7837	115.808	44.8198	149.503	73.8137	55.207	65.2927	111.727	27.6909	45.1805	26.486	44.1062	67.2945	57.2557	76.4533	26.0488	101.456
58.8398	83.1713	11.5368	96.0478	98.0113	61.9957	97.0398	27.1224	119.015	47.6676	114.358	68.9585	106.677	83.9071	100.442	44.7889	53.0988	85.4396	59.0205	112.51	55.1861	43.3705	64.4892	26.5227	107.066	72.0357	82.0219	84.576	56.3475	50.6092	52.9403	59.0072	18.0465	66.3452	142.892	60.697	177.083	100.367	44.2874	79.7082	120.82	45.6142	38.7098	52.793	33.6678	84.4652	84.1321	49.9543	7.51946	123.294
92.4152	135.184	123.709	135.137	61.8194	99.5286	61.9234	90.2558	66.6257	156.594	129.777	113.965	111.957	142.338	132.242	97.5459	74.3726	124.063	70.0979	97.5614	154.857	78.0677	70.0257	106.678	81.1663	61.1939	128.82	163.414	103.548	63.7057	99.3721	150.986	103.664	52.5952	86.5496	109.67	97.7351	75.661	143.879	123.027	168.156	100.598	132.965	80.5966	133.434	117.413	70.5153	163.855	115.255	16.7796
35.4677	53.7812	26.3998	66.5903	81.5689	36.0057	80.5988	45.3329	101.789	70.4991	85.7637	40.1205	79.7479	55.0108	71.1599	21.5149	40.7728	56.2077	46.3783	88.347	41.4542	35.4319	49.7892	7.50378	85.9636	59.1839	52.5503	60.295	29.3238	52.788	78.2773	39.4168	16.6825	61.0936	123.438	32.2745	160.131	80.3488	30.3836	50.3959	91.9296	20.5437	19.5609	36.645	20.4176	55.7635	65.8858	64.2108	22.3249	125.849
89.6185	90.8211	149.416	77.3658	64.4162	87.6057	64.9602	144.699	52.4323	193.899	51.9082	87.1254	46.0729	98.0782	69.6537	103.909	100.278	77.8178	95.8522	35.9618	146.239	110.539	89.5939	123.024	45.8498	87.2664	85.6225	125.767	94.3189	120.636	175.568	135.517	130.367	103.835	37.543	92.7796	66.7902	53.6676	141.562	82.864	94.4774	103.691	132.706	97.5541	138.431	73.6408	69.7446	186.789	143.188	134.996
74.5532	91.02	134.096	81.153	37.1002	75.1955	37.8613	122.648	21.6263	178.164	61.1412	80.0369	46.6936	99.1398	74.3803	88.7653	79.1359	76.7345	73.8201	27.4297	139.905	89.5738	67.6839	107.712	24.1043	62.9239	84.6088	127.039	82.3547	95.9511	151.052	130.442	113.205	77.7972	15.4659	83.1414	54.4656	30.6361	133.081	80.1777	106.73	89.4769	122.918	78.2309	127.655	70.6603	47.2464	174.222	126.86	104.045
51.2767	74.14	10.5606	87.0518	92.6723	53.8588	91.6937	31.2994	113.581	53.6566	105.667	60.1571	98.4645	74.9346	91.5217	36.9712	48.1613	76.5328	54.1732	105.087	49.1589	39.2253	59.2107	18.0912	100.477	67.4046	73.0159	76.5144	47.9335	49.9271	60.5517	51.7143	11.6428	63.7997	136.905	51.9848	171.916	94.0445	37.8254	70.772	111.861	37.4653	30.8973	46.8442	26.6601	75.7197	78.1738	52.5676	2.34737	123.809
77.3152	55.6487	59.8344	70.2683	124.393	72.4825	123.52	95.3721	141.836	82.1492	96.479	63.5259	100.684	49.1496	77.9096	68.8104	91.8013	68.5608	96.5236	116.809	15.7345	88.6625	98.0706	61.4638	121.409	107.728	60.6825	26.3176	66.1826	106.798	123.397	15.1132	68.4418	113.525	158.431	62.4297	197.306	118.351	26.4561	63.9239	74.8823	65.9488	34.9167	85.9816	37.6335	73.4787	108.334	62.8527	64.2382	179.227
14.6665	59.3656	58.3692	64.6463	44.5736	22.479	43.5935	49.1605	65.3594	101.727	72.3571	37.4591	59.443	65.2491	65.113	17.9682	7.45397	52.1741	10.0176	60.2707	76.9748	15.1421	11.9892	33.1548	52.9711	21.5433	54.0958	83.6064	24.2526	32.3677	82.1834	71.6149	36.7533	28.6717	88.6799	31.0546	123.779	46.1072	66.929	48.8369	97.1198	20.7494	55.7117	1.49907	58.0484	47.2448	29.9062	99.8827	50.6194	94.3914
69.3498	87.6535	128.699	78.4782	31.5161	70.2695	32.2585	116.962	17.588	172.695	59.8259	75.732	44.3701	95.8291	71.9713	83.4873	73.4899	73.3428	68.1519	24.7322	135.371	83.923	62.026	102.363	18.8564	57.2386	81.1269	123.574	77.4283	90.291	145.405	126.093	107.713	72.1921	19.3064	78.4816	58.1957	25.0726	128.321	76.4967	105.236	84.2811	118.046	72.6735	122.667	67.068	41.6088	168.989	121.402	100.391
23.542	59.9384	39.8908	69.152	63.0213	28.6244	62.0412	37.2439	83.837	83.4451	82.5152	40.1786	72.359	63.8679	71.605	12.0293	19.6927	57.0279	25.5548	76.4575	62.666	14.3098	29.8486	15.3801	70.7839	38.722	56.3175	76.3825	25.2623	33.485	71.8554	59.362	18.4523	39.6883	107.03	31.7671	142.248	64.2174	51.7793	52.2119	99.1856	14.7636	40.7827	17.0563	41.7668	53.994	48.3054	81.4835	32.2097	104.904
23.6435	24.9242	74.2682	26.6748	56.275	16.4262	55.5631	81.886	71.029	118.03	38.4334	9.11963	32.5178	32.6638	27.3777	32.9378	45.4508	14.3074	45.8517	45.33	69.1673	51.4663	42.7834	49.4834	49.6468	49.9632	18.3384	58.1906	19.9336	70.3512	116.432	59.2634	58.9668	64.2846	86.3994	15.6056	125.296	47.5268	63.6179	12.5321	59.6043	31.0706	54.6766	38.7207	60.5454	9.44461	41.7689	109.12	69.5367	126.359
29.4902	57.1359	89.1206	53.9022	23.6653	31.0248	23.0118	81.7178	39.3186	133.368	49.1721	39.6655	32.3152	65.1469	50.3821	43.6672	37.3328	44.04	33.3339	27.4865	97.0322	47.5113	27.2243	62.6649	21.0141	27.8874	50.3285	90.8097	38.1003	59.4185	113.385	88.592	68.6256	45.4655	58.6312	40.2655	96.2561	16.0184	89.233	44.6906	86.4509	44.4216	78.6723	34.5985	83.0203	37.0889	11.693	129.137	82.0774	98.4701
25.5603	24.4867	76.401	25.0666	56.3805	18.4876	55.6956	84.0323	70.6049	120.107	36.2307	10.8306	30.6129	32.4177	25.3988	35.1209	47.2226	12.8936	47.4398	43.9951	70.5912	53.4364	44.1767	51.6761	48.9662	51.1013	17.7512	58.5026	22.1357	72.1851	118.563	60.5254	61.1701	65.7333	85.4195	17.7335	124.374	47.1819	65.2803	12.005	58.1641	33.271	56.494	40.5614	62.4342	7.4449	42.2099	111.038	71.7134	127.34
73.361	30.6554	89.5251	38.1134	111.431	65.8565	110.772	116.107	124.102	122.337	62.2622	51.1868	72.6763	22.9129	45.3148	73.0967	94.3282	44.1436	96.858	91.8101	54.393	96.1158	95.5499	77.4659	101.6	103.983	37.4404	17.7791	63.0192	116.37	149.067	43.8676	87.5607	115.827	134.636	56.2417	173.337	101.313	59.1298	43.1358	30.9143	69.831	59.7212	87.2801	66.0193	51.0458	97.2754	105.052	90.2034	180.503
100.397	120.481	158.159	110.657	55.6947	102.206	56.6594	141.507	34.6844	201.316	89.7995	108.569	76.1417	128.623	103.803	114.042	100.62	106.18	94.7895	56.9658	167.883	110.698	89.1785	132.345	50.89	82.2294	114.015	156.464	109.319	112.671	166.213	158.839	136.518	93.6089	14.0926	110.913	25.2498	55.3655	160.433	109.456	135.332	115.218	149.914	101.259	154.182	99.9965	70.0435	199.327	150.417	100.121
53.8716	48.6222	110.883	36.2175	53.3926	49.6422	53.2727	113.176	56.7017	154.935	15.7415	45.82	5.04801	56.1632	28.8766	67.0158	70.5502	35.3834	67.953	20.2647	103.945	79.5857	62.395	85.282	35.3414	64.4982	43.2171	84.1463	55.4816	94.6251	146.632	93.1221	93.938	82.0159	61.2669	52.5058	99.4316	39.6204	99.7378	40.4769	60.8289	66.0094	91.4176	65.7067	97.4676	31.4311	47.8854	146.093	105.595	131.967
73.1026	77.3104	23.4609	92.4744	119.448	72.4705	118.476	61.9262	139.722	42.0252	115.961	72.1444	113.547	74.5644	98.8369	59.4317	77.1998	85.1711	83.0945	124.579	27.4476	69.7704	87.1415	42.2439	123.506	96.2393	79.0925	63.9135	65.3723	82.4822	84.1592	36.6095	42.4902	95.2849	161.155	66.1261	198.052	118.135	21.6435	79.2562	108.776	58.2159	26.712	74.0293	20.5015	87.0234	103.817	28.2039	31.2669	156.45
74.6422	41.3658	74.5327	53.987	118.549	68.2208	117.767	106.033	133.895	102.603	79.9916	55.8459	87.1588	33.4988	61.7243	69.9876	92.9574	55.5543	96.6971	104.999	34.2207	92.2607	96.8448	68.6109	112.175	106.125	47.6443	5.62955	63.3169	111.912	136.936	25.7054	77.5815	115.078	147.677	57.7511	186.714	110.412	41.5246	52.2537	53.4197	66.7572	45.5345	86.3264	50.6954	61.6427	103.118	84.1516	76.9967	181.054
72.3274	92.2091	131.196	83.2788	31.7697	73.6622	32.6021	118.093	14.8339	174.98	64.8058	79.7424	49.2755	100.403	76.8374	86.2966	75.1445	77.9016	69.635	29.6166	139.123	85.5228	63.6213	104.998	22.1623	58.1763	85.6364	128.063	80.8056	90.813	145.771	130.016	109.974	72.376	15.7327	82.1654	54.0769	27.4509	131.842	80.9124	110.208	87.2415	121.442	74.7686	125.906	71.5419	43.4456	171.809	123.75	97.2013
94.0442	138.884	107.614	142.546	80.2191	101.849	79.9274	70.0142	91.7382	133.415	143.304	116.931	126.423	144.861	141.433	94.0969	72.3873	130.386	70.5257	116.016	145.288	71.3825	73.3617	97.1116	100.409	67.5093	133.337	161.331	103.712	51.9114	69.7255	143.922	91.0537	51.8134	114.885	110.63	130.685	93.4127	133.778	127.844	175.69	97.3867	123.811	79.4698	122.55	124.523	82.6934	144.16	99.8155	31.7611
57.3339	86.113	113.708	80.4397	11.2675	60.4475	12.201	97.8737	10.0383	156.744	67.9781	69.7332	50.2884	94.2776	75.3546	70.3093	56.0727	72.314	50.2851	33.0997	126.499	66.2233	44.6108	88.1413	17.0934	38.0356	79.2885	120.622	67.2878	70.0458	124.867	118.443	91.9822	51.4469	34.5873	70.1487	68.4912	15.143	118.137	73.876	110.999	71.7965	107.275	56.7681	111.021	65.4165	25.8929	155.101	105.892	81.887
41.3178	42.8324	35.6757	57.3534	89.2463	38.5188	88.3159	61.8414	108.287	75.6367	79.8423	35.9142	77.3368	42.0472	63.203	30.6603	53.3023	49.0888	58.2441	89.3001	28.5061	50.0649	60.3362	24.1949	89.9963	70.0186	43.5246	43.6091	31.4218	68.6868	93.9755	23.6082	33.2277	74.8905	127.821	30.5748	165.777	85.5076	19.7116	43.1321	78.6631	28.091	9.76124	47.7824	15.943	50.7002	73.0982	64.5206	35.1255	140.579
82.3091	37.8492	101.765	40.9013	117.163	74.5974	116.576	127.695	128.211	134.366	61.7886	59.5786	74.6603	31.3455	47.0136	83.4395	103.835	49.6255	105.92	94.2523	66.1924	106.366	104.096	89.0457	105.556	112.083	44.1732	29.1058	72.5597	126.623	160.925	55.9375	99.2613	124.892	136.575	65.589	174.745	106.134	71.3275	49.9748	22.5065	80.2215	71.9719	96.7456	78.2899	56.5615	103.85	116.741	102.315	188.671
58.26	102.246	90.7521	104.064	40.9218	65.7001	40.4871	61.3138	56.021	127.226	103.093	80.5432	86.0756	108.979	102.259	62.4796	39.2868	92.2952	35.2612	75.9726	119.859	43.2518	36.0171	71.9513	60.7945	28.3374	96.1929	128.831	69.115	31.903	80.1755	115.869	69.7954	17.5301	81.187	75.5178	105.527	53.5014	108.98	90.4902	137.342	65.564	97.9933	45.653	98.7169	86.0241	42.3529	132.005	82.2041	49.1674
67.5031	32.0962	109.873	18.5189	87.5926	60.1744	87.2356	124.544	94.2775	150.212	22.9	47.3173	38.9379	34.8851	16.7424	75.4354	89.127	30.4372	88.9538	58.2348	87.8927	95.3006	85.0527	88.8655	72.0943	90.6271	32.4246	57.692	62.1976	114.138	159.198	76.2446	99.1985	106.606	98.8223	55.8449	136.113	74.7027	87.9457	35.4256	22.7428	72.9655	83.311	82.5237	90.1571	34.5353	77.6054	136.617	107.238	164.523
34.1848	61.5374	26.4881	73.0813	76.6832	37.0979	75.7032	35.132	97.4221	70.6432	89.8804	44.9611	81.7815	63.7852	76.8044	19.9414	33.2872	61.8027	39.2255	87.991	51.803	26.1495	43.6107	3.67131	83.5635	52.442	59.329	71.1381	31.6124	42.1053	68.9598	50.4443	7.6223	51.9496	120.282	36.4835	155.864	77.2826	40.4368	56.3075	100.436	20.7335	30.1289	30.7273	29.6213	60.1915	61.7194	67.7729	19.4325	115.706
26.7157	71.3572	67.4988	74.9761	36.9729	34.3836	36.0278	50.2493	57.9212	109.168	79.0031	49.4351	64.073	77.7098	74.405	31.2924	9.14502	62.7133	3.57933	60.6258	89.9818	18.2135	6.47271	44.2116	50.0162	10.4791	65.6519	97.015	37.332	25.9965	80.2944	85.0015	45.4322	15.9668	82.6705	43.858	115.598	42.3919	79.6402	60.1215	108.012	34.2048	68.4464	14.1307	70.2331	57.0465	25.6995	109.5	59.2379	80.9843
54.1174	67.217	11.4758	81.3833	99.4153	54.6071	98.4384	45.9719	119.903	52.5677	102.552	57.1655	97.7799	66.5524	86.7976	39.9655	56.6838	72.1953	62.5988	106.99	34.5708	49.2737	66.7762	21.8749	104.588	75.7775	67.3774	64.0849	47.7816	62.8853	73.9157	38.0641	22.4212	74.8858	141.957	49.9575	178.331	98.8431	23.4038	66.2368	103.006	39.2179	18.3562	53.7178	12.7291	72.7145	84.0077	45.5637	14.4069	137.026
80.3952	104.561	137.346	96.4556	34.6401	82.8329	35.6104	120.465	13.6403	180.312	78.822	90.5541	62.9095	112.786	90.2627	93.7107	79.572	90.3162	73.7172	43.2715	148.878	89.6097	68.1657	111.729	32.8954	61.117	97.8691	140.112	89.8485	91.802	145.759	140.313	115.608	72.7884	14.5849	92.0426	44.9224	35.8319	140.942	92.8843	124.107	95.0617	130.228	80.4058	134.215	83.7356	49.4057	178.706	129.522	87.4446
49.9549	92.6324	90.236	93.3636	28.9535	56.93	28.449	65.1774	45.6454	129.376	91.1543	71.3277	73.9755	99.7157	91.1214	56.5382	34.0945	81.9098	28.869	63.6611	115.268	40.7351	27.6803	68.8038	48.5955	18.5658	86.3449	121.049	61.2117	35.4184	88.1122	110.233	68.462	16.7112	71.2243	67.1501	98.4907	41.2275	104.847	80.571	126.592	59.3729	93.6739	39.36	95.2183	75.4243	30.3395	132.131	81.7328	58.232
63.3685	33.473	109.65	18.2183	79.9798	56.4277	79.6641	121.734	86.0186	151.137	14.4547	44.9162	30.7127	37.9996	13.0244	72.5845	84.4479	28.0323	83.797	49.855	90.9731	91.2816	79.5255	87.3333	63.9685	84.5123	32.0314	63.0712	59.3311	109.539	156.343	79.3698	97.4494	100.928	90.3683	53.4716	127.749	66.8727	89.981	33.6962	31.2059	70.3688	84.3847	78.0901	91.1481	30.5772	70.7048	138.552	106.389	157.44
31.7419	76.17	71.4645	79.2568	34.9662	39.3121	34.0659	51.6698	55.6184	112.407	82.0372	54.3016	66.5201	82.6586	78.3519	36.5432	13.9464	67.1068	8.84802	61.5497	95.1091	21.731	10.0707	48.8839	49.7944	8.40202	70.3447	102.257	42.5135	25.1337	80.1977	90.2459	49.4377	11.5557	80.7926	48.9592	112.66	42.0219	84.683	64.7505	112.406	39.4783	73.5066	19.4033	75.1288	61.2457	25.8311	113.493	63.0948	75.7669
38.0372	24.2821	88.6485	16.696	60.3114	31.3675	59.7914	97.0288	71.1766	131.885	23.4363	22.2565	21.9873	32.3473	13.8359	48.1687	59.0418	10.2006	58.553	39.4248	78.549	65.932	54.5489	64.4564	48.5891	60.2638	18.186	60.3308	35.1455	84.1297	131.519	67.7028	74.1029	76.0998	82.2617	30.2515	121.241	48.8997	74.6686	15.0602	49.349	46.2904	66.86	52.6732	73.1675	6.63235	48.3418	121.756	84.3187	135.125
37.0545	56.8083	23.9177	69.5534	82.429	38.1039	81.4545	42.5952	102.82	68.2412	88.4906	42.8705	82.1542	58.0408	74.0519	22.8202	40.7078	59.0802	46.4519	90.3151	42.6388	34.6693	50.1866	6.00195	87.4748	59.4363	55.525	62.9016	31.5964	51.2982	75.3403	41.3298	13.9403	60.4609	124.804	34.8998	161.227	81.6889	31.34	53.2933	94.9624	22.2368	20.9164	37.0437	20.7971	58.496	66.9115	62.7	19.4143	124.745
94.2499	105.719	34.3108	120.613	136.95	95.4339	135.971	62.2446	157.864	12.71	143.038	98.0013	138.815	103.499	126.596	79.8456	92.3003	112.39	98.2927	147.708	55.8534	82.9269	103.462	60.7207	144.296	111.456	106.897	92.8732	88.7277	89.6215	71.8589	65.7846	55.9026	106.05	181.062	90.9769	216.188	138.081	50.9405	106.418	138.077	79.5925	54.4666	91.1134	47.6706	113.426	122.399	14.084	41.9807	160.083
50.8575	6.34945	83.5391	13.3401	84.9893	43.0334	84.3646	102.175	97.3062	122.967	39.577	27.9866	46.8605	7.95773	21.0855	54.5235	72.844	17.4203	74.3418	65.5005	60.9327	76.6906	72.0523	64.6274	74.8155	79.7387	11.694	35.193	42.2455	96.6987	136.552	49.3111	75.1425	93.2014	108.393	35.1944	147.276	74.5679	60.5501	17.4588	32.9356	51.5506	56.1193	65.7788	62.983	24.3704	71.3417	109.223	81.6635	156.258
39.4186	20.6638	87.774	13.1259	63.9774	32.3562	63.4406	97.7157	75.0383	130.621	24.3896	21.5891	25.2874	28.6425	11.5701	48.6222	60.8725	7.03905	60.7164	43.1527	75.9045	67.3149	56.9784	64.1665	52.4557	63.0659	14.8601	56.6787	35.4186	85.9105	132.3	64.9033	74.0327	78.575	86.0198	29.9552	124.976	52.7036	72.4618	12.5928	46.1438	46.5305	65.0437	54.3253	71.4788	6.49622	51.7045	119.952	83.7741	138.33
64.3394	95.7749	29.0922	107.374	96.2579	69.2347	95.326	12.4512	117.084	54.0929	123.033	78.9756	113.17	97.5803	110.871	51.9095	52.3808	95.9227	57.67	116.104	72.8264	41.9295	63.7872	37.3	108.293	69.5022	93.6606	101.002	64.8634	41.5692	36.0511	76.1781	26.8029	59.773	142.022	70.4187	173.911	101.009	61.8106	90.5356	134.433	53.718	55.448	54.4155	50.9416	93.8415	84.2558	62.2899	24.1335	110.238
59.0473	80.0093	118.226	72.0961	22.5697	60.2899	23.1701	106.734	16.2787	162.193	56.1958	66.6291	39.2842	88.2336	66.1336	73.1054	63.0731	65.7585	57.8052	20.2438	125.81	73.5163	51.643	91.9218	8.81496	47.2377	73.3299	115.627	67.4337	80.5077	135.674	116.798	97.2071	62.778	29.0823	68.8421	67.2879	14.5664	118.474	68.3973	100.729	73.9737	108.071	62.1689	112.554	59.1957	31.1801	158.624	110.905	96.5154
83.3396	87.0826	29.9733	102.347	129.323	82.8673	128.347	67.1403	149.724	34.5286	126.139	82.5513	123.964	83.9391	108.848	69.5195	86.484	95.3593	92.4367	135.018	33.978	78.5784	96.7157	51.8259	133.794	105.653	89.1268	71.1278	75.7825	89.9658	85.6329	44.4673	50.8938	103.762	171.39	76.5774	208.11	128.33	30.7388	89.4683	117.309	68.4242	37.0067	83.6683	30.9314	97.3553	113.813	18.0335	38.4178	163.455
72.5695	92.4493	14.4523	106.23	112.711	75.066	111.739	37.5153	133.71	32.9648	126.133	80.4888	119.577	92.0757	111.239	58.2701	67.8076	96.3864	73.7329	126.375	54.923	58.0672	79.1826	39.286	121.463	86.7419	92.1594	88.4391	68.9693	64.1223	54.7642	61.4018	32.2364	80.6074	157.504	72.5822	191.796	114.866	45.628	90.5018	128.571	58.6986	43.5723	67.3591	37.1805	96.1332	98.7294	36.9912	18.9915	135.331
34.1985	68.402	32.2752	78.6113	71.3303	39.088	70.3559	27.5679	92.3155	74.3737	92.959	49.7514	83.0134	71.5478	81.495	21.9399	26.5304	66.7239	32.5209	86.8504	62.3197	17.5251	37.7944	14.0852	80.5238	45.707	65.3609	81.0055	35.1354	31.6004	62.1861	60.9956	10.2855	42.7319	116.134	41.2033	150.499	73.7002	50.8973	61.6429	107.642	24.1135	40.7108	26.0978	39.9085	64.1022	57.3838	74.3036	23.9476	105.446
49.4646	7.02417	85.0188	9.7002	81.9959	41.6404	81.3924	102.303	93.9295	125.094	35.9544	26.787	43.1161	11.4452	17.4141	54.0985	71.5538	14.3915	72.771	61.8324	63.9767	75.8696	70.2127	65.2182	71.3896	77.6387	10.0314	38.9575	41.4652	95.7219	136.802	52.3947	75.7025	91.525	104.722	34.4914	143.581	71.3302	63.1297	15.4504	33.326	51.2335	58.1911	64.5307	65.0351	21.3423	68.6348	111.781	82.7903	154.03
110.24	117.055	51.2092	132.313	154.087	110.757	153.108	80.0279	174.917	17.4823	155.935	111.817	153.103	113.824	138.773	95.9493	109.681	125.145	115.691	163.147	62.4939	100.512	120.701	77.086	160.611	128.907	119.038	99.3041	103.841	107.578	86.7383	73.6458	73.1627	123.926	197.717	105.373	233.327	154.632	60.6585	119.225	146.544	95.3878	66.6701	108.138	60.2741	126.883	139.254	11.9923	59.2753	177.746
66.2463	64.584	124.983	51.6303	53.6292	63.1477	53.8031	124.059	50.7515	169.309	27.5774	61.1615	19.8035	72.0032	44.0384	80.12	80.1674	51.4311	76.6451	17.5321	119.89	89.9159	70.6258	98.9179	33.4891	70.6682	59.2607	99.8816	69.5076	102.863	156.554	109.129	106.982	88.1729	49.1384	67.292	85.8552	40.1326	115.428	56.4749	72.7249	79.5066	106.827	76.2771	112.72	47.3012	52.9556	161.258	119.237	131.121
70.759	83.8101	11.9165	98.3226	114.49	71.7981	113.509	48.1482	135.267	35.0727	119.968	74.6585	115.261	82.4352	103.968	56.3923	70.3943	89.4975	76.4087	124.097	41.2836	61.6817	81.2178	37.4054	120.995	89.6697	84.4083	75.9995	65.0903	71.5238	68.7206	48.6402	33.9359	86.1854	158.019	67.456	193.701	114.946	32.7967	83.5279	118.217	56.0223	32.9709	68.5194	26.1463	90.1829	99.5588	30.1472	20.4249	144.649
15.1216	49.8978	45.1359	58.7864	60.0608	18.7501	59.0925	47.5737	80.2788	89.5464	72.5407	29.8129	63.1889	54.2332	61.2557	1.71856	21.9826	46.6533	26.7018	68.9326	59.8467	21.388	29.0157	18.6177	65.0331	38.6492	46.053	68.8509	14.8892	41.6243	82.2069	54.7628	25.8602	43.9826	102.222	21.4445	138.65	59.1066	49.8401	41.8574	89.0711	4.91681	38.6271	16.2365	41.2881	43.7134	44.3698	85.2718	38.4802	110.022
34.2718	41.8471	36.3492	55.4578	82.1684	31.983	81.2321	57.9198	101.392	78.5637	76.4501	31.3614	72.5634	42.4751	60.6725	23.3998	46.1552	46.0319	51.0236	83.537	35.7616	43.3495	53.0656	19.3547	83.5004	62.7484	41.3953	48.3025	24.8267	62.4074	91.0515	30.5652	29.3593	67.8668	121.328	24.964	159.078	78.7854	26.5782	40.0745	79.4124	20.8225	15.823	40.5413	20.759	46.7353	66.0418	69.1095	34.0623	133.688
[truncated: 95 more columns]
