# Supplementary material for: A novel user-centric happiness model for personalized tour recommendations
Source: PeerJ Comput Sci. 2025 Apr 22;11:e2837. doi: 10.7717/peerj-cs.2837 (PMC12192884; doi:10.7717/peerj-cs.2837)
Supplement: Supplemental Information 3 [file peerj-cs-11-2837-s003.zip › HM/pr01_10/pr03/HC/Time_Window.txt]

0	1000
392	514
310	452
453	612
472	605
169	267
154	274
97	266
286	386
185	293
467	596
346	436
455	604
277	404
436	562
88	208
301	440
144	253
396	519
433	533
203	363
376	486
370	506
244	335
320	413
473	631
242	420
445	539
105	217
193	359
292	388
287	439
285	422
409	557
417	580
290	428
169	299
145	251
147	241
87	189
362	516
273	407
279	429
418	547
388	494
442	544
269	397
451	578
463	582
152	249
182	272
91	195
269	447
198	375
76	213
134	254
201	339
274	432
167	288
270	448
460	595
318	471
111	234
400	558
91	214
109	269
324	468
203	335
176	350
86	216
315	416
355	448
243	422
420	577
324	457
311	475
92	212
470	635
390	515
253	373
304	411
269	438
204	370
456	571
182	273
293	412
170	317
183	276
251	400
325	460
315	416
310	441
95	266
378	526
406	545
436	535
334	461
292	411
430	575
141	299
355	532
135	238
193	321
192	322
185	291
115	286
111	284
339	493
214	351
452	553
282	419
412	532
447	603
350	524
337	456
110	235
119	268
280	396
82	214
418	574
201	320
429	580
90	190
353	511
394	537
358	455
131	274
369	520
270	449
287	408
85	177
258	352
356	450
226	318
363	482
359	512
232	408
315	442
196	335
187	288
354	500
270	374
474	617
375	476
464	559
