# Supplementary material for: A novel user-centric happiness model for personalized tour recommendations
Source: PeerJ Comput Sci. 2025 Apr 22;11:e2837. doi: 10.7717/peerj-cs.2837 (PMC12192884; doi:10.7717/peerj-cs.2837)
Supplement: Supplemental Information 3 [file peerj-cs-11-2837-s003.zip › HM/pr01_10/pr04.txt]

5 12 192 4
440 185
 0 -12.284 9.158 0 0 0 0 0 1000
 1 -44.629 -55.640 6 11 4 1 15 394 503
 2 36.096 64.935 16 11 4 1 15 243 354
 3 -25.470 44.580 7 23 4 1 15 123 249
 4 -33.954 -73.059 20 16 4 1 15 104 225
 5 45.654 35.730 7 16 4 1 15 467 616
 6 14.954 -36.719 8 2 4 1 15 198 324
 7 -1.477 47.205 4 1 4 1 15 240 386
 8 2.155 -40.912 23 25 4 1 15 193 369
 9 22.992 1.398 4 24 4 1 15 312 442
 10 -28.857 5.957 5 14 4 1 15 130 250
 11 -48.120 94.116 15 6 4 1 15 313 457
 12 7.239 17.322 12 20 4 1 15 189 301
 13 4.614 27.051 12 10 4 1 15 308 407
 14 -13.971 28.198 18 11 4 1 15 380 471
 15 12.946 -11.688 19 2 4 1 15 472 600
 16 -36.670 23.102 17 22 4 1 15 227 373
 17 -4.224 -49.310 2 2 4 1 15 360 472
 18 1.093 -7.135 15 12 4 1 15 343 462
 19 -56.958 27.905 10 9 4 1 15 440 556
 20 -80.994 -77.686 3 21 4 1 15 76 250
 21 72.260 59.027 24 10 4 1 15 379 516
 22 -21.655 1.636 1 13 4 1 15 295 454
 23 -20.154 -62.415 22 25 4 1 15 81 244
 24 -48.157 6.287 22 9 4 1 15 417 515
 25 -5.078 61.597 17 19 4 1 15 75 200
 26 17.145 -47.046 7 22 4 1 15 447 548
 27 -16.064 8.557 11 4 4 1 15 120 233
 28 6.683 -27.069 4 4 4 1 15 77 224
 29 15.027 -34.979 15 7 4 1 15 172 330
 30 37.946 73.914 15 20 4 1 15 140 312
 31 -41.199 -43.018 9 17 4 1 15 71 216
 32 32.538 11.786 15 19 4 1 15 147 258
 33 -20.306 -20.239 1 12 4 1 15 412 548
 34 -35.480 19.135 13 2 4 1 15 156 315
 35 58.038 56.659 17 13 4 1 15 107 249
 36 -36.694 -6.256 17 24 4 1 15 268 438
 37 0.446 -46.735 25 22 4 1 15 251 423
 38 -19.690 38.977 5 17 4 1 15 128 283
 39 -47.339 20.911 25 19 4 1 15 144 268
 40 -79.236 -57.678 2 4 4 1 15 120 228
 41 5.597 -34.076 9 12 4 1 15 114 284
 42 34.454 -8.289 7 22 4 1 15 327 441
 43 18.500 -51.154 5 2 4 1 15 349 482
 44 -4.346 -44.525 3 19 4 1 15 229 357
 45 -14.148 -74.164 17 3 4 1 15 308 415
 46 19.867 77.515 12 5 4 1 15 226 353
 47 -50.079 17.871 21 22 4 1 15 115 225
 48 42.786 -79.883 18 6 4 1 15 408 526
 49 1.520 -29.034 8 9 2 2 5 10 73 198
 50 14.728 -3.436 14 8 2 2 5 10 180 315
 51 -26.166 -48.999 22 24 2 2 5 10 146 256
 52 -63.873 -5.273 16 15 2 2 5 10 461 556
 53 -54.138 7.086 21 16 2 2 5 10 165 328
 54 17.932 -34.094 7 9 2 2 5 10 310 400
 55 -98.706 34.552 12 1 2 2 5 10 70 229
 56 28.802 -8.582 2 18 2 2 5 10 196 363
 57 2.716 90.594 5 17 2 2 5 10 127 244
 58 -31.024 48.938 3 18 2 2 5 10 394 490
 59 -46.545 42.316 11 2 2 2 5 10 412 589
 60 27.289 58.179 2 25 2 2 5 10 444 584
 61 28.815 -28.027 7 21 2 2 5 10 346 514
 62 -26.099 11.328 20 19 2 2 5 10 326 428
 63 0.537 -26.221 7 10 2 2 5 10 106 280
 64 -50.458 7.812 11 2 2 2 5 10 453 546
 65 30.005 19.092 24 21 2 2 5 10 478 589
 66 -12.604 22.058 15 20 2 2 5 10 324 430
 67 22.009 -8.636 5 21 2 2 5 10 465 615
 68 8.942 2.875 25 2 2 2 5 10 476 613
 69 -19.812 0.922 12 6 2 2 5 10 139 247
 70 -4.230 31.250 22 2 2 2 5 10 444 538
 71 17.975 -0.409 11 12 2 2 5 10 65 237
 72 -2.350 42.938 16 12 2 2 5 10 317 479
 73 -16.516 68.085 10 5 2 2 5 10 167 344
 74 -1.190 42.023 3 5 2 2 5 10 260 397
 75 56.635 -44.019 10 8 2 2 5 10 289 460
 76 57.483 35.504 17 15 2 2 5 10 144 256
 77 -26.099 7.477 2 8 2 2 5 10 270 383
 78 7.489 -57.239 21 7 2 2 5 10 377 501
 79 -22.095 55.780 16 14 2 2 5 10 112 285
 80 19.867 38.824 6 18 2 2 5 10 185 343
 81 5.310 49.219 12 17 2 2 5 10 176 297
 82 15.155 6.299 23 5 2 2 5 10 324 429
 83 5.481 -31.500 23 6 2 2 5 10 273 435
 84 7.959 -28.662 18 9 2 2 5 10 172 315
 85 -75.812 4.010 18 24 2 2 5 10 123 302
 86 -43.671 -61.646 14 13 2 2 5 10 381 475
 87 -2.576 -62.140 2 5 2 2 5 10 477 586
 88 -18.842 -36.884 11 4 2 2 5 10 196 287
 89 20.844 21.167 24 22 2 2 5 10 222 327
 90 3.137 -19.220 14 24 2 2 5 10 207 330
 91 -20.361 18.878 3 25 2 2 5 10 104 275
 92 -0.897 -54.938 21 9 2 2 5 10 468 638
 93 -29.553 9.277 8 8 2 2 5 10 417 574
 94 5.048 -35.046 19 8 2 2 5 10 146 251
 95 27.759 48.712 7 25 2 2 5 10 345 508
 96 12.079 -42.346 19 7 2 2 5 10 386 483
 97 -51.270 41.144 23 24 1 4 1 2 4 8 173 265
 98 -29.077 4.291 8 16 1 4 1 2 4 8 167 305
 99 -18.555 -14.819 18 15 1 4 1 2 4 8 188 279
100 7.855 -49.451 7 7 1 4 1 2 4 8 289 449
101 -19.116 -32.086 1 17 1 4 1 2 4 8 423 522
102 17.651 -52.271 9 9 1 4 1 2 4 8 222 391
103 16.907 -62.964 5 14 1 4 1 2 4 8 121 258
104 18.988 6.219 23 20 1 4 1 2 4 8 425 578
105 -68.878 -64.539 18 6 1 4 1 2 4 8 212 318
106 -13.361 20.264 5 17 1 4 1 2 4 8 345 438
107 -44.440 63.721 17 23 1 4 1 2 4 8 124 222
108 -6.500 71.436 9 14 1 4 1 2 4 8 75 176
109 -51.978 25.409 19 19 1 4 1 2 4 8 221 378
110 -0.739 59.491 20 21 1 4 1 2 4 8 68 181
111 -64.679 83.038 1 6 1 4 1 2 4 8 322 476
112 -11.273 -35.944 18 1 1 4 1 2 4 8 197 359
113 -16.864 7.776 15 22 1 4 1 2 4 8 147 282
114 19.843 -49.805 10 7 1 4 1 2 4 8 88 187
115 -16.284 -2.936 8 14 1 4 1 2 4 8 128 230
116 8.356 67.041 14 7 1 4 1 2 4 8 347 512
117 30.878 24.316 15 25 1 4 1 2 4 8 439 563
118 93.524 -20.233 17 17 1 4 1 2 4 8 318 423
119 -9.332 -56.177 9 10 1 4 1 2 4 8 477 585
120 -34.442 -63.312 13 23 1 4 1 2 4 8 375 490
121 20.941 -5.646 18 22 1 4 1 2 4 8 414 526
122 -3.418 89.594 20 3 1 4 1 2 4 8 196 349
123 -18.738 45.227 8 14 1 4 1 2 4 8 342 435
124 2.435 -30.524 2 14 1 4 1 2 4 8 184 345
125 -28.864 56.616 7 2 1 4 1 2 4 8 308 451
126 76.880 -29.901 6 2 1 4 1 2 4 8 409 510
127 -90.466 10.278 12 21 1 4 1 2 4 8 123 228
128 -35.101 46.545 12 10 1 4 1 2 4 8 479 655
129 -48.395 43.854 25 10 1 4 1 2 4 8 131 222
130 -40.997 26.703 6 5 1 4 1 2 4 8 152 277
131 13.696 34.607 5 9 1 4 1 2 4 8 158 291
132 -71.472 11.450 20 15 1 4 1 2 4 8 322 474
133 -36.230 51.904 2 19 1 4 1 2 4 8 345 496
134 -39.465 4.907 25 7 1 4 1 2 4 8 429 539
135 -16.565 23.773 7 11 1 4 1 2 4 8 226 318
136 10.754 -28.552 6 2 1 4 1 2 4 8 296 421
137 -23.029 47.015 21 25 1 4 1 2 4 8 197 338
138 -8.807 21.216 19 14 1 4 1 2 4 8 369 480
139 -40.039 27.435 22 15 1 4 1 2 4 8 473 633
140 -37.445 -41.040 8 12 1 4 1 2 4 8 372 548
141 48.224 0.085 19 11 1 4 1 2 4 8 401 545
142 -0.323 68.237 6 17 1 4 1 2 4 8 424 599
143 -14.294 -33.423 24 4 1 4 1 2 4 8 393 504
144 -1.440 -34.814 15 24 1 4 1 2 4 8 453 614
145 -34.454 42.346 25 8 1 4 1 2 4 8 92 249
146 8.679 -66.180 6 20 1 4 1 2 4 8 254 402
147 -61.249 -51.367 21 12 1 4 1 2 4 8 66 230
148 -1.093 9.912 4 10 1 4 1 2 4 8 233 372
149 -16.565 66.547 10 12 1 4 1 2 4 8 249 411
150 8.435 52.838 16 9 1 4 1 2 4 8 144 243
151 -22.034 -36.896 12 16 1 4 1 2 4 8 295 409
152 15.765 17.322 13 23 1 4 1 2 4 8 478 647
153 9.003 -18.695 2 15 1 4 1 2 4 8 128 246
154 -4.584 3.491 3 10 1 4 1 2 4 8 463 576
155 8.875 40.662 10 21 1 4 1 2 4 8 379 545
156 26.093 -33.966 18 2 1 4 1 2 4 8 257 429
157 -32.501 39.526 18 16 1 4 1 2 4 8 154 252
158 -32.629 -82.581 11 15 1 4 1 2 4 8 456 603
159 -98.486 22.021 7 11 1 4 1 2 4 8 242 370
160 -59.052 4.163 18 11 1 4 1 2 4 8 217 375
161 7.428 -2.570 15 17 1 4 1 2 4 8 353 519
162 -59.601 12.469 5 3 1 4 1 2 4 8 118 281
163 -11.224 -31.830 20 9 1 4 1 2 4 8 207 334
164 -16.809 -35.040 9 1 1 4 1 2 4 8 137 298
165 21.863 18.140 22 13 1 4 1 2 4 8 195 332
166 45.038 -61.316 13 1 1 4 1 2 4 8 142 283
167 -48.816 25.568 24 2 1 4 1 2 4 8 78 230
168 -32.184 -16.736 4 22 1 4 1 2 4 8 411 574
169 12.439 -41.492 16 10 1 4 1 2 4 8 284 430
170 -21.082 -77.075 16 4 1 4 1 2 4 8 327 422
171 -17.822 -18.518 14 9 1 4 1 2 4 8 64 173
172 48.334 93.518 14 11 1 4 1 2 4 8 335 439
173 -18.677 49.005 25 3 1 4 1 2 4 8 418 535
174 12.140 30.042 23 19 1 4 1 2 4 8 259 422
175 3.113 -40.302 23 19 1 4 1 2 4 8 183 334
176 17.133 37.079 4 4 1 4 1 2 4 8 331 471
177 22.577 0.836 17 19 1 4 1 2 4 8 329 460
178 -30.426 52.942 12 15 1 4 1 2 4 8 138 281
179 33.765 -67.108 11 21 1 4 1 2 4 8 236 414
180 5.414 1.532 24 25 1 4 1 2 4 8 130 223
181 72.156 30.103 22 4 1 4 1 2 4 8 159 302
182 -24.109 -34.625 10 3 1 4 1 2 4 8 91 190
183 17.413 75.146 10 6 1 4 1 2 4 8 368 501
184 10.638 -60.052 10 6 1 4 1 2 4 8 462 597
185 -5.176 -48.999 5 21 1 4 1 2 4 8 259 404
186 -19.342 21.118 13 25 1 4 1 2 4 8 479 633
187 -46.802 -14.661 18 10 1 4 1 2 4 8 99 218
188 -16.779 43.439 25 25 1 4 1 2 4 8 302 429
189 14.093 -13.605 12 19 1 4 1 2 4 8 298 429
190 -21.063 26.019 18 19 1 4 1 2 4 8 255 419
191 39.813 -40.668 9 22 1 4 1 2 4 8 455 588
192 52.057 30.334 23 5 1 4 1 2 4 8 134 231
