# Supplementary material for: A novel user-centric happiness model for personalized tour recommendations
Source: PeerJ Comput Sci. 2025 Apr 22;11:e2837. doi: 10.7717/peerj-cs.2837 (PMC12192884; doi:10.7717/peerj-cs.2837)
Supplement: Supplemental Information 3 [file peerj-cs-11-2837-s003.zip › HM/pr01_10/pr04/Connection_2.txt]

0.540840729607108	0.942544622604836	0.330969263737404	0.619098576012065	0.328631895628382	0.831642717771347	0.858039083692818	0.672894464042693	0.837122688227140	0.660060196564477	0.537083898283101	0.678425088461109	0.439889939524979	0.426484192324949	0.0716151436079824	0.174774635270422	0.246967314080811	0.938618235539458	0.453965650785940	0.600314009193097	0.772313738978604	0.856775405177782	0.573115801590450	0.264044500623339	0.578003640504506	0.964172496045016	0.589462776989114	0.531619213853534	0.0607199091645743	0.232454137920426	0.827290235879098	0.815178936365567	0.198087843211853	0.697465280912154	0.0674738432408669	0.374408732852064	0.390442123428968	0.177234590742231	0.275973037047438	0.611861789881953	0.679775587570993	0.396795047740989	0.0498349306753414	0.853338239494047	0.942131787309103	0.280304306345674	0.801815141132208	0.749120651041156	0.563308491095405	0.319554178321396
0.855971034685715	0.109040323037234	0.481528762746415	0.900173381009270	0.878620598204810	0.817217913331119	0.528295288035744	0.827051942066166	0.232174899706424	0.827100440445682	0.522711037426947	0.643661088666823	0.714184301880641	0.0891005819223920	0.377772083406364	0.390515585780077	0.225380454611498	0.499967221405974	0.685939228293158	0.542020245755880	0.0956380389727874	0.160754897897482	0.189760787409371	0.540539061396449	0.154056331761117	0.593570449429478	0.325176618859686	0.421014681470223	0.950883886555301	0.178446063169723	0.678165406347626	0.421816589337603	0.808563937653922	0.0235147337923383	0.252710339314240	0.890649389365567	0.797894045199837	0.406756902387230	0.668142802765621	0.401267676354078	0.813854217790307	0.233023651528356	0.216970571952985	0.729313385883899	0.519828190407815	0.0460555879174839	0.574016057162697	0.758209133167072	0.611297568321653	0.648342931099960
0.933035670176401	0.736788631514133	0.713558405368934	0.885662044167015	0.327086188838108	0.834986696247452	0.318409228888338	0.325097363728254	0.838986460569423	0.154018499023062	0.218666144676669	0.423175435148061	0.752526562094003	0.285433030224141	0.449411398111200	0.393845600307225	0.119051249947037	0.575658385311956	0.0357620242712509	0.719042720826815	0.144582148249977	0.523636368908255	0.753576887481987	0.378400354798585	0.421695450252374	0.595469139376663	0.0510117759563676	0.0948732025059930	0.0589751003195675	0.321296058354403	0.387777910766798	0.518862317647183	0.629178589752453	0.174171814947742	0.00194343262854912	0.968095447118699	0.194395135318348	0.779434869591507	0.493877900839260	0.545153980255280	0.893711954142939	0.214581562391608	0.110699761932642	0.328707467585253	0.173203494602105	0.631992292002557	0.538679777301000	0.247271572466989	0.891289770644480	0.789518047034701
0.346566786594184	0.612526563977702	0.807488737494492	0.0784304251915876	0.450369057349228	0.754243940177743	0.836977841443118	0.467688993918173	0.129637689495613	0.715132673113135	0.368618493734608	0.665674769709391	0.807362641324151	0.244913273669487	0.338725616708168	0.187758842248749	0.159928787341814	0.506690706211569	0.672102235347159	0.538764727490197	0.0941048611089456	0.736292802207394	0.415414842753332	0.0889441886045239	0.570617114717186	0.0658862148628667	0.873842143988662	0.344957216351424	0.481949781868600	0.266018357980583	0.450181573746120	0.887600593448047	0.234788572321452	0.636354410546492	0.604369250534223	0.233911788699145	0.516753858688428	0.0463016052269400	0.151075682693593	0.470671260608514	0.874941928881434	0.0181874758087824	0.601279542013467	0.0802424650530740	0.460960730948865	0.732677058950514	0.787243019766442	0.962994676578410	0.505982441853786	0.885685301445864
0.541741028540983	0.318074733709393	0.917798787983355	0.628670342918507	0.502705000457895	0.798940025333512	0.00796896981041539	0.0974841000286346	0.680143661318760	0.112808725773199	0.650264621920559	0.921031492148088	0.929915334725007	0.194640012035538	0.420727161556530	0.357278165927975	0.902916932326402	0.948794432180725	0.732325590689679	0.760280716490156	0.603628541696435	0.850949696726441	0.487500899681629	0.701920529101292	0.505784501909935	0.400444013179807	0.676267273686103	0.0896733218555532	0.765939951679514	0.604630522932136	0.0312087602278308	0.174674620886352	0.0169091610566169	0.652619669509635	0.648785094502939	0.656290317965070	0.370898873746368	0.975347271492963	0.225828919513177	0.0504910587833178	0.0699893117241789	0.295198397287103	0.187492174190494	0.744991086393041	0.378555898149977	0.0461202387901741	0.508652212168326	0.247781779913031	0.215076997579884	0.0360853636700392
0.862134674068329	0.788601460857816	0.00626963032272931	0.926545802771950	0.540281570436718	0.391546467564161	0.758916172526858	0.154782082348227	0.972480739661737	0.871896459150621	0.278657846441861	0.579825189371498	0.461804105219041	0.135158966203041	0.163494890232492	0.298068639253681	0.202455064830216	0.0382877981475301	0.113945443155818	0.960760317784822	0.247212704354370	0.317178446145948	0.623180478645189	0.373484074108146	0.848366248682147	0.785041228881382	0.949707117518444	0.835898096159180	0.213310350070398	0.884022714296901	0.451147605475349	0.716021357665825	0.339589233154617	0.737229690988618	0.552664393794992	0.605547000521499	0.400218602070901	0.903881267287288	0.418911029067845	0.468095549143613	0.768228931351221	0.750659902260277	0.832771419420947	0.712078858229036	0.571210234268412	0.0930708956541059	0.977275199174484	0.883893831372284	0.702333136140856	0.702342146895876
0.0911874294397387	0.0735993311354264	0.762945534410623	0.710218769647559	0.511012599102260	0.884261632985871	0.356219367460068	0.716280706053477	0.384651773472009	0.561327158506759	0.767953525577922	0.142521641953811	0.975797913619382	0.644772490293388	0.154392659399212	0.0999942369315369	0.670429634627355	0.178643087400027	0.418524424923982	0.568069420398775	0.743373327136851	0.549744318506917	0.807558370692327	0.608499861343106	0.771798212670962	0.854081446844206	0.132164943371063	0.639575392059284	0.435877885736826	0.140545355070888	0.851405357032771	0.365196774706525	0.369515926579256	0.671357507798475	0.239041938580353	0.771981616729011	0.314452880012363	0.641463600925372	0.786464709603587	0.258744555794905	0.464419292115812	0.382937646075772	0.431764570820879	0.438949648817441	0.104359628246080	0.620901781881722	0.647571338186764	0.473037582948919	0.806623597045281	0.716399616549102
0.0691322186521304	0.321328237790513	0.582838573370950	0.453668402316198	0.0661313536090729	0.853646492010804	0.591654300057466	0.565422176081269	0.0110232459196143	0.659800141685216	0.144033647957939	0.221414254100210	0.571222829343437	0.179236948464917	0.910880208241259	0.559375764617823	0.829283934976717	0.653727859651234	0.680920526685493	0.393818558905479	0.336649166035047	0.160502320316851	0.155092632985382	0.326289370022831	0.914348616454993	0.346518051930525	0.159438697197697	0.495023905916817	0.928681886452248	0.535555685952992	0.313000366768514	0.769001521080395	0.806961734501883	0.0428256959265556	0.193766550041301	0.435428914880741	0.600235088537509	0.579778517403212	0.490005405749071	0.968327299899302	0.953824050911391	0.372220996819562	0.732269726923468	0.209259203270752	0.338638951965479	0.468036231790360	0.635555524917711	0.358101972114611	0.671124954042416	0.107384845782793
0.993449654398496	0.0262409551410645	0.326868056988552	0.823989424368111	0.600387625340616	0.583540852899617	0.489211131951126	0.754521241344876	0.603536536350262	0.436507231138593	0.576943234943698	0.607075299271999	0.351316694357216	0.144804159108933	0.216649146950214	0.177903387735502	0.292522080797148	0.189578496228391	0.449476830054760	0.102203089336377	0.760348608386832	0.327227350502762	0.997182895451774	0.542134431521205	0.514297816269694	0.790452423852892	0.364614211057789	0.995655999264856	0.0416730633557624	0.969466684067813	0.908191026528265	0.634086765461855	0.529370988380973	0.993959931109955	0.802581356789570	0.125546081740986	0.945262227600349	0.767447687332043	0.876392002325130	0.747839109027397	0.471133337566951	0.0124369196782017	0.189385157880403	0.884978855397097	0.196372682102826	0.438487852917166	0.863511266131270	0.0703187302378167	0.529853980888116	0.234652969926738
0.638147758094615	0.471403078362580	0.315247011814370	0.147004149074915	0.615500404703427	0.306427734838156	0.0968188119522153	0.884658843226879	0.656994519054533	0.518237180254855	0.939585206993598	0.131168864746022	0.131776667011438	0.479710709518019	0.902905862955860	0.134943281957192	0.884804457883653	0.0883758577849296	0.355275715183646	0.717990284396526	0.831357583313081	0.614105683233517	0.390521311966548	0.768716484184703	0.498164369894292	0.894446172669516	0.993098856082384	0.885346292417283	0.396267846050060	0.0201752482211932	0.383082105773816	0.828247358149800	0.184075008150248	0.298973881124279	0.170803104576981	0.0199141579715824	0.416557760474659	0.158781054448351	0.250026018175525	0.0664665554860295	0.0491066802475919	0.332151874064515	0.198535562011153	0.940725309311297	0.237727468981133	0.874914773075547	0.0714235012562442	0.354275727501537	0.913084740851697	0.556781354858881
0.780229531005875	0.674014645128917	0.678443821065344	0.280792821709581	0.384217920228584	0.564076078690296	0.0478931996887518	0.551343765775273	0.00233363271015907	0.669742331699193	0.0752421785177196	0.739495165641121	0.522017205789064	0.0600279464735138	0.908094301109715	0.203379915344028	0.620728242271474	0.446264263447836	0.588608820769942	0.150534032254942	0.749625256128242	0.927606539526868	0.543573561157167	0.413343535150830	0.364247568277523	0.866644785126913	0.192175457832176	0.171230563463342	0.266850459910287	0.693692274999850	0.415445626126585	0.796202151163748	0.642756699162697	0.806671575723277	0.869638180655603	0.198783807704847	0.330837515707518	0.271281711590111	0.219729017939931	0.430275925932115	0.113426956595119	0.0818715617154959	0.248363272269607	0.247461067250165	0.266618547941316	0.327654521055499	0.217371903958590	0.593970046993818	0.302967275695105	0.360674255791844
0.342530673136774	0.216072814765077	0.149962498778578	0.730616794090955	0.544863429166475	0.711227513605135	0.481060637739699	0.940730108314626	0.587921219854178	0.363331785782090	0.550579851822378	0.509818286244080	0.0788072344457208	0.757775782193553	0.475671139591125	0.0114329973374994	0.478733845457488	0.304548618596930	0.450249360391824	0.260241761378883	0.322588382761563	0.626810601789164	0.577225209409418	0.272033672563188	0.675026251302439	0.690425870004310	0.419983787287912	0.0781921230775963	0.775299314952911	0.575849792205225	0.670200396273754	0.448062082152152	0.168354265007364	0.182314968633710	0.567698831159657	0.294459506063436	0.754940904872502	0.0669232866931664	0.530640629104123	0.710019259836653	0.214266568399354	0.453489156780363	0.0120941574158078	0.602554435085944	0.473056955498215	0.577028963313062	0.941739215116331	0.353885204414633	0.305778701853905	0.506747902842619
0.496779501513692	0.873736910653125	0.341834338891276	0.410116448874044	0.413088806837645	0.401052923537820	0.949794237427477	0.458116996004241	0.162384575301459	0.701580575310975	0.863652224036302	0.372823643823759	0.576218413816304	0.474113699657614	0.409097597906002	0.854607435506024	0.627107363948127	0.476434141570665	0.702758034792588	0.699815006220498	0.805631011766198	0.998823354435319	0.406050082496253	0.213291303197549	0.284976624304399	0.386483523655867	0.774487175288760	0.633685311917091	0.976329606397353	0.131060498574616	0.288479666722787	0.518111704473389	0.210174287512638	0.472043017448777	0.214775739716047	0.710921984669563	0.551898548649400	0.0851516527226890	0.0720775076311145	0.569864369247666	0.792596871987444	0.318574152578859	0.444678629252264	0.635948783934263	0.978818232293437	0.407815044616582	0.680754769718901	0.650683127182281	0.519604887147011	0.105630527467354
0.396087952854472	0.362064710938335	0.973370161684662	0.406374321148390	0.00831056559037302	0.187390376605538	0.792124968194666	0.875830958434782	0.113403513157166	0.221705873498525	0.255089395169801	0.0529828150650367	0.975310646126869	0.690428430006916	0.980262518699200	0.608383698184905	0.496440980854801	0.349337256341053	0.00175025992302724	0.582418518098695	0.428630988579079	0.0941076048730937	0.267306164699709	0.466356972844318	0.369689268166544	0.233014381246015	0.427580002399834	0.224067131632349	0.887683308262185	0.937062893449950	0.934161597314928	0.0667966834463388	0.400286968091762	0.511821527886501	0.837900117986619	0.521397051841000	0.282035011474552	0.742375983426989	0.416660918883812	0.164013021977453	0.235345445230179	0.923487190018537	0.552083461150748	0.0504542285630485	0.00523668271862188	0.556381143269497	0.330944293721976	0.545351030085291	0.379852214359304	0.345885157188835
0.831482444127362	0.665280087432347	0.359269454606073	0.912668795082034	0.636049937230895	0.545536084515253	0.602089553357347	0.346137890456428	0.118308104093452	0.915891408210469	0.281004523376679	0.964134540745300	0.947146442502591	0.292157886678033	0.718254548549726	0.0337980652455707	0.778405568064044	0.372048517832178	0.532256025449206	0.867020209293706	0.510322468940207	0.0383094284928653	0.627026605380723	0.617516767474690	0.493379572420928	0.764525934576549	0.670984388021082	0.920270516074931	0.109509024581837	0.184540740201443	0.342665303876590	0.0715652661917559	0.00118582249665289	0.928432935536847	0.923618499591887	0.494884417014022	0.585572376787889	0.111290638864740	0.814346826756993	0.774703299568732	0.922378101613898	0.552596775183717	0.422567572331139	0.586498312226834	0.750520738962834	0.650913810445496	0.426512355384616	0.223412034998694	0.418378062544129	0.603349168283765
0.386308463297909	0.633192174302513	0.871399765917400	0.755696372019179	0.734798478147865	0.924476811949125	0.863457404320759	0.244720584316052	0.782719929721048	0.753808422077063	0.677923693935409	0.0441878180021876	0.101476531595876	0.117425425254968	0.238946543591479	0.0816374407655977	0.965168243000331	0.886352363243576	0.540508973155255	0.346231769792842	0.143253924947745	0.0231382248472182	0.714225370266567	0.510434386094486	0.628682210785583	0.254658013014760	0.978903660813489	0.557375310755784	0.549449638156459	0.760650401204939	0.00799487680691124	0.432816729947143	0.587480546183653	0.553546690413068	0.287939032088865	0.915369492539103	0.883772296423430	0.513152186387026	0.932533237936651	0.0577146309811917	0.395128057274766	0.304911185785676	0.667154084237884	0.590831310841468	0.906052036284840	0.589328379240277	0.575164153341345	0.238384178135458	0.706455920342571	0.672201981239005
0.925473597050230	0.135340834607148	0.594349797270370	0.486940335072601	0.791082666563019	0.562901348095915	0.991922391168629	0.0822757549208992	0.794792591378824	0.0229072538269571	0.164414157729612	0.939691302964577	0.422605500092749	0.717851063514282	0.202255502177895	0.824541520834659	0.814706555994979	0.389939483591495	0.742667597547335	0.779304310075720	0.925189959833695	0.231552575333502	0.316171695886011	0.280105007674218	0.487264951432877	0.00101673373838607	0.110808610120133	0.845675824012141	0.660858438998752	0.795429924966190	0.0597243405585377	0.128361403140819	0.161812682130179	0.519885475016234	0.496639289445260	0.620522830603058	0.336965815377745	0.209839095591004	0.953414699516971	0.00527478556340355	0.524968621663021	0.0485258927328038	0.281859772333742	0.382811691554178	0.0729303589643713	0.859301837790343	0.458440891868012	0.319614806305391	0.469706860550221	0.449615503877348
0.391685115247517	0.211647085913065	0.637361274100687	0.237431331763394	0.461923337146906	0.965728782468799	0.125062859840753	0.764391118788914	0.0533447045856036	0.378309391916203	0.333513312653543	0.163291188818319	0.664451547755810	0.744934206656550	0.692639691812008	0.694887597430666	0.435460604740453	0.191730703238653	0.889381696633984	0.178012114466555	0.460203989080189	0.214243814046302	0.137594517206530	0.366579714388237	0.509032304029965	0.319139059806808	0.851210916512204	0.501525116577313	0.168550098992408	0.104418905839593	0.131589676746383	0.677218261399918	0.513232344464439	0.387258893326326	0.428773979921599	0.640141952038961	0.276676540444217	0.345848821680267	0.530595189496380	0.889849828569792	0.388183440855459	0.0367130398567170	0.890104295103918	0.900114326747884	0.660390783437700	0.0327679879574417	0.0309323605106487	0.604316347374112	0.938783996546494	0.553532089155317
0.600979576009270	0.133036569165816	0.310065026168047	0.373218964279778	0.271569966988438	0.232648574928860	0.327618025991156	0.354532166164994	0.0422921372684753	0.743655399197102	0.235010498060598	0.997645036183687	0.809226778377077	0.321442201673880	0.0921171519911914	0.0931014250113758	0.287335294172917	0.134753661646263	0.251460263311904	0.528568931126715	0.263851309123979	0.353169805496322	0.299360020046702	0.822303890408204	0.712996443972265	0.887473969354376	0.0362618395585577	0.795870319659623	0.426413569691752	0.764482458242482	0.657578114709466	0.0831202611591412	0.533155542742839	0.192135905145020	0.525970538044322	0.585846069567056	0.0688436770759616	0.329678548369453	0.00444208688017822	0.0793052912548744	0.718754514452151	0.747525922312725	0.816223649473448	0.681967835094151	0.411390165100552	0.824595409609513	0.133590895024412	0.587063996532749	0.758634590163251	0.483784097237461
0.310981031563517	0.805487569859936	0.139237490686047	0.878879588616685	0.228973744907983	0.320629317233402	0.777036494479246	0.251613981378298	0.180475802196130	0.518612803686181	0.775657492897960	0.100793826321850	0.861596646891901	0.856499690675201	0.886264770442880	0.156393557568807	0.795905765095211	0.459390511891061	0.767436593297423	0.356872128408042	0.795544958037691	0.515753400390294	0.377742578558796	0.955381895966228	0.513771000667978	0.926719760146830	0.333547978224077	0.160370259460774	0.221016798316843	0.457001209310369	0.187526658170145	0.695513539446433	0.772015056418022	0.435721884139401	0.978043068637854	0.964173839720730	0.681138788893408	0.160941520371671	0.347496460115145	0.351745658982050	0.924856248632878	0.355656214342965	0.739888715332888	0.841948202932489	0.00617967492375582	0.961991355281890	0.506051876500237	0.456169797620972	0.491797900756341	0.0196945875586390
0.262826349902270	0.0725279913195798	0.631655444045392	0.851873645211812	0.883956081285762	0.0393688941903030	0.580793313893285	0.826821759662527	0.478168196178290	0.552356488027283	0.432050876480611	0.824344885635406	0.766867135388503	0.438244468168530	0.374619275440093	0.809594403746460	0.0413058735066889	0.382865827388944	0.127640340002447	0.257358000792994	0.0594313652106452	0.927235281040897	0.703919982414434	0.0996699353594155	0.923490191662242	0.461364908885307	0.692599546085648	0.652291518235047	0.644248425234060	0.112325607853222	0.963391727628474	0.237598211483367	0.393435468038170	0.248299766407183	0.896547234470490	0.602898422984675	0.106760859857531	0.196179980862349	0.174260919942737	0.782333676113501	0.668494476677969	0.267177870337642	0.760498149334335	0.870703145002759	0.606212753916564	0.574134084229583	0.498094571712454	0.266641997447141	0.0587874238155693	0.260915992741848
0.886984788850406	0.0376390724100980	0.799605488845149	0.0954250763968708	0.651780627629498	0.0737067773536332	0.557403569532870	0.305773701781092	0.483763956661955	0.278975540264870	0.380612109352538	0.686199165549496	0.842420867164038	0.875952927475363	0.653644159241136	0.777934846833398	0.177140694731445	0.831306459124631	0.0380866871003673	0.706295885297115	0.155777487681906	0.179034171781407	0.100128027742497	0.431169578130298	0.139098418469757	0.605571242642574	0.0939410981540962	0.0692562968654407	0.103248704297381	0.140435320544129	0.0836841869264198	0.627234711080185	0.108931781827418	0.449320864251324	0.959830559822336	0.775615439502364	0.840419231000506	0.376095161312239	0.502621005509685	0.0770263575163402	0.483806649733028	0.880737520507547	0.440358160723470	0.511814289056734	0.217396904543782	0.129569515851346	0.389731371273420	0.269902006741436	0.963844467578729	0.311656828161106
0.520100269300520	0.796347007214173	0.476231343443231	0.223263105881850	0.0254598872578390	0.153203366822489	0.756533798976292	0.277875817836640	0.790828920877374	0.639728823702231	0.643228933848998	0.959253274592790	0.756208912781389	0.782617486653432	0.455754437762857	0.199238130980735	0.386643372633554	0.301796847335881	0.404717500605161	0.765657660340894	0.636726899823158	0.882020910492736	0.403907343009153	0.914454230451636	0.898531473326886	0.325860450925608	0.882859030674708	0.651163641393471	0.740289720445137	0.398583255291048	0.238625058622860	0.603316411622099	0.699340616294946	0.925797555552396	0.226922794739989	0.304425480342537	0.572121205241918	0.0981003487205534	0.658472955408881	0.482405464861302	0.789593059242904	0.738700840503851	0.590464718093045	0.0915415553017007	0.186348350852244	0.778082137415965	0.971883234807572	0.992950161198875	0.492064811466081	0.921731001202105
0.602430326547154	0.00652587852714170	0.406166794445678	0.744832281365308	0.383530709186434	0.650358834173170	0.296079596860056	0.757882226814002	0.379645222982591	0.685529255801254	0.714616860268563	0.484952589926355	0.567094731263484	0.603173373447355	0.372568546549233	0.731263222496110	0.827792189581289	0.843613037902544	0.173506839057552	0.595450785507117	0.548982722143673	0.668083952460658	0.713047703239658	0.856732897797950	0.901965399927902	0.625761422494346	0.470951170971814	0.513718727732617	0.113408417272125	0.0129281483859440	0.113019824020232	0.379956593654601	0.476833486804929	0.352988810121216	0.123794918987637	0.845956730222925	0.683129364047958	0.587532908376840	0.00655046755217292	0.367232603997960	0.00787513231712977	0.945309887010241	0.0641363216329988	0.763298531916819	0.0317302972522757	0.977865829814555	0.136455384914716	0.645873391932503	0.499731256766493	0.275397701972698
0.607891840282868	0.0538639194794505	0.206569688350944	0.438289793225243	0.880158838796907	0.330097212594603	0.290440720130427	0.938045643334136	0.350239638369805	0.615854630282701	0.917521034690928	0.787976047348540	0.600174552981940	0.391740811345676	0.541178374925541	0.836134668664960	0.737445485506228	0.945133259186262	0.814107705602788	0.453842904464403	0.874281983458020	0.914527958697912	0.696303880020244	0.767644115455434	0.624813218772787	0.583557925203946	0.722656770080846	0.331004263003700	0.103978165344593	0.0661049752376955	0.977255798324027	0.942511376405596	0.941257292151740	0.994562506227948	0.669564113614573	0.0224001357964337	0.504880484111674	0.204028401631716	0.631169513766095	0.764222667714143	0.906650115126464	0.416480398609264	0.300362852282690	0.568761208029169	0.607741199471774	0.583579516501707	0.485701651791240	0.480181396500184	0.579938388864776	0.751807689258915
0.858049077839972	0.707226813656956	0.222703256192652	0.865343986771341	0.385129746732683	0.0697271492807822	0.880493120104158	0.715780992267039	0.716878531603109	0.435648062120918	0.308773278658594	0.755024322036276	0.122659520262302	0.647555990571888	0.605194683129820	0.947943568251357	0.630178039964894	0.00396962663911238	0.490895763512879	0.970217098004135	0.206510352065421	0.571385946886986	0.0281905427311514	0.0503414699680047	0.894456138829789	0.0124489208530347	0.682015555864656	0.444151297175565	0.907537282857431	0.999480668643662	0.278485117552051	0.00374872338081855	0.152744078043889	0.778860015323622	0.831883430396611	0.857846831603888	0.0614116762376457	0.936859818503511	0.284818754685333	0.839576629013125	0.144700700545409	0.0981798768369953	0.344474396913599	0.517608561253545	0.693763691976874	0.802969915270557	0.567153533212491	0.628607645644450	0.319562437803075	0.663274539766505
0.505956106883529	0.460185015095622	0.243621509514791	0.0938467473767785	0.855511921695719	0.938620097458873	0.948819265251719	0.163022421344770	0.170446400933949	0.818955794771885	0.374763162952905	0.722826413655055	0.334406951090189	0.981185780480002	0.157816392681067	0.225489111073254	0.140646680512674	0.634411337493906	0.403942984665026	0.826371912108319	0.131768286848426	0.963330400898832	0.0728881851264241	0.914876755193868	0.713992440672016	0.0180101086911271	0.0312887566461926	0.414789363144664	0.520322598042531	0.305291432436761	0.876986998147772	0.727789533687921	0.0187102154731975	0.880635619104122	0.208481665784198	0.862086966814272	0.848241279957632	0.846130355005845	0.0446343080344384	0.535973242248152	0.758378016184285	0.404379978434266	0.142744750284517	0.953930413916047	0.298208511865049	0.247753166695407	0.591975029307909	0.848910895141697	0.316381703720366	0.477350078867805
0.726653324907392	0.699939800782622	0.756208563216132	0.790202371214312	0.846757452691932	0.310747799885093	0.514257549056294	0.651462699751461	0.174961154031345	0.578909550123785	0.899232303234546	0.264623754363195	0.971229488038757	0.428603522700114	0.813310467870634	0.609216409149218	0.928490437199248	0.914812277312470	0.925142817859544	0.199999868662876	0.718316136436850	0.375806805735621	0.589228048546910	0.310273354423527	0.971070583975556	0.572411630873598	0.00658484036032903	0.0944672605955053	0.564986139641927	0.398811869482167	0.775935139790840	0.541123722434656	0.801620578918740	0.599185641089386	0.672933442708003	0.482744145395266	0.528479264992328	0.176093306076182	0.254433750766612	0.0472136465693899	0.00471653950563655	0.107872032654710	0.711378071100995	0.737450803559972	0.404442677680837	0.00818913940304911	0.393421210546018	0.243255433769133	0.226246565715496	0.338342612199117
0.910968452661643	0.107617480804028	0.872535619475957	0.686520209681019	0.418672459827353	0.879354226135043	0.148501407059102	0.342627194202543	0.264359230011628	0.358686271277925	0.712908299439478	0.688400938869867	0.511392638201339	0.876909536781021	0.271710263231410	0.0382871701392115	0.519720495885482	0.00666775505273887	0.781108452153246	0.376238171794696	0.283370720376849	0.519694074739779	0.273375456312854	0.186599703411983	0.380110442606544	0.194726495333107	0.309156802853103	0.333607353746554	0.476547438679151	0.299829579904502	0.0820124072265196	0.218816533993900	0.104308819843582	0.101019719554854	0.840736109325690	0.702530188752173	0.285392861545186	0.669688335887504	0.516839799859151	0.253993107535123	0.163563743695944	0.469052832832864	0.111694653067615	0.414810970295525	0.0113347697023292	0.933047339448724	0.852022384482155	0.138814782470227	0.146685859751615	0.0326474500578875
0.899289009250777	0.868462980467662	0.182855778222147	0.677495384107783	0.490956275720592	0.317389564221261	0.0136699593900859	0.293022815777208	0.987222829183997	0.177091719114777	0.944643417049208	0.932323286655661	0.320417306431238	0.101634426226395	0.233462105124968	0.532340390897079	0.643832640488057	0.127316911801029	0.655817200101824	0.431649049037056	0.691385453625551	0.191736370921527	0.111728598684324	0.655292144826423	0.795126696109419	0.428529996286208	0.945416343090485	0.0950022207278629	0.740314694378026	0.133733315385976	0.514805472412701	0.191903317687918	0.497310860983486	0.926551369573007	0.960218536181338	0.776213911297150	0.712889256040822	0.947132991668160	0.466134432643954	0.133303814220294	0.0295496585502739	0.707289948135493	0.909227517559895	0.920910126547077	0.514168207743679	0.386075278003838	0.00409577042202103	0.286513709419778	0.535056443894123	0.587334083547322
0.905547126052637	0.816304785778202	0.887096913166461	0.324923222668288	0.922006428382083	0.786347607460714	0.137393644915957	0.677898885496819	0.0890871047904174	0.843119271857019	0.355750099432334	0.0902485516751896	0.552964429001145	0.627024617797647	0.764534706787406	0.485985848926113	0.952722297097114	0.722506861119916	0.895204760628678	0.911447377026900	0.193106923999154	0.733197471982602	0.170664837760864	0.803867453356349	0.358989013748301	0.830426880512994	0.940273182613396	0.0609884058363456	0.450852140352412	0.453595168725793	0.598171185783317	0.487154659790885	0.0364294419327079	0.285345151919133	0.776138459247561	0.0673959085342983	0.0859328862727594	0.0834491281645499	0.814644612311316	0.637163519310789	0.325489609879996	0.993356232521823	0.873766707574009	0.619487289787453	0.645028761684350	0.590795922514023	0.635175302176747	0.627775720567407	0.728044276014325	0.0547445293108955
0.708445640664942	0.665170903523081	0.321579965638814	0.423042158253795	0.907918398539230	0.0666187755845342	0.359662918542510	0.425019850497160	0.858106562179696	0.976415233942575	0.598762067790342	0.572276335915842	0.344258572912550	0.302602652236132	0.484215194118384	0.483147175671398	0.820111373423217	0.804787103533600	0.641662221182124	0.964202042085849	0.604427157950102	0.423104205352983	0.627920972008841	0.710867019203313	0.809827093896521	0.841549950410440	0.642524948128272	0.887428570798037	0.857409248324057	0.989746283660936	0.512966583998860	0.704272789974024	0.497062686079759	0.303746176655445	0.123457043554096	0.180280687519123	0.251268183359190	0.585295087321069	0.400338283463535	0.564994793162161	0.846185699855423	0.764095934601800	0.972561230900192	0.554673743257988	0.827829339343913	0.488720148003463	0.695494541823954	0.203139656977265	0.558317172742649	0.231992095504272
0.977503950229262	0.614878886704516	0.111322270596732	0.00817441365993876	0.419606326514284	0.394703004254224	0.131302228096391	0.881027661276029	0.386810291552660	0.688833909028345	0.477149089428484	0.578997891134012	0.645493622065172	0.491463199045977	0.0585091858709741	0.00589486827948549	0.274880030099872	0.825588518389021	0.408213392099529	0.548593848811050	0.633770789274321	0.505827171890508	0.265559714376584	0.863542652360563	0.787790034365957	0.475172578107141	0.553372929789817	0.00711512522065727	0.364895648979740	0.576177643761065	0.919748954708087	0.0738877406542990	0.854326561268219	0.438794924343510	0.580540075160651	0.488305055801788	0.157414338810605	0.152653830617864	0.294130931871058	0.392510866060953	0.780391804906350	0.385219196215232	0.540030982237566	0.0697869213819686	0.420050789610700	0.225191301705581	0.896467911834779	0.657483667214623	0.109103011304171	0.489463538351353
0.682761658549459	0.999018427466537	0.276024599527273	0.00819111961515262	0.682370847251176	0.759550294131409	0.905340385548057	0.448674994748483	0.268212537317987	0.517086526238900	0.0220212073461735	0.825284938994533	0.587341892622363	0.741934406414823	0.167544095484954	0.0700144030179399	0.145295823610859	0.328248607398196	0.278522976166337	0.339946099504600	0.520424646454798	0.480729977725604	0.184658427551706	0.180961129265894	0.0252206282365075	0.284040762278258	0.663684913942920	0.621692360924154	0.0543555137204422	0.818630580796509	0.0295069687774930	0.976866369307447	0.0850659208374962	0.892161808557311	0.335017595841577	0.856449617300101	0.909041635071912	0.998536012540155	0.675855199121682	0.275402343959257	0.480993474566109	0.190557030375336	0.638551582041179	0.826461972664607	0.548655591447403	0.693597734108770	0.638543447400628	0.407101885578960	0.888527887453493	0.803632865425462
0.521402305540138	0.0268456140081499	0.295937846872006	0.593027000560622	0.165113938230499	0.373879985569277	0.976247015651696	0.742722021318037	0.786611506002968	0.973525353971046	0.200278779185065	0.333205595632271	0.409315860263981	0.739346376829601	0.994410526467004	0.568307757267515	0.833496239711733	0.324879883534961	0.00936147761953510	0.884787800035770	0.307391552445389	0.762516884292579	0.390462478172515	0.0505478789081910	0.227829699462117	0.468081598745317	0.915549880669397	0.507430507248847	0.934113643481997	0.281902180134237	0.118185524173325	0.436349513698405	0.357530319483666	0.578487903092393	0.865520585696421	0.969130899271027	0.000266363504726530	0.982008510344114	0.0708485020100726	0.488546207992220	0.389771472239028	0.415062390519304	0.992965918027357	0.0663785560011559	0.273413839961387	0.761627056201732	0.693621715946181	0.846743520263494	0.190786806842012	0.121026971085189
0.770164511746959	0.782225878408755	0.720639022797102	0.0428269531312334	0.000103356973819246	0.433091373691649	0.206298552614415	0.00997620370726671	0.207506776650431	0.0946206223701144	0.285967118987104	0.00632252775088393	0.262560680065186	0.312314553000077	0.790799012394271	0.966976524074777	0.570555844167798	0.153749435999269	0.211102120268477	0.701154644444023	0.340723355946711	0.555774626103462	0.749998746740397	0.725745263950923	0.969788138710943	0.0393508239089558	0.0658376184693744	0.618719714819158	0.506551292344011	0.131017667328197	0.146982224843695	0.634355145776951	0.424586638464576	0.304134605670484	0.840993004880478	0.925580561995725	0.705199664922861	0.859087198017577	0.847460421907934	0.578759139403658	0.414028063812610	0.636841430112358	0.542349348858219	0.429557095381950	0.654539617155043	0.333183127482866	0.847633627670657	0.764980425115300	0.801435290920129	0.629596251716205
0.780345562829368	0.671378573880473	0.102999027246783	0.0973067087592793	0.588405556804120	0.161536378254500	0.0802103474433713	0.917769290616797	0.988973764936003	0.219662566586572	0.195076244358728	0.671231409296236	0.137844142931121	0.722371073192716	0.493101225357174	0.768226981612918	0.418564496288255	0.285503379395827	0.455742340965584	0.983458169883139	0.0641304180540194	0.386287022866393	0.927752045827090	0.779470564982458	0.663870369435120	0.0191477056417978	0.398446160464222	0.896558348427133	0.935315124218314	0.545390615573693	0.653848601273283	0.347876969179430	0.00728318576472431	0.0265932147131882	0.310004417555309	0.789992954059928	0.381862691673486	0.448193781180759	0.325349296676329	0.402271542211913	0.863665009586919	0.0801407076188705	0.462668217478853	0.838347025664549	0.0778751093981859	0.642386866054580	0.548966152989422	0.988201290268816	0.566443806743309	0.553204458361729
0.342072156498287	0.902555960043063	0.329310113389455	0.130366913791840	0.799604100903909	0.972902162860322	0.973164838429023	0.0296853074467960	0.439573625969047	0.0861170328498759	0.541872803783585	0.239507974612046	0.713520811740527	0.406226908112023	0.740040883108598	0.976054777203980	0.872224842288859	0.409558075281167	0.795121864516862	0.949603523546729	0.669481145643057	0.762690925765474	0.934532486180527	0.267139762871438	0.228388970399413	0.410572468752742	0.164694266966745	0.842238307494578	0.348807977685986	0.0570956758404082	0.620784819784935	0.00816993619238549	0.635732243339635	0.860932696267526	0.819970018169082	0.390790233382813	0.432188796596479	0.475380503432216	0.0156229855102568	0.381569569920105	0.439680451994325	0.0388684174411033	0.0206096328270228	0.340944876098145	0.690041970693986	0.635116128551032	0.570942552119791	0.845142485636198	0.244217648234742	0.882631666686780
0.123536814397408	0.719683954981087	0.860972479491542	0.644338881056471	0.844246170969405	0.400948151845103	0.201787740900155	0.779665527400124	0.209563599843739	0.0778994998022297	0.468607665142426	0.866825331037623	0.453499381150143	0.530660220123938	0.144408646335608	0.236323736485172	0.0150938940491778	0.943167842784489	0.106256467256775	0.816304751715472	0.692908316307436	0.196618927156274	0.458970139608015	0.591514355727634	0.127606318842055	0.809518302287416	0.612595729927453	0.136036647701211	0.673900613176145	0.0330572720745620	0.0982699660968129	0.871380106038048	0.334794315391685	0.933217284258130	0.559591721508084	0.173526427579763	0.0407159193370262	0.435611710392143	0.380350737339103	0.0975815995834969	0.970401602148596	0.0246606795094726	0.0573045390518381	0.190402946436791	0.327987412130353	0.0875613457997571	0.606330086730964	0.910336984081338	0.334664349526447	0.990312176217094
0.563838036533790	0.0738458613446000	0.522970834595805	0.762648650996072	0.100747268423964	0.255237172017845	0.350602315361081	0.174880793842110	0.917381507944398	0.563102403727930	0.346898662882939	0.850984591926035	0.845648887603944	0.174400514669254	0.0410362054518689	0.345667787936752	0.825646628372725	0.536820904263189	0.677066363112467	0.478743399998422	0.394864224227336	0.244337521915462	0.318974829178902	0.181571099287070	0.733803313812483	0.283177333649953	0.903000546277289	0.447251275069364	0.0110083941134188	0.282414755880631	0.551618633304458	0.0120138920397971	0.282113097183295	0.578036078829939	0.690137017536969	0.312452108444876	0.687043669652504	0.914589575173759	0.716396811257082	0.547025113126586	0.705821591134839	0.851673040166821	0.720148858635098	0.853007235854237	0.481263282377119	0.273211413001851	0.672603071620013	0.482730667904748	0.697786900160499	0.0345333169547727
0.220253253492956	0.419257125956444	0.371073790774156	0.870574788859480	0.460185495107864	0.841258599617832	0.607117601767853	0.689395433605850	0.108795324610741	0.0923411595676172	0.205446717594292	0.978493636862702	0.0389314790443979	0.695863967402838	0.150960410602932	0.855281446328467	0.206061314700864	0.328547039917024	0.167299053159603	0.588162953079039	0.513188116097512	0.729440381047312	0.110694265875887	0.658921565421210	0.651091233747178	0.451007782418692	0.689027021485289	0.341514552131130	0.677720899409771	0.622489647356232	0.311234863001370	0.192870423457702	0.299936202474382	0.343952002699755	0.617387982520278	0.136744784942144	0.805382645092948	0.0422354885798786	0.597702057666142	0.314688893014441	0.878914680260901	0.181463789157083	0.513196152632444	0.0642751632745731	0.659783862054045	0.121413944632227	0.338283780348542	0.476298053061540	0.823960836459328	0.420073398346535
0.344361516897349	0.908941881981683	0.251264831076938	0.516569546232178	0.700525820463158	0.993457282354552	0.548299571749886	0.185280027814940	0.490124993440214	0.346263843437619	0.376317087630873	0.824261747544569	0.300043068998757	0.334250073768903	0.754061397759186	0.0692527144936207	0.146694212152702	0.955879955242143	0.470385611306592	0.227089136165830	0.486195537126770	0.343110252030121	0.0503937745165034	0.429127083630548	0.340467028906517	0.280693314970998	0.450376459896917	0.996326618584769	0.905131536750616	0.679765200501176	0.247797314741827	0.559033559698705	0.217757670885314	0.241486183108952	0.905911759395460	0.532539245983207	0.506051996114095	0.112093907138954	0.154704277470026	0.121512667283298	0.153794302668253	0.347532108375648	0.549554149984015	0.354884775799645	0.507067612056473	0.800955341793631	0.212989632822177	0.362519040908486	0.275721164973334	0.377724977654691
0.0124062319374768	0.148111396194158	0.602367386232898	0.975507074922470	0.407510396044181	0.418411644841055	0.133907855848347	0.238809367598553	0.0537877453588921	0.541932430622121	0.0560174951890001	0.0493114283196556	0.0804062302000768	0.815834956447815	0.272492140778749	0.555181915530287	0.412460640630628	0.823273921059795	0.0541880551547752	0.448054535031715	0.0255011245501721	0.471018252235055	0.879068949582183	0.972562532501928	0.200783928630793	0.980830275192963	0.319536175320049	0.984259707219947	0.249481094849886	0.630112026047963	0.875324154150154	0.304095462651667	0.426683932003550	0.163513239707759	0.207019417990792	0.352996375653558	0.184082116168205	0.201951764742676	0.851875017319963	0.970376011804801	0.310030679625354	0.939191383553097	0.00723553017492484	0.541450624502582	0.264558741384683	0.672579671655007	0.344831632573867	0.914375537979000	0.466932277796392	0.379862300730407
0.0356980644170642	0.0908367498631705	0.658304388631355	0.649831923757329	0.183979745226590	0.471460276317836	0.626515936141886	0.181978379220563	0.357446576372086	0.334614625773635	0.00108382646885385	0.890906851798894	0.201865559473098	0.327965696697538	0.157194184125426	0.671945439921785	0.841442992573641	0.954017989437225	0.637851393572216	0.549189616152239	0.316853817741761	0.413284436068665	0.544173094220682	0.421968600796206	0.541035312853687	0.302676171065959	0.354099901212322	0.421629505665536	0.375571585185971	0.875231656132039	0.213511313345935	0.269854499627421	0.102162621171967	0.651140510271017	0.0685816035140479	0.972175834921851	0.851319227430887	0.896904238557808	0.772698835044751	0.828117154104136	0.836340842680731	0.258726269080756	0.608240016770647	0.209034914029947	0.529197803187887	0.187281974596067	0.0814081598151305	0.0600065993380271	0.0665088498636873	0.580142000253288
0.202105412979559	0.507994595457098	0.0297721617603856	0.359060602092966	0.680686997502887	0.890589424851737	0.0913844653898596	0.535264059308858	0.226120325386274	0.620689502527365	0.208286207209904	0.345011922920438	0.116508524983711	0.353875073467910	0.271860978293980	0.494740275175449	0.819509170360500	0.414648888012211	0.239021455389521	0.629200275481835	0.355959218124582	0.534595467633829	0.596966639531763	0.224671336573216	0.550051179932310	0.815164328016468	0.192399938263364	0.858121413539641	0.335888786085354	0.246171403850180	0.0692084369934752	0.334968564140800	0.531946694317798	0.213949063228785	0.915632614669373	0.805487654962706	0.872269271334974	0.0988722542376498	0.565709547213930	0.806889671148469	0.290799131237386	0.804782535175178	0.926900176826088	0.994250961938468	0.632132419868217	0.0560981281966330	0.125110289102221	0.992815725358951	0.333818237091517	0.580060779813839
0.784778357314617	0.441401125602842	0.143355376885270	0.890742198423518	0.476316410529899	0.828956594828981	0.638774393132017	0.349587494620183	0.784407326903728	0.449805445643880	0.674996989417275	0.0896761871743464	0.205150449968054	0.401113696719066	0.105739726886973	0.654003172808645	0.993132322117506	0.132827478287374	0.212849841798207	0.531940684248804	0.932940758251459	0.936457622102489	0.954099043771241	0.807894352498919	0.321680829630570	0.0815610842432916	0.182233861759418	0.936823622343597	0.0593856829802567	0.202564381376804	0.662255407411576	0.838834494660244	0.549266693377399	0.377213995269420	0.110126317093788	0.637202854944887	0.668064715716058	0.170338579966440	0.850294262269117	0.0459214567295181	0.829533339843015	0.665498157366882	0.652414879886489	0.286322948202064	0.717945300798236	0.884627034126117	0.865580846144681	0.382300235061583	0.768139692327377	0.986893825098713
0.644300969151093	0.832524733165970	0.999620173782879	0.719250609178313	0.872124020418119	0.553961849240873	0.498242291087540	0.168818618506750	0.388897753267004	0.717940256530002	0.431881968085983	0.926698689773074	0.939427109112838	0.984511253228226	0.105213579216710	0.204139243041399	0.673012786320875	0.493782916657848	0.531142266595265	0.544917006557471	0.273180522356946	0.966823168749280	0.364281134832979	0.612699049798370	0.0561617504636420	0.895059428689594	0.210112715682935	0.451659066621557	0.146877243228156	0.462056663772451	0.769136892178360	0.360274240094663	0.516215710816310	0.710316066085691	0.774049822900627	0.0117867788862541	0.0908698424529325	0.342145550768226	0.819283492352941	0.474038853407840	0.889196690813780	0.690483605365373	0.683387003220694	0.874981675928958	0.187025026615792	0.0817349732532144	0.824089007073975	0.381871320673127	0.384495217030236	0.761286944600905
0.0933882755122236	0.0357734520076211	0.128162844708302	0.539602283204130	0.287624979373961	0.734683345060914	0.382825299171978	0.609256473053380	0.170024903822845	0.596411025933885	0.982366383455527	0.855035326460933	0.269346618822087	0.202028716828986	0.520561752744368	0.184433322179755	0.0938843899705059	0.349414452152529	0.0564157938510248	0.534588817815158	0.284710785620959	0.650380819116327	0.100932533074349	0.0142589888961426	0.635250086190550	0.250614749590039	0.389093152459248	0.142120973284571	0.280350328829434	0.745352879531065	0.342607620900651	0.0336580710539860	0.537140564679979	0.571430455721390	0.467630967359909	0.406191798016768	0.320971106650767	0.459630201946667	0.778047586734391	0.659291890000238	0.138360341788555	0.973729261699582	0.492030297085809	0.369517309938270	0.0886684676038945	0.285322309623322	0.0661797342546566	0.615518010577783	0.646282432764486	0.285881354282930
0.212324583713529	0.0832266869209224	0.498101831703537	0.0655893696826475	0.600691234904106	0.801565122799441	0.538527043847591	0.550976629524654	0.731266471541061	0.654267166147517	0.994921905326191	0.825063995707534	0.153766528263037	0.0999139933781631	0.207046473251915	0.859332963665518	0.162067651413356	0.0523151555925008	0.467429683717437	0.259939243841495	0.356500993413384	0.786770147266533	0.798850200590596	0.756352787132661	0.691447353717767	0.253572594392850	0.957124942515596	0.764640357064717	0.133280922559021	0.165793823951499	0.313548846592383	0.142551942783316	0.576106702462534	0.611096729266925	0.262350530647366	0.749471469399836	0.723159797163606	0.695128908715196	0.225337422794381	0.662697104134307	0.701716090371182	0.611798328860993	0.0254387009513646	0.390054429766290	0.805023994356831	0.858050707142706	0.570757059557765	0.299665822285195	0.295274753438059	0.247459449588090
0.529264351285612	0.987946030537250	0.585432846036737	0.974066926053473	0.420921577954027	0.324936007640186	0.296271290931216	0.239373109896712	0.0360918245771140	0.954454162883712	0.0754138838925768	0.265305418612760	0.655748761820065	0.695986587234216	0.114773313297483	0.0230400657637172	0.888171969441163	0.762357785176224	0.0403787603528318	0.167693292681566	0.207515643954901	0.0491098361763336	0.223384188567711	0.245926085766575	0.168755828305241	0.684813220805678	0.233037998949856	0.747829692230486	0.905925115444676	0.695429788277778	0.431279086726894	0.301986822082945	0.554670709253113	0.370702466256390	0.652652336895193	0.484319070185283	0.642000963750938	0.387994078295257	0.645415788029253	0.827065329796790	0.155846525291791	0.197245667017694	0.0685943732860244	0.221836756902161	0.287006461416018	0.0499806779617346	0.409636552341519	0.637150778231774	0.426435668827103	0.973517195482012
0.603346895889680	0.0364481403148096	0.120942472226135	0.00610968549982016	0.782401959580832	0.890620573773115	0.145536380089619	0.841302236898518	0.518216955861723	0.344026889835931	0.494433969325411	0.765396327306419	0.415515096670208	0.0407475666518526	0.769981461568364	0.230003325926736	0.0822468216684983	0.491168716755006	0.879362621526475	0.731658668248244	0.849823769813891	0.678310219298107	0.0488730763456025	0.586428950289045	0.534675738136542	0.568988998517271	0.495443263384876	0.832645296074047	0.124471149059135	0.551748378285446	0.955102503403934	0.369478638494217	0.963563226516016	0.0902283750450209	0.422934709389219	0.748180908855495	0.352759091261785	0.868254725898466	0.0611335503979690	0.599842770861754	0.103295808636797	0.915831180688246	0.759678046211378	0.263736117647565	0.586498912040351	0.811190291902393	0.609998772788123	0.842640966121479	0.605147121927539	0.0272846915336735
0.0152409053264783	0.227370059727513	0.0238159307385865	0.993453165662026	0.552789410787276	0.883336765200525	0.654986805828198	0.177072636481800	0.371005755077863	0.946229991902151	0.981456225455701	0.179488202164214	0.604816298577995	0.582476287445378	0.886068602428155	0.778231267260712	0.102654072619960	0.168068875320444	0.949152398499943	0.649584116604210	0.867304341257625	0.206829406086805	0.792424401429415	0.401250364248049	0.978603216221739	0.213761905868821	0.156034483597975	0.735276262246556	0.754080242922413	0.248861414056173	0.925852081230383	0.206891174025747	0.762418816793524	0.936001160555275	0.315627433926168	0.771904386528145	0.499319032689604	0.350992859582033	0.900447525330057	0.551423813733694	0.957556240604274	0.617670272344321	0.0418366360271967	0.858758414569710	0.0688765334050147	0.293371233739154	0.791428691749934	0.918426777157224	0.925528993400169	0.447326567824610
0.314431793359097	0.918205529730062	0.949546873470090	0.389730037063336	0.0184973539668811	0.506504595510198	0.0184157312717669	0.414116056614963	0.751840448605898	0.749044847294256	0.570696308447283	0.540543989050111	0.141272734504951	0.205885587936440	0.132409440175472	0.449143834962851	0.459595150845303	0.331227026411437	0.0393784572048483	0.785765421972451	0.556015346108694	0.385993599421999	0.708424116685629	0.156273100140551	0.319475196592550	0.920100844114464	0.419465367454735	0.199037867614485	0.0671198257153342	0.292064617403243	0.122038007141497	0.936783189519901	0.652703866303574	0.837652305173176	0.109943320997325	0.682616182406411	0.735287921677606	0.732149831690885	0.291208938289919	0.378401809205272	0.0118497988455483	0.159116946439899	0.633145753768820	0.0186795771469924	0.539897712777579	0.473372803724205	0.196901579570870	0.399098821461799	0.986892039316568	0.686541041584575
0.280016279461202	0.799375123449263	0.631292445446378	0.835912211056373	0.331749939329816	0.198777123077793	0.618464718796005	0.304151562335261	0.272130572403037	0.915997196011367	0.351687398627118	0.840828070680495	0.798014623285177	0.526220614225752	0.748860128544734	0.521781455668902	0.260301697200847	0.803032761461371	0.866974126683193	0.195463457149525	0.840918014675914	0.852710737272723	0.586357066678114	0.698488749225116	0.0967803851258807	0.156369978560706	0.855806906123955	0.722701600668482	0.0767368938380365	0.823228589951054	0.336537941879602	0.962764327778098	0.362217739598444	0.922892480210745	0.136966560482165	0.141140419076767	0.520274838161132	0.00975978090469698	0.521504724002226	0.0746832324927919	0.204145541949221	0.356608119296230	0.911206015663563	0.718026980729639	0.898014818664911	0.101908978120218	0.303745037633277	0.390911776670098	0.770541197276050	0.445135030198304
0.798046718586926	0.0989482657153469	0.652107667699284	0.804880281287247	0.752748790917518	0.608622339445515	0.134002845999463	0.630333257667143	0.102832655808872	0.220216636966936	0.354720031666287	0.186025567111792	0.775846418049528	0.754157646267854	0.452190059621274	0.757233616560964	0.200470830447239	0.167113586827928	0.628717630903397	0.393091024394822	0.544545024133252	0.286074583719979	0.418974366710570	0.826302987174852	0.241585009599342	0.347210125989707	0.00441254141493508	0.563654698950098	0.288100465951828	0.393936868918345	0.436956822281804	0.878620569182554	0.260701923270880	0.344624931522267	0.144217860548832	0.730540797534576	0.809030165606849	0.464066734912757	0.596132423727407	0.0619921846182274	0.168015742277263	0.617151777396887	0.717701140050518	0.175819424369474	0.411364143808151	0.705442962174343	0.234724718769457	0.107581642941562	0.550191629329066	0.691415850999686
0.612180942851665	0.300288660351403	0.698903302288986	0.863748712755848	0.678026100806054	0.392192882301936	0.974856151462180	0.502091680361078	0.375639727126706	0.633215027213220	0.434231617810026	0.985172093505330	0.165558118300414	0.391615329451074	0.729987890014626	0.647823502116475	0.245490800173819	0.583908989415308	0.777191204892909	0.229409114341078	0.483864620988084	0.528801267737694	0.736619288533941	0.106001951967146	0.420365266602392	0.839210596304586	0.0978390529764195	0.381061518622699	0.224378921696637	0.311418422080314	0.702437369483311	0.663951784120085	0.959953999988159	0.345949723606949	0.693253221021692	0.553003318342840	0.600669526664662	0.931908350203666	0.168742909273776	0.745852989281116	0.889117857027454	0.0999426404358126	0.810049150680887	0.368463039074396	0.398201480628743	0.216505052307686	0.855400255327530	0.465689043963665	0.386587000010434	0.148492337865392
0.497018673221934	0.733800575593383	0.333365145999631	0.856294453174711	0.453472175641571	0.788901152926381	0.100094395694273	0.611411656815234	0.704016253237698	0.867351335491847	0.396785033048879	0.836303122400976	0.244419957657637	0.724718714347810	0.751637703326523	0.750605921576237	0.683107367001484	0.0380131725713806	0.468866584390215	0.973452991586921	0.637024787759815	0.378785715549755	0.778569062110540	0.235756079418173	0.250362343751721	0.328413114762925	0.933113093743654	0.917276165923026	0.392234503858165	0.517017958865433	0.0648893177601315	0.0203575195111952	0.740394544666404	0.300585024146914	0.629657091842641	0.518367777887499	0.0191599125588107	0.749792939295890	0.824174701291708	0.776988034389773	0.305946319393554	0.855964514566190	0.968299913065671	0.839535745554309	0.762861814528709	0.110898206859027	0.914829547663263	0.606208512479399	0.0707277558927800	0.312112175961166
0.411282153920183	0.926336613097938	0.746834539253075	0.922323549125084	0.0498234197413874	0.473665747646032	0.851908567466698	0.962761101966510	0.593077805643502	0.936751835072488	0.751382041805394	0.543685573655350	0.815483713480734	0.272553765634141	0.745712828959918	0.667845244117810	0.649226280151101	0.395978510975811	0.970417984363004	0.980299347359064	0.792033493844513	0.949078249605234	0.178751392513738	0.656836748230749	0.235628906370057	0.478460281548033	0.291344152412518	0.230406454595062	0.537702987924056	0.590427806782705	0.0397800102349964	0.278416316020703	0.158330102826276	0.694323192656789	0.961511747405499	0.778269602455970	0.249314749505863	0.786627663037651	0.376559331948116	0.209549325176939	0.913472997316309	0.124145875824676	0.427186554108797	0.838793177385705	0.811198761879244	0.0167312570659584	0.294795428561848	0.476935513477462	0.795925278337057	0.125787353406446
0.539162739951543	0.985031969874754	0.648836914538733	0.850913630871581	0.799743745158356	0.455481091293556	0.659829522357691	0.390973615191070	0.904034015368179	0.405757092951920	0.278589248034705	0.806700882437922	0.884581121740408	0.142017527160173	0.771269497934107	0.416749827702356	0.386443674962336	0.351828278089154	0.740790866388208	0.994399134143988	0.803662932545527	0.355818692895819	0.525097747378810	0.707181954709442	0.797702100334291	0.626375487361568	0.976003730594194	0.932885971680379	0.491348558922409	0.192844078949252	0.0804462661455017	0.0411981944584952	0.236558827500526	0.758225288214889	0.603285778351385	0.243894513262491	0.0880261576860544	0.582135688940047	0.363094626278895	0.0387944827741006	0.993151450725898	0.519590560797511	0.793777037174830	0.993557636306647	0.534273502528957	0.233563706764491	0.438498887635441	0.891793461864524	0.0133545844098796	0.658454142932855
0.114297018812683	0.197335818308154	0.940317363583633	0.883872275847631	0.797280753068854	0.0653205721985117	0.141069486643064	0.127276189020273	0.0870093374778750	0.0561192158182522	0.840955415551803	0.372582098811811	0.407028813966588	0.194494067308323	0.751176231919921	0.117224147288044	0.980438625837084	0.0861707067288351	0.645530771084625	0.641161205669123	0.430610522614110	0.220453604697384	0.169690397183546	0.293219021494854	0.827916552123207	0.373408375104236	0.468370563075325	0.587659326935508	0.265562443726148	0.702950501460581	0.180009557885818	0.999940137793752	0.521876445233518	0.112523557290083	0.768909783045528	0.602097237491879	0.253649527379358	0.992996272968187	0.481122030070925	0.635348194071585	0.0394544991495187	0.197026935191560	0.804400093678134	0.655785719832627	0.786553306917227	0.496057639883558	0.498186765401230	0.402470116257179	0.481782892526736	0.855439442825604
0.516776908857091	0.644262262272705	0.0168891429767366	0.0136124429866711	0.739243154380273	0.312194712206541	0.851775724333914	0.819390268185696	0.461483074704595	0.797300750245583	0.778386127337157	0.425236474471693	0.583312276451538	0.284446103833440	0.731830842191637	0.314523685634462	0.203390728050372	0.0947937791366769	0.966320921810662	0.785508577018391	0.687965654277003	0.276471266052728	0.00909414218100979	0.270497163094732	0.598786868667061	0.745583998548947	0.920480117100601	0.504591887263499	0.939386474886548	0.939845905491172	0.789778493848741	0.736853209184449	0.159538818413766	0.787575260044038	0.393179574099898	0.152838801112291	0.759985139044449	0.860606014981884	0.0428000003577250	0.582977997805828	0.269789468041609	0.114773844542764	0.00796949840581418	0.297759518717010	0.999116784266249	0.704237824926492	0.550186921125922	0.130988191248634	0.0603790765136700	0.567891960844162
0.141879361682797	0.0993465951349334	0.403564214157972	0.219220929033391	0.780804863907186	0.0187489815622619	0.746499143617003	0.361025091960924	0.374544507028949	0.922739772599913	0.567229052862712	0.714781451698611	0.315518957555303	0.116730383292795	0.390116227963707	0.128050671258172	0.642956941914646	0.515024742299292	0.555354654055966	0.0351920505840850	0.301543984315811	0.708979783723314	0.937442698136871	0.329280728030590	0.150916449698274	0.906296157473793	0.881417634137321	0.402564204873754	0.425999663088360	0.876206325986976	0.0799968851055639	0.414193437535143	0.855172415307394	0.271455200778436	0.742079817327918	0.566189719361805	0.439865899128453	0.0357974666559048	0.448081301152376	0.949782103678202	0.0206148171964869	0.386170355041182	0.482610463921642	0.0385710630599910	0.976711448059712	0.258299295465361	0.746039230770283	0.236172139732826	0.0488767058458840	0.815328766719107
0.398008717517306	0.200072880777779	0.934244291403412	0.199724600948698	0.0814491279108570	0.418488925788676	0.315356147205500	0.251533781083230	0.498779321375662	0.540901345967814	0.877568414692022	0.157118334566198	0.730450427377464	0.0610640484235881	0.996446540881987	0.703822126897354	0.467552038025533	0.309565107674219	0.683777638790344	0.318259440988496	0.00113913494142381	0.447113356539312	0.152866566885447	0.473740424937116	0.509556920624085	0.981718393281228	0.420481631063656	0.667838474113515	0.384564173729097	0.855342162021061	0.367759222010318	0.413998730754238	0.718890858515072	0.518437961103352	0.964360072814275	0.554387183333484	0.547801175932304	0.290153855748165	0.251161287008322	0.822372433192633	0.225425996789197	0.959659216799720	0.0171706479575493	0.561221763676887	0.483405378169823	0.213115913626859	0.406464670379327	0.639157699807555	0.387918875339490	0.321200404570021
0.315773677290840	0.336616491979676	0.920912539894912	0.957921527023203	0.823895660510991	0.654452015847217	0.119318393866672	0.794261450537393	0.953423247207870	0.839454913479668	0.118428523505879	0.538930128332475	0.525658096409304	0.720069223516998	0.0314682546626657	0.684276126744726	0.439334348925398	0.633430156908300	0.958723902489376	0.0886088667618811	0.00851256452276539	0.731530852701989	0.975191785676535	0.267102995434920	0.179088959418592	0.864106669705407	0.762533213226355	0.246073913941280	0.736531114434628	0.189788587678213	0.287591677752857	0.850768183437694	0.599302907133006	0.286036456174735	0.370717709875839	0.147322317242000	0.804988430547260	0.0451779183737824	0.267745125273775	0.632876378156150	0.847330088357425	0.539253999472997	0.737421369816174	0.681112666974098	0.120359432836401	0.613881964949577	0.235515331856934	0.000642485476822108	0.531391883271564	0.544373780516667
0.287137026916650	0.750418837817667	0.739739215255402	0.384701949884290	0.544208831452289	0.205698459755771	0.307673488914917	0.317632214057173	0.503724813901809	0.292848326319239	0.856965542287334	0.561256504469669	0.695602279650730	0.995086523088027	0.776873018668000	0.0400653743917211	0.323775214497029	0.175665974978122	0.318907934732487	0.602045714778187	0.934711997673368	0.0844724716828715	0.498908351556384	0.585512639820602	0.507535299789534	0.904991174439591	0.422979351923603	0.347131945650761	0.358519784789817	0.216699403771795	0.284155361567844	0.210481226786358	0.377161856544035	0.136025265621715	0.00363151189069799	0.605332825646230	0.538316307543368	0.631020399416070	0.439266521196506	0.983726205294166	0.571324493337971	0.685518380616609	0.292548434588407	0.844680339390706	0.416804057967535	0.338388945848058	0.676920348233335	0.00731084732875365	0.814825877154411	0.952336656213177
0.336102750016257	0.180523985907597	0.190814820333983	0.918924664514913	0.364746732807257	0.162701973313010	0.391763148205455	0.178254735785848	0.698553750497211	0.961281138943698	0.914467972455603	0.517145130793692	0.457134226444322	0.272032078760216	0.899296349417284	0.873485653788485	0.686357671491185	0.377142698687863	0.767413242172473	0.412320437284281	0.115251914083270	0.841451796629074	0.941883614211158	0.896200480446865	0.738139356133315	0.0650461916457431	0.197646314359030	0.612731892836256	0.368961410008870	0.0923944878927019	0.264604406264744	0.212208099230061	0.527638010830769	0.622477918137404	0.0899137512048108	0.725088867390706	0.978483597526908	0.658671991583460	0.726677106924047	0.449507506311230	0.156253696694389	0.926614252894740	0.0431792608504344	0.965644730276473	0.635498517865405	0.995732286582041	0.735609573839431	0.998648324901010	0.982984034060535	0.950809867769282
0.961183579191246	0.648373814567459	0.973066700565893	0.749828014631051	0.630758139388312	0.695398647405935	0.170451642994824	0.237344830038739	0.817761073439504	0.314001426540600	0.232981562801817	0.971895224126763	0.381524136517475	0.916777886992118	0.239898565672069	0.650405724719920	0.254580095627678	0.825271548190671	0.636833877754348	0.678605063200061	0.254508786105744	0.285584740148609	0.780646802800370	0.891196195990579	0.322155250928187	0.826760053039657	0.887335199118776	0.773087837886948	0.556760764501918	0.397054194121552	0.930371041099941	0.884122793920128	0.287619699980272	0.468543411359849	0.113485888411128	0.949790811298820	0.206163122044920	0.541493412033651	0.407248526084277	0.948621781137457	0.201012307736074	0.244741256413786	0.617053290059557	0.937688484314761	0.542963553178032	0.487972713284818	0.0751828859595857	0.740037778618030	0.765290629187821	0.0462493498967674
0.550585014819264	0.182516542333139	0.715616963486215	0.386461493222262	0.363920437607525	0.981798563096369	0.755594594223363	0.931277807273571	0.305498902952422	0.152503610093366	0.954894844421934	0.222285451481490	0.880797894682051	0.0493115459642960	0.0279839760722366	0.976079854671590	0.128171558763179	0.523232498208023	0.0217414845702600	0.350090215474098	0.870896332487886	0.00653483417977718	0.670866720896659	0.294479942133055	0.831026128093785	0.199849605201093	0.354955114630508	0.431579473776275	0.945962691028218	0.761720118036131	0.700489430207720	0.176605233614550	0.869570390762890	0.532493366267557	0.00863933581821519	0.816190955298778	0.923923987876734	0.0221719786992454	0.220760580920164	0.478002278925025	0.666333176077169	0.100181351295268	0.600857162238712	0.612034013050351	0.492554017573231	0.842329453638743	0.813658870822449	0.851136760834507	0.453422987095312	0.727854825637985
0.881291403005719	0.621014083066101	0.309659923886166	0.956326412563342	0.0808815059103977	0.647955765305457	0.138469538943716	0.636735376157863	0.691826166738271	0.191634178751680	0.0606442931240404	0.205279145993623	0.654448134324956	0.772002472714711	0.948546354366462	0.215370648862532	0.166392434099945	0.252003874119403	0.0914758632812162	0.00235017198862209	0.413807617603466	0.756993888015458	0.314170523522260	0.228641489578412	0.653152416457734	0.917683885855672	0.907937540932835	0.375285547142590	0.659163916401761	0.826770880410998	0.289147339288430	0.278735226921739	0.512850318141371	0.444450654857531	0.200889288190516	0.428861640970165	0.104143617704037	0.259369649967900	0.368310301687008	0.461537016530633	0.306783609015966	0.426469191710426	0.957801691439172	0.917675438683172	0.452325992386187	0.793654577217117	0.534873212215884	0.301298458552911	0.237941818272401	0.260483741365215
0.360934631634492	0.755842885264376	0.788396620982501	0.517145031020608	0.0498468982615199	0.639593799425552	0.956110519046790	0.445302351072362	0.515183629415710	0.127099847904711	0.568667484107549	0.192224741121738	0.495081548285695	0.770425942357947	0.449776821547791	0.224968816306773	0.0183517747888113	0.219551752432208	0.778968035596419	0.997747927748766	0.763954765878640	0.327333627802513	0.351837196647586	0.892422717049281	0.677790852896322	0.445254865783962	0.487738633926165	0.227422778881299	0.636090502183666	0.935096501833790	0.121291144069849	0.371618941454399	0.121586145078557	0.808032822727521	0.924191443315518	0.395792621712785	0.132514036125397	0.213619893839272	0.977204033933225	0.0502919389824956	0.333765725154840	0.565481822436778	0.343334081824617	0.745359656241835	0.608789234786110	0.270997228512175	0.196937993028317	0.158912234842725	0.839654810925538	0.941290522387294
0.429194986167003	0.245950134564893	0.312113853692436	0.138243987523502	0.656663188543046	0.839676946121024	0.601891633201589	0.749507609087938	0.481155765086728	0.900570488855352	0.430730905733155	0.363140772720798	0.834656286011919	0.625632759438460	0.104837726935793	0.619947895363511	0.127359068217603	0.873391736541556	0.0287673316694996	0.941783862760381	0.274658173153894	0.00223792373243359	0.335063797842193	0.551107093438072	0.979645011991554	0.574344656770233	0.0239229412755523	0.271279025071965	0.673729751449427	0.490044203119009	0.252380254415907	0.163063106900851	0.136590116280269	0.660112847803919	0.206047129707430	0.340347006040736	0.623214413574179	0.307202052034387	0.845314812295612	0.0788477004683067	0.328543608701681	0.440560471374197	0.663483102010327	0.448657727080883	0.386396274209978	0.838307760190727	0.160621487614418	0.547936760386901	0.661265403354817	0.624478832987347
0.752486584533567	0.0887122932451689	0.789803888548778	0.396969297447622	0.936296255925885	0.755889606768137	0.903987608303113	0.270862444905864	0.695283187608704	0.170222545248578	0.645887813465051	0.486928571714741	0.761898721592351	0.650227342555922	0.335860091092231	0.397840667917732	0.216197925224898	0.136563958050746	0.115659987676306	0.582644845271635	0.157673872254453	0.162062637880829	0.407555611421233	0.375820485865648	0.0362692626162661	0.162507477915042	0.367642049254217	0.579716680651965	0.470439849462036	0.0921101038882987	0.666418966065383	0.163701172085418	0.773513257775547	0.996283545629764	0.498194866686777	0.570389220262225	0.486660024957024	0.501484874887940	0.316793119146522	0.757594285565652	0.304330601320051	0.422258037045063	0.0211074026209316	0.100980840262443	0.0182430283185951	0.445202746373572	0.354915571858879	0.428886705744607	0.184472009010134	0.410497155596307
0.408156515394832	0.834706070380435	0.893069954614248	0.871508110950908	0.927849624945519	0.335250228112255	0.0627691161976099	0.493711032533690	0.497014195482799	0.367236436264893	0.796925151968989	0.597843470933737	0.987379285584483	0.734643970846018	0.761315240780593	0.537660994353829	0.639561439862943	0.0169684787691827	0.0686613645248516	0.374936822954357	0.284226766813987	0.885906614079866	0.166347629693062	0.371683226027504	0.329688677065522	0.382438022671977	0.658892299937470	0.834384802267280	0.501687614532623	0.283272445085802	0.538385363304419	0.550556214950293	0.962443301103553	0.425512729639021	0.478515095408095	0.122703391678317	0.964128179521552	0.703863435453679	0.904019975848389	0.647376241440918	0.241881300852902	0.780541503657986	0.301389490131831	0.382038142741070	0.458675710191820	0.404082107903855	0.926011921219291	0.149546752151914	0.490053484971098	0.311932002106248
0.537209691297975	0.536937810043484	0.00102148637408772	0.307699467844827	0.406042810882141	0.790779834484447	0.0623036940643477	0.657222163427406	0.645382211285113	0.748355292488597	0.829705749346346	0.902093806341985	0.613019143557066	0.218228129701110	0.381492453102221	0.385138569332947	0.439016132262898	0.696312766137984	0.372565759536452	0.391587798689185	0.250241093818129	0.665974988070067	0.178612181645704	0.905095806762655	0.136658999825432	0.678612518539518	0.383664530380227	0.465922595681985	0.313522806171189	0.0255364595502527	0.781352100689057	0.000348391409181859	0.660604964879502	0.311849438016452	0.995446358181724	0.824060715104270	0.735563633052642	0.813582534674943	0.979056367168031	0.586393605679106	0.228015872484745	0.934948771225418	0.321896254728566	0.162431783818195	0.180723802349798	0.401708477228458	0.477386790166767	0.318656587338740	0.628751971568469	0.459687067953660
0.180673457983689	0.0781370788544143	0.115823660232313	0.702139527307376	0.781665530719450	0.392068461665484	0.373059105737052	0.832228594809567	0.839797084661453	0.303837710853470	0.800531720094239	0.0861966521208134	0.139378244208242	0.180957211540984	0.591489345439450	0.259888529525108	0.261087869390899	0.537912373849429	0.121957415410760	0.562025067340845	0.102518429198643	0.216075637428618	0.365745869692408	0.194671286235927	0.343316709757373	0.914612658271840	0.193820117791109	0.347031948754320	0.126480149922698	0.0533294717837897	0.354948572217099	0.166817261435968	0.417794243167078	0.182277279327668	0.923288308079325	0.978683398927915	0.231277127597221	0.779156478413866	0.558807227192651	0.956964687663894	0.227032285946521	0.366624159723675	0.819245798723639	0.352297124691208	0.709493358188255	0.877872599138793	0.985159412791640	0.783177866526875	0.0450842436601039	0.732111486859130
0.336855021033188	0.474767541624341	0.213561754123221	0.604456851383018	0.529522327167633	0.923937085429270	0.378678543545015	0.812942761365766	0.651364808616998	0.461638084946165	0.0496390749043515	0.812859665421265	0.653653474452302	0.436523571518387	0.505248625996707	0.679614312103399	0.860594947643727	0.203573230297557	0.0419630639580070	0.979101767750370	0.305797450776424	0.603146414333737	0.482343995745444	0.281908795179270	0.0402368229539790	0.170013657623504	0.510935926565879	0.741513905354622	0.377289872253151	0.367038091564797	0.236805460282235	0.559754288636965	0.239318092025457	0.692759926244830	0.397920175350379	0.715331868542109	0.649562521262718	0.174610876355891	0.0213679451943752	0.190691829802985	0.496086688386350	0.372015161219971	0.546331959380187	0.656142097647850	0.299737538164190	0.464614600840544	0.435578920766039	0.753656791695214	0.566079356995831	0.842932201879042
0.418397389525966	0.777111360208133	0.340735677284934	0.671982058573295	0.956275882250016	0.850449687404004	0.662420030175844	0.479501349438514	0.467450520642481	0.0549632210246375	0.216708136652517	0.461350402599880	0.728741646715696	0.0925078695203996	0.791722672233549	0.721778361292770	0.0694833069650787	0.0264329733433951	0.590504349388339	0.632900790952783	0.390077382694247	0.739879466932271	0.622031345566729	0.649724717942246	0.252656045234458	0.909050801352678	0.864703351988198	0.522691031270412	0.462682833676063	0.0124092809348463	0.636872758222892	0.705342492913508	0.848617993308983	0.298416558254384	0.430619587133853	0.711674727193384	0.161633897174627	0.672412479423545	0.635270217394725	0.0116587089516694	0.683865415376046	0.758324172260966	0.397320917750919	0.405578786528158	0.0219204029166149	0.815336455113680	0.0131300079815885	0.448477479875491	0.127920323031652	0.155177151945304
0.574628636276985	0.0553051940099778	0.0596642217002144	0.359135740482144	0.729249685746853	0.401962214513966	0.595665366665794	0.735380926303766	0.259946354791340	0.162576376334909	0.167233985090000	0.0956951849909531	0.458289324738545	0.765763596156805	0.694713682209585	0.277937949788348	0.532978708198391	0.902626409598704	0.981042212065808	0.784300206066023	0.706697830189003	0.955382100202952	0.868291136327973	0.517927040497155	0.585668455544948	0.626516844520510	0.450938318508797	0.477094791921104	0.941707536058747	0.115236728656779	0.420312078784544	0.472967687111038	0.285202319362422	0.444220688161704	0.115042721140066	0.235109522279931	0.0284931120747393	0.901435729761876	0.824555761853473	0.733939601769572	0.874853388395050	0.0815449670815184	0.258740714130641	0.778778209425379	0.124592066763167	0.541885395684378	0.333579814139935	0.577119990249477	0.0362810751127211	0.625945378528581
0.152254300835759	0.551762473818115	0.788763624000368	0.472745351101896	0.921486914595684	0.406380757003679	0.584836688247119	0.657725130313729	0.790263132485630	0.668445314375334	0.332643557622825	0.135192355667413	0.255630800217043	0.442333617963584	0.741489540476419	0.0196733031403332	0.895558544927103	0.940302904575834	0.927789768013869	0.938974736879082	0.266005486050075	0.341564556291935	0.196633721967969	0.869926562752740	0.614359691847450	0.408822735947764	0.380510123528578	0.486870679362837	0.125170985667259	0.542906971168772	0.886494551820021	0.0895952928947074	0.670409340640196	0.397435931191168	0.922887629495139	0.704455606131053	0.867626227766682	0.488796868080702	0.955283850177427	0.645958523619462	0.199971621797154	0.814001847652742	0.593008302111424	0.107801817342489	0.504579088799871	0.777003146518476	0.272093808676882	0.940606609896009	0.436202253786853	0.604853339623777
0.292783882999331	0.420672677355975	0.0812119731665537	0.556808074441276	0.783021260503838	0.145701518077413	0.374256090403688	0.836129672485611	0.139505029032475	0.336654642735194	0.696406044577008	0.213103714687188	0.877264926407382	0.128111611662355	0.960587180700773	0.682879833001272	0.555003761275221	0.986110772428461	0.260025397899350	0.136141029145439	0.972981848170637	0.797470252053303	0.848333284404006	0.495141570219777	0.937635479508569	0.153428564459653	0.662332114735393	0.198851087528187	0.155502274852418	0.722551781776623	0.506239378332336	0.361376969454531	0.843502763085515	0.889614212052052	0.616663485862435	0.0542271011541960	0.161668828692116	0.999729397241265	0.0218803589026734	0.168907156379196	0.389633659450884	0.790277051080006	0.00699773913591628	0.951600329526381	0.946426687376112	0.149615739121851	0.428544906349062	0.269388422538831	0.594922134322987	0.898962325983042
0.909923137578100	0.150982659332416	0.173770382010971	0.352749459821895	0.569348450369828	0.0533593003196990	0.542395587814761	0.572041184556991	0.763131124850837	0.843277971672230	0.426492692970189	0.247349220250777	0.691247802579441	0.282582508989741	0.579124984232095	0.429964647467689	0.871732268226993	0.103813971697897	0.230501885240960	0.654944423063719	0.465991624835944	0.192223563628058	0.662689409291893	0.633155840346594	0.577623834119905	0.939661365164968	0.486110152825355	0.783840556250370	0.107029173219402	0.629920852952375	0.540233894315385	0.626873127927889	0.584109806371658	0.362803452771328	0.324668837362688	0.646666121679795	0.789054638434979	0.638702987709195	0.646310494185278	0.0748102638964496	0.547509908949691	0.222038601757952	0.860966842615257	0.208059161159085	0.759484529807136	0.572963310723200	0.694385989088284	0.421004581118207	0.865955318667918	0.780806618791668
0.768137465778132	0.994517622571960	0.761453306061131	0.507555276512247	0.126707647937639	0.525655505742954	0.462851648265721	0.0585659235125654	0.766108696597344	0.722162556131817	0.601669038028685	0.245682287061022	0.287698364999786	0.573686398076253	0.964436330154004	0.342158054686206	0.475228036240502	0.563536220420643	0.934217546131685	0.749320876685502	0.389473507511732	0.587195606554827	0.631536154375952	0.439837818052840	0.288003080978550	0.725380174628482	0.561369155470547	0.165881939293358	0.813438036269581	0.210801432484484	0.168090201682332	0.874157864874337	0.0670262932478257	0.185131109552365	0.556012427371115	0.171706109536134	0.0848384903357888	0.805064788820160	0.461196298187048	0.464664236941911	0.244931681383500	0.523117747029123	0.563715857906469	0.975298761138962	0.604901674071677	0.993311430825930	0.710293780910107	0.547713247992979	0.520495467774837	0.00667432834157555
0.0647454883862451	0.860994891254723	0.183380612300890	0.947027803204565	0.535885653849388	0.0877988388148981	0.844884719631244	0.793324812269163	0.0845612154202843	0.969964268129789	0.958875446699658	0.480574856341599	0.695640392077018	0.962572750426984	0.997906758074738	0.104027352486195	0.718283471858197	0.439330959758851	0.913448993981872	0.775620442838384	0.366217570162343	0.895342073920487	0.422408649321994	0.827163026253824	0.000759917408269306	0.723307064190794	0.0665622845227213	0.794556243425661	0.544559555117530	0.510189846216937	0.812816717647556	0.565752100698107	0.505638084857398	0.921076272008583	0.231717444229185	0.366533480636090	0.240396805890916	0.126413472437743	0.616981457650287	0.0139569805250255	0.612767540189000	0.318263974643712	0.475943887821762	0.504381023041125	0.696677286632872	0.655855362036282	0.0448167150774578	0.115961166907094	0.998810067123375	0.808476375962733
0.994110611092764	0.841602022809790	0.142899459058293	0.238505296250042	0.501694485542549	0.835886907066081	0.321531699299265	0.217870286597289	0.199979684026195	0.556597866223554	0.444543032872089	0.0372537642418765	0.569913916695686	0.683778891022437	0.270116488406961	0.228119260888049	0.545432538151639	0.537825625031589	0.997974420481634	0.0856928159774406	0.121772761714528	0.926183222511478	0.958972660798929	0.346051386928664	0.739305126564132	0.842506081670561	0.941588208792613	0.504893518706371	0.411551646437614	0.950052691877403	0.906016458369351	0.514503475498792	0.511587330320119	0.00700709564631474	0.160767642381706	0.650777510578634	0.179058265015677	0.939153637941865	0.0843990059751307	0.793250421175570	0.274109994602934	0.542558550699450	0.314313352077248	0.507128239928844	0.957309122991067	0.709907896963790	0.140947611984329	0.984948108495482	0.0578150767360721	0.0870072047132837
0.631545668381895	0.847371471761286	0.757872166839380	0.698540806721238	0.195852301688337	0.152110749192413	0.547447715816164	0.937982157133523	0.306348597035651	0.408071588164351	0.257235613557535	0.723099158392113	0.904123486121734	0.510518386987040	0.577720609639772	0.103677925032495	0.246040182470515	0.756810778228977	0.665504209356528	0.329178125891340	0.397794742762140	0.608704884898307	0.516544671232958	0.430805076115264	0.140943644326004	0.701053934743612	0.520002173832548	0.667099102907576	0.343780598345584	0.834402532853015	0.847098250170567	0.400798780558196	0.147964148315155	0.505024481063412	0.0723918122522395	0.736563851050717	0.862428222489390	0.383731079290843	0.226481527141070	0.639463542625507	0.383545620432642	0.693465733794527	0.0485842445213951	0.853316319748382	0.943344972281346	0.569400324542594	0.729632189451640	0.390735507572472	0.649226321826517	0.957948536911207
0.986296173735524	0.799952137460085	0.179099703818181	0.587661508668848	0.217729043214307	0.361898282601098	0.947279024147543	0.0363180672840289	0.540161524846637	0.386355008187812	0.409488653674653	0.865968418002600	0.0811212022209745	0.734512247040021	0.0935311191682045	0.525250493568915	0.785277216859676	0.401272342671585	0.556229292865462	0.540436361060852	0.838765854812047	0.612750187072291	0.785485257804036	0.0887099801583335	0.863887251028434	0.0658795128305700	0.765735390965470	0.427873046968804	0.748022903101319	0.468764941970664	0.805379329246099	0.640653145273638	0.746528397809161	0.859532200702010	0.942450632887137	0.0363550764292782	0.387758258953224	0.652588867166269	0.321402588770945	0.232744222534362	0.414579517996176	0.0478917544816202	0.773623123996011	0.0422100155648232	0.284177252285259	0.941549708471945	0.0879687622848279	0.504425881267137	0.749920435631787	0.0109829355695071
0.944411558634159	0.465853936422235	0.937945053231101	0.523396175824602	0.618405178040173	0.270451771090870	0.930675454064859	0.884859657308953	0.910052376484920	0.197324559925333	0.830184991777374	0.179920520628203	0.152228455392098	0.587575653487193	0.102279915449353	0.00593440938114764	0.484954555343871	0.306434863648565	0.850378757201815	0.571602629976365	0.948229156611426	0.812279046373744	0.160638520425424	0.604516561797495	0.0941157610840506	0.250858502211273	0.150629722039702	0.100565193004766	0.238690065131398	0.675776762292186	0.124883857807257	0.778247036281614	0.925342675674144	0.263781398741160	0.628862586894176	0.943585500012009	0.576467568898759	0.209917921213801	0.767570557730493	0.339934990241186	0.218314880891999	0.958037663284256	0.0358282316066410	0.271937653317132	0.216256014878135	0.181122659851995	0.811057923745567	0.803605692997820	0.976313193501949	0.227275454248080
0.138098109853037	0.493560999214188	0.208254486388512	0.283911565374993	0.761970638864839	0.325049007065273	0.647426168565332	0.203049620161178	0.365846494679412	0.439759464290790	0.512966286277189	0.976721769189267	0.754445916212450	0.0136615101304853	0.756044712232539	0.210703215482671	0.511663207384254	0.548376343641729	0.728109756924971	0.877970975480686	0.581441893377479	0.948679499877966	0.884707028092653	0.302308791017961	0.561866260839865	0.0352803027653006	0.739248487044208	0.378658671884701	0.0337411999940491	0.432866593585418	0.402035155941862	0.159729488502843	0.152405429855188	0.488287760434255	0.374745139718847	0.163691266753904	0.682296595215030	0.121153624838970	0.339469126878000	0.269744132091047	0.490674893651478	0.966864457714495	0.488829146259851	0.667229889822717	0.460289561910415	0.535436651610976	0.688270652568465	0.964201105472656	0.0961170755704710	0.542376570538741
0.720289632751037	0.172742939046858	0.285121279239686	0.680007938413797	0.112879308313449	0.592142171725360	0.0524304628265370	0.994247976019915	0.828204278083736	0.288411829713544	0.926962949194965	0.332560344614745	0.640630022814724	0.401934407211612	0.171558331024173	0.345485925674596	0.936553423130299	0.414611475722799	0.242090501769408	0.0356722830989433	0.703588526902524	0.791374171340814	0.817342741805915	0.471434883356877	0.0330305902245588	0.0836631542906995	0.232902528373605	0.0964423265117864	0.126585636565317	0.470602147382537	0.747613750763738	0.532984797954462	0.357054682126664	0.549989591411820	0.774053836222221	0.0226065283456578	0.335140290748518	0.249734845667679	0.477516302902195	0.258496836937440	0.501562866859063	0.125320932776262	0.478771548352247	0.956503517432564	0.220334172270276	0.814091743284054	0.0341077095764840	0.569150866968475	0.295015983000287	0.647291131265983
0.975494882885100	0.132249778792687	0.978715540860886	0.639856098459843	0.692189789903680	0.338715028685265	0.136541580581448	0.357940010585265	0.266786596034558	0.774306769402258	0.655521544723803	0.0233822076777509	0.973201598159228	0.512254126382779	0.185344059532395	0.0350944698643749	0.377658246320513	0.528822023534838	0.724933401590021	0.0118639968646554	0.244837478715217	0.885039333141410	0.385161602804966	0.341724014025322	0.720023211394320	0.801979525013186	0.485522972408697	0.911708692907515	0.818452593346447	0.900855148666676	0.779281745090201	0.268859785195643	0.285781954200916	0.131450943993078	0.0679062233783716	0.609954727157566	0.920074081280678	0.134545295148767	0.875464218570155	0.461345546510909	0.254678339009388	0.364854928223593	0.507478591653110	0.977499411951813	0.718229324025571	0.796215849946319	0.417737964663001	0.111471555624228	0.817958449937507	0.192195711846166
0.101145512689172	0.847973712982861	0.475255064802427	0.293758823733523	0.0598170332245082	0.200208262002255	0.984029386133842	0.999795878962453	0.961310981994518	0.394191653921645	0.170169122709745	0.534606526621500	0.735626879766675	0.0324241777142125	0.180054065699799	0.959340323195334	0.155523304028156	0.291506029980741	0.239760500227455	0.196023799999817	0.945226594903734	0.347805472758411	0.835416113643686	0.661625794382427	0.301386308931230	0.0590978229850747	0.177322409476233	0.954973030423177	0.135021524595603	0.685092592313517	0.0461548329638818	0.767587236637265	0.554574476511848	0.262005547147893	0.937617405320734	0.500367677438019	0.736268656975894	0.151461360872362	0.633349416843641	0.203504803242553	0.438182197005835	0.362279163449255	0.520177776008078	0.620763270929963	0.374692552793096	0.766367672786876	0.791158188701625	0.730974739349784	0.925537973091102	0.626900288837472
0.406859146210831	0.480262563107796	0.269512453623321	0.679933232174281	0.725013455549013	0.498462368790171	0.342631558529034	0.160631596202562	0.894554915063024	0.994918904622547	0.420448863944087	0.329827316473552	0.0553476825375138	0.487872631926174	0.571885158840168	0.686206642023582	0.340272778031759	0.487383125387353	0.199788599532236	0.362909223567664	0.272702125881907	0.902656053668703	0.856192043183490	0.0378082346592566	0.969130274617343	0.636267888398180	0.774035813721967	0.167723616311243	0.711597878904889	0.508858150837276	0.866746550558339	0.875277446065758	0.407303745646389	0.337879309526010	0.898857463057134	0.328343956208859	0.363327432109711	0.483058702185643	0.0650878247479386	0.997040681160360	0.136059074100034	0.752549340458197	0.300618473982858	0.766392634639004	0.372871901600540	0.0969573333790782	0.317384499448526	0.830664545640134	0.741205515764732	0.537736547174507
0.220187955363839	0.921752673187162	0.0408725030730887	0.887337344796417	0.251168265388705	0.334367022451180	0.388143949761527	0.681791767667271	0.917059830729553	0.485200771355187	0.111386719565315	0.251595683039380	0.593009522340313	0.931117205754983	0.547961248933579	0.628584515368792	0.0290103859607822	0.877707682410492	0.464037069288569	0.147588126631074	0.487696357382456	0.685753589943132	0.227049371686094	0.874828072194692	0.842996460197655	0.751528307784537	0.254365850109122	0.361487658901359	0.655815215891201	0.0346354246271582	0.143863428073027	0.559919967269562	0.918438653965217	0.613926302558603	0.474901864962251	0.880975048638358	0.168109823738783	0.466533639716433	0.581905647660179	0.342721359163220	0.672832389590830	0.844387761063173	0.458940563410485	0.305845425326470	0.154434307744963	0.840243715800426	0.0815947730198581	0.923675833629512	0.569531960925278	0.948891091660424
0.611389055303062	0.125309164720512	0.754802408576755	0.910683540571462	0.0319635005438385	0.859843193077507	0.690009819342632	0.733165418414709	0.743751732117177	0.472617572527662	0.0750502679618338	0.0709837373008094	0.868594644471108	0.224507405589333	0.436378502947816	0.529558067706220	0.704254182099306	0.236187454529657	0.460016343698375	0.163191719371603	0.512333802434902	0.852886306069820	0.625593717224261	0.589215952124948	0.0812259410766819	0.731707993791429	0.402105656357544	0.581350930280800	0.339593464788068	0.344066213973474	0.356857972081305	0.286799710956846	0.411252693101709	0.816516762777003	0.0868227522824795	0.971755621473690	0.523689759696707	0.736505117572694	0.454046600317400	0.874907907702687	0.538610396497351	0.273385038752002	0.445311068153431	0.402511061419810	0.162141768744519	0.566060693628984	0.218909869241598	0.450174687734144	0.0394551800579305	0.219801171693237
0.0439612170921118	0.642563221604768	0.245513162215420	0.897732648294938	0.617829662063213	0.618455122788937	0.477119325940180	0.586341194553306	0.825098782658139	0.219805795199957	0.460482890533044	0.0856106995503354	0.408521187399948	0.742064262288650	0.927991778308846	0.419532478267453	0.730819472745554	0.717189674656403	0.462511138478654	0.0618664432980626	0.297377021061019	0.661943460455442	0.980642225381491	0.836686224807437	0.584645015843305	0.0692296247611328	0.211611401264214	0.228673905924240	0.771190529342546	0.379014313096885	0.821075073375322	0.381828720701987	0.332925516276825	0.433128248926102	0.726045312078345	0.0814651310702007	0.209966818648063	0.587238010910702	0.990849563324642	0.951408780719936	0.577047353607773	0.902684920811860	0.674536234378920	0.534530721047462	0.387981798989956	0.243785699505915	0.146062484292448	0.838107057378732	0.802030215433403	0.367041044596996
0.0745955275042518	0.154361275050305	0.904734799059063	0.0191741235930926	0.518971165452512	0.973075182554054	0.528259061176955	0.220209033623155	0.457183027662673	0.562723147224165	0.0653569016190587	0.513953550506992	0.923303754929270	0.561635430226140	0.287061824532138	0.670986424670607	0.0879193338947970	0.310457548431307	0.461290318190064	0.358514890964470	0.473574680094866	0.643531216813486	0.399044614163906	0.687008369974257	0.376347389288745	0.922630985072583	0.248338926046996	0.804714158013491	0.722207649164836	0.282664287265183	0.166158964908921	0.458864362611627	0.712154117608097	0.0181369731381301	0.0620031492288101	0.0180764468052689	0.447330865847915	0.331313864057676	0.137557586565104	0.129974219186145	0.244044635417065	0.0358374070288479	0.310753244105673	0.933428875672466	0.224967767856368	0.951933412184113	0.737495258847242	0.647167550031969	0.452848323079904	0.391040637578996
0.921404451065228	0.991442463449968	0.460392429255884	0.732093844042964	0.0120592196038944	0.374975648891250	0.0540701507843812	0.282782591987666	0.647682031586917	0.479365121278790	0.621809918808364	0.590830291304952	0.662290083061623	0.108397684105355	0.490824954918522	0.283324770353524	0.0116458323271500	0.709033849432896	0.671062890147720	0.986168566381826	0.00965717218353657	0.419342492129187	0.669041810795675	0.206562264440437	0.209675529741049	0.0438345606221490	0.0266942886137408	0.386579648336684	0.0814648312369026	0.409112246646987	0.808745653403129	0.160676268208152	0.331092396135764	0.185614812610932	0.123907431260153	0.923522726204228	0.663781814598929	0.427685784004021	0.687329549607773	0.424483547718917	0.478742125697600	0.466422641415943	0.189258342001727	0.203645899578808	0.836552387695031	0.612089667340734	0.693437841762512	0.349704284408471	0.932883317828611	0.164583461805193
0.653890264771135	0.248633983565930	0.722138028865038	0.811228890143770	0.847864536455246	0.815380192848868	0.769572264833861	0.465294223942608	0.351609235978191	0.680213406072362	0.00113699925084210	0.752622975469557	0.576620406174641	0.659410140600888	0.323401220383869	0.0557237371581054	0.702910917174600	0.0609114312340320	0.230266826790867	0.733287784706274	0.445463617291843	0.632023435182569	0.777023105324598	0.0488678252041126	0.466397708548651	0.485733597132367	0.0420369478425294	0.899407902077655	0.799490212117371	0.209788034073965	0.635428720996251	0.617597639974090	0.541571477722432	0.677348059280357	0.156037221212846	0.268432893658692	0.967780693680137	0.0417414240194599	0.828048712264652	0.217301510552823	0.157157102730677	0.593609182795324	0.171969970446564	0.618576136262687	0.844044467702702	0.721110586050208	0.772173631959711	0.854958061346705	0.807522803240317	0.467280944510352
0.616459388760955	0.851911106337989	0.0588377710267060	0.220509041014853	0.372179849793528	0.131634125172640	0.193112359943023	0.640533512464650	0.0376696979860922	0.503496145086345	0.301012742440387	0.510521098578564	0.836506165258805	0.675480132772208	0.458803069087978	0.129451611839825	0.500771136886812	0.958327812967166	0.494463957815137	0.732143957344848	0.134685037838775	0.101457081737159	0.571822198598790	0.411959365230540	0.292236740708525	0.895858687154351	0.0990807139509681	0.145071905108253	0.0531896223427484	0.122698328249099	0.138624337653170	0.416302613335449	0.226799406036110	0.691205769192687	0.448799524216690	0.333548465521895	0.0122830412458882	0.284640236782783	0.378296798806891	0.317813841716946	0.119702880476745	0.653920898855580	0.00593060561903958	0.713478111471684	0.826684309720801	0.849347884315405	0.860915360273242	0.687354230392892	0.946400335347115	0.427499956761242
0.663412295335040	0.784425743892292	0.0117937042338854	0.151807768662973	0.266226961629021	0.154831311604410	0.581875199856793	0.323108751220146	0.443849606463944	0.630420448110774	0.0405949724105638	0.556186118878610	0.0766321485210326	0.229564672776842	0.0149380244358406	0.658645686886209	0.240372283608108	0.476270380312741	0.870731103716433	0.798681996326227	0.976263869380941	0.152221455871984	0.465224001201634	0.348417219817111	0.589925030361474	0.612365219461293	0.406508072851791	0.641294468913496	0.415389305348125	0.373514729819655	0.564415746883693	0.807075906334151	0.689349218015391	0.149019171087819	0.104692991234212	0.629166867487159	0.836089123558806	0.301900463844380	0.611603518688151	0.00625945569282760	0.790912034373393	0.637413014928043	0.964824685791593	0.0472265205911424	0.761571753822591	0.0218267331851397	0.284234364278804	0.898309125424408	0.787964998435007	0.529659125578832
0.952250896390669	0.897878394571826	0.400256933237439	0.956413615562831	0.795587688244189	0.757664956222163	0.233823182126353	0.0294505501476328	0.476702422252372	0.980188631593306	0.350454644261523	0.281522909321776	0.169482592577547	0.584328709273017	0.819565915170303	0.348116726589608	0.523725579727699	0.225085220778450	0.441016682926844	0.816722929108625	0.423758233974775	0.408913531534988	0.851570004643538	0.00312443236650839	0.483986592985714	0.355160670940708	0.103696523323962	0.541406230256311	0.835081289603331	0.908516764499075	0.595304184351703	0.601499297700234	0.102607045328963	0.543138797650813	0.825055627390604	0.758450185118034	0.677050212702058	0.0683152468644602	0.0113413324015431	0.592139290538276	0.397172553862177	0.487820685265257	0.123694763867012	0.590400439893780	0.804593202381203	0.0798791918152060	0.582876048485553	0.109577974600496	0.863231446216289	0.520462778706703
0.260326861344213	0.842084839175316	0.995129443456948	0.801057809075316	0.491392749898114	0.614076721132911	0.514018404515140	0.442070507940332	0.819360762714560	0.778940820700680	0.185772041541114	0.780719998059472	0.193513337394935	0.974771176099620	0.946531772586175	0.754585230710947	0.418589921083438	0.497724442421567	0.558459261414194	0.647003227814112	0.394987786573453	0.213644259080274	0.356032399279606	0.157133634770423	0.901036309424094	0.436395964424522	0.484512826773176	0.745184248180664	0.976230865004684	0.785493891631697	0.970778905559584	0.648310320930950	0.362237768145364	0.0889938350101998	0.873896319382804	0.610744573472111	0.796636982632262	0.473511881364592	0.296333221688119	0.506491864126516	0.497848671197964	0.566354692821809	0.314059520762517	0.608513982460996	0.879242916928546	0.817339169929649	0.284086042458069	0.696858529683277	0.975243379512899	0.344970555726860
0.343351454529246	0.192409086218870	0.935329378363789	0.216116023468648	0.772538811819699	0.787857376261130	0.0798001719549041	0.691799347941449	0.453575041249237	0.0738679145571951	0.277614956825053	0.443436962007025	0.495179060384669	0.218371950757840	0.222979373892514	0.294695079338410	0.283364421400978	0.403354714789395	0.0238928404148963	0.103040198783138	0.570612597014550	0.721542242035233	0.439706732853399	0.760744748409817	0.262643677994681	0.849179622790461	0.366071590321841	0.838142456260238	0.665359928119308	0.403180948493832	0.433671769696888	0.918318530362590	0.0334651651080081	0.495602361949104	0.684346098968267	0.809113393423455	0.476156622820977	0.298497054818147	0.756187555284279	0.604549800917904	0.320526020584864	0.793004248054775	0.235410044698613	0.182060385603876	0.128674185586222	0.658197953437056	0.488264979571736	0.205967530660573	0.419248298809311	0.359257549916591
0.656983924484725	0.941686930281526	0.724135721322400	0.749277487957737	0.472764802896122	0.807946399883606	0.897150359626560	0.319880558741267	0.235067783333093	0.714749926901187	0.142883405584674	0.857059182559713	0.304702920096265	0.738631573463145	0.465731303246397	0.209915866593021	0.646346831682036	0.757161159373300	0.565070560692329	0.526225523834338	0.0854309899748176	0.215425384914305	0.457769795356664	0.275838618336182	0.685946602695646	0.0812059210522076	0.249046031084453	0.950874876020684	0.483299339681800	0.253474459707676	0.653122068432316	0.715143998176773	0.941985552970288	0.380947645182389	0.792155139279222	0.988237439551247	0.790600751577020	0.472106365871007	0.672191561432360	0.878678787279815	0.376855950593363	0.837516533060253	0.347791407719720	0.486687606497609	0.896204173152751	0.625038868665971	0.0460085955909547	0.782212925006240	0.0172199828015898	0.662579396895017
0.0705203815258194	0.203147462016281	0.940926349741738	0.0829924761311820	0.0478548473023002	0.182920040819133	0.637203515894770	0.109538046794940	0.473940504210649	0.0234362177040447	0.261735253475246	0.683462404328437	0.380987701780960	0.944950306877055	0.0616954258189718	0.295262413318463	0.0438157270368847	0.586179743432068	0.320371349054438	0.277394541638318	0.260689305960516	0.0332202699796048	0.523282641144510	0.694644615749917	0.951242667242975	0.159211166331225	0.244433437287677	0.245717846812899	0.745034679294925	0.0311745756111270	0.223414559709466	0.727474165645945	0.440345372703221	0.699010318911962	0.175014561394279	0.126085638941869	0.652064514918303	0.170769280493759	0.991102964311203	0.639123024170818	0.398569670500461	0.722212349737104	0.228348847218646	0.252652540171245	0.392933870106084	0.282551840594322	0.623190211820285	0.549550172172553	0.202821680882729	0.967054514518570
0.332788001630602	0.493018470761499	0.277500295940677	0.0837625966505748	0.542985240569339	0.169976602214414	0.795972430539317	0.477371001906759	0.859049070316341	0.233227629357271	0.363642210417589	0.532344172608998	0.618961942578530	0.0442661537576716	0.793738046670641	0.541057559578319	0.345847756130384	0.426034762583561	0.479903486778568	0.714636861622131	0.0122213740197087	0.331161440241470	0.600433358622280	0.182886935569824	0.308542848056254	0.890312498286143	0.842465688678996	0.736391190282741	0.308108249907112	0.873923431025575	0.606703106750258	0.256782940270350	0.181466292472853	0.736283800987925	0.560306728731876	0.218254378655081	0.546658870653038	0.779767304674743	0.495381621342138	0.917341885476160	0.727728773614475	0.223882122283404	0.818195569946560	0.0732895969638939	0.225638981262859	0.897845544558805	0.908851707530647	0.190324516948699	0.907318957053727	0.413282035825833
0.442390668862954	0.0990909784182912	0.394598805234156	0.367830537594324	0.0658595255023609	0.242588449456783	0.111224154270387	0.201145476669998	0.633440033481080	0.721106949182165	0.518847689672417	0.0245654144800904	0.141404670707701	0.384312379577446	0.483474656203655	0.485089581308258	0.980001177379494	0.958249927575131	0.958180354045416	0.228481390710205	0.684502412848097	0.294842094155641	0.804631201426182	0.418899089476610	0.311995981809099	0.664741533599326	0.0126824452365214	0.262589346438011	0.745495155740905	0.640062752297933	0.171166564036414	0.150634909659802	0.867053474430422	0.358391872042247	0.153442889490892	0.621120728257198	0.516060217963395	0.997970875386768	0.991831223652354	0.293888981101046	0.476585075516474	0.0794776358215691	0.384640765758425	0.591508682081546	0.492882955751133	0.559473448731426	0.729202838100331	0.109668157058547	0.207485785280752	0.877735984828288
0.446996196861810	0.0904783391689147	0.238504810290839	0.944415885216692	0.357950408601128	0.434032927330533	0.105097768163749	0.685443124603363	0.895858614802515	0.870627143845762	0.385932594824518	0.711230254262859	0.278882666594661	0.744809729887315	0.894796861361762	0.0579962599805844	0.0830905895774053	0.0413599115056916	0.0857239140298964	0.136453814794762	0.699747981545134	0.202445116252235	0.0268613753947675	0.890786577627622	0.674665896559595	0.236618908729924	0.991522404057292	0.177100876209900	0.299612303984548	0.939528846759898	0.956921244564009	0.00309068262175516	0.581646009581834	0.976853430814904	0.672761405409953	0.273014863811995	0.116313437879820	0.626436630491168	0.184771953927089	0.667568556598273	0.652244599554900	0.649554928370509	0.783444095609749	0.828617163891307	0.517741605468819	0.981444359583226	0.750494512086940	0.553605589554848	0.612480344693653	0.252105297060439
0.699244431887044	0.195965993124190	0.776148222346337	0.173037694222725	0.173408933462850	0.878347080949079	0.425680410174337	0.955897368341837	0.739334441556728	0.241821050325403	0.428943732853798	0.950449373811372	0.289653197055812	0.939528433698605	0.801561798435021	0.485421484121423	0.371664277837683	0.212263376431627	0.937517119346303	0.258436855063221	0.313062849208356	0.234185137330320	0.404198502513403	0.347142088338313	0.942821198118615	0.798938017991843	0.0988271258173181	0.452995797258069	0.349178071164669	0.771301090669535	0.968629744793329	0.584562385674980	0.0524733446461932	0.200233560195359	0.996087290678610	0.411308795923301	0.503556845264830	0.119622616428193	0.813393338569081	0.615302485507010	0.609188531834386	0.701012738959185	0.372716022568768	0.295440308163653	0.249029562796033	0.462908812942457	0.913771736003906	0.578374810127992	0.858825577835787	0.983275235789809
0.199932604179971	0.555424302797573	0.0675883560105167	0.817469017753628	0.135600359400232	0.756206648543611	0.671365538517934	0.847358070610917	0.373486182622556	0.132516361370168	0.364801844348522	0.241229437053556	0.429012729070798	0.165338515149218	0.144011672179949	0.357370903643796	0.869927889267722	0.444535282788873	0.782762620324306	0.219948764787637	0.647666290758677	0.491744055285025	0.314076727674937	0.987629761210562	0.117831921032537	0.735677512944879	0.981409304706574	0.735585471770486	0.277084639170620	0.695042432604634	0.193412991219933	0.548323858943467	0.887100501056699	0.223831035862962	0.0225376075038110	0.592565804853562	0.302435929010432	0.328329828769910	0.219837251023477	0.394171419277025	0.720019394458134	0.519979378469082	0.418594774252460	0.232610471507690	0.668724456117215	0.791325708709968	0.315139294502818	0.270562701877347	0.219418243385299	0.652105353468350
0.818980626700971	0.790492260760857	0.495713545994369	0.260314679563257	0.471028852661705	0.385553433823888	0.468563773590062	0.0711013454765118	0.644727373382355	0.807244903373713	0.412813348106119	0.111480743987318	0.911151616808994	0.350433573361028	0.330361232573243	0.125183244477520	0.478826585931680	0.701538000750855	0.401178460724772	0.538461180686973	0.574374027287944	0.664903518536319	0.590922457887507	0.475465545550244	0.879753361503960	0.532091572094528	0.564439580529827	0.880018030872933	0.248941041530621	0.0966487829631747	0.136926403523508	0.372421304822463	0.0598561364217647	0.797545159516934	0.321795967641311	0.182873272605439	0.446517336669821	0.832862729080835	0.742570946064793	0.163641128043049	0.847376932038372	0.850697650282102	0.708758857259260	0.0522344714024514	0.0545091452381952	0.339161810150161	0.786128948969118	0.807833616410970	0.0527421441831022	0.215819356842991
0.597869599715144	0.520863461417682	0.0874963076053298	0.00627441947426044	0.667090315156029	0.721250616506042	0.673039844213765	0.572372091169290	0.0705002351534592	0.677078737192194	0.808726814025029	0.0376402444075313	0.588680877208062	0.586946714488339	0.0712442101015199	0.727324507523533	0.0919769597699112	0.441929904362533	0.0478271708810852	0.640154809578915	0.896840486964829	0.249014558602815	0.316206432156577	0.466647111249637	0.704507365325161	0.0922067002767676	0.939013478749318	0.0776120666283261	0.777066928417889	0.741216924648630	0.496986936599840	0.956310872498516	0.908642226810661	0.363572590818814	0.446436239946479	0.874355839398424	0.920239809188087	0.961943872155288	0.00648044181812146	0.536091303858963	0.124611003814244	0.927972535657709	0.989914972895973	0.103876257880191	0.436214101935552	0.213187082139332	0.371397074990686	0.629175061040379	0.567143977650518	0.216114331056523
0.564022265206055	0.345028359576590	0.621557987490060	0.655436041521734	0.236448663451618	0.341077535094867	0.346518885145642	0.278764594351105	0.814090275433724	0.765710440991669	0.149861172123631	0.128826171332085	0.619922561603077	0.307195578483928	0.0786408422969886	0.181820138538402	0.982266890461993	0.541101925940629	0.174734490405905	0.561330536569420	0.0231258005430862	0.140919760158500	0.293557423644074	0.838599113771156	0.930619638742789	0.0877419926498434	0.152931624509597	0.575558619714676	0.229951639009994	0.100693061599089	0.452581996497654	0.622352380353232	0.529904623590299	0.166326652834962	0.662676439885076	0.981999652661440	0.946518902411099	0.141555240850226	0.249935031405052	0.924695997308229	0.973828832234710	0.0783767367547347	0.682238637902859	0.752982744659051	0.837209348133215	0.573204857581841	0.535724830579755	0.686244062790132	0.770579544260273	0.118326911423107
0.422491652069746	0.266714582701976	0.316665279198735	0.103906566507500	0.194276944620091	0.119113403055066	0.789488350532949	0.493721624860872	0.0612440822585023	0.308353304375152	0.701626049346193	0.967917261894106	0.596892610892440	0.866942089874390	0.854539952543359	0.557269430715354	0.347938036316766	0.472716382018856	0.916735742380277	0.961712874624755	0.436337674097505	0.543705794492126	0.346933611147511	0.722319102082314	0.413601292041953	0.506387879734535	0.523855117632967	0.318414128067489	0.643895300775763	0.300806608955317	0.0470973001936453	0.698289297991409	0.418299596026781	0.480419644017324	0.844830146251142	0.967509763115077	0.593249819913937	0.316116495090584	0.427117303930891	0.761910476261845	0.209419637797231	0.374786779754062	0.857916293390204	0.725083623827038	0.363813455233635	0.0350818068748625	0.497751137512680	0.929520725265899	0.761639872906764	0.164345973312761
0.300507284052087	0.544856944867775	0.0921771591192594	0.629869776342577	0.689027527983544	0.289853075148296	0.231922863573381	0.389942273950573	0.815411633829385	0.529127821263628	0.772819490873598	0.516617485589020	0.0149911934358927	0.555962997551772	0.315046429111779	0.214927375433195	0.396742552621720	0.828935979368362	0.632047602875776	0.762855347624921	0.966973109316049	0.100359982925856	0.680936167322296	0.926768058363160	0.119324283809919	0.110969274266823	0.577380614537882	0.793626226244310	0.882703187050442	0.0696591540230770	0.413393276330444	0.466908135476237	0.396027383243462	0.474459915410421	0.279876948725940	0.00743947962351155	0.339292120327974	0.115434986602157	0.812553102031158	0.784328183593603	0.0481750382819310	0.175984194039234	0.478455414173419	0.430833970866053	0.742676399953800	0.351286825346980	0.378789221340525	0.209271836324489	0.315795548185361	0.367570222359430
0.127425162703602	0.0986752999483547	0.918952153003204	0.819555318248262	0.583249631802497	0.301545664944340	0.332105262526758	0.918248984303343	0.958533271440733	0.573261829116382	0.931062772922529	0.592462615658085	0.229361025328157	0.982281069915548	0.189585179543386	0.815153987625184	0.623951819534929	0.884621337910472	0.374530614117885	0.0608059533772940	0.749050514557961	0.243801015829274	0.633700868172777	0.535844686403909	0.152486092862043	0.853611105105141	0.0102006039293481	0.368959761471558	0.762983073688033	0.321661045259676	0.944582310626290	0.996467408345383	0.919955031142306	0.156885564775130	0.604934080372326	0.886442540944496	0.799885115121153	0.519275308188111	0.838130428064581	0.773071032809493	0.882180449073305	0.118034401742784	0.0473408184942878	0.120531906665338	0.0442828839469363	0.695855002264122	0.849327926017797	0.421040862652265	0.327105936620047	0.00321923830173010
0.564240913921613	0.577012701359667	0.138525549283026	0.683647667100635	0.777128433485589	0.825402082438247	0.137644625076035	0.664324665389267	0.585635734812995	0.798778846083456	0.920859858488794	0.735283227482167	0.0160519887030474	0.232026437928175	0.645731270107905	0.891084723638965	0.518193925098167	0.0294031907144976	0.318651217762932	0.607979751261512	0.518716790674822	0.0715453674689386	0.131820403545270	0.770448511637746	0.515546694589548	0.730928370604307	0.641458109771245	0.0303559979703822	0.871861351150673	0.812584656427039	0.330999492442910	0.471727197224956	0.795499078109594	0.318746873550036	0.317207728618141	0.798886808994034	0.508248017070614	0.395573214669237	0.137523496333593	0.332493939843033	0.0842268103145365	0.601802495275140	0.566129041687991	0.400246377677460	0.0503823466772810	0.0332974803569732	0.260194275730302	0.435069053831078	0.682074126523693	0.817723991994501
0.749856407233548	0.158889064726292	0.997858654745972	0.301844500463600	0.385724455660841	0.498870950889153	0.720775416359406	0.420955274148230	0.198889539452771	0.856459570425487	0.660202625184534	0.531345500011652	0.0894314827114440	0.854306052253376	0.708038558037408	0.574814814623867	0.395578427859002	0.287087617564980	0.00889649922093216	0.184713619188170	0.432198945207596	0.614751724397862	0.718544145367858	0.774686262385389	0.682678029623838	0.954726302835562	0.900729841235004	0.964281587444577	0.418586165194004	0.778212304897634	0.562447163185936	0.988859579884458	0.797481679278279	0.0475102111603037	0.154854494843012	0.742571979714442	0.237806398465973	0.656925741327496	0.308427152959996	0.0689054488356554	0.108340375371995	0.728186334481692	0.233022017660652	0.492992657984971	0.425551784539657	0.734883500314655	0.152553387441859	0.185493881415033	0.254942185907931	0.458044983067304
0.447610396496255	0.183602778575067	0.845096565874143	0.707928282101943	0.00469754232325281	0.537886248420317	0.762719963626282	0.946079321990656	0.553149417089453	0.707375877131219	0.687669983454826	0.948164796449259	0.694848847928689	0.414702515825222	0.432247557557154	0.436081420570802	0.969712887126091	0.0777669129039103	0.813436090484541	0.494468171829432	0.921804234294881	0.0789605599608279	0.567900352288906	0.756248366376088	0.363714082475983	0.538656385558069	0.563132419160710	0.908773685045894	0.265285039359411	0.730784708152307	0.896361014975920	0.941255946293905	0.254279032999973	0.262700190724421	0.810176316601846	0.558284854865775	0.755055755084104	0.653457286843679	0.974426223649708	0.913642501400315	0.222770335650337	0.539753474135185	0.781175237902959	0.493209620503438	0.832736886058192	0.317382504061524	0.505011592362110	0.736091521522906	0.810143023558979	0.193940601746918
0.897632501553568	0.155647651020423	0.687455183763506	0.660495764680096	0.107868262514047	0.515804997313575	0.518406928223489	0.812355906451928	0.336916802747611	0.0613433381172437	0.208106249800848	0.381230181439094	0.560138524743090	0.358261836311067	0.875935812836335	0.641833552312309	0.261755669039415	0.988338617044968	0.509428792381653	0.250317232118892	0.317275875750546	0.523332429195325	0.987910476076653	0.614714026630068	0.862524208074866	0.891838346510161	0.541176450938646	0.941646709731088	0.0275200783559805	0.645520848138789	0.501974298337517	0.136865633928255	0.713979406881368	0.656799105168591	0.224642924532913	0.523911167987738	0.945855344379406	0.609609587271072	0.690935228152248	0.0498899026290884	0.842579413998694	0.737388812188038	0.143729542926580	0.323016226654755	0.435670510366140	0.284650632210867	0.802781540338423	0.260317954336096	0.662119402642954	0.795150991212748
0.307544438811495	0.00117530151854872	0.931751533039488	0.919199102898493	0.0926633952402682	0.179812904307911	0.645186807906709	0.832091150329592	0.153412990989779	0.282342788961218	0.414568336755163	0.565333953632379	0.564333021034265	0.571290712227357	0.895843679159597	0.362143753865643	0.187363192214410	0.341601509061549	0.662707289055824	0.432452954182292	0.329913711856273	0.494869651257111	0.806814657038472	0.835883228360933	0.352021884858975	0.873390709001255	0.883890969745651	0.787384434655505	0.886995661712489	0.901980511159147	0.392616860238641	0.322112758512790	0.377782660528303	0.416408226585277	0.0992087348400118	0.352681936830518	0.793740820524357	0.313585174690609	0.791982066287621	0.254895737280816	0.265029309806521	0.980602666368606	0.555106460745547	0.168845559323894	0.925524936405916	0.0840103932853212	0.0276424973941876	0.906914249310023	0.613600667410291	0.338785086775522
0.601790163351818	0.150015643477412	0.571940932972591	0.900252981759706	0.761212097042561	0.673844526532023	0.914578787083377	0.0157131109190458	0.177656612736242	0.338373246820952	0.104375969302981	0.105049949200508	0.00444391632534646	0.362886160756522	0.151319423372857	0.931757732263231	0.119700134670551	0.153503451753160	0.983903283211278	0.506273569897304	0.411162655503724	0.148944836007420	0.815850036015110	0.276372538058143	0.147491148907586	0.564631008839251	0.736389136219388	0.790312590681638	0.897391138813750	0.130415787928764	0.573651145672224	0.772755436993810	0.624644530278730	0.268512701065791	0.808514313721010	0.369199734105628	0.738168409113485	0.395439565309592	0.577749150122008	0.303660164854488	0.00270008018725343	0.276593916556045	0.402726301269282	0.951035030079254	0.145365499584830	0.200972562690643	0.431973252686244	0.423853932719767	0.556177935346363	0.0969462816996294
0.175797941311543	0.883743067029171	0.288263675820480	0.323229049121140	0.793339700018832	0.546495055015428	0.703327244834497	0.512254560505570	0.927981669092767	0.211146780592589	0.786660585325156	0.630348761826689	0.640900520011955	0.662380375909885	0.330499542600904	0.245718558000905	0.627812973129258	0.708709030306099	0.921471672107369	0.0542055333969609	0.00706077167576391	0.309020566928949	0.422388425790674	0.467728295563683	0.920111058365234	0.446744057945154	0.106316304348526	0.397112777430980	0.836261424865393	0.386027233464546	0.119732307296998	0.00552656064267154	0.334986688421983	0.509492109574450	0.0212865595679858	0.399828106477486	0.877692164477243	0.273774942552900	0.791849625542341	0.0549756280942082	0.793071976277033	0.701511232676829	0.502029825821701	0.532832514448987	0.484108946054800	0.385595045949547	0.234700381898527	0.199743265129035	0.409870582634100	0.901754383869903
0.0473817616841590	0.530955492986726	0.607001948444795	0.333000323152575	0.486067303828233	0.165534603740784	0.263480746812846	0.0358309511441536	0.761877430159914	0.763268666531716	0.483493087247363	0.368977441035573	0.627409661990647	0.321317752389030	0.512484288664645	0.955357351976019	0.963252585604432	0.280067225333970	0.204534503920097	0.179609609126659	0.220935415259373	0.180290145159986	0.924676991934851	0.342306501590167	0.971790724341685	0.386425299876289	0.928663351763306	0.225517712023988	0.458175902294264	0.711192385362897	0.0482251980431764	0.938045429034531	0.516721017330693	0.271915431381071	0.738113340464469	0.830143110059662	0.592301930220318	0.102611481254026	0.629789087263327	0.829803444106410	0.0510480959811264	0.580986334045258	0.877136713267706	0.739370064344511	0.0625948794781657	0.408846354007118	0.799978041078506	0.378847126398714	0.509838151397316	0.785384944936236
0.0210000083480583	0.824394630649919	0.461110512137585	0.760387934723360	0.343573769213052	0.0606369625269413	0.0933901215110221	0.460896684632373	0.756022863850221	0.726657428343334	0.434915893396109	0.710069934195467	0.581240505667333	0.135696485693952	0.893788831730106	0.441850994521568	0.555836326885679	0.594244487623703	0.336005437888431	0.440384712931046	0.186487429006765	0.939965805249713	0.264804900718773	0.510467777468765	0.157655713115411	0.976411177546423	0.0979041810005931	0.137468092935393	0.935980501779731	0.388313185218313	0.485445526526588	0.460636287472727	0.853555602204242	0.783518890714386	0.448439780403739	0.808520787847114	0.531980684456224	0.0732528458985863	0.918601054367462	0.438070098979871	0.610185535090406	0.981191797268296	0.861702145302965	0.509798540237166	0.601390596209461	0.0130310609121427	0.753538383879185	0.543581757931408	0.101244649409470	0.994809963515763
0.277021909658126	0.0332963434286095	0.236787353895756	0.898266468521942	0.741232448610015	0.140627709294069	0.569409619559853	0.381398323255358	0.495497568874533	0.441314585681597	0.584148726930885	0.717610441661912	0.757245338094925	0.882714470818458	0.00255447615666871	0.511745094949569	0.308171991125191	0.240147367296488	0.328576098942974	0.359618973028673	0.196288725224952	0.832978455852371	0.944563498300862	0.904327403567185	0.987868386705970	0.497760827551223	0.928912250785701	0.306052035338457	0.0171448511107648	0.712451235586219	0.618844344675329	0.467584847450247	0.538511750538437	0.151422659193757	0.766103487044513	0.628699386605133	0.177924649037835	0.671570829412362	0.672312182427997	0.0200304678528827	0.102299936391063	0.324431803709413	0.521904434498876	0.873738450240824	0.984982031672123	0.915872364695276	0.944333723381068	0.792946861598552	0.937878478641374	0.934300673533707
0.370455720064999	0.842514923528689	0.830366866827530	0.676200772836354	0.114611241484321	0.967574164229118	0.559012461153510	0.627383169052511	0.157386435683115	0.122082226961789	0.594007861511465	0.0587571000677857	0.133211196951015	0.108446848728801	0.948693975361269	0.756534133532023	0.894838772965911	0.937041887768075	0.753800641611720	0.715257403823629	0.279658080876593	0.640391753602386	0.957906398230995	0.544739625709882	0.104126090523831	0.488514698037663	0.472152154191585	0.763951069250298	0.0600281534656929	0.144733138199791	0.860792659411672	0.413626147977695	0.916496737605165	0.437706708442537	0.842072779110043	0.990692719237365	0.488385755661522	0.682985987767558	0.872068082126479	0.250015996772476	0.246573116011758	0.954345480353259	0.738829507006219	0.592548989131250	0.0837443477944944	0.952902703968742	0.753866557814245	0.694817881182939	0.805198694054192	0.554112965138863
0.893494552482772	0.315033685911879	0.279985684155386	0.304189191031262	0.364264382735467	0.552733780020510	0.608899492288753	0.460675856300880	0.630952390422418	0.700140373758872	0.0938473642594856	0.893233074203326	0.457079671080699	0.789707702437487	0.317135003171151	0.191477441885585	0.316103496806207	0.149122277255335	0.196714319300968	0.827183098043270	0.725115446072452	0.681877352464158	0.295815965042818	0.384923794496690	0.653477492306467	0.848831620625105	0.225424998078688	0.0540610596595681	0.500872087194199	0.962253919560101	0.597968477570442	0.0139369750856351	0.873900302705694	0.617456214558779	0.662401413423066	0.183754794606734	0.346832620088338	0.904397499123894	0.922749028483952	0.542449893484098	0.398346724438899	0.0450052083955194	0.622081572203064	0.583904612975908	0.785977503115203	0.335746607921982	0.805039880655458	0.541303142429275	0.0506869483531590	0.258197024172355
0.167454906653933	0.753484788473499	0.874124478581285	0.0346773936282911	0.835755774311914	0.599246345393327	0.162823890129190	0.230437229642461	0.772099799887198	0.974354627620836	0.988123282466618	0.931521894376796	0.0586167447161299	0.591803405855097	0.348278506083339	0.885606945861968	0.483099930832661	0.496540259777148	0.309656420463673	0.835304336689676	0.310957226056286	0.638692816677311	0.963092767810321	0.973417444029144	0.532345198663818	0.629056042706747	0.987551682593080	0.124226986604450	0.896170623814830	0.958687007249726	0.527185789677250	0.208761096456544	0.456833090721564	0.758567741146162	0.581668134883060	0.574007078618386	0.670429559462344	0.223944769553620	0.188558563606672	0.915108191437638	0.810734743991453	0.0615029821378662	0.597434306916762	0.989718374244304	0.999208814912426	0.500742616999653	0.117908829293621	0.464761452569453	0.0439431884135494	0.502830892066544
0.676028034375295	0.353606763008056	0.106421948602389	0.167758374977757	0.965549652966594	0.500187685416567	0.994877049013798	0.293867030249940	0.713938511085450	0.322574806544131	0.646016398415605	0.855519940874383	0.754100631033543	0.915046587021523	0.564412087038989	0.405810388579596	0.0891009995519148	0.760897355201738	0.147602176174457	0.766895543110165	0.208062522702061	0.0940846340096986	0.901350078721078	0.00642084375254282	0.00945525130131086	0.986989853475753	0.197766004137597	0.226018522639924	0.155678606539413	0.636631613557694	0.731587031352506	0.583691961389647	0.425103392657268	0.454251390855691	0.593548963629934	0.726689356885520	0.575841083264964	0.355648366502489	0.898726780985621	0.0231043542082677	0.713143340783511	0.116976486824536	0.633835559266137	0.202357053302163	0.628975591959517	0.0599284177906017	0.717577266801178	0.531182559075611	0.414138308928085	0.464576796691644
0.787010269931925	0.0103606733526701	0.152292999749058	0.968479272686976	0.413935778419602	0.331611827534883	0.348497793335186	0.881870599425081	0.923023620835184	0.792103213471305	0.362391322235738	0.186379995616141	0.756756505877599	0.828393772038872	0.344962122558470	0.0608018535339799	0.853592708742000	0.951031434355627	0.650467867572324	0.853911386910856	0.194359157570743	0.134664714649070	0.204181273844020	0.242102694678302	0.880578724250158	0.139101502289222	0.230775051748855	0.0318302284859064	0.228526402353146	0.335460729259750	0.0689412115588700	0.556512210246709	0.438700072748296	0.492931211698562	0.324213073403400	0.0648098716817543	0.613356379810539	0.169782655521329	0.675003114070029	0.848880839508144	0.757996819709327	0.330347323351129	0.365658265162924	0.484243817192869	0.429355980550726	0.0718184959339817	0.0535416604965535	0.263065034323784	0.525403702426565	0.160405321542629
0.158611559570230	0.932727103753271	0.720781981422700	0.431360683255811	0.532988602353152	0.972506682362157	0.440715548788929	0.216486083004989	0.636007320435029	0.0876265184756487	0.752180843297777	0.313064774536067	0.282391273995708	0.000758848246884325	0.519097237013539	0.594494847502274	0.592625480196986	0.241250220696460	0.218507195379094	0.825842782333412	0.622892967594651	0.319780735269038	0.760515460251335	0.160603993789063	0.127630318367147	0.00718065129568390	0.704272220186930	0.447042937440683	0.959813016363532	0.288350196517578	0.0221376793321149	0.390843637084399	0.258603824407169	0.438555869749171	0.227375990354005	0.898165757336151	0.250691310045576	0.879065575926633	0.686985466996559	0.919825802533362	0.957620271660712	0.690038126635613	0.602121726281164	0.0492364250514160	0.927864316468531	0.0937971983296521	0.939895914823168	0.427889552222765	0.632366768261819	0.895292948693665
0.683824864960722	0.968876640864767	0.0581579942495082	0.790949889371004	0.0318443425875299	0.673567698433516	0.686025725201170	0.524067883449832	0.466630619848566	0.651170180074676	0.0149713817307836	0.423442576227408	0.577481667437669	0.659791200147935	0.335717080764876	0.301174960187564	0.719773746917039	0.687390610631016	0.239791751894182	0.857988733210158	0.360142843880406	0.227413233100345	0.426527727163191	0.517349108321431	0.332758896460544	0.643073937033777	0.549679812737562	0.545247934435214	0.271614578204715	0.661279638181007	0.178908686273605	0.880480280284177	0.0130925435807672	0.480845865362806	0.350311329398917	0.324314070543637	0.624882718122772	0.315504958163932	0.654445303491631	0.654133280792428	0.755438332861950	0.502461249242558	0.380597315595102	0.390684269632706	0.362415011826528	0.873655427384281	0.192583398589531	0.579717303147554	0.275551992035711	0.239700191450724
0.344835476164311	0.642213692502845	0.0194720063333269	0.443629514597103	0.00539116497340508	0.110494653085135	0.676334710151599	0.903992131676051	0.156052834020156	0.909901349117540	0.0506778768669705	0.402675248800956	0.660698885006290	0.204790171060753	0.167202600533317	0.611736262009751	0.249403367782684	0.0163374878150883	0.161376140068148	0.208612268040061	0.719011047476673	0.867930886965013	0.287659192826535	0.790876469800724	0.310293696007478	0.194126185305294	0.524337302661062	0.243831630011186	0.636469856435579	0.931725651598205	0.482537622955737	0.572601983618659	0.928464725209597	0.425451111705953	0.355441371103194	0.560062876415352	0.503146528378227	0.434453119074273	0.565343193148695	0.965099194545711	0.957621185365170	0.917051773731966	0.179320722630999	0.325540326539247	0.869597094721610	0.725278497260387	0.366076403361057	0.772095681060359	0.605207531357954	0.684743976126551
0.648770761722511	0.399940482258460	0.321544971002910	0.718508570189041	0.708258182770896	0.715574407303427	0.281209303635787	0.856212611908723	0.432669148724440	0.0729863716157027	0.261808527077777	0.100138847379344	0.127789643488479	0.880960426175709	0.450012851989968	0.704866106248806	0.550116185098755	0.914500867657043	0.978721865915704	0.858532932601633	0.405253935465146	0.218624300084419	0.00457258912683567	0.334043292177231	0.132521680486445	0.389085991739289	0.664798682620063	0.472365228854437	0.637882561601376	0.345345378427323	0.109606739081466	0.931578937492178	0.741803667839483	0.274326837077075	0.100787965379176	0.923438494951229	0.585005497588642	0.595266120378497	0.873195587075428	0.949702498868199	0.276097130692725	0.221318020267629	0.322450815622540	0.648974122891376	0.252960806462903	0.454271401881638	0.514497186498618	0.305744218859841	0.824586399044125	0.560343389025281
0.710358312613442	0.811215859375467	0.681163810492584	0.160522889140394	0.175028140904582	0.895926377077677	0.148355031430059	0.942492093672987	0.803241123828268	0.405383982748582	0.991880618733590	0.276442477111387	0.776383101220065	0.303832622445803	0.247722913861244	0.928122627402841	0.352158162983241	0.904266563701198	0.712581448520981	0.0307632984965477	0.930752147919561	0.231441297013579	0.524787591987121	0.286321009343389	0.923034955599313	0.921856467515392	0.269281282254994	0.547170213129478	0.483677002770594	0.421553969593655	0.656472150419378	0.595171819297794	0.503201125109261	0.363221739582750	0.391537500192813	0.378357151498989	0.771073254409569	0.141447760407953	0.675200315502756	0.755458968506449	0.673921478295519	0.118965139356292	0.238256606132688	0.380852084478497	0.286855828863726	0.573517340462334	0.871158458475132	0.134295349897661	0.809982443539372	0.877781542053652
0.486431671178249	0.208709025521752	0.827278222989855	0.634170246027047	0.660070475011750	0.985739826643557	0.0381470469179538	0.155841060008710	0.882756718397013	0.845468501127341	0.724309454808242	0.376695272043546	0.00875260451872451	0.0976850326511001	0.792774027851892	0.0565320773668322	0.950964709521913	0.327141403018766	0.389430143687400	0.0459864081706304	0.981257594266013	0.566549857717357	0.872133590596931	0.242941785809136	0.320204191514330	0.287371803458017	0.483608727975385	0.754124707165147	0.610405027383001	0.543454800382351	0.888472698476780	0.539547840729551	0.0255681999991552	0.575651098708556	0.124454094566700	0.964235691059172	0.640560378699552	0.858303954901064	0.610142871459293	0.0613440540877087	0.871866616071097	0.517817096953369	0.999568097487769	0.687336077807981	0.416263120658515	0.0604142662553612	0.0336295925947392	0.869694884473091	0.628690871432655	0.337982955645149
0.575767723207909	0.783485210969506	0.192070075054679	0.0691933432774652	0.737803455189576	0.832916295958956	0.870299223419190	0.390830735109386	0.909139681825226	0.472501935469639	0.00216699475897975	0.993600751472455	0.815638834917342	0.0886425785706901	0.958131316466663	0.669629964723669	0.103021230398628	0.872399005420529	0.0795006341177477	0.537832380860629	0.130956711066488	0.674737377185956	0.221685884396750	0.959343247890316	0.767910831768590	0.769425813161283	0.461594370340446	0.720737550953950	0.942756857257969	0.686702500189869	0.188524931219722	0.319595973753528	0.758232128755400	0.685953760716073	0.864532647460854	0.237182247948244	0.672610202419767	0.694619252216962	0.839766847352180	0.634854144486814	0.0685279075206711	0.570819916964962	0.752464390958163	0.318615568452914	0.795730907411513	0.0799818004418905	0.502372597874344	0.892750065366152	0.399997441249053	0.0853166983069337
0.170834840536935	0.119931622705548	0.917997096200792	0.505517803240608	0.226913361167343	0.766187714847107	0.352702573043886	0.998616290348715	0.885163455134110	0.925965987153258	0.452090823744812	0.427232833532516	0.595916744709986	0.359996146225930	0.475994543799776	0.461085398597710	0.119872390312126	0.585819737192751	0.136170917654570	0.489428716489757	0.440752315548481	0.0181746972851466	0.392892477917306	0.897936517688792	0.0631267539449655	0.373649954206100	0.230184475201352	0.636742435035424	0.656423756046504	0.291212109241190	0.0924422458361004	0.994040361027737	0.308118461187853	0.862014074630764	0.00259567168556307	0.435713912534912	0.0169522226959751	0.399892251130315	0.941029023844984	0.443650218250294	0.509270366490821	0.549317090047846	0.727020924760289	0.108780326717075	0.515971189594878	0.417244030462268	0.246556039995802	0.919903033693076	0.445999199491446	0.732443977520003
0.350832939189593	0.273700610725500	0.513343640748720	0.841394331588089	0.317412415259402	0.150406889759063	0.924439205221601	0.181879937001362	0.669152770544748	0.691258397253478	0.364910084184842	0.269344489649545	0.983132387989498	0.118987188558556	0.173226910539607	0.962871772452126	0.506719657318769	0.665125802251683	0.725324514823339	0.358818303089021	0.724639065493509	0.954896281559627	0.622884872040443	0.962339338057493	0.120624181278309	0.114010301661591	0.649829311927342	0.445151447354960	0.0831296885216867	0.339957842703293	0.431974891117359	0.881272748578414	0.0628623309243893	0.335385186612589	0.172006951834852	0.299892550022321	0.897426706107786	0.813019895254425	0.159390536984492	0.547908061790289	0.230879879087116	0.639760696600879	0.184229121043511	0.880542493369695	0.399921140313551	0.696048638324696	0.772955235711667	0.365500175746907	0.275435201670341	0.00494274194539490
0.436910084396595	0.576735996221791	0.649253066665120	0.00188682039728627	0.288458131500005	0.0535687765691415	0.553821783526063	0.427080719446662	0.712869684792196	0.196922174746774	0.542448233391220	0.0427295689133186	0.214642652821272	0.522389807646582	0.695545535363167	0.0871365164496087	0.370840833349965	0.684458834642304	0.0584526385426831	0.314146462079009	0.429303891572703	0.818762898113245	0.0578112686606593	0.751596652927640	0.183165877332399	0.173915041517392	0.324370643204819	0.548257342435627	0.468863981433354	0.271037692387295	0.219141284598280	0.497321182931933	0.159659745648331	0.0851513267366248	0.292637137302001	0.961084813685854	0.874833867313592	0.811170313111066	0.0387923525733924	0.284075828159496	0.797429110990101	0.260308320433720	0.874430502797773	0.937474031323918	0.555288034341436	0.365548379624404	0.648727349270086	0.340705234000295	0.882476557479388	0.339479304754185
0.595684539023436	0.469230019173803	0.310284136816269	0.626568187329328	0.408318703138325	0.536542088057949	0.746472069370306	0.260040860668364	0.747444603673015	0.541585184567844	0.0443904835476759	0.0128887250371779	0.439518634303237	0.597492404576581	0.312806785260880	0.804926422440516	0.101219528046823	0.687675551058663	0.597081475387812	0.391338319859105	0.130578497874515	0.146841791077653	0.190555729723333	0.465629790238728	0.947128692601660	0.287368156620203	0.705730763400531	0.209768892892372	0.274702630285862	0.776550104519893	0.708310784748815	0.501301633758293	0.918980044393835	0.782342517132145	0.485299083027219	0.335116712336706	0.308779568909127	0.537030992785934	0.497224100249624	0.453349923997855	0.341248612907031	0.503879855853357	0.725295011909315	0.836172093467241	0.0331497534162794	0.432248797604446	0.127954192200908	0.920878547532262	0.257244899573594	0.439876357867134
0.956154071151606	0.925999505298961	0.538730211355086	0.0643176686784079	0.0891849715260804	0.757215006940071	0.514748006074002	0.325771124449444	0.254606294016447	0.194077403104472	0.952378925464946	0.0154106956153728	0.462868385547998	0.584278972215984	0.338103263032418	0.217835074803142	0.226960972620337	0.486693071483175	0.966888107400305	0.233204169862235	0.738512295426662	0.172571967111925	0.168554733959572	0.000566560929148974	0.193970799004924	0.283820773438574	0.422631678308654	0.0682941755216114	0.573464730913380	0.280157551752898	0.295166496899575	0.605475069843064	0.389672155937342	0.538031297742647	0.0572544223879044	0.480012660161476	0.436404467634111	0.0799104889420366	0.626998032150640	0.513049531324499	0.0310370618850102	0.0775631618086971	0.399252070893626	0.933641306809473	0.449739964202054	0.311192149029717	0.278214453452592	0.997108959284490	0.325536153213259	0.174139695472254
0.723943539218846	0.535355405830020	0.940261407391006	0.929895071925982	0.360306004410594	0.116868003226281	0.139710765877297	0.104448824999662	0.491681978766277	0.264673421625185	0.646166707720461	0.0998797572949073	0.383528933508533	0.241639936931981	0.180154144825928	0.252902330695998	0.578509064762737	0.262822610917288	0.856147582115949	0.646166742928045	0.855858108814446	0.435520586619384	0.454557692011238	0.314362863437203	0.595812271100970	0.940431977434799	0.955129884057034	0.129482652308961	0.392021193083670	0.786664333688156	0.727073606098825	0.774834850647050	0.191012459327341	0.570140068380163	0.133251391571646	0.458462828174218	0.916267338736341	0.923454549264198	0.994225569373659	0.219386383487939	0.880555417195042	0.225908006429274	0.326625652077196	0.982473609868240	0.720180476125526	0.106018228344743	0.905403285767266	0.959213526120175	0.124001915504071	0.449098636035737
0.747880186972559	0.303944845777507	0.744413518987296	0.833115284303839	0.822567501526572	0.348847634830420	0.111721717715420	0.0877057030014204	0.954014527796154	0.962867152529240	0.399687718791948	0.636377229577214	0.390161697493427	0.640002820385074	0.957627066930708	0.124856177873841	0.501583609874455	0.201746058286308	0.499752249029782	0.153740664392665	0.857034577777194	0.0750019694312319	0.102974021507449	0.150651528523231	0.835255050459100	0.508236710022271	0.415468387079444	0.338910211949607	0.609843910500458	0.761269003953054	0.256433242007978	0.891121995068621	0.745835293491414	0.633468232101599	0.509586938994278	0.723413290148563	0.591997691647179	0.720537467185251	0.317355788602437	0.796923791971669	0.746263040224417	0.686602337092358	0.354673783530089	0.305908868763520	0.894404916200031	0.646540546078886	0.928835081662212	0.101057616148012	0.0183851390177748	0.795974145580864
0.663977147713965	0.547325756314088	0.113249116511910	0.821353224634659	0.142964135556940	0.741147409936289	0.878826043947562	0.167325068834145	0.390725210326822	0.254557072080349	0.492856005899935	0.0480077150858234	0.262541860114708	0.0122614152852187	0.229393231127208	0.396596552456262	0.287631952127525	0.484519433921870	0.183587785189877	0.341279565084597	0.597180006594554	0.899198110124954	0.628365232485252	0.984335427868542	0.587909770216776	0.983149148002792	0.763291779368099	0.451539571294689	0.223969533154463	0.0893157693450156	0.905901156761327	0.762511559526758	0.452966738156061	0.241707697667867	0.308310684523265	0.844492107885908	0.301039242630078	0.174130776690364	0.473449356964029	0.174701182598286	0.395307912408709	0.395355795381741	0.171938290185526	0.848466637192689	0.483669438502565	0.797501425940330	0.524791293654665	0.373119337488219	0.168520175804968	0.0878809215677623
0.00873107105841586	0.00116301732955770	0.782113613956569	0.764786040510055	0.143313630433885	0.566516271881019	0.758860210006025	0.0516196106586913	0.299901749716264	0.0615144688803275	0.584467032381204	0.909961520360853	0.448535929209138	0.890740281753664	0.745546396071324	0.805419894295919	0.531992475008146	0.991757151164404	0.457879778775824	0.852392386418605	0.828080755027408	0.227328372962590	0.942720351313552	0.888012452461869	0.374719855644487	0.234485785640200	0.627307725079884	0.314054641360002	0.983991685539097	0.147108339855070	0.139899995860891	0.690670323249646	0.916164659629072	0.576992501086152	0.685740825445927	0.487313089440512	0.939562679111388	0.0140908480803391	0.831864006390017	0.685749624853829	0.978488043010430	0.587790318661293	0.748114570143920	0.613976075636160	0.362195023875263	0.604418332858844	0.0264478815538716	0.613257912014964	0.209688362189637	0.414209905761964
0.544388444878020	0.634176912760907	0.866602548157690	0.697464193860030	0.792604968647945	0.217793763075273	0.261714946422119	0.879186666378212	0.792507963808676	0.327344581723090	0.719177037371778	0.395247866415255	0.414171393534656	0.558935838686651	0.874716859281279	0.0247729101221527	0.838978703268699	0.453040296962203	0.0446885885412279	0.913364656468247	0.347177633220951	0.678152271884810	0.878630348216384	0.851394368670422	0.927557943378762	0.933351564627886	0.895117229147097	0.0981318127739549	0.278381315465961	0.271186488921761	0.689052126291184	0.927136716681902	0.201290429697127	0.760719520034148	0.0896261714464800	0.230866773597382	0.906155127707869	0.112506765511515	0.408867873720095	0.839844127504135	0.787599834002527	0.410472352328170	0.771757812453737	0.498316539584658	0.732289428780280	0.0139773566823109	0.210849064407518	0.759496197189904	0.831050199474011	0.580021829662011
0.149937467115940	0.686051433490228	0.494329920619614	0.799552121557988	0.818109871031120	0.575999307715018	0.249914212416384	0.328823375343150	0.190131016633478	0.715548607674902	0.686706848715081	0.296693607063579	0.603884494753772	0.409322931491552	0.0983421805677972	0.805863320846947	0.349345374364139	0.925431548817365	0.552806408735758	0.992530721358568	0.690574947636887	0.829753409977042	0.414450713095377	0.847041574092599	0.866400493338472	0.275267596574124	0.845508715943673	0.750942931898819	0.905442144190923	0.841987800839381	0.0815730013496909	0.228608265353307	0.861238689249934	0.528614944874854	0.611491352489341	0.473721158636396	0.546080190564115	0.703248027444222	0.480338613004377	0.902269259996292	0.280821741396412	0.199978207969131	0.478907377637655	0.879838128434738	0.618957248569728	0.417368013284365	0.463174530412842	0.628957973590077	0.525806232018584	0.907341683739934
0.492715616295575	0.428528376155323	0.843858135524453	0.899255719810569	0.859099755155671	0.365146444832989	0.861094334898568	0.656641356875665	0.178852742319321	0.0496061646745049	0.798049151046475	0.501062318451544	0.468657587083826	0.700732335766231	0.0439076464556200	0.392729943079682	0.655902682689993	0.459128279833583	0.921557910504593	0.331823762619678	0.0962650336438000	0.775413052354946	0.985801892427369	0.297019200236451	0.791994168888411	0.715883276702819	0.256887187562541	0.349631095063805	0.968107380652959	0.226116863356213	0.990204910131598	0.443818890123580	0.775554306777575	0.0426239910889966	0.799822741010038	0.523896606933893	0.450955237337683	0.912720497027482	0.409705029524115	0.0835788487566944	0.0261184699456816	0.279045033863422	0.830010093533642	0.804697428676190	0.926445586718516	0.967448340792286	0.820462434550185	0.912415181284107	0.167301889088776	0.0102669004944632
0.0253537546360975	0.307959056056587	0.198162083641707	0.519774620614302	0.667019538009335	0.877565465299990	0.00843243469080879	0.550309103736627	0.200618897313670	0.539828793144063	0.298370119165470	0.438393802604438	0.0391609627143092	0.464300199042678	0.919590108225032	0.967063368283723	0.751184812386412	0.322037645538055	0.560301789381580	0.0593785384040100	0.335072243895602	0.824600452833498	0.199820358881313	0.909575951880665	0.460729427172956	0.681744225232058	0.553951161983262	0.968844680112489	0.557349163342345	0.0393279853411656	0.539968278294955	0.594103477125963	0.0718157565311742	0.263284204080171	0.468318257740928	0.114003638441848	0.948566100807623	0.172847176876461	0.885872870432613	0.639968564665230	0.914833020322910	0.756330871254768	0.566332009676316	0.805688594685587	0.362395745343366	0.336597410717680	0.331896577638285	0.0336492603422409	0.690340852936080	0.768873421803593
0.150049364023906	0.481949561181904	0.411343646056664	0.233078960117029	0.820624840401928	0.124396799296465	0.295979312994967	0.910713820305306	0.603274412784724	0.586005921363166	0.785463523655744	0.0589991037417909	0.153265366505803	0.448000087402452	0.921398964395808	0.945494431702879	0.347345306851472	0.829015086474367	0.500203401368068	0.0486924782504353	0.763541866455082	0.673429839243164	0.131958145785085	0.299244588687909	0.946373464818695	0.143441297214035	0.996789326860701	0.941076038898992	0.924276418989353	0.740478620036333	0.0579355648026079	0.746507369482023	0.228422774610654	0.328663816170331	0.811549912115419	0.216975091988118	0.126393042242769	0.440147362929428	0.895939665989771	0.465051884999995	0.627917296605133	0.463706054357599	0.928078132668651	0.0773184104933359	0.842601023245820	0.452648989612937	0.804330066569166	0.852325345672008	0.210765747180685	0.632825652064588
0.920426861222450	0.909124024291117	0.547359877202704	0.00468698002222856	0.775439558089229	0.0795430227937322	0.573701933754320	0.418995074487855	0.153934156800559	0.112957522806902	0.297336897680609	0.892085303408824	0.476409104688236	0.882226003305165	0.895689854752573	0.976623956787788	0.990101637047330	0.593330915152322	0.708489993335882	0.346907707274710	0.274381006784019	0.614908014880827	0.581375421878914	0.750187007147542	0.499923533380258	0.642979346795526	0.775804996706092	0.878410532535936	0.134637225973816	0.220673268629631	0.755628084043024	0.718705456355763	0.0276556109283272	0.605740733897156	0.223112584350313	0.671914472553967	0.565050706661329	0.292660775356692	0.213644833811529	0.280839105604597	0.437209299849541	0.633704255103564	0.391006267512221	0.631694128056099	0.518714232291996	0.116494328512291	0.211290060103235	0.00827473417436442	0.614263879708123	0.756841766121075
0.456284697460924	0.102879856696660	0.484151732103027	0.380281402537682	0.246897800932326	0.949934303932755	0.949291063466894	0.434331838629652	0.844557598181506	0.948015776837708	0.938671573384421	0.991122068034061	0.759514608609334	0.977256893296819	0.0976802030900008	0.193539612830153	0.603714623234861	0.114753732768497	0.937811713891494	0.184012250441178	0.632044923185176	0.672459602803931	0.0654381728304084	0.574317160301046	0.0199001743264138	0.182702675717868	0.0881912609764614	0.176989372755826	0.176310659530911	0.872688762888489	0.0337507498221923	0.655967406357163	0.985414128685932	0.112401861408074	0.722760547503539	0.860249685705781	0.179677954190440	0.122507676661735	0.521776069589340	0.0718352272049143	0.0314336985362145	0.248809175645367	0.364543881406675	0.0927453378654746	0.872230591457731	0.0423399653566854	0.767916094960664	0.0437980627659953	0.585667719218509	0.718930109567717
0.481327756830221	0.510698166584417	0.855484585307984	0.550013613895341	0.480342757905384	0.596037884172146	0.568785516268864	0.751455630979683	0.571766472026299	0.704368744633972	0.120725980849497	0.139820643513494	0.0204045362906239	0.591910135038198	0.890251788370946	0.720970316026469	0.00414628036949649	0.0827328504861731	0.126066365284949	0.900920164389532	0.992713480368850	0.319835814494562	0.955991545007277	0.679350506466056	0.301170549430817	0.366541603180617	0.548054838103627	0.286135886536631	0.780442248841045	0.999652483205000	0.935146900948756	0.587803286448512	0.687082350724544	0.341891931436740	0.361152475162294	0.0740475020964215	0.0938244150123806	0.142780279544455	0.702104312233302	0.358128725209459	0.103875938482577	0.653000681943098	0.104788438420365	0.173322931271340	0.479269769596735	0.997542060833775	0.111715349438986	0.200031766834484	0.0479422128002365	0.679164930731480
0.122940654352911	0.105314245456955	0.563082218487377	0.439971344934356	0.540751227545884	0.411348816880588	0.540563063191658	0.437616552957360	0.745626099119904	0.445712081243346	0.858134682516104	0.703656576608772	0.795347737590385	0.619609450959795	0.196108511239956	0.264437707109675	0.991773925427087	0.407442897579967	0.968251870612916	0.577075884999243	0.570392376051803	0.436632322669575	0.531147831516095	0.221151479205683	0.928266918234476	0.265221025544744	0.918489693523189	0.521653247685700	0.0375473256965272	0.427224331159962	0.907605255431426	0.935625671581217	0.154482165387131	0.641675162389344	0.527094897740450	0.480140729574592	0.112809744918898	0.492210967722763	0.824623228884630	0.969328883251290	0.833789488945183	0.469785328399206	0.119591994618556	0.288183444873623	0.356693597141214	0.576202946701322	0.480565300439223	0.827943727542546	0.428682575472667	0.495170086377436
0.245067422716355	0.905137534151794	0.851481066318862	0.606149922433113	0.328960599839177	0.994130207800593	0.461597830583426	0.691321201021100	0.621074543162979	0.656532203661564	0.713979459403421	0.683681581285293	0.266056297470341	0.688538838682123	0.651705305810352	0.566275257261209	0.676895564632412	0.254796166104084	0.492361800557588	0.228016177701620	0.0229320463536493	0.340799666698675	0.498446033743087	0.387658082333431	0.238259762664643	0.243250325931656	0.416244703416408	0.962316721610685	0.0326871917766562	0.245084843020232	0.354146364297633	0.638777624788521	0.693070481400183	0.156023574644676	0.591995270140983	0.763539043412500	0.924698730940756	0.00797405133832396	0.152454905017011	0.447594417080960	0.461888689606359	0.461019048454940	0.257373364784114	0.563959956787446	0.0592351721405673	0.417465670775339	0.544447936588894	0.368466572263771	0.852799925589159	0.747157111144799
0.937153076558208	0.914917764849062	0.438731133626281	0.0933810613183518	0.347805309240761	0.846877052304329	0.292135123062379	0.259809845297648	0.821685907394702	0.386877079912765	0.775226352777333	0.931715930129005	0.446457724010574	0.00157433710110511	0.218813013983601	0.174411282490441	0.675517777201880	0.750853596465163	0.192236329379165	0.00967586143257293	0.707342976622599	0.100565241357847	0.443360455505021	0.889066515377788	0.258945142317475	0.996646701211260	0.0153980980591384	0.767060415975669	0.0674541552350351	0.0688484471466548	0.292971230049006	0.223674496251012	0.678185604148126	0.233387450570840	0.279306694325209	0.453577148077176	0.0863577617434578	0.477334216840990	0.505110510636565	0.649884942028164	0.693895360223147	0.409839733699481	0.317266365348368	0.244823853214268	0.120750090990238	0.799652137393275	0.475985927976485	0.463212308845507	0.422041262106281	0.776167331916038
0.775104214684151	0.131151775237303	0.348370253501072	0.435952803350780	0.607730554878137	0.660326799668026	0.543892482233929	0.0795431420083372	0.605064919331855	0.165272426750284	0.0864267733026425	0.284001325185048	0.188711351711878	0.0389416732105349	0.0843020870590602	0.451894952038253	0.0233435361854253	0.985083004747495	0.594977780380740	0.645880359508365	0.186532899227733	0.117783108604627	0.911416529976300	0.0701207285556178	0.601539653802035	0.917690670588095	0.922874028154328	0.527944130565642	0.593252621502802	0.431954704817377	0.917270846304651	0.169340011552217	0.972541685897289	0.872337970754649	0.944246961629800	0.493334743465772	0.627745788273560	0.441757262771258	0.525016168107679	0.348723715780261	0.813643674639981	0.757350957354666	0.437216360640523	0.817059360163846	0.817210540472673	0.359543590791754	0.125650326203843	0.0504198620702929	0.235088189958911	0.217508915596938
0.496783280419156	0.226832932272040	0.399701536193116	0.970250898168881	0.912829296941243	0.829291751750148	0.130393689113198	0.286973838200474	0.714552443517770	0.553656570443403	0.384032669306295	0.451644785732192	0.130130521666438	0.775585563708205	0.461351046593582	0.498762357971684	0.820709803185587	0.269285215924487	0.772660973635221	0.723875632787032	0.115544213917046	0.567710923855671	0.120815975750110	0.315222654253188	0.336190486820880	0.767188025458438	0.470734427049105	0.655780437917933	0.735287939245186	0.323440011081716	0.0850656935280859	0.390938781202662	0.803322868425118	0.374699470529877	0.420936222245341	0.722558335864792	0.436030511296577	0.832785326203520	0.437626315239448	0.528403393838386	0.300279785168130	0.0993672103506391	0.239582606634934	0.0699008210254407	0.608915411798311	0.571142466249498	0.0762244065507900	0.327489872963760	0.651763638926444	0.607469792851069
0.346332117160827	0.742942663601391	0.321782461272099	0.239804119534433	0.145733270589925	0.278189090193796	0.971981250640564	0.958016987993835	0.960256035861239	0.882999010693471	0.481869174612496	0.876571489463103	0.529227315318346	0.920678625224325	0.0654722329787466	0.410751515933032	0.302407321557622	0.409143827532832	0.551092623541949	0.312177948321404	0.0385875451556464	0.501843108931999	0.583344029678784	0.0823106191508588	0.474065304709025	0.647572109697048	0.953482725367151	0.381904713816789	0.552547916302118	0.315260081861891	0.817058966363903	0.459011419163010	0.0732016746546307	0.231901304413248	0.225312125963638	0.664633131945567	0.0442991560804715	0.549931937480487	0.608731351401880	0.449803258129219	0.306748191069499	0.885717755449531	0.855876897296165	0.904751748135437	0.922503022200371	0.946744375553923	0.832074680122395	0.0938783094589882	0.0706513632984346	0.777729834883640
0.822037566537994	0.202819307232363	0.199379119242531	0.661737916135946	0.635094194912327	0.122037252845867	0.0767935463236426	0.853849586397122	0.738932849792823	0.385209507298664	0.190013264699171	0.197828725340886	0.839860234057285	0.647714432516219	0.174998395143609	0.833679565821762	0.150127770872689	0.219888912830774	0.170367051763848	0.580597760446196	0.590369002152008	0.405041932204243	0.295222544385159	0.523778696091824	0.530364466041061	0.991759043107701	0.155267416938142	0.567346792562868	0.466217574369125	0.594538639831707	0.413855032635999	0.845442994771728	0.979085676049410	0.825834057253302	0.215298900458651	0.246969267375109	0.972249123452823	0.634480337747188	0.536343733441636	0.680678295632817	0.581405253678650	0.777231732079868	0.301288698091987	0.731939371844503	0.671182335663773	0.573574654609530	0.730730430031199	0.435098482553823	0.148245056494785	0.486353156358681
0.167797249785009	0.584024289939220	0.429820679581523	0.158544132881756	0.876187117555248	0.314246104742846	0.921746489968440	0.0262668553637508	0.387715426137554	0.763304455329695	0.380033622002507	0.572375636518632	0.844829586549858	0.629583610806268	0.149873971489920	0.587010284553017	0.279844756789984	0.789499321176139	0.797888988974159	0.999448377877334	0.958300809113869	0.0631358241303947	0.764905835354102	0.407372781546590	0.144098791973100	0.0947308617684259	0.0950047158198781	0.881410825387198	0.343633252951090	0.644198360748345	0.244650165200446	0.533283279324589	0.576900796990581	0.862129912236774	0.367485709377847	0.885893351598485	0.646277589148366	0.837813755991438	0.0486379107643125	0.991496495826000	0.720179150793915	0.378644693875213	0.210784355541142	0.199967936611676	0.0210551626620525	0.0696537825111780	0.480319417267015	0.927367584396504	0.0139796666692719	0.943861220130925
0.200234979286362	0.119598304886822	0.883340094296067	0.315268010472269	0.539244771691965	0.358981916648195	0.675491664608319	0.448763438504844	0.0876032425662288	0.231725659965289	0.507321235525149	0.401039005487076	0.0532863577670815	0.573028252853289	0.180001150996189	0.452940573777213	0.333178944789112	0.532233652010627	0.0766120119595836	0.0481995814964831	0.118970276574807	0.0763646823402635	0.000141786533825572	0.258556316438806	0.772058705142507	0.164666629678159	0.210756290347929	0.501192685605456	0.498537586752155	0.0348348255646379	0.0792702063880871	0.0712790994550572	0.474274286923336	0.0529937852559937	0.744262971228400	0.837957359691517	0.602462384156059	0.245332790246749	0.577044615939985	0.965496074379303	0.0432732247940798	0.369502024173772	0.881923614584855	0.668237546415369	0.568278468684808	0.155185428919420	0.0669093030732841	0.745986197580045	0.433777197057421	0.574086097532057
0.460706823334466	0.356711960565366	0.598888131188472	0.0644453359764451	0.756515523929457	0.177870288851244	0.376853071229900	0.121972962716273	0.683648766373739	0.852847300332324	0.413090484275993	0.412069723830792	0.471663322236342	0.620457692735544	0.814780706016204	0.254201961849245	0.302734310343139	0.310038232038609	0.871109133620905	0.279753659287306	0.262868166733637	0.131596838754737	0.979925092821578	0.00835787220803030	0.688887235354060	0.779865610673293	0.411262436646840	0.466331697626436	0.283767424261238	0.687736425027280	0.0994725164497700	0.353618097635513	0.206820882914912	0.494377896317920	0.952284472745637	0.964929009245832	0.717025260867539	0.275835892686548	0.0708148246673094	0.308633596690526	0.234221356461514	0.433840097933447	0.439825027199847	0.536003497111402	0.829512185602998	0.764121465069591	0.552751355866197	0.471407122724485	0.851748063336461	0.0321392006093822
0.962875015455486	0.143939096036837	0.791136953862928	0.248109968251624	0.480327189116636	0.944440023634988	0.294085427250711	0.228222747993421	0.171881733931986	0.476367463849809	0.842505558435949	0.188883325135779	0.916748219666977	0.0794924276605820	0.748778611233903	0.428020062866321	0.518113778283426	0.661463501799178	0.535977225736311	0.365932293049415	0.487946184297078	0.827064374872295	0.468104805550182	0.464003025880947	0.874655817940480	0.367523670760888	0.0760702909491919	0.465789278208439	0.575624901926107	0.408581765464240	0.0959730746148907	0.927961930258763	0.842637468879678	0.709939569254157	0.526451749993791	0.177676212522975	0.959505622395114	0.817563358509446	0.552522105596212	0.196256003972915	0.507126461107526	0.767300360901982	0.581729070113604	0.146967871965056	0.194843225661553	0.0447371349425627	0.492078175559482	0.233795559220489	0.586054360389661	0.715147969143078
0.954854183930150	0.177271375428003	0.0460397656838616	0.436937340090479	0.550423718531070	0.457989591334951	0.979701437537179	0.809848743947257	0.590398079117011	0.645251905600561	0.234088773677064	0.697816637084174	0.278977601310085	0.184114226879693	0.943599408227969	0.0452471785373575	0.788723861364763	0.107632002468288	0.0629155211971616	0.357870295288213	0.245112019703690	0.0726420397982397	0.0889171370196699	0.146161020392247	0.820119035131983	0.0715380661662481	0.119732848542083	0.788178969849904	0.154736715946981	0.622410413031321	0.385321924333209	0.414247972274214	0.605122523612289	0.568780815173383	0.215399746045895	0.0653210955910967	0.864116970321254	0.169287218718178	0.547513526497483	0.850245102224523	0.239839670630624	0.779424387280024	0.935508478893545	0.428092503188461	0.225234916792894	0.747159764850994	0.996662156640439	0.430702910145868	0.595779660307338	0.691176394368057
0.869988487603280	0.0703753747431141	0.876931483832288	0.701042154770110	0.325501337000290	0.958563798074881	0.439335935598382	0.355793470669619	0.331007749236438	0.245319757017871	0.552415003369380	0.703359351533430	0.802958470565699	0.353780961361545	0.679994502344818	0.209537461151481	0.337505174197113	0.196314349369754	0.215220979806193	0.386272542852883	0.210091222663635	0.198725622837792	0.755147927260691	0.224519074647714	0.430761073608190	0.396176468888038	0.177819739896224	0.463921940611914	0.811358407748872	0.286814720105138	0.0359133679799250	0.368953828327902	0.331647859101992	0.848294557803712	0.341890641238849	0.573779687581059	0.357154306743038	0.969880859879433	0.882024836383619	0.547605440768275	0.423869566210698	0.463706396467742	0.167601056550492	0.932190722749042	0.541131454967468	0.0475010652627319	0.393709429582781	0.606317462252556	0.672402518726976	0.882659773210409
0.301332471270365	0.289763400662566	0.203782935871347	0.908805217993809	0.0490374811178399	0.903818159749192	0.155889613285201	0.871805497068408	0.431613858944632	0.706315862728209	0.557823602987156	0.891235125780696	0.0879659410570830	0.119112257348693	0.0908160186673140	0.236058625944096	0.591507590049396	0.148682973736001	0.662279550525841	0.695714594866376	0.491327898929299	0.450462326011307	0.549139714841298	0.0358581829383470	0.137611255497505	0.0418620819649477	0.984093530577157	0.413240300459496	0.912883877552423	0.356932409645939	0.222089730334067	0.850896078251780	0.702470784838719	0.118997904915399	0.282693104336776	0.435124092146499	0.351584902287384	0.262946229049795	0.0445354538640690	0.878358541164667	0.995683619475953	0.689349889271947	0.923201089004581	0.188711371604913	0.113869201907290	0.189554266335468	0.700376272774723	0.425892238807050	0.876887539418692	0.191381180427850
0.831030250971976	0.630106969949303	0.0216680175358355	0.0662426827756804	0.775413138548831	0.925594981957095	0.935010083517536	0.181443435421352	0.509092862997825	0.619354932859168	0.959268379355017	0.161894870811244	0.330071209197428	0.864236909849427	0.103831435815162	0.0319354483791381	0.565312505125432	0.261578832141414	0.223274698834365	0.731307576321206	0.0499895162094228	0.988470092849443	0.885755849542510	0.942539236889956	0.628333321517397	0.852324588579483	0.622731700786885	0.842732470067282	0.0848868434480327	0.636630584436113	0.855545500991869	0.797602362414270	0.627332944260867	0.800039354863844	0.00825848410967123	0.0657482376506042	0.567891420313211	0.104263008985094	0.524148308082563	0.985094782606794	0.948991536150841	0.929488009710500	0.170854456766795	0.207717328403983	0.678266035384080	0.917554991772613	0.357047511968107	0.254907959340562	0.0653094837808584	0.905242756931079
0.262169784215846	0.806008419690576	0.877517292684089	0.357375101030888	0.716295737978243	0.664315037990861	0.143990606587879	0.587760451161285	0.413811734838302	0.940384491572093	0.189894758114388	0.265723516707933	0.245600087300258	0.408389712103601	0.768553501072369	0.274879460201922	0.222433447652792	0.830747100105427	0.648273215530466	0.400447537906382	0.747464254082775	0.666934522474506	0.266977131487819	0.333922103957151	0.899222598273413	0.303996546559210	0.339365989412129	0.385110423766863	0.471319627372551	0.498421466062555	0.984257565600492	0.350235588230334	0.241717970002806	0.375984419961479	0.395605436506421	0.657237300484382	0.850889094714951	0.457365388868447	0.105700522415137	0.0348292172120882	0.717057423343587	0.416262224823679	0.937360936321567	0.583175510735201	0.123666743756806	0.0185017755043214	0.995851823351280	0.510396690071685	0.208564678075442	0.0676778421734000
0.492946407542997	0.231043397535756	0.774197478819362	0.269525370654394	0.789693469514285	0.873171758753195	0.914265870299360	0.0647673659369412	0.298616350379130	0.170268008966303	0.135136358732348	0.419655180891645	0.274749251636885	0.828367263310614	0.00158882306898689	0.471801173555237	0.777719001413268	0.117934101356954	0.116360127862639	0.681286967220601	0.520095855459453	0.451558704075870	0.919423385033807	0.860703142394148	0.772532791052431	0.594797231768788	0.846534750352751	0.880172492671221	0.717706077566905	0.563482258211835	0.426012500017574	0.776399016660156	0.598074965118283	0.989262441551865	0.913344670629824	0.707144994657793	0.169229463666761	0.282887223559496	0.959582277454240	0.378858365715112	0.472246007211677	0.752904946245247	0.240025706169043	0.278114172043802	0.190679086244211	0.748495686750802	0.234547754564462	0.853054433608105	0.458247159951771	0.0747790264485813
0.0532993085842868	0.939227599522468	0.846782014639665	0.900056140335672	0.846486836166089	0.715418008604985	0.934079117446497	0.686097611686933	0.243845653138622	0.666965219910946	0.811428067256758	0.951641227845012	0.504158686534281	0.371088473982703	0.832573859483920	0.167471639178887	0.404882850422213	0.254734849946469	0.111215787097844	0.984820550567937	0.406680698616500	0.0633029045838306	0.267798641134703	0.000312751024593605	0.896117628686239	0.289792208181304	0.871445888317128	0.743740689611908	0.939276242275784	0.732352704591823	0.978711520570237	0.0484701682151539	0.900635193101771	0.875752534273354	0.184990198190945	0.609995589366820	0.635528909748404	0.416136478402514	0.849185665269662	0.496797855235404	0.797285434731232	0.0225434680396585	0.495105769968445	0.779362134448893	0.414938470543272	0.976244036312041	0.0942696776648169	0.881757841110104	0.197980517323695	0.417301180151478
0.388973777632913	0.170211331108536	0.941418960127984	0.125255613102257	0.971576072790840	0.399611806144899	0.871097226834902	0.779034444168097	0.280089634173767	0.561466969327512	0.315835751583911	0.718466984011952	0.394787820661598	0.864658835738010	0.339094908985051	0.969551991249251	0.174745808185183	0.747282780598200	0.874422175207919	0.291690570578627	0.583227462623176	0.630431945565197	0.980026774148553	0.263472126287723	0.973353463265428	0.309437731006688	0.852585546456800	0.750477410981843	0.162890026933802	0.350332143635426	0.607450361029489	0.590270690103981	0.731431561139747	0.860660634194263	0.525353488568854	0.599444586493911	0.394731738194563	0.0150875213345235	0.674400724800745	0.822231286660277	0.0339267005176386	0.851213561212072	0.850045764970451	0.233823307967947	0.793837875370044	0.0818426166373532	0.764245036021170	0.676396296440360	0.660488757491362	0.698009724018747
0.887286988825486	0.190779409825227	0.529067101209088	0.742761138358398	0.263525004536452	0.141040935102018	0.300966486755980	0.992595375690793	0.820058875131926	0.582903618680224	0.203963712658592	0.129197572555802	0.106313477403609	0.282896044340033	0.873496290138652	0.317539308669817	0.305511372529121	0.997582651622722	0.318918949631065	0.953219464269612	0.864833309415910	0.185410702385588	0.0839533000532189	0.0359809914321727	0.230217403528999	0.564460846464204	0.273467633638822	0.527590372802538	0.137629344279268	0.682027730336233	0.680074330336871	0.158237674394374	0.633925157310842	0.982380224599530	0.342873188892509	0.715867421269290	0.422583047685126	0.495416116430974	0.338214091438201	0.570195245035878	0.555346427583925	0.119555745777131	0.315629830004838	0.135467647014696	0.908521756656977	0.839728974451284	0.855635071577852	0.664516259732285	0.390026810853826	0.0855330370534458
0.613231865565178	0.443550562553432	0.0797367463957613	0.969143853885589	0.0178943519152520	0.505954628077130	0.990886146789869	0.335629489177551	0.921640569087295	0.0814747527275761	0.895701839297115	0.914566544438386	0.907145949070880	0.368461317881507	0.0124430244227276	0.437143427302306	0.803943957725011	0.146297206100082	0.981872097247954	0.459010663256578	0.0311065136341708	0.0610480789257700	0.0973386458708507	0.787983797785738	0.972873056173344	0.220915367823835	0.598252188915039	0.489012626024519	0.415176557287177	0.973999722842389	0.879274959259073	0.937622240029232	0.204588528320697	0.0906423428022543	0.231443558934622	0.321993827504003	0.827088069620708	0.914872193207757	0.0667554983922244	0.680190431695281	0.864496137888583	0.135876540258671	0.0541462253671470	0.770703964709568	0.390120914758710	0.962967329030912	0.393516534797204	0.955010374523201	0.563105342383948	0.112674839149666
0.728818705161882	0.366450412294026	0.0237966830132065	0.0617919112808469	0.0970886550710269	0.352154943101709	0.292133501038724	0.229488503465282	0.773879824673631	0.264911490889954	0.949824584471925	0.185186607747890	0.413385565222259	0.879877487453373	0.243527250926750	0.722468411449665	0.914125706313869	0.662485041213612	0.975073216192429	0.449014319060248	0.792496098398764	0.769730188021446	0.655182471052648	0.540565966119535	0.151212144737473	0.668079723339512	0.493329650510809	0.142702662277728	0.0152928881720239	0.310871598066218	0.120230941911076	0.208507496450647	0.0961897687155271	0.427790297961195	0.729716289369580	0.322200337352019	0.925054503810185	0.00246724611978566	0.487363057004578	0.896070730362032	0.406421484775845	0.326312642150762	0.615483232553804	0.00185739905041060	0.0342927184284445	0.222688473345012	0.200819685220825	0.457997555836107	0.538779947445181	0.846159559812156
0.682271388942426	0.622923335363126	0.127070644803362	0.623686556973300	0.383421874365355	0.574943048399999	0.259829137472557	0.759456332409867	0.948261502053207	0.607012155653742	0.523263198048706	0.291722001638120	0.932769903844625	0.424776658354811	0.782242153295242	0.661172840411464	0.861291554515025	0.126666673940643	0.401494987859430	0.239729978867247	0.263903870336019	0.211694199529785	0.872739141509917	0.368461076818937	0.914082862545711	0.605123583425725	0.748044443081313	0.965448599476115	0.326001167492294	0.0422166720468877	0.247372142141772	0.408027244398538	0.574813475482917	0.520430641621787	0.372750005389590	0.225557611265610	0.713412387723007	0.847960760848662	0.226100708036696	0.373092532405975	0.728440390218244	0.882473279900292	0.574135386784318	0.891771359136643	0.888852961751153	0.0591992106361274	0.237307697583890	0.819872843780537	0.617778403303417	0.383934432195714
0.568337116448601	0.0711707421123166	0.623325099540012	0.570760335083299	0.0189079544601046	0.731066758503068	0.510408571270534	0.866446010154475	0.162430763287513	0.412645925259351	0.509041328770513	0.627538341393017	0.371012571258127	0.0684102952049511	0.208354018766652	0.272256507932252	0.926366045914740	0.242822855822117	0.963307013282638	0.783442584873577	0.560020885519086	0.677668337095053	0.232096376965434	0.0464420824161460	0.304053393750315	0.793090728173640	0.222848661465752	0.886657709699524	0.337670047571304	0.425296930562062	0.856543691631423	0.560678864641776	0.314545961296893	0.585927423076235	0.935754397999291	0.919298178580166	0.622914804114655	0.762920281538477	0.941759616071427	0.705458724610451	0.0120546837256260	0.511092703778184	0.181414111639682	0.0913083036132449	0.817751387002113	0.507292731620723	0.00181624853177731	0.503772561530045	0.177847900540810	0.271414821800732
0.823172173195423	0.565990355911987	0.0556270046662504	0.0513646733815527	0.749761314703168	0.453226880391317	0.376310416715897	0.746967520523044	0.924559557791650	0.546979511954649	0.896477372162650	0.0643896877586540	0.347137262454087	0.938051864200624	0.698379731423705	0.511310207954505	0.803486173115585	0.939670004420295	0.111812515378077	0.839450314818758	0.787939669805089	0.773539878793091	0.558793822088861	0.509783201568647	0.887487137540358	0.0471560112112459	0.828878955404436	0.536335483558075	0.898079694715904	0.335562399760442	0.331527576912396	0.412655018619747	0.884987836997066	0.280949176350985	0.812049707864749	0.844866520271457	0.594039142729076	0.616327750869947	0.663202549133556	0.758480991267188	0.265926511692181	0.590982710232852	0.172899572343493	0.00983239539581937	0.703645250677022	0.965125671348251	0.447979229296551	0.969835437729679	0.327894388658813	0.484919853326861
0.436367242616766	0.0139394868224548	0.234544342888058	0.842757443814087	0.385544495997048	0.979608885001906	0.867340579294954	0.502696923602396	0.417189504285296	0.765527994659814	0.451460049136731	0.839579299495392	0.615101875251948	0.185926231578618	0.0876617062608197	0.980278226114515	0.414793134553743	0.139271619436952	0.320289751601226	0.457252702870658	0.154394951809109	0.758794901320965	0.995447411940931	0.900999932472262	0.0876653983947138	0.121223032440579	0.477516528626535	0.924955314699012	0.275575857432051	0.479808473195295	0.731694147834507	0.269013184413698	0.481370904311587	0.267778186377922	0.00969334544164657	0.490466993000362	0.637611841916021	0.00644855606387562	0.385462232738013	0.240625250428603	0.732604244745071	0.972593434982347	0.876867804332505	0.793099226150979	0.986045081941978	0.334818167865606	0.0839809059521494	0.487866076658025	0.0241204707040819	0.759387271984203
0.897454776241108	0.228541374271903	0.550877833814664	0.736145047706665	0.500515531150910	0.775955721563659	0.0719791775550389	0.577163702897276	0.328980733561288	0.213315204710307	0.385514143945830	0.888151780400328	0.253376243555276	0.982960016768970	0.826615320054649	0.184684120774335	0.309697384430326	0.0910787076122684	0.997035544959884	0.421303759616918	0.812338614221452	0.911270762386515	0.245850337074772	0.573142624120088	0.825143366588663	0.599239164372379	0.840721863442790	0.734188832116473	0.322973789444352	0.849125988857484	0.844471975724066	0.765462023308860	0.338268647448161	0.764975601713156	0.855664059695778	0.260201568433021	0.185588052132767	0.0307540376554336	0.225476459554929	0.513349981373466	0.250451019092539	0.537747039541750	0.650313054801024	0.465145604991428	0.779493001408875	0.327733952610346	0.917049845613933	0.716141547114873	0.944434209869134	0.369331434940316
0.313578915913749	0.425797084366452	0.494950854101165	0.805960051542701	0.904098606808320	0.204939858347131	0.748700477827015	0.292058658455646	0.570835984750395	0.610721245400523	0.557810412578952	0.947362325383481	0.420918656448046	0.159703347360696	0.431909781895314	0.140458345859036	0.343148513533260	0.0960472943316002	0.661960091275109	0.641404770883368	0.682407360623801	0.901699810762752	0.280224744335256	0.00330952067497259	0.313671701753407	0.566094112449101	0.00839552444288916	0.423236091191520	0.586259848303999	0.181196672330424	0.288133188929396	0.206457150177220	0.393842815618738	0.824415605051788	0.551670932674393	0.726148372747109	0.978597346067704	0.250969640908169	0.410706623265816	0.254585853830874	0.233840367369603	0.468656784185838	0.519149211507566	0.500024883529698	0.949180861579501	0.294121055742002	0.439192997842185	0.0793836721210822	0.676968038262830	0.555434485775799
0.720733074832330	0.792845034860384	0.654455829625798	0.561596208909340	0.448187349675410	0.316838716612514	0.0481201757977732	0.513779890635574	0.0208635349760375	0.553058180646799	0.218202339684129	0.353906762990453	0.343851328968879	0.863795408744060	0.308577946805238	0.899693467671675	0.490532882548101	0.796906362610836	0.409730555465836	0.715190169090654	0.482797059903603	0.585972665956807	0.284651410307484	0.0386585947599103	0.628991503360754	0.358468356784992	0.120340735590115	0.0168238546277679	0.460218007389892	0.256001230770001	0.259415865395329	0.614634286657941	0.653757421849603	0.844350287056975	0.0806952927832323	0.820692014485331	0.454914560257603	0.858209353243969	0.901698788600039	0.0225260988693813	0.233283702259775	0.434608982403190	0.689075405439128	0.0288667175323514	0.0117237552929602	0.910071336863444	0.377758185522625	0.431696842392213	0.305301440298796	0.104370671813173
0.229290945760522	0.358703281328118	0.987243095800675	0.903930660168430	0.320507018339315	0.209539606115272	0.237734927024349	0.0437987389678474	0.438945781423670	0.647364010999241	0.0194488633796237	0.436356160483238	0.483369547282097	0.641882212794424	0.837738347749231	0.207074844081995	0.844855902114197	0.138939920179122	0.211268502946523	0.814344518775712	0.0372356200366795	0.447986529980826	0.0459065577448737	0.295491564841396	0.467435206018959	0.765397865991698	0.468724887024910	0.346675402655633	0.513871918524948	0.0125532117228260	0.374280887550734	0.940915724539768	0.261443641369449	0.113399229649592	0.719892960275171	0.988809373114165	0.430191094226394	0.431797292340318	0.477593543920129	0.870499573946388	0.0402168691272418	0.217919619044084	0.655711813913690	0.786741274356459	0.102608657645030	0.0926374637674813	0.687196550526594	0.727288410199719	0.297757617727724	0.981884641160572
0.167238054035108	0.210133448866468	0.0323422069300635	0.556234179488097	0.0709879113559784	0.863324157546474	0.964755354884343	0.393213715711128	0.366788534793039	0.436160407120342	0.370561354028030	0.775712882004706	0.550254330739824	0.306200815863284	0.456535586188361	0.0739081497570356	0.102815084608598	0.102642860880824	0.953395206160619	0.0315110639707495	0.876892825876630	0.840326513365949	0.784074215322236	0.907738519759758	0.898771414944080	0.584404763172632	0.0590093659261319	0.175589827907947	0.360275752582867	0.648235873409005	0.838783429124154	0.410514509047063	0.962646212723803	0.718210317284161	0.613642297481585	0.599432906247710	0.699743901580924	0.771539163082366	0.225520897350732	0.663147425758549	0.528976060526850	0.683001658534678	0.717875548942825	0.448282279962255	0.221663228448901	0.299612508781156	0.653512976679006	0.343937655159455	0.0716201630796953	0.751708816683757
0.163555856871371	0.602300853933449	0.0578997721955229	0.636179705862639	0.922275611661347	0.785460638807008	0.914128729634834	0.864006466693971	0.911766199611023	0.779375737611023	0.0572687882741125	0.743924230587007	0.310403233453477	0.0242072640140871	0.0814938021373934	0.786274808131456	0.563255631801909	0.477299164913964	0.523297952297798	0.503079164243554	0.512282335599883	0.930470734177508	0.106387793782093	0.187006543061761	0.856658455623391	0.215610133774612	0.543617627920033	0.345182274375242	0.0256992188842170	0.678216565894588	0.00983305021540171	0.0266879524945662	0.790666333967939	0.790197314067500	0.936501540534261	0.760614739731190	0.0313480708607252	0.366565788028543	0.256012942936129	0.887341679550582	0.355264260548316	0.925650729146232	0.783415688347489	0.717606243406883	0.203453882688668	0.385033656111060	0.264912978744800	0.710479294733047	0.752772272611740	0.0643971238651799
0.538024952239197	0.433771682441769	0.967036266802051	0.458851694348223	0.784319519622160	0.218240253484089	0.624143235898516	0.816053723580771	0.273637461212858	0.114402883316791	0.793174233932490	0.763117749567351	0.990991186548565	0.948009638684018	0.107590496069544	0.875073417879922	0.253277706788638	0.0817298933153530	0.937831740070525	0.880205622367784	0.237605557475590	0.912386407895160	0.836490673452605	0.387892822956371	0.0381554038770088	0.995569954814967	0.287343511531130	0.687111588395787	0.907144142842118	0.319826217353031	0.511881069620015	0.504141520390684	0.0999668051741162	0.450427335448617	0.700535108898859	0.153945001611674	0.349008202090995	0.708341557429914	0.666612803450105	0.939606832646425	0.644478462749640	0.272197526207387	0.663610916283961	0.0926691474460104	0.711469610039710	0.455514566197358	0.567800574174542	0.480907138823080	0.531599194966301	0.986910121583601
0.744017933213322	0.755674498890367	0.331996499764187	0.212409788130562	0.211911051516669	0.291646689551200	0.980849009385402	0.652210552266000	0.373765522876840	0.323532676899667	0.804843899998329	0.550748752684899	0.554267134883129	0.568934224383647	0.982113087444875	0.539625520215535	0.121741128967015	0.592588214497815	0.443394004738745	0.455689225094710	0.0329042307167450	0.391138728113913	0.772820020422208	0.464669657122877	0.773924277452832	0.324270828631311	0.542640848274071	0.339243109702197	0.109528242439839	0.928411016155358	0.759752164924556	0.0227676987161874	0.556803533858498	0.111396399291281	0.0610849943274316	0.689340202638614	0.302191913589339	0.233405118236829	0.842212307300661	0.434290745391675	0.323895092283883	0.0220801024405430	0.0899609767247044	0.963146916026253	0.770760267676080	0.107381730760355	0.665389586967221	0.0185022795909449	0.308539288037387	0.423807207768750
0.174208615920798	0.505329634666643	0.532423013200547	0.997298546959701	0.704135407213897	0.877328466890481	0.969338968860151	0.244403628323510	0.911784845787868	0.967302708075655	0.549269834305144	0.783452845194152	0.616076622432205	0.257724602638539	0.614596751034057	0.548006407014656	0.105693978401661	0.147532531518639	0.0845396000326122	0.979165879684340	0.950793402531909	0.838719535677107	0.647404674703989	0.694289904704486	0.472745796406378	0.620049521203031	0.796007697406438	0.177776621226742	0.209336542144528	0.410075718406364	0.383297616974062	0.259257417223534	0.415590116964122	0.790668519728751	0.00754579693790380	0.835270999910341	0.214004299465410	0.281113570033390	0.785752236249848	0.529669941194861	0.848427770316433	0.617134674247906	0.377457272450307	0.242762812550692	0.121862919137700	0.636045758176948	0.739213769133126	0.188551026924527	0.406839806349236	0.0290452866615635
0.735236063554492	0.837490564646463	0.903387933441671	0.258443368504844	0.213768140681881	0.353553716323404	0.0923331079968413	0.995626724162820	0.0721791210472255	0.862148732544506	0.488673648844899	0.841999312360352	0.0199684484552136	0.166639541572341	0.280727372440002	0.702345710731369	0.695392706184916	0.906655587174862	0.234492029534369	0.722731199480243	0.106139919517256	0.402994500605676	0.768917231873975	0.246984952372350	0.160108441191957	0.734469626893420	0.489194002485707	0.564721343077934	0.371556163234576	0.262632703978838	0.268750560231278	0.167342265063649	0.265914559113181	0.958745092600230	0.162923657305114	0.766455652188323	0.920023790227544	0.758666605890736	0.538593812784113	0.316396662559985	0.400379184150970	0.0318621301518722	0.673571404565209	0.549538776686249	0.535674037901920	0.308011854429438	0.0259381155545093	0.441305802908374	0.453793937745588	0.0966676310570069
0.650809877582869	0.0266400867374527	0.825199240653469	0.224741779220730	0.695581685742297	0.935063855198156	0.0270541962540160	0.494705245780599	0.104624210730354	0.871126281709573	0.684750627758437	0.518800052964529	0.913285478547599	0.440344620576858	0.0566523061195137	0.862767919549637	0.878372918967249	0.349296759881237	0.758110750840162	0.701550383648754	0.230909145976884	0.0183863322809187	0.110515190313200	0.835571428610663	0.733280365872545	0.636988517299174	0.321754407391577	0.765801041222677	0.693085733820900	0.587288782238166	0.903410829430541	0.829965628106585	0.460864170225792	0.776218173419446	0.655641167551499	0.0319606918308881	0.538217791416869	0.101203855012637	0.905573890608063	0.694653744625406	0.212713244179087	0.888635120838172	0.231552945642869	0.129304142467403	0.780861395993018	0.877291246136662	0.464806347947706	0.906254711034904	0.903761363527827	0.329729717020450
0.815343193718825	0.779511915997735	0.298458533173436	0.933420326379285	0.0141387374230125	0.807218845397343	0.0484313979424468	0.638857256266297	0.664651993122622	0.272177792425464	0.963223176843603	0.477097742794526	0.619646696219456	0.180330998090427	0.393296649378183	0.869143286890748	0.982075918583036	0.298003668951746	0.430752685618981	0.369971685801684	0.381504529849976	0.416110831454395	0.253570607622833	0.400734947404511	0.0480811403192590	0.653642205270061	0.366764349760439	0.536857301976683	0.465008524336234	0.182663916781580	0.956544206019534	0.425913006389827	0.201399656310867	0.100413865228413	0.923970852905814	0.228589137455810	0.889473387689653	0.396464572641553	0.287863690481228	0.956098307254989	0.618989940672483	0.292678906778033	0.140924710696313	0.00722145232797700	0.368661873838533	0.802663761054013	0.133390028259355	0.939599964890296	0.268653206764068	0.670881326838644
[truncated: 143 more columns]
