# Supplementary material for: A novel user-centric happiness model for personalized tour recommendations
Source: PeerJ Comput Sci. 2025 Apr 22;11:e2837. doi: 10.7717/peerj-cs.2837 (PMC12192884; doi:10.7717/peerj-cs.2837)
Supplement: Supplemental Information 3 [file peerj-cs-11-2837-s003.zip › HM/pr01_10/pr04/Connection_3.txt]

0.270420364803554	0.471272311302418	0.165484631868702	0.309549288006032	0.164315947814191	0.415821358885673	0.429019541846409	0.336447232021346	0.418561344113570	0.330030098282238	0.268541949141550	0.339212544230555	0.219944969762489	0.213242096162474	0.0358075718039912	0.0873873176352112	0.123483657040405	0.469309117769729	0.226982825392970	0.300157004596548	0.386156869489302	0.428387702588891	0.286557900795225	0.132022250311670	0.289001820252253	0.482086248022508	0.294731388494557	0.265809606926767	0.0303599545822871	0.116227068960213	0.413645117939549	0.407589468182783	0.0990439216059266	0.348732640456077	0.0337369216204335	0.187204366426032	0.195221061714484	0.0886172953711157	0.137986518523719	0.305930894940976	0.339887793785497	0.198397523870495	0.0249174653376707	0.426669119747024	0.471065893654551	0.140152153172837	0.400907570566104	0.374560325520578	0.281654245547703	0.159777089160698
0.427985517342858	0.0545201615186169	0.240764381373208	0.450086690504635	0.439310299102405	0.408608956665560	0.264147644017872	0.413525971033083	0.116087449853212	0.413550220222841	0.261355518713473	0.321830544333411	0.357092150940321	0.0445502909611960	0.188886041703182	0.195257792890038	0.112690227305749	0.249983610702987	0.342969614146579	0.271010122877940	0.0478190194863937	0.0803774489487412	0.0948803937046854	0.270269530698224	0.0770281658805587	0.296785224714739	0.162588309429843	0.210507340735112	0.475441943277651	0.0892230315848616	0.339082703173813	0.210908294668802	0.404281968826961	0.0117573668961691	0.126355169657120	0.445324694682783	0.398947022599918	0.203378451193615	0.334071401382810	0.200633838177039	0.406927108895154	0.116511825764178	0.108485285976492	0.364656692941950	0.259914095203907	0.0230277939587419	0.287008028581349	0.379104566583536	0.305648784160826	0.324171465549980
0.466517835088201	0.368394315757066	0.356779202684467	0.442831022083508	0.163543094419054	0.417493348123726	0.159204614444169	0.162548681864127	0.419493230284711	0.0770092495115312	0.109333072338335	0.211587717574030	0.376263281047001	0.142716515112070	0.224705699055600	0.196922800153613	0.0595256249735187	0.287829192655978	0.0178810121356254	0.359521360413407	0.0722910741249885	0.261818184454127	0.376788443740994	0.189200177399293	0.210847725126187	0.297734569688331	0.0255058879781838	0.0474366012529965	0.0294875501597838	0.160648029177202	0.193888955383399	0.259431158823591	0.314589294876227	0.0870859074738708	0.000971716314274562	0.484047723559350	0.0971975676591739	0.389717434795754	0.246938950419630	0.272576990127640	0.446855977071470	0.107290781195804	0.0553498809663211	0.164353733792627	0.0866017473010525	0.315996146001279	0.269339888650500	0.123635786233495	0.445644885322240	0.394759023517350
0.173283393297092	0.306263281988851	0.403744368747246	0.0392152125957938	0.225184528674614	0.377121970088872	0.418488920721559	0.233844496959087	0.0648188447478064	0.357566336556568	0.184309246867304	0.332837384854696	0.403681320662075	0.122456636834743	0.169362808354084	0.0938794211243747	0.0799643936709070	0.253345353105785	0.336051117673579	0.269382363745098	0.0470524305544728	0.368146401103697	0.207707421376666	0.0444720943022620	0.285308557358593	0.0329431074314334	0.436921071994331	0.172478608175712	0.240974890934300	0.133009178990291	0.225090786873060	0.443800296724024	0.117394286160726	0.318177205273246	0.302184625267112	0.116955894349572	0.258376929344214	0.0231508026134700	0.0755378413467965	0.235335630304257	0.437470964440717	0.00909373790439122	0.300639771006733	0.0401212325265370	0.230480365474432	0.366338529475257	0.393621509883221	0.481497338289205	0.252991220926893	0.442842650722932
0.270870514270492	0.159037366854696	0.458899393991677	0.314335171459253	0.251352500228947	0.399470012666756	0.00398448490520770	0.0487420500143173	0.340071830659380	0.0564043628865994	0.325132310960280	0.460515746074044	0.464957667362504	0.0973200060177691	0.210363580778265	0.178639082963987	0.451458466163201	0.474397216090363	0.366162795344839	0.380140358245078	0.301814270848217	0.425474848363221	0.243750449840815	0.350960264550646	0.252892250954968	0.200222006589903	0.338133636843052	0.0448366609277766	0.382969975839757	0.302315261466068	0.0156043801139154	0.0873373104431759	0.00845458052830844	0.326309834754817	0.324392547251469	0.328145158982535	0.185449436873184	0.487673635746482	0.112914459756588	0.0252455293916589	0.0349946558620894	0.147599198643551	0.0937460870952470	0.372495543196521	0.189277949074989	0.0230601193950871	0.254326106084163	0.123890889956516	0.107538498789942	0.0180426818350196
0.431067337034165	0.394300730428908	0.00313481516136466	0.463272901385975	0.270140785218359	0.195773233782081	0.379458086263429	0.0773910411741134	0.486240369830869	0.435948229575311	0.139328923220931	0.289912594685749	0.230902052609520	0.0675794831015203	0.0817474451162462	0.149034319626840	0.101227532415108	0.0191438990737651	0.0569727215779088	0.480380158892411	0.123606352177185	0.158589223072974	0.311590239322595	0.186742037054073	0.424183124341074	0.392520614440691	0.474853558759222	0.417949048079590	0.106655175035199	0.442011357148451	0.225573802737674	0.358010678832912	0.169794616577309	0.368614845494309	0.276332196897496	0.302773500260749	0.200109301035450	0.451940633643644	0.209455514533923	0.234047774571807	0.384114465675611	0.375329951130139	0.416385709710474	0.356039429114518	0.285605117134206	0.0465354478270529	0.488637599587242	0.441946915686142	0.351166568070428	0.351171073447938
0.0455937147198693	0.0367996655677132	0.381472767205311	0.355109384823780	0.255506299551130	0.442130816492935	0.178109683730034	0.358140353026739	0.192325886736004	0.280663579253379	0.383976762788961	0.0712608209769055	0.487898956809691	0.322386245146694	0.0771963296996061	0.0499971184657684	0.335214817313677	0.0893215437000134	0.209262212461991	0.284034710199387	0.371686663568426	0.274872159253458	0.403779185346164	0.304249930671553	0.385899106335481	0.427040723422103	0.0660824716855316	0.319787696029642	0.217938942868413	0.0702726775354439	0.425702678516386	0.182598387353263	0.184757963289628	0.335678753899237	0.119520969290176	0.385990808364505	0.157226440006182	0.320731800462686	0.393232354801793	0.129372277897452	0.232209646057906	0.191468823037886	0.215882285410440	0.219474824408720	0.0521798141230401	0.310450890940861	0.323785669093382	0.236518791474460	0.403311798522641	0.358199808274551
0.0345661093260652	0.160664118895257	0.291419286685475	0.226834201158099	0.0330656768045364	0.426823246005402	0.295827150028733	0.282711088040635	0.00551162295980717	0.329900070842608	0.0720168239789694	0.110707127050105	0.285611414671718	0.0896184742324586	0.455440104120629	0.279687882308911	0.414641967488358	0.326863929825617	0.340460263342746	0.196909279452740	0.168324583017523	0.0802511601584253	0.0775463164926909	0.163144685011415	0.457174308227496	0.173259025965263	0.0797193485988486	0.247511952958409	0.464340943226124	0.267777842976496	0.156500183384257	0.384500760540198	0.403480867250942	0.0214128479632778	0.0968832750206504	0.217714457440371	0.300117544268754	0.289889258701606	0.245002702874535	0.484163649949651	0.476912025455695	0.186110498409781	0.366134863461734	0.104629601635376	0.169319475982740	0.234018115895180	0.317777762458856	0.179050986057305	0.335562477021208	0.0536924228913965
0.496724827199248	0.0131204775705323	0.163434028494276	0.411994712184055	0.300193812670308	0.291770426449809	0.244605565975563	0.377260620672438	0.301768268175131	0.218253615569297	0.288471617471849	0.303537649636000	0.175658347178608	0.0724020795544665	0.108324573475107	0.0889516938677509	0.146261040398574	0.0947892481141954	0.224738415027380	0.0511015446681886	0.380174304193416	0.163613675251381	0.498591447725887	0.271067215760603	0.257148908134847	0.395226211926446	0.182307105528895	0.497827999632428	0.0208365316778812	0.484733342033906	0.454095513264132	0.317043382730927	0.264685494190487	0.496979965554977	0.401290678394785	0.0627730408704929	0.472631113800175	0.383723843666022	0.438196001162565	0.373919554513699	0.235566668783475	0.00621845983910085	0.0946925789402016	0.442489427698549	0.0981863410514130	0.219243926458583	0.431755633065635	0.0351593651189083	0.264926990444058	0.117326484963369
0.319073879047307	0.235701539181290	0.157623505907185	0.0735020745374577	0.307750202351713	0.153213867419078	0.0484094059761077	0.442329421613440	0.328497259527267	0.259118590127428	0.469792603496799	0.0655844323730112	0.0658883335057191	0.239855354759010	0.451452931477930	0.0674716409785959	0.442402228941827	0.0441879288924648	0.177637857591823	0.358995142198263	0.415678791656541	0.307052841616759	0.195260655983274	0.384358242092351	0.249082184947146	0.447223086334758	0.496549428041192	0.442673146208642	0.198133923025030	0.0100876241105966	0.191541052886908	0.414123679074900	0.0920375040751239	0.149486940562139	0.0854015522884907	0.00995707898579118	0.208278880237330	0.0793905272241755	0.125013009087762	0.0332332777430148	0.0245533401237960	0.166075937032257	0.0992677810055764	0.470362654655648	0.118863734490566	0.437457386537774	0.0357117506281221	0.177137863750769	0.456542370425848	0.278390677429440
0.390114765502937	0.337007322564459	0.339221910532672	0.140396410854791	0.192108960114292	0.282038039345148	0.0239465998443759	0.275671882887637	0.00116681635507954	0.334871165849596	0.0376210892588598	0.369747582820560	0.261008602894532	0.0300139732367569	0.454047150554857	0.101689957672014	0.310364121135737	0.223132131723918	0.294304410384971	0.0752670161274711	0.374812628064121	0.463803269763434	0.271786780578583	0.206671767575415	0.182123784138762	0.433322392563456	0.0960877289160878	0.0856152817316709	0.133425229955143	0.346846137499925	0.207722813063292	0.398101075581874	0.321378349581349	0.403335787861639	0.434819090327801	0.0993919038524235	0.165418757853759	0.135640855795056	0.109864508969965	0.215137962966057	0.0567134782975593	0.0409357808577480	0.124181636134803	0.123730533625083	0.133309273970658	0.163827260527749	0.108685951979295	0.296985023496909	0.151483637847552	0.180337127895922
0.171265336568387	0.108036407382538	0.0749812493892891	0.365308397045477	0.272431714583237	0.355613756802568	0.240530318869850	0.470365054157313	0.293960609927089	0.181665892891045	0.275289925911189	0.254909143122040	0.0394036172228604	0.378887891096777	0.237835569795562	0.00571649866874968	0.239366922728744	0.152274309298465	0.225124680195912	0.130120880689441	0.161294191380781	0.313405300894582	0.288612604704709	0.136016836281594	0.337513125651220	0.345212935002155	0.209991893643956	0.0390960615387981	0.387649657476455	0.287924896102612	0.335100198136877	0.224031041076076	0.0841771325036822	0.0911574843168549	0.283849415579828	0.147229753031718	0.377470452436251	0.0334616433465832	0.265320314552062	0.355009629918327	0.107133284199677	0.226744578390181	0.00604707870790389	0.301277217542972	0.236528477749108	0.288514481656531	0.470869607558165	0.176942602207317	0.152889350926953	0.253373951421309
0.248389750756846	0.436868455326563	0.170917169445638	0.205058224437022	0.206544403418822	0.200526461768910	0.474897118713738	0.229058498002120	0.0811922876507297	0.350790287655487	0.431826112018151	0.186411821911880	0.288109206908152	0.237056849828807	0.204548798953001	0.427303717753012	0.313553681974063	0.238217070785332	0.351379017396294	0.349907503110249	0.402815505883099	0.499411677217659	0.203025041248126	0.106645651598774	0.142488312152199	0.193241761827934	0.387243587644380	0.316842655958545	0.488164803198677	0.0655302492873081	0.144239833361393	0.259055852236695	0.105087143756319	0.236021508724388	0.107387869858023	0.355460992334782	0.275949274324700	0.0425758263613445	0.0360387538155573	0.284932184623833	0.396298435993722	0.159287076289429	0.222339314626132	0.317974391967131	0.489409116146719	0.203907522308291	0.340377384859451	0.325341563591141	0.259802443573505	0.0528152637336772
0.198043976427236	0.181032355469167	0.486685080842331	0.203187160574195	0.00415528279518651	0.0936951883027692	0.396062484097333	0.437915479217391	0.0567017565785829	0.110852936749262	0.127544697584900	0.0264914075325183	0.487655323063434	0.345214215003458	0.490131259349600	0.304191849092452	0.248220490427400	0.174668628170526	0.000875129961513621	0.291209259049348	0.214315494289540	0.0470538024365468	0.133653082349854	0.233178486422159	0.184844634083272	0.116507190623008	0.213790001199917	0.112033565816175	0.443841654131093	0.468531446724975	0.467080798657464	0.0333983417231694	0.200143484045881	0.255910763943251	0.418950058993309	0.260698525920500	0.141017505737276	0.371187991713495	0.208330459441906	0.0820065109887265	0.117672722615089	0.461743595009268	0.276041730575374	0.0252271142815242	0.00261834135931094	0.278190571634749	0.165472146860988	0.272675515042646	0.189926107179652	0.172942578594418
0.415741222063681	0.332640043716173	0.179634727303037	0.456334397541017	0.318024968615447	0.272768042257626	0.301044776678673	0.173068945228214	0.0591540520467260	0.457945704105235	0.140502261688339	0.482067270372650	0.473573221251296	0.146078943339017	0.359127274274863	0.0168990326227854	0.389202784032022	0.186024258916089	0.266128012724603	0.433510104646853	0.255161234470103	0.0191547142464327	0.313513302690362	0.308758383737345	0.246689786210464	0.382262967288275	0.335492194010541	0.460135258037466	0.0547545122909183	0.0922703701007214	0.171332651938295	0.0357826330958779	0.000592911248326444	0.464216467768424	0.461809249795943	0.247442208507011	0.292786188393945	0.0556453194323701	0.407173413378497	0.387351649784366	0.461189050806949	0.276298387591859	0.211283786165569	0.293249156113417	0.375260369481417	0.325456905222748	0.213256177692308	0.111706017499347	0.209189031272065	0.301674584141882
0.193154231648955	0.316596087151256	0.435699882958700	0.377848186009589	0.367399239073933	0.462238405974562	0.431728702160379	0.122360292158026	0.391359964860524	0.376904211038532	0.338961846967704	0.0220939090010938	0.0507382657979382	0.0587127126274838	0.119473271795740	0.0408187203827988	0.482584121500166	0.443176181621788	0.270254486577627	0.173115884896421	0.0716269624738724	0.0115691124236091	0.357112685133283	0.255217193047243	0.314341105392791	0.127329006507380	0.489451830406744	0.278687655377892	0.274724819078230	0.380325200602470	0.00399743840345562	0.216408364973571	0.293740273091827	0.276773345206534	0.143969516044432	0.457684746269551	0.441886148211715	0.256576093193513	0.466266618968326	0.0288573154905958	0.197564028637383	0.152455592892838	0.333577042118942	0.295415655420734	0.453026018142420	0.294664189620138	0.287582076670673	0.119192089067729	0.353227960171286	0.336100990619503
0.462736798525115	0.0676704173035742	0.297174898635185	0.243470167536301	0.395541333281509	0.281450674047958	0.495961195584314	0.0411378774604496	0.397396295689412	0.0114536269134786	0.0822070788648058	0.469845651482289	0.211302750046375	0.358925531757141	0.101127751088947	0.412270760417330	0.407353277997489	0.194969741795747	0.371333798773668	0.389652155037860	0.462594979916847	0.115776287666751	0.158085847943005	0.140052503837109	0.243632475716438	0.000508366869193033	0.0554043050600664	0.422837912006070	0.330429219499376	0.397714962483095	0.0298621702792689	0.0641807015704095	0.0809063410650893	0.259942737508117	0.248319644722630	0.310261415301529	0.168482907688873	0.104919547795502	0.476707349758486	0.00263739278170178	0.262484310831510	0.0242629463664019	0.140929886166871	0.191405845777089	0.0364651794821856	0.429650918895172	0.229220445934006	0.159807403152696	0.234853430275111	0.224807751938674
0.195842557623758	0.105823542956533	0.318680637050343	0.118715665881697	0.230961668573453	0.482864391234399	0.0625314299203765	0.382195559394457	0.0266723522928018	0.189154695958101	0.166756656326772	0.0816455944091596	0.332225773877905	0.372467103328275	0.346319845906004	0.347443798715333	0.217730302370227	0.0958653516193267	0.444690848316992	0.0890060572332774	0.230101994540095	0.107121907023151	0.0687972586032651	0.183289857194118	0.254516152014982	0.159569529903404	0.425605458256102	0.250762558288657	0.0842750494962039	0.0522094529197967	0.0657948383731913	0.338609130699959	0.256616172232220	0.193629446663163	0.214386989960799	0.320070976019481	0.138338270222109	0.172924410840133	0.265297594748190	0.444924914284896	0.194091720427729	0.0183565199283585	0.445052147551959	0.450057163373942	0.330195391718850	0.0163839939787209	0.0154661802553244	0.302158173687056	0.469391998273247	0.276766044577659
0.300489788004635	0.0665182845829082	0.155032513084024	0.186609482139889	0.135784983494219	0.116324287464430	0.163809012995578	0.177266083082497	0.0211460686342376	0.371827699598551	0.117505249030299	0.498822518091843	0.404613389188539	0.160721100836940	0.0460585759955957	0.0465507125056879	0.143667647086458	0.0673768308231317	0.125730131655952	0.264284465563357	0.131925654561989	0.176584902748161	0.149680010023351	0.411151945204102	0.356498221986133	0.443736984677188	0.0181309197792788	0.397935159829811	0.213206784845876	0.382241229121241	0.328789057354733	0.0415601305795706	0.266577771371419	0.0960679525725101	0.262985269022161	0.292923034783528	0.0344218385379808	0.164839274184727	0.00222104344008911	0.0396526456274372	0.359377257226076	0.373762961156363	0.408111824736724	0.340983917547075	0.205695082550276	0.412297704804756	0.0667954475122058	0.293531998266374	0.379317295081626	0.241892048618731
0.155490515781758	0.402743784929968	0.0696187453430236	0.439439794308342	0.114486872453991	0.160314658616701	0.388518247239623	0.125806990689149	0.0902379010980650	0.259306401843091	0.387828746448980	0.0503969131609250	0.430798323445950	0.428249845337601	0.443132385221440	0.0781967787844036	0.397952882547606	0.229695255945531	0.383718296648711	0.178436064204021	0.397772479018845	0.257876700195147	0.188871289279398	0.477690947983114	0.256885500333989	0.463359880073415	0.166773989112038	0.0801851297303871	0.110508399158421	0.228500604655185	0.0937633290850726	0.347756769723216	0.386007528209011	0.217860942069700	0.489021534318927	0.482086919860365	0.340569394446704	0.0804707601858357	0.173748230057573	0.175872829491025	0.462428124316439	0.177828107171483	0.369944357666444	0.420974101466245	0.00308983746187791	0.480995677640945	0.253025938250119	0.228084898810486	0.245898950378171	0.00984729377931948
0.131413174951135	0.0362639956597899	0.315827722022696	0.425936822605906	0.441978040642881	0.0196844470951515	0.290396656946642	0.413410879831263	0.239084098089145	0.276178244013642	0.216025438240306	0.412172442817703	0.383433567694252	0.219122234084265	0.187309637720047	0.404797201873230	0.0206529367533445	0.191432913694472	0.0638201700012236	0.128679000396497	0.0297156826053226	0.463617640520448	0.351959991207217	0.0498349676797077	0.461745095831121	0.230682454442653	0.346299773042824	0.326145759117523	0.322124212617030	0.0561628039266112	0.481695863814237	0.118799105741683	0.196717734019085	0.124149883203592	0.448273617235245	0.301449211492338	0.0533804299287655	0.0980899904311743	0.0871304599713683	0.391166838056750	0.334247238338985	0.133588935168821	0.380249074667167	0.435351572501379	0.303106376958282	0.287067042114792	0.249047285856227	0.133320998723570	0.0293937119077847	0.130457996370924
0.443492394425203	0.0188195362050490	0.399802744422574	0.0477125381984354	0.325890313814749	0.0368533886768166	0.278701784766435	0.152886850890546	0.241881978330977	0.139487770132435	0.190306054676269	0.343099582774748	0.421210433582019	0.437976463737682	0.326822079620568	0.388967423416699	0.0885703473657223	0.415653229562315	0.0190433435501837	0.353147942648558	0.0778887438409532	0.0895170858907036	0.0500640138712483	0.215584789065149	0.0695492092348785	0.302785621321287	0.0469705490770481	0.0346281484327203	0.0516243521486904	0.0702176602720647	0.0418420934632099	0.313617355540092	0.0544658909137090	0.224660432125662	0.479915279911168	0.387807719751182	0.420209615500253	0.188047580656119	0.251310502754842	0.0385131787581701	0.241903324866514	0.440368760253774	0.220179080361735	0.255907144528367	0.108698452271891	0.0647847579256728	0.194865685636710	0.134951003370718	0.481922233789365	0.155828414080553
0.260050134650260	0.398173503607087	0.238115671721616	0.111631552940925	0.0127299436289195	0.0766016834112446	0.378266899488146	0.138937908918320	0.395414460438687	0.319864411851115	0.321614466924499	0.479626637296395	0.378104456390694	0.391308743326716	0.227877218881429	0.0996190654903673	0.193321686316777	0.150898423667940	0.202358750302581	0.382828830170447	0.318363449911579	0.441010455246368	0.201953671504576	0.457227115225818	0.449265736663443	0.162930225462804	0.441429515337354	0.325581820696736	0.370144860222569	0.199291627645524	0.119312529311430	0.301658205811050	0.349670308147473	0.462898777776198	0.113461397369994	0.152212740171268	0.286060602620959	0.0490501743602767	0.329236477704441	0.241202732430651	0.394796529621452	0.369350420251926	0.295232359046523	0.0457707776508504	0.0931741754261221	0.389041068707983	0.485941617403786	0.496475080599438	0.246032405733041	0.460865500601053
0.301215163273577	0.00326293926357085	0.203083397222839	0.372416140682654	0.191765354593217	0.325179417086585	0.148039798430028	0.378941113407001	0.189822611491295	0.342764627900627	0.357308430134282	0.242476294963178	0.283547365631742	0.301586686723678	0.186284273274616	0.365631611248055	0.413896094790645	0.421806518951272	0.0867534195287759	0.297725392753559	0.274491361071836	0.334041976230329	0.356523851619829	0.428366448898975	0.450982699963951	0.312880711247173	0.235475585485907	0.256859363866309	0.0567042086360625	0.00646407419297201	0.0565099120101162	0.189978296827300	0.238416743402465	0.176494405060608	0.0618974594938184	0.422978365111462	0.341564682023979	0.293766454188420	0.00327523377608646	0.183616301998980	0.00393756615856489	0.472654943505120	0.0320681608164994	0.381649265958410	0.0158651486261379	0.488932914907277	0.0682276924573579	0.322936695966251	0.249865628383246	0.137698850986349
0.303945920141434	0.0269319597397252	0.103284844175472	0.219144896612622	0.440079419398454	0.165048606297302	0.145220360065213	0.469022821667068	0.175119819184903	0.307927315141351	0.458760517345464	0.393988023674270	0.300087276490970	0.195870405672838	0.270589187462771	0.418067334332480	0.368722742753114	0.472566629593131	0.407053852801394	0.226921452232201	0.437140991729010	0.457263979348956	0.348151940010122	0.383822057727717	0.312406609386393	0.291778962601973	0.361328385040423	0.165502131501850	0.0519890826722965	0.0330524876188478	0.488627899162013	0.471255688202798	0.470628646075870	0.497281253113974	0.334782056807287	0.0112000678982169	0.252440242055837	0.102014200815858	0.315584756883047	0.382111333857072	0.453325057563232	0.208240199304632	0.150181426141345	0.284380604014584	0.303870599735887	0.291789758250854	0.242850825895620	0.240090698250092	0.289969194432388	0.375903844629458
0.429024538919986	0.353613406828478	0.111351628096326	0.432671993385670	0.192564873366341	0.0348635746403911	0.440246560052079	0.357890496133519	0.358439265801555	0.217824031060459	0.154386639329297	0.377512161018138	0.0613297601311512	0.323777995285944	0.302597341564910	0.473971784125679	0.315089019982447	0.00198481331955619	0.245447881756440	0.485108549002068	0.103255176032711	0.285692973443493	0.0140952713655757	0.0251707349840024	0.447228069414894	0.00622446042651736	0.341007777932328	0.222075648587782	0.453768641428716	0.499740334321831	0.139242558776025	0.00187436169040928	0.0763720390219446	0.389430007661811	0.415941715198305	0.428923415801944	0.0307058381188228	0.468429909251755	0.142409377342667	0.419788314506563	0.0723503502727045	0.0490899384184976	0.172237198456799	0.258804280626772	0.346881845988437	0.401484957635278	0.283576766606246	0.314303822822225	0.159781218901538	0.331637269883253
0.252978053441764	0.230092507547811	0.121810754757395	0.0469233736883892	0.427755960847860	0.469310048729436	0.474409632625860	0.0815112106723848	0.0852232004669747	0.409477897385943	0.187381581476453	0.361413206827527	0.167203475545095	0.490592890240001	0.0789081963405334	0.112744555536627	0.0703233402563372	0.317205668746953	0.201971492332513	0.413185956054159	0.0658841434242130	0.481665200449416	0.0364440925632121	0.457438377596934	0.356996220336008	0.00900505434556354	0.0156443783230963	0.207394681572332	0.260161299021265	0.152645716218380	0.438493499073886	0.363894766843961	0.00935510773659876	0.440317809552061	0.104240832892099	0.431043483407136	0.424120639978816	0.423065177502923	0.0223171540172192	0.267986621124076	0.379189008092143	0.202189989217133	0.0713723751422586	0.476965206958023	0.149104255932524	0.123876583347704	0.295987514653954	0.424455447570849	0.158190851860183	0.238675039433903
0.363326662453696	0.349969900391311	0.378104281608066	0.395101185607156	0.423378726345966	0.155373899942546	0.257128774528147	0.325731349875731	0.0874805770156725	0.289454775061892	0.449616151617273	0.132311877181597	0.485614744019379	0.214301761350057	0.406655233935317	0.304608204574609	0.464245218599624	0.457406138656235	0.462571408929772	0.0999999343314381	0.359158068218425	0.187903402867810	0.294614024273455	0.155136677211763	0.485535291987778	0.286205815436799	0.00329242018016451	0.0472336302977526	0.282493069820963	0.199405934741083	0.387967569895420	0.270561861217328	0.400810289459370	0.299592820544693	0.336466721354001	0.241372072697633	0.264239632496164	0.0880466530380912	0.127216875383306	0.0236068232846949	0.00235826975281828	0.0539360163273549	0.355689035550497	0.368725401779986	0.202221338840418	0.00409456970152455	0.196710605273009	0.121627716884566	0.113123282857748	0.169171306099558
0.455484226330822	0.0538087404020138	0.436267809737978	0.343260104840509	0.209336229913676	0.439677113067521	0.0742507035295508	0.171313597101271	0.132179615005814	0.179343135638963	0.356454149719739	0.344200469434934	0.255696319100670	0.438454768390510	0.135855131615705	0.0191435850696057	0.259860247942741	0.00333387752636943	0.390554226076623	0.188119085897348	0.141685360188424	0.259847037369890	0.136687728156427	0.0932998517059917	0.190055221303272	0.0973632476665533	0.154578401426551	0.166803676873277	0.238273719339576	0.149914789952251	0.0410062036132598	0.109408266996950	0.0521544099217911	0.0505098597774271	0.420368054662845	0.351265094376087	0.142696430772593	0.334844167943752	0.258419899929576	0.126996553767561	0.0817818718479720	0.234526416416432	0.0558473265338077	0.207405485147762	0.00566738485116458	0.466523669724362	0.426011192241077	0.0694073912351137	0.0733429298758077	0.0163237250289437
0.449644504625389	0.434231490233831	0.0914278891110734	0.338747692053891	0.245478137860296	0.158694782110630	0.00683497969504293	0.146511407888604	0.493611414591998	0.0885458595573886	0.472321708524604	0.466161643327830	0.160208653215619	0.0508172131131974	0.116731052562484	0.266170195448540	0.321916320244029	0.0636584559005146	0.327908600050912	0.215824524518528	0.345692726812775	0.0958681854607634	0.0558642993421618	0.327646072413212	0.397563348054710	0.214264998143104	0.472708171545242	0.0475011103639315	0.370157347189013	0.0668666576929879	0.257402736206351	0.0959516588439591	0.248655430491743	0.463275684786503	0.480109268090669	0.388106955648575	0.356444628020411	0.473566495834080	0.233067216321977	0.0666519071101471	0.0147748292751370	0.353644974067746	0.454613758779947	0.460455063273539	0.257084103871839	0.193037639001919	0.00204788521101051	0.143256854709889	0.267528221947062	0.293667041773661
0.452773563026319	0.408152392889101	0.443548456583231	0.162461611334144	0.461003214191041	0.393173803730357	0.0686968224579784	0.338949442748410	0.0445435523952087	0.421559635928509	0.177875049716167	0.0451242758375948	0.276482214500572	0.313512308898823	0.382267353393703	0.242992924463056	0.476361148548557	0.361253430559958	0.447602380314339	0.455723688513450	0.0965534619995770	0.366598735991301	0.0853324188804318	0.401933726678174	0.179494506874150	0.415213440256497	0.470136591306698	0.0304942029181728	0.225426070176206	0.226797584362897	0.299085592891658	0.243577329895443	0.0182147209663540	0.142672575959567	0.388069229623781	0.0336979542671492	0.0429664431363797	0.0417245640822749	0.407322306155658	0.318581759655394	0.162744804939998	0.496678116260911	0.436883353787005	0.309743644893727	0.322514380842175	0.295397961257012	0.317587651088373	0.313887860283703	0.364022138007162	0.0273722646554477
0.354222820332471	0.332585451761540	0.160789982819407	0.211521079126898	0.453959199269615	0.0333093877922671	0.179831459271255	0.212509925248580	0.429053281089848	0.488207616971287	0.299381033895171	0.286138167957921	0.172129286456275	0.151301326118066	0.242107597059192	0.241573587835699	0.410055686711609	0.402393551766800	0.320831110591062	0.482101021042925	0.302213578975051	0.211552102676492	0.313960486004421	0.355433509601657	0.404913546948261	0.420774975205220	0.321262474064136	0.443714285399018	0.428704624162028	0.494873141830468	0.256483291999430	0.352136394987012	0.248531343039880	0.151873088327723	0.0617285217770481	0.0901403437595617	0.125634091679595	0.292647543660534	0.200169141731767	0.282497396581080	0.423092849927711	0.382047967300900	0.486280615450096	0.277336871628994	0.413914669671957	0.244360074001731	0.347747270911977	0.101569828488633	0.279158586371325	0.115996047752136
0.488751975114631	0.307439443352258	0.0556611352983659	0.00408720682996938	0.209803163257142	0.197351502127112	0.0656511140481955	0.440513830638015	0.193405145776330	0.344416954514172	0.238574544714242	0.289498945567006	0.322746811032586	0.245731599522988	0.0292545929354870	0.00294743413974274	0.137440015049936	0.412794259194511	0.204106696049764	0.274296924405525	0.316885394637161	0.252913585945254	0.132779857188292	0.431771326180282	0.393895017182978	0.237586289053571	0.276686464894909	0.00355756261032864	0.182447824489870	0.288088821880532	0.459874477354043	0.0369438703271495	0.427163280634109	0.219397462171755	0.290270037580326	0.244152527900894	0.0787071694053025	0.0763269153089321	0.147065465935529	0.196255433030477	0.390195902453175	0.192609598107616	0.270015491118783	0.0348934606909843	0.210025394805350	0.112595650852790	0.448233955917389	0.328741833607312	0.0545515056520857	0.244731769175676
0.341380829274729	0.499509213733268	0.138012299763637	0.00409555980757631	0.341185423625588	0.379775147065705	0.452670192774029	0.224337497374241	0.134106268658994	0.258543263119450	0.0110106036730868	0.412642469497266	0.293670946311181	0.370967203207411	0.0837720477424772	0.0350072015089700	0.0726479118054293	0.164124303699098	0.139261488083169	0.169973049752300	0.260212323227399	0.240364988862802	0.0923292137758532	0.0904805646329469	0.0126103141182538	0.142020381139129	0.331842456971460	0.310846180462077	0.0271777568602211	0.409315290398254	0.0147534843887465	0.488433184653723	0.0425329604187481	0.446080904278655	0.167508797920789	0.428224808650051	0.454520817535956	0.499268006270077	0.337927599560841	0.137701171979629	0.240496737283054	0.0952785151876681	0.319275791020589	0.413230986332304	0.274327795723702	0.346798867054385	0.319271723700314	0.203550942789480	0.444263943726746	0.401816432712731
0.260701152770069	0.0134228070040749	0.147968923436003	0.296513500280311	0.0825569691152496	0.186939992784639	0.488123507825848	0.371361010659018	0.393305753001484	0.486762676985523	0.100139389592532	0.166602797816135	0.204657930131990	0.369673188414801	0.497205263233502	0.284153878633758	0.416748119855866	0.162439941767480	0.00468073880976755	0.442393900017885	0.153695776222694	0.381258442146290	0.195231239086258	0.0252739394540955	0.113914849731058	0.234040799372659	0.457774940334699	0.253715253624424	0.467056821740999	0.140951090067118	0.0590927620866625	0.218174756849203	0.178765159741833	0.289243951546197	0.432760292848210	0.484565449635513	0.000133181752363265	0.491004255172057	0.0354242510050363	0.244273103996110	0.194885736119514	0.207531195259652	0.496482959013679	0.0331892780005780	0.136706919980693	0.380813528100866	0.346810857973090	0.423371760131747	0.0953934034210061	0.0605134855425946
0.385082255873479	0.391112939204377	0.360319511398551	0.0214134765656167	5.16784869096232e-05	0.216545686845825	0.103149276307208	0.00498810185363335	0.103753388325215	0.0473103111850572	0.142983559493552	0.00316126387544197	0.131280340032593	0.156157276500039	0.395399506197135	0.483488262037389	0.285277922083899	0.0768747179996345	0.105551060134239	0.350577322222012	0.170361677973356	0.277887313051731	0.374999373370198	0.362872631975462	0.484894069355471	0.0196754119544779	0.0329188092346872	0.309359857409579	0.253275646172006	0.0655088336640983	0.0734911124218474	0.317177572888475	0.212293319232288	0.152067302835242	0.420496502440239	0.462790280997863	0.352599832461430	0.429543599008788	0.423730210953967	0.289379569701829	0.207014031906305	0.318420715056179	0.271174674429110	0.214778547690975	0.327269808577521	0.166591563741433	0.423816813835329	0.382490212557650	0.400717645460064	0.314798125858102
0.390172781414684	0.335689286940236	0.0514995136233913	0.0486533543796396	0.294202778402060	0.0807681891272502	0.0401051737216857	0.458884645308399	0.494486882468001	0.109831283293286	0.0975381221793640	0.335615704648118	0.0689220714655607	0.361185536596358	0.246550612678587	0.384113490806459	0.209282248144128	0.142751689697913	0.227871170482792	0.491729084941570	0.0320652090270097	0.193143511433197	0.463876022913545	0.389735282491229	0.331935184717560	0.00957385282089890	0.199223080232111	0.448279174213567	0.467657562109157	0.272695307786846	0.326924300636642	0.173938484589715	0.00364159288236215	0.0132966073565941	0.155002208777655	0.394996477029964	0.190931345836743	0.224096890590380	0.162674648338165	0.201135771105957	0.431832504793459	0.0400703538094352	0.231334108739427	0.419173512832275	0.0389375546990929	0.321193433027290	0.274483076494711	0.494100645134408	0.283221903371655	0.276602229180864
0.171036078249144	0.451277980021532	0.164655056694728	0.0651834568959201	0.399802050451955	0.486451081430161	0.486582419214511	0.0148426537233980	0.219786812984523	0.0430585164249380	0.270936401891793	0.119753987306023	0.356760405870264	0.203113454056012	0.370020441554299	0.488027388601990	0.436112421144430	0.204779037640583	0.397560932258431	0.474801761773365	0.334740572821529	0.381345462882737	0.467266243090264	0.133569881435719	0.114194485199707	0.205286234376371	0.0823471334833723	0.421119153747289	0.174403988842993	0.0285478379202041	0.310392409892468	0.00408496809619274	0.317866121669817	0.430466348133763	0.409985009084541	0.195395116691406	0.216094398298240	0.237690251716108	0.00781149275512838	0.190784784960052	0.219840225997162	0.0194342087205516	0.0103048164135114	0.170472438049073	0.345020985346993	0.317558064275516	0.285471276059896	0.422571242818099	0.122108824117371	0.441315833343390
0.0617684071987042	0.359841977490543	0.430486239745771	0.322169440528236	0.422123085484703	0.200474075922552	0.100893870450077	0.389832763700062	0.104781799921870	0.0389497499011148	0.234303832571213	0.433412665518811	0.226749690575072	0.265330110061969	0.0722043231678038	0.118161868242586	0.00754694702458891	0.471583921392245	0.0531282336283877	0.408152375857736	0.346454158153718	0.0983094635781368	0.229485069804008	0.295757177863817	0.0638031594210273	0.404759151143708	0.306297864963727	0.0680183238506053	0.336950306588072	0.0165286360372810	0.0491349830484065	0.435690053019024	0.167397157695843	0.466608642129065	0.279795860754042	0.0867632137898816	0.0203579596685131	0.217805855196072	0.190175368669552	0.0487907997917484	0.485200801074298	0.0123303397547363	0.0286522695259190	0.0952014732183956	0.163993706065176	0.0437806728998785	0.303165043365482	0.455168492040669	0.167332174763223	0.495156088108547
0.281919018266895	0.0369229306723000	0.261485417297903	0.381324325498036	0.0503736342119822	0.127618586008922	0.175301157680540	0.0874403969210549	0.458690753972199	0.281551201863965	0.173449331441469	0.425492295963017	0.422824443801972	0.0872002573346271	0.0205181027259345	0.172833893968376	0.412823314186362	0.268410452131594	0.338533181556233	0.239371699999211	0.197432112113668	0.122168760957731	0.159487414589451	0.0907855496435349	0.366901656906242	0.141588666824976	0.451500273138644	0.223625637534682	0.00550419705670940	0.141207377940316	0.275809316652229	0.00600694601989854	0.141056548591647	0.289018039414970	0.345068508768485	0.156226054222438	0.343521834826252	0.457294787586879	0.358198405628541	0.273512556563293	0.352910795567420	0.425836520083411	0.360074429317549	0.426503617927119	0.240631641188560	0.136605706500925	0.336301535810006	0.241365333952374	0.348893450080249	0.0172666584773863
0.110126626746478	0.209628562978222	0.185536895387078	0.435287394429740	0.230092747553932	0.420629299808916	0.303558800883927	0.344697716802925	0.0543976623053706	0.0461705797838086	0.102723358797146	0.489246818431351	0.0194657395221989	0.347931983701419	0.0754802053014662	0.427640723164234	0.103030657350432	0.164273519958512	0.0836495265798016	0.294081476539520	0.256594058048756	0.364720190523656	0.0553471329379435	0.329460782710605	0.325545616873589	0.225503891209346	0.344513510742644	0.170757276065565	0.338860449704886	0.311244823678116	0.155617431500685	0.0964352117288509	0.149968101237191	0.171976001349878	0.308693991260139	0.0683723924710721	0.402691322546474	0.0211177442899393	0.298851028833071	0.157344446507220	0.439457340130451	0.0907318945785415	0.256598076316222	0.0321375816372865	0.329891931027023	0.0607069723161134	0.169141890174271	0.238149026530770	0.411980418229664	0.210036699173267
0.172180758448674	0.454470940990842	0.125632415538469	0.258284773116089	0.350262910231579	0.496728641177276	0.274149785874943	0.0926400139074701	0.245062496720107	0.173131921718810	0.188158543815436	0.412130873772284	0.150021534499378	0.167125036884451	0.377030698879593	0.0346263572468103	0.0733471060763510	0.477939977621072	0.235192805653296	0.113544568082915	0.243097768563385	0.171555126015061	0.0251968872582517	0.214563541815274	0.170233514453259	0.140346657485499	0.225188229948459	0.498163309292385	0.452565768375308	0.339882600250588	0.123898657370913	0.279516779849352	0.108878835442657	0.120743091554476	0.452955879697730	0.266269622991603	0.253025998057048	0.0560469535694769	0.0773521387350129	0.0607563336416490	0.0768971513341264	0.173766054187824	0.274777074992007	0.177442387899823	0.253533806028236	0.400477670896815	0.106494816411089	0.181259520454243	0.137860582486667	0.188862488827346
0.00620311596873840	0.0740556980970792	0.301183693116449	0.487753537461235	0.203755198022090	0.209205822420528	0.0669539279241737	0.119404683799276	0.0268938726794460	0.270966215311061	0.0280087475945001	0.0246557141598278	0.0402031151000384	0.407917478223908	0.136246070389374	0.277590957765144	0.206230320315314	0.411636960529898	0.0270940275773876	0.224027267515858	0.0127505622750860	0.235509126117528	0.439534474791092	0.486281266250964	0.100391964315396	0.490415137596481	0.159768087660024	0.492129853609974	0.124740547424943	0.315056013023981	0.437662077075077	0.152047731325833	0.213341966001775	0.0817566198538793	0.103509708995396	0.176498187826779	0.0920410580841026	0.100975882371338	0.425937508659981	0.485188005902400	0.155015339812677	0.469595691776548	0.00361776508746242	0.270725312251291	0.132279370692341	0.336289835827503	0.172415816286934	0.457187768989500	0.233466138898196	0.189931150365203
0.0178490322085321	0.0454183749315852	0.329152194315678	0.324915961878664	0.0919898726132949	0.235730138158918	0.313257968070943	0.0909891896102814	0.178723288186043	0.167307312886817	0.000541913234426927	0.445453425899447	0.100932779736549	0.163982848348769	0.0785970920627130	0.335972719960893	0.420721496286821	0.477008994718612	0.318925696786108	0.274594808076119	0.158426908870881	0.206642218034332	0.272086547110341	0.210984300398103	0.270517656426844	0.151338085532980	0.177049950606161	0.210814752832768	0.187785792592985	0.437615828066019	0.106755656672967	0.134927249813710	0.0510813105859833	0.325570255135508	0.0342908017570239	0.486087917460926	0.425659613715444	0.448452119278904	0.386349417522376	0.414058577052068	0.418170421340365	0.129363134540378	0.304120008385324	0.104517457014974	0.264598901593944	0.0936409872980337	0.0407040799075653	0.0300032996690136	0.0332544249318437	0.290071000126644
0.101052706489779	0.253997297728549	0.0148860808801928	0.179530301046483	0.340343498751443	0.445294712425869	0.0456922326949298	0.267632029654429	0.113060162693137	0.310344751263682	0.104143103604952	0.172505961460219	0.0582542624918554	0.176937536733955	0.135930489146990	0.247370137587724	0.409754585180250	0.207324444006106	0.119510727694760	0.314600137740918	0.177979609062291	0.267297733816914	0.298483319765881	0.112335668286608	0.275025589966155	0.407582164008234	0.0961999691316821	0.429060706769820	0.167944393042677	0.123085701925090	0.0346042184967376	0.167484282070400	0.265973347158899	0.106974531614392	0.457816307334687	0.402743827481353	0.436134635667487	0.0494361271188249	0.282854773606965	0.403444835574234	0.145399565618693	0.402391267587589	0.463450088413044	0.497125480969234	0.316066209934108	0.0280490640983165	0.0625551445511104	0.496407862679475	0.166909118545758	0.290030389906919
0.392389178657309	0.220700562801421	0.0716776884426352	0.445371099211759	0.238158205264949	0.414478297414491	0.319387196566009	0.174793747310091	0.392203663451864	0.224902722821940	0.337498494708638	0.0448380935871732	0.102575224984027	0.200556848359533	0.0528698634434863	0.327001586404322	0.496566161058753	0.0664137391436870	0.106424920899103	0.265970342124402	0.466470379125730	0.468228811051245	0.477049521885620	0.403947176249459	0.160840414815285	0.0407805421216458	0.0911169308797091	0.468411811171798	0.0296928414901284	0.101282190688402	0.331127703705788	0.419417247330122	0.274633346688699	0.188606997634710	0.0550631585468938	0.318601427472443	0.334032357858029	0.0851692899832201	0.425147131134559	0.0229607283647590	0.414766669921507	0.332749078683441	0.326207439943245	0.143161474101032	0.358972650399118	0.442313517063059	0.432790423072340	0.191150117530791	0.384069846163688	0.493446912549356
0.322150484575547	0.416262366582985	0.499810086891439	0.359625304589156	0.436062010209059	0.276980924620437	0.249121145543770	0.0844093092533749	0.194448876633502	0.358970128265001	0.215940984042991	0.463349344886537	0.469713554556419	0.492255626614113	0.0526067896083552	0.102069621520699	0.336506393160438	0.246891458328924	0.265571133297633	0.272458503278736	0.136590261178473	0.483411584374640	0.182140567416489	0.306349524899185	0.0280808752318210	0.447529714344797	0.105056357841467	0.225829533310779	0.0734386216140781	0.231028331886225	0.384568446089180	0.180137120047331	0.258107855408155	0.355158033042845	0.387024911450314	0.00589338944312706	0.0454349212264663	0.171072775384113	0.409641746176471	0.237019426703920	0.444598345406890	0.345241802682686	0.341693501610347	0.437490837964479	0.0935125133078961	0.0408674866266072	0.412044503536987	0.190935660336564	0.192247608515118	0.380643472300452
0.0466941377561118	0.0178867260038105	0.0640814223541509	0.269801141602065	0.143812489686980	0.367341672530457	0.191412649585989	0.304628236526690	0.0850124519114225	0.298205512966942	0.491183191727764	0.427517663230467	0.134673309411044	0.101014358414493	0.260280876372184	0.0922166610898776	0.0469421949852529	0.174707226076265	0.0282078969255124	0.267294408907579	0.142355392810479	0.325190409558164	0.0504662665371743	0.00712949444807132	0.317625043095275	0.125307374795019	0.194546576229624	0.0710604866422856	0.140175164414717	0.372676439765532	0.171303810450326	0.0168290355269930	0.268570282339990	0.285715227860695	0.233815483679954	0.203095899008384	0.160485553325384	0.229815100973333	0.389023793367195	0.329645945000119	0.0691801708942773	0.486864630849791	0.246015148542904	0.184758654969135	0.0443342338019472	0.142661154811661	0.0330898671273283	0.307759005288892	0.323141216382243	0.142940677141465
0.106162291856765	0.0416133434604612	0.249050915851769	0.0327946848413238	0.300345617452053	0.400782561399720	0.269263521923795	0.275488314762327	0.365633235770531	0.327133583073758	0.497460952663095	0.412531997853767	0.0768832641315184	0.0499569966890815	0.103523236625958	0.429666481832759	0.0810338257066778	0.0261575777962504	0.233714841858718	0.129969621920748	0.178250496706692	0.393385073633267	0.399425100295298	0.378176393566331	0.345723676858884	0.126786297196425	0.478562471257798	0.382320178532358	0.0666404612795107	0.0828969119757494	0.156774423296192	0.0712759713916581	0.288053351231267	0.305548364633462	0.131175265323683	0.374735734699918	0.361579898581803	0.347564454357598	0.112668711397191	0.331348552067153	0.350858045185591	0.305899164430496	0.0127193504756823	0.195027214883145	0.402511997178415	0.429025353571353	0.285378529778882	0.149832911142597	0.147637376719029	0.123729724794045
0.264632175642806	0.493973015268625	0.292716423018368	0.487033463026737	0.210460788977014	0.162468003820093	0.148135645465608	0.119686554948356	0.0180459122885570	0.477227081441856	0.0377069419462884	0.132652709306380	0.327874380910032	0.347993293617108	0.0573866566487417	0.0115200328818586	0.444085984720582	0.381178892588112	0.0201893801764159	0.0838466463407831	0.103757821977450	0.0245549180881668	0.111692094283855	0.122963042883288	0.0843779141526206	0.342406610402839	0.116518999474928	0.373914846115243	0.452962557722338	0.347714894138889	0.215639543363447	0.150993411041473	0.277335354626557	0.185351233128195	0.326326168447596	0.242159535092642	0.321000481875469	0.193997039147628	0.322707894014626	0.413532664898395	0.0779232626458956	0.0986228335088470	0.0342971866430122	0.110918378451080	0.143503230708009	0.0249903389808673	0.204818276170759	0.318575389115887	0.213217834413551	0.486758597741006
0.301673447944840	0.0182240701574048	0.0604712361130674	0.00305484274991008	0.391200979790416	0.445310286886557	0.0727681900448095	0.420651118449259	0.259108477930861	0.172013444917966	0.247216984662705	0.382698163653210	0.207757548335104	0.0203737833259263	0.384990730784182	0.115001662963368	0.0411234108342491	0.245584358377503	0.439681310763238	0.365829334124122	0.424911884906946	0.339155109649053	0.0244365381728012	0.293214475144522	0.267337869068271	0.284494499258636	0.247721631692438	0.416322648037024	0.0622355745295675	0.275874189142723	0.477551251701967	0.184739319247108	0.481781613258008	0.0451141875225105	0.211467354694609	0.374090454427747	0.176379545630892	0.434127362949233	0.0305667751989845	0.299921385430877	0.0516479043183987	0.457915590344123	0.379839023105689	0.131868058823783	0.293249456020175	0.405595145951197	0.304999386394062	0.421320483060739	0.302573560963769	0.0136423457668368
0.00762045266323913	0.113685029863757	0.0119079653692932	0.496726582831013	0.276394705393638	0.441668382600262	0.327493402914099	0.0885363182408999	0.185502877538931	0.473114995951076	0.490728112727850	0.0897441010821071	0.302408149288998	0.291238143722689	0.443034301214078	0.389115633630356	0.0513270363099799	0.0840344376602222	0.474576199249972	0.324792058302105	0.433652170628813	0.103414703043402	0.396212200714708	0.200625182124024	0.489301608110870	0.106880952934411	0.0780172417989873	0.367638131123278	0.377040121461206	0.124430707028086	0.462926040615192	0.103445587012874	0.381209408396762	0.468000580277638	0.157813716963084	0.385952193264073	0.249659516344802	0.175496429791017	0.450223762665029	0.275711906866847	0.478778120302137	0.308835136172160	0.0209183180135983	0.429379207284855	0.0344382667025073	0.146685616869577	0.395714345874967	0.459213388578612	0.462764496700084	0.223663283912305
0.157215896679549	0.459102764865031	0.474773436735045	0.194865018531668	0.00924867698344056	0.253252297755099	0.00920786563588344	0.207058028307481	0.375920224302949	0.374522423647128	0.285348154223642	0.270271994525055	0.0706363672524756	0.102942793968220	0.0662047200877359	0.224571917481425	0.229797575422651	0.165613513205718	0.0196892286024242	0.392882710986225	0.278007673054347	0.192996799710999	0.354212058342815	0.0781365500702754	0.159737598296275	0.460050422057232	0.209732683727367	0.0995189338072424	0.0335599128576671	0.146032308701622	0.0610190035707484	0.468391594759951	0.326351933151787	0.418826152586588	0.0549716604986625	0.341308091203206	0.367643960838803	0.366074915845443	0.145604469144960	0.189200904602636	0.00592489942277413	0.0795584732199494	0.316572876884410	0.00933978857349621	0.269948856388790	0.236686401862103	0.0984507897854348	0.199549410730899	0.493446019658284	0.343270520792287
0.140008139730601	0.399687561724631	0.315646222723189	0.417956105528186	0.165874969664908	0.0993885615388965	0.309232359398002	0.152075781167630	0.136065286201519	0.457998598005683	0.175843699313559	0.420414035340247	0.399007311642589	0.263110307112876	0.374430064272367	0.260890727834451	0.130150848600423	0.401516380730685	0.433487063341597	0.0977317285747625	0.420459007337957	0.426355368636362	0.293178533339057	0.349244374612558	0.0483901925629404	0.0781849892803528	0.427903453061977	0.361350800334241	0.0383684469190183	0.411614294975527	0.168268970939801	0.481382163889049	0.181108869799222	0.461446240105372	0.0684832802410822	0.0705702095383835	0.260137419080566	0.00487989045234849	0.260752362001113	0.0373416162463959	0.102072770974610	0.178304059648115	0.455603007831781	0.359013490364819	0.449007409332456	0.0509544890601089	0.151872518816639	0.195455888335049	0.385270598638025	0.222567515099152
0.399023359293463	0.0494741328576734	0.326053833849642	0.402440140643624	0.376374395458759	0.304311169722757	0.0670014229997314	0.315166628833572	0.0514163279044360	0.110108318483468	0.177360015833143	0.0930127835558958	0.387923209024764	0.377078823133927	0.226095029810637	0.378616808280482	0.100235415223619	0.0835567934139640	0.314358815451699	0.196545512197411	0.272272512066626	0.143037291859989	0.209487183355285	0.413151493587426	0.120792504799671	0.173605062994854	0.00220627070746754	0.281827349475049	0.144050232975914	0.196968434459172	0.218478411140902	0.439310284591277	0.130350961635440	0.172312465761133	0.0721089302744158	0.365270398767288	0.404515082803424	0.232033367456378	0.298066211863704	0.0309960923091137	0.0840078711386315	0.308575888698443	0.358850570025259	0.0879097121847372	0.205682071904075	0.352721481087172	0.117362359384728	0.0537908214707812	0.275095814664533	0.345707925499843
0.306090471425833	0.150144330175702	0.349451651144493	0.431874356377924	0.339013050403027	0.196096441150968	0.487428075731090	0.251045840180539	0.187819863563353	0.316607513606610	0.217115808905013	0.492586046752665	0.0827790591502071	0.195807664725537	0.364993945007313	0.323911751058238	0.122745400086910	0.291954494707654	0.388595602446454	0.114704557170539	0.241932310494042	0.264400633868847	0.368309644266971	0.0530009759835731	0.210182633301196	0.419605298152293	0.0489195264882097	0.190530759311350	0.112189460848319	0.155709211040157	0.351218684741656	0.331975892060043	0.479976999994080	0.172974861803475	0.346626610510846	0.276501659171420	0.300334763332331	0.465954175101833	0.0843714546368881	0.372926494640558	0.444558928513727	0.0499713202179063	0.405024575340444	0.184231519537198	0.199100740314372	0.108252526153843	0.427700127663765	0.232844521981833	0.193293500005217	0.0742461689326962
0.248509336610967	0.366900287796692	0.166682572999816	0.428147226587356	0.226736087820785	0.394450576463191	0.0500471978471366	0.305705828407617	0.352008126618849	0.433675667745923	0.198392516524440	0.418151561200488	0.122209978828818	0.362359357173905	0.375818851663262	0.375302960788118	0.341553683500742	0.0190065862856903	0.234433292195107	0.486726495793461	0.318512393879908	0.189392857774878	0.389284531055270	0.117878039709087	0.125181171875861	0.164206557381463	0.466556546871827	0.458638082961513	0.196117251929082	0.258508979432717	0.0324446588800658	0.0101787597555976	0.370197272333202	0.150292512073457	0.314828545921321	0.259183888943750	0.00957995627940533	0.374896469647945	0.412087350645854	0.388494017194887	0.152973159696777	0.427982257283095	0.484149956532836	0.419767872777154	0.381430907264355	0.0554491034295134	0.457414773831632	0.303104256239700	0.0353638779463900	0.156056087980583
0.205641076960092	0.463168306548969	0.373417269626538	0.461161774562542	0.0249117098706937	0.236832873823016	0.425954283733349	0.481380550983255	0.296538902821751	0.468375917536244	0.375691020902697	0.271842786827675	0.407741856740367	0.136276882817070	0.372856414479959	0.333922622058905	0.324613140075551	0.197989255487905	0.485208992181502	0.490149673679532	0.396016746922256	0.474539124802617	0.0893756962568692	0.328418374115374	0.117814453185029	0.239230140774017	0.145672076206259	0.115203227297531	0.268851493962028	0.295213903391353	0.0198900051174982	0.139208158010351	0.0791650514131380	0.347161596328395	0.480755873702749	0.389134801227985	0.124657374752932	0.393313831518826	0.188279665974058	0.104774662588470	0.456736498658155	0.0620729379123380	0.213593277054398	0.419396588692852	0.405599380939622	0.00836562853297918	0.147397714280924	0.238467756738731	0.397962639168529	0.0628936767032230
0.269581369975771	0.492515984937377	0.324418457269366	0.425456815435790	0.399871872579178	0.227740545646778	0.329914761178845	0.195486807595535	0.452017007684090	0.202878546475960	0.139294624017352	0.403350441218961	0.442290560870204	0.0710087635800865	0.385634748967054	0.208374913851178	0.193221837481168	0.175914139044577	0.370395433194104	0.497199567071994	0.401831466272763	0.177909346447910	0.262548873689405	0.353590977354721	0.398851050167145	0.313187743680784	0.488001865297097	0.466442985840189	0.245674279461204	0.0964220394746260	0.0402231330727508	0.0205990972292476	0.118279413750263	0.379112644107445	0.301642889175692	0.121947256631246	0.0440130788430272	0.291067844470023	0.181547313139447	0.0193972413870503	0.496575725362949	0.259795280398755	0.396888518587415	0.496778818153324	0.267136751264478	0.116781853382245	0.219249443817721	0.445896730932262	0.00667729220493979	0.329227071466428
0.0571485094063415	0.0986679091540772	0.470158681791816	0.441936137923815	0.398640376534427	0.0326602860992559	0.0705347433215318	0.0636380945101365	0.0435046687389375	0.0280596079091261	0.420477707775902	0.186291049405906	0.203514406983294	0.0972470336541617	0.375588115959961	0.0586120736440219	0.490219312918542	0.0430853533644175	0.322765385542312	0.320580602834561	0.215305261307055	0.110226802348692	0.0848451985917730	0.146609510747427	0.413958276061603	0.186704187552118	0.234185281537663	0.293829663467754	0.132781221863074	0.351475250730291	0.0900047789429089	0.499970068896876	0.260938222616759	0.0562617786450414	0.384454891522764	0.301048618745939	0.126824763689679	0.496498136484093	0.240561015035462	0.317674097035792	0.0197272495747594	0.0985134675957801	0.402200046839067	0.327892859916313	0.393276653458613	0.248028819941779	0.249093382700615	0.201235058128589	0.240891446263368	0.427719721412802
0.258388454428546	0.322131131136352	0.00844457148836830	0.00680622149333554	0.369621577190136	0.156097356103271	0.425887862166957	0.409695134092848	0.230741537352297	0.398650375122792	0.389193063668578	0.212618237235847	0.291656138225769	0.142223051916720	0.365915421095818	0.157261842817231	0.101695364025186	0.0473968895683384	0.483160460905331	0.392754288509196	0.343982827138501	0.138235633026364	0.00454707109050490	0.135248581547366	0.299393434333531	0.372791999274473	0.460240058550301	0.252295943631750	0.469693237443274	0.469922952745586	0.394889246924371	0.368426604592224	0.0797694092068830	0.393787630022019	0.196589787049949	0.0764194005561454	0.379992569522224	0.430303007490942	0.0214000001788625	0.291488998902914	0.134894734020805	0.0573869222713820	0.00398474920290709	0.148879759358505	0.499558392133124	0.352118912463246	0.275093460562961	0.0654940956243172	0.0301895382568350	0.283945980422081
0.0709396808413985	0.0496732975674667	0.201782107078986	0.109610464516696	0.390402431953593	0.00937449078113095	0.373249571808502	0.180512545980462	0.187272253514474	0.461369886299957	0.283614526431356	0.357390725849306	0.157759478777652	0.0583651916463973	0.195058113981853	0.0640253356290859	0.321478470957323	0.257512371149646	0.277677327027983	0.0175960252920425	0.150771992157905	0.354489891861657	0.468721349068436	0.164640364015295	0.0754582248491371	0.453148078736897	0.440708817068661	0.201282102436877	0.212999831544180	0.438103162993488	0.0399984425527820	0.207096718767572	0.427586207653697	0.135727600389218	0.371039908663959	0.283094859680902	0.219932949564227	0.0178987333279524	0.224040650576188	0.474891051839101	0.0103074085982435	0.193085177520591	0.241305231960821	0.0192855315299955	0.488355724029856	0.129149647732680	0.373019615385142	0.118086069866413	0.0244383529229420	0.407664383359553
0.199004358758653	0.100036440388890	0.467122145701706	0.0998623004743491	0.0407245639554285	0.209244462894338	0.157678073602750	0.125766890541615	0.249389660687831	0.270450672983907	0.438784207346011	0.0785591672830989	0.365225213688732	0.0305320242117941	0.498223270440994	0.351911063448677	0.233776019012766	0.154782553837109	0.341888819395172	0.159129720494248	0.000569567470711907	0.223556678269656	0.0764332834427235	0.236870212468558	0.254778460312042	0.490859196640614	0.210240815531828	0.333919237056757	0.192282086864548	0.427671081010531	0.183879611005159	0.206999365377119	0.359445429257536	0.259218980551676	0.482180036407138	0.277193591666742	0.273900587966152	0.145076927874083	0.125580643504161	0.411186216596317	0.112712998394598	0.479829608399860	0.00858532397877465	0.280610881838443	0.241702689084911	0.106557956813429	0.203232335189664	0.319578849903778	0.193959437669745	0.160600202285010
0.157886838645420	0.168308245989838	0.460456269947456	0.478960763511602	0.411947830255496	0.327226007923609	0.0596591969333361	0.397130725268697	0.476711623603935	0.419727456739834	0.0592142617529393	0.269465064166238	0.262829048204652	0.360034611758499	0.0157341273313328	0.342138063372363	0.219667174462699	0.316715078454150	0.479361951244688	0.0443044333809405	0.00425628226138269	0.365765426350995	0.487595892838267	0.133551497717460	0.0895444797092959	0.432053334852704	0.381266606613178	0.123036956970640	0.368265557217314	0.0948942938391064	0.143795838876429	0.425384091718847	0.299651453566503	0.143018228087367	0.185358854937920	0.0736611586210000	0.402494215273630	0.0225889591868912	0.133872562636887	0.316438189078075	0.423665044178713	0.269626999736499	0.368710684908087	0.340556333487049	0.0601797164182004	0.306940982474788	0.117757665928467	0.000321242738411054	0.265695941635782	0.272186890258334
0.143568513458325	0.375209418908833	0.369869607627701	0.192350974942145	0.272104415726145	0.102849229877885	0.153836744457459	0.158816107028586	0.251862406950904	0.146424163159620	0.428482771143667	0.280628252234834	0.347801139825365	0.497543261544014	0.388436509334000	0.0200326871958605	0.161887607248514	0.0878329874890610	0.159453967366243	0.301022857389094	0.467355998836684	0.0422362358414358	0.249454175778192	0.292756319910301	0.253767649894767	0.452495587219796	0.211489675961802	0.173565972825381	0.179259892394909	0.108349701885897	0.142077680783922	0.105240613393179	0.188580928272018	0.0680126328108575	0.00181575594534900	0.302666412823115	0.269158153771684	0.315510199708035	0.219633260598253	0.491863102647083	0.285662246668985	0.342759190308305	0.146274217294203	0.422340169695353	0.208402028983768	0.169194472924029	0.338460174116668	0.00365542366437682	0.407412938577205	0.476168328106588
0.168051375008128	0.0902619929537984	0.0954074101669913	0.459462332257456	0.182373366403629	0.0813509866565051	0.195881574102727	0.0891273678929239	0.349276875248605	0.480640569471849	0.457233986227802	0.258572565396846	0.228567113222161	0.136016039380108	0.449648174708642	0.436742826894242	0.343178835745593	0.188571349343931	0.383706621086237	0.206160218642140	0.0576259570416350	0.420725898314537	0.470941807105579	0.448100240223433	0.369069678066657	0.0325230958228716	0.0988231571795152	0.306365946418128	0.184480705004435	0.0461972439463509	0.132302203132372	0.106104049615030	0.263819005415385	0.311238959068702	0.0449568756024054	0.362544433695353	0.489241798763454	0.329335995791730	0.363338553462023	0.224753753155615	0.0781268483471943	0.463307126447370	0.0215896304252172	0.482822365138236	0.317749258932703	0.497866143291021	0.367804786919715	0.499324162450505	0.491492017030268	0.475404933884641
0.480591789595623	0.324186907283729	0.486533350282947	0.374914007315525	0.315379069694156	0.347699323702967	0.0852258214974121	0.118672415019369	0.408880536719752	0.157000713270300	0.116490781400909	0.485947612063382	0.190762068258738	0.458388943496059	0.119949282836035	0.325202862359960	0.127290047813839	0.412635774095336	0.318416938877174	0.339302531600031	0.127254393052872	0.142792370074305	0.390323401400185	0.445598097995290	0.161077625464093	0.413380026519828	0.443667599559388	0.386543918943474	0.278380382250959	0.198527097060776	0.465185520549970	0.442061396960064	0.143809849990136	0.234271705679924	0.0567429442055640	0.474895405649410	0.103081561022460	0.270746706016826	0.203624263042138	0.474310890568728	0.100506153868037	0.122370628206893	0.308526645029778	0.468844242157381	0.271481776589016	0.243986356642409	0.0375914429797928	0.370018889309015	0.382645314593911	0.0231246749483837
0.275292507409632	0.0912582711665693	0.357808481743108	0.193230746611131	0.181960218803762	0.490899281548185	0.377797297111681	0.465638903636786	0.152749451476211	0.0762518050466828	0.477447422210967	0.111142725740745	0.440398947341026	0.0246557729821480	0.0139919880361183	0.488039927335795	0.0640857793815897	0.261616249104012	0.0108707422851300	0.175045107737049	0.435448166243943	0.00326741708988859	0.335433360448329	0.147239971066528	0.415513064046893	0.0999248026005467	0.177477557315254	0.215789736888138	0.472981345514109	0.380860059018065	0.350244715103860	0.0883026168072750	0.434785195381445	0.266246683133779	0.00431966790910759	0.408095477649389	0.461961993938367	0.0110859893496227	0.110380290460082	0.239001139462512	0.333166588038584	0.0500906756476338	0.300428581119356	0.306017006525175	0.246277008786616	0.421164726819372	0.406829435411224	0.425568380417253	0.226711493547656	0.363927412818992
0.440645701502859	0.310507041533050	0.154829961943083	0.478163206281671	0.0404407529551988	0.323977882652728	0.0692347694718578	0.318367688078932	0.345913083369136	0.0958170893758402	0.0303221465620202	0.102639572996811	0.327224067162478	0.386001236357356	0.474273177183231	0.107685324431266	0.0831962170499724	0.126001937059702	0.0457379316406081	0.00117508599431104	0.206903808801733	0.378496944007729	0.157085261761130	0.114320744789206	0.326576208228867	0.458841942927836	0.453968770466418	0.187642773571295	0.329581958200881	0.413385440205499	0.144573669644215	0.139367613460870	0.256425159070686	0.222225327428765	0.100444644095258	0.214430820485082	0.0520718088520183	0.129684824983950	0.184155150843504	0.230768508265316	0.153391804507983	0.213234595855213	0.478900845719586	0.458837719341586	0.226162996193093	0.396827288608559	0.267436606107942	0.150649229276456	0.118970909136200	0.130241870682608
0.180467315817246	0.377921442632188	0.394198310491250	0.258572515510304	0.0249234491307599	0.319796899712776	0.478055259523395	0.222651175536181	0.257591814707855	0.0635499239523553	0.284333742053775	0.0961123705608689	0.247540774142848	0.385212971178973	0.224888410773895	0.112484408153387	0.00917588739440567	0.109775876216104	0.389484017798210	0.498873963874383	0.381977382939320	0.163666813901257	0.175918598323793	0.446211358524641	0.338895426448161	0.222627432891981	0.243869316963082	0.113711389440649	0.318045251091833	0.467548250916895	0.0606455720349245	0.185809470727200	0.0607930725392784	0.404016411363761	0.462095721657759	0.197896310856392	0.0662570180626985	0.106809946919636	0.488602016966612	0.0251459694912478	0.166882862577420	0.282740911218389	0.171667040912308	0.372679828120917	0.304394617393055	0.135498614256087	0.0984689965141586	0.0794561174213626	0.419827405462769	0.470645261193647
0.214597493083502	0.122975067282446	0.156056926846218	0.0691219937617509	0.328331594271523	0.419838473060512	0.300945816600794	0.374753804543969	0.240577882543364	0.450285244427676	0.215365452866578	0.181570386360399	0.417328143005959	0.312816379719230	0.0524188634678966	0.309973947681756	0.0636795341088015	0.436695868270778	0.0143836658347498	0.470891931380190	0.137329086576947	0.00111896186621679	0.167531898921097	0.275553546719036	0.489822505995777	0.287172328385117	0.0119614706377761	0.135639512535983	0.336864875724714	0.245022101559505	0.126190127207953	0.0815315534504254	0.0682950581401347	0.330056423901960	0.103023564853715	0.170173503020368	0.311607206787090	0.153601026017193	0.422657406147806	0.0394238502341533	0.164271804350841	0.220280235687099	0.331741551005164	0.224328863540441	0.193198137104989	0.419153880095363	0.0803107438072088	0.273968380193451	0.330632701677409	0.312239416493673
0.376243292266783	0.0443561466225845	0.394901944274389	0.198484648723811	0.468148127962942	0.377944803384069	0.451993804151557	0.135431222452932	0.347641593804352	0.0851112726242888	0.322943906732526	0.243464285857371	0.380949360796176	0.325113671277961	0.167930045546115	0.198920333958866	0.108098962612449	0.0682819790253729	0.0578299938381531	0.291322422635817	0.0788369361272263	0.0810313189404147	0.203777805710616	0.187910242932824	0.0181346313081330	0.0812537389575208	0.183821024627108	0.289858340325982	0.235219924731018	0.0460550519441493	0.333209483032692	0.0818505860427091	0.386756628887773	0.498141772814882	0.249097433343389	0.285194610131113	0.243330012478512	0.250742437443970	0.158396559573261	0.378797142782826	0.152165300660026	0.211129018522531	0.0105537013104658	0.0504904201312217	0.00912151415929757	0.222601373186786	0.177457785929440	0.214443352872304	0.0922360045050669	0.205248577798154
0.204078257697416	0.417353035190217	0.446534977307124	0.435754055475454	0.463924812472759	0.167625114056128	0.0313845580988050	0.246855516266845	0.248507097741400	0.183618218132447	0.398462575984495	0.298921735466868	0.493689642792241	0.367321985423009	0.380657620390296	0.268830497176914	0.319780719931472	0.00848423938459136	0.0343306822624258	0.187468411477178	0.142113383406994	0.442953307039933	0.0831738148465308	0.185841613013752	0.164844338532761	0.191219011335989	0.329446149968735	0.417192401133640	0.250843807266312	0.141636222542901	0.269192681652209	0.275278107475146	0.481221650551777	0.212756364819511	0.239257547704048	0.0613516958391587	0.482064089760776	0.351931717726840	0.452009987924194	0.323688120720459	0.120940650426451	0.390270751828993	0.150694745065916	0.191019071370535	0.229337855095910	0.202041053951928	0.463005960609645	0.0747733760759570	0.245026742485549	0.155966001053124
0.268604845648988	0.268468905021742	0.000510743187043861	0.153849733922413	0.203021405441071	0.395389917242223	0.0311518470321738	0.328611081713703	0.322691105642557	0.374177646244299	0.414852874673173	0.451046903170992	0.306509571778533	0.109114064850555	0.190746226551110	0.192569284666474	0.219508066131449	0.348156383068992	0.186282879768226	0.195793899344592	0.125120546909065	0.332987494035034	0.0893060908228519	0.452547903381328	0.0683294999127159	0.339306259269759	0.191832265190113	0.232961297840993	0.156761403085594	0.0127682297751264	0.390676050344529	0.000174195704590929	0.330302482439751	0.155924719008226	0.497723179090862	0.412030357552135	0.367781816526321	0.406791267337472	0.489528183584016	0.293196802839553	0.114007936242372	0.467474385612709	0.160948127364283	0.0812158919090977	0.0903619011748990	0.200854238614229	0.238693395083384	0.159328293669370	0.314375985784235	0.229843533976830
0.0903367289918443	0.0390685394272072	0.0579118301161564	0.351069763653688	0.390832765359725	0.196034230832742	0.186529552868526	0.416114297404784	0.419898542330727	0.151918855426735	0.400265860047119	0.0430983260604067	0.0696891221041211	0.0904786057704922	0.295744672719725	0.129944264762554	0.130543934695449	0.268956186924714	0.0609787077053802	0.281012533670422	0.0512592145993216	0.108037818714309	0.182872934846204	0.0973356431179634	0.171658354878686	0.457306329135920	0.0969100588955544	0.173515974377160	0.0632400749613492	0.0266647358918948	0.177474286108549	0.0834086307179840	0.208897121583539	0.0911386396638341	0.461644154039663	0.489341699463957	0.115638563798611	0.389578239206933	0.279403613596325	0.478482343831947	0.113516142973261	0.183312079861837	0.409622899361820	0.176148562345604	0.354746679094127	0.438936299569397	0.492579706395820	0.391588933263437	0.0225421218300519	0.366055743429565
0.168427510516594	0.237383770812171	0.106780877061611	0.302228425691509	0.264761163583817	0.461968542714635	0.189339271772507	0.406471380682883	0.325682404308499	0.230819042473082	0.0248195374521757	0.406429832710633	0.326826737226151	0.218261785759193	0.252624312998354	0.339807156051699	0.430297473821863	0.101786615148779	0.0209815319790035	0.489550883875185	0.152898725388212	0.301573207166869	0.241171997872722	0.140954397589635	0.0201184114769895	0.0850068288117520	0.255467963282940	0.370756952677311	0.188644936126575	0.183519045782399	0.118402730141117	0.279877144318482	0.119659046012729	0.346379963122415	0.198960087675189	0.357665934271054	0.324781260631359	0.0873054381779456	0.0106839725971876	0.0953459149014925	0.248043344193175	0.186007580609985	0.273165979690093	0.328071048823925	0.149868769082095	0.232307300420272	0.217789460383019	0.376828395847607	0.283039678497915	0.421466100939521
0.209198694762983	0.388555680104067	0.170367838642467	0.335991029286647	0.478137941125008	0.425224843702002	0.331210015087922	0.239750674719257	0.233725260321241	0.0274816105123187	0.108354068326259	0.230675201299940	0.364370823357848	0.0462539347601998	0.395861336116774	0.360889180646385	0.0347416534825393	0.0132164866716976	0.295252174694170	0.316450395476392	0.195038691347123	0.369939733466135	0.311015672783364	0.324862358971123	0.126328022617229	0.454525400676339	0.432351675994099	0.261345515635206	0.231341416838031	0.00620464046742314	0.318436379111446	0.352671246456754	0.424308996654491	0.149208279127192	0.215309793566926	0.355837363596692	0.0808169485873134	0.336206239711772	0.317635108697363	0.00582935447583471	0.341932707688023	0.379162086130483	0.198660458875459	0.202789393264079	0.0109602014583075	0.407668227556840	0.00656500399079424	0.224238739937745	0.0639601615158262	0.0775885759726519
0.287314318138493	0.0276525970049889	0.0298321108501072	0.179567870241072	0.364624842873426	0.200981107256983	0.297832683332897	0.367690463151883	0.129973177395670	0.0812881881674545	0.0836169925450002	0.0478475924954765	0.229144662369272	0.382881798078402	0.347356841104793	0.138968974894174	0.266489354099196	0.451313204799352	0.490521106032904	0.392150103033011	0.353348915094501	0.477691050101476	0.434145568163987	0.258963520248578	0.292834227772474	0.313258422260255	0.225469159254398	0.238547395960552	0.470853768029373	0.0576183643283896	0.210156039392272	0.236483843555519	0.142601159681211	0.222110344080852	0.0575213605700329	0.117554761139965	0.0142465560373696	0.450717864880938	0.412277880926736	0.366969800884786	0.437426694197525	0.0407724835407592	0.129370357065321	0.389389104712689	0.0622960333815833	0.270942697842189	0.166789907069968	0.288559995124738	0.0181405375563605	0.312972689264291
0.0761271504178794	0.275881236909057	0.394381812000184	0.236372675550948	0.460743457297842	0.203190378501839	0.292418344123559	0.328862565156864	0.395131566242815	0.334222657187667	0.166321778811413	0.0675961778337065	0.127815400108522	0.221166808981792	0.370744770238210	0.00983665157016661	0.447779272463551	0.470151452287917	0.463894884006934	0.469487368439541	0.133002743025038	0.170782278145967	0.0983168609839843	0.434963281376370	0.307179845923725	0.204411367973882	0.190255061764289	0.243435339681418	0.0625854928336297	0.271453485584386	0.443247275910010	0.0447976464473537	0.335204670320098	0.198717965595584	0.461443814747570	0.352227803065527	0.433813113883341	0.244398434040351	0.477641925088713	0.322979261809731	0.0999858108985769	0.407000923826371	0.296504151055712	0.0539009086712446	0.252289544399935	0.388501573259238	0.136046904338441	0.470303304948005	0.218101126893426	0.302426669811889
0.146391941499666	0.210336338677988	0.0406059865832769	0.278404037220638	0.391510630251919	0.0728507590387063	0.187128045201844	0.418064836242805	0.0697525145162377	0.168327321367597	0.348203022288504	0.106551857343594	0.438632463203691	0.0640558058311775	0.480293590350387	0.341439916500636	0.277501880637611	0.493055386214230	0.130012698949675	0.0680705145727193	0.486490924085319	0.398735126026651	0.424166642202003	0.247570785109888	0.468817739754285	0.0767142822298263	0.331166057367696	0.0994255437640934	0.0777511374262090	0.361275890888311	0.253119689166168	0.180688484727265	0.421751381542758	0.444807106026026	0.308331742931217	0.0271135505770980	0.0808344143460579	0.499864698620632	0.0109401794513367	0.0844535781895978	0.194816829725442	0.395138525540003	0.00349886956795814	0.475800164763190	0.473213343688056	0.0748078695609255	0.214272453174531	0.134694211269416	0.297461067161493	0.449481162991521
0.454961568789050	0.0754913296662079	0.0868851910054854	0.176374729910948	0.284674225184914	0.0266796501598495	0.271197793907380	0.286020592278496	0.381565562425419	0.421638985836115	0.213246346485094	0.123674610125389	0.345623901289720	0.141291254494871	0.289562492116048	0.214982323733845	0.435866134113497	0.0519069858489484	0.115250942620480	0.327472211531859	0.232995812417972	0.0961117818140290	0.331344704645946	0.316577920173297	0.288811917059952	0.469830682582484	0.243055076412678	0.391920278125185	0.0535145866097012	0.314960426476187	0.270116947157692	0.313436563963945	0.292054903185829	0.181401726385664	0.162334418681344	0.323333060839898	0.394527319217490	0.319351493854598	0.323155247092639	0.0374051319482248	0.273754954474846	0.111019300878976	0.430483421307628	0.104029580579542	0.379742264903568	0.286481655361600	0.347192994544142	0.210502290559103	0.432977659333959	0.390403309395834
0.384068732889066	0.497258811285980	0.380726653030566	0.253777638256124	0.0633538239688193	0.262827752871477	0.231425824132861	0.0292829617562827	0.383054348298672	0.361081278065908	0.300834519014343	0.122841143530511	0.143849182499893	0.286843199038126	0.482218165077002	0.171079027343103	0.237614018120251	0.281768110210322	0.467108773065842	0.374660438342751	0.194736753755866	0.293597803277414	0.315768077187976	0.219918909026420	0.144001540489275	0.362690087314241	0.280684577735273	0.0829409696466789	0.406719018134790	0.105400716242242	0.0840451008411661	0.437078932437168	0.0335131466239129	0.0925655547761825	0.278006213685558	0.0858530547680668	0.0424192451678944	0.402532394410080	0.230598149093524	0.232332118470956	0.122465840691750	0.261558873514562	0.281857928953235	0.487649380569481	0.302450837035838	0.496655715412965	0.355146890455054	0.273856623996490	0.260247733887418	0.00333716417078778
0.0323727441931225	0.430497445627362	0.0916903061504448	0.473513901602282	0.267942826924694	0.0438994194074491	0.422442359815622	0.396662406134582	0.0422806077101421	0.484982134064894	0.479437723349829	0.240287428170800	0.347820196038509	0.481286375213492	0.498953379037369	0.0520136762430977	0.359141735929098	0.219665479879425	0.456724496990936	0.387810221419192	0.183108785081172	0.447671036960244	0.211204324660997	0.413581513126912	0.000379958704134653	0.361653532095397	0.0332811422613606	0.397278121712830	0.272279777558765	0.255094923108469	0.406408358823778	0.282876050349053	0.252819042428699	0.460538136004291	0.115858722114593	0.183266740318045	0.120198402945458	0.0632067362188715	0.308490728825144	0.00697849026251274	0.306383770094500	0.159131987321856	0.237971943910881	0.252190511520562	0.348338643316436	0.327927681018141	0.0224083575387289	0.0579805834535471	0.499405033561688	0.404238187981366
0.497055305546382	0.420801011404895	0.0714497295291463	0.119252648125021	0.250847242771274	0.417943453533040	0.160765849649633	0.108935143298644	0.0999898420130976	0.278298933111777	0.222271516436044	0.0186268821209383	0.284956958347843	0.341889445511219	0.135058244203480	0.114059630444024	0.272716269075819	0.268912812515795	0.498987210240817	0.0428464079887203	0.0608863808572638	0.463091611255739	0.479486330399464	0.173025693464332	0.369652563282066	0.421253040835281	0.470794104396307	0.252446759353186	0.205775823218807	0.475026345938702	0.453008229184676	0.257251737749396	0.255793665160060	0.00350354782315737	0.0803838211908532	0.325388755289317	0.0895291325078386	0.469576818970933	0.0421995029875654	0.396625210587785	0.137054997301467	0.271279275349725	0.157156676038624	0.253564119964422	0.478654561495534	0.354953948481895	0.0704738059921646	0.492474054247741	0.0289075383680361	0.0435036023566419
0.315772834190947	0.423685735880643	0.378936083419690	0.349270403360619	0.0979261508441683	0.0760553745962065	0.273723857908082	0.468991078566762	0.153174298517825	0.204035794082175	0.128617806778768	0.361549579196057	0.452061743060867	0.255259193493520	0.288860304819886	0.0518389625162477	0.123020091235257	0.378405389114488	0.332752104678264	0.164589062945670	0.198897371381070	0.304352442449154	0.258272335616479	0.215402538057632	0.0704718221630019	0.350526967371806	0.260001086916274	0.333549551453788	0.171890299172792	0.417201266426507	0.423549125085284	0.200399390279098	0.0739820741575775	0.252512240531706	0.0361959061261197	0.368281925525359	0.431214111244695	0.191865539645421	0.113240763570535	0.319731771312754	0.191772810216321	0.346732866897263	0.0242921222606975	0.426658159874191	0.471672486140673	0.284700162271297	0.364816094725820	0.195367753786236	0.324613160913258	0.478974268455603
0.493148086867762	0.399976068730043	0.0895498519090906	0.293830754334424	0.108864521607153	0.180949141300549	0.473639512073772	0.0181590336420144	0.270080762423319	0.193177504093906	0.204744326837327	0.432984209001300	0.0405606011104873	0.367256123520011	0.0467655595841022	0.262625246784457	0.392638608429838	0.200636171335793	0.278114646432731	0.270218180530426	0.419382927406023	0.306375093536146	0.392742628902018	0.0443549900791668	0.431943625514217	0.0329397564152850	0.382867695482735	0.213936523484402	0.374011451550659	0.234382470985332	0.402689664623049	0.320326572636819	0.373264198904581	0.429766100351005	0.471225316443568	0.0181775382146391	0.193879129476612	0.326294433583134	0.160701294385472	0.116372111267181	0.207289758998088	0.0239458772408101	0.386811561998005	0.0211050077824116	0.142088626142629	0.470774854235973	0.0439843811424139	0.252212940633569	0.374960217815893	0.00549146778475357
0.472205779317080	0.232926968211117	0.468972526615550	0.261698087912301	0.309202589020086	0.135225885545435	0.465337727032430	0.442429828654476	0.455026188242460	0.0986622799626667	0.415092495888687	0.0899602603141013	0.0761142276960491	0.293787826743597	0.0511399577246766	0.00296720469057382	0.242477277671936	0.153217431824283	0.425189378600907	0.285801314988183	0.474114578305713	0.406139523186872	0.0803192602127121	0.302258280898748	0.0470578805420253	0.125429251105637	0.0753148610198510	0.0502825965023831	0.119345032565699	0.337888381146093	0.0624419289036283	0.389123518140807	0.462671337837072	0.131890699370580	0.314431293447088	0.471792750006004	0.288233784449379	0.104958960606901	0.383785278865246	0.169967495120593	0.109157440446000	0.479018831642128	0.0179141158033205	0.135968826658566	0.108128007439067	0.0905613299259977	0.405528961872784	0.401802846498910	0.488156596750974	0.113637727124040
0.0690490549265183	0.246780499607094	0.104127243194256	0.141955782687496	0.380985319432420	0.162524503532636	0.323713084282666	0.101524810080589	0.182923247339706	0.219879732145395	0.256483143138594	0.488360884594633	0.377222958106225	0.00683075506524267	0.378022356116270	0.105351607741336	0.255831603692127	0.274188171820865	0.364054878462486	0.438985487740343	0.290720946688739	0.474339749938983	0.442353514046327	0.151154395508981	0.280933130419933	0.0176401513826503	0.369624243522104	0.189329335942350	0.0168705999970246	0.216433296792709	0.201017577970931	0.0798647442514214	0.0762027149275942	0.244143880217127	0.187372569859424	0.0818456333769522	0.341148297607515	0.0605768124194850	0.169734563439000	0.134872066045523	0.245337446825739	0.483432228857247	0.244414573129926	0.333614944911359	0.230144780955207	0.267718325805488	0.344135326284232	0.482100552736328	0.0480585377852355	0.271188285269370
0.360144816375519	0.0863714695234288	0.142560639619843	0.340003969206899	0.0564396541567245	0.296071085862680	0.0262152314132685	0.497123988009957	0.414102139041868	0.144205914856772	0.463481474597482	0.166280172307373	0.320315011407362	0.200967203605806	0.0857791655120863	0.172742962837298	0.468276711565150	0.207305737861399	0.121045250884704	0.0178361415494717	0.351794263451262	0.395687085670407	0.408671370902957	0.235717441678439	0.0165152951122794	0.0418315771453497	0.116451264186803	0.0482211632558932	0.0632928182826585	0.235301073691269	0.373806875381869	0.266492398977231	0.178527341063332	0.274994795705910	0.387026918111110	0.0113032641728289	0.167570145374259	0.124867422833839	0.238758151451098	0.129248418468720	0.250781433429531	0.0626604663881310	0.239385774176124	0.478251758716282	0.110167086135138	0.407045871642027	0.0170538547882420	0.284575433484237	0.147507991500144	0.323645565632992
0.487747441442550	0.0661248893963437	0.489357770430443	0.319928049229922	0.346094894951840	0.169357514342632	0.0682707902907241	0.178970005292632	0.133393298017279	0.387153384701129	0.327760772361902	0.0116911038388755	0.486600799079614	0.256127063191390	0.0926720297661974	0.0175472349321875	0.188829123160256	0.264411011767419	0.362466700795010	0.00593199843232772	0.122418739357608	0.442519666570705	0.192580801402483	0.170862007012661	0.360011605697160	0.400989762506593	0.242761486204348	0.455854346453758	0.409226296673224	0.450427574333338	0.389640872545101	0.134429892597822	0.142890977100458	0.0657254719965390	0.0339531116891858	0.304977363578783	0.460037040640339	0.0672726475743837	0.437732109285077	0.230672773255454	0.127339169504694	0.182427464111797	0.253739295826555	0.488749705975906	0.359114662012785	0.398107924973160	0.208868982331500	0.0557357778121138	0.408979224968754	0.0960978559230832
0.0505727563445860	0.423986856491431	0.237627532401214	0.146879411866761	0.0299085166122541	0.100104131001127	0.492014693066921	0.499897939481226	0.480655490997259	0.197095826960823	0.0850845613548723	0.267303263310750	0.367813439883338	0.0162120888571062	0.0900270328498997	0.479670161597667	0.0777616520140781	0.145753014990370	0.119880250113727	0.0980118999999083	0.472613297451867	0.173902736379206	0.417708056821843	0.330812897191214	0.150693154465615	0.0295489114925374	0.0886612047381166	0.477486515211589	0.0675107622978013	0.342546296156758	0.0230774164819409	0.383793618318632	0.277287238255924	0.131002773573946	0.468808702660367	0.250183838719009	0.368134328487947	0.0757306804361810	0.316674708421820	0.101752401621277	0.219091098502917	0.181139581724628	0.260088888004039	0.310381635464981	0.187346276396548	0.383183836393438	0.395579094350813	0.365487369674892	0.462768986545551	0.313450144418736
0.203429573105415	0.240131281553898	0.134756226811661	0.339966616087140	0.362506727774507	0.249231184395086	0.171315779264517	0.0803157981012810	0.447277457531512	0.497459452311273	0.210224431972043	0.164913658236776	0.0276738412687569	0.243936315963087	0.285942579420084	0.343103321011791	0.170136389015880	0.243691562693676	0.0998942997661181	0.181454611783832	0.136351062940954	0.451328026834352	0.428096021591745	0.0189041173296283	0.484565137308672	0.318133944199090	0.387017906860984	0.0838618081556215	0.355798939452445	0.254429075418638	0.433373275279169	0.437638723032879	0.203651872823194	0.168939654763005	0.449428731528567	0.164171978104429	0.181663716054856	0.241529351092822	0.0325439123739693	0.498520340580180	0.0680295370500170	0.376274670229098	0.150309236991429	0.383196317319502	0.186435950800270	0.0484786666895391	0.158692249724263	0.415332272820067	0.370602757882366	0.268868273587254
0.110093977681919	0.460876336593581	0.0204362515365443	0.443668672398209	0.125584132694352	0.167183511225590	0.194071974880763	0.340895883833636	0.458529915364777	0.242600385677593	0.0556933597826576	0.125797841519690	0.296504761170157	0.465558602877491	0.273980624466789	0.314292257684396	0.0145051929803911	0.438853841205246	0.232018534644284	0.0737940633155372	0.243848178691228	0.342876794971566	0.113524685843047	0.437414036097346	0.421498230098827	0.375764153892268	0.127182925054561	0.180743829450679	0.327907607945601	0.0173177123135791	0.0719317140365136	0.279959983634781	0.459219326982609	0.306963151279301	0.237450932481125	0.440487524319179	0.0840549118693914	0.233266819858217	0.290952823830090	0.171360679581610	0.336416194795415	0.422193880531587	0.229470281705242	0.152922712663235	0.0772171538724816	0.420121857900213	0.0407973865099290	0.461837916814756	0.284765980462639	0.474445545830212
0.305694527651531	0.0626545823602561	0.377401204288378	0.455341770285731	0.0159817502719192	0.429921596538754	0.345004909671316	0.366582709207355	0.371875866058588	0.236308786263831	0.0375251339809169	0.0354918686504047	0.434297322235554	0.112253702794667	0.218189251473908	0.264779033853110	0.352127091049653	0.118093727264829	0.230008171849188	0.0815958596858015	0.256166901217451	0.426443153034910	0.312796858612130	0.294607976062474	0.0406129705383410	0.365853996895714	0.201052828178772	0.290675465140400	0.169796732394034	0.172033106986737	0.178428986040653	0.143399855478423	0.205626346550855	0.408258381388502	0.0434113761412397	0.485877810736845	0.261844879848354	0.368252558786347	0.227023300158700	0.437453953851344	0.269305198248676	0.136692519376001	0.222655534076715	0.201255530709905	0.0810708843722593	0.283030346814492	0.109454934620799	0.225087343867072	0.0197275900289652	0.109900585846619
0.0219806085460559	0.321281610802384	0.122756581107710	0.448866324147469	0.308914831031606	0.309227561394468	0.238559662970090	0.293170597276653	0.412549391329070	0.109902897599979	0.230241445266522	0.0428053497751677	0.204260593699974	0.371032131144325	0.463995889154423	0.209766239133727	0.365409736372777	0.358594837328201	0.231255569239327	0.0309332216490313	0.148688510530509	0.330971730227721	0.490321112690745	0.418343112403718	0.292322507921653	0.0346148123805664	0.105805700632107	0.114336952962120	0.385595264671273	0.189507156548443	0.410537536687661	0.190914360350994	0.166462758138413	0.216564124463051	0.363022656039172	0.0407325655351004	0.104983409324032	0.293619005455351	0.495424781662321	0.475704390359968	0.288523676803886	0.451342460405930	0.337268117189460	0.267265360523731	0.193990899494978	0.121892849752958	0.0730312421462242	0.419053528689366	0.401015107716702	0.183520522298498
0.0372977637521259	0.0771806375251523	0.452367399529532	0.00958706179654628	0.259485582726256	0.486537591277027	0.264129530588477	0.110104516811577	0.228591513831337	0.281361573612082	0.0326784508095294	0.256976775253496	0.461651877464635	0.280817715113070	0.143530912266069	0.335493212335303	0.0439596669473985	0.155228774215654	0.230645159095032	0.179257445482235	0.236787340047433	0.321765608406743	0.199522307081953	0.343504184987129	0.188173694644373	0.461315492536291	0.124169463023498	0.402357079006746	0.361103824582418	0.141332143632591	0.0830794824544605	0.229432181305814	0.356077058804049	0.00906848656906506	0.0310015746144051	0.00903822340263444	0.223665432923958	0.165656932028838	0.0687787932825518	0.0649871095930724	0.122022317708532	0.0179187035144239	0.155376622052836	0.466714437836233	0.112483883928184	0.475966706092057	0.368747629423621	0.323583775015985	0.226424161539952	0.195520318789498
0.460702225532614	0.495721231724984	0.230196214627942	0.366046922021482	0.00602960980194722	0.187487824445625	0.0270350753921906	0.141391295993833	0.323841015793459	0.239682560639395	0.310904959404182	0.295415145652476	0.331145041530812	0.0541988420526777	0.245412477459261	0.141662385176762	0.00582291616357500	0.354516924716448	0.335531445073860	0.493084283190913	0.00482858609176828	0.209671246064593	0.334520905397838	0.103281132220218	0.104837764870524	0.0219172803110745	0.0133471443068704	0.193289824168342	0.0407324156184513	0.204556123323493	0.404372826701565	0.0803381341040760	0.165546198067882	0.0928074063054661	0.0619537156300765	0.461761363102114	0.331890907299465	0.213842892002010	0.343664774803887	0.212241773859458	0.239371062848800	0.233211320707971	0.0946291710008635	0.101822949789404	0.418276193847515	0.306044833670367	0.346718920881256	0.174852142204236	0.466441658914306	0.0822917309025964
0.326945132385567	0.124316991782965	0.361069014432519	0.405614445071885	0.423932268227623	0.407690096424434	0.384786132416930	0.232647111971304	0.175804617989096	0.340106703036181	0.000568499625421048	0.376311487734778	0.288310203087320	0.329705070300444	0.161700610191934	0.0278618685790527	0.351455458587300	0.0304557156170160	0.115133413395434	0.366643892353137	0.222731808645921	0.316011717591284	0.388511552662299	0.0244339126020563	0.233198854274326	0.242866798566183	0.0210184739212647	0.449703951038828	0.399745106058686	0.104894017036982	0.317714360498125	0.308798819987045	0.270785738861216	0.338674029640178	0.0780186106064231	0.134216446829346	0.483890346840068	0.0208707120097300	0.414024356132326	0.108650755276411	0.0785785513653385	0.296804591397662	0.0859849852232821	0.309288068131344	0.422022233851351	0.360555293025104	0.386086815979856	0.427479030673352	0.403761401620159	0.233640472255176
0.308229694380477	0.425955553168995	0.0294188855133530	0.110254520507427	0.186089924896764	0.0658170625863198	0.0965561799715116	0.320266756232325	0.0188348489930461	0.251748072543173	0.150506371220193	0.255260549289282	0.418253082629403	0.337740066386104	0.229401534543989	0.0647258059199124	0.250385568443406	0.479163906483583	0.247231978907569	0.366071978672424	0.0673425189193875	0.0507285408685796	0.285911099299395	0.205979682615270	0.146118370354263	0.447929343577175	0.0495403569754840	0.0725359525541265	0.0265948111713742	0.0613491641245494	0.0693121688265851	0.208151306667725	0.113399703018055	0.345602884596343	0.224399762108345	0.166774232760948	0.00614152062294410	0.142320118391392	0.189148399403445	0.158906920858473	0.0598514402383727	0.326960449427790	0.00296530280951979	0.356739055735842	0.413342154860400	0.424673942157702	0.430457680136621	0.343677115196446	0.473200167673558	0.213749978380621
0.331706147667520	0.392212871946146	0.00589685211694269	0.0759038843314866	0.133113480814511	0.0774156558022049	0.290937599928397	0.161554375610073	0.221924803231972	0.315210224055387	0.0202974862052819	0.278093059439305	0.0383160742605163	0.114782336388421	0.00746901221792029	0.329322843443105	0.120186141804054	0.238135190156370	0.435365551858216	0.399340998163113	0.488131934690470	0.0761107279359921	0.232612000600817	0.174208609908556	0.294962515180737	0.306182609730646	0.203254036425896	0.320647234456748	0.207694652674063	0.186757364909827	0.282207873441847	0.403537953167075	0.344674609007696	0.0745095855439097	0.0523464956171062	0.314583433743580	0.418044561779403	0.150950231922190	0.305801759344075	0.00312972784641380	0.395456017186696	0.318706507464022	0.482412342895796	0.0236132602955712	0.380785876911295	0.0109133665925699	0.142117182139402	0.449154562712204	0.393982499217504	0.264829562789416
0.476125448195335	0.448939197285913	0.200128466618720	0.478206807781416	0.397793844122094	0.378832478111081	0.116911591063177	0.0147252750738164	0.238351211126186	0.490094315796653	0.175227322130762	0.140761454660888	0.0847412962887733	0.292164354636509	0.409782957585152	0.174058363294804	0.261862789863850	0.112542610389225	0.220508341463422	0.408361464554312	0.211879116987388	0.204456765767494	0.425785002321769	0.00156221618325419	0.241993296492857	0.177580335470354	0.0518482616619811	0.270703115128155	0.417540644801665	0.454258382249537	0.297652092175851	0.300749648850117	0.0513035226644814	0.271569398825406	0.412527813695302	0.379225092559017	0.338525106351029	0.0341576234322301	0.00567066620077156	0.296069645269138	0.198586276931088	0.243910342632629	0.0618473819335060	0.295200219946890	0.402296601190601	0.0399395959076030	0.291438024242776	0.0547889873002480	0.431615723108145	0.260231389353351
0.130163430672107	0.421042419587658	0.497564721728474	0.400528904537658	0.245696374949057	0.307038360566456	0.257009202257570	0.221035253970166	0.409680381357280	0.389470410350340	0.0928860207705571	0.390359999029736	0.0967566686974676	0.487385588049810	0.473265886293087	0.377292615355474	0.209294960541719	0.248862221210784	0.279229630707097	0.323501613907056	0.197493893286726	0.106822129540137	0.178016199639803	0.0785668173852113	0.450518154712047	0.218197982212261	0.242256413386588	0.372592124090332	0.488115432502342	0.392746945815848	0.485389452779792	0.324155160465475	0.181118884072682	0.0444969175050999	0.436948159691402	0.305372286736056	0.398318491316131	0.236755940682296	0.148166610844059	0.253245932063258	0.248924335598982	0.283177346410904	0.157029760381259	0.304256991230498	0.439621458464273	0.408669584964825	0.142043021229035	0.348429264841639	0.487621689756450	0.172485277863430
0.171675727264623	0.0962045431094352	0.467664689181894	0.108058011734324	0.386269405909849	0.393928688130565	0.0399000859774520	0.345899673970724	0.226787520624618	0.0369339572785976	0.138807478412527	0.221718481003513	0.247589530192335	0.109185975378920	0.111489686946257	0.147347539669205	0.141682210700489	0.201677357394698	0.0119464202074481	0.0515200993915692	0.285306298507275	0.360771121017617	0.219853366426699	0.380372374204909	0.131321838997340	0.424589811395230	0.183035795160921	0.419071228130119	0.332679964059654	0.201590474246916	0.216835884848444	0.459159265181295	0.0167325825540041	0.247801180974552	0.342173049484133	0.404556696711727	0.238078311410488	0.149248527409073	0.378093777642139	0.302274900458952	0.160263010292432	0.396502124027388	0.117705022349307	0.0910301928019382	0.0643370927931108	0.329098976718528	0.244132489785868	0.102983765330287	0.209624149404655	0.179628774958295
0.328491962242362	0.470843465140763	0.362067860661200	0.374638743978868	0.236382401448061	0.403973199941803	0.448575179813280	0.159940279370634	0.117533891666546	0.357374963450593	0.0714417027923371	0.428529591279857	0.152351460048133	0.369315786731573	0.232865651623199	0.104957933296511	0.323173415841018	0.378580579686650	0.282535280346164	0.263112761917169	0.0427154949874088	0.107712692457152	0.228884897678332	0.137919309168091	0.342973301347823	0.0406029605261038	0.124523015542227	0.475437438010342	0.241649669840900	0.126737229853838	0.326561034216158	0.357571999088387	0.470992776485144	0.190473822591194	0.396077569639611	0.494118719775624	0.395300375788510	0.236053182935503	0.336095780716180	0.439339393639908	0.188427975296682	0.418758266530126	0.173895703859860	0.243343803248805	0.448102086576375	0.312519434332985	0.0230042977954774	0.391106462503120	0.00860999140079488	0.331289698447509
0.0352601907629097	0.101573731008141	0.470463174870869	0.0414962380655910	0.0239274236511501	0.0914600204095667	0.318601757947385	0.0547690233974702	0.236970252105325	0.0117181088520223	0.130867626737623	0.341731202164218	0.190493850890480	0.472475153438527	0.0308477129094859	0.147631206659231	0.0219078635184424	0.293089871716034	0.160185674527219	0.138697270819159	0.130344652980258	0.0166101349898024	0.261641320572255	0.347322307874959	0.475621333621488	0.0796055831656123	0.122216718643838	0.122858923406450	0.372517339647462	0.0155872878055635	0.111707279854733	0.363737082822973	0.220172686351611	0.349505159455981	0.0875072806971395	0.0630428194709347	0.326032257459152	0.0853846402468795	0.495551482155602	0.319561512085409	0.199284835250230	0.361106174868552	0.114174423609323	0.126326270085622	0.196466935053042	0.141275920297161	0.311595105910143	0.274775086086276	0.101410840441364	0.483527257259285
0.166394000815301	0.246509235380750	0.138750147970338	0.0418812983252874	0.271492620284670	0.0849883011072072	0.397986215269658	0.238685500953379	0.429524535158170	0.116613814678636	0.181821105208794	0.266172086304499	0.309480971289265	0.0221330768788358	0.396869023335320	0.270528779789160	0.172923878065192	0.213017381291781	0.239951743389284	0.357318430811065	0.00611068700985434	0.165580720120735	0.300216679311140	0.0914434677849120	0.154271424028127	0.445156249143071	0.421232844339498	0.368195595141371	0.154054124953556	0.436961715512787	0.303351553375129	0.128391470135175	0.0907331462364266	0.368141900493963	0.280153364365938	0.109127189327540	0.273329435326519	0.389883652337372	0.247690810671069	0.458670942738080	0.363864386807237	0.111941061141702	0.409097784973280	0.0366447984819470	0.112819490631429	0.448922772279403	0.454425853765323	0.0951622584743493	0.453659478526864	0.206641017912917
0.221195334431477	0.0495454892091456	0.197299402617078	0.183915268797162	0.0329297627511804	0.121294224728392	0.0556120771351933	0.100572738334999	0.316720016740540	0.360553474591082	0.259423844836209	0.0122827072400452	0.0707023353538506	0.192156189788723	0.241737328101828	0.242544790654129	0.490000588689747	0.479124963787566	0.479090177022708	0.114240695355103	0.342251206424048	0.147421047077821	0.402315600713091	0.209449544738305	0.155997990904549	0.332370766799663	0.00634122261826070	0.131294673219005	0.372747577870452	0.320031376148966	0.0855832820182071	0.0753174548299012	0.433526737215211	0.179195936021124	0.0767214447454460	0.310560364128599	0.258030108981697	0.498985437693384	0.495915611826177	0.146944490550523	0.238292537758237	0.0397388179107845	0.192320382879213	0.295754341040773	0.246441477875567	0.279736724365713	0.364601419050165	0.0548340785292736	0.103742892640376	0.438867992414144
0.223498098430905	0.0452391695844573	0.119252405145419	0.472207942608346	0.178975204300564	0.217016463665266	0.0525488840818746	0.342721562301681	0.447929307401258	0.435313571922881	0.192966297412259	0.355615127131429	0.139441333297331	0.372404864943658	0.447398430680881	0.0289981299902922	0.0415452947887027	0.0206799557528458	0.0428619570149482	0.0682269073973812	0.349873990772567	0.101222558126117	0.0134306876973838	0.445393288813811	0.337332948279797	0.118309454364962	0.495761202028646	0.0885504381049500	0.149806151992274	0.469764423379949	0.478460622282005	0.00154534131087758	0.290823004790917	0.488426715407452	0.336380702704976	0.136507431905998	0.0581567189399098	0.313218315245584	0.0923859769635445	0.333784278299136	0.326122299777450	0.324777464185255	0.391722047804875	0.414308581945653	0.258870802734409	0.490722179791613	0.375247256043470	0.276802794777424	0.306240172346827	0.126052648530219
0.349622215943522	0.0979829965620950	0.388074111173168	0.0865188471113623	0.0867044667314252	0.439173540474539	0.212840205087169	0.477948684170918	0.369667220778364	0.120910525162701	0.214471866426899	0.475224686905686	0.144826598527906	0.469764216849302	0.400780899217511	0.242710742060711	0.185832138918841	0.106131688215814	0.468758559673152	0.129218427531610	0.156531424604178	0.117092568665160	0.202099251256702	0.173571044169156	0.471410599059308	0.399469008995921	0.0494135629086591	0.226497898629034	0.174589035582334	0.385650545334767	0.484314872396665	0.292281192837490	0.0262366723230966	0.100116780097679	0.498043645339305	0.205654397961650	0.251778422632415	0.0598113082140966	0.406696669284540	0.307651242753505	0.304594265917193	0.350506369479592	0.186358011284384	0.147720154081826	0.124514781398016	0.231454406471229	0.456885868001953	0.289187405063996	0.429412788917894	0.491637617894905
0.0999663020899855	0.277712151398786	0.0337941780052584	0.408734508876814	0.0678001797001162	0.378103324271805	0.335682769258967	0.423679035305459	0.186743091311278	0.0662581806850839	0.182400922174261	0.120614718526778	0.214506364535399	0.0826692575746088	0.0720058360899745	0.178685451821898	0.434963944633861	0.222267641394437	0.391381310162153	0.109974382393818	0.323833145379338	0.245872027642512	0.157038363837469	0.493814880605281	0.0589159605162685	0.367838756472440	0.490704652353287	0.367792735885243	0.138542319585310	0.347521216302317	0.0967064956099665	0.274161929471733	0.443550250528350	0.111915517931481	0.0112688037519055	0.296282902426781	0.151217964505216	0.164164914384955	0.109918625511738	0.197085709638512	0.360009697229067	0.259989689234541	0.209297387126230	0.116305235753845	0.334362228058607	0.395662854354984	0.157569647251409	0.135281350938673	0.109709121692650	0.326052676734175
0.409490313350486	0.395246130380429	0.247856772997185	0.130157339781629	0.235514426330853	0.192776716911944	0.234281886795031	0.0355506727382559	0.322363686691177	0.403622451686856	0.206406674053059	0.0557403719936592	0.455575808404497	0.175216786680514	0.165180616286621	0.0625916222387601	0.239413292965840	0.350769000375428	0.200589230362386	0.269230590343486	0.287187013643972	0.332451759268160	0.295461228943753	0.237732772775122	0.439876680751980	0.266045786047264	0.282219790264914	0.440009015436467	0.124470520765311	0.0483243914815874	0.0684632017617538	0.186210652411232	0.0299280682108823	0.398772579758467	0.160897983820655	0.0914366363027196	0.223258668334910	0.416431364540418	0.371285473032396	0.0818205640215246	0.423688466019186	0.425348825141051	0.354379428629630	0.0261172357012257	0.0272545726190976	0.169580905075080	0.393064474484559	0.403916808205485	0.0263710720915511	0.107909678421496
0.298934799857572	0.260431730708841	0.0437481538026649	0.00313720973713022	0.333545157578014	0.360625308253021	0.336519922106883	0.286186045584645	0.0352501175767296	0.338539368596097	0.404363407012515	0.0188201222037657	0.294340438604031	0.293473357244169	0.0356221050507600	0.363662253761766	0.0459884798849556	0.220964952181267	0.0239135854405426	0.320077404789458	0.448420243482414	0.124507279301407	0.158103216078289	0.233323555624818	0.352253682662581	0.0461033501383838	0.469506739374659	0.0388060333141630	0.388533464208945	0.370608462324315	0.248493468299920	0.478155436249258	0.454321113405330	0.181786295409407	0.223218119973239	0.437177919699212	0.460119904594043	0.480971936077644	0.00324022090906073	0.268045651929481	0.0623055019071219	0.463986267828855	0.494957486447987	0.0519381289400955	0.218107050967776	0.106593541069666	0.185698537495343	0.314587530520189	0.283571988825259	0.108057165528261
0.282011132603028	0.172514179788295	0.310778993745030	0.327718020760867	0.118224331725809	0.170538767547434	0.173259442572821	0.139382297175553	0.407045137716862	0.382855220495834	0.0749305860618157	0.0644130856660424	0.309961280801539	0.153597789241964	0.0393204211484943	0.0909100692692012	0.491133445230996	0.270550962970315	0.0873672452029526	0.280665268284710	0.0115629002715431	0.0704598800792499	0.146778711822037	0.419299556885578	0.465309819371394	0.0438709963249217	0.0764658122547985	0.287779309857338	0.114975819504997	0.0503465307995444	0.226290998248827	0.311176190176616	0.264952311795149	0.0831633264174808	0.331338219942538	0.490999826330720	0.473259451205550	0.0707776204251132	0.124967515702526	0.462347998654114	0.486914416117355	0.0391883683773673	0.341119318951430	0.376491372329526	0.418604674066607	0.286602428790920	0.267862415289877	0.343122031395066	0.385289772130137	0.0591634557115533
0.211245826034873	0.133357291350988	0.158332639599367	0.0519532832537498	0.0971384723100457	0.0595567015275330	0.394744175266475	0.246860812430436	0.0306220411292512	0.154176652187576	0.350813024673097	0.483958630947053	0.298446305446220	0.433471044937195	0.427269976271680	0.278634715357677	0.173969018158383	0.236358191009428	0.458367871190138	0.480856437312378	0.218168837048752	0.271852897246063	0.173466805573756	0.361159551041157	0.206800646020976	0.253193939867268	0.261927558816484	0.159207064033745	0.321947650387882	0.150403304477658	0.0235486500968227	0.349144648995704	0.209149798013391	0.240209822008662	0.422415073125571	0.483754881557538	0.296624909956968	0.158058247545292	0.213558651965445	0.380955238130922	0.104709818898615	0.187393389877031	0.428958146695102	0.362541811913519	0.181906727616817	0.0175409034374313	0.248875568756340	0.464760362632949	0.380819936453382	0.0821729866563805
0.150253642026044	0.272428472433888	0.0460885795596297	0.314934888171288	0.344513763991772	0.144926537574148	0.115961431786691	0.194971136975287	0.407705816914692	0.264563910631814	0.386409745436799	0.258308742794510	0.00749559671794636	0.277981498775886	0.157523214555890	0.107463687716597	0.198371276310860	0.414467989684181	0.316023801437888	0.381427673812460	0.483486554658025	0.0501799914629281	0.340468083661148	0.463384029181580	0.0596621419049593	0.0554846371334115	0.288690307268941	0.396813113122155	0.441351593525221	0.0348295770115385	0.206696638165222	0.233454067738119	0.198013691621731	0.237229957705210	0.139938474362970	0.00371973981175577	0.169646060163987	0.0577174933010785	0.406276551015579	0.392164091796801	0.0240875191409655	0.0879920970196169	0.239227707086710	0.215416985433027	0.371338199976900	0.175643412673490	0.189394610670262	0.104635918162244	0.157897774092680	0.183785111179715
0.0637125813518011	0.0493376499741773	0.459476076501602	0.409777659124131	0.291624815901248	0.150772832472170	0.166052631263379	0.459124492151671	0.479266635720367	0.286630914558191	0.465531386461264	0.296231307829043	0.114680512664078	0.491140534957774	0.0947925897716931	0.407576993812592	0.311975909767464	0.442310668955236	0.187265307058942	0.0304029766886470	0.374525257278981	0.121900507914637	0.316850434086388	0.267922343201954	0.0762430464310215	0.426805552552570	0.00510030196467404	0.184479880735779	0.381491536844016	0.160830522629838	0.472291155313145	0.498233704172691	0.459977515571153	0.0784427823875651	0.302467040186163	0.443221270472248	0.399942557560576	0.259637654094056	0.419065214032290	0.386535516404747	0.441090224536653	0.0590172008713918	0.0236704092471439	0.0602659533326691	0.0221414419734681	0.347927501132061	0.424663963008898	0.210520431326133	0.163552968310023	0.00160961915086505
0.282120456960807	0.288506350679833	0.0692627746415132	0.341823833550318	0.388564216742794	0.412701041219124	0.0688223125380177	0.332162332694633	0.292817867406497	0.399389423041728	0.460429929244397	0.367641613741083	0.00802599435152368	0.116013218964087	0.322865635053952	0.445542361819483	0.259096962549083	0.0147015953572488	0.159325608881466	0.303989875630756	0.259358395337411	0.0357726837344693	0.0659102017726352	0.385224255818873	0.257773347294774	0.365464185302153	0.320729054885622	0.0151779989851911	0.435930675575337	0.406292328213520	0.165499746221455	0.235863598612478	0.397749539054797	0.159373436775018	0.158603864309070	0.399443404497017	0.254124008535307	0.197786607334619	0.0687617481667965	0.166246969921517	0.0421134051572683	0.300901247637570	0.283064520843996	0.200123188838730	0.0251911733386405	0.0166487401784866	0.130097137865151	0.217534526915539	0.341037063261847	0.408861995997250
0.374928203616774	0.0794445323631460	0.498929327372986	0.150922250231800	0.192862227830421	0.249435475444577	0.360387708179703	0.210477637074115	0.0994447697263853	0.428229785212744	0.330101312592267	0.265672750005826	0.0447157413557220	0.427153026126688	0.354019279018704	0.287407407311934	0.197789213929501	0.143543808782490	0.00444824961046608	0.0923568095940849	0.216099472603798	0.307375862198931	0.359272072683929	0.387343131192695	0.341339014811919	0.477363151417781	0.450364920617502	0.482140793722288	0.209293082597002	0.389106152448817	0.281223581592968	0.494429789942229	0.398740839639139	0.0237551055801519	0.0774272474215061	0.371285989857221	0.118903199232986	0.328462870663748	0.154213576479998	0.0344527244178277	0.0541701876859976	0.364093167240846	0.116511008830326	0.246496328992485	0.212775892269828	0.367441750157328	0.0762766937209294	0.0927469407075166	0.127471092953966	0.229022491533652
0.223805198248128	0.0918013892875333	0.422548282937071	0.353964141050971	0.00234877116162641	0.268943124210158	0.381359981813141	0.473039660995328	0.276574708544727	0.353687938565609	0.343834991727413	0.474082398224630	0.347424423964344	0.207351257912611	0.216123778778577	0.218040710285401	0.484856443563045	0.0388834564519551	0.406718045242271	0.247234085914716	0.460902117147440	0.0394802799804139	0.283950176144453	0.378124183188044	0.181857041237991	0.269328192779035	0.281566209580355	0.454386842522947	0.132642519679705	0.365392354076154	0.448180507487960	0.470627973146952	0.127139516499986	0.131350095362211	0.405088158300923	0.279142427432888	0.377527877542052	0.326728643421839	0.487213111824854	0.456821250700158	0.111385167825169	0.269876737067592	0.390587618951480	0.246604810251719	0.416368443029096	0.158691252030762	0.252505796181055	0.368045760761453	0.405071511779489	0.0969703008734590
0.448816250776784	0.0778238255102117	0.343727591881753	0.330247882340048	0.0539341312570235	0.257902498656787	0.259203464111744	0.406177953225964	0.168458401373805	0.0306716690586218	0.104053124900424	0.190615090719547	0.280069262371545	0.179130918155534	0.437967906418168	0.320916776156155	0.130877834519707	0.494169308522484	0.254714396190827	0.125158616059446	0.158637937875273	0.261666214597662	0.493955238038326	0.307357013315034	0.431262104037433	0.445919173255080	0.270588225469323	0.470823354865544	0.0137600391779902	0.322760424069394	0.250987149168758	0.0684328169641276	0.356989703440684	0.328399552584296	0.112321462266457	0.261955583993869	0.472927672189703	0.304804793635536	0.345467614076124	0.0249449513145442	0.421289706999347	0.368694406094019	0.0718647714632902	0.161508113327377	0.217835255183070	0.142325316105434	0.401390770169212	0.130158977168048	0.331059701321477	0.397575495606374
0.153772219405748	0.000587650759274361	0.465875766519744	0.459599551449247	0.0463316976201341	0.0899064521539553	0.322593403953355	0.416045575164796	0.0767064954948893	0.141171394480609	0.207284168377582	0.282666976816189	0.282166510517133	0.285645356113679	0.447921839579799	0.181071876932822	0.0936815961072050	0.170800754530775	0.331353644527912	0.216226477091146	0.164956855928136	0.247434825628555	0.403407328519236	0.417941614180466	0.176010942429488	0.436695354500628	0.441945484872825	0.393692217327752	0.443497830856245	0.450990255579573	0.196308430119321	0.161056379256395	0.188891330264152	0.208204113292639	0.0496043674200059	0.176340968415259	0.396870410262179	0.156792587345305	0.395991033143811	0.127447868640408	0.132514654903261	0.490301333184303	0.277553230372773	0.0844227796619472	0.462762468202958	0.0420051966426606	0.0138212486970938	0.453457124655012	0.306800333705146	0.169392543387761
0.300895081675909	0.0750078217387061	0.285970466486296	0.450126490879853	0.380606048521280	0.336922263266011	0.457289393541688	0.00785655545952291	0.0888283063681210	0.169186623410476	0.0521879846514903	0.0525249746002539	0.00222195816267323	0.181443080378261	0.0756597116864285	0.465878866131616	0.0598500673352757	0.0767517258765799	0.491951641605639	0.253136784948652	0.205581327751862	0.0744724180037099	0.407925018007555	0.138186269029071	0.0737455744537929	0.282315504419626	0.368194568109694	0.395156295340819	0.448695569406875	0.0652078939643818	0.286825572836112	0.386377718496905	0.312322265139365	0.134256350532895	0.404257156860505	0.184599867052814	0.369084204556742	0.197719782654796	0.288874575061004	0.151830082427244	0.00135004009362671	0.138296958278023	0.201363150634641	0.475517515039627	0.0726827497924149	0.100486281345322	0.215986626343122	0.211926966359884	0.278088967673182	0.0484731408498147
0.0878989706557717	0.441871533514586	0.144131837910240	0.161614524560570	0.396669850009416	0.273247527507714	0.351663622417249	0.256127280252785	0.463990834546383	0.105573390296295	0.393330292662578	0.315174380913345	0.320450260005978	0.331190187954942	0.165249771300452	0.122859279000453	0.313906486564629	0.354354515153049	0.460735836053684	0.0271027666984804	0.00353038583788196	0.154510283464474	0.211194212895337	0.233864147781842	0.460055529182617	0.223372028972577	0.0531581521742631	0.198556388715490	0.418130712432696	0.193013616732273	0.0598661536484990	0.00276328032133577	0.167493344210991	0.254746054787225	0.0106432797839929	0.199914053238743	0.438846082238622	0.136887471276450	0.395924812771170	0.0274878140471041	0.396535988138516	0.350755616338415	0.251014912910850	0.266416257224494	0.242054473027400	0.192797522974773	0.117350190949263	0.0998716325645175	0.204935291317050	0.450877191934951
0.0236908808420795	0.265477746493363	0.303500974222397	0.166500161576287	0.243033651914116	0.0827673018703922	0.131740373406423	0.0179154755720768	0.380938715079957	0.381634333265858	0.241746543623682	0.184488720517787	0.313704830995324	0.160658876194515	0.256242144332323	0.477678675988009	0.481626292802216	0.140033612666985	0.102267251960049	0.0898048045633294	0.110467707629687	0.0901450725799929	0.462338495967426	0.171153250795083	0.485895362170842	0.193212649938145	0.464331675881653	0.112758856011994	0.229087951147132	0.355596192681449	0.0241125990215882	0.469022714517266	0.258360508665346	0.135957715690536	0.369056670232235	0.415071555029831	0.296150965110159	0.0513057406270129	0.314894543631663	0.414901722053205	0.0255240479905632	0.290493167022629	0.438568356633853	0.369685032172255	0.0312974397390828	0.204423177003559	0.399989020539253	0.189423563199357	0.254919075698658	0.392692472468118
0.0105000041740291	0.412197315324959	0.230555256068792	0.380193967361680	0.171786884606526	0.0303184812634706	0.0466950607555111	0.230448342316186	0.378011431925111	0.363328714171667	0.217457946698054	0.355034967097734	0.290620252833666	0.0678482428469758	0.446894415865053	0.220925497260784	0.277918163442839	0.297122243811852	0.168002718944215	0.220192356465523	0.0932437145033825	0.469982902624857	0.132402450359387	0.255233888734382	0.0788278565577054	0.488205588773212	0.0489520905002965	0.0687340464676963	0.467990250889866	0.194156592609157	0.242722763263294	0.230318143736364	0.426777801102121	0.391759445357193	0.224219890201869	0.404260393923557	0.265990342228112	0.0366264229492931	0.459300527183731	0.219035049489935	0.305092767545203	0.490595898634148	0.430851072651483	0.254899270118583	0.300695298104730	0.00651553045607134	0.376769191939592	0.271790878965704	0.0506223247047349	0.497404981757882
0.138510954829063	0.0166481717143048	0.118393676947878	0.449133234260971	0.370616224305008	0.0703138546470343	0.284704809779926	0.190699161627679	0.247748784437267	0.220657292840798	0.292074363465442	0.358805220830956	0.378622669047462	0.441357235409229	0.00127723807833435	0.255872547474785	0.154085995562596	0.120073683648244	0.164288049471487	0.179809486514336	0.0981443626124759	0.416489227926185	0.472281749150431	0.452163701783592	0.493934193352985	0.248880413775612	0.464456125392851	0.153026017669228	0.00857242555538240	0.356225617793109	0.309422172337664	0.233792423725124	0.269255875269219	0.0757113295968784	0.383051743522256	0.314349693302566	0.0889623245189175	0.335785414706181	0.336156091213999	0.0100152339264413	0.0511499681955315	0.162215901854706	0.260952217249438	0.436869225120412	0.492491015836061	0.457936182347638	0.472166861690534	0.396473430799276	0.468939239320687	0.467150336766853
0.185227860032499	0.421257461764344	0.415183433413765	0.338100386418177	0.0573056207421606	0.483787082114559	0.279506230576755	0.313691584526256	0.0786932178415573	0.0610411134808945	0.297003930755732	0.0293785500338928	0.0666055984755077	0.0542234243644007	0.474346987680635	0.378267066766011	0.447419386482955	0.468520943884038	0.376900320805860	0.357628701911814	0.139829040438296	0.320195876801193	0.478953199115497	0.272369812854941	0.0520630452619155	0.244257349018831	0.236076077095792	0.381975534625149	0.0300140767328465	0.0723665690998953	0.430396329705836	0.206813073988847	0.458248368802582	0.218853354221269	0.421036389555022	0.495346359618682	0.244192877830761	0.341492993883779	0.436034041063239	0.125007998386238	0.123286558005879	0.477172740176629	0.369414753503110	0.296274494565625	0.0418721738972472	0.476451351984371	0.376933278907123	0.347408940591470	0.402599347027096	0.277056482569432
0.446747276241386	0.157516842955940	0.139992842077693	0.152094595515631	0.182132191367733	0.276366890010255	0.304449746144377	0.230337928150440	0.315476195211209	0.350070186879436	0.0469236821297428	0.446616537101663	0.228539835540350	0.394853851218743	0.158567501585575	0.0957387209427927	0.158051748403104	0.0745611386276676	0.0983571596504842	0.413591549021635	0.362557723036226	0.340938676232079	0.147907982521409	0.192461897248345	0.326738746153233	0.424415810312553	0.112712499039344	0.0270305298297840	0.250436043597100	0.481126959780050	0.298984238785221	0.00696848754281754	0.436950151352847	0.308728107279390	0.331200706711533	0.0918773973033671	0.173416310044169	0.452198749561947	0.461374514241976	0.271224946742049	0.199173362219450	0.0225026041977597	0.311040786101532	0.291952306487954	0.392988751557601	0.167873303960991	0.402519940327729	0.270651571214637	0.0253434741765795	0.129098512086177
0.0837274533269663	0.376742394236750	0.437062239290643	0.0173386968141456	0.417877887155957	0.299623172696664	0.0814119450645950	0.115218614821231	0.386049899943599	0.487177313810418	0.494061641233309	0.465760947188398	0.0293083723580649	0.295901702927549	0.174139253041670	0.442803472930984	0.241549965416331	0.248270129888574	0.154828210231837	0.417652168344838	0.155478613028143	0.319346408338656	0.481546383905160	0.486708722014572	0.266172599331909	0.314528021353373	0.493775841296540	0.0621134933022252	0.448085311907415	0.479343503624863	0.263592894838625	0.104380548228272	0.228416545360782	0.379283870573081	0.290834067441530	0.287003539309193	0.335214779731172	0.111972384776810	0.0942792818033361	0.457554095718819	0.405367371995726	0.0307514910689331	0.298717153458381	0.494859187122152	0.499604407456213	0.250371308499826	0.0589544146468103	0.232380726284727	0.0219715942067747	0.251415446033272
0.338014017187648	0.176803381504028	0.0532109743011947	0.0838791874888786	0.482774826483297	0.250093842708284	0.497438524506899	0.146933515124970	0.356969255542725	0.161287403272065	0.323008199207803	0.427759970437192	0.377050315516772	0.457523293510762	0.282206043519494	0.202905194289798	0.0445504997759574	0.380448677600869	0.0738010880872287	0.383447771555083	0.104031261351031	0.0470423170048493	0.450675039360539	0.00321042187627141	0.00472762565065543	0.493494926737877	0.0988830020687987	0.113009261319962	0.0778393032697063	0.318315806778847	0.365793515676253	0.291845980694824	0.212551696328634	0.227125695427845	0.296774481814967	0.363344678442760	0.287920541632482	0.177824183251244	0.449363390492810	0.0115521771041339	0.356571670391756	0.0584882434122679	0.316917779633069	0.101178526651082	0.314487795979758	0.0299642088953008	0.358788633400589	0.265591279537806	0.207069154464042	0.232288398345822
0.393505134965962	0.00518033667633505	0.0761464998745289	0.484239636343488	0.206967889209801	0.165805913767441	0.174248896667593	0.440935299712541	0.461511810417592	0.396051606735652	0.181195661117869	0.0931899978080704	0.378378252938799	0.414196886019436	0.172481061279235	0.0304009267669900	0.426796354371000	0.475515717177814	0.325233933786162	0.426955693455428	0.0971795787853716	0.0673323573245352	0.102090636922010	0.121051347339151	0.440289362125079	0.0695507511446109	0.115387525874428	0.0159151142429532	0.114263201176573	0.167730364629875	0.0344706057794350	0.278256105123354	0.219350036374148	0.246465605849281	0.162106536701700	0.0324049358408772	0.306678189905269	0.0848913277606643	0.337501557035014	0.424440419754072	0.378998409854663	0.165173661675565	0.182829132581462	0.242121908596435	0.214677990275363	0.0359092479669909	0.0267708302482768	0.131532517161892	0.262701851213283	0.0802026607713143
0.0793057797851148	0.466363551876636	0.360390990711350	0.215680341627905	0.266494301176576	0.486253341181079	0.220357774394465	0.108243041502495	0.318003660217514	0.0438132592378244	0.376090421648888	0.156532387268033	0.141195636997854	0.000379424123442163	0.259548618506770	0.297247423751137	0.296312740098493	0.120625110348230	0.109253597689547	0.412921391166706	0.311446483797325	0.159890367634519	0.380257730125667	0.0803019968945316	0.0638151591835737	0.00359032564784195	0.352136110093465	0.223521468720341	0.479906508181766	0.144175098258789	0.0110688396660574	0.195421818542200	0.129301912203584	0.219277934874586	0.113687995177003	0.449082878668075	0.125345655022788	0.439532787963317	0.343492733498280	0.459912901266681	0.478810135830356	0.345019063317806	0.301060863140582	0.0246182125257080	0.463932158234265	0.0468985991648260	0.469947957411584	0.213944776111382	0.316183384130909	0.447646474346833
0.341912432480361	0.484438320432384	0.0290789971247541	0.395474944685502	0.0159221712937649	0.336783849216758	0.343012862600585	0.262033941724916	0.233315309924283	0.325585090037338	0.00748569086539180	0.211721288113704	0.288740833718834	0.329895600073967	0.167858540382438	0.150587480093782	0.359886873458519	0.343695305315508	0.119895875947091	0.428994366605079	0.180071421940203	0.113706616550172	0.213263863581595	0.258674554160716	0.166379448230272	0.321536968516889	0.274839906368781	0.272623967217607	0.135807289102357	0.330639819090504	0.0894543431368027	0.440240140142088	0.00654627179038358	0.240422932681403	0.175155664699458	0.162157035271818	0.312441359061386	0.157752479081966	0.327222651745816	0.327066640396214	0.377719166430975	0.251230624621279	0.190298657797551	0.195342134816353	0.181207505913264	0.436827713692141	0.0962916992947653	0.289858651573777	0.137775996017855	0.119850095725362
0.172417738082155	0.321106846251423	0.00973600316666345	0.221814757298552	0.00269558248670254	0.0552473265425676	0.338167355075800	0.451996065838026	0.0780264170100780	0.454950674558770	0.0253389384334852	0.201337624400478	0.330349442503145	0.102395085530376	0.0836013002666587	0.305868131004876	0.124701683891342	0.00816874390754413	0.0806880700340740	0.104306134020030	0.359505523738337	0.433965443482507	0.143829596413267	0.395438234900362	0.155146848003739	0.0970630926526470	0.262168651330531	0.121915815005593	0.318234928217790	0.465862825799103	0.241268811477868	0.286300991809330	0.464232362604798	0.212725555852977	0.177720685551597	0.280031438207676	0.251573264189114	0.217226559537136	0.282671596574347	0.482549597272855	0.478810592682585	0.458525886865983	0.0896603613154993	0.162770163269623	0.434798547360805	0.362639248630194	0.183038201680528	0.386047840530180	0.302603765678977	0.342371988063275
0.324385380861256	0.199970241129230	0.160772485501455	0.359254285094521	0.354129091385448	0.357787203651713	0.140604651817893	0.428106305954362	0.216334574362220	0.0364931858078513	0.130904263538888	0.0500694236896718	0.0638948217442396	0.440480213087855	0.225006425994984	0.352433053124403	0.275058092549377	0.457250433828521	0.489360932957852	0.429266466300817	0.202626967732573	0.109312150042210	0.00228629456341783	0.167021646088615	0.0662608402432227	0.194542995869645	0.332399341310032	0.236182614427218	0.318941280800688	0.172672689213661	0.0548033695407330	0.465789468746089	0.370901833919741	0.137163418538537	0.0503939826895881	0.461719247475615	0.292502748794321	0.297633060189248	0.436597793537714	0.474851249434099	0.138048565346363	0.110659010133814	0.161225407811270	0.324487061445688	0.126480403231452	0.227135700940819	0.257248593249309	0.152872109429921	0.412293199522063	0.280171694512640
0.355179156306721	0.405607929687734	0.340581905246292	0.0802614445701968	0.0875140704522909	0.447963188538839	0.0741775157150295	0.471246046836493	0.401620561914134	0.202691991374291	0.495940309366795	0.138221238555693	0.388191550610032	0.151916311222901	0.123861456930622	0.464061313701420	0.176079081491621	0.452133281850599	0.356290724260491	0.0153816492482738	0.465376073959780	0.115720648506789	0.262393795993560	0.143160504671695	0.461517477799657	0.460928233757696	0.134640641127497	0.273585106564739	0.241838501385297	0.210776984796827	0.328236075209689	0.297585909648897	0.251600562554630	0.181610869791375	0.195768750096407	0.189178575749495	0.385536627204785	0.0707238802039767	0.337600157751378	0.377729484253225	0.336960739147760	0.0594825696781462	0.119128303066344	0.190426042239249	0.143427914431863	0.286758670231167	0.435579229237566	0.0671476749488307	0.404991221769686	0.438890771026826
0.243215835589125	0.104354512760876	0.413639111494928	0.317085123013523	0.330035237505875	0.492869913321778	0.0190735234589769	0.0779205300043551	0.441378359198506	0.422734250563670	0.362154727404121	0.188347636021773	0.00437630225936225	0.0488425163255500	0.396387013925946	0.0282660386834161	0.475482354760957	0.163570701509383	0.194715071843700	0.0229932040853152	0.490628797133006	0.283274928858678	0.436066795298466	0.121470892904568	0.160102095757165	0.143685901729008	0.241804363987693	0.377062353582574	0.305202513691501	0.271727400191175	0.444236349238390	0.269773920364776	0.0127840999995776	0.287825549354278	0.0622270472833502	0.482117845529586	0.320280189349776	0.429151977450532	0.305071435729646	0.0306720270438544	0.435933308035549	0.258908548476684	0.499784048743884	0.343668038903990	0.208131560329257	0.0302071331276806	0.0168147962973696	0.434847442236546	0.314345435716327	0.168991477822575
0.287883861603954	0.391742605484753	0.0960350375273397	0.0345966716387326	0.368901727594788	0.416458147979478	0.435149611709595	0.195415367554693	0.454569840912613	0.236250967734820	0.00108349737948987	0.496800375736228	0.407819417458671	0.0443212892853451	0.479065658233332	0.334814982361834	0.0515106151993140	0.436199502710264	0.0397503170588738	0.268916190430314	0.0654783555332441	0.337368688592978	0.110842942198375	0.479671623945158	0.383955415884295	0.384712906580642	0.230797185170223	0.360368775476975	0.471378428628985	0.343351250094935	0.0942624656098612	0.159797986876764	0.379116064377700	0.342976880358037	0.432266323730427	0.118591123974122	0.336305101209883	0.347309626108481	0.419883423676090	0.317427072243407	0.0342639537603355	0.285409958482481	0.376232195479082	0.159307784226457	0.397865453705756	0.0399909002209453	0.251186298937172	0.446375032683076	0.199998720624526	0.0426583491534668
0.0854174202684674	0.0599658113527738	0.458998548100396	0.252758901620304	0.113456680583671	0.383093857423554	0.176351286521943	0.499308145174357	0.442581727567055	0.462982993576629	0.226045411872406	0.213616416766258	0.297958372354993	0.179998073112965	0.237997271899888	0.230542699298855	0.0599361951560629	0.292909868596375	0.0680854588272851	0.244714358244878	0.220376157774241	0.00908734864257332	0.196446238958653	0.448968258844396	0.0315633769724827	0.186824977103050	0.115092237600676	0.318371217517712	0.328211878023252	0.145606054620595	0.0462211229180502	0.497020180513869	0.154059230593926	0.431007037315382	0.00129783584278154	0.217856956267456	0.00847611134798754	0.199946125565158	0.470514511922492	0.221825109125147	0.254635183245410	0.274658545023923	0.363510462380145	0.0543901633585373	0.257985594797439	0.208622015231134	0.123278019997901	0.459951516846538	0.222999599745723	0.366221988760002
0.175416469594796	0.136850305362750	0.256671820374360	0.420697165794045	0.158706207629701	0.0752034448795316	0.462219602610801	0.0909399685006808	0.334576385272374	0.345629198626739	0.182455042092421	0.134672244824772	0.491566193994749	0.0594935942792780	0.0866134552698035	0.481435886226063	0.253359828659385	0.332562901125841	0.362662257411669	0.179409151544510	0.362319532746754	0.477448140779813	0.311442436020222	0.481169669028746	0.0603120906391543	0.0570051508307956	0.324914655963671	0.222575723677480	0.0415648442608433	0.169978921351646	0.215987445558679	0.440636374289207	0.0314311654621947	0.167692593306295	0.0860034759174258	0.149946275011161	0.448713353053893	0.406509947627213	0.0796952684922458	0.273954030895145	0.115439939543558	0.319880348300439	0.0921145605217557	0.440271246684847	0.199960570156776	0.348024319162348	0.386477617855833	0.182750087873454	0.137717600835171	0.00247137097269745
0.218455042198298	0.288367998110896	0.324626533332560	0.000943410198643135	0.144229065750002	0.0267843882845707	0.276910891763031	0.213540359723331	0.356434842396098	0.0984610873733870	0.271224116695610	0.0213647844566593	0.107321326410636	0.261194903823291	0.347772767681584	0.0435682582248044	0.185420416674983	0.342229417321152	0.0292263192713416	0.157073231039505	0.214651945786352	0.409381449056623	0.0289056343303297	0.375798326463820	0.0915829386661997	0.0869575207586961	0.162185321602410	0.274128671217814	0.234431990716677	0.135518846193648	0.109570642299140	0.248660591465966	0.0798298728241654	0.0425756633683124	0.146318568651001	0.480542406842927	0.437416933656796	0.405585156555533	0.0193961762866962	0.142037914079748	0.398714555495051	0.130154160216860	0.437215251398886	0.468737015661959	0.277644017170718	0.182774189812202	0.324363674635043	0.170352617000147	0.441238278739694	0.169739652377093
0.297842269511718	0.234615009586902	0.155142068408134	0.313284093664664	0.204159351569162	0.268271044028975	0.373236034685153	0.130020430334182	0.373722301836508	0.270792592283922	0.0221952417738380	0.00644436251858893	0.219759317151619	0.298746202288290	0.156403392630440	0.402463211220258	0.0506097640234116	0.343837775529331	0.298540737693906	0.195669159929553	0.0652892489372574	0.0734208955388263	0.0952778648616666	0.232814895119364	0.473564346300830	0.143684078310101	0.352865381700266	0.104884446446186	0.137351315142931	0.388275052259947	0.354155392374407	0.250650816879147	0.459490022196918	0.391171258566072	0.242649541513609	0.167558356168353	0.154389784454563	0.268515496392967	0.248612050124812	0.226674961998928	0.170624306453516	0.251939927926678	0.362647505954657	0.418086046733621	0.0165748767081397	0.216124398802223	0.0639770961004539	0.460439273766131	0.128622449786797	0.219938178933567
0.478077035575803	0.462999752649480	0.269365105677543	0.0321588343392040	0.0445924857630402	0.378607503470036	0.257374003037001	0.162885562224722	0.127303147008224	0.0970387015522362	0.476189462732473	0.00770534780768639	0.231434192773999	0.292139486107992	0.169051631516209	0.108917537401571	0.113480486310169	0.243346535741587	0.483444053700153	0.116602084931117	0.369256147713331	0.0862859835559623	0.0842773669797862	0.000283280464574487	0.0969853995024622	0.141910386719287	0.211315839154327	0.0341470877608057	0.286732365456690	0.140078775876449	0.147583248449788	0.302737534921532	0.194836077968671	0.269015648871323	0.0286272111939522	0.240006330080738	0.218202233817055	0.0399552444710183	0.313499016075320	0.256524765662250	0.0155185309425051	0.0387815809043485	0.199626035446813	0.466820653404736	0.224869982101027	0.155596074514859	0.139107226726296	0.498554479642245	0.162768076606630	0.0870698477361271
0.361971769609423	0.267677702915010	0.470130703695503	0.464947535962991	0.180153002205297	0.0584340016131403	0.0698553829386487	0.0522244124998312	0.245840989383138	0.132336710812593	0.323083353860231	0.0499398786474536	0.191764466754266	0.120819968465991	0.0900770724129642	0.126451165347999	0.289254532381368	0.131411305458644	0.428073791057975	0.323083371464023	0.427929054407223	0.217760293309692	0.227278846005619	0.157181431718601	0.297906135550485	0.470215988717400	0.477564942028517	0.0647413261544807	0.196010596541835	0.393332166844078	0.363536803049412	0.387417425323525	0.0955062296636703	0.285070034190082	0.0666256957858232	0.229231414087109	0.458133669368170	0.461727274632099	0.497112784686830	0.109693191743969	0.440277708597521	0.112954003214637	0.163312826038598	0.491236804934120	0.360090238062763	0.0530091141723714	0.452701642883633	0.479606763060087	0.0620009577520357	0.224549318017869
0.373940093486280	0.151972422888754	0.372206759493648	0.416557642151920	0.411283750763286	0.174423817415210	0.0558608588577098	0.0438528515007102	0.477007263898077	0.481433576264620	0.199843859395974	0.318188614788607	0.195080848746714	0.320001410192537	0.478813533465354	0.0624280889369206	0.250791804937228	0.100873029143154	0.249876124514891	0.0768703321963323	0.428517288888597	0.0375009847156160	0.0514870107537246	0.0753257642616154	0.417627525229550	0.254118355011136	0.207734193539722	0.169455105974803	0.304921955250229	0.380634501976527	0.128216621003989	0.445560997534311	0.372917646745707	0.316734116050799	0.254793469497139	0.361706645074282	0.295998845823590	0.360268733592626	0.158677894301218	0.398461895985835	0.373131520112209	0.343301168546179	0.177336891765044	0.152954434381760	0.447202458100016	0.323270273039443	0.464417540831106	0.0505288080740062	0.00919256950888742	0.397987072790432
0.331988573856983	0.273662878157044	0.0566245582559551	0.410676612317329	0.0714820677784700	0.370573704968145	0.439413021973781	0.0836625344170727	0.195362605163411	0.127278536040175	0.246428002949968	0.0240038575429117	0.131270930057354	0.00613070764260937	0.114696615563604	0.198298276228131	0.143815976063763	0.242259716960935	0.0917938925949386	0.170639782542299	0.298590003297277	0.449599055062477	0.314182616242626	0.492167713934271	0.293954885108388	0.491574574001396	0.381645889684049	0.225769785647344	0.111984766577232	0.0446578846725078	0.452950578380664	0.381255779763379	0.226483369078031	0.120853848833933	0.154155342261632	0.422246053942954	0.150519621315039	0.0870653883451819	0.236724678482014	0.0873505912991430	0.197653956204355	0.197677897690871	0.0859691450927630	0.424233318596345	0.241834719251282	0.398750712970165	0.262395646827332	0.186559668744109	0.0842600879024842	0.0439404607838811
0.00436553552920793	0.000581508664778851	0.391056806978284	0.382393020255028	0.0716568152169423	0.283258135940510	0.379430105003012	0.0258098053293456	0.149950874858132	0.0307572344401638	0.292233516190602	0.454980760180426	0.224267964604569	0.445370140876832	0.372773198035662	0.402709947147960	0.265996237504073	0.495878575582202	0.228939889387912	0.426196193209302	0.414040377513704	0.113664186481295	0.471360175656776	0.444006226230935	0.187359927822244	0.117242892820100	0.313653862539942	0.157027320680001	0.491995842769548	0.0735541699275348	0.0699499979304453	0.345335161624823	0.458082329814536	0.288496250543076	0.342870412722964	0.243656544720256	0.469781339555694	0.00704542404016956	0.415932003195008	0.342874812426915	0.489244021505215	0.293895159330646	0.374057285071960	0.306988037818080	0.181097511937631	0.302209166429422	0.0132239407769358	0.306628956007482	0.104844181094819	0.207104952880982
0.272194222439010	0.317088456380454	0.433301274078845	0.348732096930015	0.396302484323973	0.108896881537636	0.130857473211060	0.439593333189106	0.396253981904338	0.163672290861545	0.359588518685889	0.197623933207628	0.207085696767328	0.279467919343326	0.437358429640639	0.0123864550610763	0.419489351634350	0.226520148481102	0.0223442942706140	0.456682328234124	0.173588816610476	0.339076135942405	0.439315174108192	0.425697184335211	0.463778971689381	0.466675782313943	0.447558614573549	0.0490659063869774	0.139190657732980	0.135593244460881	0.344526063145592	0.463568358340951	0.100645214848564	0.380359760017074	0.0448130857232400	0.115433386798691	0.453077563853934	0.0562533827557576	0.204433936860047	0.419922063752068	0.393799917001264	0.205236176164085	0.385878906226869	0.249158269792329	0.366144714390140	0.00698867834115546	0.105424532203759	0.379748098594952	0.415525099737005	0.290010914831005
0.0749687335579701	0.343025716745114	0.247164960309807	0.399776060778994	0.409054935515560	0.287999653857509	0.124957106208192	0.164411687671575	0.0950655083167388	0.357774303837451	0.343353424357540	0.148346803531790	0.301942247376886	0.204661465745776	0.0491710902838986	0.402931660423474	0.174672687182069	0.462715774408683	0.276403204367879	0.496265360679284	0.345287473818443	0.414876704988521	0.207225356547689	0.423520787046299	0.433200246669236	0.137633798287062	0.422754357971836	0.375471465949409	0.452721072095462	0.420993900419690	0.0407865006748455	0.114304132676653	0.430619344624967	0.264307472437427	0.305745676244670	0.236860579318198	0.273040095282058	0.351624013722111	0.240169306502188	0.451134629998146	0.140410870698206	0.0999891039845655	0.239453688818827	0.439919064217369	0.309478624284864	0.208684006642183	0.231587265206421	0.314478986795039	0.262903116009292	0.453670841869967
0.246357808147787	0.214264188077662	0.421929067762226	0.449627859905285	0.429549877577835	0.182573222416494	0.430547167449284	0.328320678437832	0.0894263711596606	0.0248030823372524	0.399024575523238	0.250531159225772	0.234328793541913	0.350366167883115	0.0219538232278100	0.196364971539841	0.327951341344997	0.229564139916792	0.460778955252297	0.165911881309839	0.0481325168219000	0.387706526177473	0.492900946213684	0.148509600118226	0.395997084444206	0.357941638351409	0.128443593781270	0.174815547531903	0.484053690326480	0.113058431678107	0.495102455065799	0.221909445061790	0.387777153388788	0.0213119955444983	0.399911370505019	0.261948303466947	0.225477618668841	0.456360248513741	0.204852514762058	0.0417894243783472	0.0130592349728408	0.139522516931711	0.415005046766821	0.402348714338095	0.463222793359258	0.483724170396143	0.410231217275093	0.456207590642053	0.0836509445443879	0.00513345024723161
0.0126768773180487	0.153979528028293	0.0990810418208535	0.259887310307151	0.333509769004667	0.438782732649995	0.00421621734540439	0.275154551868314	0.100309448656835	0.269914396572032	0.149185059582735	0.219196901302219	0.0195804813571546	0.232150099521339	0.459795054112516	0.483531684141861	0.375592406193206	0.161018822769028	0.280150894690790	0.0296892692020050	0.167536121947801	0.412300226416749	0.0999101794406563	0.454787975940333	0.230364713586478	0.340872112616029	0.276975580991631	0.484422340056244	0.278674581671173	0.0196639926705828	0.269984139147478	0.297051738562981	0.0359078782655871	0.131642102040086	0.234159128870464	0.0570018192209238	0.474283050403812	0.0864235884382304	0.442936435216307	0.319984282332615	0.457416510161455	0.378165435627384	0.283166004838158	0.402844297342793	0.181197872671683	0.168298705358840	0.165948288819143	0.0168246301711205	0.345170426468040	0.384436710901796
0.0750246820119530	0.240974780590952	0.205671823028332	0.116539480058514	0.410312420200964	0.0621983996482324	0.147989656497483	0.455356910152653	0.301637206392362	0.293002960681583	0.392731761827872	0.0294995518708954	0.0766326832529016	0.224000043701226	0.460699482197904	0.472747215851439	0.173672653425736	0.414507543237184	0.250101700684034	0.0243462391252177	0.381770933227541	0.336714919621582	0.0659790728925426	0.149622294343955	0.473186732409347	0.0717206486070174	0.498394663430350	0.470538019449496	0.462138209494677	0.370239310018167	0.0289677824013039	0.373253684741012	0.114211387305327	0.164331908085165	0.405774956057710	0.108487545994059	0.0631965211213845	0.220073681464714	0.447969832994886	0.232525942499998	0.313958648302566	0.231853027178800	0.464039066334325	0.0386592052466679	0.421300511622910	0.226324494806468	0.402165033284583	0.426162672836004	0.105382873590342	0.316412826032294
0.460213430611225	0.454562012145559	0.273679938601352	0.00234349001111428	0.387719779044615	0.0397715113968661	0.286850966877160	0.209497537243928	0.0769670784002797	0.0564787614034510	0.148668448840305	0.446042651704412	0.238204552344118	0.441113001652583	0.447844927376286	0.488311978393894	0.495050818523665	0.296665457576161	0.354244996667941	0.173453853637355	0.137190503392009	0.307454007440414	0.290687710939457	0.375093503573771	0.249961766690129	0.321489673397763	0.387902498353046	0.439205266267968	0.0673186129869078	0.110336634314815	0.377814042021512	0.359352728177881	0.0138278054641636	0.302870366948578	0.111556292175156	0.335957236276983	0.282525353330664	0.146330387678346	0.106822416905764	0.140419552802298	0.218604649924770	0.316852127551782	0.195503133756110	0.315847064028050	0.259357116145998	0.0582471642561456	0.105645030051618	0.00413736708718221	0.307131939854061	0.378420883060537
0.228142348730462	0.0514399283483299	0.242075866051514	0.190140701268841	0.123448900466163	0.474967151966378	0.474645531733447	0.217165919314826	0.422278799090753	0.474007888418854	0.469335786692210	0.495561034017030	0.379757304304667	0.488628446648410	0.0488401015450004	0.0967698064150766	0.301857311617430	0.0573768663842487	0.468905856945747	0.0920061252205890	0.316022461592588	0.336229801401965	0.0327190864152042	0.287158580150523	0.00995008716320689	0.0913513378589339	0.0440956304882307	0.0884946863779132	0.0881553297654554	0.436344381444245	0.0168753749110961	0.327983703178581	0.492707064342966	0.0562009307040370	0.361380273751770	0.430124842852890	0.0898389770952200	0.0612538383308673	0.260888034794670	0.0359176136024572	0.0157168492681072	0.124404587822683	0.182271940703337	0.0463726689327373	0.436115295728866	0.0211699826783427	0.383958047480332	0.0218990313829976	0.292833859609254	0.359465054783858
0.240663878415110	0.255349083292208	0.427742292653992	0.275006806947670	0.240171378952692	0.298018942086073	0.284392758134432	0.375727815489842	0.285883236013150	0.352184372316986	0.0603629904247486	0.0699103217567472	0.0102022681453119	0.295955067519099	0.445125894185473	0.360485158013235	0.00207314018474825	0.0413664252430865	0.0630331826424747	0.450460082194766	0.496356740184425	0.159917907247281	0.477995772503638	0.339675253233028	0.150585274715409	0.183270801590309	0.274027419051813	0.143067943268316	0.390221124420523	0.499826241602500	0.467573450474378	0.293901643224256	0.343541175362272	0.170945965718370	0.180576237581147	0.0370237510482108	0.0469122075061903	0.0713901397722276	0.351052156116651	0.179064362604729	0.0519379692412886	0.326500340971549	0.0523942192101823	0.0866614656356698	0.239634884798368	0.498771030416888	0.0558576747194931	0.100015883417242	0.0239711064001182	0.339582465365740
0.0614703271764556	0.0526571227284777	0.281541109243689	0.219985672467178	0.270375613772942	0.205674408440294	0.270281531595829	0.218808276478680	0.372813049559952	0.222856040621673	0.429067341258052	0.351828288304386	0.397673868795192	0.309804725479898	0.0980542556199781	0.132218853554837	0.495886962713543	0.203721448789984	0.484125935306458	0.288537942499621	0.285196188025901	0.218316161334788	0.265573915758047	0.110575739602842	0.464133459117238	0.132610512772372	0.459244846761595	0.260826623842850	0.0187736628482636	0.213612165579981	0.453802627715713	0.467812835790608	0.0772410826935657	0.320837581194672	0.263547448870225	0.240070364787296	0.0564048724594492	0.246105483861381	0.412311614442315	0.484664441625645	0.416894744472591	0.234892664199603	0.0597959973092781	0.144091722436812	0.178346798570607	0.288101473350661	0.240282650219611	0.413971863771273	0.214341287736334	0.247585043188718
0.122533711358177	0.452568767075897	0.425740533159431	0.303074961216556	0.164480299919588	0.497065103900297	0.230798915291713	0.345660600510550	0.310537271581490	0.328266101830782	0.356989729701710	0.341840790642646	0.133028148735171	0.344269419341062	0.325852652905176	0.283137628630604	0.338447782316206	0.127398083052042	0.246180900278794	0.114008088850810	0.0114660231768247	0.170399833349337	0.249223016871543	0.193829041166715	0.119129881332321	0.121625162965828	0.208122351708204	0.481158360805342	0.0163435958883281	0.122542421510116	0.177073182148816	0.319388812394260	0.346535240700091	0.0780117873223381	0.295997635070492	0.381769521706250	0.462349365470378	0.00398702566916198	0.0762274525085053	0.223797208540480	0.230944344803179	0.230509524227470	0.128686682392057	0.281979978393723	0.0296175860702836	0.208732835387670	0.272223968294447	0.184233286131885	0.426399962794579	0.373578555572400
0.468576538279104	0.457458882424531	0.219365566813141	0.0466905306591759	0.173902654620381	0.423438526152164	0.146067561531190	0.129904922648824	0.410842953697351	0.193438539956382	0.387613176388667	0.465857965064503	0.223228862005287	0.000787168550552553	0.109406506991800	0.0872056412452203	0.337758888600940	0.375426798232581	0.0961181646895825	0.00483793071628647	0.353671488311299	0.0502826206789235	0.221680227752511	0.444533257688894	0.129472571158738	0.498323350605630	0.00769904902956919	0.383530207987834	0.0337270776175175	0.0344242235733274	0.146485615024503	0.111837248125506	0.339092802074063	0.116693725285420	0.139653347162604	0.226788574038588	0.0431788808717289	0.238667108420495	0.252555255318283	0.324942471014082	0.346947680111574	0.204919866849741	0.158633182674184	0.122411926607134	0.0603750454951188	0.399826068696638	0.237992963988243	0.231606154422753	0.211020631053140	0.388083665958019
0.387552107342075	0.0655758876186515	0.174185126750536	0.217976401675390	0.303865277439069	0.330163399834013	0.271946241116964	0.0397715710041686	0.302532459665927	0.0826362133751420	0.0432133866513212	0.142000662592524	0.0943556758559391	0.0194708366052674	0.0421510435295301	0.225947476019126	0.0116717680927126	0.492541502373748	0.297488890190370	0.322940179754183	0.0932664496138666	0.0588915543023134	0.455708264988150	0.0350603642778089	0.300769826901017	0.458845335294048	0.461437014077164	0.263972065282821	0.296626310751401	0.215977352408689	0.458635423152326	0.0846700057761083	0.486270842948644	0.436168985377324	0.472123480814900	0.246667371732886	0.313872894136780	0.220878631385629	0.262508084053840	0.174361857890131	0.406821837319990	0.378675478677333	0.218608180320262	0.408529680081923	0.408605270236336	0.179771795395877	0.0628251631019213	0.0252099310351465	0.117544094979455	0.108754457798469
0.248391640209578	0.113416466136020	0.199850768096558	0.485125449084440	0.456414648470622	0.414645875875074	0.0651968445565992	0.143486919100237	0.357276221758885	0.276828285221702	0.192016334653148	0.225822392866096	0.0650652608332190	0.387792781854102	0.230675523296791	0.249381178985842	0.410354901592794	0.134642607962243	0.386330486817611	0.361937816393516	0.0577721069585228	0.283855461927835	0.0604079878750548	0.157611327126594	0.168095243410440	0.383594012729219	0.235367213524552	0.327890218958967	0.367643969622593	0.161720005540858	0.0425328467640430	0.195469390601331	0.401661434212559	0.187349735264938	0.210468111122670	0.361279167932396	0.218015255648289	0.416392663101760	0.218813157619724	0.264201696919193	0.150139892584065	0.0496836051753196	0.119791303317467	0.0349504105127204	0.304457705899156	0.285571233124749	0.0381122032753950	0.163744936481880	0.325881819463222	0.303734896425534
0.173166058580413	0.371471331800696	0.160891230636049	0.119902059767217	0.0728666352949624	0.139094545096898	0.485990625320282	0.479008493996918	0.480128017930620	0.441499505346735	0.240934587306248	0.438285744731552	0.264613657659173	0.460339312612163	0.0327361164893733	0.205375757966516	0.151203660778811	0.204571913766416	0.275546311770975	0.156088974160702	0.0192937725778232	0.250921554465999	0.291672014839392	0.0411553095754294	0.237032652354512	0.323786054848524	0.476741362683575	0.190952356908394	0.276273958151059	0.157630040930946	0.408529483181952	0.229505709581505	0.0366008373273153	0.115950652206624	0.112656062981819	0.332316565972784	0.0221495780402358	0.274965968740243	0.304365675700940	0.224901629064610	0.153374095534750	0.442858877724766	0.427938448648082	0.452375874067718	0.461251511100186	0.473372187776961	0.416037340061197	0.0469391547294941	0.0353256816492173	0.388864917441820
0.411018783268997	0.101409653616182	0.0996895596212654	0.330868958067973	0.317547097456163	0.0610186264229334	0.0383967731618213	0.426924793198561	0.369466424896411	0.192604753649332	0.0950066323495856	0.0989143626704430	0.419930117028642	0.323857216258110	0.0874991975718045	0.416839782910881	0.0750638854363447	0.109944456415387	0.0851835258819240	0.290298880223098	0.295184501076004	0.202520966102121	0.147611272192580	0.261889348045912	0.265182233020531	0.495879521553850	0.0776337084690711	0.283673396281434	0.233108787184562	0.297269319915854	0.206927516317999	0.422721497385864	0.489542838024705	0.412917028626651	0.107649450229326	0.123484633687555	0.486124561726412	0.317240168873594	0.268171866720818	0.340339147816408	0.290702626839325	0.388615866039934	0.150644349045993	0.365969685922252	0.335591167831887	0.286787327304765	0.365365215015600	0.217549241276912	0.0741225282473923	0.243176578179340
0.0838986248925047	0.292012144969610	0.214910339790762	0.0792720664408781	0.438093558777624	0.157123052371423	0.460873244984220	0.0131334276818754	0.193857713068777	0.381652227664848	0.190016811001254	0.286187818259316	0.422414793274929	0.314791805403134	0.0749369857449601	0.293505142276508	0.139922378394992	0.394749660588069	0.398944494487079	0.499724188938667	0.479150404556935	0.0315679120651973	0.382452917677051	0.203686390773295	0.0720493959865499	0.0473654308842130	0.0475023579099391	0.440705412693599	0.171816626475545	0.322099180374172	0.122325082600223	0.266641639662295	0.288450398495291	0.431064956118387	0.183742854688923	0.442946675799243	0.323138794574183	0.418906877995719	0.0243189553821562	0.495748247913000	0.360089575396957	0.189322346937606	0.105392177770571	0.0999839683058382	0.0105275813310263	0.0348268912555890	0.240159708633508	0.463683792198252	0.00698983333463593	0.471930610065462
0.100117489643181	0.0597991524434112	0.441670047148033	0.157634005236135	0.269622385845983	0.179490958324097	0.337745832304160	0.224381719252422	0.0438016212831144	0.115862829982645	0.253660617762574	0.200519502743538	0.0266431788835407	0.286514126426645	0.0900005754980944	0.226470286888606	0.166589472394556	0.266116826005314	0.0383060059797918	0.0240997907482415	0.0594851382874035	0.0381823411701318	7.08932669127860e-05	0.129278158219403	0.386029352571254	0.0823333148390795	0.105378145173964	0.250596342802728	0.249268793376077	0.0174174127823190	0.0396351031940436	0.0356395497275286	0.237137143461668	0.0264968926279969	0.372131485614200	0.418978679845759	0.301231192078029	0.122666395123375	0.288522307969992	0.482748037189651	0.0216366123970399	0.184751012086886	0.440961807292428	0.334118773207685	0.284139234342404	0.0775927144597101	0.0334546515366421	0.372993098790022	0.216888598528710	0.287043048766029
0.230353411667233	0.178355980282683	0.299444065594236	0.0322226679882225	0.378257761964728	0.0889351444256221	0.188426535614950	0.0609864813581364	0.341824383186870	0.426423650166162	0.206545242137996	0.206034861915396	0.235831661118171	0.310228846367772	0.407390353008102	0.127100980924623	0.151367155171570	0.155019116019304	0.435554566810452	0.139876829643653	0.131434083366819	0.0657984193773687	0.489962546410789	0.00417893610401515	0.344443617677030	0.389932805336647	0.205631218323420	0.233165848813218	0.141883712130619	0.343868212513640	0.0497362582248850	0.176809048817756	0.103410441457456	0.247188948158960	0.476142236372819	0.482464504622916	0.358512630433770	0.137917946343274	0.0354074123336547	0.154316798345263	0.117110678230757	0.216920048966724	0.219912513599923	0.268001748555701	0.414756092801499	0.382060732534796	0.276375677933098	0.235703561362242	0.425874031668230	0.0160696003046911
0.481437507727743	0.0719695480184184	0.395568476931464	0.124054984125812	0.240163594558318	0.472220011817494	0.147042713625355	0.114111373996710	0.0859408669659929	0.238183731924904	0.421252779217975	0.0944416625678896	0.458374109833488	0.0397462138302910	0.374389305616952	0.214010031433161	0.259056889141713	0.330731750899589	0.267988612868156	0.182966146524708	0.243973092148539	0.413532187436148	0.234052402775091	0.232001512940473	0.437327908970240	0.183761835380444	0.0380351454745960	0.232894639104219	0.287812450963053	0.204290882732120	0.0479865373074453	0.463980965129381	0.421318734439839	0.354969784627079	0.263225874996896	0.0888381062614874	0.479752811197557	0.408781679254723	0.276261052798106	0.0981280019864573	0.253563230553763	0.383650180450991	0.290864535056802	0.0734839359825282	0.0974216128307767	0.0223685674712814	0.246039087779741	0.116897779610245	0.293027180194830	0.357573984571539
0.477427091965075	0.0886356877140016	0.0230198828419308	0.218468670045239	0.275211859265535	0.228994795667476	0.489850718768589	0.404924371973629	0.295199039558505	0.322625952800280	0.117044386838532	0.348908318542087	0.139488800655043	0.0920571134398467	0.471799704113985	0.0226235892686787	0.394361930682381	0.0538160012341438	0.0314577605985808	0.178935147644107	0.122556009851845	0.0363210198991198	0.0444585685098349	0.0730805101961236	0.410059517565992	0.0357690330831241	0.0598664242710415	0.394089484924952	0.0773683579734905	0.311205206515661	0.192660962166604	0.207123986137107	0.302561261806144	0.284390407586692	0.107699873022948	0.0326605477955483	0.432058485160627	0.0846436093590889	0.273756763248741	0.425122551112262	0.119919835315312	0.389712193640012	0.467754239446773	0.214046251594230	0.112617458396447	0.373579882425497	0.498331078320219	0.215351455072934	0.297889830153669	0.345588197184029
0.434994243801640	0.0351876873715570	0.438465741916144	0.350521077385055	0.162750668500145	0.479281899037440	0.219667967799191	0.177896735334809	0.165503874618219	0.122659878508935	0.276207501684690	0.351679675766715	0.401479235282849	0.176890480680772	0.339997251172409	0.104768730575740	0.168752587098556	0.0981571746848769	0.107610489903096	0.193136271426442	0.105045611331818	0.0993628114188960	0.377573963630346	0.112259537323857	0.215380536804095	0.198088234444019	0.0889098699481121	0.231960970305957	0.405679203874436	0.143407360052569	0.0179566839899625	0.184476914163951	0.165823929550996	0.424147278901856	0.170945320619424	0.286889843790530	0.178577153371519	0.484940429939717	0.441012418191809	0.273802720384138	0.211934783105349	0.231853198233871	0.0838005282752462	0.466095361374521	0.270565727483734	0.0237505326313660	0.196854714791391	0.303158731126278	0.336201259363488	0.441329886605205
0.150666235635183	0.144881700331283	0.101891467935674	0.454402608996904	0.0245187405589200	0.451909079874596	0.0779448066426003	0.435902748534204	0.215806929472316	0.353157931364105	0.278911801493578	0.445617562890348	0.0439829705285415	0.0595561286743467	0.0454080093336570	0.118029312972048	0.295753795024698	0.0743414868680005	0.331139775262921	0.347857297433188	0.245663949464649	0.225231163005654	0.274569857420649	0.0179290914691735	0.0688056277487524	0.0209310409824738	0.492046765288578	0.206620150229748	0.456441938776211	0.178466204822970	0.111044865167034	0.425448039125890	0.351235392419359	0.0594989524576993	0.141346552168388	0.217562046073249	0.175792451143692	0.131473114524897	0.0222677269320345	0.439179270582333	0.497841809737977	0.344674944635973	0.461600544502291	0.0943556858024565	0.0569346009536448	0.0947771331677339	0.350188136387361	0.212946119403525	0.438443769709346	0.0956905902139252
0.415515125485988	0.315053484974651	0.0108340087679177	0.0331213413878402	0.387706569274415	0.462797490978548	0.467505041758768	0.0907217177106760	0.254546431498913	0.309677466429584	0.479634189677509	0.0809474354056221	0.165035604598714	0.432118454924713	0.0519157179075810	0.0159677241895690	0.282656252562716	0.130789416070707	0.111637349417182	0.365653788160603	0.0249947581047114	0.494235046424722	0.442877924771255	0.471269618444978	0.314166660758698	0.426162294289741	0.311365850393443	0.421366235033641	0.0424434217240163	0.318315292218056	0.427772750495935	0.398801181207135	0.313666472130433	0.400019677431922	0.00412924205483561	0.0328741188253021	0.283945710156606	0.0521315044925472	0.262074154041281	0.492547391303397	0.474495768075421	0.464744004855250	0.0854272283833976	0.103858664201992	0.339133017692040	0.458777495886307	0.178523755984054	0.127453979670281	0.0326547418904292	0.452621378465539
0.131084892107923	0.403004209845288	0.438758646342045	0.178687550515444	0.358147868989121	0.332157518995430	0.0719953032939396	0.293880225580643	0.206905867419151	0.470192245786046	0.0949473790571941	0.132861758353967	0.122800043650129	0.204194856051800	0.384276750536184	0.137439730100961	0.111216723826396	0.415373550052714	0.324136607765233	0.200223768953191	0.373732127041388	0.333467261237253	0.133488565743910	0.166961051978575	0.449611299136707	0.151998273279605	0.169682994706065	0.192555211883431	0.235659813686276	0.249210733031277	0.492128782800246	0.175117794115167	0.120858985001403	0.187992209980739	0.197802718253211	0.328618650242191	0.425444547357475	0.228682694434224	0.0528502612075684	0.0174146086060441	0.358528711671794	0.208131112411839	0.468680468160784	0.291587755367601	0.0618333718784028	0.00925088775216071	0.497925911675640	0.255198345035842	0.104282339037721	0.0338389210867000
0.246473203771499	0.115521698767878	0.387098739409681	0.134762685327197	0.394846734757143	0.436585879376597	0.457132935149680	0.0323836829684706	0.149308175189565	0.0851340044831514	0.0675681793661740	0.209827590445823	0.137374625818442	0.414183631655307	0.000794411534493444	0.235900586777618	0.388859500706634	0.0589670506784769	0.0581800639313196	0.340643483610300	0.260047927729727	0.225779352037935	0.459711692516904	0.430351571197074	0.386266395526216	0.297398615884394	0.423267375176375	0.440086246335611	0.358853038783452	0.281741129105917	0.213006250008787	0.388199508330078	0.299037482559141	0.494631220775933	0.456672335314912	0.353572497328896	0.0846147318333803	0.141443611779748	0.479791138727120	0.189429182857556	0.236123003605839	0.376452473122623	0.120012853084522	0.139057086021901	0.0953395431221056	0.374247843375401	0.117273877282231	0.426527216804053	0.229123579975885	0.0373895132242906
0.0266496542921434	0.469613799761234	0.423391007319833	0.450028070167836	0.423243418083045	0.357709004302492	0.467039558723248	0.343048805843466	0.121922826569311	0.333482609955473	0.405714033628379	0.475820613922506	0.252079343267141	0.185544236991351	0.416286929741960	0.0837358195894433	0.202441425211107	0.127367424973235	0.0556078935489220	0.492410275283968	0.203340349308250	0.0316514522919153	0.133899320567352	0.000156375512296802	0.448058814343119	0.144896104090652	0.435722944158564	0.371870344805954	0.469638121137892	0.366176352295912	0.489355760285119	0.0242350841075770	0.450317596550885	0.437876267136677	0.0924950990954725	0.304997794683410	0.317764454874202	0.208068239201257	0.424592832634831	0.248398927617702	0.398642717365616	0.0112717340198292	0.247552884984223	0.389681067224447	0.207469235271636	0.488122018156021	0.0471348388324084	0.440878920555052	0.0989902586618475	0.208650590075739
0.194486888816457	0.0851056655542681	0.470709480063992	0.0626278065511287	0.485788036395420	0.199805903072450	0.435548613417451	0.389517222084048	0.140044817086884	0.280733484663756	0.157917875791955	0.359233492005976	0.197393910330799	0.432329417869005	0.169547454492525	0.484775995624625	0.0873729040925916	0.373641390299100	0.437211087603960	0.145845285289313	0.291613731311588	0.315215972782599	0.490013387074276	0.131736063143862	0.486676731632714	0.154718865503344	0.426292773228400	0.375238705490922	0.0814450134669008	0.175166071817713	0.303725180514745	0.295135345051991	0.365715780569873	0.430330317097131	0.262676744284427	0.299722293246955	0.197365869097281	0.00754376066726176	0.337200362400372	0.411115643330139	0.0169633502588193	0.425606780606036	0.425022882485226	0.116911653983974	0.396918937685022	0.0409213083186766	0.382122518010585	0.338198148220180	0.330244378745681	0.349004862009373
0.443643494412743	0.0953897049126134	0.264533550604544	0.371380569179199	0.131762502268226	0.0705204675510092	0.150483243377990	0.496297687845397	0.410029437565963	0.291451809340112	0.101981856329296	0.0645987862779008	0.0531567387018045	0.141448022170017	0.436748145069326	0.158769654334909	0.152755686264560	0.498791325811361	0.159459474815533	0.476609732134806	0.432416654707955	0.0927053511927942	0.0419766500266094	0.0179904957160864	0.115108701764500	0.282230423232102	0.136733816819411	0.263795186401269	0.0688146721396338	0.341013865168117	0.340037165168436	0.0791188371971871	0.316962578655421	0.491190112299765	0.171436594446255	0.357933710634645	0.211291523842563	0.247708058215487	0.169107045719101	0.285097622517939	0.277673213791963	0.0597778728885657	0.157814915002419	0.0677338235073482	0.454260878328489	0.419864487225642	0.427817535788926	0.332258129866143	0.195013405426913	0.0427665185267229
0.306615932782589	0.221775281276716	0.0398683731978807	0.484571926942795	0.00894717595762601	0.252977314038565	0.495443073394935	0.167814744588775	0.460820284543648	0.0407373763637881	0.447850919648557	0.457283272219193	0.453572974535440	0.184230658940753	0.00622151221136380	0.218571713651153	0.401971978862505	0.0731486030500411	0.490936048623977	0.229505331628289	0.0155532568170854	0.0305240394628850	0.0486693229354254	0.393991898892869	0.486436528086672	0.110457683911918	0.299126094457520	0.244506313012260	0.207588278643589	0.486999861421195	0.439637479629537	0.468811120014616	0.102294264160349	0.0453211714011271	0.115721779467311	0.160996913752001	0.413544034810354	0.457436096603878	0.0333777491961122	0.340095215847640	0.432248068944292	0.0679382701293355	0.0270731126835735	0.385351982354784	0.195060457379355	0.481483664515456	0.196758267398602	0.477505187261600	0.281552671191974	0.0563374195748332
0.364409352580941	0.183225206147013	0.0118983415066032	0.0308959556404235	0.0485443275355135	0.176077471550855	0.146066750519362	0.114744251732641	0.386939912336816	0.132455745444977	0.474912292235963	0.0925933038739449	0.206692782611129	0.439938743726687	0.121763625463375	0.361234205724833	0.457062853156935	0.331242520606806	0.487536608096215	0.224507159530124	0.396248049199382	0.384865094010723	0.327591235526324	0.270282983059768	0.0756060723687363	0.334039861669756	0.246664825255405	0.0713513311388639	0.00764644408601195	0.155435799033109	0.0601154709555378	0.104253748225324	0.0480948843577635	0.213895148980597	0.364858144684790	0.161100168676010	0.462527251905093	0.00123362305989283	0.243681528502289	0.448035365181016	0.203210742387922	0.163156321075381	0.307741616276902	0.000928699525205301	0.0171463592142223	0.111344236672506	0.100409842610413	0.228998777918054	0.269389973722591	0.423079779906078
0.341135694471213	0.311461667681563	0.0635353224016810	0.311843278486650	0.191710937182678	0.287471524200000	0.129914568736279	0.379728166204933	0.474130751026603	0.303506077826871	0.261631599024353	0.145861000819060	0.466384951922313	0.212388329177405	0.391121076647621	0.330586420205732	0.430645777257512	0.0633333369703213	0.200747493929715	0.119864989433624	0.131951935168010	0.105847099764892	0.436369570754959	0.184230538409468	0.457041431272856	0.302561791712863	0.374022221540657	0.482724299738058	0.163000583746147	0.0211083360234439	0.123686071070886	0.204013622199269	0.287406737741458	0.260215320810894	0.186375002694795	0.112778805632805	0.356706193861503	0.423980380424331	0.113050354018348	0.186546266202988	0.364220195109122	0.441236639950146	0.287067693392159	0.445885679568321	0.444426480875576	0.0295996053180637	0.118653848791945	0.409936421890269	0.308889201651708	0.191967216097857
0.284168558224301	0.0355853710561583	0.311662549770006	0.285380167541649	0.00945397723005231	0.365533379251534	0.255204285635267	0.433223005077238	0.0812153816437566	0.206322962629676	0.254520664385257	0.313769170696508	0.185506285629064	0.0342051476024756	0.104177009383326	0.136128253966126	0.463183022957370	0.121411427911058	0.481653506641319	0.391721292436789	0.280010442759543	0.338834168547527	0.116048188482717	0.0232210412080730	0.152026696875157	0.396545364086820	0.111424330732876	0.443328854849762	0.168835023785652	0.212648465281031	0.428271845815711	0.280339432320888	0.157272980648446	0.292963711538118	0.467877198999646	0.459649089290083	0.311457402057327	0.381460140769239	0.470879808035714	0.352729362305225	0.00602734186281301	0.255546351889092	0.0907070558198411	0.0456541518066225	0.408875693501056	0.253646365810361	0.000908124265888655	0.251886280765023	0.0889239502704050	0.135707410900366
0.411586086597711	0.282995177955994	0.0278135023331252	0.0256823366907764	0.374880657351584	0.226613440195658	0.188155208357948	0.373483760261522	0.462279778895825	0.273489755977325	0.448238686081325	0.0321948438793270	0.173568631227044	0.469025932100312	0.349189865711852	0.255655103977252	0.401743086557792	0.469835002210147	0.0559062576890383	0.419725157409379	0.393969834902544	0.386769939396545	0.279396911044431	0.254891600784323	0.443743568770179	0.0235780056056230	0.414439477702218	0.268167741779037	0.449039847357952	0.167781199880221	0.165763788456198	0.206327509309873	0.442493918498533	0.140474588175492	0.406024853932374	0.422433260135729	0.297019571364538	0.308163875434974	0.331601274566778	0.379240495633594	0.132963255846090	0.295491355116426	0.0864497861717467	0.00491619769790969	0.351822625338511	0.482562835674126	0.223989614648276	0.484917718864839	0.163947194329407	0.242459926663431
0.218183621308383	0.00696974341122741	0.117272171444029	0.421378721907043	0.192772247998524	0.489804442500953	0.433670289647477	0.251348461801198	0.208594752142648	0.382763997329907	0.225730024568366	0.419789649747696	0.307550937625974	0.0929631157893089	0.0438308531304099	0.490139113057257	0.207396567276872	0.0696358097184762	0.160144875800613	0.228626351435329	0.0771974759045547	0.379397450660483	0.497723705970466	0.450499966236131	0.0438326991973569	0.0606115162202894	0.238758264313268	0.462477657349506	0.137787928716025	0.239904236597648	0.365847073917254	0.134506592206849	0.240685452155794	0.133889093188961	0.00484667272082329	0.245233496500181	0.318805920958010	0.00322427803193781	0.192731116369007	0.120312625214301	0.366302122372536	0.486296717491173	0.438433902166252	0.396549613075489	0.493022540970989	0.167409083932803	0.0419904529760747	0.243933038329013	0.0120602353520409	0.379693635992101
0.448727388120554	0.114270687135952	0.275438916907332	0.368072523853333	0.250257765575455	0.387977860781829	0.0359895887775195	0.288581851448638	0.164490366780644	0.106657602355154	0.192757071972915	0.444075890200164	0.126688121777638	0.491480008384485	0.413307660027324	0.0923420603871677	0.154848692215163	0.0455393538061342	0.498517772479942	0.210651879808459	0.406169307110726	0.455635381193258	0.122925168537386	0.286571312060044	0.412571683294331	0.299619582186189	0.420360931721395	0.367094416058237	0.161486894722176	0.424562994428742	0.422235987862033	0.382731011654430	0.169134323724081	0.382487800856578	0.427832029847889	0.130100784216510	0.0927940260663834	0.0153770188277168	0.112738229777465	0.256674990686733	0.125225509546269	0.268873519770875	0.325156527400512	0.232572802495714	0.389746500704438	0.163866976305173	0.458524922806966	0.358070773557437	0.472217104934567	0.184665717470158
0.156789457956874	0.212898542183226	0.247475427050583	0.402980025771350	0.452049303404160	0.102469929173566	0.374350238913507	0.146029329227823	0.285417992375198	0.305360622700262	0.278905206289476	0.473681162691741	0.210459328224023	0.0798516736803480	0.215954890947657	0.0702291729295181	0.171574256766630	0.0480236471658001	0.330980045637555	0.320702385441684	0.341203680311901	0.450849905381376	0.140112372167628	0.00165476033748629	0.156835850876703	0.283047056224551	0.00419776222144458	0.211618045595760	0.293129924152000	0.0905983361652122	0.144066594464698	0.103228575088610	0.196921407809369	0.412207802525894	0.275835466337197	0.363074186373554	0.489298673033852	0.125484820454084	0.205353311632908	0.127292926915437	0.116920183684801	0.234328392092919	0.259574605753783	0.250012441764849	0.474590430789751	0.147060527871001	0.219596498921092	0.0396918360605411	0.338484019131415	0.277717242887899
0.360366537416165	0.396422517430192	0.327227914812899	0.280798104454670	0.224093674837705	0.158419358306257	0.0240600878988866	0.256889945317787	0.0104317674880188	0.276529090323399	0.109101169842065	0.176953381495227	0.171925664484439	0.431897704372030	0.154288973402619	0.449846733835837	0.245266441274051	0.398453181305418	0.204865277732918	0.357595084545327	0.241398529951801	0.292986332978404	0.142325705153742	0.0193292973799551	0.314495751680377	0.179234178392496	0.0601703677950575	0.00841192731388396	0.230109003694946	0.128000615385001	0.129707932697664	0.307317143328971	0.326878710924802	0.422175143528488	0.0403476463916161	0.410346007242666	0.227457280128801	0.429104676621985	0.450849394300020	0.0112630494346906	0.116641851129887	0.217304491201595	0.344537702719564	0.0144333587661757	0.00586187764648011	0.455035668431722	0.188879092761312	0.215848421196106	0.152650720149398	0.0521853359065866
0.114645472880261	0.179351640664059	0.493621547900337	0.451965330084215	0.160253509169657	0.104769803057636	0.118867463512175	0.0218993694839237	0.219472890711835	0.323682005499621	0.00972443168981185	0.218178080241619	0.241684773641048	0.320941106397212	0.418869173874616	0.103537422040997	0.422427951057099	0.0694699600895608	0.105634251473262	0.407172259387856	0.0186178100183397	0.223993264990413	0.0229532788724369	0.147745782420698	0.233717603009479	0.382698932995849	0.234362443512455	0.173337701327817	0.256935959262474	0.00627660586141299	0.187140443775367	0.470457862269884	0.130721820684725	0.0566996148247962	0.359946480137585	0.494404686557083	0.215095547113197	0.215898646170159	0.238796771960064	0.435249786973194	0.0201084345636209	0.108959809522042	0.327855906956845	0.393370637178229	0.0513043288225150	0.0463187318837406	0.343598275263297	0.363644205099860	0.148878808863862	0.490942320580286
0.0836190270175539	0.105066724433234	0.0161711034650318	0.278117089744048	0.0354939556779892	0.431662078773237	0.482377677442172	0.196606857855564	0.183394267396520	0.218080203560171	0.185280677014015	0.387856441002353	0.275127165369912	0.153100407931642	0.228267793094181	0.0369540748785178	0.0514075423042990	0.0513214304404118	0.476697603080309	0.0157555319853748	0.438446412938315	0.420163256682975	0.392037107661118	0.453869259879879	0.449385707472040	0.292202381586316	0.0295046829630660	0.0877949139539734	0.180137876291433	0.324117936704503	0.419391714562077	0.205257254523532	0.481323106361901	0.359105158642080	0.306821148740792	0.299716453123855	0.349871950790462	0.385769581541183	0.112760448675366	0.331573712879275	0.264488030263425	0.341500829267339	0.358937774471412	0.224141139981127	0.110831614224451	0.149806254390578	0.326756488339503	0.171968827579727	0.0358100815398477	0.375854408341878
0.0817779284356855	0.301150426966724	0.0289498860977614	0.318089852931320	0.461137805830673	0.392730319403504	0.457064364817417	0.432003233346985	0.455883099805511	0.389687868805512	0.0286343941370563	0.371962115293504	0.155201616726738	0.0121036320070436	0.0407469010686967	0.393137404065728	0.281627815900955	0.238649582456982	0.261648976148899	0.251539582121777	0.256141167799942	0.465235367088754	0.0531938968910464	0.0935032715308806	0.428329227811696	0.107805066887306	0.271808813960016	0.172591137187621	0.0128496094421085	0.339108282947294	0.00491652510770085	0.0133439762472831	0.395333166983969	0.395098657033750	0.468250770267130	0.380307369865595	0.0156740354303626	0.183282894014271	0.128006471468064	0.443670839775291	0.177632130274158	0.462825364573116	0.391707844173745	0.358803121703442	0.101726941344334	0.192516828055530	0.132456489372400	0.355239647366523	0.376386136305870	0.0321985619325900
0.269012476119599	0.216885841220884	0.483518133401025	0.229425847174112	0.392159759811080	0.109120126742044	0.312071617949258	0.408026861790385	0.136818730606429	0.0572014416583953	0.396587116966245	0.381558874783675	0.495495593274283	0.474004819342009	0.0537952480347719	0.437536708939961	0.126638853394319	0.0408649466576765	0.468915870035262	0.440102811183892	0.118802778737795	0.456193203947580	0.418245336726302	0.193946411478185	0.0190777019385044	0.497784977407483	0.143671755765565	0.343555794197894	0.453572071421059	0.159913108676516	0.255940534810008	0.252070760195342	0.0499834025870581	0.225213667724309	0.350267554449430	0.0769725008058368	0.174504101045497	0.354170778714957	0.333306401725053	0.469803416323213	0.322239231374820	0.136098763103693	0.331805458141981	0.0463345737230052	0.355734805019855	0.227757283098679	0.283900287087271	0.240453569411540	0.265799597483150	0.493455060791801
0.372008966606661	0.377837249445184	0.165998249882093	0.106204894065281	0.105955525758334	0.145823344775600	0.490424504692701	0.326105276133000	0.186882761438420	0.161766338449834	0.402421949999165	0.275374376342449	0.277133567441564	0.284467112191823	0.491056543722438	0.269812760107767	0.0608705644835073	0.296294107248908	0.221697002369372	0.227844612547355	0.0164521153583725	0.195569364056957	0.386410010211104	0.232334828561439	0.386962138726416	0.162135414315655	0.271320424137035	0.169621554851099	0.0547641212199196	0.464205508077679	0.379876082462278	0.0113838493580937	0.278401766929249	0.0556981996456403	0.0305424971637158	0.344670101319307	0.151095956794670	0.116702559118414	0.421106153650330	0.217145372695838	0.161947546141942	0.0110400512202715	0.0449804883623522	0.481573458013127	0.385380133838040	0.0536908653801777	0.332694793483611	0.00925113979547243	0.154269644018693	0.211903603884375
0.0871043079603990	0.252664817333322	0.266211506600273	0.498649273479851	0.352067703606948	0.438664233445240	0.484669484430076	0.122201814161755	0.455892422893934	0.483651354037828	0.274634917152572	0.391726422597076	0.308038311216102	0.128862301319270	0.307298375517029	0.274003203507328	0.0528469892008305	0.0737662657593197	0.0422698000163061	0.489582939842170	0.475396701265954	0.419359767838554	0.323702337351994	0.347144952352243	0.236372898203189	0.310024760601516	0.398003848703219	0.0888883106133710	0.104668271072264	0.205037859203182	0.191648808487031	0.129628708611767	0.207795058482061	0.395334259864375	0.00377289846895190	0.417635499955170	0.107002149732705	0.140556785016695	0.392876118124924	0.264834970597431	0.424213885158217	0.308567337123953	0.188728636225153	0.121381406275346	0.0609314595688498	0.318022879088474	0.369606884566563	0.0942755134622633	0.203419903174618	0.0145226433307817
0.367618031777246	0.418745282323232	0.451693966720835	0.129221684252422	0.106884070340941	0.176776858161702	0.0461665539984206	0.497813362081410	0.0360895605236127	0.431074366272253	0.244336824422450	0.420999656180176	0.00998422422760681	0.0833197707861706	0.140363686220001	0.351172855365685	0.347696353092458	0.453327793587431	0.117246014767184	0.361365599740122	0.0530699597586281	0.201497250302838	0.384458615936988	0.123492476186175	0.0800542205959787	0.367234813446710	0.244597001242853	0.282360671538967	0.185778081617288	0.131316351989419	0.134375280115639	0.0836711325318243	0.132957279556590	0.479372546300115	0.0814618286525569	0.383227826094162	0.460011895113772	0.379333302945368	0.269296906392057	0.158198331279992	0.200189592075485	0.0159310650759361	0.336785702282605	0.274769388343124	0.267837018950960	0.154005927214719	0.0129690577772547	0.220652901454187	0.226896968872794	0.0483338155285035
0.325404938791434	0.0133200433687263	0.412599620326735	0.112370889610365	0.347790842871148	0.467531927599078	0.0135270981270080	0.247352622890300	0.0523121053651771	0.435563140854786	0.342375313879219	0.259400026482265	0.456642739273800	0.220172310288429	0.0283261530597568	0.431383959774818	0.439186459483625	0.174648379940618	0.379055375420081	0.350775191824377	0.115454572988442	0.00919316614045934	0.0552575951566001	0.417785714305332	0.366640182936272	0.318494258649587	0.160877203695789	0.382900520611338	0.346542866910450	0.293644391119083	0.451705414715270	0.414982814053293	0.230432085112896	0.388109086709723	0.327820583775750	0.0159803459154441	0.269108895708435	0.0506019275063183	0.452786945304031	0.347326872312703	0.106356622089543	0.444317560419086	0.115776472821435	0.0646520712337015	0.390430697996509	0.438645623068331	0.232403173973853	0.453127355517452	0.451880681763913	0.164864858510225
0.407671596859412	0.389755957998867	0.149229266586718	0.466710163189642	0.00706936871150626	0.403609422698672	0.0242156989712234	0.319428628133148	0.332325996561311	0.136088896212732	0.481611588421802	0.238548871397263	0.309823348109728	0.0901654990452135	0.196648324689092	0.434571643445374	0.491037959291518	0.149001834475873	0.215376342809490	0.184985842900842	0.190752264924988	0.208055415727198	0.126785303811416	0.200367473702255	0.0240405701596295	0.326821102635031	0.183382174880219	0.268428650988342	0.232504262168117	0.0913319583907901	0.478272103009767	0.212956503194914	0.100699828155433	0.0502069326142063	0.461985426452907	0.114294568727905	0.444736693844827	0.198232286320777	0.143931845240614	0.478049153627494	0.309494970336242	0.146339453389017	0.0704623553481565	0.00361072616398850	0.184330936919267	0.401331880527006	0.0666950141296773	0.469799982445148	0.134326603382034	0.335440663419322
[truncated: 143 more columns]
