# Supplementary material for: A novel user-centric happiness model for personalized tour recommendations
Source: PeerJ Comput Sci. 2025 Apr 22;11:e2837. doi: 10.7717/peerj-cs.2837 (PMC12192884; doi:10.7717/peerj-cs.2837)
Supplement: Supplemental Information 3 [file peerj-cs-11-2837-s003.zip › HM/pr01_10/pr04/Distance.txt]

0	72.4222	73.8356	37.7967	85.0248	63.7407	53.3536	39.5521	52.1104	36.1194	16.8793	92.2067	21.1612	24.611	19.1146	32.7278	28.0911	59.0209	21.0809	48.4481	110.738	98.156	12.0165	72.0044	35.9877	52.9318	63.4425	3.82748	40.8918	51.9034	81.9536	59.6524	44.899	30.4719	25.2506	84.8618	28.8694	57.3243	30.7249	36.9728	94.6024	46.7858	49.8883	67.714	54.2667	83.3428	75.5405	38.7863	104.695	40.6101
72.4222	0	145.103	102.035	20.4298	128.45	62.5151	111.531	49.0475	88.4643	63.5842	149.797	89.5195	96.2428	89.2677	72.4338	79.1432	40.8978	66.6576	84.4498	42.5257	163.742	61.7118	25.3954	62.0274	123.729	62.3689	70.2653	58.7301	63.1325	153.632	13.0797	102.474	42.9516	75.3326	152.156	50.0174	45.9462	97.8485	76.599	34.667	54.6595	92.175	63.2882	41.7883	35.6683	147.953	73.7128	90.7144	53.2692
73.8356	145.103	0	64.8436	154.756	30.7293	103.829	41.5462	111.156	64.8742	87.7342	89.1284	55.6752	49.2576	62.0992	80.0438	83.9338	121.151	80.1205	100.151	184.529	36.6434	85.6851	139.22	102.656	41.3091	113.573	76.8059	96.5912	102.111	9.1676	132.772	53.268	102.156	84.9751	23.4509	101.816	117.222	61.5296	94.3372	168.331	103.602	73.2424	117.415	116.692	147.895	20.5338	98.1894	144.972	100.128
37.7967	102.035	64.8436	0	117.945	71.6725	90.7944	24.1362	89.8444	64.9096	38.7712	54.4687	42.5779	34.8183	20.0149	68.1313	24.2228	96.2638	58.1381	35.6307	134.283	98.792	43.1131	107.127	44.509	26.5596	101.051	37.2308	78.5328	89.2728	69.8718	88.9989	66.6361	65.0244	27.3432	84.3771	52.0603	94.9214	8.04997	32.2254	115.531	84.5691	79.9126	105.349	91.5747	119.283	56.0371	36.3177	141.95	78.4059
85.0248	20.4298	154.756	117.945	0	134.805	60.931	124.572	48.3455	93.7374	79.1802	167.774	99.3257	107.282	103.21	77.2399	96.1993	38.0511	74.661	103.552	47.267	169.494	75.7008	17.428	80.6072	137.717	57.3392	83.5537	61.3714	62.0421	163.617	30.9023	107.795	54.5547	92.2066	159.026	66.8592	43.3164	112.94	94.9185	47.823	55.5334	94.2062	56.8441	41.1196	19.8368	159.904	92.3487	77.0428	56.5385
63.7407	128.45	30.7293	71.6725	134.805	0	78.6851	48.5078	88.1258	41.137	80.2391	110.465	42.5977	41.9477	60.0988	57.6045	83.2869	98.5881	61.8311	102.91	170.009	35.3642	75.4513	118.166	98.3229	56.9459	87.5479	67.435	73.9084	77.057	38.9542	117.238	27.301	86.5058	82.8138	24.3184	92.4339	94.0438	65.4246	94.1663	155.957	80.4826	45.4215	91.0284	94.5561	125.112	49.1015	97.3846	115.649	78.3721
53.3536	62.5151	103.829	90.7944	60.931	78.6851	0	85.5173	13.4683	38.9553	61.1608	145.245	54.5889	64.6029	71.0695	25.1114	79.0164	22.9419	32.6702	96.683	104.328	111.585	53.0219	43.507	76.3709	100.336	10.5569	54.882	12.7095	1.74153	112.997	56.5052	51.5939	38.9212	75.2546	102.838	59.9626	17.6296	83.2472	84.8624	96.4937	9.72311	34.4748	14.8642	20.8188	47.4242	114.34	84.9079	51.359	15.4768
39.5521	111.531	41.5462	24.1362	124.572	48.5078	85.5173	0	88.1918	51.9328	49.5082	66.1529	31.1282	21.0543	22.7457	60.6334	42.6556	96.5541	54.4007	58.7421	148.056	74.6787	49.8366	111.2	62.075	14.8357	96.073	41.3092	74.7209	83.8248	47.6187	98.5801	49.1073	70.023	44.0923	60.2612	64.0181	93.9597	19.9853	52.8649	130.564	81.5882	66.1107	100.367	91.7749	122.029	37.071	56.7683	134.576	76.2979
52.1104	49.0475	111.156	89.8444	48.3455	88.1258	13.4683	88.1918	0	47.1627	56.2001	144.084	58.4555	68.0075	70.9665	31.1527	74.8677	10.546	33.7937	90.72	90.918	122.076	48.757	30.985	68.9858	102.764	16.1965	52.7173	14.5647	14.1735	120.275	43.4051	60.8293	30.5265	70.8663	112.441	52.0604	6.06861	82.8218	79.1943	83.0999	7.65364	45.9074	19.2888	7.43752	37.0335	119.744	78.6373	56.2994	11.895
36.1194	88.4643	64.8742	64.9096	93.7374	41.137	38.9553	51.9328	47.1627	0	52.049	116.848	22.3993	31.5567	45.6564	16.4974	63.4871	57.5501	23.5027	84.2296	130.642	75.8185	44.6476	77.0304	71.3168	66.4217	48.7956	39.7067	32.8078	37.2388	74.0418	78.0594	14.108	48.4033	61.103	65.437	60.1748	53.1517	56.8677	72.9877	118.07	39.5094	15.0072	52.7436	53.4443	84.1962	76.1811	74.9048	83.6565	37.2445
16.8793	63.5842	87.7342	38.7712	79.1802	80.2391	61.1608	49.5082	56.2001	52.049	0	90.239	37.8429	39.5634	26.7629	45.3744	18.8413	60.5081	32.6864	35.6564	98.5617	114.198	8.3988	68.9237	19.3028	60.5083	70.1819	13.0545	48.5161	60.013	95.2932	50.5062	61.6711	27.5563	14.7487	100.605	14.5112	60.2919	34.2689	23.7741	81.1631	52.8178	64.894	74.1913	56.1179	81.46	86.5712	24.3376	111.809	46.3372
92.2067	149.797	89.1284	54.4687	167.774	110.465	145.245	66.1529	144.084	116.848	90.239	0	94.6675	85.3146	74.2384	122.162	71.9312	149.993	112.577	66.7983	174.919	125.39	96.1922	159.01	87.829	53.9453	155.519	91.367	133.001	143.712	88.4052	137.309	115.256	117.689	76.0389	112.572	101.02	148.989	62.0369	73.2092	154.95	138.992	131.549	159.817	145.387	171.675	69.9845	76.2702	196.315	132.778
21.1612	89.5195	55.6752	42.5779	99.3257	42.5977	54.5889	31.1282	58.4555	22.3993	37.8429	94.6675	0	10.0769	23.8359	29.566	44.2878	67.6108	25.2174	65.0635	129.659	77.2466	32.8773	84.3111	56.4844	45.9563	65.1258	24.8969	44.3945	52.8777	64.3861	77.3767	25.8976	46.5785	42.7575	64.249	49.8601	64.4162	34.5559	54.6959	114.468	51.4242	37.3708	69.3958	62.9227	93.9526	61.5034	57.3206	103.501	46.7074
24.611	96.2428	49.2576	34.8183	107.282	41.9477	64.6029	21.0543	68.0075	31.5567	39.5634	85.3146	10.0769	0	18.6204	39.6249	41.4724	76.8708	34.3668	61.5779	135.272	74.8228	36.5511	92.8311	56.7091	35.8798	75.1491	27.7418	54.1595	62.8979	57.5079	83.7168	31.824	53.4542	40.868	61.0799	53.0632	73.9036	27.0724	52.3146	119.205	61.1349	46.253	79.4282	72.1346	102.939	52.7188	55.4581	113.543	56.1703
19.1146	89.2677	62.0992	20.0149	103.21	60.0988	71.0695	22.7457	70.9665	45.6564	26.7629	74.2384	23.8359	18.6204	0	48.1188	23.264	78.1185	38.4102	42.988	125.314	91.5763	27.6511	90.8237	40.6051	34.5627	81.424	19.7522	59.0002	69.5142	69.1761	76.2436	49.3198	48.8495	23.3404	77.4295	41.2724	76.3073	12.2022	34.1544	107.862	65.276	60.6323	85.7386	73.3572	102.362	59.8095	37.5558	122.077	59.2914
32.7278	72.4338	80.0438	68.1313	77.2399	57.6045	25.1114	60.6334	31.1527	16.4974	45.3744	122.162	29.566	39.6249	48.1188	0	60.5978	41.3549	12.6974	80.3379	114.806	92.2971	37.0777	60.5709	63.6921	75.4689	35.6065	35.3757	16.6072	23.3838	89.1779	62.556	30.5757	34.3339	57.4033	81.8816	49.9363	37.2094	60.2665	68.5345	103.017	23.5633	21.7749	39.8549	37.1117	68.098	89.4711	69.6124	74.4378	20.7711
28.0911	79.1432	83.9338	24.2228	96.1993	83.2869	79.0164	42.6556	74.8677	63.4871	18.8413	71.9312	44.2878	41.4724	23.264	60.5978	0	79.3489	48.3769	20.8488	110.104	114.701	26.1962	87.0973	20.3641	49.7988	88.4126	25.2223	66.307	77.7559	90.2741	66.2749	70.127	46.3273	4.14164	100.477	29.358	79.0873	23.2451	10.8917	91.3087	71.1043	77.7433	92.5077	74.955	99.8394	78.4679	14.3932	130.074	64.6269
59.0209	40.8978	121.151	96.2638	38.0511	98.5881	22.9419	96.5541	10.546	57.5501	60.5081	149.993	67.6108	76.8708	78.1185	41.3549	79.3489	0	42.5088	93.5042	81.8464	132.615	53.8455	20.6278	70.86	110.91	21.4886	59.0659	24.7714	23.9996	130.24	37.5065	71.3033	33.2228	75.244	122.906	53.9254	5.33287	89.6314	82.4008	75.4773	18.1253	56.3801	22.7987	4.78656	26.762	129.093	81.3386	56.0772	21.0739
21.0809	66.6576	80.1205	58.1381	74.661	61.8311	32.6702	54.4007	33.7937	23.5027	32.6864	112.577	25.2174	34.3668	38.4102	12.6974	48.3769	42.5088	0	67.8065	108.239	97.1707	24.3804	59.2226	51.0462	69.0085	43.0181	23.2508	20.703	31.1359	89.0342	55.4635	36.6987	25.0925	45.03	85.5126	37.7972	39.6053	50.5791	55.9664	94.907	27.3149	33.381	47.3358	37.7835	68.7399	86.7069	56.955	83.8485	21.9032
48.4481	84.4498	100.151	35.6307	103.552	102.91	96.683	58.7421	90.72	84.2296	35.6564	66.7983	65.0635	61.5779	42.988	80.3379	20.8488	93.5042	67.8065	0	108.292	132.913	44.0041	97.5307	23.3409	61.8602	105.399	45.2401	84.0971	95.5837	105.468	72.6527	90.936	60.508	23.1995	118.536	39.7191	94.1613	38.8779	11.8929	88.4351	88.0612	98.3166	109.29	89.5217	110.683	91.4507	12.1656	146.857	81.6194
110.738	42.5257	184.529	134.283	47.267	170.009	104.328	148.056	90.918	130.642	98.5617	174.919	129.659	135.272	125.314	114.806	110.104	81.8464	108.239	108.292	0	205.371	99.0611	62.7273	90.165	158.628	102.811	107.953	101.239	105.09	192.69	52.778	144.55	83.5655	106.985	193.335	84.052	87.1231	131.789	104.183	20.0851	96.9527	134.7	102.971	83.5139	66.9387	185.095	100.433	123.799	95.7892
98.156	163.742	36.6434	98.792	169.494	35.3642	111.585	74.6787	122.076	75.8185	114.198	125.39	77.2466	74.8228	91.5763	92.2971	114.701	132.615	97.1707	132.913	205.371	0	110.063	152.606	131.46	77.3807	119.537	101.727	108.226	110.058	37.4042	152.598	61.7215	121.867	114.888	14.4178	127.015	127.839	94.1106	125.526	191.236	114.508	77.2058	122.597	128.808	158.765	55.5593	129.076	142.002	112.955
12.0165	61.7118	85.6851	43.1131	75.7008	75.4513	53.0219	49.8366	48.757	44.6476	8.3988	96.1922	32.8773	36.5511	27.6511	37.0777	26.1962	53.8455	24.3804	44.0041	99.0611	110.063	0	64.0686	26.907	62.2103	62.2525	8.89716	40.3363	51.8288	93.6824	48.7437	55.1353	21.9166	22.3012	96.8427	16.984	53.1809	37.3927	32.1122	82.6663	44.9224	56.98	66.3265	49.2995	76.1708	86.4968	32.7338	103.913	38.4412
72.0044	25.3954	139.22	107.127	17.428	118.166	43.507	111.2	30.985	77.0304	68.9237	159.01	84.3111	92.8311	90.8237	60.5709	87.0973	20.6278	59.2226	97.5307	62.7273	152.606	64.0686	0	74.1898	124.925	40.3413	71.0898	44.3798	44.6143	148.193	28.6205	91.0068	42.1763	82.9776	142.452	58.544	25.8887	101.393	87.6484	59.2716	38.2912	76.8873	40.2609	23.8735	13.1951	145.541	85.6817	65.319	39.8002
35.9877	62.0274	102.656	44.509	80.6072	98.3229	76.3709	62.075	68.9858	71.3168	19.3028	87.829	56.4844	56.7091	40.6051	63.6921	20.3641	70.86	51.0462	23.3409	90.165	131.46	26.907	74.1898	0	70.107	84.3135	32.1732	64.1876	75.4659	109.486	49.7935	80.8821	38.4618	18.0493	117.536	16.992	71.9276	43.3475	14.6469	71.1156	67.221	83.887	87.9922	67.0915	87.344	98.4921	11.7424	125.283	60.9539
52.9318	123.729	41.3091	26.5596	137.717	56.9459	100.336	14.8357	102.764	66.4217	60.5083	53.9453	45.9563	35.8798	34.5627	75.4689	49.7988	110.91	69.0085	61.8602	158.628	77.3807	62.2103	124.925	70.107	0	110.893	54.1658	89.4426	98.6465	44.7524	110.675	62.4187	83.2408	52.2236	63.3089	74.8572	108.473	26.9291	58.663	140.449	96.2667	80.2922	115.19	106.125	136.064	29.5911	62.7459	149.357	90.8709
63.4425	62.3689	113.573	101.051	57.3392	87.5479	10.5569	96.073	16.1965	48.7956	70.1819	155.519	65.1258	75.1491	81.424	35.6065	88.4126	21.4886	43.0181	105.399	102.811	119.537	62.2525	40.3413	84.3135	110.893	0	64.7652	22.5507	12.2515	122.736	58.4829	60.8124	46.0564	84.5536	111.476	67.546	16.7019	93.5776	93.6821	96.9656	17.366	42.4465	4.3257	21.6384	41.4082	124.591	93.452	41.6621	23.8448
3.82748	70.2653	76.8059	37.2308	83.5537	67.435	54.882	41.3092	52.7173	39.7067	13.0545	91.367	24.8969	27.7418	19.7522	35.3757	25.2223	59.0659	23.2508	45.2401	107.953	101.727	8.89716	71.0898	32.1732	54.1658	64.7652	0	42.2686	53.498	84.7857	57.3738	48.7091	29.1068	22.1105	88.3454	25.3973	57.7043	30.6353	33.6266	91.5302	47.8202	53.2528	68.9933	54.36	82.7432	77.7576	35.2671	106.231	41.5004
40.8918	58.7301	96.5912	78.5328	61.3714	73.9084	12.7095	74.7209	14.5647	32.8078	48.5161	133.001	44.3945	54.1595	59.0002	16.6072	66.307	24.7714	20.703	84.0971	101.239	108.226	40.3363	44.3798	64.1876	89.4426	22.5507	42.2686	0	11.4974	105.712	50.4684	46.6711	27.8398	62.5502	98.2228	48.1118	20.6313	71.1169	72.2527	91.2085	7.09066	33.5249	26.8278	20.6483	51.4963	105.412	72.3984	63.9746	5.52429
51.9034	63.1325	102.111	89.2728	62.0421	77.057	1.74153	83.8248	14.1735	37.2388	60.013	143.712	52.8777	62.8979	69.5142	23.3838	77.7559	23.9996	31.1359	95.5837	105.09	110.058	51.8288	44.6143	75.4659	98.6465	12.2515	53.498	11.4974	0	111.279	56.7978	49.936	38.2843	74.0222	101.23	59.1614	18.7299	81.6992	83.7449	96.9575	9.47314	33.0116	16.5436	21.5972	48.8533	112.598	83.8565	52.7914	14.7574
81.9536	153.632	9.1676	69.8718	163.617	38.9542	112.997	47.6187	120.275	74.0418	95.2932	88.4052	64.3861	57.5079	69.1761	89.1779	90.2741	130.24	89.0342	105.468	192.69	37.4042	93.6824	148.193	109.486	44.7524	122.736	84.7857	105.712	111.279	0	141.199	62.3629	110.716	91.6085	26.4844	109.537	126.343	67.3981	100.413	176.205	112.731	82.2771	126.571	125.763	156.974	18.4341	104.351	153.873	109.202
59.6524	13.0797	132.772	88.9989	30.9023	117.238	56.5052	98.5801	43.4051	78.0594	50.5062	137.309	77.3767	83.7168	76.2436	62.556	66.2749	37.5065	55.4635	72.6527	52.778	152.598	48.7437	28.6205	49.7935	110.675	58.4829	57.3738	50.4684	56.7978	141.199	0	91.8729	30.9096	62.4156	140.654	37.037	41.8106	84.7692	64.2232	40.7643	47.6427	83.2435	60.2509	36.8838	41.2532	135.119	61.5331	91.7197	44.9496
44.899	102.474	53.268	66.6361	107.795	27.301	51.5939	49.1073	60.8293	14.108	61.6711	115.256	25.8976	31.824	49.3198	30.5757	70.127	71.3033	36.6987	90.936	144.55	61.7215	55.1353	91.0068	80.8821	62.4187	60.8124	48.7091	46.6711	49.936	62.3629	91.8729	0	61.7907	68.4139	51.6124	71.5443	66.7428	58.8822	80.3965	131.6	53.1897	20.1662	64.4865	67.3154	97.811	66.9392	82.8408	92.2401	51.2678
30.4719	42.9516	102.156	65.0244	54.5547	86.5058	38.9212	70.023	30.5265	48.4033	27.5563	117.689	46.5785	53.4542	48.8495	34.3339	46.3273	33.2228	25.0925	60.508	83.5655	121.867	21.9166	42.1763	38.4618	83.2408	46.0564	29.1068	27.8398	38.2843	110.716	30.9096	61.7907	0	42.1967	109.777	21.5428	33.6554	59.2192	49.2352	69.8171	29.3671	56.0487	49.6149	29.0608	54.2755	105.687	48.3612	86.8217	23.5314
25.2506	75.3326	84.9751	27.3432	92.2066	82.8138	75.2546	44.0923	70.8663	61.103	14.7487	76.0389	42.7575	40.868	23.3404	57.4033	4.14164	75.244	45.03	23.1995	106.985	114.888	22.3012	82.9776	18.0493	52.2236	84.5536	22.1105	62.5502	74.0222	91.6085	62.4156	68.4139	42.1967	0	100.765	25.42	75.0302	25.358	11.9912	88.4015	67.2215	75.1188	88.625	70.8655	95.7066	80.4457	14.6536	126.215	60.7392
84.8618	152.156	23.4509	84.3771	159.026	24.3184	102.838	60.2612	112.441	65.437	100.605	112.572	64.249	61.0799	77.4295	81.8816	100.477	122.906	85.5126	118.536	193.335	14.4178	96.8427	142.452	117.536	63.3089	111.476	88.3454	98.2228	101.23	26.4844	140.654	51.6124	109.777	100.765	0	113.721	118.352	79.7138	111.275	178.654	104.799	69.0974	114.834	118.87	149.417	43.4971	114.864	137.391	102.653
28.8694	50.0174	101.816	52.0603	66.8592	92.4339	59.9626	64.0181	52.0604	60.1748	14.5112	101.02	49.8601	53.0632	41.2724	49.9363	29.358	53.9254	37.7972	39.7191	84.052	127.015	16.984	58.544	16.992	74.8572	67.546	25.3973	48.1118	59.1614	109.537	37.037	71.5443	21.5428	25.42	113.721	0	54.9357	48.3235	29.1781	66.7386	50.621	71.177	71.1492	50.109	71.5529	101.078	27.5911	108.342	44.4876
57.3243	45.9462	117.222	94.9214	43.3164	94.0438	17.6296	93.9597	6.06861	53.1517	60.2919	148.989	64.4162	73.9036	76.3073	37.2094	79.0873	5.33287	39.6053	94.1613	87.1231	127.839	53.1809	25.8887	71.9276	108.473	16.7019	57.7043	20.6313	18.7299	126.343	41.8106	66.7428	33.6554	75.0302	118.352	54.9357	0	88.0455	82.8214	80.4299	13.6669	51.3287	18.5869	5.27706	31.0698	125.759	82.0165	53.7723	17.7336
30.7249	97.8485	61.5296	8.04997	112.94	65.4246	83.2472	19.9853	82.8218	56.8677	34.2689	62.0369	34.5559	27.0724	12.2022	60.2665	23.2451	89.6314	50.5791	38.8779	131.789	94.1106	37.3927	101.393	43.3475	26.9291	93.5776	30.6353	71.1169	81.6992	67.3981	84.7692	58.8822	59.2192	25.358	79.7138	48.3235	88.0455	0	33.028	113.525	77.3057	71.8724	97.8881	84.9001	113.277	55.2262	36.9994	134.279	71.2416
36.9728	76.599	94.3372	32.2254	94.9185	94.1663	84.8624	52.8649	79.1943	72.9877	23.7741	73.2092	54.6959	52.3146	34.1544	68.5345	10.8917	82.4008	55.9664	11.8929	104.183	125.526	32.1122	87.6484	14.6469	58.663	93.6821	33.6266	72.2527	83.7449	100.413	64.2232	80.3965	49.2352	11.9912	111.275	29.1781	82.8214	33.028	0	84.8154	76.3269	86.8489	97.6122	78.296	100.702	87.8673	4.09258	135.211	69.8692
94.6024	34.667	168.331	115.531	47.823	155.957	96.4937	130.564	83.0999	118.07	81.1631	154.95	114.468	119.205	107.862	103.017	91.3087	75.4773	94.907	88.4351	20.0851	191.236	82.6663	59.2716	71.1156	140.449	96.9656	91.5302	91.2085	96.9575	176.205	40.7643	131.6	69.8171	88.4015	178.654	66.7386	80.4299	113.525	84.8154	0	88.0551	123.954	97.9535	76.0363	67.1434	167.626	80.9801	124.026	85.6855
46.7858	54.6595	103.602	84.5691	55.5334	80.4826	9.72311	81.5882	7.65364	39.5094	52.8178	138.992	51.4242	61.1349	65.276	23.5633	71.1043	18.1253	27.3149	88.0612	96.9527	114.508	44.9224	38.2912	67.221	96.2667	17.366	47.8202	7.09066	9.47314	112.731	47.6427	53.1897	29.3671	67.2215	104.799	50.621	13.6669	77.3057	76.3269	88.0551	0	38.7001	21.4043	14.4238	44.6868	112.5	76.1466	59.0026	6.48411
49.8883	92.175	73.2424	79.9126	94.2062	45.4215	34.4748	66.1107	45.9074	15.0072	64.894	131.549	37.3708	46.253	60.6323	21.7749	77.7433	56.3801	33.381	98.3166	134.7	77.2058	56.98	76.8873	83.887	80.2922	42.4465	53.2528	33.5249	33.0116	82.2771	83.2435	20.1662	56.0487	75.1188	69.0974	71.177	51.3287	71.8724	86.8489	123.954	38.7001	0	45.7377	53.0894	81.8637	87.0351	88.4883	72.0772	38.923
67.714	63.2882	117.415	105.349	56.8441	91.0284	14.8642	100.367	19.2888	52.7436	74.1913	159.817	69.3958	79.4282	85.7386	39.8549	92.5077	22.7987	47.3358	109.29	102.971	122.597	66.3265	40.2609	87.9922	115.19	4.3257	68.9933	26.8278	16.5436	126.571	60.2509	64.4865	49.6149	88.625	114.834	71.1492	18.5869	97.8881	97.6122	97.9535	21.4043	45.7377	0	23.7883	39.9419	128.676	97.3012	37.6187	27.8857
54.2667	41.7883	116.692	91.5747	41.1196	94.5561	20.8188	91.7749	7.43752	53.4443	56.1179	145.387	62.9227	72.1346	73.3572	37.1117	74.955	4.78656	37.7835	89.5217	83.5139	128.808	49.2995	23.8735	67.0915	106.125	21.6384	54.36	20.6483	21.5972	125.763	36.8838	67.3154	29.0608	70.8655	118.87	50.109	5.27706	84.9001	78.296	76.0363	14.4238	53.0894	23.7883	0	31.2178	124.419	77.3613	58.9204	16.5645
83.3428	35.6683	147.895	119.283	19.8368	125.112	47.4242	122.029	37.0335	84.1962	81.46	171.675	93.9526	102.939	102.362	68.098	99.8394	26.762	68.7399	110.683	66.9387	158.765	76.1708	13.1951	87.344	136.064	41.4082	82.7432	51.4963	48.8533	156.974	41.2532	97.811	54.2755	95.7066	149.417	71.5529	31.0698	113.277	100.702	67.1434	44.6868	81.8637	39.9419	31.2178	0	155.446	98.8002	57.2205	47.7724
75.5405	147.953	20.5338	56.0371	159.904	49.1015	114.34	37.071	119.744	76.1811	86.5712	69.9845	61.5034	52.7188	59.8095	89.4711	78.4679	129.093	86.7069	91.4507	185.095	55.5593	86.4968	145.541	98.4921	29.5911	124.591	77.7576	105.412	112.598	18.4341	135.119	66.9392	105.687	80.4457	43.4971	101.078	125.759	55.2262	87.8673	167.626	112.5	87.0351	128.676	124.419	155.446	0	91.9231	159.058	108.117
38.7863	73.7128	98.1894	36.3177	92.3487	97.3846	84.9079	56.7683	78.6373	74.9048	24.3376	76.2702	57.3206	55.4581	37.5558	69.6124	14.3932	81.3386	56.955	12.1656	100.433	129.076	32.7338	85.6817	11.7424	62.7459	93.452	35.2671	72.3984	83.8565	104.351	61.5331	82.8408	48.3612	14.6536	114.864	27.5911	82.0165	36.9994	4.09258	80.9801	76.1466	88.4883	97.3012	77.3613	98.8002	91.9231	0	134.832	69.7319
104.695	90.7144	144.972	141.95	77.0428	115.649	51.359	134.576	56.2994	83.6565	111.809	196.315	103.501	113.543	122.077	74.4378	130.074	56.0772	83.8485	146.857	123.799	142.002	103.913	65.319	125.283	149.357	41.6621	106.231	63.9746	52.7914	153.873	91.7197	92.2401	86.8217	126.215	137.391	108.342	53.7723	134.279	135.211	124.026	59.0026	72.0772	37.6187	58.9204	57.2205	159.058	134.832	0	65.4867
40.6101	53.2692	100.128	78.4059	56.5385	78.3721	15.4768	76.2979	11.895	37.2445	46.3372	132.778	46.7074	56.1703	59.2914	20.7711	64.6269	21.0739	21.9032	81.6194	95.7892	112.955	38.4412	39.8002	60.9539	90.8709	23.8448	41.5004	5.52429	14.7574	109.202	44.9496	51.2678	23.5314	60.7392	102.653	44.4876	17.7336	71.2416	69.8692	85.6855	6.48411	38.923	27.8857	16.5645	47.7724	108.117	69.7319	65.4867	0
29.8036	79.0475	71.6323	62.6212	84.9547	49.9038	33.2838	53.1706	39.5289	9.57399	44.5857	116.044	22.0676	32.1209	42.7123	8.44222	57.8448	49.6347	14.1278	78.2377	121.144	84.9209	36.7348	68.5221	63.6322	67.9821	43.6769	33.0451	24.9648	31.5444	80.7595	68.5169	23.4287	38.8551	55.0481	74.0754	51.4993	45.5936	54.6211	66.6715	108.496	31.9716	20.3142	47.8669	45.3004	76.3955	81.114	68.2198	81.4334	28.8047
59.7909	19.621	129.836	93.5816	25.2891	111.073	42.9145	99.3215	29.453	70.4015	55.0218	144.789	74.2588	82.0427	78.1543	54.0542	72.8621	21.9442	49.9565	82.8394	61.8793	146.141	50.8355	14.7015	59.4991	112.589	43.355	58.4358	39.4966	43.5135	138.629	16.1791	84.5043	29.3509	68.7677	135.107	44.0205	26.7081	88.214	73.0459	53.775	35.0939	73.0212	44.718	22.274	27.8874	134.628	71.0171	75.5526	34.1338
53.5694	53.9181	122.16	62.9294	74.0951	116.95	84.8678	81.5304	75.0322	87.1208	36.7727	100.63	74.6154	75.7318	60.0876	77.0864	39.3083	74.1435	64.9927	33.891	74.4095	150.555	42.7796	71.9483	19.5096	89.0418	91.1532	49.7692	73.8459	84.3069	128.987	44.0318	97.9086	46.0659	37.4421	136.74	27.1968	76.5247	62.5316	30.9673	54.6105	75.2043	98.3732	94.2888	71.3035	84.962	117.755	26.9429	130.164	69.5761
41.9053	63.4427	107.185	47.198	82.6475	103.822	81.8082	66.2021	73.9778	77.3394	25.3062	87.2378	62.2247	62.0516	45.3774	69.6615	23.699	75.3121	57.0324	21.0091	88.9243	136.654	32.937	77.3647	6.03413	73.3371	89.5072	38.1024	69.755	80.9522	113.778	51.7477	86.8033	43.4886	22.2103	122.641	21.9614	76.6558	46.9436	15.4064	69.4571	72.5436	89.9163	93.103	71.7143	90.5581	102.162	11.5235	130.222	66.3511
52.7612	66.1673	100.681	89.8517	64.8878	75.1259	3.96977	83.5837	17.1872	35.8509	61.5897	144.224	52.5161	62.5786	69.9864	22.9541	79.0744	26.8778	31.7858	97.2234	108.105	107.81	53.3269	47.4618	77.4492	98.4186	12.9759	54.5421	13.2624	3.03682	109.847	59.8006	48.1488	40.6707	75.4067	99.2199	61.3103	21.5767	82.1875	85.3572	99.9891	12.335	30.6411	17.0695	24.5991	51.3296	111.626	85.5912	52.0995	17.1743
90.0756	105.161	138.184	73.9194	125.59	144.365	134.157	98.0488	125.967	126.133	75.4755	78.1461	107.337	103.592	84.9729	120.848	63.0838	126.332	108.156	42.2738	113.627	172.709	83.7873	124.792	57.9147	97.4558	141.703	86.6339	122.082	133.303	142.208	96.5617	133.204	95.6484	65.0785	158.295	74.2346	128.213	79.1398	53.1474	94.2627	124.856	139.882	145.199	123.114	137.729	126.117	51.4086	181.976	118.695
44.7523	87.2156	73.878	75.9714	89.9755	47.4083	31.3601	63.4745	41.8962	11.548	59.4638	128.312	33.7043	43.067	56.4119	16.1574	72.7355	52.4355	27.7468	93.1991	129.733	80.3715	51.4812	72.7646	78.3822	77.9291	40.1916	48.0282	28.8274	29.775	83.0012	78.0127	20.7078	50.4726	70.0029	71.4922	65.5373	47.5365	67.9215	81.6535	118.67	34.4734	5.65959	43.8008	48.8947	78.3945	86.5594	83.1984	72.6594	34.0968
82.8059	153.707	42.1024	53.9605	167.711	69.6687	127.9	43.5911	131.507	91.4715	90.3342	50.9579	73.4115	63.5713	64.5888	102.792	78.1436	140.076	97.7425	86.55	187.951	76.3731	92.236	154.709	98.4669	30.0262	138.394	84.1591	117.73	126.175	38.9792	140.644	84.2618	113.199	81.0267	64.9008	104.561	137.348	56.2703	85.7976	169.413	124.703	103.852	142.624	135.303	165.619	21.5689	89.8663	175.123	119.634
43.9731	105.459	69	7.05968	122.032	77.8072	97.2168	29.5978	95.7803	71.9568	43.0356	48.3045	49.635	41.8223	26.8506	74.8924	26.4457	101.838	64.6195	33.391	136.127	103.776	48.2209	111.882	45.9635	28.8695	107.393	43.0631	84.8462	95.7223	73.353	92.5172	73.6234	70.0024	30.1343	89.396	55.4845	100.716	15.0891	32.4298	117.01	90.7327	86.9615	111.674	97.1959	124.253	58.3656	36.4452	148.468	84.4911
47.6788	97.9747	85.6805	21.1963	116.06	92.4339	100.143	45.3324	96.4292	80.6826	40.4332	51.8239	59.3078	53.3879	35.5019	80.3468	21.6031	100.928	68.6643	17.7794	124.849	119.975	47.6904	108.005	36.065	45.7304	109.736	45.4836	87.45	98.8212	90.2062	85.5013	84.7715	67.8352	25.6864	105.562	49.5609	100.689	27.0618	21.4197	105.202	92.4907	95.5076	113.875	96.5511	120.901	75.1633	24.6991	151.369	86.0295
63.0006	134.636	11.0999	54.4834	144.824	29.004	95.6963	30.7882	102.229	56.9434	76.678	83.5343	45.5115	38.5111	51.0024	71.324	72.9462	112.013	70.3715	89.5213	173.737	44.979	74.7839	129.591	91.569	32.547	105.713	65.8925	87.7031	93.9615	19.0043	122.194	46.689	91.7315	73.9215	30.7865	90.8058	108.294	50.7518	83.4161	157.386	94.7709	66.8531	109.686	107.466	138.678	20.7115	87.2384	138.929	90.9404
55.4243	78.4634	93.2467	90.6567	77.2517	65.9432	16.3609	81.1015	29.6105	29.9956	66.9401	144.353	50.2201	60.1604	70.6533	22.7769	83.081	39.3007	34.7129	102.398	120.516	97.2927	58.5416	59.8373	84.2742	95.8186	22.3139	57.9009	22.1527	15.4415	102.349	71.6009	39.9867	49.7346	79.7377	89.5863	69.0319	33.9822	82.718	90.5227	112.046	23.993	20.5277	25.3231	37.0383	63.0432	105.921	91.2737	53.7051	27.3136
13.9844	69.4843	82.1092	33.2579	84.7518	75.7889	63.197	43.5132	59.3911	50.0852	6.03773	85.6667	33.8726	34.5036	20.777	45.3238	15.8232	64.463	32.8677	35.0296	104.58	109.315	10.6623	73.9822	22.6267	54.4872	72.6469	10.4106	50.4875	61.9329	89.5476	56.4048	58.6388	32.0941	12.2046	95.5716	20.5293	63.8432	28.3821	23.3017	87.094	55.3729	63.6513	76.7663	59.9396	86.3233	80.5828	24.8566	114.3	48.9071
37.6305	53.9022	97.8461	75.4264	58.1672	76.6386	17.8342	73.4536	14.7798	35.5955	43.5825	129.802	44.0558	53.4278	56.3197	19.11	61.7828	23.5748	19.0941	78.9639	96.4155	111.407	35.616	41.6908	58.5481	87.9973	26.6366	38.537	6.20423	16.9311	106.895	44.9893	49.685	21.6844	57.9171	100.873	42.2463	20.5142	68.2635	67.1829	85.7512	9.34369	38.3656	30.7299	18.9441	50.1416	105.522	67.1274	68.2978	2.97981
38.1977	63.7192	103.705	44.4554	82.5379	100.085	79.1312	62.8566	71.7088	73.7295	21.6805	86.3357	58.4755	58.3358	41.7958	66.3349	20.5887	73.4881	53.6742	21.1182	90.7874	132.976	29.4577	76.4864	2.76048	70.3717	87.0607	34.4021	66.9461	78.2263	110.385	51.6664	83.0911	41.1825	18.7763	118.985	19.6814	74.6096	43.7941	13.4652	71.534	69.9769	86.4251	90.7314	69.753	89.6576	99.0157	10.0661	128.003	63.713
43.4401	105.618	46.2459	61.0501	112.172	22.8411	57.8048	42.2073	66.1521	19.0331	60.3097	108.315	22.8347	26.6092	44.9089	35.1912	66.7955	76.4883	39.0354	87.4084	147.264	58.1403	54.5295	95.7043	79.204	55.1134	67.3767	47.2582	51.718	56.1072	55.3941	94.4863	7.73264	63.8602	65.485	46.8735	71.3532	72.159	53.5258	77.3654	133.519	58.5029	27.7401	71.1819	72.2988	103.18	59.2961	80.0933	99.7968	55.9241
12.904	84.0392	64.8855	25.9379	97.4837	59.8408	64.9167	27.4988	64.6765	41.1571	22.878	80.3352	20.4004	17.9273	6.29033	42.3272	24.0886	71.8583	32.2465	44.7377	120.938	92.5668	22.3378	84.8097	38.894	40.2489	75.2354	13.9373	52.7774	63.3774	72.4179	71.0814	46.2959	42.9925	23.062	78.6608	37.1754	70.0198	18.343	34.7539	103.912	59.011	55.9946	79.5453	67.0931	96.2344	64.2639	37.7082	116.017	53.0083
38.6347	81.5475	74.9075	71.3176	85.3357	50.2735	28.9556	60.579	37.8936	10.082	52.9179	124.403	29.8659	39.7007	51.4908	9.56309	66.7123	48.3998	20.9698	87.0117	124.006	84.2819	44.856	68.3367	71.7354	75.2754	38.7167	41.775	23.9721	27.2526	84.0743	71.954	22.9765	43.877	63.8452	74.5756	58.7512	43.7778	63.2914	75.3802	112.497	30.2745	12.4498	42.6626	44.5265	74.8415	86.1776	76.8069	74.2147	28.9115
22.1364	79.3338	67.7406	54.0693	87.2126	49.2668	40.0478	45.5379	44.3099	14.1274	37.9244	107.615	14.547	24.5603	34.1505	15.1034	49.8958	53.8202	12.7203	70.4933	120.742	84.6299	30.6221	71.4798	57.2009	60.3725	50.5905	25.6434	30.0291	38.34	76.7318	67.9727	25.2226	37.2787	47.3044	72.8226	46.5405	50.3322	46.0776	59.1003	106.967	37.1021	27.8477	54.8679	49.2273	80.4248	75.4353	60.8963	89.4109	32.7608
11.1581	61.7668	84.9904	44.0231	75.3205	74.1444	51.2398	49.7824	47.2507	42.8066	10.352	97.3985	31.6341	35.7681	27.8944	35.1013	27.8594	52.5951	22.4039	45.912	99.6115	108.874	1.97647	63.3379	28.8483	62.4383	60.5537	8.50534	38.5419	50.0264	93.0796	48.8685	53.4654	21.1668	24.025	95.7457	18.3446	51.7839	38.0552	34.0191	83.4576	43.249	55.0422	64.6507	48.0065	75.2993	86.2607	34.6895	102.215	36.7752
23.5143	95.8225	52.5439	25.0764	108.461	50.0848	70.6244	16.1908	72.4439	40.4002	35.3019	76.6712	18.0424	9.7902	10.2079	46.2459	33.4476	80.56	38.7523	52.834	133.266	81.3774	34.3601	95.009	50.5246	30.3588	81.1613	25.5933	59.3313	68.9718	59.9919	82.9605	41.6021	53.9403	33.5162	67.2527	49.6045	78.1251	17.2835	44.3315	116.336	66.061	55.3153	85.4814	75.7751	105.88	52.1643	47.7612	120.669	60.5576
31.7354	83.4849	67.8101	62.5418	89.3009	45.5209	36.4355	51.4342	43.4829	5.3325	47.2627	115.341	20.728	30.538	42.8825	12.3494	59.4882	53.7038	18.1725	80.1039	125.565	80.4953	39.6827	72.7912	66.4701	66.1527	46.6444	35.2	28.9528	34.6955	76.9594	72.9184	18.9947	43.1122	56.9158	69.7266	54.9808	49.5314	54.4969	68.7056	112.826	35.8703	18.2661	50.7477	49.4414	80.4468	77.947	70.4663	83.2568	33.0175
35.2104	107.262	44.2941	23.1782	120.225	48.5421	81.5148	4.35539	83.9709	48.6599	45.4996	68.6592	27.3519	17.3463	18.7701	56.7271	39.64	92.267	50.1912	56.6394	143.997	76.325	45.591	106.847	58.665	18.8574	92.0716	37.0152	70.5874	79.8312	50.826	94.3275	46.772	65.6792	40.7944	61.9272	59.9963	89.7166	17.7867	50.0919	126.63	77.4229	63.0773	96.3744	87.4858	117.695	41.0994	53.9111	130.852	72.076
59.0788	126.879	52.7062	25.1527	142.217	70.0853	109.427	25.7322	110.585	77.5115	63.3418	40.9442	56.0463	46.1548	39.9681	85.0396	49.2915	118.037	77.2536	57.0087	159.394	89.2369	66.6474	130.551	69.4273	13.15	119.951	59.5297	97.9412	107.783	54.773	113.812	74.6718	88.4053	52.4951	75.4245	77.0307	116.066	29.2805	56.3511	140.535	104.527	91.8201	124.274	113.266	142.269	37.5852	60.398	159.409	98.7795
34.687	106.888	43.7631	24.4143	119.655	47.2648	80.3799	5.18994	83.0024	47.2775	45.4557	70.1149	26.0996	16.0576	18.8278	55.5401	40.2099	91.3834	49.211	57.5273	143.871	75.3926	45.2761	106.146	59.0166	19.9564	90.9366	36.6225	69.5391	78.6912	50.4843	93.9824	45.2974	65.1305	41.227	61.0096	59.9283	88.7731	18.7491	50.7489	126.615	76.4011	61.6587	95.2347	86.6055	116.907	41.2684	54.5294	129.595	71.1087
87.0495	101.929	110.873	120.793	95.1299	80.5015	42.3154	108.161	54.5685	56.5204	99.0277	173.363	78.7571	88.0746	100.998	54.3509	114.939	61.0886	66.6734	134.449	141.687	104.224	90.6295	78.9618	116.241	122.324	39.6058	89.7183	52.7495	42.5787	119.405	97.8391	60.7854	80.532	111.685	100.688	100.679	56.2546	112.756	122.583	136.556	51.9975	42.0551	38.7967	60.9831	76.9347	126.974	123.362	38.445	57.1158
74.5758	136.873	36.3811	83.448	141.939	11.8312	83.8145	60.1099	94.343	48.5062	91.2558	120.778	53.4326	53.5405	71.8265	64.8894	94.9663	104.886	70.6959	114.693	178.851	27.7793	86.0806	124.963	109.606	67.7844	91.8785	78.3282	80.5979	82.2822	43.0932	126.11	34.4209	95.6996	94.3931	21.1623	103.02	100.082	77.2511	105.833	165.454	86.7959	49.4789	95.0225	101.131	130.989	56.3905	108.998	116.319	85.4225
13.9169	65.7808	84.6737	37.1083	80.9182	77.115	60.3211	46.7392	56.0338	49.466	3.14912	89.3937	34.7613	36.4202	24.0093	43.4949	18.865	60.8546	30.8693	37.0079	101.322	111.049	7.33937	70.1444	22.0901	58.0591	69.5902	10.0929	47.6244	59.1089	92.2802	52.7044	58.7951	28.3149	14.9637	97.4572	17.345	60.3621	32.1454	25.1319	84.0756	52.2617	62.5718	73.6659	56.3684	82.5111	83.7747	26.1357	111.252	45.7806
69.2787	52.1425	125.478	107.021	44.3598	100.498	21.8357	104.828	17.1762	60.6518	72.9024	161.247	74.5614	84.339	88.0909	45.8767	91.6771	14.1444	50.5106	106.784	90.8148	133.09	65.6935	28.1234	84.4513	119.499	14.0405	69.8846	30.1808	23.5017	134.643	50.7224	73.4296	46.277	87.6317	124.611	67.4641	12.6467	99.9811	95.4648	86.7261	23.2401	55.8857	12.5805	17.3699	27.4703	135.321	94.634	41.936	28.8297
47.6431	113.676	58.9068	11.6975	129.384	70.6536	99.6428	22.3301	99.6865	70.6416	50.2798	46.3352	48.3684	39.2266	28.7535	76.025	35.781	106.599	67.0521	44.6368	145.884	94.4109	54.1458	118.211	55.9355	17.9838	110.059	47.6066	87.7048	98.0573	62.7197	100.628	70.1444	76.04	39.013	80.1378	63.7307	104.964	16.9742	43.0477	127.035	94.0263	85.4554	114.38	101.863	130.187	47.257	47.119	150.379	88.0402
43.7465	114.382	30.7435	45.7009	124.155	25.972	75.7026	22.9305	81.6795	37.5562	58.773	87.6324	24.936	19.268	35.4672	50.9839	58.6823	91.3673	49.6457	77.5971	154.102	56.1533	55.7407	108.862	75.405	33.7767	85.9131	46.9801	67.199	73.9615	39.4735	102.114	29.8598	71.4304	58.7448	42.1321	72.3281	87.7355	39.5573	69.5523	138.326	74.2835	49.3195	89.9884	86.7947	117.997	38.691	73.0169	120.899	70.2945
43.7542	116.144	34.5655	31.1276	128.427	42.5393	86.4774	7.07952	90.1862	50.9853	55.127	69.789	31.9553	22.1789	28.5244	61.3838	49.4411	98.9892	56.5116	65.8148	153.471	67.6646	54.6923	114.501	68.5702	16.1594	96.9898	45.9374	76.3004	84.7568	40.9262	103.299	46.2882	74.031	50.684	53.2503	69.5831	96.0772	27.0166	59.7768	136.29	83.2955	64.4713	101.236	94.24	124.908	31.8209	63.6446	134.431	78.3447
27.5875	86.0846	62.2632	55.8196	93.3241	42.3836	43.0185	44.1579	48.9681	9.24329	44.0133	108.238	13.5709	23.2757	36.4402	18.1221	54.4809	58.8889	19.4477	75.2802	127.664	77.7253	37.1042	77.255	63.312	58.8833	53.3821	31.3006	34.4267	41.2782	71.3528	74.8862	18.2284	44.2916	52.2366	66.1444	53.3474	55.036	47.7706	64.1795	114.029	41.4909	24.1922	57.5503	54.4368	85.6327	71.3717	66.2524	90.5031	37.8726
44.3697	55.6215	101.178	82.1348	57.2911	78.3182	10.8155	79.012	9.98239	37.2681	50.8146	136.574	48.8536	58.5574	62.7872	21.1717	68.9789	20.2826	24.757	86.1834	98.0361	112.493	42.8294	40.1608	65.6117	93.6939	19.4352	45.4835	4.59114	10.1602	110.3	48.08	51.0466	28.1386	65.1284	102.636	49.1527	16.0454	74.8371	74.4101	88.6694	2.57861	37.1239	23.5749	16.3163	46.9629	109.96	74.3264	61.0948	4.66591
42.8968	59.1042	97.7348	80.5102	61.0557	74.614	10.6698	76.4516	13.5554	33.6094	50.5361	134.979	45.9896	55.8133	60.9425	17.6914	68.3466	23.9743	22.5954	86.1048	101.568	108.738	42.3669	43.9273	66.1093	91.1957	20.5513	44.2985	2.04104	9.47951	106.869	51.2114	47.3304	29.4933	64.5871	98.9322	49.9592	19.5724	73.0719	74.2654	91.8961	5.90681	33.4222	24.8395	20.0761	50.5881	106.843	74.389	61.9396	6.44974
63.7362	67.309	127.418	64.6548	87.7025	125.539	99.4853	85.9738	89.9824	98.8385	46.9953	94.2653	84.1111	83.6614	66.4031	90.1355	43.55	89.2629	77.7084	30.4375	81.8602	157.963	54.209	86.6608	27.7486	91.2116	106.055	59.9208	88.1551	98.8527	133.519	58.3926	108.629	60.5717	43.0748	143.832	40.4427	91.5988	66.1239	33.1113	61.783	89.8775	110.95	109.26	86.3889	99.5672	120.654	29.2287	145.271	84.096
77.449	6.08192	149.618	107.774	14.9892	132.14	63.7044	116.743	50.2983	91.7524	69.2071	155.826	93.9562	100.988	94.6258	75.5069	85.0367	41.3309	70.5356	90.5314	40.6237	167.338	67.0024	23.5296	68.081	129.144	62.544	75.4361	61.0827	64.4716	158.234	18.7913	105.83	47.5443	81.1952	156.015	55.8277	46.5687	103.441	82.6384	35.7857	56.4574	94.607	63.0501	42.8904	32.0672	152.98	79.7748	88.3595	55.7294
71.9559	42.5524	132.829	109.148	33.2235	109.109	30.8793	109.351	21.7488	68.4894	72.9924	162.758	80.0659	89.4803	91.0538	52.7858	91.8074	12.9354	55.1272	105.193	79.9441	142.414	66.5687	17.5802	82.2185	123.762	24.8344	71.9722	36.2726	32.3664	141.96	43.0974	81.8416	45.4978	87.6829	133.369	65.4756	15.6986	102.555	94.3461	76.7897	29.2299	65.354	23.7674	17.7037	16.688	141.447	93.05	48.7086	33.3584
46.5067	31.8866	115.695	81.7332	39.2046	97.1212	33.7964	85.8633	21.3799	56.7062	43.996	134.232	60.154	68.1019	65.264	40.5625	62.5792	19.1857	35.8107	75.1694	74.3483	132.282	38.6226	25.5647	52.1834	99.4382	37.3943	45.5258	27.347	33.9225	124.503	23.1832	70.772	16.7093	58.4376	121.082	35.4509	21.658	75.8657	64.4387	63.8735	24.5998	60.4825	39.9757	16.3865	37.5744	120.771	63.0386	75.146	21.8228
35.2375	100.926	46.3493	51.8956	109.002	28.7683	58.1849	34.2958	64.8312	19.8854	51.9763	100.387	14.1379	17.2637	35.5179	33.791	57.5465	74.8025	34.5124	78.0932	141.926	63.8513	46.7721	93.0956	70.5872	48.0264	68.3132	39.0027	50.2717	56.4465	55.4502	89.2695	14.9918	58.3762	56.3606	51.4109	63.7389	70.8996	44.2742	68.1835	127.407	57.3085	32.4482	72.359	70.3561	101.55	56.3565	70.9995	103.405	53.7918
32.2973	60.0667	90.379	69.92	65.3787	69.478	21.1153	66.5851	21.7142	28.6238	40.7124	124.388	36.7715	46.2946	50.4098	12.3672	58.1012	30.9773	12.2566	76.3687	102.451	104.406	32.3978	49.0742	57.286	81.2335	31.153	33.7674	8.61283	19.7413	99.4264	50.3192	42.7293	23.4651	54.4277	93.6576	41.8876	27.6463	62.5137	64.4851	90.9084	15.0583	33.1699	35.4373	26.3882	57.5987	98.171	64.8667	72.471	9.94632
12.6379	78.3701	72.8604	26.2049	92.9364	68.132	65.8648	34.0444	63.8891	46.7443	15.464	80.1955	27.6438	26.2783	11.3002	45.2066	16.8471	70.0714	33.7187	37.6939	114.022	100.948	17.2905	81.2933	30.5148	45.3705	75.8464	11.1798	53.3151	64.4429	80.179	65.3095	53.3723	39.117	15.1212	87.0276	29.9747	68.8331	20.1102	27.0545	96.5768	58.9741	61.1779	80.0916	65.3943	93.2492	71.1097	29.7351	117.223	52.672
65.0996	43.7376	125.451	102.507	37.698	101.92	24.1492	102.145	14.3542	61.1917	67.0072	156.356	72.7166	82.174	84.1577	45.4114	85.8484	6.53784	47.8444	100.029	83.2646	135.425	60.262	20.6576	77.3434	116.61	19.6926	65.2813	28.8814	25.533	134.579	42.0278	74.6324	39.7584	81.7484	126.203	60.4265	8.31221	95.7768	88.9378	78.3869	21.8494	58.5305	19.7626	10.9693	23.3501	134.071	87.8636	50.3037	26.0165
17.2694	66.6446	86.0674	35.5383	82.4535	79.7236	64.0039	47.1889	59.3661	53.1324	3.39217	86.8469	37.6613	38.5136	24.5113	47.3888	15.5494	63.8279	34.7639	33.1366	101.038	113.318	10.9892	72.3055	18.8427	57.7616	73.1641	13.5082	51.3233	62.817	93.4562	53.5761	62.1417	30.9306	11.5026	99.5853	17.0958	63.5396	31.2949	21.253	83.3749	55.8122	66.3736	77.2075	59.4142	84.8511	84.2541	22.2525	114.815	49.3281
47.4804	53.7765	104.691	85.274	54.4623	81.5971	10.0463	82.5094	6.5406	40.6221	53.2052	139.677	52.4138	62.0985	66.0418	24.6571	71.5652	17.0127	28.1898	88.3605	96.0281	115.617	45.372	37.2049	67.3735	97.172	17.0393	48.4452	8.14283	9.97922	113.818	46.9291	54.3041	29.3611	67.6617	105.914	50.7076	12.5623	78.0472	76.6524	87.2697	1.11459	39.7574	20.9863	13.3454	43.5741	113.532	76.4146	58.6047	6.97072
56.2846	127.001	18.2398	53.3891	136.516	22.108	86.3853	29.2748	93.2096	47.5535	70.9462	88.4259	37.502	31.7	46.4996	62.1899	69.3323	103.108	61.8867	87.2347	166.744	45.6808	68.2488	121.016	86.9662	35.2745	96.3444	59.438	78.6572	84.6539	27.183	114.759	37.234	84.0505	69.8138	31.3045	84.7093	99.278	48.4374	80.0787	150.887	85.703	57.3928	100.294	98.6097	129.826	29.8646	83.7253	129.47	82.0544
56.9756	58.2454	109.936	94.6893	55.3383	84.9891	6.31892	90.5712	10.0271	45.0847	63.3162	149.15	59.864	69.7973	75.2001	30.6703	81.6082	17.7281	36.885	98.4952	99.5565	117.891	55.4292	37.9701	77.418	105.349	6.91045	58.1648	16.202	7.93495	119.103	53.2822	57.8692	39.2111	77.7288	109.152	60.6737	12.4334	87.3081	86.7868	92.5932	10.5076	40.7495	10.9	16.5689	41.234	120.114	86.5431	48.4969	16.9912
50.4283	97.0116	90.5474	26.0278	115.508	97.0751	102.217	50.1605	97.9154	84.2294	41.7189	53.0656	63.1727	57.6336	39.4818	83.156	23.2093	101.957	71.2232	14.4092	122.491	124.818	49.3754	108.133	34.9957	50.5176	111.616	47.9726	89.5073	100.946	95.044	84.7624	88.8013	68.7506	27.0873	110.404	49.5905	101.967	31.6543	20.6113	102.703	94.2969	98.9557	115.701	97.6782	121.136	79.8957	23.3035	153.278	87.8165
17.4841	61.916	89.0237	40.4501	77.5036	81.0749	60.171	51.0232	54.9431	52.1493	1.68046	91.8214	38.5831	40.6583	28.2796	44.9584	20.2856	59.0825	32.2612	36.5373	97.034	115.175	7.88258	67.3002	19.1841	62.1283	69.0794	13.6944	47.5629	59.0533	96.6408	48.8373	62.0692	26.0509	16.1661	101.644	13.0099	58.9513	35.9337	24.6926	79.725	51.7138	64.7645	73.0597	54.7232	79.8628	88.0754	25.01	110.678	45.2408
24.7835	48.4377	96.6821	59.8002	60.2414	81.719	40.0308	64.3322	33.3129	44.5998	23.1899	112.876	41.2113	47.8529	43.2606	31.6562	42.0257	37.3498	21.0971	57.4468	88.6052	117.05	16.7445	47.6229	36.3558	77.5953	48.0944	23.5083	28.0539	39.1686	105.195	36.1654	57.6049	5.69582	37.9385	104.764	20.0586	37.1439	53.808	45.8819	74.2905	30.8893	53.4097	51.8971	32.9294	59.5084	100.009	45.4136	89.4206	24.5982
61.9725	52.8476	117.821	99.7616	48.0139	93.191	14.5774	97.1055	10.2667	53.0542	66.4667	154.093	66.7758	76.5706	80.6582	38.1046	85.1259	12.0798	42.8529	100.919	93.2275	126.157	58.9976	30.8637	79.0194	111.799	9.59626	62.7459	22.4127	16.1517	126.982	49.474	66.0244	40.5756	81.1293	117.378	62.0518	7.89113	92.6188	89.427	87.4787	15.5399	49.0083	10.7804	13.1579	33.0887	127.533	88.8178	46.328	21.3772
41.806	34.7232	111.631	76.9289	43.577	93.7772	34.3836	81.2293	23.0294	53.7983	39.2703	129.492	55.9976	63.7205	60.5032	38.0007	57.9125	22.7692	32.1085	70.9291	76.8651	129.039	33.8174	30.3468	48.1235	94.7289	39.2258	40.7574	26.2823	34.2653	120.383	24.6408	67.7708	11.9066	53.7715	117.594	31.2438	24.439	71.0653	60.0435	65.3404	24.793	58.6178	42.1729	19.3101	42.3703	116.327	58.7742	78.2075	20.8605
68.3347	62.3711	118.648	106.017	55.6347	92.349	15.7841	101.298	19.2134	53.9341	74.5218	160.484	70.3676	80.3862	86.4593	40.8548	92.9078	22.0745	48.0773	109.52	101.866	123.973	66.7153	39.1423	88.0893	116.114	5.24944	69.5467	27.4852	17.49	127.807	59.573	65.7641	49.6667	89.004	116.176	71.2093	18.0737	98.5928	97.8739	97.0378	21.8256	47.0825	1.40303	23.321	38.6067	129.805	97.5051	37.3389	28.2872
77.8055	61.9703	129.33	115.592	51.8532	102.795	26.3176	111.692	26.5313	64.649	82.7312	170.008	80.866	90.8505	96.2495	51.4288	101.38	25.1585	58.0255	117.103	99.0017	133.962	75.2342	37.0651	95.0212	126.486	15.9198	78.7549	37.3227	28.0481	138.485	61.4341	76.3668	56.6589	97.3891	126.497	78.0312	23.1159	108.311	105.653	96.2882	31.0231	57.4217	11.917	28.1369	33.0129	140.51	104.983	30.9188	37.2559
31.4098	88.7336	61.1576	58.7204	95.3303	39.774	43.1271	45.8112	50.0468	6.2669	47.8457	110.586	16.1653	25.3098	39.6153	18.8988	58.1623	60.1853	22.3285	78.9815	130.524	75.0106	40.9006	79.0109	67.145	60.3812	53.2969	35.1299	35.4895	41.388	70.2995	77.7609	14.649	47.3713	55.9784	63.7895	57.0623	56.1064	50.686	67.9347	117.178	42.4618	21.2056	57.3751	55.8518	86.9449	71.3014	70.043	89.3303	39.3434
92.92	25.8303	166.683	117.436	35.9482	152.222	88.3276	130.498	74.8593	113.083	81.064	160.007	111.781	117.43	107.773	97.4084	93.3718	66.4234	90.505	93.2093	17.8785	187.586	81.2966	48.7703	73.7949	141.353	87.7836	90.1795	84.3414	88.9598	174.873	35.0611	126.928	65.7399	90.0931	175.49	66.5787	71.5737	114.608	88.1228	12.4242	80.4644	117.65	88.3972	67.5643	55.5699	167.496	84.527	112.713	78.8447
11.1581	82.0921	66.6445	27.1642	95.5681	61.0079	63.6302	29.4457	63.113	40.9569	21.0907	81.623	20.809	19.2136	7.95742	41.3883	23.4811	70.1714	30.9778	44.2615	119.031	93.9868	20.391	82.9576	37.4982	42.1548	73.9003	12.015	51.4021	62.1101	74.2343	69.1344	46.6754	41.0941	22.1478	80.14	35.3234	68.4069	19.7543	33.9842	102.051	57.5521	55.6915	78.2026	65.4132	94.4313	66.195	36.7959	114.812	51.495
63.3335	119.361	80.5451	26.9488	137.181	94.3421	116.687	46.0282	114.539	91.8217	59.829	30.617	69.452	61.2453	46.8	94.7611	41.3555	119.972	84.2249	37.9406	146.055	116.794	66.134	128.453	57.5542	39.4193	126.736	62.0344	104.194	115.23	83.0142	106.788	92.8593	87.3598	45.4774	102.721	70.4044	119.228	34.9975	42.908	126.287	109.854	106.816	130.987	115.433	141.173	65.7698	46.1955	168.019	103.517
62.546	132.673	43.0892	32.8802	147.08	63.2057	110.262	24.7461	112.681	75.9941	69.1906	47.3984	55.8309	45.7553	43.8787	85.3683	56.9772	120.767	78.937	66.6405	166.694	79.7316	71.4263	134.546	77.3285	9.94123	120.818	63.6022	99.3832	108.571	44.515	119.598	71.2888	92.7087	59.7933	66.2081	83.353	118.375	35.0366	64.9661	148.192	106.203	89.6287	125.113	115.981	145.801	27.0587	69.0532	159.143	100.79
42.8918	81.3815	96.5367	32.7139	100.104	98.176	91.3224	55.0038	85.6087	78.7212	30.2152	68.8152	59.7667	56.6158	38.1092	74.7751	15.4809	88.6757	62.2547	5.5705	107.1	128.706	38.531	93.4121	19.5	59.2383	100.138	39.6712	78.7087	90.2019	102.172	69.2708	85.6069	55.5595	17.6507	114.368	35.1607	89.1798	35.0229	6.4616	87.444	82.7849	92.7688	104.063	84.6143	106.517	88.751	7.77352	141.657	76.3287
51.6401	123.213	37.2351	28.8784	136.648	52.1238	97.4815	12.3081	100.445	62.7531	60.4691	58.6843	42.917	32.8787	33.9755	72.4826	51.139	108.857	66.6512	64.4845	158.929	73.0005	61.5198	123.442	71.268	4.82309	108.028	53.1895	86.8776	95.7766	41.2862	110.205	58.1646	82.0959	53.2498	58.8452	74.9362	106.233	27.9278	60.4977	141.033	93.7813	76.372	112.305	104.079	134.326	27.3765	64.5497	146.012	88.5538
90.5731	140.12	102.388	54.9214	159.092	120.048	143.816	72.6533	140.82	119.797	84.9982	19.9229	97.4207	89.0846	74.6909	122.469	66.1576	145.502	111.611	55.671	161.55	139.028	92.0725	152.115	78.5092	63.3403	153.678	88.9429	131.21	142.412	103.03	128.224	120.532	112.406	70.2579	125.52	93.5766	145.197	62.9713	64.5015	141.467	136.581	134.789	157.88	141.111	165.124	84.7262	66.7825	195.172	130.163
45.1133	38.737	111.447	81.7659	43.4966	91.5306	26.2384	83.7241	14.3175	50.6805	45.4411	135.179	56.3911	64.9674	64.1987	34.277	64.2763	15.1109	31.3509	78.51	81.2614	126.48	38.9877	27.9211	56.0704	97.7375	30.5096	44.7582	20.0296	26.3177	120.38	30.7507	64.7886	18.1175	60.1637	115.669	39.0846	15.9305	75.3923	67.3294	71.3536	16.9731	53.4393	33.4332	11.028	38.328	117.655	66.3473	69.6636	14.5399
4.78397	69.2278	77.9225	37.7968	82.6218	68.483	54.7009	42.325	52.2709	40.3631	12.1302	91.8234	25.9245	28.8588	20.6259	35.6017	25.0432	58.4686	23.3408	44.8632	106.848	102.809	7.78802	70.2681	31.3284	55.0964	64.5141	1.11802	42.0551	53.3388	85.8974	56.3225	49.5645	28.2257	21.8079	89.4419	24.2925	57.1934	31.3287	33.1851	90.4129	47.4983	53.7738	68.7267	53.7782	81.985	78.8206	34.7152	106.029	41.1454
67.1474	64.7355	115.885	104.699	58.6077	89.3445	13.9695	99.3251	19.7977	51.2997	74.0344	159.161	68.3	78.3503	85.0168	38.736	92.2451	24.0721	46.6078	109.258	104.621	120.797	66.0928	41.9377	88.1494	114.155	3.85892	68.5232	26.27	15.5886	125.036	61.4181	62.8857	49.8607	88.3932	113.108	71.3649	19.6384	97.1859	97.5406	99.3913	21.2215	44.012	1.90354	24.7586	41.818	127.32	97.3094	37.8295	27.6978
12.7383	59.8427	85.7329	48.3958	72.315	73.0163	46.012	52.2816	42.2158	39.5144	15.4002	102.14	31.0438	36.5506	31.2198	30.5121	33.0691	47.9165	17.8771	51.0445	98.8683	108.072	7.05343	59.6048	33.1806	65.4987	55.3461	11.4951	33.3149	44.801	94.0575	47.1945	50.9934	17.7643	29.2509	95.2645	20.6783	46.8854	42.0512	39.1547	83.4245	38.0589	51.0196	59.455	43.2685	71.26	88.2001	39.6867	97.0057	31.5925
61.4528	133.634	27.8198	40.6041	146.349	48.6982	103.97	22.1394	108.131	67.2549	71.5267	62.6306	49.7315	40.1647	44.8026	78.8627	62.9125	117.029	74.5307	76.1416	170.086	64.4045	71.9616	132.558	82.9745	14.4952	114.425	63.3776	94.1249	102.238	30.3777	120.701	60.3149	91.8657	64.9352	50.7552	86.0346	114.051	39.6758	72.3181	152.405	101.155	79.7227	118.63	112.287	142.987	15.563	76.3697	150.904	96.3179
45.7463	109.974	40.9528	59.8809	116.983	18.6711	63.0781	39.6327	71.272	24.2368	62.4926	105.417	24.6519	26.406	45.0167	40.2224	67.5589	81.5655	43.3164	87.9093	151.393	54.0123	57.2197	100.631	81.0653	51.7949	72.6714	49.5166	56.7963	61.3771	50.0991	98.6355	12.6395	67.8598	66.5599	42.2343	74.1662	77.2939	52.6504	78.2911	137.288	63.6298	32.8005	76.4783	77.3293	108.285	54.3266	81.2131	104.877	60.8943
109.814	142.618	102.721	135.5	137.99	73.6437	80.281	116.504	93.6799	73.7744	125.152	182.04	94.1036	100.701	117.901	81.0298	137.217	101.981	93.3544	157.994	183.732	82.0628	117.237	121.252	144.142	128.135	80.9487	113.307	87.1096	79.87	109.328	136.636	68.8804	113.83	134.877	84.6855	130.966	96.7774	127.762	146.749	176.771	89.01	60.2654	81.1462	100.84	120.423	122.393	148.572	78.3101	92.424
65.4017	35.3011	129.352	102.041	29.8537	107.1	31.1195	103.68	19.1042	66.0282	65.1296	155.218	75.3439	84.3883	84.5024	49.7552	83.8602	8.55847	50.1378	96.6334	74.8203	141.171	59.1118	12.4911	73.5468	117.851	28.0073	65.0831	33.2228	32.2911	138.416	34.477	79.8252	37.5762	79.7221	131.418	56.9279	13.5927	95.7161	85.9482	69.9201	26.6708	64.8882	28.2816	12.674	18.6206	136.843	84.5188	57.2561	29.232
75.7818	12.7528	146.366	108.264	9.75921	127.376	56.0995	115.329	42.908	86.522	69.4938	158.021	90.7698	98.4421	93.7718	70.0761	86.4427	33.3044	66.4725	93.9548	48.7206	162.333	66.1948	14.3161	70.9375	128.314	54.0907	74.1816	54.8162	57.0083	155.148	21.3893	100.628	45.3333	82.4535	151.478	57.1004	38.626	103.347	85.2047	45.1469	49.5769	88.1714	54.3201	35.4785	23.0133	150.936	82.6752	78.9858	49.6815
36.3739	82.455	72.1897	68.3859	86.9366	48.1945	31.6445	57.409	39.9575	7.33652	51.1319	121.334	26.7446	36.5467	48.6237	10.0213	64.3854	50.3966	19.9038	84.817	124.822	82.5605	43.214	70.0822	70.1208	72.1014	41.5737	39.637	25.7339	29.9232	81.357	72.5124	20.9372	43.7524	61.6233	72.5128	57.6382	45.9168	60.3497	73.2628	112.884	32.3064	13.769	45.5734	46.379	76.9802	83.1679	74.8124	77.3843	30.4002
80.9231	150.968	46.5771	50.1254	165.495	72.8656	127.642	42.4334	130.625	92.0653	87.4202	44.9301	73.0535	63.0566	62.2963	102.595	74.343	138.906	96.8341	81.6827	184.393	81.618	89.8287	152.928	94.5602	28.0462	138.179	82.0178	117.099	125.931	44.2362	137.889	85.7142	111.124	77.4109	69.7248	101.462	136.384	53.1682	81.5255	165.642	123.998	104.954	142.444	134.122	164.109	26.2315	85.5654	175.662	118.731
36.6419	104.137	58.2681	6.76302	119.261	65.0886	88.6019	17.374	88.6366	60.5176	40.5528	57.0389	38.1247	29.5919	17.6836	65.1398	28.4793	95.6447	55.9915	41.9621	137.78	92.0384	43.6885	107.651	48.8037	21.3207	99.0045	36.7674	76.6351	87.0234	63.5297	91.0586	61.2171	65.4848	31.0014	77.6225	54.5245	93.9417	6.32209	37.5404	119.371	82.9527	75.4543	103.325	90.8986	119.479	50.3275	41.6006	139.419	76.9746
42.3239	53.3464	101.22	80.1205	55.9767	79.1042	13.9679	77.8274	10.3918	37.9685	48.063	134.503	48.0866	57.6162	60.9707	21.5703	66.3698	19.9313	23.4275	83.3155	95.8366	113.556	40.182	39.0807	62.5668	92.4269	22.1215	43.2381	5.47563	13.3569	110.31	45.3875	51.9262	24.9587	62.4785	103.405	46.0436	16.3326	72.9377	71.5752	86.0668	4.75552	38.9822	26.1473	15.5567	46.6845	109.436	71.4129	63.7535	1.74852
50.2708	113.358	65.4905	12.5054	129.775	77.3896	103.109	28.9588	102.342	75.7501	50.659	42.155	53.3615	44.6639	32.084	80.0844	34.4111	108.754	70.4387	40.1696	144.064	101.153	55.4506	119.349	53.9002	24.3019	113.414	49.7344	90.9218	101.568	69.013	100.395	76.0259	77.33	38.0604	86.902	63.3577	107.427	19.8821	40.2016	124.902	97.0186	90.6743	117.719	104.07	131.605	53.0234	44.173	154.161	90.8796
97.3438	124.205	103.234	126.582	118.94	72.6807	62.3002	109.933	75.5319	62.3181	111.652	176.083	84.142	92.0104	107.84	66.4776	125.311	83.3941	79.1325	145.788	164.947	89.0479	103.459	102.336	130.168	122.837	62.1468	100.586	70.2541	62.0611	110.876	118.805	60.8607	97.6651	122.594	88.587	116.009	78.2658	118.617	134.21	158.568	71.4052	47.6135	62.1282	82.532	101.219	121.609	135.649	60.5029	75.365
78.19	80.2883	137.86	73.4922	100.691	138.479	115.421	96.3465	105.826	113.805	61.7603	93.9255	97.9586	96.5481	78.566	105.719	55.3034	104.826	93.2001	37.8616	88.4725	169.871	69.3516	101.134	42.4968	99.623	121.927	74.4219	104.08	114.791	143.315	72.5789	123.013	76.5096	55.6948	155.578	56.2566	107.31	76.3733	44.4185	68.8777	105.808	126.292	125.09	102.079	113.82	129.206	41.0946	160.888	100.034
43.7996	102.628	73.5337	9.82941	119.609	81.476	97.1514	33.6305	95.0618	73.5734	41.0655	49.3203	51.4457	44.2414	27.9837	75.4957	23.4954	100.705	64.7422	28.7259	132.437	108.084	46.8787	109.98	42.3222	33.5849	107.186	42.4911	84.6459	95.7026	78.0059	89.7704	76.0475	68.4032	27.4126	93.6865	52.825	99.8236	17.169	28.4055	113.183	90.311	88.5701	111.437	96.1229	122.514	63.0922	32.3503	148.494	83.9838
50.0781	99.5652	87.0812	22.9365	117.801	94.3992	102.494	47.0375	98.6944	83.0579	42.637	50.2628	61.6368	55.6084	37.817	82.7504	23.8353	103.105	71.0559	18.1024	125.836	121.605	49.9739	109.958	37.5678	46.81	112.064	47.8662	89.7979	101.178	91.4241	87.1695	87.0546	69.9779	27.8895	107.201	51.458	102.917	29.1164	22.9673	106.113	94.8062	97.892	116.196	98.748	122.887	76.1102	26.0375	153.704	88.3412
33.6491	82.4231	86.0524	23.6786	100.01	87.1199	84.5746	44.5215	80.2115	68.8109	24.037	67.7883	49.1397	45.6123	27.0673	66.2096	5.6294	84.4407	54.0054	16.0062	111.789	117.779	31.6618	91.5229	21.6351	50.0776	93.9117	30.8372	71.8666	83.3268	91.983	69.7213	75.0327	51.2998	9.36546	103.466	33.2387	84.3247	24.5894	8.58884	92.6411	76.5839	83.1703	97.9878	80.1045	104.379	79.2861	12.6683	135.573	70.1021
36.3677	107.454	37.7034	40.4158	117.739	31.9777	71.3371	19.7213	76.3958	34.4856	51.2989	85.8052	18.4517	11.8142	28.3996	46.3011	51.6633	85.809	43.6031	70.9712	146.887	63.4514	48.3403	102.757	68.0281	32.8774	81.7258	39.5507	62.0734	69.5987	46.1855	95.0742	29.5942	64.5308	51.5525	49.5228	64.8763	82.4141	33.6708	62.5528	130.969	69.1589	47.6546	85.8954	81.1627	112.278	43.3495	65.9344	118.128	64.7953
59.2324	72.2607	120.131	56.6902	92.4628	119.616	98.9429	78.5985	90.3477	94.9973	42.9676	85.901	78.9297	77.669	59.8904	87.5315	36.7008	90.6315	74.9072	21.9414	89.6432	151.402	50.7745	89.9421	23.8798	83.2039	106.183	55.4835	87.1316	98.1719	125.992	62.3155	104.011	60.1843	36.8033	137.174	39.0258	92.5078	58.6439	25.9213	69.5626	89.5112	107.749	109.609	87.4019	103.033	112.727	22.3358	146.276	83.4673
48.9962	107.871	73.4905	13.0161	124.984	83.4661	102.342	35.0692	100.44	77.8338	46.5348	43.8546	55.547	47.8111	32.5183	80.3879	28.8054	106.154	69.847	31.7112	137.104	108.724	52.3383	115.444	47.1504	32.6252	112.428	47.8083	89.8791	100.876	77.3726	95.052	79.6146	73.8795	32.7776	94.3878	58.1619	105.237	20.9924	32.9238	117.719	95.6141	92.8409	116.689	101.563	127.987	61.6668	36.7429	153.66	89.3086
27.5114	60.7668	96.503	42.0691	78.1605	90.5279	68.5139	56.8525	61.9	62.5555	10.6598	89.6279	48.3259	49.3286	34.5314	54.9755	18.4084	64.6638	42.3079	28.8949	92.446	124.143	18.1079	70.0369	8.80087	66.304	76.8362	23.6839	56.1436	67.5298	103.704	47.9564	72.3309	31.6131	14.7755	110.386	11.5018	65.267	39.3931	17.8361	74.1526	59.584	75.0876	80.6398	60.6372	83.0251	93.7668	16.7548	118.129	53.2143
15.2291	84.226	66.8393	22.6325	98.381	63.3575	68.2109	27.8695	67.3393	45.4466	21.6449	77.0964	24.6626	21.4312	5.12927	46.1344	20.1162	74.1176	35.5965	40.6038	120.187	95.5653	22.7146	86.2627	36.1084	39.5298	78.4327	15.2242	55.9051	66.7072	74.0646	71.189	50.545	44.1707	19.4753	81.5297	36.1513	72.531	15.5218	30.9068	102.771	61.9489	60.257	82.7261	69.3824	97.9668	64.9268	34.0297	119.445	55.818
44.1904	61.6525	96.8609	81.6117	63.0847	73.145	9.18368	76.738	15.057	32.3538	52.5348	136.065	46.0085	55.941	61.9022	17.0059	70.1225	25.5976	23.4952	88.1607	104.076	107.019	44.2906	45.8477	68.4417	91.5287	19.5671	45.7852	4.3327	7.71783	106.013	53.9294	45.8443	32.1532	66.4201	97.451	52.4254	20.9016	74.0743	76.298	94.5861	7.55706	31.1814	23.8925	21.9806	51.967	106.458	76.5229	60.5055	9.24657
39.3524	104.903	61.781	3.44786	120.57	69.6039	91.9461	21.5528	91.4625	64.7985	41.4696	53.3672	42.4008	34.0983	20.8837	68.8494	27.5301	98.1434	59.2798	38.9406	137.515	96.0431	45.3998	109.468	47.8559	23.1273	102.281	39.0836	79.8201	90.3951	66.6446	91.8482	65.7934	67.3091	30.5339	81.6386	54.9957	96.6444	8.70393	35.6706	118.827	85.9953	79.7673	106.592	93.4271	121.504	52.6338	39.7627	142.95	79.9131
12.5493	84.7942	62.6708	28.6972	97.5712	56.3618	62.6183	27.0029	63.0877	37.469	25.196	82.8246	16.5117	14.6346	8.68419	39.4445	27.9268	70.6748	30.0298	48.6134	122.444	89.4513	23.419	84.3973	42.0868	40.5528	73.0288	14.5916	50.7088	61.0405	70.448	71.9392	42.4068	43.0203	26.7541	75.6602	39.1458	68.5781	20.8301	38.5332	105.757	57.1374	52.3647	77.3504	65.8922	95.5294	63.1805	41.4073	113.503	51.3002
33.2323	83.2017	84.8692	22.499	100.678	86.0935	84.4983	43.3345	80.3221	68.197	24.2145	67.1689	48.3475	44.6547	26.0792	65.8636	5.48863	84.6907	53.7301	16.9255	112.817	116.658	31.679	92.0241	22.6526	48.8806	93.9012	30.5152	71.7888	83.2332	90.7852	70.4625	74.2449	51.5965	9.46966	102.338	33.8566	84.4998	23.3944	9.79043	93.705	76.5914	82.616	97.9951	80.3258	104.846	78.0816	13.8662	135.562	70.1135
56.1508	16.2718	128.992	86.4534	32.2087	113.133	52.5769	95.2936	39.6002	73.8486	47.7752	135.577	73.5036	80.0334	73.109	58.3163	64.1467	34.2349	51.3296	71.6531	56.9161	148.488	45.5035	27.4931	48.5241	107.62	54.9194	54.0093	46.2868	52.8209	137.471	4.24323	87.6824	26.9523	60.2071	136.609	34.7921	38.3166	81.9632	62.7361	44.9812	43.6017	79.0069	56.8519	33.282	40.4963	131.681	60.2505	89.1392	40.7727
61.1845	108.291	65.9743	86.0849	110.015	35.7375	49.6128	68.4871	61.6693	25.2661	77.3043	134.625	44.4622	51.2737	68.2536	37.1906	87.9589	72.0462	47.6808	108.799	150.817	63.6544	69.8962	92.638	96.5803	81.3931	56.4556	64.8438	49.6286	48.2859	74.541	99.269	19.5695	71.4802	85.8444	57.4189	85.1544	66.8943	78.2617	97.806	139.938	54.6263	16.1164	59.2364	68.9468	96.97	82.4592	99.8991	80.1527	55.038
60.2776	131.562	36.5684	34.5257	145.243	56.308	106.062	21.0636	109.177	70.7887	68.5054	54.3533	51.4735	41.4808	42.3012	81.019	57.9506	117.612	75.3853	69.5284	166.737	73.165	69.9339	132.148	78.2681	8.16698	116.599	61.721	95.5632	104.351	38.6878	118.526	65.3189	90.7046	60.3906	59.4984	82.8979	114.975	35.0889	66.7102	148.6	102.484	84.0575	120.866	112.834	143.071	22.2198	70.7983	154.266	97.2885
42.6284	37.6006	110.514	78.7996	44.244	91.5199	29.4331	81.6404	18.0736	51.0171	41.9865	131.948	55.1246	63.361	61.6218	34.8486	60.7928	18.8096	30.4601	74.7084	80.0506	126.644	35.8234	29.5783	52.188	95.4659	34.2636	42.0173	21.9182	29.3623	119.374	28.5647	65.0929	14.4901	56.6674	115.528	35.2109	19.8614	72.6008	63.5937	69.3236	19.9017	54.846	37.2805	14.9069	40.7413	116.078	62.5431	73.5979	16.4118
45.2894	47.948	106.578	82.9509	50.198	84.8192	16.5043	82.019	7.07882	43.6833	49.1321	137.12	52.8535	62.1605	64.2459	27.2354	67.7895	14.7609	27.7947	83.7611	90.3706	119.322	41.6803	33.3471	62.2236	96.4796	22.2491	45.7701	11.2236	16.4678	115.642	40.5966	57.672	23.8402	63.7904	109.11	45.3696	12.0693	76.0143	72.1941	81.0863	7.07559	44.6313	25.7798	10.1365	41.3511	114.332	71.704	63.1439	6.49384
39.9118	98.5129	74.0781	9.25759	115.406	80.3807	93.2332	33.3331	90.9512	70.5463	36.8169	53.5434	48.6262	41.9553	24.8942	71.8779	19.3712	96.5126	60.9258	26.739	128.739	108.01	42.6746	105.732	38.5749	35.1219	103.215	38.4693	80.6889	91.8016	78.9829	85.6301	73.6332	64.1642	23.2337	93.5929	48.6536	95.6736	15.1435	25.0096	109.591	86.281	85.5115	107.454	91.9405	118.266	64.7119	29.0373	144.589	79.9327
78.2001	54.34	133.951	115.905	43.1844	108.41	30.1219	113.839	26.0966	69.0771	81.3185	170.062	83.5144	93.3196	97.0579	54.6588	100.139	21.2387	59.5303	114.718	90.4082	140.426	74.2911	29.0778	92.0967	128.515	20.9233	78.7263	39.1619	31.8402	143.118	54.9936	81.535	54.3204	96.0659	132.385	75.1638	21.1161	108.916	103.551	88.3251	32.2516	63.3697	17.9508	25.2703	24.183	144.13	102.553	36.7568	37.8296
77.8514	17.1605	151.665	102.401	34.8649	137.892	77.5981	115.278	64.2602	99.4017	65.8429	146.074	96.9989	102.408	92.5516	84.1387	78.4204	57.0621	76.4395	79.3881	32.9022	173.238	66.1589	42.5542	59.1218	126.159	78.513	75.0504	72.1467	78.0166	159.797	21.7188	113.068	51.4323	75.0638	160.932	51.361	61.8686	99.4444	73.6043	19.062	69.0461	104.951	79.7493	57.3129	52.3279	152.284	70.1332	107.872	66.6236
11.2164	78.6921	66.412	42.3805	89.2414	53.4027	49.3149	37.295	50.9277	25.5456	28.0443	96.4461	11.1504	18.0642	22.3656	25.7615	37.9434	59.3047	17.1866	58.6911	118.565	88.2777	22.165	74.7965	47.2034	51.8384	59.8067	15.0322	37.7897	47.6976	74.9687	66.4084	33.6832	35.7522	35.6024	75.3774	39.1003	56.6679	34.5054	47.536	103.319	44.4938	39.9358	64.1322	54.5341	85.0835	70.7777	49.6284	99.9425	39.0336
57.5485	125.368	52.6857	23.7033	140.685	69.4326	107.969	24.5308	109.077	76.2178	61.8243	41.9019	54.6784	44.8161	38.4366	83.6159	47.8715	116.512	75.7683	55.8999	157.969	89.1428	65.1103	129.012	68.0391	12.5081	118.489	57.9922	96.4594	106.328	55.0066	112.3	73.5518	86.8666	51.0458	75.2554	75.5345	114.552	27.7465	55.0426	139.138	103.035	90.5724	122.813	111.742	140.732	38.0472	59.0977	158.001	97.2769
48.3448	120.761	30.1905	34.8962	132.842	40.9626	89.794	11.4008	93.9601	53.4601	59.9043	70.0167	35.5361	26.0686	33.304	64.6835	54.0249	102.929	60.4207	69.985	158.222	64.1244	59.389	118.746	73.2779	16.1035	100.263	50.6064	79.9262	88.0641	36.2643	107.944	47.6048	78.5257	55.3572	49.75	74.3554	99.893	31.3551	64.2656	141.067	86.9603	66.4342	104.478	98.1983	128.994	27.1964	68.1658	137.094	82.1635
47.0748	29.3576	117.255	81.5484	38.0769	99.2784	36.9884	86.577	24.5201	59.1081	43.3928	133.584	61.6157	69.2772	65.5915	43.1166	61.7574	21.7095	37.6905	73.6129	71.6945	134.509	38.5339	25.5882	50.4696	99.9419	40.4724	45.8434	30.3519	37.1105	126.002	20.119	73.1303	16.7464	57.6218	123.142	33.9665	24.5389	75.9092	63.103	60.8602	27.7745	63.3187	42.9685	19.2631	38.0932	121.842	61.53	77.7786	24.8315
29.213	94.7148	51.7721	49.43	103.154	35.1028	54.0471	34.5004	59.8033	17.4872	46.0466	99.893	8.526	14.7986	31.6625	29.1466	52.7526	69.5657	28.5204	73.489	135.605	70.221	40.5747	87.4538	64.8675	48.9357	64.3828	33.0138	45.3105	52.3062	60.7836	82.9808	17.663	52.0763	51.2771	57.7443	57.5141	65.8633	41.5451	63.206	121.038	52.3941	31.7049	68.5306	65.0346	96.2521	60.3326	65.8463	100.891	48.4953
35.056	65.1255	87.9091	72.0563	69.2874	65.6154	18.981	66.7281	23.2484	24.4831	45.1785	126.449	36.0602	45.9561	52.2184	8.04023	61.9113	33.3501	14.0072	80.7615	107.608	100.211	36.7867	52.5506	62.3808	81.5174	29.497	37.0274	8.68943	17.3625	97.0264	55.784	38.5096	29.3496	58.3939	89.9036	47.3597	29.3166	64.4154	68.8698	96.4666	15.7536	27.4961	33.8198	29.0755	60.1064	96.8214	69.482	69.8947	12.7628
9.56059	71.4148	73.6901	46.0926	81.9908	59.6926	44.7055	43.8243	44.9115	27.6553	24.3979	100.54	18.1956	25.2918	26.4301	23.1884	37.6046	52.8022	12.0474	57.7848	111.482	94.8116	17.1715	67.7202	43.6626	58.1081	55.0103	12.5481	32.5708	43.1802	82.2691	59.1924	38.0375	28.4657	34.6309	82.1483	33.5568	50.4772	38.5674	46.1676	96.512	38.9221	40.7766	59.3207	48.0166	78.2417	77.9577	47.7135	95.8913	33.0928
37.95	110.167	36.4714	34.5678	121.519	37.1082	77.6194	12.2464	81.8503	41.7247	51.2654	78.1394	23.3973	14.2624	26.0248	52.5081	48.8129	90.9205	48.4264	67.0576	148.602	65.9919	49.5491	107.087	66.5905	25.1587	88.097	40.6532	67.7665	75.8908	44.1681	97.5179	37.3331	67.5312	49.3029	51.7001	65.4051	87.8025	28.6147	59.5828	132.039	74.8099	55.2312	92.3191	86.2068	117.111	38.4573	63.206	125.224	70.083
57.7276	73.9687	99.4056	93.9586	71.6513	72.389	11.4742	85.7254	24.9254	35.4997	67.9216	148.029	54.6437	64.6871	73.956	25.868	84.829	33.9788	36.6729	103.564	115.668	103.822	59.5598	54.2967	84.4593	100.518	15.8478	59.8784	20.5989	11.1123	108.529	67.8981	46.2037	48.387	81.3078	96.0904	68.6298	28.6499	86.1206	91.6719	107.965	20.4963	27.004	18.7904	32.2184	56.879	111.655	92.1371	48.8572	25.0631
36.4821	95.9357	73.1517	8.65898	112.594	78.2471	89.8069	31.9602	87.586	67.3292	33.7662	56.7805	45.5224	39.1554	21.7183	68.4712	16.9449	93.2278	57.4961	27.0775	126.847	106.561	39.4118	102.686	36.7415	35.2016	99.797	35.0607	77.2676	88.3737	78.3921	83.001	70.7077	60.9965	20.6075	92.1458	45.9736	92.3389	12.8228	23.8051	107.855	82.8777	82.2754	104.038	88.6413	115.162	64.696	27.8913	141.162	76.5369
93.9679	29.4927	162.739	127.362	9.61375	141.865	66.0868	133.472	54.2792	100.728	88.6183	177.375	107.564	115.785	112.339	84.2787	105.76	43.747	82.6394	113.133	48.6121	176.223	84.929	23.7127	90.2144	146.787	61.1571	92.6312	68.0222	67.3576	171.673	40.4806	114.682	63.5483	101.756	166.157	76.4332	48.7739	122.245	104.532	52.8429	61.7573	100.097	60.0153	47.4151	20.3075	168.483	101.956	75.4632	63.5093
87.1564	94.5082	141.258	76.4215	114.911	144.79	127.746	100.225	118.698	123.216	71.458	87.9456	105.829	103.223	84.7404	116.419	61.8255	118.209	103.76	41.9428	101.23	174.71	79.4893	115.175	52.7311	101.446	134.688	83.5145	116.062	127.02	145.968	86.6711	131.423	88.8708	63.0721	160.311	67.9547	120.478	80.5997	51.159	81.9908	118.238	136.352	137.987	115.285	127.924	130.717	48.5846	174.19	112.285
47.034	61.5177	112.9	52.5479	81.1982	109.361	84.5472	71.8853	76.0135	82.0906	30.2482	90.6148	67.5844	67.6552	51.0879	73.7222	29.3196	76.5864	61.1969	23.8342	84.7391	142.313	37.4823	77.1083	11.1001	78.8153	91.806	43.212	72.7772	83.7842	119.473	50.4458	91.9067	45.7898	27.9249	128.32	24.6665	78.2983	52.5489	20.4375	65.0515	75.1113	94.3315	95.259	73.2343	90.2856	107.744	16.3837	132.041	69.0725
22.9371	74.3395	73.3402	57.4926	81.7384	54.1121	34.9685	50.5653	38.7029	16.0619	37.2735	111.507	19.8929	29.7544	37.4778	10.6577	51.0263	48.1705	7.80842	71.234	116.021	89.4281	29.3856	65.8953	56.2862	65.3743	45.5251	25.9939	24.5103	33.288	82.3477	63.2505	28.9242	32.8842	48.0854	77.9067	44.2757	44.7135	49.6139	59.5884	102.701	31.5592	27.6245	49.8297	43.5758	74.7745	81.0453	61.0319	85.0146	27.1155
47.4327	69.7352	109.136	46.8619	89.2906	107.795	89.3191	67.7125	81.6293	83.3317	31.4261	82.4503	67.0159	65.8498	48.2649	76.4632	25.2763	82.9654	63.7815	15.6606	92.6584	139.839	39.462	84.6385	13.007	73.3915	97.1184	43.7124	77.1805	88.4344	115.286	58.4589	92.1415	51.1264	25.0252	125.665	29.5864	84.3253	47.912	14.887	72.8432	80.1075	96.3184	100.736	79.3816	97.8328	102.694	10.9476	137.884	73.8801
41.0017	41.0221	107.716	77.7267	47.0795	88.3146	26.6306	79.6338	16.1704	47.6952	41.6987	131.239	52.5053	60.9739	60.0908	31.4625	60.5394	18.8295	27.5962	75.2321	83.4903	123.388	35.0539	31.862	53.075	93.6289	32.192	40.676	18.5291	26.4392	116.617	31.9949	61.7857	14.7253	56.4428	112.372	36.0936	18.9301	71.3113	63.9211	72.7582	16.9703	51.3873	35.4533	14.4385	42.4349	113.679	63.0865	72.2923	13.0471
44.429	34.6166	113.11	80.0897	41.7061	94.3929	31.8073	83.6619	19.8523	53.9615	42.7306	132.897	57.6202	65.6829	63.3016	37.8243	61.4406	19.0267	33.1537	74.6593	77.061	129.545	36.9948	27.5786	51.8712	97.3464	36.0141	43.6034	24.8075	31.8361	121.939	25.6617	68.0279	15.2085	57.3022	118.367	34.9847	20.8449	74.073	63.7385	66.4049	22.4267	57.8231	38.8122	15.6618	39.2144	118.38	62.5017	74.5819	19.2879
35.3086	99.3211	48.9117	54.217	106.924	29.5875	55.2924	37.2764	62.2539	16.78	52.1627	103.296	14.6469	19.4148	37.2188	31.1323	58.7429	72.319	32.7142	79.4236	140.578	64.8969	46.5424	90.8545	71.0162	51.1305	65.3565	39.1189	47.6895	53.5571	58.0465	87.8471	12.4229	57.0191	57.3516	52.8426	63.4357	68.3188	46.4848	69.2575	126.37	54.6909	29.275	69.3756	67.9251	99.0799	59.4085	71.9425	100.231	51.3734
90.8427	89.8465	126.567	127.222	79.8601	97.048	38.8595	118.07	47.4897	66.4761	99.9306	181.211	87.2508	97.1742	107.214	59.1002	117.484	50.7039	69.7621	135.512	127.091	123.383	91.711	65.2013	115.132	132.737	31.3313	92.8207	51.4195	39.9287	135.416	88.1569	74.163	77.1826	113.822	118.689	98.5481	46.9154	119.367	123.672	124.327	47.9334	54.0729	28.4171	52.1605	60.5645	141.094	123.765	18.7031	54.1844
40.0484	81.3159	93.5938	30.108	99.7405	95.015	89.1419	52.0494	83.7713	75.7666	27.9813	68.5515	56.6583	53.4506	34.9441	72.1287	12.3938	87.1502	59.669	8.47076	108.152	125.614	36.2003	92.5339	19.2923	56.6666	98.1002	36.9062	76.4905	87.9879	99.3226	69.0077	82.5131	53.9546	14.8065	111.285	34.0545	87.4898	32.0644	4.88561	88.63	80.7353	89.8899	102.067	83.0097	105.586	86.1153	7.79993	139.681	74.2637
32.6575	40.846	106.453	61.6825	56.3508	93.8692	51.1987	70.9322	41.9958	58.0795	22.9356	111.992	52.0972	57.1961	48.4848	45.4114	40.0898	42.9282	34.6343	51.0546	78.0853	129.029	21.1752	47.2366	28.0213	82.8903	57.8969	29.9932	40.2171	50.6131	114.611	27.7851	70.7279	12.3838	36.0221	116.305	11.4092	44.3245	57.0967	40.5829	62.371	41.5702	67.1712	61.2655	39.3342	60.1936	107.669	38.9599	98.0206	35.8776
56.3618	58.7956	109.025	94.0504	56.114	84.0623	5.39507	89.782	10.3003	44.1692	62.9028	148.516	59.0434	68.9882	74.5264	29.8083	81.1423	18.4059	36.182	98.1422	100.198	116.973	54.9766	38.7308	77.1668	104.567	7.27965	57.5962	15.5291	7.00835	118.191	53.6597	56.9431	39.0375	77.2778	108.226	60.4618	13.089	86.646	86.415	93.0929	10.0901	39.8384	11.4057	17.0568	42.1228	119.239	86.2118	48.9368	16.5658
86.6807	31.8421	153.089	121.734	13.4839	131.067	54.1036	125.817	42.9851	90.0029	83.3952	173.313	98.5539	107.25	105.513	73.7114	101.383	32.4821	73.3712	110.941	59.9151	165.035	78.7131	14.6893	87.6486	139.592	48.6112	85.7789	57.197	55.4611	162.117	39.5547	103.785	56.8413	97.2814	155.386	72.5194	37.2018	116.06	101.443	61.3036	50.6032	88.4068	47.3142	36.6005	7.52026	159.922	99.2752	63.9297	53.0923
28.2246	45.7893	99.3557	63.5598	56.8767	83.4988	37.4906	67.725	30.0095	45.414	26.8477	116.638	43.7328	50.7928	46.8745	31.517	45.6889	33.6609	22.076	60.7184	86.5538	118.861	20.5153	43.9589	39.1855	81.1223	45.128	27.132	25.9541	36.7426	107.953	33.8635	58.7747	3.02194	41.5879	106.8	22.5058	33.6143	57.5253	49.2534	72.8367	28.1158	53.2674	48.8303	29.2911	55.7672	103.164	48.6279	86.2496	22.0159
103.88	175.756	31.0927	88.5548	185.793	57.8501	134.447	68.0149	142.141	95.5422	116.728	96.4559	86.5715	79.5569	90.2697	110.998	110.382	152.191	111.188	124.062	214.561	41.9772	115.502	170.311	130.076	62.2237	143.983	106.609	127.578	132.743	22.1862	163.274	83.2444	132.861	112.061	38.115	131.09	148.203	87.1894	120.105	197.824	134.561	102.749	147.716	147.753	178.945	32.6568	124.127	173.49	131.189
40.3566	107.815	57.0425	8.10712	123.016	65.6864	92.085	17.2939	92.2986	63.2671	44.2353	53.8692	40.9323	32.007	21.3325	68.4372	31.5391	99.3717	59.5193	43.7109	141.188	91.4876	47.4625	111.43	51.9028	18.5335	102.513	40.5323	80.1897	90.4946	61.8597	94.739	63.3106	69.2632	34.2718	77.0959	58.1239	97.6311	10.079	40.1346	122.673	86.5545	78.1377	106.836	94.6216	123.252	47.9423	44.22	142.793	80.6102
32.1352	102.782	42.3251	40.322	112.936	33.9933	66.8203	21.9087	71.6531	30.6308	47.5483	87.9588	13.6315	8.09857	26.176	41.7378	49.3009	81.0217	38.7836	69.131	142.405	66.7424	44.1475	97.9347	64.8076	35.9469	77.2503	35.4552	57.3711	65.0851	50.8989	90.4589	27.3744	59.8408	48.8531	53.0574	60.8466	77.6625	33.0603	60.1758	126.666	64.451	44.3529	81.4447	76.3677	107.471	48.0977	63.3982	114.117	60.023
51.8012	50.1453	110.285	89.5653	49.467	87.1241	12.3712	87.6273	1.13572	46.1959	56.2315	143.851	57.7715	67.3697	70.5983	30.2564	74.8515	11.6179	33.2285	90.8885	92.041	121.027	48.7057	32.0989	69.2759	102.228	15.5685	52.4877	13.7061	13.0491	119.41	44.3952	59.8247	30.8379	70.8673	111.437	52.3806	6.96393	82.4933	79.3249	84.1622	6.70323	44.8006	18.8289	8.57149	38.0076	119.002	78.8257	56.0411	11.38
40.5579	111.406	33.698	43.2583	121.409	28.5529	73.8302	21.1865	79.4162	36.1588	55.5307	86.667	22.0959	16.0401	32.347	48.9464	55.5888	88.9898	47.0336	74.6568	150.996	59.3355	52.5425	106.251	72.1868	33.0826	84.125	43.7669	64.9936	72.0888	42.3084	99.0866	29.615	68.4619	55.5888	45.3497	69.1033	85.459	36.8719	66.4684	135.151	72.0841	48.562	88.2436	84.3834	115.557	40.5283	69.9028	119.742	67.9315
35.8405	87.7849	65.5091	64.9773	93.0388	41.8347	38.3209	52.2368	46.4753	0.698619	51.6883	117.044	22.5176	31.7789	45.6556	15.7989	63.2928	56.8587	22.915	84.0152	129.972	76.5153	44.2392	76.3323	70.9437	66.7585	48.1891	39.4048	32.114	36.6021	74.6766	77.3987	14.8028	47.7819	60.8726	66.1339	59.6938	52.467	56.9318	72.741	117.43	38.8223	14.9776	52.1496	52.7491	83.5088	76.7269	74.6263	83.2103	36.5461
47.3938	109.507	67.5944	9.72034	126.05	78.0027	100.491	29.512	99.3484	74.2312	47.0112	44.8149	51.8405	43.5677	29.7159	77.8342	30.4863	105.556	67.8432	36.4801	140.074	102.866	52.0503	115.813	49.9107	26.7849	110.728	46.6508	88.1977	98.9751	71.5161	96.5628	75.2216	73.8774	34.1827	88.5421	59.5289	104.348	17.6148	36.222	120.91	94.1796	89.2113	115.021	100.896	128.144	55.9752	40.2022	151.666	87.9807
89.0899	79.2284	132.064	126.424	67.98	103.523	35.74	119.622	41.0539	69.3479	96.2289	180.827	88.4989	98.5682	106.592	59.2014	114.451	41.9516	68.2951	131.37	115.245	131.878	88.3013	54.1228	109.991	134.439	26.052	90.5987	48.3379	37.1939	141.084	78.7396	78.9035	71.5568	110.602	126.125	93.0991	39.054	118.792	119.688	113.394	43.4114	58.823	22.0805	44.2994	48.4298	145.289	119.379	15.639	49.8936
19.2711	75.9799	70.4367	52.9807	84.3425	52.8087	39.4227	46.1899	42.5689	17.5785	34.5555	106.947	15.8951	25.5315	32.9675	15.2151	47.2898	51.7475	9.68442	67.7185	117.226	88.1706	27.0692	68.869	53.7816	60.9745	49.9744	22.5977	28.6291	37.7553	79.3567	64.4785	28.9975	33.6971	44.5217	76.212	42.8222	48.522	45.0815	56.1999	103.303	35.6085	30.6557	54.2868	47.0798	78.1828	77.3454	57.8484	89.5827	30.813
86.9989	144.881	50.1357	98.6936	147.992	27.0928	87.9616	75.593	99.7159	56.9304	103.859	136.25	66.1632	67.6109	86.1481	72.4728	109.051	110.183	80.2285	129.133	187.279	28.9242	98.0351	130.693	122.648	83.4084	94.7532	90.813	86.9215	86.599	55.5853	134.893	43.6474	105.278	108.193	30.0756	114.762	105.102	92.2737	119.848	175	92.461	53.8088	97.3738	106.873	135.351	70.5835	122.846	113.84	92.1229
45.3518	29.3718	116.348	79.2167	39.6749	99.0793	39.1191	84.902	27.006	59.2972	40.8588	130.961	60.6728	68.0363	63.6357	43.5796	59.0778	24.7197	37.294	70.6333	71.3453	134.379	36.3439	28.07	47.4563	98.0859	43.0833	43.925	31.7055	39.1376	125.026	19.0397	73.2316	14.8802	54.9494	122.804	31.0352	27.3788	73.7345	60.1987	59.753	29.7111	64.2122	45.7027	22.104	40.7744	120.454	58.5685	80.7665	26.2318
72.3625	144.756	21.2913	52.6615	156.854	48.4889	111.892	33.7273	117.057	73.9587	83.2348	68.2234	58.7122	49.7689	56.4719	86.9488	75.057	126.323	83.8839	88.1065	181.773	57.1666	83.2468	142.598	95.0841	26.2568	122.192	74.5306	102.777	110.151	20.5699	131.902	65.1403	102.572	77.0383	44.6336	97.7438	123.056	51.8153	84.4645	164.266	109.859	85.1575	126.305	121.633	152.609	3.41091	88.5189	157.092	105.385
72.9071	55.4428	127.553	110.687	46.4503	101.982	23.7288	107.939	20.9356	62.6795	76.9223	164.986	77.4486	87.3111	91.6169	48.419	95.6694	18.3377	53.771	110.931	93.3134	134.079	69.6294	30.8825	88.6438	122.66	14.5429	73.622	33.2193	25.4542	136.721	54.564	75.102	50.4243	91.6376	125.969	71.6542	16.7696	103.569	99.5808	89.9053	26.4606	56.979	11.8737	21.578	28.5218	137.876	98.7854	37.7725	32.3304
58.5898	40.008	121.179	95.7542	37.5108	98.8063	23.58	96.2751	10.9153	57.7347	59.8411	149.419	67.473	76.6775	77.6964	41.4791	78.6793	1.00151	42.3308	92.7125	81.0636	132.913	53.249	20.1079	70.0279	110.596	22.4063	58.5768	24.9311	24.5911	130.258	36.5161	71.5343	32.497	74.5693	123.124	53.107	6.06074	89.1652	81.6402	74.5668	18.4053	56.8141	23.7739	4.55034	26.7165	128.969	80.5474	57.0454	21.058
13.8873	80.816	70.6633	24.2491	95.3038	66.6182	67.2409	31.6179	65.6494	46.7017	17.8995	78.4658	26.8507	24.6798	8.88673	46.0299	17.4412	72.0323	34.8686	38.2234	116.461	99.1364	19.6188	83.5369	32.4078	42.9187	77.3151	12.9817	54.7658	65.7883	77.9059	67.7581	52.7126	41.3682	16.2594	85.1518	32.4103	70.6795	17.8624	27.9978	98.9753	60.5668	61.3089	81.5798	67.3341	95.4235	68.6875	30.908	118.579	54.318
41.9385	41.0366	114.924	62.9647	59.7946	105.297	65.5771	76.6926	55.5509	71.6177	27.3336	108.785	62.796	66.208	53.9886	59.8219	39.0986	54.8948	48.4827	43.7608	71.7025	140.02	29.966	54.686	20.9918	86.9263	71.6799	38.5214	54.9054	65.0818	122.588	28.9052	83.6318	27.0768	35.6421	126.799	13.1459	57.1062	60.1007	35.5761	53.8742	55.8802	81.5055	74.807	51.9073	67.8741	113.759	32.6966	110.815	50.4143
34.5744	102.919	57.0775	8.76558	117.757	62.9071	86.2107	15.7586	86.4499	57.8721	39.3799	59.5854	35.4819	26.9486	15.4975	62.6304	28.4472	93.5949	53.639	43.0773	137.094	90.3932	42.0864	105.908	48.6297	21.6015	96.6353	34.8893	74.3091	84.6227	62.6383	89.8396	58.601	63.7756	30.6661	75.976	53.5369	91.8044	5.3276	37.9661	118.851	80.68	72.8053	100.958	88.8383	117.632	50.041	41.9835	136.954	74.7475
34.8411	72.2164	81.5639	70.3614	76.4414	58.5665	23.13	62.7717	29.8025	17.4437	47.1951	124.396	31.6774	41.7464	50.3496	2.23394	62.6441	40.1293	14.5211	82.2881	114.664	93.0527	38.8614	59.6261	65.351	77.6071	33.58	37.4246	15.3684	21.3944	90.7113	62.6285	31.3834	35.0329	59.4087	82.8746	51.316	35.8307	62.4993	70.4645	103.212	22.164	21.0435	37.8067	36.0006	66.8203	91.3028	71.4758	72.2223	19.9031
19.0096	84.9915	69.1492	19.077	99.9131	67.42	72.3414	28.8523	70.8437	50.4682	21.5228	73.2754	29.6081	25.6977	7.4192	50.7782	15.8773	77.1881	39.8758	35.9445	119.777	98.9884	24.3902	88.4387	33.5177	39.004	82.4521	18.1635	59.9014	70.8748	76	71.9136	55.4585	46.2642	15.9762	84.8279	35.8609	75.8669	13.0305	26.7679	101.928	65.7432	65.2624	86.7231	72.4977	100.421	65.7807	30.1383	123.661	59.5048
72.0883	85.759	105.668	107.374	80.5652	76.621	25.1707	97.0903	37.6588	45.3045	83.0028	160.931	66.5124	76.3206	87.3799	39.518	99.5804	44.877	51.2221	118.604	126.351	104.842	74.6187	63.7885	99.7171	111.684	23.5482	74.467	35.8124	25.4305	114.597	81.0461	52.9561	63.4952	96.1532	99.0187	83.8898	39.8318	99.418	106.712	120.258	34.8452	32.8195	23.7529	44.3271	63.512	119.854	107.272	39.3275	40.0213
67.7362	129.382	38.1049	78.825	134.492	8.37348	76.6338	56.1295	86.9839	41.013	84.5063	118.758	46.6687	47.5565	66.0625	57.4066	89.0212	97.5229	63.2555	109.042	171.379	35.092	79.1014	117.545	103.059	65.129	84.8912	71.5172	73.1704	75.08	45.8076	118.647	26.9262	88.2838	88.2505	26.9959	95.9978	92.7541	72.2657	99.8417	158.063	79.4178	42.4453	88.127	93.7292	123.705	57.116	102.894	110.606	77.965
[truncated: 143 more columns]
