# Supplementary material for: A novel user-centric happiness model for personalized tour recommendations
Source: PeerJ Comput Sci. 2025 Apr 22;11:e2837. doi: 10.7717/peerj-cs.2837 (PMC12192884; doi:10.7717/peerj-cs.2837)
Supplement: Supplemental Information 3 [file peerj-cs-11-2837-s003.zip › HM/pr01_10/pr04/HC/Time_Window.txt]

0	1000
394	503
243	354
123	249
104	225
467	616
198	324
240	386
193	369
312	442
130	250
313	457
189	301
308	407
380	471
472	600
227	373
360	472
343	462
440	556
76	250
379	516
295	454
81	244
417	515
75	200
447	548
120	233
77	224
172	330
140	312
71	216
147	258
412	548
156	315
107	249
268	438
251	423
128	283
144	268
120	228
114	284
327	441
349	482
229	357
308	415
226	353
115	225
408	526
73	198
180	315
146	256
461	556
165	328
310	400
70	229
196	363
127	244
394	490
412	589
444	584
346	514
326	428
106	280
453	546
478	589
324	430
465	615
476	613
139	247
444	538
65	237
317	479
167	344
260	397
289	460
144	256
270	383
377	501
112	285
185	343
176	297
324	429
273	435
172	315
123	302
381	475
477	586
196	287
222	327
207	330
104	275
468	638
417	574
146	251
345	508
386	483
173	265
167	305
188	279
289	449
423	522
222	391
121	258
425	578
212	318
345	438
124	222
75	176
221	378
68	181
322	476
197	359
147	282
88	187
128	230
347	512
439	563
318	423
477	585
375	490
414	526
196	349
342	435
184	345
308	451
409	510
123	228
479	655
131	222
152	277
158	291
322	474
345	496
429	539
226	318
296	421
197	338
369	480
473	633
372	548
401	545
424	599
393	504
453	614
92	249
254	402
66	230
233	372
249	411
144	243
295	409
478	647
128	246
463	576
379	545
257	429
154	252
456	603
242	370
217	375
353	519
118	281
207	334
137	298
195	332
142	283
78	230
411	574
284	430
327	422
64	173
335	439
418	535
259	422
183	334
331	471
329	460
138	281
236	414
130	223
159	302
91	190
368	501
462	597
259	404
479	633
99	218
302	429
298	429
255	419
455	588
134	231
