# Supplementary material for: A novel user-centric happiness model for personalized tour recommendations
Source: PeerJ Comput Sci. 2025 Apr 22;11:e2837. doi: 10.7717/peerj-cs.2837 (PMC12192884; doi:10.7717/peerj-cs.2837)
Supplement: Supplemental Information 3 [file peerj-cs-11-2837-s003.zip › HM/pr01_10/pr04/ICDM.txt]

0	0	0	0	0	0	0	0	0	0	0	0	0	0	0	0	0	0	0	0	0	0	0	0	0	0	0	0	0	0	0	0	0	0	0	0	0	0	0	0	0	0	0	0	0	0	0	0	0	0
0	0	0	0	0	0	0	0	0	0	0	0	0	0	0	0	0	0	0	0	0	0	0	0	0	0	0	0	0	0	0	0	0	0	0	0	0	0	0	0	0	0	0	0	0	0	0	0	0	0
0	0	0	0	0	0	0	0	0	0	0	0	0	0	0	0	0	0	0	0	0	0	0	0	0	0	0	0	0	0	0	0	0	0	0	0	0	0	0	0	0	0	0	0	0	0	0	0	0	0
0	0	0	0	0	0	0	0	0	0	0	0	0	0	0	0	0	0	0	0	0	0	0	0	0	0	0	0	0	0	0	0	0	0	0	0	0	0	0	0	0	0	0	0	0	0	0	0	0	0
0	0	0	0	0	0	0	0	0	0	0	0	0	0	0	0	0	0	0	0	0	0	0	0	0	0	0	0	0	0	0	0	0	0	0	0	0	0	0	0	0	0	0	0	0	0	0	0	0	0
0	0	0	0	0	0	0	0	0	0	0	0	0	0	0	0	0	0	0	0	0	0	0	0	0	0	0	0	0	0	0	0	0	0	0	0	0	0	0	0	0	0	0	0	0	0	0	0	0	0
0	0	0	0	0	0	0	0	0	0	0	0	0	0	0	0	0	0	0	0	0	0	0	0	0	0	0	0	0	0	0	0	0	0	0	0	0	0	0	0	0	0	0	0	0	0	0	0	0	0
0	0	0	0	0	0	0	0	0	0	0	0	0	0	0	0	0	0	0	0	0	0	0	0	0	0	0	0	0	0	0	0	0	0	0	0	0	0	0	0	0	0	0	0	0	0	0	0	0	0
0	0	0	0	0	0	0	0	0	0	0	0	0	0	0	0	0	0	0	0	0	0	0	0	0	0	0	0	0	0	0	0	0	0	0	0	0	0	0	0	0	0	0	0	0	0	0	0	0	0
0	0	0	0	0	0	0	0	0	0	0	0	0	0	0	0	0	0	0	0	0	0	0	0	0	0	0	0	0	0	0	0	0	0	0	0	0	0	0	0	0	0	0	0	0	0	0	0	0	0
0	0	0	0	0	0	0	0	0	0	0	0	0	0	0	0	0	0	0	0	0	0	0	0	0	0	0	0	0	0	0	0	0	0	0	0	0	0	0	0	0	0	0	0	0	0	0	0	0	0
0	0	0	0	0	0	0	0	0	0	0	0	0	0	0	0	0	0	0	0	0	0	0	0	0	0	0	0	0	0	0	0	0	0	0	0	0	0	0	0	0	0	0	0	0	0	0	0	0	0
0	0	0	0	0	0	0	0	0	0	0	0	0	0	0	0	0	0	0	0	0	0	0	0	0	0	0	0	0	0	0	0	0	0	0	0	0	0	0	0	0	0	0	0	0	0	0	0	0	0
0	0	0	0	0	0	0	0	0	0	0	0	0	0	0	0	0	0	0	0	0	0	0	0	0	0	0	0	0	0	0	0	0	0	0	0	0	0	0	0	0	0	0	0	0	0	0	0	0	0
0	0	0	0	0	0	0	0	0	0	0	0	0	0	0	0	0	0	0	0	0	0	0	0	0	0	0	0	0	0	0	0	0	0	0	0	0	0	0	0	0	0	0	0	0	0	0	0	0	0
0	0	0	0	0	0	0	0	0	0	0	0	0	0	0	0	0	0	0	0	0	0	0	0	0	0	0	0	0	0	0	0	0	0	0	0	0	0	0	0	0	0	0	0	0	0	0	0	0	0
0	0	0	0	0	0	0	0	0	0	0	0	0	0	0	0	0	0	0	0	0	0	0	0	0	0	0	0	0	0	0	0	0	0	0	0	0	0	0	0	0	0	0	0	0	0	0	0	0	0
0	0	0	0	0	0	0	0	0	0	0	0	0	0	0	0	0	0	0	0	0	0	0	0	0	0	0	0	0	0	0	0	0	0	0	0	0	0	0	0	0	0	0	0	0	0	0	0	0	0
0	0	0	0	0	0	0	0	0	0	0	0	0	0	0	0	0	0	0	0	0	0	0	0	0	0	0	0	0	0	0	0	0	0	0	0	0	0	0	0	0	0	0	0	0	0	0	0	0	0
0	0	0	0	0	0	0	0	0	0	0	0	0	0	0	0	0	0	0	0	0	0	0	0	0	0	0	0	0	0	0	0	0	0	0	0	0	0	0	0	0	0	0	0	0	0	0	0	0	0
0	0	0	0	0	0	0	0	0	0	0	0	0	0	0	0	0	0	0	0	0	0	0	0	0	0	0	0	0	0	0	0	0	0	0	0	0	0	0	0	0	0	0	0	0	0	0	0	0	0
0	0	0	0	0	0	0	0	0	0	0	0	0	0	0	0	0	0	0	0	0	0	0	0	0	0	0	0	0	0	0	0	0	0	0	0	0	0	0	0	0	0	0	0	0	0	0	0	0	0
0	0	0	0	0	0	0	0	0	0	0	0	0	0	0	0	0	0	0	0	0	0	0	0	0	0	0	0	0	0	0	0	0	0	0	0	0	0	0	0	0	0	0	0	0	0	0	0	0	0
0	0	0	0	0	0	0	0	0	0	0	0	0	0	0	0	0	0	0	0	0	0	0	0	0	0	0	0	0	0	0	0	0	0	0	0	0	0	0	0	0	0	0	0	0	0	0	0	0	0
0	0	0	0	0	0	0	0	0	0	0	0	0	0	0	0	0	0	0	0	0	0	0	0	0	0	0	0	0	0	0	0	0	0	0	0	0	0	0	0	0	0	0	0	0	0	0	0	0	0
0	0	0	0	0	0	0	0	0	0	0	0	0	0	0	0	0	0	0	0	0	0	0	0	0	0	0	0	0	0	0	0	0	0	0	0	0	0	0	0	0	0	0	0	0	0	0	0	0	0
0	0	0	0	0	0	0	0	0	0	0	0	0	0	0	0	0	0	0	0	0	0	0	0	0	0	0	0	0	0	0	0	0	0	0	0	0	0	0	0	0	0	0	0	0	0	0	0	0	0
0	0	0	0	0	0	0	0	0	0	0	0	0	0	0	0	0	0	0	0	0	0	0	0	0	0	0	0	0	0	0	0	0	0	0	0	0	0	0	0	0	0	0	0	0	0	0	0	0	0
0	0	0	0	0	0	0	0	0	0	0	0	0	0	0	0	0	0	0	0	0	0	0	0	0	0	0	0	0	0	0	0	0	0	0	0	0	0	0	0	0	0	0	0	0	0	0	0	0	0
0	0	0	0	0	0	0	0	0	0	0	0	0	0	0	0	0	0	0	0	0	0	0	0	0	0	0	0	0	0	0	0	0	0	0	0	0	0	0	0	0	0	0	0	0	0	0	0	0	0
0	0	0	0	0	0	0	0	0	0	0	0	0	0	0	0	0	0	0	0	0	0	0	0	0	0	0	0	0	0	0	0	0	0	0	0	0	0	0	0	0	0	0	0	0	0	0	0	0	0
0	0	0	0	0	0	0	0	0	0	0	0	0	0	0	0	0	0	0	0	0	0	0	0	0	0	0	0	0	0	0	0	0	0	0	0	0	0	0	0	0	0	0	0	0	0	0	0	0	0
0	0	0	0	0	0	0	0	0	0	0	0	0	0	0	0	0	0	0	0	0	0	0	0	0	0	0	0	0	0	0	0	0	0	0	0	0	0	0	0	0	0	0	0	0	0	0	0	0	0
0	0	0	0	0	0	0	0	0	0	0	0	0	0	0	0	0	0	0	0	0	0	0	0	0	0	0	0	0	0	0	0	0	0	0	0	0	0	0	0	0	0	0	0	0	0	0	0	0	0
0	0	0	0	0	0	0	0	0	0	0	0	0	0	0	0	0	0	0	0	0	0	0	0	0	0	0	0	0	0	0	0	0	0	0	0	0	0	0	0	0	0	0	0	0	0	0	0	0	0
0	0	0	0	0	0	0	0	0	0	0	0	0	0	0	0	0	0	0	0	0	0	0	0	0	0	0	0	0	0	0	0	0	0	0	0	0	0	0	0	0	0	0	0	0	0	0	0	0	0
0	0	0	0	0	0	0	0	0	0	0	0	0	0	0	0	0	0	0	0	0	0	0	0	0	0	0	0	0	0	0	0	0	0	0	0	0	0	0	0	0	0	0	0	0	0	0	0	0	0
0	0	0	0	0	0	0	0	0	0	0	0	0	0	0	0	0	0	0	0	0	0	0	0	0	0	0	0	0	0	0	0	0	0	0	0	0	0	0	0	0	0	0	0	0	0	0	0	0	0
0	0	0	0	0	0	0	0	0	0	0	0	0	0	0	0	0	0	0	0	0	0	0	0	0	0	0	0	0	0	0	0	0	0	0	0	0	0	0	0	0	0	0	0	0	0	0	0	0	0
0	0	0	0	0	0	0	0	0	0	0	0	0	0	0	0	0	0	0	0	0	0	0	0	0	0	0	0	0	0	0	0	0	0	0	0	0	0	0	0	0	0	0	0	0	0	0	0	0	0
0	0	0	0	0	0	0	0	0	0	0	0	0	0	0	0	0	0	0	0	0	0	0	0	0	0	0	0	0	0	0	0	0	0	0	0	0	0	0	0	0	0	0	0	0	0	0	0	0	0
0	0	0	0	0	0	0	0	0	0	0	0	0	0	0	0	0	0	0	0	0	0	0	0	0	0	0	0	0	0	0	0	0	0	0	0	0	0	0	0	0	0	0	0	0	0	0	0	0	0
0	0	0	0	0	0	0	0	0	0	0	0	0	0	0	0	0	0	0	0	0	0	0	0	0	0	0	0	0	0	0	0	0	0	0	0	0	0	0	0	0	0	0	0	0	0	0	0	0	0
0	0	0	0	0	0	0	0	0	0	0	0	0	0	0	0	0	0	0	0	0	0	0	0	0	0	0	0	0	0	0	0	0	0	0	0	0	0	0	0	0	0	0	0	0	0	0	0	0	0
0	0	0	0	0	0	0	0	0	0	0	0	0	0	0	0	0	0	0	0	0	0	0	0	0	0	0	0	0	0	0	0	0	0	0	0	0	0	0	0	0	0	0	0	0	0	0	0	0	0
0	0	0	0	0	0	0	0	0	0	0	0	0	0	0	0	0	0	0	0	0	0	0	0	0	0	0	0	0	0	0	0	0	0	0	0	0	0	0	0	0	0	0	0	0	0	0	0	0	0
0	0	0	0	0	0	0	0	0	0	0	0	0	0	0	0	0	0	0	0	0	0	0	0	0	0	0	0	0	0	0	0	0	0	0	0	0	0	0	0	0	0	0	0	0	0	0	0	0	0
0	0	0	0	0	0	0	0	0	0	0	0	0	0	0	0	0	0	0	0	0	0	0	0	0	0	0	0	0	0	0	0	0	0	0	0	0	0	0	0	0	0	0	0	0	0	0	0	0	0
0	0	0	0	0	0	0	0	0	0	0	0	0	0	0	0	0	0	0	0	0	0	0	0	0	0	0	0	0	0	0	0	0	0	0	0	0	0	0	0	0	0	0	0	0	0	0	0	0	0
0	0	0	0	0	0	0	0	0	0	0	0	0	0	0	0	0	0	0	0	0	0	0	0	0	0	0	0	0	0	0	0	0	0	0	0	0	0	0	0	0	0	0	0	0	0	0	0	0	0
0	0	0	0	0	0	0	0	0	0	0	0	0	0	0	0	0	0	0	0	0	0	0	0	0	0	0	0	0	0	0	0	0	0	0	0	0	0	0	0	0	0	0	0	0	0	0	0	0	0
0	0	0	0	0	0	0	0	0	0	0	0	0	0	0	0	0	0	0	0	0	0	0	0	0	0	0	0	0	0	0	0	0	0	0	0	0	0	0	0	0	0	0	0	0	0	0	0	0	0
0	0	0	0	0	0	0	0	0	0	0	0	0	0	0	0	0	0	0	0	0	0	0	0	0	0	0	0	0	0	0	0	0	0	0	0	0	0	0	0	0	0	0	0	0	0	0	0	0	0
0	0	0	0	0	0	0	0	0	0	0	0	0	0	0	0	0	0	0	0	0	0	0	0	0	0	0	0	0	0	0	0	0	0	0	0	0	0	0	0	0	0	0	0	0	0	0	0	0	0
0	0	0	0	0	0	0	0	0	0	0	0	0	0	0	0	0	0	0	0	0	0	0	0	0	0	0	0	0	0	0	0	0	0	0	0	0	0	0	0	0	0	0	0	0	0	0	0	0	0
0	0	0	0	0	0	0	0	0	0	0	0	0	0	0	0	0	0	0	0	0	0	0	0	0	0	0	0	0	0	0	0	0	0	0	0	0	0	0	0	0	0	0	0	0	0	0	0	0	0
0	0	0	0	0	0	0	0	0	0	0	0	0	0	0	0	0	0	0	0	0	0	0	0	0	0	0	0	0	0	0	0	0	0	0	0	0	0	0	0	0	0	0	0	0	0	0	0	0	0
0	0	0	0	0	0	0	0	0	0	0	0	0	0	0	0	0	0	0	0	0	0	0	0	0	0	0	0	0	0	0	0	0	0	0	0	0	0	0	0	0	0	0	0	0	0	0	0	0	0
0	0	0	0	0	0	0	0	0	0	0	0	0	0	0	0	0	0	0	0	0	0	0	0	0	0	0	0	0	0	0	0	0	0	0	0	0	0	0	0	0	0	0	0	0	0	0	0	0	0
0	0	0	0	0	0	0	0	0	0	0	0	0	0	0	0	0	0	0	0	0	0	0	0	0	0	0	0	0	0	0	0	0	0	0	0	0	0	0	0	0	0	0	0	0	0	0	0	0	0
0	0	0	0	0	0	0	0	0	0	0	0	0	0	0	0	0	0	0	0	0	0	0	0	0	0	0	0	0	0	0	0	0	0	0	0	0	0	0	0	0	0	0	0	0	0	0	0	0	0
0	0	0	0	0	0	0	0	0	0	0	0	0	0	0	0	0	0	0	0	0	0	0	0	0	0	0	0	0	0	0	0	0	0	0	0	0	0	0	0	0	0	0	0	0	0	0	0	0	0
0	0	0	0	0	0	0	0	0	0	0	0	0	0	0	0	0	0	0	0	0	0	0	0	0	0	0	0	0	0	0	0	0	0	0	0	0	0	0	0	0	0	0	0	0	0	0	0	0	0
0	0	0	0	0	0	0	0	0	0	0	0	0	0	0	0	0	0	0	0	0	0	0	0	0	0	0	0	0	0	0	0	0	0	0	0	0	0	0	0	0	0	0	0	0	0	0	0	0	0
0	0	0	0	0	0	0	0	0	0	0	0	0	0	0	0	0	0	0	0	0	0	0	0	0	0	0	0	0	0	0	0	0	0	0	0	0	0	0	0	0	0	0	0	0	0	0	0	0	0
0	0	0	0	0	0	0	0	0	0	0	0	0	0	0	0	0	0	0	0	0	0	0	0	0	0	0	0	0	0	0	0	0	0	0	0	0	0	0	0	0	0	0	0	0	0	0	0	0	0
0	0	0	0	0	0	0	0	0	0	0	0	0	0	0	0	0	0	0	0	0	0	0	0	0	0	0	0	0	0	0	0	0	0	0	0	0	0	0	0	0	0	0	0	0	0	0	0	0	0
0	0	0	0	0	0	0	0	0	0	0	0	0	0	0	0	0	0	0	0	0	0	0	0	0	0	0	0	0	0	0	0	0	0	0	0	0	0	0	0	0	0	0	0	0	0	0	0	0	0
0	0	0	0	0	0	0	0	0	0	0	0	0	0	0	0	0	0	0	0	0	0	0	0	0	0	0	0	0	0	0	0	0	0	0	0	0	0	0	0	0	0	0	0	0	0	0	0	0	0
0	0	0	0	0	0	0	0	0	0	0	0	0	0	0	0	0	0	0	0	0	0	0	0	0	0	0	0	0	0	0	0	0	0	0	0	0	0	0	0	0	0	0	0	0	0	0	0	0	0
0	0	0	0	0	0	0	0	0	0	0	0	0	0	0	0	0	0	0	0	0	0	0	0	0	0	0	0	0	0	0	0	0	0	0	0	0	0	0	0	0	0	0	0	0	0	0	0	0	0
0	0	0	0	0	0	0	0	0	0	0	0	0	0	0	0	0	0	0	0	0	0	0	0	0	0	0	0	0	0	0	17	0	0	0	0	0	0	0	0	0	0	0	0	0	0	0	0	0	0
0	0	0	0	0	0	0	0	0	0	0	0	0	0	0	0	0	0	0	0	0	0	0	0	0	0	0	0	0	0	0	17	0	0	0	0	0	0	0	0	0	0	0	0	0	0	0	0	0	0
0	0	0	0	0	0	0	0	0	0	0	0	0	0	0	0	0	0	0	0	0	0	0	0	0	0	0	0	0	0	0	17	0	0	0	0	0	0	0	0	0	0	0	0	0	0	0	0	0	9
0	0	0	0	0	0	0	0	0	0	0	0	0	0	0	0	0	0	0	0	0	0	0	0	0	0	0	0	0	0	0	17	0	0	0	0	0	0	0	0	0	0	0	0	0	0	0	0	0	9
0	0	0	0	0	0	0	0	0	0	0	0	0	0	0	0	0	0	0	0	0	0	0	0	0	19	0	0	0	0	0	17	0	0	0	0	0	0	0	0	0	0	0	0	0	0	0	0	0	9
0	0	0	0	0	0	0	0	0	0	0	0	0	0	0	0	0	0	0	0	21	0	0	0	0	19	0	0	0	0	0	17	0	0	0	0	0	0	0	0	0	0	0	0	0	0	0	0	0	9
0	0	0	0	0	0	0	0	0	0	0	0	0	0	0	0	0	0	0	0	21	0	0	0	0	19	0	0	4	0	0	17	0	0	0	0	0	0	0	0	0	0	0	0	0	0	0	0	0	9
0	0	0	0	0	0	0	0	0	0	0	0	0	0	0	0	0	0	0	0	21	0	0	0	0	19	0	0	4	0	0	17	0	0	0	0	0	0	0	0	0	0	0	0	0	0	0	0	0	9
0	0	0	0	0	0	0	0	0	0	0	0	0	0	0	0	0	0	0	0	21	0	0	0	0	19	0	0	4	0	0	17	0	0	0	0	0	0	0	0	0	0	0	0	0	0	0	0	0	9
0	0	0	0	0	0	0	0	0	0	0	0	0	0	0	0	0	0	0	0	21	0	0	0	0	19	0	0	4	0	0	17	0	0	0	0	0	0	0	0	0	0	0	0	0	0	0	0	0	9
0	0	0	0	0	0	0	0	0	0	0	0	0	0	0	0	0	0	0	0	21	0	0	25	0	19	0	0	4	0	0	17	0	0	0	0	0	0	0	0	0	0	0	0	0	0	0	0	0	9
0	0	0	0	0	0	0	0	0	0	0	0	0	0	0	0	0	0	0	0	21	0	0	25	0	19	0	0	4	0	0	17	0	0	0	0	0	0	0	0	0	0	0	0	0	0	0	0	0	9
0	0	0	0	0	0	0	0	0	0	0	0	0	0	0	0	0	0	0	0	21	0	0	25	0	19	0	0	4	0	0	17	0	0	0	0	0	0	0	0	0	0	0	0	0	0	0	0	0	9
0	0	0	0	0	0	0	0	0	0	0	0	0	0	0	0	0	0	0	0	21	0	0	25	0	19	0	0	4	0	0	17	0	0	0	0	0	0	0	0	0	0	0	0	0	0	0	0	0	9
0	0	0	0	0	0	0	0	0	0	0	0	0	0	0	0	0	0	0	0	21	0	0	25	0	19	0	0	4	0	0	17	0	0	0	0	0	0	0	0	0	0	0	0	0	0	0	0	0	9
0	0	0	0	0	0	0	0	0	0	0	0	0	0	0	0	0	0	0	0	21	0	0	25	0	19	0	0	4	0	0	17	0	0	0	0	0	0	0	0	0	0	0	0	0	0	0	0	0	9
0	0	0	0	0	0	0	0	0	0	0	0	0	0	0	0	0	0	0	0	21	0	0	25	0	19	0	0	4	0	0	17	0	0	0	0	0	0	0	0	0	0	0	0	0	0	0	0	0	9
0	0	0	0	0	0	0	0	0	0	0	0	0	0	0	0	0	0	0	0	21	0	0	25	0	19	0	0	4	0	0	17	0	0	0	0	0	0	0	0	0	0	0	0	0	0	0	0	0	9
0	0	0	0	0	0	0	0	0	0	0	0	0	0	0	0	0	0	0	0	21	0	0	25	0	19	0	0	4	0	0	17	0	0	0	0	0	0	0	0	0	0	0	0	0	0	0	0	0	9
0	0	0	0	0	0	0	0	0	0	0	0	0	0	0	0	0	0	0	0	21	0	0	25	0	19	0	0	4	0	0	17	0	0	0	0	0	0	0	0	0	0	0	0	0	0	0	0	0	9
0	0	0	0	0	0	0	0	0	0	0	0	0	0	0	0	0	0	0	0	21	0	0	25	0	19	0	0	4	0	0	17	0	0	0	0	0	0	0	0	0	0	0	0	0	0	0	0	0	9
0	0	0	0	0	0	0	0	0	0	0	0	0	0	0	0	0	0	0	0	21	0	0	25	0	19	0	0	4	0	0	17	0	0	0	0	0	0	0	0	0	0	0	0	0	0	0	0	0	9
0	0	0	0	0	0	0	0	0	0	0	0	0	0	0	0	0	0	0	0	21	0	0	25	0	19	0	0	4	0	0	17	0	0	0	0	0	0	0	0	0	0	0	0	0	0	0	0	0	9
0	0	0	0	0	0	0	0	0	0	0	0	0	0	0	0	0	0	0	0	21	0	0	25	0	19	0	0	4	0	0	17	0	0	0	0	0	0	0	0	0	0	0	0	0	0	0	0	0	9
0	0	0	0	0	0	0	0	0	0	0	0	0	0	0	0	0	0	0	0	21	0	0	25	0	19	0	0	4	0	0	17	0	0	0	0	0	0	0	0	0	0	0	0	0	0	0	0	0	9
0	0	0	0	0	0	0	0	0	0	0	0	0	0	0	0	0	0	0	0	21	0	0	25	0	19	0	0	4	0	0	17	0	0	0	0	0	0	0	0	0	0	0	0	0	0	0	0	0	9
0	0	0	0	0	0	0	0	0	0	0	0	0	0	0	0	0	0	0	0	21	0	0	25	0	19	0	0	4	0	0	17	0	0	0	0	0	0	0	0	0	0	0	0	0	0	0	0	0	9
0	0	0	0	0	0	0	0	0	0	0	0	0	0	0	0	0	0	0	0	21	0	0	25	0	19	0	0	4	0	0	17	0	0	0	0	0	0	0	0	0	0	0	0	0	0	0	0	0	9
0	0	0	0	0	0	0	0	0	0	0	0	0	0	0	0	0	0	0	0	21	0	0	25	0	19	0	0	4	0	0	17	0	0	0	0	0	0	0	0	0	0	0	0	0	0	0	0	0	9
0	0	0	0	0	0	0	0	0	0	0	0	0	0	0	0	0	0	0	0	21	0	0	25	0	19	0	0	4	0	0	17	0	0	0	0	0	0	0	0	0	0	0	0	0	0	0	0	0	9
0	0	0	0	0	0	0	0	0	0	0	0	0	0	0	0	0	0	0	0	21	0	0	25	0	19	0	0	4	0	0	17	0	0	0	0	0	0	0	0	0	0	0	0	0	0	0	0	0	9
0	0	0	0	0	0	0	0	0	0	0	0	0	0	0	0	0	0	0	0	21	0	0	25	0	19	0	0	4	0	0	17	0	0	0	0	0	0	0	0	0	0	0	0	0	0	0	0	0	9
0	0	0	0	0	0	0	0	0	0	0	0	0	0	0	0	0	0	0	0	21	0	0	25	0	19	0	0	4	0	0	17	0	0	0	0	0	0	0	0	0	0	0	0	0	0	0	0	0	9
0	0	0	0	16	0	0	0	0	0	0	0	0	0	0	0	0	0	0	0	21	0	0	25	0	19	0	0	4	0	0	17	0	0	0	0	0	0	0	0	0	0	0	0	0	0	0	0	0	9
0	0	0	0	16	0	0	0	0	0	0	0	0	0	0	0	0	0	0	0	21	0	0	25	0	19	0	0	4	0	0	17	0	0	0	0	0	0	0	0	0	0	0	0	0	0	0	0	0	9
0	0	0	0	16	0	0	0	0	0	0	0	0	0	0	0	0	0	0	0	21	0	0	25	0	19	0	0	4	0	0	17	0	0	0	0	0	0	0	0	0	0	0	0	0	0	0	0	0	9
0	0	0	0	16	0	0	0	0	0	0	0	0	0	0	0	0	0	0	0	21	0	0	25	0	19	0	0	4	0	0	17	0	0	0	13	0	0	0	0	0	0	0	0	0	0	0	0	0	9
0	0	0	0	16	0	0	0	0	0	0	0	0	0	0	0	0	0	0	0	21	0	0	25	0	19	0	0	4	0	0	17	0	0	0	13	0	0	0	0	0	0	0	0	0	0	0	0	0	9
0	0	0	0	16	0	0	0	0	0	0	0	0	0	0	0	0	0	0	0	21	0	0	25	0	19	0	0	4	0	0	17	0	0	0	13	0	0	0	0	0	0	0	0	0	0	0	0	0	9
0	0	0	0	16	0	0	0	0	0	0	0	0	0	0	0	0	0	0	0	21	0	0	25	0	19	0	0	4	0	0	17	0	0	0	13	0	0	0	0	0	0	0	0	0	0	0	0	0	9
0	0	0	0	16	0	0	0	0	0	0	0	0	0	0	0	0	0	0	0	21	0	0	25	0	19	0	0	4	0	0	17	0	0	0	13	0	0	0	0	0	0	0	0	0	0	0	0	0	9
0	0	0	0	16	0	0	0	0	0	0	0	0	0	0	0	0	0	0	0	21	0	0	25	0	19	0	0	4	0	0	17	0	0	0	13	0	0	0	0	0	0	0	0	0	0	0	0	0	9
0	0	0	0	16	0	0	0	0	0	0	0	0	0	0	0	0	0	0	0	21	0	0	25	0	19	0	0	4	0	0	17	0	0	0	13	0	0	0	0	0	0	0	0	0	0	0	0	0	9
0	0	0	0	16	0	0	0	0	0	0	0	0	0	0	0	0	0	0	0	21	0	0	25	0	19	0	0	4	0	0	17	0	0	0	13	0	0	0	0	0	12	0	0	0	0	0	0	0	9
0	0	0	0	16	0	0	0	0	0	0	0	0	0	0	0	0	0	0	0	21	0	0	25	0	19	0	0	4	0	0	17	0	0	0	13	0	0	0	0	0	12	0	0	0	0	0	22	0	9
0	0	0	0	16	0	0	0	0	0	0	0	0	0	0	0	0	0	0	0	21	0	0	25	0	19	0	0	4	0	0	17	0	0	0	13	0	0	0	0	0	12	0	0	0	0	0	22	0	9
0	0	0	0	16	0	0	0	0	0	0	0	0	0	0	0	0	0	0	0	21	0	0	25	0	19	0	0	4	0	0	17	0	0	0	13	0	0	0	0	0	12	0	0	0	0	0	22	0	9
0	0	0	0	16	0	0	0	0	0	0	0	0	0	0	0	0	0	0	0	21	0	0	25	0	19	0	0	4	0	0	17	0	0	0	13	0	0	0	0	0	12	0	0	0	0	0	22	0	9
0	0	0	0	16	0	0	0	0	0	0	0	0	0	0	0	0	0	0	0	21	0	0	25	0	19	0	0	4	0	0	17	0	0	0	13	0	0	0	0	0	12	0	0	0	0	0	22	0	9
0	0	0	0	16	0	0	0	0	0	0	0	0	0	0	0	0	0	0	0	21	0	0	25	0	19	0	4	4	0	0	17	0	0	0	13	0	0	0	0	4	12	0	0	0	0	0	22	0	9
0	0	0	0	16	0	0	0	0	0	0	0	0	0	0	0	0	0	0	0	21	0	0	25	0	19	0	4	4	0	0	17	0	0	0	13	0	0	0	0	4	12	0	0	0	0	0	22	0	9
0	0	0	0	16	0	0	0	0	0	0	0	0	0	0	0	0	0	0	0	21	0	0	25	0	19	0	4	4	0	0	17	0	0	0	13	0	0	0	0	4	12	0	0	0	0	0	22	0	9
0	0	0	23	16	0	0	0	0	0	0	0	0	0	0	0	0	0	0	0	21	0	0	25	0	19	0	4	4	0	0	17	0	0	0	13	0	0	0	0	4	12	0	0	0	0	0	22	0	9
0	0	0	23	16	0	0	0	0	0	0	0	0	0	0	0	0	0	0	0	21	0	0	25	0	19	0	4	4	0	0	17	0	0	0	13	0	0	0	0	4	12	0	0	0	0	0	22	0	9
0	0	0	23	16	0	0	0	0	0	0	0	0	0	0	0	0	0	0	0	21	0	0	25	0	19	0	4	4	0	0	17	0	0	0	13	0	0	0	0	4	12	0	0	0	0	0	22	0	9
0	0	0	23	16	0	0	0	0	0	0	0	0	0	0	0	0	0	0	0	21	0	0	25	0	19	0	4	4	0	0	17	0	0	0	13	0	0	0	0	4	12	0	0	0	0	0	22	0	9
0	0	0	23	16	0	0	0	0	0	0	0	0	0	0	0	0	0	0	0	21	0	0	25	0	19	0	4	4	0	0	17	0	0	0	13	0	0	0	0	4	12	0	0	0	0	0	22	0	9
0	0	0	23	16	0	0	0	0	0	0	0	0	0	0	0	0	0	0	0	21	0	0	25	0	19	0	4	4	0	0	17	0	0	0	13	0	0	17	0	4	12	0	0	0	0	0	22	0	9
0	0	0	23	16	0	0	0	0	0	0	0	0	0	0	0	0	0	0	0	21	0	0	25	0	19	0	4	4	0	0	17	0	0	0	13	0	0	17	0	4	12	0	0	0	0	0	22	0	9
0	0	0	23	16	0	0	0	0	0	14	0	0	0	0	0	0	0	0	0	21	0	0	25	0	19	0	4	4	0	0	17	0	0	0	13	0	0	17	0	4	12	0	0	0	0	0	22	0	9
0	0	0	23	16	0	0	0	0	0	14	0	0	0	0	0	0	0	0	0	21	0	0	25	0	19	0	4	4	0	0	17	0	0	0	13	0	0	17	0	4	12	0	0	0	0	0	22	0	9
0	0	0	23	16	0	0	0	0	0	14	0	0	0	0	0	0	0	0	0	21	0	0	25	0	19	0	4	4	0	0	17	0	0	0	13	0	0	17	0	4	12	0	0	0	0	0	22	0	9
0	0	0	23	16	0	0	0	0	0	14	0	0	0	0	0	0	0	0	0	21	0	0	25	0	19	0	4	4	0	0	17	0	0	0	13	0	0	17	0	4	12	0	0	0	0	0	22	0	9
0	0	0	23	16	0	0	0	0	0	14	0	0	0	0	0	0	0	0	0	21	0	0	25	0	19	0	4	4	0	0	17	0	0	0	13	0	0	17	0	4	12	0	0	0	0	0	22	0	9
0	0	0	23	16	0	0	0	0	0	14	0	0	0	0	0	0	0	0	0	21	0	0	25	0	19	0	4	4	0	0	17	0	0	0	13	0	0	17	0	4	12	0	0	0	0	0	22	0	9
0	0	0	23	16	0	0	0	0	0	14	0	0	0	0	0	0	0	0	0	21	0	0	25	0	19	0	4	4	0	0	17	0	0	0	13	0	0	17	0	4	12	0	0	0	0	0	22	0	9
0	0	0	23	16	0	0	0	0	0	14	0	0	0	0	0	0	0	0	0	21	0	0	25	0	19	0	4	4	0	0	17	0	0	0	13	0	0	17	0	4	12	0	0	0	0	0	22	0	9
0	0	0	23	16	0	0	0	0	0	14	0	0	0	0	0	0	0	0	0	21	0	0	25	0	19	0	4	4	0	0	17	0	0	0	13	0	0	17	0	4	12	0	0	0	0	0	22	0	9
0	0	0	23	16	0	0	0	0	0	14	0	0	0	0	0	0	0	0	0	21	0	0	25	0	19	0	4	4	0	0	17	0	0	0	13	0	0	17	0	4	12	0	0	0	0	0	22	0	9
0	0	0	23	16	0	0	0	0	0	14	0	0	0	0	0	0	0	0	0	21	0	0	25	0	19	0	4	4	0	20	17	0	0	0	13	0	0	17	0	4	12	0	0	0	0	0	22	0	9
0	0	0	23	16	0	0	0	0	0	14	0	0	0	0	0	0	0	0	0	21	0	0	25	0	19	0	4	4	0	20	17	0	0	0	13	0	0	17	0	4	12	0	0	0	0	0	22	0	9
0	0	0	23	16	0	0	0	0	0	14	0	0	0	0	0	0	0	0	0	21	0	0	25	0	19	0	4	4	0	20	17	0	0	0	13	0	0	17	0	4	12	0	0	0	0	0	22	0	9
0	0	0	23	16	0	0	0	0	0	14	0	0	0	0	0	0	0	0	0	21	0	0	25	0	19	0	4	4	0	20	17	0	0	0	13	0	0	17	0	4	12	0	0	0	0	0	22	0	9
0	0	0	23	16	0	0	0	0	0	14	0	0	0	0	0	0	0	0	0	21	0	0	25	0	19	0	4	4	0	20	17	0	0	0	13	0	0	17	19	4	12	0	0	0	0	0	22	0	9
0	0	0	23	16	0	0	0	0	0	14	0	0	0	0	0	0	0	0	0	21	0	0	25	0	19	0	4	4	0	20	17	0	0	0	13	0	0	17	19	4	12	0	0	0	0	0	22	0	9
0	0	0	23	16	0	0	0	0	0	14	0	0	0	0	0	0	0	0	0	21	0	0	25	0	19	0	4	4	0	20	17	0	0	0	13	0	0	17	19	4	12	0	0	0	0	0	22	0	9
0	0	0	23	16	0	0	0	0	0	14	0	0	0	0	0	0	0	0	0	21	0	0	25	0	19	0	4	4	0	20	17	19	0	0	13	0	0	17	19	4	12	0	0	0	0	0	22	0	9
0	0	0	23	16	0	0	0	0	0	14	0	0	0	0	0	0	0	0	0	21	0	0	25	0	19	0	4	4	0	20	17	19	0	0	13	0	0	17	19	4	12	0	0	0	0	0	22	0	9
0	0	0	23	16	0	0	0	0	0	14	0	0	0	0	0	0	0	0	0	21	0	0	25	0	19	0	4	4	0	20	17	19	0	0	13	0	0	17	19	4	12	0	0	0	0	0	22	0	9
0	0	0	23	16	0	0	0	0	0	14	0	0	0	0	0	0	0	0	0	21	0	0	25	0	19	0	4	4	0	20	17	19	0	0	13	0	0	17	19	4	12	0	0	0	0	0	22	0	9
0	0	0	23	16	0	0	0	0	0	14	0	0	0	0	0	0	0	0	0	21	0	0	25	0	19	0	4	4	0	20	17	19	0	0	13	0	0	17	19	4	12	0	0	0	0	0	22	0	9
0	0	0	23	16	0	0	0	0	0	14	0	0	0	0	0	0	0	0	0	21	0	0	25	0	19	0	4	4	0	20	17	19	0	0	13	0	0	17	19	4	12	0	0	0	0	0	22	0	9
0	0	0	23	16	0	0	0	0	0	14	0	0	0	0	0	0	0	0	0	21	0	0	25	0	19	0	4	4	0	20	17	19	0	0	13	0	0	17	19	4	12	0	0	0	0	0	22	0	9
0	0	0	23	16	0	0	0	0	0	14	0	0	0	0	0	0	0	0	0	21	0	0	25	0	19	0	4	4	0	20	17	19	0	0	13	0	0	17	19	4	12	0	0	0	0	0	22	0	9
0	0	0	23	16	0	0	0	0	0	14	0	0	0	0	0	0	0	0	0	21	0	0	25	0	19	0	4	4	0	20	17	19	0	0	13	0	0	17	19	4	12	0	0	0	0	0	22	0	9
0	0	0	23	16	0	0	0	0	0	14	0	0	0	0	0	0	0	0	0	21	0	0	25	0	19	0	4	4	0	20	17	19	0	2	13	0	0	17	19	4	12	0	0	0	0	0	22	0	9
0	0	0	23	16	0	0	0	0	0	14	0	0	0	0	0	0	0	0	0	21	0	0	25	0	19	0	4	4	0	20	17	19	0	2	13	0	0	17	19	4	12	0	0	0	0	0	22	0	9
0	0	0	23	16	0	0	0	0	0	14	0	0	0	0	0	0	0	0	0	21	0	0	25	0	19	0	4	4	0	20	17	19	0	2	13	0	0	17	19	4	12	0	0	0	0	0	22	0	9
0	0	0	23	16	0	0	0	0	0	14	0	0	0	0	0	0	0	0	0	21	0	0	25	0	19	0	4	4	0	20	17	19	0	2	13	0	0	17	19	4	12	0	0	0	0	0	22	0	9
0	0	0	23	16	0	0	0	0	0	14	0	0	0	0	0	0	0	0	0	21	0	0	25	0	19	0	4	4	0	20	17	19	0	2	13	0	0	17	19	4	12	0	0	0	0	0	22	0	9
0	0	0	23	16	0	0	0	0	0	14	0	0	0	0	0	0	0	0	0	21	0	0	25	0	19	0	4	4	0	20	17	19	0	2	13	0	0	17	19	4	12	0	0	0	0	0	22	0	9
0	0	0	23	16	0	0	0	0	0	14	0	0	0	0	0	0	0	0	0	21	0	0	25	0	19	0	4	4	0	20	17	19	0	2	13	0	0	17	19	4	12	0	0	0	0	0	22	0	9
0	0	0	23	16	0	0	0	0	0	14	0	0	0	0	0	0	0	0	0	21	0	0	25	0	19	0	4	4	0	20	17	19	0	2	13	0	0	17	19	4	12	0	0	0	0	0	22	0	9
0	0	0	23	16	0	0	0	0	0	14	0	0	0	0	0	0	0	0	0	21	0	0	25	0	19	0	4	4	0	20	17	19	0	2	13	0	0	17	19	4	12	0	0	0	0	0	22	0	9
0	0	0	23	16	0	0	0	0	0	14	0	0	0	0	0	0	0	0	0	21	0	0	25	0	19	0	4	4	0	20	17	19	0	2	13	0	0	17	19	4	12	0	0	0	0	0	22	0	9
0	0	0	23	16	0	0	0	0	0	14	0	0	0	0	0	0	0	0	0	21	0	0	25	0	19	0	4	4	0	20	17	19	0	2	13	0	0	17	19	4	12	0	0	0	0	0	22	0	9
0	0	0	23	16	0	0	0	0	0	14	0	0	0	0	0	0	0	0	0	21	0	0	25	0	19	0	4	4	0	20	17	19	0	2	13	0	0	17	19	4	12	0	0	0	0	0	22	0	9
0	0	0	23	16	0	0	0	0	0	14	0	0	0	0	0	0	0	0	0	21	0	0	25	0	19	0	4	4	0	20	17	19	0	2	13	0	0	17	19	4	12	0	0	0	0	0	22	0	9
0	0	0	23	16	0	0	0	0	0	14	0	0	0	0	0	0	0	0	0	21	0	0	25	0	19	0	4	4	0	20	17	19	0	2	13	0	0	17	19	4	12	0	0	0	0	0	22	0	9
0	0	0	23	16	0	0	0	0	0	14	0	0	0	0	0	0	0	0	0	21	0	0	25	0	19	0	4	4	0	20	17	19	0	2	13	0	0	17	19	4	12	0	0	0	0	0	22	0	9
0	0	0	23	16	0	0	0	0	0	14	0	0	0	0	0	0	0	0	0	21	0	0	25	0	19	0	4	4	0	20	17	19	0	2	13	0	0	17	19	4	12	0	0	0	0	0	22	0	9
0	0	0	23	16	0	0	0	0	0	14	0	0	0	0	0	0	0	0	0	21	0	0	25	0	19	0	4	4	7	20	17	19	0	2	13	0	0	17	19	4	12	0	0	0	0	0	22	0	9
0	0	0	23	16	0	0	0	0	0	14	0	0	0	0	0	0	0	0	0	21	0	0	25	0	19	0	4	4	7	20	17	19	0	2	13	0	0	17	19	4	12	0	0	0	0	0	22	0	9
0	0	0	23	16	0	0	0	0	0	14	0	0	0	0	0	0	0	0	0	21	0	0	25	0	19	0	4	4	7	20	17	19	0	2	13	0	0	17	19	4	12	0	0	0	0	0	22	0	9
0	0	0	23	16	0	0	0	0	0	14	0	0	0	0	0	0	0	0	0	21	0	0	25	0	19	0	4	4	7	20	17	19	0	2	13	0	0	17	19	4	12	0	0	0	0	0	22	0	9
0	0	0	23	16	0	0	0	0	0	14	0	0	0	0	0	0	0	0	0	21	0	0	25	0	19	0	4	4	7	20	17	19	0	2	13	0	0	17	19	4	12	0	0	0	0	0	22	0	9
0	0	0	23	16	0	0	0	0	0	14	0	0	0	0	0	0	0	0	0	21	0	0	25	0	19	0	4	4	7	20	17	19	0	2	13	0	0	17	19	4	12	0	0	0	0	0	22	0	9
0	0	0	23	16	0	0	0	0	0	14	0	0	0	0	0	0	0	0	0	21	0	0	25	0	19	0	4	4	7	20	17	19	0	2	13	0	0	17	19	4	12	0	0	0	0	0	22	0	9
0	0	0	23	16	0	0	0	0	0	14	0	0	0	0	0	0	0	0	0	21	0	0	25	0	19	0	4	4	7	20	17	19	0	2	13	0	0	17	19	4	12	0	0	0	0	0	22	0	9
0	0	0	23	16	0	0	0	0	0	14	0	0	0	0	0	0	0	0	0	21	0	0	25	0	19	0	4	4	7	20	17	19	0	2	13	0	0	17	19	4	12	0	0	0	0	0	22	0	9
0	0	0	23	16	0	0	0	0	0	14	0	0	0	0	0	0	0	0	0	21	0	0	25	0	19	0	4	4	7	20	17	19	0	2	13	0	0	17	19	4	12	0	0	0	0	0	22	0	9
0	0	0	23	16	0	0	0	0	0	14	0	0	0	0	0	0	0	0	0	21	0	0	25	0	19	0	4	4	7	20	17	19	0	2	13	0	0	17	19	4	12	0	0	0	0	0	22	0	9
0	0	0	23	16	0	0	0	0	0	14	0	0	0	0	0	0	0	0	0	21	0	0	25	0	19	0	4	4	7	20	17	19	0	2	13	0	0	17	19	4	12	0	0	0	0	0	22	0	9
0	0	0	23	16	0	0	0	0	0	14	0	0	0	0	0	0	0	0	0	21	0	0	25	0	19	0	4	4	7	20	17	19	0	2	13	0	0	17	19	4	12	0	0	0	0	0	22	0	9
0	0	0	23	16	0	0	0	0	0	14	0	0	0	0	0	0	0	0	0	21	0	0	25	0	19	0	4	4	7	20	17	19	0	2	13	0	0	17	19	4	12	0	0	0	0	0	22	0	9
0	0	0	23	16	0	0	0	0	0	14	0	0	0	0	0	0	0	0	0	21	0	0	25	0	19	0	4	4	7	20	17	19	0	2	13	0	0	17	19	4	12	0	0	0	0	0	22	0	9
0	0	0	23	16	0	0	0	0	0	14	0	0	0	0	0	0	0	0	0	21	0	0	25	0	19	0	4	4	7	20	17	19	0	2	13	0	0	17	19	4	12	0	0	0	0	0	22	0	9
0	0	0	23	16	0	0	0	0	0	14	0	0	0	0	0	0	0	0	0	21	0	0	25	0	19	0	4	4	7	20	17	19	0	2	13	0	0	17	19	4	12	0	0	0	0	0	22	0	9
0	0	0	23	16	0	0	0	0	0	14	0	20	0	0	0	0	0	0	0	21	0	0	25	0	19	0	4	4	7	20	17	19	0	2	13	0	0	17	19	4	12	0	0	0	0	0	22	0	9
0	0	0	23	16	0	0	0	0	0	14	0	20	0	0	0	0	0	0	0	21	0	0	25	0	19	0	4	4	7	20	17	19	0	2	13	0	0	17	19	4	12	0	0	0	0	0	22	0	9
0	0	0	23	16	0	0	0	0	0	14	0	20	0	0	0	0	0	0	0	21	0	0	25	0	19	0	4	4	7	20	17	19	0	2	13	0	0	17	19	4	12	0	0	0	0	0	22	0	9
0	0	0	23	16	0	0	0	0	0	14	0	20	0	0	0	0	0	0	0	21	0	0	25	0	19	0	4	4	7	20	17	19	0	2	13	0	0	17	19	4	12	0	0	0	0	0	22	0	9
0	0	0	23	16	0	0	0	25	0	14	0	20	0	0	0	0	0	0	0	21	0	0	25	0	19	0	4	4	7	20	17	19	0	2	13	0	0	17	19	4	12	0	0	0	0	0	22	0	9
0	0	0	23	16	0	0	0	25	0	14	0	20	0	0	0	0	0	0	0	21	0	0	25	0	19	0	4	4	7	20	17	19	0	2	13	0	0	17	19	4	12	0	0	0	0	0	22	0	9
0	0	0	23	16	0	0	0	25	0	14	0	20	0	0	0	0	0	0	0	21	0	0	25	0	19	0	4	4	7	20	17	19	0	2	13	0	0	17	19	4	12	0	0	0	0	0	22	0	9
0	0	0	23	16	0	0	0	25	0	14	0	20	0	0	0	0	0	0	0	21	0	0	25	0	19	0	4	4	7	20	17	19	0	2	13	0	0	17	19	4	12	0	0	0	0	0	22	0	9
0	0	0	23	16	0	0	0	25	0	14	0	20	0	0	0	0	0	0	0	21	0	0	25	0	19	0	4	4	7	20	17	19	0	2	13	0	0	17	19	4	12	0	0	0	0	0	22	0	9
0	0	0	23	16	0	2	0	25	0	14	0	20	0	0	0	0	0	0	0	21	0	0	25	0	19	0	4	4	7	20	17	19	0	2	13	0	0	17	19	4	12	0	0	0	0	0	22	0	9
0	0	0	23	16	0	2	0	25	0	14	0	20	0	0	0	0	0	0	0	21	0	0	25	0	19	0	4	4	7	20	17	19	0	2	13	0	0	17	19	4	12	0	0	0	0	0	22	0	0
0	0	0	23	16	0	2	0	25	0	14	0	20	0	0	0	0	0	0	0	21	0	0	25	0	19	0	4	4	7	20	17	19	0	2	13	0	0	17	19	4	12	0	0	0	0	0	22	0	0
0	0	0	23	16	0	2	0	25	0	14	0	20	0	0	0	0	0	0	0	21	0	0	25	0	0	0	4	4	7	20	17	19	0	2	13	0	0	17	19	4	12	0	0	0	0	0	22	0	0
0	0	0	23	16	0	2	0	25	0	14	0	20	0	0	0	0	0	0	0	21	0	0	25	0	0	0	4	4	7	20	17	19	0	2	13	0	0	17	19	4	12	0	0	0	0	0	22	0	0
0	0	0	23	16	0	2	0	25	0	14	0	20	0	0	0	0	0	0	0	21	0	0	25	0	0	0	4	4	7	20	17	19	0	2	13	0	0	17	19	4	12	0	0	0	0	0	22	0	0
0	0	0	23	16	0	2	0	25	0	14	0	20	0	0	0	0	0	0	0	21	0	0	25	0	0	0	4	4	7	20	17	19	0	2	13	0	0	17	19	4	12	0	0	0	0	0	22	0	0
0	0	0	23	16	0	2	0	25	0	14	0	20	0	0	0	0	0	0	0	21	0	0	25	0	0	0	4	4	7	20	17	19	0	2	13	0	0	17	19	4	12	0	0	0	0	0	22	0	0
0	0	0	23	16	0	2	0	25	0	14	0	20	0	0	0	0	0	0	0	21	0	0	25	0	0	0	4	4	7	20	17	19	0	2	13	0	0	17	19	4	12	0	0	0	0	0	22	0	0
0	0	0	23	16	0	2	0	25	0	14	0	20	0	0	0	0	0	0	0	21	0	0	25	0	0	0	4	4	7	20	17	19	0	2	13	0	0	17	19	4	12	0	0	0	0	0	22	0	0
0	0	0	23	16	0	2	0	25	0	14	0	20	0	0	0	0	0	0	0	21	0	0	25	0	0	0	4	4	7	20	17	19	0	2	13	0	0	17	19	4	12	0	0	0	0	0	22	0	0
0	0	0	23	16	0	2	0	25	0	14	0	20	0	0	0	0	0	0	0	21	0	0	25	0	0	0	4	4	7	20	17	19	0	2	13	0	0	17	19	4	12	0	0	0	0	0	22	0	0
0	0	0	23	16	0	2	0	25	0	14	0	20	0	0	0	0	0	0	0	21	0	0	25	0	0	0	4	4	7	20	17	19	0	2	13	0	0	17	19	4	12	0	0	0	0	0	22	0	0
0	0	0	23	16	0	2	0	25	0	14	0	20	0	0	0	0	0	0	0	21	0	0	25	0	0	0	4	4	7	20	17	19	0	2	13	0	0	17	19	4	12	0	0	0	0	0	22	0	0
0	0	0	23	16	0	2	0	25	0	14	0	20	0	0	0	0	0	0	0	21	0	0	25	0	0	0	4	4	7	20	17	19	0	2	13	0	0	17	19	4	12	0	0	0	0	0	22	0	0
0	0	0	23	16	0	2	0	25	0	14	0	20	0	0	0	0	0	0	0	21	0	0	25	0	0	0	4	4	7	20	17	19	0	2	13	0	0	17	19	4	12	0	0	0	0	0	22	0	0
0	0	0	23	16	0	2	0	25	0	14	0	20	0	0	0	0	0	0	0	21	0	0	25	0	0	0	4	4	7	20	17	19	0	2	13	0	0	17	19	4	12	0	0	0	0	0	22	0	0
0	0	0	23	16	0	2	0	25	0	14	0	20	0	0	0	0	0	0	0	21	0	0	25	0	0	0	4	4	7	20	17	19	0	2	13	0	0	17	19	4	12	0	0	0	0	0	22	0	0
0	0	0	23	16	0	2	0	25	0	14	0	20	0	0	0	0	0	0	0	21	0	0	25	0	0	0	4	4	7	20	17	19	0	2	13	0	0	17	19	4	12	0	0	0	0	0	22	0	0
0	0	0	23	16	0	2	0	25	0	14	0	20	0	0	0	0	0	0	0	21	0	0	25	0	0	0	4	4	7	20	0	19	0	2	13	0	0	17	19	4	12	0	0	0	0	0	22	0	0
0	0	0	23	16	0	2	0	25	0	14	0	20	0	0	0	0	0	0	0	21	0	0	25	0	0	0	4	4	7	20	0	19	0	2	13	0	0	17	19	4	12	0	0	0	0	0	22	0	0
0	0	0	23	16	0	2	0	25	0	14	0	20	0	0	0	0	0	0	0	21	0	0	25	0	0	0	4	4	7	20	0	19	0	2	13	0	0	17	19	4	12	0	0	0	0	0	22	0	0
0	0	0	23	16	0	2	0	25	0	14	0	20	0	0	0	0	0	0	0	21	0	0	25	0	0	0	4	4	7	20	0	19	0	2	13	0	0	17	19	4	12	0	0	0	0	0	22	0	0
0	0	0	23	16	0	2	0	25	0	14	0	20	0	0	0	0	0	0	0	21	0	0	25	0	0	0	4	4	7	20	0	19	0	2	13	0	0	17	19	4	12	0	0	0	0	0	22	0	0
0	0	0	23	16	0	2	0	25	0	14	0	20	0	0	0	0	0	0	0	21	0	0	25	0	0	0	4	4	7	20	0	19	0	2	13	0	0	17	19	4	12	0	0	0	0	0	22	0	0
0	0	0	23	16	0	2	0	25	0	14	0	20	0	0	0	0	0	0	0	21	0	0	25	0	0	0	4	4	7	20	0	19	0	2	13	0	0	17	19	4	12	0	0	0	0	0	22	0	0
0	0	0	23	16	0	2	0	25	0	14	0	20	0	0	0	0	0	0	0	21	0	0	25	0	0	0	4	4	7	20	0	19	0	2	13	0	0	17	19	4	12	0	0	0	0	0	22	0	0
0	0	0	23	16	0	2	0	25	0	14	0	20	0	0	0	0	0	0	0	21	0	0	25	0	0	0	4	0	7	20	0	19	0	2	13	0	0	17	19	4	12	0	0	0	0	0	22	0	0
0	0	0	23	0	0	2	0	25	0	14	0	20	0	0	0	0	0	0	0	21	0	0	25	0	0	0	4	0	7	20	0	19	0	2	13	0	0	17	19	4	12	0	0	0	0	5	0	0	0
0	0	0	23	0	0	2	0	25	0	14	0	20	0	0	0	22	0	0	0	21	0	0	25	0	0	0	4	0	7	20	0	19	0	2	13	0	0	17	19	4	12	0	0	0	0	5	0	0	0
0	0	0	23	0	0	2	0	25	0	14	0	20	0	0	0	22	0	0	0	21	0	0	25	0	0	0	4	0	7	20	0	19	0	2	13	0	0	17	19	4	12	0	0	0	0	5	0	0	0
0	0	0	23	0	0	2	0	25	0	14	0	20	0	0	0	22	0	0	0	21	0	0	25	0	0	0	4	0	7	20	0	19	0	2	13	0	0	17	19	0	12	0	0	19	0	5	0	0	0
0	0	0	23	0	0	2	0	25	0	14	0	20	0	0	0	22	0	0	0	21	0	0	25	0	0	0	4	0	7	20	0	19	0	2	13	0	0	17	19	0	12	0	0	19	0	5	0	0	0
0	0	0	23	0	0	2	0	25	0	14	0	20	0	0	0	22	0	0	0	21	0	0	25	0	0	0	4	0	7	20	0	19	0	2	13	0	0	17	19	0	12	0	0	19	0	5	0	0	0
0	0	0	23	0	0	2	0	25	0	14	0	20	0	0	0	22	0	0	0	21	0	0	25	0	0	0	4	0	7	20	0	19	0	2	13	0	0	17	19	0	12	0	0	19	0	5	0	0	0
0	0	0	23	0	0	2	0	25	0	14	0	20	0	0	0	22	0	0	0	21	0	0	25	0	0	0	4	0	7	20	0	19	0	2	13	0	0	17	19	0	12	0	0	19	0	5	0	0	0
0	0	0	23	0	0	2	0	25	0	14	0	20	0	0	0	22	0	0	0	21	0	0	25	0	0	0	0	0	7	20	0	19	0	2	13	0	0	17	19	0	12	0	0	19	0	5	0	0	0
0	0	0	23	0	0	2	0	25	0	14	0	20	0	0	0	22	0	0	0	21	0	0	25	0	0	0	0	0	7	20	0	19	0	2	13	0	0	17	19	0	12	0	0	19	0	5	0	0	0
0	0	0	23	0	0	2	0	25	0	14	0	20	0	0	0	22	0	0	0	21	0	0	25	0	0	0	0	0	7	20	0	19	0	2	13	0	0	17	19	0	12	0	0	19	0	5	0	0	0
0	0	0	23	0	0	2	0	25	0	14	0	20	0	0	0	22	0	0	0	21	0	0	25	0	0	0	0	0	7	20	0	19	0	2	13	0	0	17	19	0	12	0	0	19	0	5	0	0	0
0	0	0	23	0	0	2	0	25	0	14	0	20	0	0	0	22	0	0	0	21	0	0	25	0	0	0	0	0	7	20	0	19	0	2	13	0	0	17	19	0	12	0	0	19	0	5	0	0	0
0	0	0	23	0	0	2	0	25	0	14	0	20	0	0	0	22	0	0	0	21	0	0	25	0	0	0	0	0	7	20	0	19	0	2	13	0	0	17	19	0	12	0	0	19	0	5	0	0	0
0	0	0	23	0	0	2	1	25	0	14	0	20	0	0	0	22	0	0	0	21	0	0	25	0	0	0	0	0	7	20	0	19	0	2	13	0	0	17	19	0	12	0	0	19	0	5	0	0	0
0	0	0	23	0	0	2	1	25	0	14	0	20	0	0	0	22	0	0	0	21	0	0	25	0	0	0	0	0	7	20	0	19	0	2	13	0	0	17	19	0	12	0	0	19	0	5	0	0	0
0	0	0	23	0	0	2	1	25	0	14	0	20	0	0	0	22	0	0	0	21	0	0	25	0	0	0	0	0	7	20	0	19	0	2	13	0	0	17	19	0	12	0	0	19	0	5	0	0	0
0	0	11	23	0	0	2	1	25	0	14	0	20	0	0	0	22	0	0	0	21	0	0	25	0	0	0	0	0	7	20	0	19	0	2	13	0	0	17	19	0	12	0	0	19	0	5	0	0	0
0	0	11	23	0	0	2	1	25	0	14	0	20	0	0	0	22	0	0	0	21	0	0	25	0	0	0	0	0	7	20	0	19	0	2	13	0	0	17	19	0	12	0	0	19	0	5	0	0	0
0	0	11	23	0	0	2	1	25	0	14	0	20	0	0	0	22	0	0	0	21	0	0	0	0	0	0	0	0	7	20	0	19	0	2	13	0	0	17	19	0	12	0	0	19	0	5	0	0	0
0	0	11	23	0	0	2	1	25	0	14	0	20	0	0	0	22	0	0	0	21	0	0	0	0	0	0	0	0	7	20	0	19	0	2	13	0	0	17	19	0	12	0	0	19	0	5	0	0	0
0	0	11	23	0	0	2	1	25	0	14	0	20	0	0	0	22	0	0	0	21	0	0	0	0	0	0	0	0	7	20	0	19	0	2	13	0	0	17	19	0	12	0	0	19	0	5	0	0	0
0	0	11	23	0	0	2	1	25	0	14	0	20	0	0	0	22	0	0	0	21	0	0	0	0	0	0	0	0	7	20	0	19	0	2	13	0	0	17	19	0	12	0	0	19	0	5	0	0	0
0	0	11	23	0	0	2	1	25	0	14	0	20	0	0	0	22	0	0	0	21	0	0	0	0	0	0	0	0	7	20	0	19	0	2	13	0	0	17	19	0	12	0	0	19	0	5	0	0	0
0	0	11	0	0	0	2	1	25	0	14	0	20	0	0	0	22	0	0	0	21	0	0	0	0	0	0	0	0	7	20	0	19	0	2	0	0	0	17	19	0	12	0	0	19	0	5	0	0	0
0	0	11	0	0	0	2	1	25	0	0	0	20	0	0	0	22	0	0	0	0	0	0	0	0	0	0	0	0	7	20	0	19	0	2	0	0	22	17	19	0	12	0	0	19	0	5	0	0	0
0	0	11	0	0	0	2	1	25	0	0	0	20	0	0	0	22	0	0	0	0	0	0	0	0	0	0	0	0	7	20	0	19	0	2	0	0	22	17	19	0	12	0	0	19	0	5	0	0	0
0	0	11	0	0	0	2	1	25	0	0	0	20	0	0	0	22	0	0	0	0	0	0	0	0	0	0	0	0	7	20	0	19	0	2	0	0	22	17	19	0	12	0	0	19	0	5	0	0	0
0	0	11	0	0	0	2	1	25	0	0	0	20	0	0	0	22	0	0	0	0	0	0	0	0	0	0	0	0	7	20	0	19	0	2	0	0	22	17	19	0	12	0	0	19	0	5	0	0	0
0	0	11	0	0	0	2	1	25	0	0	0	20	0	0	0	22	0	0	0	0	0	0	0	0	0	0	0	0	7	20	0	19	0	2	0	0	22	17	19	0	12	0	0	19	0	5	0	0	0
0	0	11	0	0	0	2	1	25	0	0	0	20	0	0	0	22	0	0	0	0	0	0	0	0	0	0	0	0	7	20	0	19	0	2	0	0	22	17	19	0	12	0	0	19	0	5	0	0	0
0	0	11	0	0	0	2	1	25	0	0	0	20	0	0	0	22	0	0	0	0	0	0	0	0	0	0	0	0	7	20	0	19	0	2	0	0	22	17	19	0	12	0	0	19	0	5	0	0	0
0	0	11	0	0	0	2	1	25	0	0	0	20	0	0	0	22	0	0	0	0	0	0	0	0	0	0	0	0	7	20	0	19	0	2	0	0	22	17	19	0	12	0	0	19	0	5	0	0	0
0	0	11	0	0	0	2	1	25	0	0	0	20	0	0	0	22	0	0	0	0	0	0	0	0	0	0	0	0	7	20	0	0	0	2	0	0	22	17	19	0	12	0	0	19	0	5	0	0	0
0	0	11	0	0	0	2	1	25	0	0	0	20	0	0	0	22	0	0	0	0	0	0	0	0	0	0	0	0	7	20	0	0	0	2	0	0	22	17	19	0	12	0	0	19	0	5	0	0	0
0	0	11	0	0	0	2	1	25	0	0	0	20	0	0	0	22	0	0	0	0	0	0	0	0	0	0	0	0	7	20	0	0	0	2	0	0	22	17	19	0	12	0	0	19	0	5	0	0	0
0	0	11	0	0	0	2	1	25	0	0	0	20	0	0	0	22	0	0	0	0	0	0	0	0	0	0	0	0	7	20	0	0	0	2	0	0	22	17	19	0	12	0	0	19	0	5	0	0	0
0	0	11	0	0	0	2	1	25	0	0	0	20	0	0	0	22	0	0	0	0	0	0	0	0	0	0	0	0	7	20	0	0	0	2	0	0	22	17	19	0	12	0	0	19	0	5	0	0	0
0	0	11	0	0	0	2	1	25	0	0	0	20	0	0	0	22	0	0	0	0	0	0	0	0	0	0	0	0	7	20	0	0	0	2	0	0	22	17	19	0	12	0	0	19	0	5	0	0	0
0	0	11	0	0	0	2	1	25	0	0	0	20	0	0	0	22	0	0	0	0	0	0	0	0	0	0	0	0	7	20	0	0	0	2	0	0	22	17	19	0	12	0	0	19	0	5	0	0	0
0	0	11	0	0	0	2	1	25	0	0	0	20	0	0	0	22	0	0	0	0	0	0	0	0	0	0	0	0	7	20	0	0	0	2	0	0	22	17	19	0	12	0	0	19	0	5	0	0	0
0	0	11	0	0	0	2	1	25	0	0	0	20	0	0	0	22	0	0	0	0	0	0	0	0	0	0	0	0	7	20	0	0	0	2	0	0	22	17	19	0	12	0	0	19	0	5	0	0	0
0	0	11	0	0	0	2	1	25	0	0	0	20	0	0	0	22	0	0	0	0	0	0	0	0	0	0	0	0	7	20	0	0	0	2	0	24	22	17	19	0	12	0	0	19	0	5	0	0	0
0	0	11	0	0	0	2	1	25	0	0	0	20	0	0	0	22	0	0	0	0	0	0	0	0	0	0	0	0	7	20	0	0	0	2	0	24	22	17	0	0	12	0	0	19	0	5	0	0	0
0	0	11	0	0	0	2	1	25	0	0	0	20	0	0	0	22	0	0	0	0	0	0	0	0	0	0	0	0	7	20	0	0	0	2	0	24	22	17	0	0	12	0	0	19	0	5	0	0	0
0	0	11	0	0	0	2	1	25	0	0	0	20	0	0	0	22	0	0	0	0	0	0	0	0	0	0	0	0	7	20	0	0	0	2	0	24	22	17	0	0	12	0	0	19	0	5	0	0	0
0	0	11	0	0	0	2	1	25	0	0	0	20	0	0	0	22	0	0	0	0	0	0	0	0	0	0	0	0	7	20	0	0	0	2	0	24	22	17	0	0	12	0	0	19	0	5	0	0	0
0	0	11	0	0	0	2	1	25	0	0	0	20	0	0	0	22	0	0	0	0	0	0	0	0	0	0	0	0	7	20	0	0	0	2	0	24	22	17	0	0	12	0	0	19	0	5	0	0	0
0	0	11	0	0	0	2	1	25	0	0	0	20	0	0	0	22	0	0	0	0	0	0	0	0	0	0	0	0	7	20	0	0	0	2	0	24	22	17	0	0	12	0	0	19	0	5	0	0	0
0	0	11	0	0	0	2	1	25	0	0	0	20	0	0	0	22	0	0	0	0	0	0	0	0	0	0	0	0	7	20	0	0	0	2	0	24	22	17	0	0	12	0	0	19	0	5	0	0	0
0	0	11	0	0	0	2	1	25	0	0	0	20	0	0	0	22	0	0	0	0	0	0	0	0	0	0	0	0	7	20	0	0	0	2	0	24	22	17	0	0	12	0	0	19	0	5	0	0	0
0	0	11	0	0	0	2	1	25	0	0	0	20	0	0	0	22	0	0	0	0	0	0	0	0	0	0	0	0	7	20	0	0	0	2	0	24	22	17	0	0	12	0	0	19	0	5	0	0	0
0	0	11	0	0	0	2	1	25	0	0	0	20	0	0	0	22	0	0	0	0	0	0	0	0	0	0	0	0	7	20	0	0	0	2	0	24	22	17	0	0	12	0	0	19	0	5	0	0	0
0	0	11	0	0	0	2	1	25	0	0	0	20	0	0	0	22	0	0	0	0	0	0	0	0	0	0	0	0	7	20	0	0	0	2	0	24	22	17	0	0	12	0	0	19	0	5	0	0	0
0	0	11	0	0	0	2	1	25	0	0	0	20	0	0	0	22	0	0	0	0	0	0	0	0	0	0	0	0	7	20	0	0	0	2	0	24	22	17	0	0	12	0	0	19	0	5	0	0	0
0	0	11	0	0	0	2	1	25	0	0	0	20	0	0	0	22	0	0	0	0	0	0	0	0	0	0	0	0	7	20	0	0	0	2	0	24	22	17	0	0	12	0	0	19	0	5	0	0	0
0	0	11	0	0	0	2	1	25	0	0	0	20	0	0	0	22	0	0	0	0	0	0	0	0	0	0	0	0	7	20	0	0	0	2	0	24	22	17	0	0	12	0	0	19	0	5	0	0	0
0	0	11	0	0	0	2	1	25	0	0	0	20	0	0	0	22	0	0	0	0	0	0	0	0	0	0	0	0	7	20	0	0	0	2	0	24	22	17	0	0	12	0	0	19	0	5	0	0	0
0	0	11	0	0	0	2	1	25	0	0	0	20	0	0	0	22	0	0	0	0	0	0	0	0	0	0	0	0	7	20	0	0	0	2	0	24	22	0	0	0	12	0	0	19	0	5	0	0	0
0	0	11	0	0	0	2	1	25	0	0	0	20	0	0	0	22	0	0	0	0	0	0	0	0	0	0	0	0	7	20	0	0	0	2	0	24	22	0	0	0	0	0	0	19	0	5	0	0	0
0	0	11	0	0	0	2	1	25	0	0	0	20	0	0	0	22	0	0	0	0	0	0	0	0	0	0	0	0	7	20	0	0	0	2	0	24	22	0	0	0	0	0	0	19	0	5	0	0	0
0	0	11	0	0	0	2	1	25	0	0	0	20	0	0	0	22	0	0	0	0	0	0	0	0	0	0	0	0	7	20	0	0	0	2	0	24	22	0	0	0	0	0	0	19	0	5	0	0	0
0	0	11	0	0	0	2	1	25	0	0	0	20	0	0	0	22	0	0	0	0	0	0	0	0	0	0	0	0	7	20	0	0	0	2	0	24	22	0	0	0	0	0	0	19	0	5	0	0	0
0	0	11	0	0	0	2	1	25	0	0	0	20	0	0	0	22	0	0	0	0	0	0	0	0	0	0	0	0	7	20	0	0	0	2	0	24	22	0	0	0	0	0	0	19	0	5	0	0	0
0	0	11	0	0	0	2	1	25	0	0	0	20	0	0	0	22	0	0	0	0	0	0	0	0	0	0	0	0	7	20	0	0	0	2	0	24	22	0	0	0	0	0	0	19	0	5	0	0	0
0	0	11	0	0	0	2	1	25	0	0	0	20	0	0	0	22	0	0	0	0	0	0	0	0	0	0	0	0	7	20	0	0	0	2	0	24	22	0	0	0	0	0	0	19	0	5	0	0	0
0	0	11	0	0	0	2	1	25	0	0	0	20	0	0	0	22	0	0	0	0	0	0	0	0	0	0	0	0	7	20	0	0	0	2	0	24	22	0	0	0	0	0	0	19	0	5	0	0	0
0	0	11	0	0	0	2	1	25	0	0	0	20	0	0	0	22	0	0	0	0	0	0	0	0	0	0	0	0	7	20	0	0	0	2	0	24	22	0	0	0	0	0	0	19	0	5	0	0	0
0	0	11	0	0	0	2	1	25	0	0	0	20	0	0	0	22	0	0	0	0	0	0	0	0	0	0	0	0	7	20	0	0	0	2	0	24	22	0	0	0	0	0	0	19	0	5	0	0	0
0	0	11	0	0	0	2	1	25	0	0	0	20	0	0	0	22	0	0	0	0	0	13	0	0	0	0	0	0	7	20	0	0	0	2	0	24	22	0	0	0	0	0	0	19	0	5	0	0	0
0	0	11	0	0	0	2	1	25	0	0	0	20	0	0	0	22	0	0	0	0	0	13	0	0	0	0	0	0	7	20	0	0	0	2	0	24	22	0	0	0	0	0	0	19	0	5	0	0	0
0	0	11	0	0	0	2	1	25	0	0	0	20	0	0	0	22	0	0	0	0	0	13	0	0	0	0	0	0	7	20	0	0	0	2	0	24	22	0	0	0	0	0	0	19	0	5	0	0	0
0	0	11	0	0	0	2	1	25	0	0	0	20	0	0	0	22	0	0	0	0	0	13	0	0	0	0	0	0	7	20	0	0	0	2	0	24	22	0	0	0	0	0	0	19	0	5	0	0	0
0	0	11	0	0	0	2	1	25	0	0	0	20	0	0	0	22	0	0	0	0	0	13	0	0	0	0	0	0	7	20	0	0	0	2	0	24	22	0	0	0	0	0	0	19	0	5	0	0	0
0	0	11	0	0	0	2	1	25	0	0	0	20	0	0	0	22	0	0	0	0	0	13	0	0	0	0	0	0	7	20	0	0	0	2	0	24	22	0	0	0	0	0	0	19	0	5	0	0	0
0	0	11	0	0	0	2	1	25	0	0	0	20	0	0	0	22	0	0	0	0	0	13	0	0	0	0	0	0	7	20	0	0	0	2	0	24	22	0	0	0	0	0	0	19	0	5	0	0	0
0	0	11	0	0	0	2	1	25	0	0	0	0	0	0	0	22	0	0	0	0	0	13	0	0	0	0	0	0	7	20	0	0	0	2	0	24	22	0	0	0	0	0	0	19	0	5	0	0	0
0	0	11	0	0	0	2	1	25	0	0	0	0	0	0	0	22	0	0	0	0	0	13	0	0	0	0	0	0	7	20	0	0	0	2	0	24	22	0	0	0	0	0	0	19	0	5	0	0	0
0	0	11	0	0	0	2	1	25	0	0	0	0	0	0	0	22	0	0	0	0	0	13	0	0	0	0	0	0	7	20	0	0	0	2	0	24	22	0	0	0	0	0	0	19	0	5	0	0	0
0	0	11	0	0	0	2	1	25	0	0	0	0	0	0	0	22	0	0	0	0	0	13	0	0	0	0	0	0	7	20	0	0	0	2	0	24	22	0	0	0	0	0	0	19	0	5	0	0	0
0	0	11	0	0	0	2	1	25	0	0	0	0	0	0	0	22	0	0	0	0	0	13	0	0	0	0	0	0	7	20	0	0	0	2	0	24	22	0	0	0	0	0	0	19	0	5	0	0	0
0	0	11	0	0	0	2	1	25	0	0	0	0	0	0	0	22	0	0	0	0	0	13	0	0	0	0	0	0	7	20	0	0	0	2	0	24	22	0	0	0	0	0	0	19	0	5	0	0	0
0	0	11	0	0	0	2	1	25	0	0	0	0	10	0	0	22	0	0	0	0	0	13	0	0	0	0	0	0	7	20	0	0	0	2	0	24	22	0	0	0	0	0	0	19	3	5	0	0	0
0	0	11	0	0	0	2	1	25	0	0	0	0	10	0	0	22	0	0	0	0	0	13	0	0	0	0	0	0	7	20	0	0	0	2	0	24	22	0	0	0	0	0	0	19	3	5	0	0	0
0	0	11	0	0	0	2	1	25	0	0	0	0	10	0	0	22	0	0	0	0	0	13	0	0	0	0	0	0	7	20	0	0	0	2	0	24	22	0	0	0	0	0	0	19	3	5	0	0	0
0	0	11	0	0	0	2	1	25	0	0	0	0	10	0	0	22	0	0	0	0	0	13	0	0	0	0	0	0	7	20	0	0	0	2	0	24	22	0	0	0	0	0	0	19	3	5	0	0	0
0	0	11	0	0	0	2	1	25	24	0	0	0	10	0	0	22	0	0	0	0	0	13	0	0	0	0	0	0	7	20	0	0	0	2	0	24	22	0	0	0	0	0	0	19	3	5	0	0	0
0	0	11	0	0	0	2	1	25	24	0	6	0	10	0	0	22	0	0	0	0	0	13	0	0	0	0	0	0	7	0	0	0	0	2	0	24	22	0	0	0	0	0	0	19	3	5	0	0	0
0	0	11	0	0	0	2	1	25	24	0	6	0	10	0	0	22	0	0	0	0	0	13	0	0	0	0	0	0	7	0	0	0	0	2	0	24	22	0	0	0	0	0	0	19	3	5	0	0	0
0	0	11	0	0	0	2	1	25	24	0	6	0	10	0	0	22	0	0	0	0	0	13	0	0	0	0	0	0	7	0	0	0	0	2	0	24	22	0	0	0	0	0	0	19	3	5	0	0	0
0	0	11	0	0	0	2	1	25	24	0	6	0	10	0	0	22	0	0	0	0	0	13	0	0	0	0	0	0	7	0	0	0	0	0	0	24	22	0	0	0	0	0	0	19	3	5	0	0	0
0	0	11	0	0	0	2	1	25	24	0	6	0	10	0	0	22	0	0	0	0	0	13	0	0	0	0	0	0	7	0	0	0	0	0	0	24	22	0	0	0	0	0	0	19	3	5	0	0	0
0	0	11	0	0	0	2	1	25	24	0	6	0	10	0	0	22	0	0	0	0	0	13	0	0	0	0	0	0	7	0	0	0	0	0	0	24	22	0	0	0	0	0	0	19	3	5	0	0	0
0	0	11	0	0	0	2	1	25	24	0	6	0	10	0	0	22	0	0	0	0	0	13	0	0	0	0	0	0	7	0	0	0	0	0	0	24	22	0	0	0	0	0	0	19	3	5	0	0	0
0	0	11	0	0	0	2	1	25	24	0	6	0	10	0	0	22	0	0	0	0	0	13	0	0	0	0	0	0	7	0	0	0	0	0	0	24	22	0	0	0	0	0	0	19	3	5	0	0	0
0	0	11	0	0	0	2	1	25	24	0	6	0	10	0	0	22	0	0	0	0	0	13	0	0	0	0	0	0	7	0	0	0	0	0	0	24	22	0	0	0	0	0	0	19	3	5	0	0	0
0	0	11	0	0	0	2	1	25	24	0	6	0	10	0	0	22	0	0	0	0	0	13	0	0	0	0	0	0	7	0	0	0	0	0	0	24	22	0	0	0	0	0	0	19	3	5	0	0	0
0	0	11	0	0	0	2	1	25	24	0	6	0	10	0	0	22	0	0	0	0	0	13	0	0	0	0	0	0	7	0	0	0	0	0	0	24	22	0	0	0	0	0	0	19	3	5	0	0	0
0	0	11	0	0	0	2	1	25	24	0	6	0	10	0	0	22	0	0	0	0	0	13	0	0	0	0	0	0	7	0	0	0	0	0	0	24	22	0	0	0	0	0	0	19	3	5	0	0	0
0	0	11	0	0	0	0	1	25	24	0	6	0	10	0	0	22	0	0	0	0	0	13	0	0	0	0	0	0	7	0	0	0	0	0	0	24	22	0	0	0	0	0	0	19	3	5	0	0	0
0	0	11	0	0	0	0	1	25	24	0	6	0	10	0	0	22	0	0	0	0	0	13	0	0	0	0	0	0	7	0	0	0	0	0	0	24	22	0	0	0	0	0	0	19	3	5	0	0	0
0	0	11	0	0	0	0	1	25	24	0	6	0	10	0	0	22	0	0	0	0	0	13	0	0	0	0	0	0	7	0	0	0	0	0	0	24	22	0	0	0	0	22	0	19	3	5	0	0	0
0	0	11	0	0	0	0	1	25	24	0	6	0	10	0	0	22	0	0	0	0	0	13	0	0	0	0	0	0	7	0	0	0	0	0	0	24	22	0	0	0	0	22	0	19	3	5	0	0	0
0	0	11	0	0	0	0	1	25	24	0	6	0	10	0	0	22	0	0	0	0	0	13	0	0	0	0	0	0	7	0	0	0	0	0	0	24	22	0	0	0	0	22	0	19	3	5	0	0	0
0	0	11	0	0	0	0	1	25	24	0	6	0	10	0	0	22	0	0	0	0	0	13	0	0	0	0	0	0	7	0	0	0	0	0	0	24	22	0	0	0	0	22	0	19	3	5	0	0	0
0	0	11	0	0	0	0	1	25	24	0	6	0	10	0	0	22	0	0	0	0	0	13	0	0	0	0	0	0	0	0	0	0	0	0	0	24	22	0	0	0	0	22	0	19	3	5	0	0	0
0	0	11	0	0	0	0	1	25	24	0	6	0	10	0	0	22	0	0	0	0	0	13	0	0	0	0	0	0	0	0	0	0	0	0	0	24	22	0	0	0	0	22	0	19	3	5	0	0	0
0	0	11	0	0	0	0	1	25	24	0	6	0	10	0	0	22	0	0	0	0	0	13	0	0	0	0	0	0	0	0	0	0	0	0	0	24	22	0	0	0	0	22	0	19	3	5	0	0	0
0	0	11	0	0	0	0	1	25	24	0	6	0	10	0	0	22	0	0	0	0	0	13	0	0	0	0	0	0	0	0	0	0	0	0	0	24	22	0	0	0	0	22	0	19	3	5	0	0	0
0	0	11	0	0	0	0	1	25	24	0	6	0	10	0	0	22	0	0	0	0	0	13	0	0	0	0	0	0	0	0	0	0	0	0	0	24	22	0	0	0	0	22	0	19	3	5	0	0	0
0	0	11	0	0	0	0	1	25	24	0	6	0	10	0	0	22	0	0	0	0	0	13	0	0	0	0	0	0	0	0	0	0	0	0	0	24	22	0	0	0	0	22	0	19	3	5	0	0	0
0	0	11	0	0	0	0	1	25	24	0	6	0	10	0	0	22	0	0	0	0	0	13	0	0	0	0	0	0	0	0	0	0	0	0	0	24	22	0	0	0	0	22	0	19	3	5	0	0	0
0	0	11	0	0	0	0	1	25	24	0	6	0	10	0	0	22	0	0	0	0	0	13	0	0	0	0	0	0	0	0	0	0	0	0	0	24	22	0	0	0	0	22	0	19	3	5	0	0	0
0	0	11	0	0	0	0	1	25	24	0	6	0	10	0	0	22	0	0	0	0	0	13	0	0	0	0	0	0	0	0	0	0	0	0	0	24	22	0	0	0	0	22	0	19	3	5	0	0	0
0	0	11	0	0	0	0	1	25	24	0	6	0	10	0	0	22	0	0	0	0	0	13	0	0	0	0	0	0	0	0	0	0	0	0	0	24	22	0	0	0	0	22	0	19	3	5	0	0	0
0	0	11	0	0	0	0	1	25	24	0	6	0	10	0	0	22	0	0	0	0	0	13	0	0	0	0	0	0	0	0	0	0	0	0	0	24	22	0	0	0	0	22	0	19	3	5	0	0	0
0	0	11	0	0	0	0	1	25	24	0	6	0	10	0	0	22	0	0	0	0	0	13	0	0	0	0	0	0	0	0	0	0	0	0	0	24	22	0	0	0	0	22	0	19	3	5	0	0	0
0	0	11	0	0	0	0	1	25	24	0	6	0	10	0	0	22	0	12	0	0	0	13	0	0	0	0	0	0	0	0	0	0	0	0	0	24	22	0	0	0	0	22	0	19	3	5	0	0	0
0	0	11	0	0	0	0	1	25	24	0	6	0	10	0	0	22	0	12	0	0	0	13	0	0	0	0	0	0	0	0	0	0	0	0	0	24	22	0	0	0	0	22	0	19	3	5	0	0	0
0	0	11	0	0	0	0	1	25	24	0	6	0	10	0	0	22	0	12	0	0	0	13	0	0	0	0	0	0	0	0	0	0	0	0	0	24	22	0	0	0	0	22	0	19	3	5	0	0	0
0	0	11	0	0	0	0	1	25	24	0	6	0	10	0	0	22	0	12	0	0	0	13	0	0	0	0	0	0	0	0	0	0	0	0	0	24	22	0	0	0	0	22	0	19	3	5	0	0	0
0	0	11	0	0	0	0	1	25	24	0	6	0	10	0	0	22	0	12	0	0	0	13	0	0	0	0	0	0	0	0	0	0	0	0	0	24	22	0	0	0	0	22	0	19	3	5	0	0	0
0	0	11	0	0	0	0	1	25	24	0	6	0	10	0	0	22	0	12	0	0	0	13	0	0	0	0	0	0	0	0	0	0	0	0	0	24	22	0	0	0	0	22	0	19	3	5	0	0	0
0	0	11	0	0	0	0	1	25	24	0	6	0	10	0	0	22	0	12	0	0	0	13	0	0	0	0	0	0	0	0	0	0	0	0	0	24	22	0	0	0	0	22	2	19	3	5	0	0	0
0	0	11	0	0	0	0	1	25	24	0	6	0	10	0	0	22	0	12	0	0	0	13	0	0	0	0	0	0	0	0	0	0	0	0	0	24	22	0	0	0	0	22	2	19	3	5	0	0	0
0	0	11	0	0	0	0	1	25	24	0	6	0	10	0	0	22	0	12	0	0	0	13	0	0	0	0	0	0	0	0	0	0	0	0	0	24	22	0	0	0	0	22	2	19	3	5	0	0	0
0	0	11	0	0	0	0	1	25	24	0	6	0	10	0	0	22	0	12	0	0	0	13	0	0	0	0	0	0	0	0	0	0	0	0	0	24	22	0	0	0	0	22	2	19	3	5	0	0	0
0	0	11	0	0	0	0	1	25	24	0	6	0	10	0	0	22	0	12	0	0	0	13	0	0	0	0	0	0	0	0	0	0	0	0	0	24	22	0	0	0	0	22	2	19	3	5	0	0	0
0	0	11	0	0	0	0	1	25	24	0	6	0	10	0	0	22	0	12	0	0	0	13	0	0	0	0	0	0	0	0	0	0	0	0	0	24	22	0	0	0	0	22	2	19	3	0	0	0	0
0	0	0	0	0	0	0	1	25	24	0	6	0	10	0	0	22	0	12	0	0	0	13	0	0	0	0	0	0	0	0	0	0	0	0	0	24	22	0	0	0	0	22	2	19	3	0	0	0	0
0	0	0	0	0	0	0	1	25	24	0	6	0	10	0	0	22	0	12	0	0	0	13	0	0	0	0	0	0	0	0	0	0	0	0	0	24	22	0	0	0	0	22	2	19	3	0	0	0	0
0	0	0	0	0	0	0	1	25	24	0	6	0	10	0	0	22	0	12	0	0	0	13	0	0	0	0	0	0	0	0	0	0	0	0	0	24	22	0	0	0	0	22	2	19	3	0	0	0	0
0	0	0	0	0	0	0	1	25	24	0	6	0	10	0	0	22	0	12	0	0	0	13	0	0	0	0	0	0	0	0	0	0	0	0	0	24	22	0	0	0	0	22	2	0	3	0	0	0	0
0	0	0	0	0	0	0	1	25	24	0	6	0	10	0	0	22	0	12	0	0	0	13	0	0	0	0	0	0	0	0	0	0	0	0	0	24	22	0	0	0	0	22	2	0	3	0	0	0	0
0	0	0	0	0	0	0	1	25	24	0	6	0	10	0	0	22	2	12	0	0	0	13	0	0	0	0	0	0	0	0	0	0	0	0	0	24	22	0	0	0	0	22	2	0	3	0	0	0	0
0	0	0	0	0	0	0	1	25	24	0	6	0	10	0	0	22	2	12	0	0	0	13	0	0	0	0	0	0	0	0	0	0	0	0	0	24	22	0	0	0	0	22	2	0	3	0	0	0	0
0	0	0	0	0	0	0	1	25	24	0	6	0	10	0	0	22	2	12	0	0	0	13	0	0	0	0	0	0	0	0	0	0	0	0	0	24	22	0	0	0	0	22	2	0	3	0	0	0	0
0	0	0	0	0	0	0	1	25	24	0	6	0	10	0	0	22	2	12	0	0	0	13	0	0	0	0	0	0	0	0	0	0	0	0	0	24	22	0	0	0	0	22	2	0	3	0	0	0	0
0	0	0	0	0	0	0	1	25	24	0	6	0	10	0	0	22	2	12	0	0	0	13	0	0	0	0	0	0	0	0	0	0	0	0	0	24	22	0	0	0	0	22	2	0	3	0	0	0	0
0	0	0	0	0	0	0	1	25	24	0	6	0	10	0	0	22	2	12	0	0	0	13	0	0	0	0	0	0	0	0	0	0	0	0	0	24	22	0	0	0	0	22	2	0	3	0	0	0	0
0	0	0	0	0	0	0	1	25	24	0	6	0	10	0	0	22	2	12	0	0	0	13	0	0	0	0	0	0	0	0	0	0	0	0	0	24	22	0	0	0	0	22	2	0	3	0	0	0	0
0	0	0	0	0	0	0	1	25	24	0	6	0	10	0	0	22	2	12	0	0	0	13	0	0	0	0	0	0	0	0	0	0	0	0	0	24	22	0	0	0	0	22	2	0	3	0	0	0	0
0	0	0	0	0	0	0	1	25	24	0	6	0	10	0	0	22	2	12	0	0	0	13	0	0	0	0	0	0	0	0	0	0	0	0	0	24	22	0	0	0	0	22	2	0	3	0	0	0	0
0	0	0	0	0	0	0	1	25	24	0	6	0	10	0	0	22	2	12	0	0	0	13	0	0	0	0	0	0	0	0	0	0	0	0	0	24	22	0	0	0	0	22	2	0	3	0	0	0	0
0	0	0	0	0	0	0	1	0	24	0	6	0	10	0	0	22	2	12	0	0	0	13	0	0	0	0	0	0	0	0	0	0	0	0	0	24	22	0	0	0	0	22	2	0	3	0	0	0	0
0	0	0	0	0	0	0	1	0	24	0	6	0	10	0	0	22	2	12	0	0	0	13	0	0	0	0	0	0	0	0	0	0	0	0	0	24	22	0	0	0	0	22	2	0	3	0	0	0	0
0	0	0	0	0	0	0	1	0	24	0	6	0	10	0	0	22	2	12	0	0	0	13	0	0	0	0	0	0	0	0	0	0	0	0	0	24	22	0	0	0	0	22	2	0	3	0	0	0	0
0	0	0	0	0	0	0	1	0	24	0	6	0	10	0	0	22	2	12	0	0	0	13	0	0	0	0	0	0	0	0	0	0	0	0	0	24	22	0	0	0	0	22	2	0	3	0	0	0	0
0	0	0	0	0	0	0	1	0	24	0	6	0	10	0	0	0	2	12	0	0	0	13	0	0	0	0	0	0	0	0	0	0	0	0	0	24	22	0	0	0	0	22	2	0	3	0	0	0	0
0	0	0	0	0	0	0	1	0	24	0	6	0	10	0	0	0	2	12	0	0	0	13	0	0	0	0	0	0	0	0	0	0	0	0	0	24	22	0	0	0	0	22	2	0	3	0	0	0	0
0	0	0	0	0	0	0	1	0	24	0	6	0	10	0	0	0	2	12	0	0	0	13	0	0	0	0	0	0	0	0	0	0	0	0	0	24	22	0	0	0	0	22	2	0	3	0	0	0	0
0	0	0	0	0	0	0	1	0	24	0	6	0	10	0	0	0	2	12	0	0	0	13	0	0	0	0	0	0	0	0	0	0	0	0	0	24	22	0	0	0	0	22	2	0	3	0	0	0	0
0	0	0	0	0	0	0	1	0	24	0	6	0	10	0	0	0	2	12	0	0	0	13	0	0	0	0	0	0	0	0	0	0	0	0	0	24	22	0	0	0	0	22	2	0	3	0	0	0	0
0	0	0	0	0	0	0	1	0	24	0	6	0	10	0	0	0	2	12	0	0	10	13	0	0	0	0	0	0	0	0	0	0	0	0	0	24	22	0	0	0	0	22	2	0	3	0	0	0	0
0	0	0	0	0	0	0	1	0	24	0	6	0	10	11	0	0	2	12	0	0	10	13	0	0	0	0	0	0	0	0	0	0	0	0	0	24	22	0	0	0	0	22	2	0	3	0	0	0	0
0	0	0	0	0	0	0	1	0	24	0	6	0	10	11	0	0	2	12	0	0	10	13	0	0	0	0	0	0	0	0	0	0	0	0	0	24	22	0	0	0	0	22	2	0	3	0	0	0	0
0	0	0	0	0	0	0	1	0	24	0	6	0	10	11	0	0	2	12	0	0	10	13	0	0	0	0	0	0	0	0	0	0	0	0	0	24	22	0	0	0	0	22	2	0	3	0	0	0	0
0	0	0	0	0	0	0	1	0	24	0	6	0	10	11	0	0	2	12	0	0	10	13	0	0	0	0	0	0	0	0	0	0	0	0	0	24	22	0	0	0	0	22	2	0	3	0	0	0	0
0	0	0	0	0	0	0	1	0	24	0	6	0	10	11	0	0	2	12	0	0	10	13	0	0	0	0	0	0	0	0	0	0	0	0	0	24	22	0	0	0	0	22	2	0	3	0	0	0	0
0	0	0	0	0	0	0	1	0	24	0	6	0	10	11	0	0	2	12	0	0	10	13	0	0	0	0	0	0	0	0	0	0	0	0	0	24	22	0	0	0	0	22	2	0	3	0	0	0	0
0	0	0	0	0	0	0	1	0	24	0	6	0	10	11	0	0	2	12	0	0	10	13	0	0	0	0	0	0	0	0	0	0	0	0	0	24	22	0	0	0	0	22	2	0	3	0	0	0	0
0	0	0	0	0	0	0	0	0	24	0	6	0	10	11	0	0	2	12	0	0	10	13	0	0	0	0	0	0	0	0	0	0	0	0	0	24	22	0	0	0	0	22	2	0	3	0	0	0	0
0	0	0	0	0	0	0	0	0	24	0	6	0	10	11	0	0	2	12	0	0	10	13	0	0	0	0	0	0	0	0	0	0	0	0	0	24	22	0	0	0	0	22	2	0	3	0	0	0	0
0	0	0	0	0	0	0	0	0	24	0	6	0	10	11	0	0	2	12	0	0	10	13	0	0	0	0	0	0	0	0	0	0	0	0	0	24	22	0	0	0	0	22	2	0	3	0	0	0	0
0	0	0	0	0	0	0	0	0	24	0	6	0	10	11	0	0	2	12	0	0	10	13	0	0	0	0	0	0	0	0	0	0	0	0	0	24	22	0	0	0	0	22	2	0	3	0	0	0	0
0	0	0	0	0	0	0	0	0	24	0	6	0	10	11	0	0	2	12	0	0	10	13	0	0	0	0	0	0	0	0	0	0	0	0	0	24	22	0	0	0	0	22	2	0	3	0	0	0	0
0	0	0	0	0	0	0	0	0	24	0	6	0	10	11	0	0	2	12	0	0	10	13	0	0	0	0	0	0	0	0	0	0	0	0	0	24	22	0	0	0	0	22	2	0	3	0	0	0	0
0	0	0	0	0	0	0	0	0	24	0	6	0	10	11	0	0	2	12	0	0	10	13	0	0	0	0	0	0	0	0	0	0	0	0	0	24	22	0	0	0	0	22	2	0	3	0	0	0	0
0	11	0	0	0	0	0	0	0	24	0	6	0	10	11	0	0	2	12	0	0	10	13	0	0	0	0	0	0	0	0	0	0	0	0	0	24	22	0	0	0	0	22	2	0	3	0	0	0	0
0	11	0	0	0	0	0	0	0	24	0	6	0	10	11	0	0	2	12	0	0	10	13	0	0	0	0	0	0	0	0	0	0	0	0	0	24	22	0	0	0	0	22	2	0	3	0	0	0	0
0	11	0	0	0	0	0	0	0	24	0	6	0	10	11	0	0	2	12	0	0	10	13	0	0	0	0	0	0	0	0	0	0	0	0	0	24	22	0	0	0	0	22	2	0	3	0	0	0	0
0	11	0	0	0	0	0	0	0	24	0	6	0	10	11	0	0	2	12	0	0	10	13	0	0	0	0	0	0	0	0	0	0	0	0	0	24	22	0	0	0	0	22	2	0	3	0	0	0	0
0	11	0	0	0	0	0	0	0	24	0	6	0	10	11	0	0	2	12	0	0	10	13	0	0	0	0	0	0	0	0	0	0	0	0	0	24	22	0	0	0	0	22	2	0	3	0	0	0	0
0	11	0	0	0	0	0	0	0	24	0	6	0	10	11	0	0	2	12	0	0	10	13	0	0	0	0	0	0	0	0	0	0	0	0	0	24	22	0	0	0	0	22	2	0	3	0	0	0	0
0	11	0	0	0	0	0	0	0	24	0	6	0	10	11	0	0	2	12	0	0	10	13	0	0	0	0	0	0	0	0	0	0	0	0	0	24	22	0	0	0	0	22	2	0	3	0	0	0	0
0	11	0	0	0	0	0	0	0	24	0	6	0	10	11	0	0	2	12	0	0	10	13	0	0	0	0	0	0	0	0	0	0	0	0	0	24	22	0	0	0	0	22	2	0	3	0	0	0	0
0	11	0	0	0	0	0	0	0	24	0	6	0	10	11	0	0	2	12	0	0	10	13	0	0	0	0	0	0	0	0	0	0	0	0	0	24	22	0	0	0	0	22	2	0	3	0	0	0	0
0	11	0	0	0	0	0	0	0	24	0	6	0	10	11	0	0	2	12	0	0	10	13	0	0	0	0	0	0	0	0	0	0	0	0	0	24	22	0	0	0	0	22	2	0	3	0	0	0	0
0	11	0	0	0	0	0	0	0	24	0	6	0	10	11	0	0	2	12	0	0	10	13	0	0	0	0	0	0	0	0	0	0	0	0	0	24	22	0	0	0	0	22	2	0	3	0	0	0	0
0	11	0	0	0	0	0	0	0	24	0	6	0	10	11	0	0	2	12	0	0	10	13	0	0	0	0	0	0	0	0	0	0	0	0	0	24	22	0	0	0	0	22	2	0	3	0	0	0	0
0	11	0	0	0	0	0	0	0	24	0	6	0	10	11	0	0	2	12	0	0	10	13	0	0	0	0	0	0	0	0	0	0	0	0	0	24	22	0	0	0	0	22	2	0	3	0	0	0	0
0	11	0	0	0	0	0	0	0	24	0	6	0	10	11	0	0	2	12	0	0	10	13	0	0	0	0	0	0	0	0	0	0	0	0	0	24	22	0	0	0	0	22	2	0	3	0	0	0	0
0	11	0	0	0	0	0	0	0	24	0	6	0	0	11	0	0	2	12	0	0	10	13	0	0	0	0	0	0	0	0	0	0	0	0	0	24	22	0	0	0	0	22	2	0	3	0	0	6	0
0	11	0	0	0	0	0	0	0	24	0	6	0	0	11	0	0	2	12	0	0	10	13	0	0	0	0	0	0	0	0	0	0	0	0	0	24	22	0	0	0	0	22	2	0	3	0	0	6	0
0	11	0	0	0	0	0	0	0	24	0	6	0	0	11	0	0	2	12	0	0	10	13	0	0	0	0	0	0	0	0	0	0	0	0	0	24	22	0	0	0	0	22	2	0	3	0	0	6	0
0	11	0	0	0	0	0	0	0	24	0	6	0	0	11	0	0	2	12	0	0	10	13	0	0	0	0	0	0	0	0	0	0	0	0	0	24	22	0	0	0	0	22	2	0	3	0	0	6	0
0	11	0	0	0	0	0	0	0	24	0	6	0	0	11	0	0	2	12	0	0	10	13	0	0	0	0	0	0	0	0	0	0	12	0	0	24	22	0	0	0	0	22	2	0	3	0	0	6	0
0	11	0	0	0	0	0	0	0	24	0	6	0	0	11	0	0	2	12	0	0	10	13	0	0	0	0	0	0	0	0	0	0	12	0	0	24	22	0	0	0	0	22	2	0	3	0	0	6	0
0	11	0	0	0	0	0	0	0	24	0	6	0	0	11	0	0	2	12	0	0	10	13	0	0	0	0	0	0	0	0	0	0	12	0	0	24	22	0	0	0	0	22	2	0	3	0	0	6	0
0	11	0	0	0	0	0	0	0	24	0	6	0	0	11	0	0	2	12	0	0	10	13	0	0	0	0	0	0	0	0	0	0	12	0	0	24	22	0	0	0	0	22	2	0	3	0	0	6	0
0	11	0	0	0	0	0	0	0	24	0	6	0	0	11	0	0	2	12	0	0	10	13	0	0	0	0	0	0	0	0	0	0	12	0	0	24	22	0	0	0	0	22	2	0	0	0	0	6	0
0	11	0	0	0	0	0	0	0	24	0	6	0	0	11	0	0	2	12	0	0	10	13	0	9	0	0	0	0	0	0	0	0	12	0	0	24	22	0	0	0	0	22	2	0	0	0	0	6	0
0	11	0	0	0	0	0	0	0	24	0	6	0	0	11	0	0	2	12	0	0	10	13	0	9	0	0	0	0	0	0	0	0	12	0	0	24	22	0	0	0	0	22	2	0	0	0	0	6	0
0	11	0	0	0	0	0	0	0	24	0	6	0	0	11	0	0	2	12	0	0	10	13	0	9	0	0	0	0	0	0	0	0	12	0	0	24	22	0	0	0	0	22	2	0	0	0	0	6	0
0	11	0	0	0	0	0	0	0	24	0	6	0	0	11	0	0	2	12	0	0	10	13	0	9	0	0	0	0	0	0	0	0	12	0	0	24	22	0	0	0	0	22	2	0	0	0	0	6	0
0	11	0	0	0	0	0	0	0	24	0	6	0	0	11	0	0	2	12	0	0	10	13	0	9	0	0	0	0	0	0	0	0	12	0	0	24	22	0	0	0	0	22	2	0	0	0	0	6	0
0	11	0	0	0	0	0	0	0	24	0	6	0	0	11	0	0	2	12	0	0	10	13	0	9	0	0	0	0	0	0	0	0	12	0	0	24	22	0	0	0	0	22	2	0	0	0	0	6	0
0	11	0	0	0	0	0	0	0	24	0	6	0	0	11	0	0	2	12	0	0	10	13	0	9	0	0	0	0	0	0	0	0	12	0	0	24	22	0	0	0	0	22	2	0	0	0	0	6	0
0	11	0	0	0	0	0	0	0	24	0	6	0	0	11	0	0	2	12	0	0	10	13	0	9	0	0	0	0	0	0	0	0	12	0	0	24	0	0	0	0	0	22	2	0	0	0	0	6	0
0	11	0	0	0	0	0	0	0	24	0	6	0	0	11	0	0	2	12	0	0	10	13	0	9	0	0	0	0	0	0	0	0	12	0	0	24	0	0	0	0	0	22	2	0	0	0	0	6	0
0	11	0	0	0	0	0	0	0	24	0	6	0	0	11	0	0	2	12	0	0	10	13	0	9	0	0	0	0	0	0	0	0	12	0	0	24	0	0	0	0	0	22	2	0	0	0	0	6	0
0	11	0	0	0	0	0	0	0	24	0	6	0	0	11	0	0	2	12	0	0	10	13	0	9	0	0	0	0	0	0	0	0	12	0	0	24	0	0	0	0	0	22	2	0	0	0	0	6	0
0	11	0	0	0	0	0	0	0	24	0	6	0	0	11	0	0	2	12	0	0	10	13	0	9	0	0	0	0	0	0	0	0	12	0	0	24	0	0	0	0	0	22	2	0	0	0	0	6	0
0	11	0	0	0	0	0	0	0	24	0	6	0	0	11	0	0	2	12	0	0	10	13	0	9	0	0	0	0	0	0	0	0	12	0	0	24	0	0	0	0	0	22	2	0	0	0	0	6	0
0	11	0	0	0	0	0	0	0	24	0	6	0	0	11	0	0	2	12	0	0	10	13	0	9	0	0	0	0	0	0	0	0	12	0	0	24	0	0	0	0	0	22	2	0	0	0	0	6	0
0	11	0	0	0	0	0	0	0	24	0	6	0	0	11	0	0	2	12	0	0	10	13	0	9	0	0	0	0	0	0	0	0	12	0	0	24	0	0	0	0	0	22	2	0	0	0	0	6	0
0	11	0	0	0	0	0	0	0	24	0	6	0	0	11	0	0	2	12	0	0	10	13	0	9	0	0	0	0	0	0	0	0	12	0	0	24	0	0	0	0	0	22	2	0	0	0	0	6	0
0	11	0	0	0	0	0	0	0	24	0	6	0	0	11	0	0	2	12	0	0	10	13	0	9	0	0	0	0	0	0	0	0	12	0	0	24	0	0	0	0	0	22	2	0	0	0	0	6	0
0	11	0	0	0	0	0	0	0	24	0	6	0	0	11	0	0	2	12	0	0	10	13	0	9	0	0	0	0	0	0	0	0	12	0	0	24	0	0	0	0	0	22	2	0	0	0	0	6	0
0	11	0	0	0	0	0	0	0	24	0	6	0	0	11	0	0	2	12	0	0	10	13	0	9	0	0	0	0	0	0	0	0	12	0	0	24	0	0	0	0	0	22	2	0	0	0	0	6	0
0	11	0	0	0	0	0	0	0	24	0	6	0	0	11	0	0	2	12	0	0	10	13	0	9	0	0	0	0	0	0	0	0	12	0	0	24	0	0	0	0	0	22	2	0	0	0	0	6	0
0	11	0	0	0	0	0	0	0	24	0	6	0	0	11	0	0	2	12	0	0	10	13	0	9	0	0	0	0	0	0	0	0	12	0	0	24	0	0	0	0	0	22	2	0	0	0	0	6	0
0	11	0	0	0	0	0	0	0	24	0	6	0	0	11	0	0	2	12	0	0	10	13	0	9	0	0	0	0	0	0	0	0	12	0	0	24	0	0	0	0	0	22	2	0	0	0	0	6	0
0	11	0	0	0	0	0	0	0	24	0	6	0	0	11	0	0	2	12	0	0	10	13	0	9	0	0	0	0	0	0	0	0	12	0	0	0	0	0	0	0	0	22	2	0	0	0	0	6	0
0	11	0	0	0	0	0	0	0	24	0	6	0	0	11	0	0	2	12	9	0	10	13	0	9	0	0	0	0	0	0	0	0	12	0	0	0	0	0	0	0	0	22	2	0	0	0	0	6	0
0	11	0	0	0	0	0	0	0	24	0	6	0	0	11	0	0	2	12	9	0	10	13	0	9	0	0	0	0	0	0	0	0	12	0	0	0	0	0	0	0	0	22	2	0	0	0	0	6	0
0	11	0	0	0	0	0	0	0	24	0	6	0	0	11	0	0	2	12	9	0	10	13	0	9	0	0	0	0	0	0	0	0	12	0	0	0	0	0	0	0	0	0	2	0	0	0	0	6	0
0	11	0	0	0	0	0	0	0	0	0	6	0	0	11	0	0	2	12	9	0	10	13	0	9	0	0	0	0	0	0	0	0	12	0	0	0	0	0	0	0	0	0	2	0	0	0	0	6	0
0	11	0	0	0	0	0	0	0	0	0	6	0	0	11	0	0	2	12	9	0	10	13	0	9	0	0	0	0	0	0	0	0	12	0	0	0	0	0	0	0	0	0	2	0	0	0	0	6	0
0	11	0	0	0	0	0	0	0	0	0	6	0	0	11	0	0	2	12	9	0	10	13	0	9	0	0	0	0	0	0	0	0	12	0	0	0	0	0	0	0	0	0	2	0	0	0	0	6	0
0	11	0	0	0	0	0	0	0	0	0	6	0	0	11	0	0	2	12	9	0	10	13	0	9	0	0	0	0	0	0	0	0	12	0	0	0	0	0	0	0	0	0	2	0	0	0	0	6	0
0	11	0	0	0	0	0	0	0	0	0	6	0	0	11	0	0	2	12	9	0	10	13	0	9	0	22	0	0	0	0	0	0	12	0	0	0	0	0	0	0	0	0	2	0	0	0	0	6	0
0	11	0	0	0	0	0	0	0	0	0	6	0	0	11	0	0	2	12	9	0	10	13	0	9	0	22	0	0	0	0	0	0	12	0	0	0	0	0	0	0	0	0	2	0	0	0	0	6	0
0	11	0	0	0	0	0	0	0	0	0	6	0	0	11	0	0	2	12	9	0	10	13	0	9	0	22	0	0	0	0	0	0	12	0	0	0	0	0	0	0	0	0	2	0	0	0	0	6	0
0	11	0	0	0	0	0	0	0	0	0	6	0	0	11	0	0	2	12	9	0	10	13	0	9	0	22	0	0	0	0	0	0	12	0	0	0	0	0	0	0	0	0	2	0	0	0	0	6	0
0	11	0	0	0	0	0	0	0	0	0	6	0	0	11	0	0	2	12	9	0	10	13	0	9	0	22	0	0	0	0	0	0	12	0	0	0	0	0	0	0	0	0	2	0	0	0	0	6	0
0	11	0	0	0	0	0	0	0	0	0	6	0	0	11	0	0	2	12	9	0	10	13	0	9	0	22	0	0	0	0	0	0	12	0	0	0	0	0	0	0	0	0	2	0	0	0	0	6	0
0	11	0	0	0	0	0	0	0	0	0	6	0	0	11	0	0	2	12	9	0	10	13	0	9	0	22	0	0	0	0	0	0	12	0	0	0	0	0	0	0	0	0	2	0	0	0	0	6	0
0	11	0	0	0	0	0	0	0	0	0	6	0	0	11	0	0	2	12	9	0	10	13	0	9	0	22	0	0	0	0	0	0	12	0	0	0	0	0	0	0	0	0	2	0	0	0	0	6	0
0	11	0	0	0	0	0	0	0	0	0	6	0	0	11	0	0	2	12	9	0	10	0	0	9	0	22	0	0	0	0	0	0	12	0	0	0	0	0	0	0	0	0	2	0	0	0	0	6	0
0	11	0	0	0	0	0	0	0	0	0	6	0	0	11	0	0	2	12	9	0	10	0	0	9	0	22	0	0	0	0	0	0	12	0	0	0	0	0	0	0	0	0	2	0	0	0	0	6	0
0	11	0	0	0	0	0	0	0	0	0	6	0	0	11	0	0	2	12	9	0	10	0	0	9	0	22	0	0	0	0	0	0	12	0	0	0	0	0	0	0	0	0	2	0	0	0	0	6	0
0	11	0	0	0	0	0	0	0	0	0	0	0	0	11	0	0	2	12	9	0	10	0	0	9	0	22	0	0	0	0	0	0	12	0	0	0	0	0	0	0	0	0	2	0	0	0	0	6	0
0	11	0	0	0	0	0	0	0	0	0	0	0	0	11	0	0	2	12	9	0	10	0	0	9	0	22	0	0	0	0	0	0	12	0	0	0	0	0	0	0	0	0	2	0	0	0	0	6	0
0	11	0	0	0	0	0	0	0	0	0	0	0	0	11	0	0	2	12	9	0	10	0	0	9	0	22	0	0	0	0	0	0	12	0	0	0	0	0	0	0	0	0	2	0	0	0	0	6	0
0	11	0	0	0	0	0	0	0	0	0	0	0	0	11	0	0	2	12	9	0	10	0	0	9	0	22	0	0	0	0	0	0	12	0	0	0	0	0	0	0	0	0	2	0	0	0	0	6	0
0	11	0	0	0	0	0	0	0	0	0	0	0	0	11	0	0	2	12	9	0	10	0	0	9	0	22	0	0	0	0	0	0	12	0	0	0	0	0	0	0	0	0	2	0	0	0	0	6	0
0	11	0	0	0	0	0	0	0	0	0	0	0	0	11	0	0	2	0	9	0	10	0	0	9	0	22	0	0	0	0	0	0	12	0	0	0	0	0	0	0	0	0	2	0	0	0	0	6	0
0	11	0	0	0	0	0	0	0	0	0	0	0	0	11	0	0	2	0	9	0	10	0	0	9	0	22	0	0	0	0	0	0	12	0	0	0	0	0	0	0	0	0	2	0	0	0	0	6	0
0	11	0	0	0	0	0	0	0	0	0	0	0	0	11	0	0	2	0	9	0	10	0	0	9	0	22	0	0	0	0	0	0	12	0	0	0	0	0	0	0	0	0	2	0	0	0	0	6	0
0	11	0	0	0	0	0	0	0	0	0	0	0	0	11	0	0	2	0	9	0	10	0	0	9	0	22	0	0	0	0	0	0	12	0	0	0	0	0	0	0	0	0	2	0	0	0	0	6	0
0	11	0	0	0	16	0	0	0	0	0	0	0	0	11	0	0	2	0	9	0	10	0	0	9	0	22	0	0	0	0	0	0	12	0	0	0	0	0	0	0	0	0	2	0	0	0	0	6	0
0	11	0	0	0	16	0	0	0	0	0	0	0	0	11	0	0	2	0	9	0	10	0	0	9	0	22	0	0	0	0	0	0	12	0	0	0	0	0	0	0	0	0	2	0	0	0	0	6	0
0	11	0	0	0	16	0	0	0	0	0	0	0	0	11	0	0	2	0	9	0	10	0	0	9	0	22	0	0	0	0	0	0	12	0	0	0	0	0	0	0	0	0	2	0	0	0	0	6	0
0	11	0	0	0	16	0	0	0	0	0	0	0	0	11	0	0	2	0	9	0	10	0	0	9	0	22	0	0	0	0	0	0	12	0	0	0	0	0	0	0	0	0	2	0	0	0	0	6	0
0	11	0	0	0	16	0	0	0	0	0	0	0	0	11	0	0	2	0	9	0	10	0	0	9	0	22	0	0	0	0	0	0	12	0	0	0	0	0	0	0	0	0	2	0	0	0	0	6	0
0	11	0	0	0	16	0	0	0	0	0	0	0	0	0	2	0	2	0	9	0	10	0	0	9	0	22	0	0	0	0	0	0	12	0	0	0	0	0	0	0	0	0	2	0	0	0	0	6	0
0	11	0	0	0	16	0	0	0	0	0	0	0	0	0	2	0	0	0	9	0	10	0	0	9	0	22	0	0	0	0	0	0	12	0	0	0	0	0	0	0	0	0	2	0	0	0	0	6	0
0	11	0	0	0	16	0	0	0	0	0	0	0	0	0	2	0	0	0	9	0	10	0	0	9	0	22	0	0	0	0	0	0	12	0	0	0	0	0	0	0	0	0	2	0	0	0	0	6	0
0	11	0	0	0	16	0	0	0	0	0	0	0	0	0	2	0	0	0	9	0	10	0	0	9	0	22	0	0	0	0	0	0	12	0	0	0	0	0	0	0	0	0	2	0	0	0	0	6	0
0	11	0	0	0	16	0	0	0	0	0	0	0	0	0	2	0	0	0	9	0	10	0	0	9	0	22	0	0	0	0	0	0	12	0	0	0	0	0	0	0	0	0	2	0	0	0	0	6	0
0	11	0	0	0	16	0	0	0	0	0	0	0	0	0	2	0	0	0	9	0	10	0	0	9	0	22	0	0	0	0	0	0	12	0	0	0	0	0	0	0	0	0	2	0	0	0	0	6	0
0	11	0	0	0	16	0	0	0	0	0	0	0	0	0	2	0	0	0	9	0	10	0	0	9	0	22	0	0	0	0	0	0	12	0	0	0	0	0	0	0	0	0	2	0	0	0	0	6	0
0	11	0	0	0	16	0	0	0	0	0	0	0	0	0	2	0	0	0	9	0	10	0	0	9	0	22	0	0	0	0	0	0	12	0	0	0	0	0	0	0	0	0	2	0	0	0	0	6	0
0	11	0	0	0	16	0	0	0	0	0	0	0	0	0	2	0	0	0	9	0	10	0	0	9	0	22	0	0	0	0	0	0	12	0	0	0	0	0	0	0	0	0	2	0	0	0	0	6	0
0	11	0	0	0	16	0	0	0	0	0	0	0	0	0	2	0	0	0	9	0	10	0	0	9	0	22	0	0	0	0	0	0	12	0	0	0	0	0	0	0	0	0	2	0	0	0	0	6	0
0	11	0	0	0	16	0	0	0	0	0	0	0	0	0	2	0	0	0	9	0	10	0	0	9	0	22	0	0	0	0	0	0	12	0	0	0	0	0	0	0	0	0	2	0	0	0	0	6	0
0	11	0	0	0	16	0	0	0	0	0	0	0	0	0	2	0	0	0	9	0	10	0	0	9	0	22	0	0	0	0	0	0	12	0	0	0	0	0	0	0	0	0	0	0	0	0	0	6	0
0	11	0	0	0	16	0	0	0	0	0	0	0	0	0	2	0	0	0	9	0	10	0	0	9	0	22	0	0	0	0	0	0	12	0	0	0	0	0	0	0	0	0	0	0	0	0	0	6	0
0	11	0	0	0	16	0	0	0	0	0	0	0	0	0	2	0	0	0	9	0	10	0	0	9	0	22	0	0	0	0	0	0	12	0	0	0	0	0	0	0	0	0	0	0	0	0	0	6	0
0	11	0	0	0	16	0	0	0	0	0	0	0	0	0	2	0	0	0	9	0	10	0	0	9	0	22	0	0	0	0	0	0	12	0	0	0	0	0	0	0	0	0	0	0	0	0	0	6	0
0	11	0	0	0	16	0	0	0	0	0	0	0	0	0	2	0	0	0	9	0	10	0	0	9	0	22	0	0	0	0	0	0	12	0	0	0	0	0	0	0	0	0	0	0	0	0	0	6	0
0	11	0	0	0	16	0	0	0	0	0	0	0	0	0	2	0	0	0	9	0	10	0	0	9	0	22	0	0	0	0	0	0	12	0	0	0	0	0	0	0	0	0	0	0	0	0	0	6	0
0	11	0	0	0	16	0	0	0	0	0	0	0	0	0	2	0	0	0	9	0	10	0	0	9	0	22	0	0	0	0	0	0	12	0	0	0	0	0	0	0	0	0	0	0	0	0	0	6	0
0	11	0	0	0	16	0	0	0	0	0	0	0	0	0	2	0	0	0	9	0	10	0	0	9	0	22	0	0	0	0	0	0	12	0	0	0	0	0	0	0	0	0	0	0	0	0	0	6	0
0	11	0	0	0	16	0	0	0	0	0	0	0	0	0	2	0	0	0	9	0	10	0	0	9	0	22	0	0	0	0	0	0	12	0	0	0	0	0	0	0	0	0	0	0	0	0	0	6	0
0	11	0	0	0	16	0	0	0	0	0	0	0	0	0	2	0	0	0	9	0	10	0	0	9	0	22	0	0	0	0	0	0	12	0	0	0	0	0	0	0	0	0	0	0	0	0	0	6	0
0	11	0	0	0	16	0	0	0	0	0	0	0	0	0	2	0	0	0	9	0	10	0	0	9	0	22	0	0	0	0	0	0	12	0	0	0	0	0	0	0	0	0	0	0	0	0	0	6	0
0	11	0	0	0	16	0	0	0	0	0	0	0	0	0	2	0	0	0	9	0	10	0	0	9	0	22	0	0	0	0	0	0	12	0	0	0	0	0	0	0	0	0	0	0	0	0	0	6	0
0	11	0	0	0	16	0	0	0	0	0	0	0	0	0	2	0	0	0	9	0	10	0	0	9	0	22	0	0	0	0	0	0	12	0	0	0	0	0	0	0	0	0	0	0	0	0	0	6	0
0	11	0	0	0	16	0	0	0	0	0	0	0	0	0	2	0	0	0	9	0	10	0	0	9	0	22	0	0	0	0	0	0	12	0	0	0	0	0	0	0	0	0	0	0	0	0	0	6	0
0	11	0	0	0	16	0	0	0	0	0	0	0	0	0	2	0	0	0	9	0	10	0	0	9	0	22	0	0	0	0	0	0	12	0	0	0	0	0	0	0	0	0	0	0	0	0	0	6	0
0	11	0	0	0	16	0	0	0	0	0	0	0	0	0	2	0	0	0	9	0	10	0	0	9	0	22	0	0	0	0	0	0	12	0	0	0	0	0	0	0	0	0	0	0	0	0	0	6	0
0	11	0	0	0	16	0	0	0	0	0	0	0	0	0	2	0	0	0	9	0	10	0	0	9	0	22	0	0	0	0	0	0	12	0	0	0	0	0	0	0	0	0	0	0	0	0	0	6	0
0	11	0	0	0	16	0	0	0	0	0	0	0	0	0	2	0	0	0	9	0	10	0	0	9	0	22	0	0	0	0	0	0	12	0	0	0	0	0	0	0	0	0	0	0	0	0	0	6	0
0	11	0	0	0	16	0	0	0	0	0	0	0	0	0	2	0	0	0	9	0	10	0	0	9	0	22	0	0	0	0	0	0	12	0	0	0	0	0	0	0	0	0	0	0	0	0	0	6	0
0	11	0	0	0	16	0	0	0	0	0	0	0	0	0	2	0	0	0	9	0	10	0	0	9	0	22	0	0	0	0	0	0	12	0	0	0	0	0	0	0	0	0	0	0	0	0	0	6	0
0	11	0	0	0	16	0	0	0	0	0	0	0	0	0	2	0	0	0	9	0	10	0	0	9	0	22	0	0	0	0	0	0	12	0	0	0	0	0	0	0	0	0	0	0	0	0	0	6	0
0	0	0	0	0	16	0	0	0	0	0	0	0	0	0	2	0	0	0	9	0	10	0	0	9	0	22	0	0	0	0	0	0	12	0	0	0	0	0	0	0	0	0	0	0	0	0	0	6	0
0	0	0	0	0	16	0	0	0	0	0	0	0	0	0	2	0	0	0	9	0	10	0	0	9	0	22	0	0	0	0	0	0	12	0	0	0	0	0	0	0	0	0	0	0	0	0	0	6	0
0	0	0	0	0	16	0	0	0	0	0	0	0	0	0	2	0	0	0	9	0	10	0	0	9	0	22	0	0	0	0	0	0	12	0	0	0	0	0	0	0	0	0	0	0	0	0	0	6	0
0	0	0	0	0	16	0	0	0	0	0	0	0	0	0	2	0	0	0	9	0	10	0	0	9	0	22	0	0	0	0	0	0	12	0	0	0	0	0	0	0	0	0	0	0	0	0	0	6	0
0	0	0	0	0	16	0	0	0	0	0	0	0	0	0	2	0	0	0	9	0	10	0	0	9	0	22	0	0	0	0	0	0	12	0	0	0	0	0	0	0	0	0	0	0	0	0	0	6	0
0	0	0	0	0	16	0	0	0	0	0	0	0	0	0	2	0	0	0	9	0	10	0	0	9	0	22	0	0	0	0	0	0	12	0	0	0	0	0	0	0	0	0	0	0	0	0	0	6	0
0	0	0	0	0	16	0	0	0	0	0	0	0	0	0	2	0	0	0	9	0	10	0	0	9	0	22	0	0	0	0	0	0	12	0	0	0	0	0	0	0	0	0	0	0	0	0	0	6	0
0	0	0	0	0	16	0	0	0	0	0	0	0	0	0	2	0	0	0	9	0	10	0	0	9	0	22	0	0	0	0	0	0	12	0	0	0	0	0	0	0	0	0	0	0	0	0	0	6	0
0	0	0	0	0	16	0	0	0	0	0	0	0	0	0	2	0	0	0	9	0	10	0	0	9	0	22	0	0	0	0	0	0	12	0	0	0	0	0	0	0	0	0	0	0	0	0	0	6	0
0	0	0	0	0	16	0	0	0	0	0	0	0	0	0	2	0	0	0	9	0	10	0	0	9	0	22	0	0	0	0	0	0	12	0	0	0	0	0	0	0	0	0	0	0	0	0	0	6	0
0	0	0	0	0	16	0	0	0	0	0	0	0	0	0	2	0	0	0	9	0	10	0	0	9	0	22	0	0	0	0	0	0	12	0	0	0	0	0	0	0	0	0	0	0	0	0	0	6	0
0	0	0	0	0	16	0	0	0	0	0	0	0	0	0	2	0	0	0	9	0	10	0	0	9	0	22	0	0	0	0	0	0	12	0	0	0	0	0	0	0	0	0	0	0	0	0	0	6	0
0	0	0	0	0	16	0	0	0	0	0	0	0	0	0	2	0	0	0	9	0	10	0	0	0	0	22	0	0	0	0	0	0	12	0	0	0	0	0	0	0	0	0	0	0	0	0	0	6	0
0	0	0	0	0	16	0	0	0	0	0	0	0	0	0	2	0	0	0	9	0	0	0	0	0	0	22	0	0	0	0	0	0	12	0	0	0	0	0	0	0	0	0	0	0	0	0	0	6	0
0	0	0	0	0	16	0	0	0	0	0	0	0	0	0	2	0	0	0	9	0	0	0	0	0	0	22	0	0	0	0	0	0	12	0	0	0	0	0	0	0	0	0	0	0	0	0	0	6	0
0	0	0	0	0	16	0	0	0	0	0	0	0	0	0	2	0	0	0	9	0	0	0	0	0	0	22	0	0	0	0	0	0	12	0	0	0	0	0	0	0	0	0	0	0	0	0	0	6	0
0	0	0	0	0	16	0	0	0	0	0	0	0	0	0	2	0	0	0	9	0	0	0	0	0	0	22	0	0	0	0	0	0	12	0	0	0	0	0	0	0	0	0	0	0	0	0	0	6	0
0	0	0	0	0	16	0	0	0	0	0	0	0	0	0	2	0	0	0	9	0	0	0	0	0	0	22	0	0	0	0	0	0	12	0	0	0	0	0	0	0	0	0	0	0	0	0	0	6	0
0	0	0	0	0	16	0	0	0	0	0	0	0	0	0	2	0	0	0	9	0	0	0	0	0	0	22	0	0	0	0	0	0	12	0	0	0	0	0	0	0	0	0	0	0	0	0	0	6	0
0	0	0	0	0	16	0	0	0	0	0	0	0	0	0	2	0	0	0	9	0	0	0	0	0	0	22	0	0	0	0	0	0	12	0	0	0	0	0	0	0	0	0	0	0	0	0	0	6	0
0	0	0	0	0	16	0	0	0	0	0	0	0	0	0	2	0	0	0	9	0	0	0	0	0	0	22	0	0	0	0	0	0	12	0	0	0	0	0	0	0	0	0	0	0	0	0	0	6	0
0	0	0	0	0	16	0	0	0	0	0	0	0	0	0	2	0	0	0	9	0	0	0	0	0	0	22	0	0	0	0	0	0	12	0	0	0	0	0	0	0	0	0	0	0	0	0	0	6	0
0	0	0	0	0	16	0	0	0	0	0	0	0	0	0	2	0	0	0	9	0	0	0	0	0	0	22	0	0	0	0	0	0	12	0	0	0	0	0	0	0	0	0	0	0	0	0	0	6	0
0	0	0	0	0	16	0	0	0	0	0	0	0	0	0	2	0	0	0	9	0	0	0	0	0	0	22	0	0	0	0	0	0	12	0	0	0	0	0	0	0	0	0	0	0	0	0	0	0	0
0	0	0	0	0	16	0	0	0	0	0	0	0	0	0	2	0	0	0	9	0	0	0	0	0	0	22	0	0	0	0	0	0	12	0	0	0	0	0	0	0	0	0	0	0	0	0	0	0	0
0	0	0	0	0	16	0	0	0	0	0	0	0	0	0	2	0	0	0	9	0	0	0	0	0	0	22	0	0	0	0	0	0	12	0	0	0	0	0	0	0	0	0	0	0	0	0	0	0	0
0	0	0	0	0	16	0	0	0	0	0	0	0	0	0	2	0	0	0	9	0	0	0	0	0	0	22	0	0	0	0	0	0	12	0	0	0	0	0	0	0	0	0	0	0	0	0	0	0	0
0	0	0	0	0	16	0	0	0	0	0	0	0	0	0	2	0	0	0	9	0	0	0	0	0	0	22	0	0	0	0	0	0	12	0	0	0	0	0	0	0	0	0	0	0	0	0	0	0	0
0	0	0	0	0	16	0	0	0	0	0	0	0	0	0	2	0	0	0	9	0	0	0	0	0	0	22	0	0	0	0	0	0	12	0	0	0	0	0	0	0	0	0	0	0	0	0	0	0	0
0	0	0	0	0	16	0	0	0	0	0	0	0	0	0	2	0	0	0	9	0	0	0	0	0	0	22	0	0	0	0	0	0	12	0	0	0	0	0	0	0	0	0	0	0	0	0	0	0	0
0	0	0	0	0	16	0	0	0	0	0	0	0	0	0	2	0	0	0	9	0	0	0	0	0	0	22	0	0	0	0	0	0	12	0	0	0	0	0	0	0	0	0	0	0	0	0	0	0	0
0	0	0	0	0	16	0	0	0	0	0	0	0	0	0	2	0	0	0	9	0	0	0	0	0	0	22	0	0	0	0	0	0	12	0	0	0	0	0	0	0	0	0	0	0	0	0	0	0	0
0	0	0	0	0	16	0	0	0	0	0	0	0	0	0	2	0	0	0	9	0	0	0	0	0	0	22	0	0	0	0	0	0	12	0	0	0	0	0	0	0	0	0	0	0	0	0	0	0	0
0	0	0	0	0	16	0	0	0	0	0	0	0	0	0	2	0	0	0	9	0	0	0	0	0	0	22	0	0	0	0	0	0	12	0	0	0	0	0	0	0	0	0	0	0	0	0	0	0	0
0	0	0	0	0	16	0	0	0	0	0	0	0	0	0	2	0	0	0	9	0	0	0	0	0	0	22	0	0	0	0	0	0	12	0	0	0	0	0	0	0	0	0	0	0	0	0	0	0	0
0	0	0	0	0	16	0	0	0	0	0	0	0	0	0	2	0	0	0	9	0	0	0	0	0	0	22	0	0	0	0	0	0	12	0	0	0	0	0	0	0	0	0	0	0	0	0	0	0	0
0	0	0	0	0	16	0	0	0	0	0	0	0	0	0	2	0	0	0	9	0	0	0	0	0	0	22	0	0	0	0	0	0	12	0	0	0	0	0	0	0	0	0	0	0	0	0	0	0	0
0	0	0	0	0	16	0	0	0	0	0	0	0	0	0	2	0	0	0	9	0	0	0	0	0	0	22	0	0	0	0	0	0	12	0	0	0	0	0	0	0	0	0	0	0	0	0	0	0	0
0	0	0	0	0	16	0	0	0	0	0	0	0	0	0	2	0	0	0	9	0	0	0	0	0	0	22	0	0	0	0	0	0	12	0	0	0	0	0	0	0	0	0	0	0	0	0	0	0	0
0	0	0	0	0	16	0	0	0	0	0	0	0	0	0	2	0	0	0	9	0	0	0	0	0	0	22	0	0	0	0	0	0	12	0	0	0	0	0	0	0	0	0	0	0	0	0	0	0	0
0	0	0	0	0	16	0	0	0	0	0	0	0	0	0	2	0	0	0	9	0	0	0	0	0	0	22	0	0	0	0	0	0	12	0	0	0	0	0	0	0	0	0	0	0	0	0	0	0	0
0	0	0	0	0	16	0	0	0	0	0	0	0	0	0	2	0	0	0	9	0	0	0	0	0	0	22	0	0	0	0	0	0	12	0	0	0	0	0	0	0	0	0	0	0	0	0	0	0	0
0	0	0	0	0	16	0	0	0	0	0	0	0	0	0	2	0	0	0	9	0	0	0	0	0	0	22	0	0	0	0	0	0	12	0	0	0	0	0	0	0	0	0	0	0	0	0	0	0	0
0	0	0	0	0	16	0	0	0	0	0	0	0	0	0	2	0	0	0	9	0	0	0	0	0	0	22	0	0	0	0	0	0	12	0	0	0	0	0	0	0	0	0	0	0	0	0	0	0	0
0	0	0	0	0	16	0	0	0	0	0	0	0	0	0	2	0	0	0	9	0	0	0	0	0	0	22	0	0	0	0	0	0	12	0	0	0	0	0	0	0	0	0	0	0	0	0	0	0	0
0	0	0	0	0	16	0	0	0	0	0	0	0	0	0	2	0	0	0	9	0	0	0	0	0	0	0	0	0	0	0	0	0	0	0	0	0	0	0	0	0	0	0	0	0	0	0	0	0	0
0	0	0	0	0	16	0	0	0	0	0	0	0	0	0	2	0	0	0	9	0	0	0	0	0	0	0	0	0	0	0	0	0	0	0	0	0	0	0	0	0	0	0	0	0	0	0	0	0	0
0	0	0	0	0	16	0	0	0	0	0	0	0	0	0	2	0	0	0	9	0	0	0	0	0	0	0	0	0	0	0	0	0	0	0	0	0	0	0	0	0	0	0	0	0	0	0	0	0	0
0	0	0	0	0	16	0	0	0	0	0	0	0	0	0	2	0	0	0	9	0	0	0	0	0	0	0	0	0	0	0	0	0	0	0	0	0	0	0	0	0	0	0	0	0	0	0	0	0	0
0	0	0	0	0	16	0	0	0	0	0	0	0	0	0	2	0	0	0	9	0	0	0	0	0	0	0	0	0	0	0	0	0	0	0	0	0	0	0	0	0	0	0	0	0	0	0	0	0	0
0	0	0	0	0	16	0	0	0	0	0	0	0	0	0	2	0	0	0	9	0	0	0	0	0	0	0	0	0	0	0	0	0	0	0	0	0	0	0	0	0	0	0	0	0	0	0	0	0	0
0	0	0	0	0	16	0	0	0	0	0	0	0	0	0	2	0	0	0	9	0	0	0	0	0	0	0	0	0	0	0	0	0	0	0	0	0	0	0	0	0	0	0	0	0	0	0	0	0	0
0	0	0	0	0	16	0	0	0	0	0	0	0	0	0	2	0	0	0	9	0	0	0	0	0	0	0	0	0	0	0	0	0	0	0	0	0	0	0	0	0	0	0	0	0	0	0	0	0	0
0	0	0	0	0	16	0	0	0	0	0	0	0	0	0	2	0	0	0	0	0	0	0	0	0	0	0	0	0	0	0	0	0	0	0	0	0	0	0	0	0	0	0	0	0	0	0	0	0	0
0	0	0	0	0	16	0	0	0	0	0	0	0	0	0	2	0	0	0	0	0	0	0	0	0	0	0	0	0	0	0	0	0	0	0	0	0	0	0	0	0	0	0	0	0	0	0	0	0	0
0	0	0	0	0	16	0	0	0	0	0	0	0	0	0	2	0	0	0	0	0	0	0	0	0	0	0	0	0	0	0	0	0	0	0	0	0	0	0	0	0	0	0	0	0	0	0	0	0	0
0	0	0	0	0	16	0	0	0	0	0	0	0	0	0	2	0	0	0	0	0	0	0	0	0	0	0	0	0	0	0	0	0	0	0	0	0	0	0	0	0	0	0	0	0	0	0	0	0	0
0	0	0	0	0	16	0	0	0	0	0	0	0	0	0	2	0	0	0	0	0	0	0	0	0	0	0	0	0	0	0	0	0	0	0	0	0	0	0	0	0	0	0	0	0	0	0	0	0	0
0	0	0	0	0	16	0	0	0	0	0	0	0	0	0	2	0	0	0	0	0	0	0	0	0	0	0	0	0	0	0	0	0	0	0	0	0	0	0	0	0	0	0	0	0	0	0	0	0	0
0	0	0	0	0	16	0	0	0	0	0	0	0	0	0	2	0	0	0	0	0	0	0	0	0	0	0	0	0	0	0	0	0	0	0	0	0	0	0	0	0	0	0	0	0	0	0	0	0	0
0	0	0	0	0	16	0	0	0	0	0	0	0	0	0	2	0	0	0	0	0	0	0	0	0	0	0	0	0	0	0	0	0	0	0	0	0	0	0	0	0	0	0	0	0	0	0	0	0	0
0	0	0	0	0	16	0	0	0	0	0	0	0	0	0	2	0	0	0	0	0	0	0	0	0	0	0	0	0	0	0	0	0	0	0	0	0	0	0	0	0	0	0	0	0	0	0	0	0	0
0	0	0	0	0	16	0	0	0	0	0	0	0	0	0	2	0	0	0	0	0	0	0	0	0	0	0	0	0	0	0	0	0	0	0	0	0	0	0	0	0	0	0	0	0	0	0	0	0	0
0	0	0	0	0	16	0	0	0	0	0	0	0	0	0	2	0	0	0	0	0	0	0	0	0	0	0	0	0	0	0	0	0	0	0	0	0	0	0	0	0	0	0	0	0	0	0	0	0	0
0	0	0	0	0	16	0	0	0	0	0	0	0	0	0	2	0	0	0	0	0	0	0	0	0	0	0	0	0	0	0	0	0	0	0	0	0	0	0	0	0	0	0	0	0	0	0	0	0	0
0	0	0	0	0	16	0	0	0	0	0	0	0	0	0	2	0	0	0	0	0	0	0	0	0	0	0	0	0	0	0	0	0	0	0	0	0	0	0	0	0	0	0	0	0	0	0	0	0	0
0	0	0	0	0	16	0	0	0	0	0	0	0	0	0	2	0	0	0	0	0	0	0	0	0	0	0	0	0	0	0	0	0	0	0	0	0	0	0	0	0	0	0	0	0	0	0	0	0	0
0	0	0	0	0	16	0	0	0	0	0	0	0	0	0	2	0	0	0	0	0	0	0	0	0	0	0	0	0	0	0	0	0	0	0	0	0	0	0	0	0	0	0	0	0	0	0	0	0	0
0	0	0	0	0	16	0	0	0	0	0	0	0	0	0	2	0	0	0	0	0	0	0	0	0	0	0	0	0	0	0	0	0	0	0	0	0	0	0	0	0	0	0	0	0	0	0	0	0	0
0	0	0	0	0	16	0	0	0	0	0	0	0	0	0	2	0	0	0	0	0	0	0	0	0	0	0	0	0	0	0	0	0	0	0	0	0	0	0	0	0	0	0	0	0	0	0	0	0	0
0	0	0	0	0	16	0	0	0	0	0	0	0	0	0	2	0	0	0	0	0	0	0	0	0	0	0	0	0	0	0	0	0	0	0	0	0	0	0	0	0	0	0	0	0	0	0	0	0	0
0	0	0	0	0	16	0	0	0	0	0	0	0	0	0	2	0	0	0	0	0	0	0	0	0	0	0	0	0	0	0	0	0	0	0	0	0	0	0	0	0	0	0	0	0	0	0	0	0	0
0	0	0	0	0	16	0	0	0	0	0	0	0	0	0	2	0	0	0	0	0	0	0	0	0	0	0	0	0	0	0	0	0	0	0	0	0	0	0	0	0	0	0	0	0	0	0	0	0	0
0	0	0	0	0	16	0	0	0	0	0	0	0	0	0	2	0	0	0	0	0	0	0	0	0	0	0	0	0	0	0	0	0	0	0	0	0	0	0	0	0	0	0	0	0	0	0	0	0	0
0	0	0	0	0	16	0	0	0	0	0	0	0	0	0	2	0	0	0	0	0	0	0	0	0	0	0	0	0	0	0	0	0	0	0	0	0	0	0	0	0	0	0	0	0	0	0	0	0	0
0	0	0	0	0	16	0	0	0	0	0	0	0	0	0	2	0	0	0	0	0	0	0	0	0	0	0	0	0	0	0	0	0	0	0	0	0	0	0	0	0	0	0	0	0	0	0	0	0	0
0	0	0	0	0	16	0	0	0	0	0	0	0	0	0	2	0	0	0	0	0	0	0	0	0	0	0	0	0	0	0	0	0	0	0	0	0	0	0	0	0	0	0	0	0	0	0	0	0	0
0	0	0	0	0	16	0	0	0	0	0	0	0	0	0	2	0	0	0	0	0	0	0	0	0	0	0	0	0	0	0	0	0	0	0	0	0	0	0	0	0	0	0	0	0	0	0	0	0	0
0	0	0	0	0	16	0	0	0	0	0	0	0	0	0	2	0	0	0	0	0	0	0	0	0	0	0	0	0	0	0	0	0	0	0	0	0	0	0	0	0	0	0	0	0	0	0	0	0	0
0	0	0	0	0	16	0	0	0	0	0	0	0	0	0	2	0	0	0	0	0	0	0	0	0	0	0	0	0	0	0	0	0	0	0	0	0	0	0	0	0	0	0	0	0	0	0	0	0	0
0	0	0	0	0	16	0	0	0	0	0	0	0	0	0	2	0	0	0	0	0	0	0	0	0	0	0	0	0	0	0	0	0	0	0	0	0	0	0	0	0	0	0	0	0	0	0	0	0	0
0	0	0	0	0	16	0	0	0	0	0	0	0	0	0	2	0	0	0	0	0	0	0	0	0	0	0	0	0	0	0	0	0	0	0	0	0	0	0	0	0	0	0	0	0	0	0	0	0	0
0	0	0	0	0	16	0	0	0	0	0	0	0	0	0	2	0	0	0	0	0	0	0	0	0	0	0	0	0	0	0	0	0	0	0	0	0	0	0	0	0	0	0	0	0	0	0	0	0	0
0	0	0	0	0	16	0	0	0	0	0	0	0	0	0	2	0	0	0	0	0	0	0	0	0	0	0	0	0	0	0	0	0	0	0	0	0	0	0	0	0	0	0	0	0	0	0	0	0	0
0	0	0	0	0	16	0	0	0	0	0	0	0	0	0	2	0	0	0	0	0	0	0	0	0	0	0	0	0	0	0	0	0	0	0	0	0	0	0	0	0	0	0	0	0	0	0	0	0	0
0	0	0	0	0	16	0	0	0	0	0	0	0	0	0	2	0	0	0	0	0	0	0	0	0	0	0	0	0	0	0	0	0	0	0	0	0	0	0	0	0	0	0	0	0	0	0	0	0	0
0	0	0	0	0	16	0	0	0	0	0	0	0	0	0	2	0	0	0	0	0	0	0	0	0	0	0	0	0	0	0	0	0	0	0	0	0	0	0	0	0	0	0	0	0	0	0	0	0	0
0	0	0	0	0	16	0	0	0	0	0	0	0	0	0	2	0	0	0	0	0	0	0	0	0	0	0	0	0	0	0	0	0	0	0	0	0	0	0	0	0	0	0	0	0	0	0	0	0	0
0	0	0	0	0	16	0	0	0	0	0	0	0	0	0	2	0	0	0	0	0	0	0	0	0	0	0	0	0	0	0	0	0	0	0	0	0	0	0	0	0	0	0	0	0	0	0	0	0	0
0	0	0	0	0	16	0	0	0	0	0	0	0	0	0	2	0	0	0	0	0	0	0	0	0	0	0	0	0	0	0	0	0	0	0	0	0	0	0	0	0	0	0	0	0	0	0	0	0	0
0	0	0	0	0	16	0	0	0	0	0	0	0	0	0	2	0	0	0	0	0	0	0	0	0	0	0	0	0	0	0	0	0	0	0	0	0	0	0	0	0	0	0	0	0	0	0	0	0	0
0	0	0	0	0	16	0	0	0	0	0	0	0	0	0	2	0	0	0	0	0	0	0	0	0	0	0	0	0	0	0	0	0	0	0	0	0	0	0	0	0	0	0	0	0	0	0	0	0	0
0	0	0	0	0	16	0	0	0	0	0	0	0	0	0	2	0	0	0	0	0	0	0	0	0	0	0	0	0	0	0	0	0	0	0	0	0	0	0	0	0	0	0	0	0	0	0	0	0	0
0	0	0	0	0	16	0	0	0	0	0	0	0	0	0	2	0	0	0	0	0	0	0	0	0	0	0	0	0	0	0	0	0	0	0	0	0	0	0	0	0	0	0	0	0	0	0	0	0	0
0	0	0	0	0	16	0	0	0	0	0	0	0	0	0	2	0	0	0	0	0	0	0	0	0	0	0	0	0	0	0	0	0	0	0	0	0	0	0	0	0	0	0	0	0	0	0	0	0	0
0	0	0	0	0	16	0	0	0	0	0	0	0	0	0	2	0	0	0	0	0	0	0	0	0	0	0	0	0	0	0	0	0	0	0	0	0	0	0	0	0	0	0	0	0	0	0	0	0	0
0	0	0	0	0	16	0	0	0	0	0	0	0	0	0	2	0	0	0	0	0	0	0	0	0	0	0	0	0	0	0	0	0	0	0	0	0	0	0	0	0	0	0	0	0	0	0	0	0	0
0	0	0	0	0	16	0	0	0	0	0	0	0	0	0	0	0	0	0	0	0	0	0	0	0	0	0	0	0	0	0	0	0	0	0	0	0	0	0	0	0	0	0	0	0	0	0	0	0	0
0	0	0	0	0	16	0	0	0	0	0	0	0	0	0	0	0	0	0	0	0	0	0	0	0	0	0	0	0	0	0	0	0	0	0	0	0	0	0	0	0	0	0	0	0	0	0	0	0	0
0	0	0	0	0	16	0	0	0	0	0	0	0	0	0	0	0	0	0	0	0	0	0	0	0	0	0	0	0	0	0	0	0	0	0	0	0	0	0	0	0	0	0	0	0	0	0	0	0	0
0	0	0	0	0	16	0	0	0	0	0	0	0	0	0	0	0	0	0	0	0	0	0	0	0	0	0	0	0	0	0	0	0	0	0	0	0	0	0	0	0	0	0	0	0	0	0	0	0	0
0	0	0	0	0	16	0	0	0	0	0	0	0	0	0	0	0	0	0	0	0	0	0	0	0	0	0	0	0	0	0	0	0	0	0	0	0	0	0	0	0	0	0	0	0	0	0	0	0	0
0	0	0	0	0	16	0	0	0	0	0	0	0	0	0	0	0	0	0	0	0	0	0	0	0	0	0	0	0	0	0	0	0	0	0	0	0	0	0	0	0	0	0	0	0	0	0	0	0	0
0	0	0	0	0	16	0	0	0	0	0	0	0	0	0	0	0	0	0	0	0	0	0	0	0	0	0	0	0	0	0	0	0	0	0	0	0	0	0	0	0	0	0	0	0	0	0	0	0	0
0	0	0	0	0	16	0	0	0	0	0	0	0	0	0	0	0	0	0	0	0	0	0	0	0	0	0	0	0	0	0	0	0	0	0	0	0	0	0	0	0	0	0	0	0	0	0	0	0	0
0	0	0	0	0	16	0	0	0	0	0	0	0	0	0	0	0	0	0	0	0	0	0	0	0	0	0	0	0	0	0	0	0	0	0	0	0	0	0	0	0	0	0	0	0	0	0	0	0	0
0	0	0	0	0	16	0	0	0	0	0	0	0	0	0	0	0	0	0	0	0	0	0	0	0	0	0	0	0	0	0	0	0	0	0	0	0	0	0	0	0	0	0	0	0	0	0	0	0	0
0	0	0	0	0	16	0	0	0	0	0	0	0	0	0	0	0	0	0	0	0	0	0	0	0	0	0	0	0	0	0	0	0	0	0	0	0	0	0	0	0	0	0	0	0	0	0	0	0	0
0	0	0	0	0	16	0	0	0	0	0	0	0	0	0	0	0	0	0	0	0	0	0	0	0	0	0	0	0	0	0	0	0	0	0	0	0	0	0	0	0	0	0	0	0	0	0	0	0	0
0	0	0	0	0	16	0	0	0	0	0	0	0	0	0	0	0	0	0	0	0	0	0	0	0	0	0	0	0	0	0	0	0	0	0	0	0	0	0	0	0	0	0	0	0	0	0	0	0	0
0	0	0	0	0	16	0	0	0	0	0	0	0	0	0	0	0	0	0	0	0	0	0	0	0	0	0	0	0	0	0	0	0	0	0	0	0	0	0	0	0	0	0	0	0	0	0	0	0	0
0	0	0	0	0	16	0	0	0	0	0	0	0	0	0	0	0	0	0	0	0	0	0	0	0	0	0	0	0	0	0	0	0	0	0	0	0	0	0	0	0	0	0	0	0	0	0	0	0	0
0	0	0	0	0	16	0	0	0	0	0	0	0	0	0	0	0	0	0	0	0	0	0	0	0	0	0	0	0	0	0	0	0	0	0	0	0	0	0	0	0	0	0	0	0	0	0	0	0	0
0	0	0	0	0	0	0	0	0	0	0	0	0	0	0	0	0	0	0	0	0	0	0	0	0	0	0	0	0	0	0	0	0	0	0	0	0	0	0	0	0	0	0	0	0	0	0	0	0	0
0	0	0	0	0	0	0	0	0	0	0	0	0	0	0	0	0	0	0	0	0	0	0	0	0	0	0	0	0	0	0	0	0	0	0	0	0	0	0	0	0	0	0	0	0	0	0	0	0	0
0	0	0	0	0	0	0	0	0	0	0	0	0	0	0	0	0	0	0	0	0	0	0	0	0	0	0	0	0	0	0	0	0	0	0	0	0	0	0	0	0	0	0	0	0	0	0	0	0	0
0	0	0	0	0	0	0	0	0	0	0	0	0	0	0	0	0	0	0	0	0	0	0	0	0	0	0	0	0	0	0	0	0	0	0	0	0	0	0	0	0	0	0	0	0	0	0	0	0	0
0	0	0	0	0	0	0	0	0	0	0	0	0	0	0	0	0	0	0	0	0	0	0	0	0	0	0	0	0	0	0	0	0	0	0	0	0	0	0	0	0	0	0	0	0	0	0	0	0	0
0	0	0	0	0	0	0	0	0	0	0	0	0	0	0	0	0	0	0	0	0	0	0	0	0	0	0	0	0	0	0	0	0	0	0	0	0	0	0	0	0	0	0	0	0	0	0	0	0	0
0	0	0	0	0	0	0	0	0	0	0	0	0	0	0	0	0	0	0	0	0	0	0	0	0	0	0	0	0	0	0	0	0	0	0	0	0	0	0	0	0	0	0	0	0	0	0	0	0	0
0	0	0	0	0	0	0	0	0	0	0	0	0	0	0	0	0	0	0	0	0	0	0	0	0	0	0	0	0	0	0	0	0	0	0	0	0	0	0	0	0	0	0	0	0	0	0	0	0	0
0	0	0	0	0	0	0	0	0	0	0	0	0	0	0	0	0	0	0	0	0	0	0	0	0	0	0	0	0	0	0	0	0	0	0	0	0	0	0	0	0	0	0	0	0	0	0	0	0	0
0	0	0	0	0	0	0	0	0	0	0	0	0	0	0	0	0	0	0	0	0	0	0	0	0	0	0	0	0	0	0	0	0	0	0	0	0	0	0	0	0	0	0	0	0	0	0	0	0	0
0	0	0	0	0	0	0	0	0	0	0	0	0	0	0	0	0	0	0	0	0	0	0	0	0	0	0	0	0	0	0	0	0	0	0	0	0	0	0	0	0	0	0	0	0	0	0	0	0	0
0	0	0	0	0	0	0	0	0	0	0	0	0	0	0	0	0	0	0	0	0	0	0	0	0	0	0	0	0	0	0	0	0	0	0	0	0	0	0	0	0	0	0	0	0	0	0	0	0	0
0	0	0	0	0	0	0	0	0	0	0	0	0	0	0	0	0	0	0	0	0	0	0	0	0	0	0	0	0	0	0	0	0	0	0	0	0	0	0	0	0	0	0	0	0	0	0	0	0	0
0	0	0	0	0	0	0	0	0	0	0	0	0	0	0	0	0	0	0	0	0	0	0	0	0	0	0	0	0	0	0	0	0	0	0	0	0	0	0	0	0	0	0	0	0	0	0	0	0	0
0	0	0	0	0	0	0	0	0	0	0	0	0	0	0	0	0	0	0	0	0	0	0	0	0	0	0	0	0	0	0	0	0	0	0	0	0	0	0	0	0	0	0	0	0	0	0	0	0	0
0	0	0	0	0	0	0	0	0	0	0	0	0	0	0	0	0	0	0	0	0	0	0	0	0	0	0	0	0	0	0	0	0	0	0	0	0	0	0	0	0	0	0	0	0	0	0	0	0	0
0	0	0	0	0	0	0	0	0	0	0	0	0	0	0	0	0	0	0	0	0	0	0	0	0	0	0	0	0	0	0	0	0	0	0	0	0	0	0	0	0	0	0	0	0	0	0	0	0	0
0	0	0	0	0	0	0	0	0	0	0	0	0	0	0	0	0	0	0	0	0	0	0	0	0	0	0	0	0	0	0	0	0	0	0	0	0	0	0	0	0	0	0	0	0	0	0	0	0	0
0	0	0	0	0	0	0	0	0	0	0	0	0	0	0	0	0	0	0	0	0	0	0	0	0	0	0	0	0	0	0	0	0	0	0	0	0	0	0	0	0	0	0	0	0	0	0	0	0	0
0	0	0	0	0	0	0	0	0	0	0	0	0	0	0	0	0	0	0	0	0	0	0	0	0	0	0	0	0	0	0	0	0	0	0	0	0	0	0	0	0	0	0	0	0	0	0	0	0	0
0	0	0	0	0	0	0	0	0	0	0	0	0	0	0	0	0	0	0	0	0	0	0	0	0	0	0	0	0	0	0	0	0	0	0	0	0	0	0	0	0	0	0	0	0	0	0	0	0	0
0	0	0	0	0	0	0	0	0	0	0	0	0	0	0	0	0	0	0	0	0	0	0	0	0	0	0	0	0	0	0	0	0	0	0	0	0	0	0	0	0	0	0	0	0	0	0	0	0	0
0	0	0	0	0	0	0	0	0	0	0	0	0	0	0	0	0	0	0	0	0	0	0	0	0	0	0	0	0	0	0	0	0	0	0	0	0	0	0	0	0	0	0	0	0	0	0	0	0	0
0	0	0	0	0	0	0	0	0	0	0	0	0	0	0	0	0	0	0	0	0	0	0	0	0	0	0	0	0	0	0	0	0	0	0	0	0	0	0	0	0	0	0	0	0	0	0	0	0	0
0	0	0	0	0	0	0	0	0	0	0	0	0	0	0	0	0	0	0	0	0	0	0	0	0	0	0	0	0	0	0	0	0	0	0	0	0	0	0	0	0	0	0	0	0	0	0	0	0	0
0	0	0	0	0	0	0	0	0	0	0	0	0	0	0	0	0	0	0	0	0	0	0	0	0	0	0	0	0	0	0	0	0	0	0	0	0	0	0	0	0	0	0	0	0	0	0	0	0	0
0	0	0	0	0	0	0	0	0	0	0	0	0	0	0	0	0	0	0	0	0	0	0	0	0	0	0	0	0	0	0	0	0	0	0	0	0	0	0	0	0	0	0	0	0	0	0	0	0	0
0	0	0	0	0	0	0	0	0	0	0	0	0	0	0	0	0	0	0	0	0	0	0	0	0	0	0	0	0	0	0	0	0	0	0	0	0	0	0	0	0	0	0	0	0	0	0	0	0	0
0	0	0	0	0	0	0	0	0	0	0	0	0	0	0	0	0	0	0	0	0	0	0	0	0	0	0	0	0	0	0	0	0	0	0	0	0	0	0	0	0	0	0	0	0	0	0	0	0	0
0	0	0	0	0	0	0	0	0	0	0	0	0	0	0	0	0	0	0	0	0	0	0	0	0	0	0	0	0	0	0	0	0	0	0	0	0	0	0	0	0	0	0	0	0	0	0	0	0	0
0	0	0	0	0	0	0	0	0	0	0	0	0	0	0	0	0	0	0	0	0	0	0	0	0	0	0	0	0	0	0	0	0	0	0	0	0	0	0	0	0	0	0	0	0	0	0	0	0	0
0	0	0	0	0	0	0	0	0	0	0	0	0	0	0	0	0	0	0	0	0	0	0	0	0	0	0	0	0	0	0	0	0	0	0	0	0	0	0	0	0	0	0	0	0	0	0	0	0	0
0	0	0	0	0	0	0	0	0	0	0	0	0	0	0	0	0	0	0	0	0	0	0	0	0	0	0	0	0	0	0	0	0	0	0	0	0	0	0	0	0	0	0	0	0	0	0	0	0	0
0	0	0	0	0	0	0	0	0	0	0	0	0	0	0	0	0	0	0	0	0	0	0	0	0	0	0	0	0	0	0	0	0	0	0	0	0	0	0	0	0	0	0	0	0	0	0	0	0	0
0	0	0	0	0	0	0	0	0	0	0	0	0	0	0	0	0	0	0	0	0	0	0	0	0	0	0	0	0	0	0	0	0	0	0	0	0	0	0	0	0	0	0	0	0	0	0	0	0	0
0	0	0	0	0	0	0	0	0	0	0	0	0	0	0	0	0	0	0	0	0	0	0	0	0	0	0	0	0	0	0	0	0	0	0	0	0	0	0	0	0	0	0	0	0	0	0	0	0	0
0	0	0	0	0	0	0	0	0	0	0	0	0	0	0	0	0	0	0	0	0	0	0	0	0	0	0	0	0	0	0	0	0	0	0	0	0	0	0	0	0	0	0	0	0	0	0	0	0	0
0	0	0	0	0	0	0	0	0	0	0	0	0	0	0	0	0	0	0	0	0	0	0	0	0	0	0	0	0	0	0	0	0	0	0	0	0	0	0	0	0	0	0	0	0	0	0	0	0	0
0	0	0	0	0	0	0	0	0	0	0	0	0	0	0	0	0	0	0	0	0	0	0	0	0	0	0	0	0	0	0	0	0	0	0	0	0	0	0	0	0	0	0	0	0	0	0	0	0	0
0	0	0	0	0	0	0	0	0	0	0	0	0	0	0	0	0	0	0	0	0	0	0	0	0	0	0	0	0	0	0	0	0	0	0	0	0	0	0	0	0	0	0	0	0	0	0	0	0	0
0	0	0	0	0	0	0	0	0	0	0	0	0	0	0	0	0	0	0	0	0	0	0	0	0	0	0	0	0	0	0	0	0	0	0	0	0	0	0	0	0	0	0	0	0	0	0	0	0	0
0	0	0	0	0	0	0	0	0	0	0	0	0	0	0	0	0	0	0	0	0	0	0	0	0	0	0	0	0	0	0	0	0	0	0	0	0	0	0	0	0	0	0	0	0	0	0	0	0	0
0	0	0	0	0	0	0	0	0	0	0	0	0	0	0	0	0	0	0	0	0	0	0	0	0	0	0	0	0	0	0	0	0	0	0	0	0	0	0	0	0	0	0	0	0	0	0	0	0	0
0	0	0	0	0	0	0	0	0	0	0	0	0	0	0	0	0	0	0	0	0	0	0	0	0	0	0	0	0	0	0	0	0	0	0	0	0	0	0	0	0	0	0	0	0	0	0	0	0	0
0	0	0	0	0	0	0	0	0	0	0	0	0	0	0	0	0	0	0	0	0	0	0	0	0	0	0	0	0	0	0	0	0	0	0	0	0	0	0	0	0	0	0	0	0	0	0	0	0	0
0	0	0	0	0	0	0	0	0	0	0	0	0	0	0	0	0	0	0	0	0	0	0	0	0	0	0	0	0	0	0	0	0	0	0	0	0	0	0	0	0	0	0	0	0	0	0	0	0	0
0	0	0	0	0	0	0	0	0	0	0	0	0	0	0	0	0	0	0	0	0	0	0	0	0	0	0	0	0	0	0	0	0	0	0	0	0	0	0	0	0	0	0	0	0	0	0	0	0	0
0	0	0	0	0	0	0	0	0	0	0	0	0	0	0	0	0	0	0	0	0	0	0	0	0	0	0	0	0	0	0	0	0	0	0	0	0	0	0	0	0	0	0	0	0	0	0	0	0	0
0	0	0	0	0	0	0	0	0	0	0	0	0	0	0	0	0	0	0	0	0	0	0	0	0	0	0	0	0	0	0	0	0	0	0	0	0	0	0	0	0	0	0	0	0	0	0	0	0	0
0	0	0	0	0	0	0	0	0	0	0	0	0	0	0	0	0	0	0	0	0	0	0	0	0	0	0	0	0	0	0	0	0	0	0	0	0	0	0	0	0	0	0	0	0	0	0	0	0	0
0	0	0	0	0	0	0	0	0	0	0	0	0	0	0	0	0	0	0	0	0	0	0	0	0	0	0	0	0	0	0	0	0	0	0	0	0	0	0	0	0	0	0	0	0	0	0	0	0	0
0	0	0	0	0	0	0	0	0	0	0	0	0	0	0	0	0	0	0	0	0	0	0	0	0	0	0	0	0	0	0	0	0	0	0	0	0	0	0	0	0	0	0	0	0	0	0	0	0	0
0	0	0	0	0	0	0	0	0	0	0	0	0	0	0	0	0	0	0	0	0	0	0	0	0	0	0	0	0	0	0	0	0	0	0	0	0	0	0	0	0	0	0	0	0	0	0	0	0	0
0	0	0	0	0	0	0	0	0	0	0	0	0	0	0	0	0	0	0	0	0	0	0	0	0	0	0	0	0	0	0	0	0	0	0	0	0	0	0	0	0	0	0	0	0	0	0	0	0	0
0	0	0	0	0	0	0	0	0	0	0	0	0	0	0	0	0	0	0	0	0	0	0	0	0	0	0	0	0	0	0	0	0	0	0	0	0	0	0	0	0	0	0	0	0	0	0	0	0	0
0	0	0	0	0	0	0	0	0	0	0	0	0	0	0	0	0	0	0	0	0	0	0	0	0	0	0	0	0	0	0	0	0	0	0	0	0	0	0	0	0	0	0	0	0	0	0	0	0	0
0	0	0	0	0	0	0	0	0	0	0	0	0	0	0	0	0	0	0	0	0	0	0	0	0	0	0	0	0	0	0	0	0	0	0	0	0	0	0	0	0	0	0	0	0	0	0	0	0	0
0	0	0	0	0	0	0	0	0	0	0	0	0	0	0	0	0	0	0	0	0	0	0	0	0	0	0	0	0	0	0	0	0	0	0	0	0	0	0	0	0	0	0	0	0	0	0	0	0	0
0	0	0	0	0	0	0	0	0	0	0	0	0	0	0	0	0	0	0	0	0	0	0	0	0	0	0	0	0	0	0	0	0	0	0	0	0	0	0	0	0	0	0	0	0	0	0	0	0	0
0	0	0	0	0	0	0	0	0	0	0	0	0	0	0	0	0	0	0	0	0	0	0	0	0	0	0	0	0	0	0	0	0	0	0	0	0	0	0	0	0	0	0	0	0	0	0	0	0	0
0	0	0	0	0	0	0	0	0	0	0	0	0	0	0	0	0	0	0	0	0	0	0	0	0	0	0	0	0	0	0	0	0	0	0	0	0	0	0	0	0	0	0	0	0	0	0	0	0	0
0	0	0	0	0	0	0	0	0	0	0	0	0	0	0	0	0	0	0	0	0	0	0	0	0	0	0	0	0	0	0	0	0	0	0	0	0	0	0	0	0	0	0	0	0	0	0	0	0	0
0	0	0	0	0	0	0	0	0	0	0	0	0	0	0	0	0	0	0	0	0	0	0	0	0	0	0	0	0	0	0	0	0	0	0	0	0	0	0	0	0	0	0	0	0	0	0	0	0	0
0	0	0	0	0	0	0	0	0	0	0	0	0	0	0	0	0	0	0	0	0	0	0	0	0	0	0	0	0	0	0	0	0	0	0	0	0	0	0	0	0	0	0	0	0	0	0	0	0	0
0	0	0	0	0	0	0	0	0	0	0	0	0	0	0	0	0	0	0	0	0	0	0	0	0	0	0	0	0	0	0	0	0	0	0	0	0	0	0	0	0	0	0	0	0	0	0	0	0	0
0	0	0	0	0	0	0	0	0	0	0	0	0	0	0	0	0	0	0	0	0	0	0	0	0	0	0	0	0	0	0	0	0	0	0	0	0	0	0	0	0	0	0	0	0	0	0	0	0	0
0	0	0	0	0	0	0	0	0	0	0	0	0	0	0	0	0	0	0	0	0	0	0	0	0	0	0	0	0	0	0	0	0	0	0	0	0	0	0	0	0	0	0	0	0	0	0	0	0	0
0	0	0	0	0	0	0	0	0	0	0	0	0	0	0	0	0	0	0	0	0	0	0	0	0	0	0	0	0	0	0	0	0	0	0	0	0	0	0	0	0	0	0	0	0	0	0	0	0	0
0	0	0	0	0	0	0	0	0	0	0	0	0	0	0	0	0	0	0	0	0	0	0	0	0	0	0	0	0	0	0	0	0	0	0	0	0	0	0	0	0	0	0	0	0	0	0	0	0	0
0	0	0	0	0	0	0	0	0	0	0	0	0	0	0	0	0	0	0	0	0	0	0	0	0	0	0	0	0	0	0	0	0	0	0	0	0	0	0	0	0	0	0	0	0	0	0	0	0	0
0	0	0	0	0	0	0	0	0	0	0	0	0	0	0	0	0	0	0	0	0	0	0	0	0	0	0	0	0	0	0	0	0	0	0	0	0	0	0	0	0	0	0	0	0	0	0	0	0	0
0	0	0	0	0	0	0	0	0	0	0	0	0	0	0	0	0	0	0	0	0	0	0	0	0	0	0	0	0	0	0	0	0	0	0	0	0	0	0	0	0	0	0	0	0	0	0	0	0	0
0	0	0	0	0	0	0	0	0	0	0	0	0	0	0	0	0	0	0	0	0	0	0	0	0	0	0	0	0	0	0	0	0	0	0	0	0	0	0	0	0	0	0	0	0	0	0	0	0	0
0	0	0	0	0	0	0	0	0	0	0	0	0	0	0	0	0	0	0	0	0	0	0	0	0	0	0	0	0	0	0	0	0	0	0	0	0	0	0	0	0	0	0	0	0	0	0	0	0	0
0	0	0	0	0	0	0	0	0	0	0	0	0	0	0	0	0	0	0	0	0	0	0	0	0	0	0	0	0	0	0	0	0	0	0	0	0	0	0	0	0	0	0	0	0	0	0	0	0	0
0	0	0	0	0	0	0	0	0	0	0	0	0	0	0	0	0	0	0	0	0	0	0	0	0	0	0	0	0	0	0	0	0	0	0	0	0	0	0	0	0	0	0	0	0	0	0	0	0	0
0	0	0	0	0	0	0	0	0	0	0	0	0	0	0	0	0	0	0	0	0	0	0	0	0	0	0	0	0	0	0	0	0	0	0	0	0	0	0	0	0	0	0	0	0	0	0	0	0	0
0	0	0	0	0	0	0	0	0	0	0	0	0	0	0	0	0	0	0	0	0	0	0	0	0	0	0	0	0	0	0	0	0	0	0	0	0	0	0	0	0	0	0	0	0	0	0	0	0	0
0	0	0	0	0	0	0	0	0	0	0	0	0	0	0	0	0	0	0	0	0	0	0	0	0	0	0	0	0	0	0	0	0	0	0	0	0	0	0	0	0	0	0	0	0	0	0	0	0	0
0	0	0	0	0	0	0	0	0	0	0	0	0	0	0	0	0	0	0	0	0	0	0	0	0	0	0	0	0	0	0	0	0	0	0	0	0	0	0	0	0	0	0	0	0	0	0	0	0	0
0	0	0	0	0	0	0	0	0	0	0	0	0	0	0	0	0	0	0	0	0	0	0	0	0	0	0	0	0	0	0	0	0	0	0	0	0	0	0	0	0	0	0	0	0	0	0	0	0	0
0	0	0	0	0	0	0	0	0	0	0	0	0	0	0	0	0	0	0	0	0	0	0	0	0	0	0	0	0	0	0	0	0	0	0	0	0	0	0	0	0	0	0	0	0	0	0	0	0	0
0	0	0	0	0	0	0	0	0	0	0	0	0	0	0	0	0	0	0	0	0	0	0	0	0	0	0	0	0	0	0	0	0	0	0	0	0	0	0	0	0	0	0	0	0	0	0	0	0	0
0	0	0	0	0	0	0	0	0	0	0	0	0	0	0	0	0	0	0	0	0	0	0	0	0	0	0	0	0	0	0	0	0	0	0	0	0	0	0	0	0	0	0	0	0	0	0	0	0	0
0	0	0	0	0	0	0	0	0	0	0	0	0	0	0	0	0	0	0	0	0	0	0	0	0	0	0	0	0	0	0	0	0	0	0	0	0	0	0	0	0	0	0	0	0	0	0	0	0	0
0	0	0	0	0	0	0	0	0	0	0	0	0	0	0	0	0	0	0	0	0	0	0	0	0	0	0	0	0	0	0	0	0	0	0	0	0	0	0	0	0	0	0	0	0	0	0	0	0	0
0	0	0	0	0	0	0	0	0	0	0	0	0	0	0	0	0	0	0	0	0	0	0	0	0	0	0	0	0	0	0	0	0	0	0	0	0	0	0	0	0	0	0	0	0	0	0	0	0	0
0	0	0	0	0	0	0	0	0	0	0	0	0	0	0	0	0	0	0	0	0	0	0	0	0	0	0	0	0	0	0	0	0	0	0	0	0	0	0	0	0	0	0	0	0	0	0	0	0	0
0	0	0	0	0	0	0	0	0	0	0	0	0	0	0	0	0	0	0	0	0	0	0	0	0	0	0	0	0	0	0	0	0	0	0	0	0	0	0	0	0	0	0	0	0	0	0	0	0	0
0	0	0	0	0	0	0	0	0	0	0	0	0	0	0	0	0	0	0	0	0	0	0	0	0	0	0	0	0	0	0	0	0	0	0	0	0	0	0	0	0	0	0	0	0	0	0	0	0	0
0	0	0	0	0	0	0	0	0	0	0	0	0	0	0	0	0	0	0	0	0	0	0	0	0	0	0	0	0	0	0	0	0	0	0	0	0	0	0	0	0	0	0	0	0	0	0	0	0	0
0	0	0	0	0	0	0	0	0	0	0	0	0	0	0	0	0	0	0	0	0	0	0	0	0	0	0	0	0	0	0	0	0	0	0	0	0	0	0	0	0	0	0	0	0	0	0	0	0	0
0	0	0	0	0	0	0	0	0	0	0	0	0	0	0	0	0	0	0	0	0	0	0	0	0	0	0	0	0	0	0	0	0	0	0	0	0	0	0	0	0	0	0	0	0	0	0	0	0	0
0	0	0	0	0	0	0	0	0	0	0	0	0	0	0	0	0	0	0	0	0	0	0	0	0	0	0	0	0	0	0	0	0	0	0	0	0	0	0	0	0	0	0	0	0	0	0	0	0	0
0	0	0	0	0	0	0	0	0	0	0	0	0	0	0	0	0	0	0	0	0	0	0	0	0	0	0	0	0	0	0	0	0	0	0	0	0	0	0	0	0	0	0	0	0	0	0	0	0	0
0	0	0	0	0	0	0	0	0	0	0	0	0	0	0	0	0	0	0	0	0	0	0	0	0	0	0	0	0	0	0	0	0	0	0	0	0	0	0	0	0	0	0	0	0	0	0	0	0	0
0	0	0	0	0	0	0	0	0	0	0	0	0	0	0	0	0	0	0	0	0	0	0	0	0	0	0	0	0	0	0	0	0	0	0	0	0	0	0	0	0	0	0	0	0	0	0	0	0	0
0	0	0	0	0	0	0	0	0	0	0	0	0	0	0	0	0	0	0	0	0	0	0	0	0	0	0	0	0	0	0	0	0	0	0	0	0	0	0	0	0	0	0	0	0	0	0	0	0	0
0	0	0	0	0	0	0	0	0	0	0	0	0	0	0	0	0	0	0	0	0	0	0	0	0	0	0	0	0	0	0	0	0	0	0	0	0	0	0	0	0	0	0	0	0	0	0	0	0	0
0	0	0	0	0	0	0	0	0	0	0	0	0	0	0	0	0	0	0	0	0	0	0	0	0	0	0	0	0	0	0	0	0	0	0	0	0	0	0	0	0	0	0	0	0	0	0	0	0	0
0	0	0	0	0	0	0	0	0	0	0	0	0	0	0	0	0	0	0	0	0	0	0	0	0	0	0	0	0	0	0	0	0	0	0	0	0	0	0	0	0	0	0	0	0	0	0	0	0	0
0	0	0	0	0	0	0	0	0	0	0	0	0	0	0	0	0	0	0	0	0	0	0	0	0	0	0	0	0	0	0	0	0	0	0	0	0	0	0	0	0	0	0	0	0	0	0	0	0	0
0	0	0	0	0	0	0	0	0	0	0	0	0	0	0	0	0	0	0	0	0	0	0	0	0	0	0	0	0	0	0	0	0	0	0	0	0	0	0	0	0	0	0	0	0	0	0	0	0	0
0	0	0	0	0	0	0	0	0	0	0	0	0	0	0	0	0	0	0	0	0	0	0	0	0	0	0	0	0	0	0	0	0	0	0	0	0	0	0	0	0	0	0	0	0	0	0	0	0	0
0	0	0	0	0	0	0	0	0	0	0	0	0	0	0	0	0	0	0	0	0	0	0	0	0	0	0	0	0	0	0	0	0	0	0	0	0	0	0	0	0	0	0	0	0	0	0	0	0	0
0	0	0	0	0	0	0	0	0	0	0	0	0	0	0	0	0	0	0	0	0	0	0	0	0	0	0	0	0	0	0	0	0	0	0	0	0	0	0	0	0	0	0	0	0	0	0	0	0	0
0	0	0	0	0	0	0	0	0	0	0	0	0	0	0	0	0	0	0	0	0	0	0	0	0	0	0	0	0	0	0	0	0	0	0	0	0	0	0	0	0	0	0	0	0	0	0	0	0	0
0	0	0	0	0	0	0	0	0	0	0	0	0	0	0	0	0	0	0	0	0	0	0	0	0	0	0	0	0	0	0	0	0	0	0	0	0	0	0	0	0	0	0	0	0	0	0	0	0	0
0	0	0	0	0	0	0	0	0	0	0	0	0	0	0	0	0	0	0	0	0	0	0	0	0	0	0	0	0	0	0	0	0	0	0	0	0	0	0	0	0	0	0	0	0	0	0	0	0	0
0	0	0	0	0	0	0	0	0	0	0	0	0	0	0	0	0	0	0	0	0	0	0	0	0	0	0	0	0	0	0	0	0	0	0	0	0	0	0	0	0	0	0	0	0	0	0	0	0	0
0	0	0	0	0	0	0	0	0	0	0	0	0	0	0	0	0	0	0	0	0	0	0	0	0	0	0	0	0	0	0	0	0	0	0	0	0	0	0	0	0	0	0	0	0	0	0	0	0	0
0	0	0	0	0	0	0	0	0	0	0	0	0	0	0	0	0	0	0	0	0	0	0	0	0	0	0	0	0	0	0	0	0	0	0	0	0	0	0	0	0	0	0	0	0	0	0	0	0	0
0	0	0	0	0	0	0	0	0	0	0	0	0	0	0	0	0	0	0	0	0	0	0	0	0	0	0	0	0	0	0	0	0	0	0	0	0	0	0	0	0	0	0	0	0	0	0	0	0	0
0	0	0	0	0	0	0	0	0	0	0	0	0	0	0	0	0	0	0	0	0	0	0	0	0	0	0	0	0	0	0	0	0	0	0	0	0	0	0	0	0	0	0	0	0	0	0	0	0	0
0	0	0	0	0	0	0	0	0	0	0	0	0	0	0	0	0	0	0	0	0	0	0	0	0	0	0	0	0	0	0	0	0	0	0	0	0	0	0	0	0	0	0	0	0	0	0	0	0	0
0	0	0	0	0	0	0	0	0	0	0	0	0	0	0	0	0	0	0	0	0	0	0	0	0	0	0	0	0	0	0	0	0	0	0	0	0	0	0	0	0	0	0	0	0	0	0	0	0	0
0	0	0	0	0	0	0	0	0	0	0	0	0	0	0	0	0	0	0	0	0	0	0	0	0	0	0	0	0	0	0	0	0	0	0	0	0	0	0	0	0	0	0	0	0	0	0	0	0	0
0	0	0	0	0	0	0	0	0	0	0	0	0	0	0	0	0	0	0	0	0	0	0	0	0	0	0	0	0	0	0	0	0	0	0	0	0	0	0	0	0	0	0	0	0	0	0	0	0	0
0	0	0	0	0	0	0	0	0	0	0	0	0	0	0	0	0	0	0	0	0	0	0	0	0	0	0	0	0	0	0	0	0	0	0	0	0	0	0	0	0	0	0	0	0	0	0	0	0	0
0	0	0	0	0	0	0	0	0	0	0	0	0	0	0	0	0	0	0	0	0	0	0	0	0	0	0	0	0	0	0	0	0	0	0	0	0	0	0	0	0	0	0	0	0	0	0	0	0	0
0	0	0	0	0	0	0	0	0	0	0	0	0	0	0	0	0	0	0	0	0	0	0	0	0	0	0	0	0	0	0	0	0	0	0	0	0	0	0	0	0	0	0	0	0	0	0	0	0	0
0	0	0	0	0	0	0	0	0	0	0	0	0	0	0	0	0	0	0	0	0	0	0	0	0	0	0	0	0	0	0	0	0	0	0	0	0	0	0	0	0	0	0	0	0	0	0	0	0	0
0	0	0	0	0	0	0	0	0	0	0	0	0	0	0	0	0	0	0	0	0	0	0	0	0	0	0	0	0	0	0	0	0	0	0	0	0	0	0	0	0	0	0	0	0	0	0	0	0	0
0	0	0	0	0	0	0	0	0	0	0	0	0	0	0	0	0	0	0	0	0	0	0	0	0	0	0	0	0	0	0	0	0	0	0	0	0	0	0	0	0	0	0	0	0	0	0	0	0	0
0	0	0	0	0	0	0	0	0	0	0	0	0	0	0	0	0	0	0	0	0	0	0	0	0	0	0	0	0	0	0	0	0	0	0	0	0	0	0	0	0	0	0	0	0	0	0	0	0	0
0	0	0	0	0	0	0	0	0	0	0	0	0	0	0	0	0	0	0	0	0	0	0	0	0	0	0	0	0	0	0	0	0	0	0	0	0	0	0	0	0	0	0	0	0	0	0	0	0	0
0	0	0	0	0	0	0	0	0	0	0	0	0	0	0	0	0	0	0	0	0	0	0	0	0	0	0	0	0	0	0	0	0	0	0	0	0	0	0	0	0	0	0	0	0	0	0	0	0	0
0	0	0	0	0	0	0	0	0	0	0	0	0	0	0	0	0	0	0	0	0	0	0	0	0	0	0	0	0	0	0	0	0	0	0	0	0	0	0	0	0	0	0	0	0	0	0	0	0	0
0	0	0	0	0	0	0	0	0	0	0	0	0	0	0	0	0	0	0	0	0	0	0	0	0	0	0	0	0	0	0	0	0	0	0	0	0	0	0	0	0	0	0	0	0	0	0	0	0	0
0	0	0	0	0	0	0	0	0	0	0	0	0	0	0	0	0	0	0	0	0	0	0	0	0	0	0	0	0	0	0	0	0	0	0	0	0	0	0	0	0	0	0	0	0	0	0	0	0	0
0	0	0	0	0	0	0	0	0	0	0	0	0	0	0	0	0	0	0	0	0	0	0	0	0	0	0	0	0	0	0	0	0	0	0	0	0	0	0	0	0	0	0	0	0	0	0	0	0	0
0	0	0	0	0	0	0	0	0	0	0	0	0	0	0	0	0	0	0	0	0	0	0	0	0	0	0	0	0	0	0	0	0	0	0	0	0	0	0	0	0	0	0	0	0	0	0	0	0	0
0	0	0	0	0	0	0	0	0	0	0	0	0	0	0	0	0	0	0	0	0	0	0	0	0	0	0	0	0	0	0	0	0	0	0	0	0	0	0	0	0	0	0	0	0	0	0	0	0	0
0	0	0	0	0	0	0	0	0	0	0	0	0	0	0	0	0	0	0	0	0	0	0	0	0	0	0	0	0	0	0	0	0	0	0	0	0	0	0	0	0	0	0	0	0	0	0	0	0	0
0	0	0	0	0	0	0	0	0	0	0	0	0	0	0	0	0	0	0	0	0	0	0	0	0	0	0	0	0	0	0	0	0	0	0	0	0	0	0	0	0	0	0	0	0	0	0	0	0	0
0	0	0	0	0	0	0	0	0	0	0	0	0	0	0	0	0	0	0	0	0	0	0	0	0	0	0	0	0	0	0	0	0	0	0	0	0	0	0	0	0	0	0	0	0	0	0	0	0	0
0	0	0	0	0	0	0	0	0	0	0	0	0	0	0	0	0	0	0	0	0	0	0	0	0	0	0	0	0	0	0	0	0	0	0	0	0	0	0	0	0	0	0	0	0	0	0	0	0	0
0	0	0	0	0	0	0	0	0	0	0	0	0	0	0	0	0	0	0	0	0	0	0	0	0	0	0	0	0	0	0	0	0	0	0	0	0	0	0	0	0	0	0	0	0	0	0	0	0	0
0	0	0	0	0	0	0	0	0	0	0	0	0	0	0	0	0	0	0	0	0	0	0	0	0	0	0	0	0	0	0	0	0	0	0	0	0	0	0	0	0	0	0	0	0	0	0	0	0	0
0	0	0	0	0	0	0	0	0	0	0	0	0	0	0	0	0	0	0	0	0	0	0	0	0	0	0	0	0	0	0	0	0	0	0	0	0	0	0	0	0	0	0	0	0	0	0	0	0	0
0	0	0	0	0	0	0	0	0	0	0	0	0	0	0	0	0	0	0	0	0	0	0	0	0	0	0	0	0	0	0	0	0	0	0	0	0	0	0	0	0	0	0	0	0	0	0	0	0	0
0	0	0	0	0	0	0	0	0	0	0	0	0	0	0	0	0	0	0	0	0	0	0	0	0	0	0	0	0	0	0	0	0	0	0	0	0	0	0	0	0	0	0	0	0	0	0	0	0	0
0	0	0	0	0	0	0	0	0	0	0	0	0	0	0	0	0	0	0	0	0	0	0	0	0	0	0	0	0	0	0	0	0	0	0	0	0	0	0	0	0	0	0	0	0	0	0	0	0	0
0	0	0	0	0	0	0	0	0	0	0	0	0	0	0	0	0	0	0	0	0	0	0	0	0	0	0	0	0	0	0	0	0	0	0	0	0	0	0	0	0	0	0	0	0	0	0	0	0	0
0	0	0	0	0	0	0	0	0	0	0	0	0	0	0	0	0	0	0	0	0	0	0	0	0	0	0	0	0	0	0	0	0	0	0	0	0	0	0	0	0	0	0	0	0	0	0	0	0	0
0	0	0	0	0	0	0	0	0	0	0	0	0	0	0	0	0	0	0	0	0	0	0	0	0	0	0	0	0	0	0	0	0	0	0	0	0	0	0	0	0	0	0	0	0	0	0	0	0	0
0	0	0	0	0	0	0	0	0	0	0	0	0	0	0	0	0	0	0	0	0	0	0	0	0	0	0	0	0	0	0	0	0	0	0	0	0	0	0	0	0	0	0	0	0	0	0	0	0	0
0	0	0	0	0	0	0	0	0	0	0	0	0	0	0	0	0	0	0	0	0	0	0	0	0	0	0	0	0	0	0	0	0	0	0	0	0	0	0	0	0	0	0	0	0	0	0	0	0	0
0	0	0	0	0	0	0	0	0	0	0	0	0	0	0	0	0	0	0	0	0	0	0	0	0	0	0	0	0	0	0	0	0	0	0	0	0	0	0	0	0	0	0	0	0	0	0	0	0	0
0	0	0	0	0	0	0	0	0	0	0	0	0	0	0	0	0	0	0	0	0	0	0	0	0	0	0	0	0	0	0	0	0	0	0	0	0	0	0	0	0	0	0	0	0	0	0	0	0	0
0	0	0	0	0	0	0	0	0	0	0	0	0	0	0	0	0	0	0	0	0	0	0	0	0	0	0	0	0	0	0	0	0	0	0	0	0	0	0	0	0	0	0	0	0	0	0	0	0	0
0	0	0	0	0	0	0	0	0	0	0	0	0	0	0	0	0	0	0	0	0	0	0	0	0	0	0	0	0	0	0	0	0	0	0	0	0	0	0	0	0	0	0	0	0	0	0	0	0	0
0	0	0	0	0	0	0	0	0	0	0	0	0	0	0	0	0	0	0	0	0	0	0	0	0	0	0	0	0	0	0	0	0	0	0	0	0	0	0	0	0	0	0	0	0	0	0	0	0	0
0	0	0	0	0	0	0	0	0	0	0	0	0	0	0	0	0	0	0	0	0	0	0	0	0	0	0	0	0	0	0	0	0	0	0	0	0	0	0	0	0	0	0	0	0	0	0	0	0	0
0	0	0	0	0	0	0	0	0	0	0	0	0	0	0	0	0	0	0	0	0	0	0	0	0	0	0	0	0	0	0	0	0	0	0	0	0	0	0	0	0	0	0	0	0	0	0	0	0	0
0	0	0	0	0	0	0	0	0	0	0	0	0	0	0	0	0	0	0	0	0	0	0	0	0	0	0	0	0	0	0	0	0	0	0	0	0	0	0	0	0	0	0	0	0	0	0	0	0	0
0	0	0	0	0	0	0	0	0	0	0	0	0	0	0	0	0	0	0	0	0	0	0	0	0	0	0	0	0	0	0	0	0	0	0	0	0	0	0	0	0	0	0	0	0	0	0	0	0	0
0	0	0	0	0	0	0	0	0	0	0	0	0	0	0	0	0	0	0	0	0	0	0	0	0	0	0	0	0	0	0	0	0	0	0	0	0	0	0	0	0	0	0	0	0	0	0	0	0	0
0	0	0	0	0	0	0	0	0	0	0	0	0	0	0	0	0	0	0	0	0	0	0	0	0	0	0	0	0	0	0	0	0	0	0	0	0	0	0	0	0	0	0	0	0	0	0	0	0	0
0	0	0	0	0	0	0	0	0	0	0	0	0	0	0	0	0	0	0	0	0	0	0	0	0	0	0	0	0	0	0	0	0	0	0	0	0	0	0	0	0	0	0	0	0	0	0	0	0	0
0	0	0	0	0	0	0	0	0	0	0	0	0	0	0	0	0	0	0	0	0	0	0	0	0	0	0	0	0	0	0	0	0	0	0	0	0	0	0	0	0	0	0	0	0	0	0	0	0	0
0	0	0	0	0	0	0	0	0	0	0	0	0	0	0	0	0	0	0	0	0	0	0	0	0	0	0	0	0	0	0	0	0	0	0	0	0	0	0	0	0	0	0	0	0	0	0	0	0	0
0	0	0	0	0	0	0	0	0	0	0	0	0	0	0	0	0	0	0	0	0	0	0	0	0	0	0	0	0	0	0	0	0	0	0	0	0	0	0	0	0	0	0	0	0	0	0	0	0	0
0	0	0	0	0	0	0	0	0	0	0	0	0	0	0	0	0	0	0	0	0	0	0	0	0	0	0	0	0	0	0	0	0	0	0	0	0	0	0	0	0	0	0	0	0	0	0	0	0	0
0	0	0	0	0	0	0	0	0	0	0	0	0	0	0	0	0	0	0	0	0	0	0	0	0	0	0	0	0	0	0	0	0	0	0	0	0	0	0	0	0	0	0	0	0	0	0	0	0	0
0	0	0	0	0	0	0	0	0	0	0	0	0	0	0	0	0	0	0	0	0	0	0	0	0	0	0	0	0	0	0	0	0	0	0	0	0	0	0	0	0	0	0	0	0	0	0	0	0	0
0	0	0	0	0	0	0	0	0	0	0	0	0	0	0	0	0	0	0	0	0	0	0	0	0	0	0	0	0	0	0	0	0	0	0	0	0	0	0	0	0	0	0	0	0	0	0	0	0	0
0	0	0	0	0	0	0	0	0	0	0	0	0	0	0	0	0	0	0	0	0	0	0	0	0	0	0	0	0	0	0	0	0	0	0	0	0	0	0	0	0	0	0	0	0	0	0	0	0	0
0	0	0	0	0	0	0	0	0	0	0	0	0	0	0	0	0	0	0	0	0	0	0	0	0	0	0	0	0	0	0	0	0	0	0	0	0	0	0	0	0	0	0	0	0	0	0	0	0	0
0	0	0	0	0	0	0	0	0	0	0	0	0	0	0	0	0	0	0	0	0	0	0	0	0	0	0	0	0	0	0	0	0	0	0	0	0	0	0	0	0	0	0	0	0	0	0	0	0	0
0	0	0	0	0	0	0	0	0	0	0	0	0	0	0	0	0	0	0	0	0	0	0	0	0	0	0	0	0	0	0	0	0	0	0	0	0	0	0	0	0	0	0	0	0	0	0	0	0	0
0	0	0	0	0	0	0	0	0	0	0	0	0	0	0	0	0	0	0	0	0	0	0	0	0	0	0	0	0	0	0	0	0	0	0	0	0	0	0	0	0	0	0	0	0	0	0	0	0	0
0	0	0	0	0	0	0	0	0	0	0	0	0	0	0	0	0	0	0	0	0	0	0	0	0	0	0	0	0	0	0	0	0	0	0	0	0	0	0	0	0	0	0	0	0	0	0	0	0	0
0	0	0	0	0	0	0	0	0	0	0	0	0	0	0	0	0	0	0	0	0	0	0	0	0	0	0	0	0	0	0	0	0	0	0	0	0	0	0	0	0	0	0	0	0	0	0	0	0	0
0	0	0	0	0	0	0	0	0	0	0	0	0	0	0	0	0	0	0	0	0	0	0	0	0	0	0	0	0	0	0	0	0	0	0	0	0	0	0	0	0	0	0	0	0	0	0	0	0	0
0	0	0	0	0	0	0	0	0	0	0	0	0	0	0	0	0	0	0	0	0	0	0	0	0	0	0	0	0	0	0	0	0	0	0	0	0	0	0	0	0	0	0	0	0	0	0	0	0	0
0	0	0	0	0	0	0	0	0	0	0	0	0	0	0	0	0	0	0	0	0	0	0	0	0	0	0	0	0	0	0	0	0	0	0	0	0	0	0	0	0	0	0	0	0	0	0	0	0	0
0	0	0	0	0	0	0	0	0	0	0	0	0	0	0	0	0	0	0	0	0	0	0	0	0	0	0	0	0	0	0	0	0	0	0	0	0	0	0	0	0	0	0	0	0	0	0	0	0	0
0	0	0	0	0	0	0	0	0	0	0	0	0	0	0	0	0	0	0	0	0	0	0	0	0	0	0	0	0	0	0	0	0	0	0	0	0	0	0	0	0	0	0	0	0	0	0	0	0	0
0	0	0	0	0	0	0	0	0	0	0	0	0	0	0	0	0	0	0	0	0	0	0	0	0	0	0	0	0	0	0	0	0	0	0	0	0	0	0	0	0	0	0	0	0	0	0	0	0	0
0	0	0	0	0	0	0	0	0	0	0	0	0	0	0	0	0	0	0	0	0	0	0	0	0	0	0	0	0	0	0	0	0	0	0	0	0	0	0	0	0	0	0	0	0	0	0	0	0	0
0	0	0	0	0	0	0	0	0	0	0	0	0	0	0	0	0	0	0	0	0	0	0	0	0	0	0	0	0	0	0	0	0	0	0	0	0	0	0	0	0	0	0	0	0	0	0	0	0	0
0	0	0	0	0	0	0	0	0	0	0	0	0	0	0	0	0	0	0	0	0	0	0	0	0	0	0	0	0	0	0	0	0	0	0	0	0	0	0	0	0	0	0	0	0	0	0	0	0	0
0	0	0	0	0	0	0	0	0	0	0	0	0	0	0	0	0	0	0	0	0	0	0	0	0	0	0	0	0	0	0	0	0	0	0	0	0	0	0	0	0	0	0	0	0	0	0	0	0	0
0	0	0	0	0	0	0	0	0	0	0	0	0	0	0	0	0	0	0	0	0	0	0	0	0	0	0	0	0	0	0	0	0	0	0	0	0	0	0	0	0	0	0	0	0	0	0	0	0	0
0	0	0	0	0	0	0	0	0	0	0	0	0	0	0	0	0	0	0	0	0	0	0	0	0	0	0	0	0	0	0	0	0	0	0	0	0	0	0	0	0	0	0	0	0	0	0	0	0	0
0	0	0	0	0	0	0	0	0	0	0	0	0	0	0	0	0	0	0	0	0	0	0	0	0	0	0	0	0	0	0	0	0	0	0	0	0	0	0	0	0	0	0	0	0	0	0	0	0	0
0	0	0	0	0	0	0	0	0	0	0	0	0	0	0	0	0	0	0	0	0	0	0	0	0	0	0	0	0	0	0	0	0	0	0	0	0	0	0	0	0	0	0	0	0	0	0	0	0	0
0	0	0	0	0	0	0	0	0	0	0	0	0	0	0	0	0	0	0	0	0	0	0	0	0	0	0	0	0	0	0	0	0	0	0	0	0	0	0	0	0	0	0	0	0	0	0	0	0	0
0	0	0	0	0	0	0	0	0	0	0	0	0	0	0	0	0	0	0	0	0	0	0	0	0	0	0	0	0	0	0	0	0	0	0	0	0	0	0	0	0	0	0	0	0	0	0	0	0	0
0	0	0	0	0	0	0	0	0	0	0	0	0	0	0	0	0	0	0	0	0	0	0	0	0	0	0	0	0	0	0	0	0	0	0	0	0	0	0	0	0	0	0	0	0	0	0	0	0	0
0	0	0	0	0	0	0	0	0	0	0	0	0	0	0	0	0	0	0	0	0	0	0	0	0	0	0	0	0	0	0	0	0	0	0	0	0	0	0	0	0	0	0	0	0	0	0	0	0	0
0	0	0	0	0	0	0	0	0	0	0	0	0	0	0	0	0	0	0	0	0	0	0	0	0	0	0	0	0	0	0	0	0	0	0	0	0	0	0	0	0	0	0	0	0	0	0	0	0	0
0	0	0	0	0	0	0	0	0	0	0	0	0	0	0	0	0	0	0	0	0	0	0	0	0	0	0	0	0	0	0	0	0	0	0	0	0	0	0	0	0	0	0	0	0	0	0	0	0	0
0	0	0	0	0	0	0	0	0	0	0	0	0	0	0	0	0	0	0	0	0	0	0	0	0	0	0	0	0	0	0	0	0	0	0	0	0	0	0	0	0	0	0	0	0	0	0	0	0	0
0	0	0	0	0	0	0	0	0	0	0	0	0	0	0	0	0	0	0	0	0	0	0	0	0	0	0	0	0	0	0	0	0	0	0	0	0	0	0	0	0	0	0	0	0	0	0	0	0	0
0	0	0	0	0	0	0	0	0	0	0	0	0	0	0	0	0	0	0	0	0	0	0	0	0	0	0	0	0	0	0	0	0	0	0	0	0	0	0	0	0	0	0	0	0	0	0	0	0	0
0	0	0	0	0	0	0	0	0	0	0	0	0	0	0	0	0	0	0	0	0	0	0	0	0	0	0	0	0	0	0	0	0	0	0	0	0	0	0	0	0	0	0	0	0	0	0	0	0	0
0	0	0	0	0	0	0	0	0	0	0	0	0	0	0	0	0	0	0	0	0	0	0	0	0	0	0	0	0	0	0	0	0	0	0	0	0	0	0	0	0	0	0	0	0	0	0	0	0	0
0	0	0	0	0	0	0	0	0	0	0	0	0	0	0	0	0	0	0	0	0	0	0	0	0	0	0	0	0	0	0	0	0	0	0	0	0	0	0	0	0	0	0	0	0	0	0	0	0	0
0	0	0	0	0	0	0	0	0	0	0	0	0	0	0	0	0	0	0	0	0	0	0	0	0	0	0	0	0	0	0	0	0	0	0	0	0	0	0	0	0	0	0	0	0	0	0	0	0	0
0	0	0	0	0	0	0	0	0	0	0	0	0	0	0	0	0	0	0	0	0	0	0	0	0	0	0	0	0	0	0	0	0	0	0	0	0	0	0	0	0	0	0	0	0	0	0	0	0	0
0	0	0	0	0	0	0	0	0	0	0	0	0	0	0	0	0	0	0	0	0	0	0	0	0	0	0	0	0	0	0	0	0	0	0	0	0	0	0	0	0	0	0	0	0	0	0	0	0	0
0	0	0	0	0	0	0	0	0	0	0	0	0	0	0	0	0	0	0	0	0	0	0	0	0	0	0	0	0	0	0	0	0	0	0	0	0	0	0	0	0	0	0	0	0	0	0	0	0	0
0	0	0	0	0	0	0	0	0	0	0	0	0	0	0	0	0	0	0	0	0	0	0	0	0	0	0	0	0	0	0	0	0	0	0	0	0	0	0	0	0	0	0	0	0	0	0	0	0	0
0	0	0	0	0	0	0	0	0	0	0	0	0	0	0	0	0	0	0	0	0	0	0	0	0	0	0	0	0	0	0	0	0	0	0	0	0	0	0	0	0	0	0	0	0	0	0	0	0	0
0	0	0	0	0	0	0	0	0	0	0	0	0	0	0	0	0	0	0	0	0	0	0	0	0	0	0	0	0	0	0	0	0	0	0	0	0	0	0	0	0	0	0	0	0	0	0	0	0	0
0	0	0	0	0	0	0	0	0	0	0	0	0	0	0	0	0	0	0	0	0	0	0	0	0	0	0	0	0	0	0	0	0	0	0	0	0	0	0	0	0	0	0	0	0	0	0	0	0	0
0	0	0	0	0	0	0	0	0	0	0	0	0	0	0	0	0	0	0	0	0	0	0	0	0	0	0	0	0	0	0	0	0	0	0	0	0	0	0	0	0	0	0	0	0	0	0	0	0	0
0	0	0	0	0	0	0	0	0	0	0	0	0	0	0	0	0	0	0	0	0	0	0	0	0	0	0	0	0	0	0	0	0	0	0	0	0	0	0	0	0	0	0	0	0	0	0	0	0	0
0	0	0	0	0	0	0	0	0	0	0	0	0	0	0	0	0	0	0	0	0	0	0	0	0	0	0	0	0	0	0	0	0	0	0	0	0	0	0	0	0	0	0	0	0	0	0	0	0	0
0	0	0	0	0	0	0	0	0	0	0	0	0	0	0	0	0	0	0	0	0	0	0	0	0	0	0	0	0	0	0	0	0	0	0	0	0	0	0	0	0	0	0	0	0	0	0	0	0	0
0	0	0	0	0	0	0	0	0	0	0	0	0	0	0	0	0	0	0	0	0	0	0	0	0	0	0	0	0	0	0	0	0	0	0	0	0	0	0	0	0	0	0	0	0	0	0	0	0	0
0	0	0	0	0	0	0	0	0	0	0	0	0	0	0	0	0	0	0	0	0	0	0	0	0	0	0	0	0	0	0	0	0	0	0	0	0	0	0	0	0	0	0	0	0	0	0	0	0	0
0	0	0	0	0	0	0	0	0	0	0	0	0	0	0	0	0	0	0	0	0	0	0	0	0	0	0	0	0	0	0	0	0	0	0	0	0	0	0	0	0	0	0	0	0	0	0	0	0	0
0	0	0	0	0	0	0	0	0	0	0	0	0	0	0	0	0	0	0	0	0	0	0	0	0	0	0	0	0	0	0	0	0	0	0	0	0	0	0	0	0	0	0	0	0	0	0	0	0	0
0	0	0	0	0	0	0	0	0	0	0	0	0	0	0	0	0	0	0	0	0	0	0	0	0	0	0	0	0	0	0	0	0	0	0	0	0	0	0	0	0	0	0	0	0	0	0	0	0	0
0	0	0	0	0	0	0	0	0	0	0	0	0	0	0	0	0	0	0	0	0	0	0	0	0	0	0	0	0	0	0	0	0	0	0	0	0	0	0	0	0	0	0	0	0	0	0	0	0	0
0	0	0	0	0	0	0	0	0	0	0	0	0	0	0	0	0	0	0	0	0	0	0	0	0	0	0	0	0	0	0	0	0	0	0	0	0	0	0	0	0	0	0	0	0	0	0	0	0	0
0	0	0	0	0	0	0	0	0	0	0	0	0	0	0	0	0	0	0	0	0	0	0	0	0	0	0	0	0	0	0	0	0	0	0	0	0	0	0	0	0	0	0	0	0	0	0	0	0	0
0	0	0	0	0	0	0	0	0	0	0	0	0	0	0	0	0	0	0	0	0	0	0	0	0	0	0	0	0	0	0	0	0	0	0	0	0	0	0	0	0	0	0	0	0	0	0	0	0	0
0	0	0	0	0	0	0	0	0	0	0	0	0	0	0	0	0	0	0	0	0	0	0	0	0	0	0	0	0	0	0	0	0	0	0	0	0	0	0	0	0	0	0	0	0	0	0	0	0	0
0	0	0	0	0	0	0	0	0	0	0	0	0	0	0	0	0	0	0	0	0	0	0	0	0	0	0	0	0	0	0	0	0	0	0	0	0	0	0	0	0	0	0	0	0	0	0	0	0	0
0	0	0	0	0	0	0	0	0	0	0	0	0	0	0	0	0	0	0	0	0	0	0	0	0	0	0	0	0	0	0	0	0	0	0	0	0	0	0	0	0	0	0	0	0	0	0	0	0	0
0	0	0	0	0	0	0	0	0	0	0	0	0	0	0	0	0	0	0	0	0	0	0	0	0	0	0	0	0	0	0	0	0	0	0	0	0	0	0	0	0	0	0	0	0	0	0	0	0	0
0	0	0	0	0	0	0	0	0	0	0	0	0	0	0	0	0	0	0	0	0	0	0	0	0	0	0	0	0	0	0	0	0	0	0	0	0	0	0	0	0	0	0	0	0	0	0	0	0	0
0	0	0	0	0	0	0	0	0	0	0	0	0	0	0	0	0	0	0	0	0	0	0	0	0	0	0	0	0	0	0	0	0	0	0	0	0	0	0	0	0	0	0	0	0	0	0	0	0	0
0	0	0	0	0	0	0	0	0	0	0	0	0	0	0	0	0	0	0	0	0	0	0	0	0	0	0	0	0	0	0	0	0	0	0	0	0	0	0	0	0	0	0	0	0	0	0	0	0	0
0	0	0	0	0	0	0	0	0	0	0	0	0	0	0	0	0	0	0	0	0	0	0	0	0	0	0	0	0	0	0	0	0	0	0	0	0	0	0	0	0	0	0	0	0	0	0	0	0	0
0	0	0	0	0	0	0	0	0	0	0	0	0	0	0	0	0	0	0	0	0	0	0	0	0	0	0	0	0	0	0	0	0	0	0	0	0	0	0	0	0	0	0	0	0	0	0	0	0	0
0	0	0	0	0	0	0	0	0	0	0	0	0	0	0	0	0	0	0	0	0	0	0	0	0	0	0	0	0	0	0	0	0	0	0	0	0	0	0	0	0	0	0	0	0	0	0	0	0	0
0	0	0	0	0	0	0	0	0	0	0	0	0	0	0	0	0	0	0	0	0	0	0	0	0	0	0	0	0	0	0	0	0	0	0	0	0	0	0	0	0	0	0	0	0	0	0	0	0	0
0	0	0	0	0	0	0	0	0	0	0	0	0	0	0	0	0	0	0	0	0	0	0	0	0	0	0	0	0	0	0	0	0	0	0	0	0	0	0	0	0	0	0	0	0	0	0	0	0	0
0	0	0	0	0	0	0	0	0	0	0	0	0	0	0	0	0	0	0	0	0	0	0	0	0	0	0	0	0	0	0	0	0	0	0	0	0	0	0	0	0	0	0	0	0	0	0	0	0	0
0	0	0	0	0	0	0	0	0	0	0	0	0	0	0	0	0	0	0	0	0	0	0	0	0	0	0	0	0	0	0	0	0	0	0	0	0	0	0	0	0	0	0	0	0	0	0	0	0	0
0	0	0	0	0	0	0	0	0	0	0	0	0	0	0	0	0	0	0	0	0	0	0	0	0	0	0	0	0	0	0	0	0	0	0	0	0	0	0	0	0	0	0	0	0	0	0	0	0	0
0	0	0	0	0	0	0	0	0	0	0	0	0	0	0	0	0	0	0	0	0	0	0	0	0	0	0	0	0	0	0	0	0	0	0	0	0	0	0	0	0	0	0	0	0	0	0	0	0	0
0	0	0	0	0	0	0	0	0	0	0	0	0	0	0	0	0	0	0	0	0	0	0	0	0	0	0	0	0	0	0	0	0	0	0	0	0	0	0	0	0	0	0	0	0	0	0	0	0	0
0	0	0	0	0	0	0	0	0	0	0	0	0	0	0	0	0	0	0	0	0	0	0	0	0	0	0	0	0	0	0	0	0	0	0	0	0	0	0	0	0	0	0	0	0	0	0	0	0	0
0	0	0	0	0	0	0	0	0	0	0	0	0	0	0	0	0	0	0	0	0	0	0	0	0	0	0	0	0	0	0	0	0	0	0	0	0	0	0	0	0	0	0	0	0	0	0	0	0	0
0	0	0	0	0	0	0	0	0	0	0	0	0	0	0	0	0	0	0	0	0	0	0	0	0	0	0	0	0	0	0	0	0	0	0	0	0	0	0	0	0	0	0	0	0	0	0	0	0	0
0	0	0	0	0	0	0	0	0	0	0	0	0	0	0	0	0	0	0	0	0	0	0	0	0	0	0	0	0	0	0	0	0	0	0	0	0	0	0	0	0	0	0	0	0	0	0	0	0	0
0	0	0	0	0	0	0	0	0	0	0	0	0	0	0	0	0	0	0	0	0	0	0	0	0	0	0	0	0	0	0	0	0	0	0	0	0	0	0	0	0	0	0	0	0	0	0	0	0	0
0	0	0	0	0	0	0	0	0	0	0	0	0	0	0	0	0	0	0	0	0	0	0	0	0	0	0	0	0	0	0	0	0	0	0	0	0	0	0	0	0	0	0	0	0	0	0	0	0	0
0	0	0	0	0	0	0	0	0	0	0	0	0	0	0	0	0	0	0	0	0	0	0	0	0	0	0	0	0	0	0	0	0	0	0	0	0	0	0	0	0	0	0	0	0	0	0	0	0	0
0	0	0	0	0	0	0	0	0	0	0	0	0	0	0	0	0	0	0	0	0	0	0	0	0	0	0	0	0	0	0	0	0	0	0	0	0	0	0	0	0	0	0	0	0	0	0	0	0	0
0	0	0	0	0	0	0	0	0	0	0	0	0	0	0	0	0	0	0	0	0	0	0	0	0	0	0	0	0	0	0	0	0	0	0	0	0	0	0	0	0	0	0	0	0	0	0	0	0	0
0	0	0	0	0	0	0	0	0	0	0	0	0	0	0	0	0	0	0	0	0	0	0	0	0	0	0	0	0	0	0	0	0	0	0	0	0	0	0	0	0	0	0	0	0	0	0	0	0	0
0	0	0	0	0	0	0	0	0	0	0	0	0	0	0	0	0	0	0	0	0	0	0	0	0	0	0	0	0	0	0	0	0	0	0	0	0	0	0	0	0	0	0	0	0	0	0	0	0	0
0	0	0	0	0	0	0	0	0	0	0	0	0	0	0	0	0	0	0	0	0	0	0	0	0	0	0	0	0	0	0	0	0	0	0	0	0	0	0	0	0	0	0	0	0	0	0	0	0	0
0	0	0	0	0	0	0	0	0	0	0	0	0	0	0	0	0	0	0	0	0	0	0	0	0	0	0	0	0	0	0	0	0	0	0	0	0	0	0	0	0	0	0	0	0	0	0	0	0	0
0	0	0	0	0	0	0	0	0	0	0	0	0	0	0	0	0	0	0	0	0	0	0	0	0	0	0	0	0	0	0	0	0	0	0	0	0	0	0	0	0	0	0	0	0	0	0	0	0	0
0	0	0	0	0	0	0	0	0	0	0	0	0	0	0	0	0	0	0	0	0	0	0	0	0	0	0	0	0	0	0	0	0	0	0	0	0	0	0	0	0	0	0	0	0	0	0	0	0	0
0	0	0	0	0	0	0	0	0	0	0	0	0	0	0	0	0	0	0	0	0	0	0	0	0	0	0	0	0	0	0	0	0	0	0	0	0	0	0	0	0	0	0	0	0	0	0	0	0	0
0	0	0	0	0	0	0	0	0	0	0	0	0	0	0	0	0	0	0	0	0	0	0	0	0	0	0	0	0	0	0	0	0	0	0	0	0	0	0	0	0	0	0	0	0	0	0	0	0	0
0	0	0	0	0	0	0	0	0	0	0	0	0	0	0	0	0	0	0	0	0	0	0	0	0	0	0	0	0	0	0	0	0	0	0	0	0	0	0	0	0	0	0	0	0	0	0	0	0	0
0	0	0	0	0	0	0	0	0	0	0	0	0	0	0	0	0	0	0	0	0	0	0	0	0	0	0	0	0	0	0	0	0	0	0	0	0	0	0	0	0	0	0	0	0	0	0	0	0	0
0	0	0	0	0	0	0	0	0	0	0	0	0	0	0	0	0	0	0	0	0	0	0	0	0	0	0	0	0	0	0	0	0	0	0	0	0	0	0	0	0	0	0	0	0	0	0	0	0	0
0	0	0	0	0	0	0	0	0	0	0	0	0	0	0	0	0	0	0	0	0	0	0	0	0	0	0	0	0	0	0	0	0	0	0	0	0	0	0	0	0	0	0	0	0	0	0	0	0	0
0	0	0	0	0	0	0	0	0	0	0	0	0	0	0	0	0	0	0	0	0	0	0	0	0	0	0	0	0	0	0	0	0	0	0	0	0	0	0	0	0	0	0	0	0	0	0	0	0	0
0	0	0	0	0	0	0	0	0	0	0	0	0	0	0	0	0	0	0	0	0	0	0	0	0	0	0	0	0	0	0	0	0	0	0	0	0	0	0	0	0	0	0	0	0	0	0	0	0	0
0	0	0	0	0	0	0	0	0	0	0	0	0	0	0	0	0	0	0	0	0	0	0	0	0	0	0	0	0	0	0	0	0	0	0	0	0	0	0	0	0	0	0	0	0	0	0	0	0	0
0	0	0	0	0	0	0	0	0	0	0	0	0	0	0	0	0	0	0	0	0	0	0	0	0	0	0	0	0	0	0	0	0	0	0	0	0	0	0	0	0	0	0	0	0	0	0	0	0	0
0	0	0	0	0	0	0	0	0	0	0	0	0	0	0	0	0	0	0	0	0	0	0	0	0	0	0	0	0	0	0	0	0	0	0	0	0	0	0	0	0	0	0	0	0	0	0	0	0	0
0	0	0	0	0	0	0	0	0	0	0	0	0	0	0	0	0	0	0	0	0	0	0	0	0	0	0	0	0	0	0	0	0	0	0	0	0	0	0	0	0	0	0	0	0	0	0	0	0	0
0	0	0	0	0	0	0	0	0	0	0	0	0	0	0	0	0	0	0	0	0	0	0	0	0	0	0	0	0	0	0	0	0	0	0	0	0	0	0	0	0	0	0	0	0	0	0	0	0	0
0	0	0	0	0	0	0	0	0	0	0	0	0	0	0	0	0	0	0	0	0	0	0	0	0	0	0	0	0	0	0	0	0	0	0	0	0	0	0	0	0	0	0	0	0	0	0	0	0	0
0	0	0	0	0	0	0	0	0	0	0	0	0	0	0	0	0	0	0	0	0	0	0	0	0	0	0	0	0	0	0	0	0	0	0	0	0	0	0	0	0	0	0	0	0	0	0	0	0	0
0	0	0	0	0	0	0	0	0	0	0	0	0	0	0	0	0	0	0	0	0	0	0	0	0	0	0	0	0	0	0	0	0	0	0	0	0	0	0	0	0	0	0	0	0	0	0	0	0	0
0	0	0	0	0	0	0	0	0	0	0	0	0	0	0	0	0	0	0	0	0	0	0	0	0	0	0	0	0	0	0	0	0	0	0	0	0	0	0	0	0	0	0	0	0	0	0	0	0	0
0	0	0	0	0	0	0	0	0	0	0	0	0	0	0	0	0	0	0	0	0	0	0	0	0	0	0	0	0	0	0	0	0	0	0	0	0	0	0	0	0	0	0	0	0	0	0	0	0	0
0	0	0	0	0	0	0	0	0	0	0	0	0	0	0	0	0	0	0	0	0	0	0	0	0	0	0	0	0	0	0	0	0	0	0	0	0	0	0	0	0	0	0	0	0	0	0	0	0	0
0	0	0	0	0	0	0	0	0	0	0	0	0	0	0	0	0	0	0	0	0	0	0	0	0	0	0	0	0	0	0	0	0	0	0	0	0	0	0	0	0	0	0	0	0	0	0	0	0	0
0	0	0	0	0	0	0	0	0	0	0	0	0	0	0	0	0	0	0	0	0	0	0	0	0	0	0	0	0	0	0	0	0	0	0	0	0	0	0	0	0	0	0	0	0	0	0	0	0	0
0	0	0	0	0	0	0	0	0	0	0	0	0	0	0	0	0	0	0	0	0	0	0	0	0	0	0	0	0	0	0	0	0	0	0	0	0	0	0	0	0	0	0	0	0	0	0	0	0	0
0	0	0	0	0	0	0	0	0	0	0	0	0	0	0	0	0	0	0	0	0	0	0	0	0	0	0	0	0	0	0	0	0	0	0	0	0	0	0	0	0	0	0	0	0	0	0	0	0	0
0	0	0	0	0	0	0	0	0	0	0	0	0	0	0	0	0	0	0	0	0	0	0	0	0	0	0	0	0	0	0	0	0	0	0	0	0	0	0	0	0	0	0	0	0	0	0	0	0	0
0	0	0	0	0	0	0	0	0	0	0	0	0	0	0	0	0	0	0	0	0	0	0	0	0	0	0	0	0	0	0	0	0	0	0	0	0	0	0	0	0	0	0	0	0	0	0	0	0	0
0	0	0	0	0	0	0	0	0	0	0	0	0	0	0	0	0	0	0	0	0	0	0	0	0	0	0	0	0	0	0	0	0	0	0	0	0	0	0	0	0	0	0	0	0	0	0	0	0	0
0	0	0	0	0	0	0	0	0	0	0	0	0	0	0	0	0	0	0	0	0	0	0	0	0	0	0	0	0	0	0	0	0	0	0	0	0	0	0	0	0	0	0	0	0	0	0	0	0	0
0	0	0	0	0	0	0	0	0	0	0	0	0	0	0	0	0	0	0	0	0	0	0	0	0	0	0	0	0	0	0	0	0	0	0	0	0	0	0	0	0	0	0	0	0	0	0	0	0	0
0	0	0	0	0	0	0	0	0	0	0	0	0	0	0	0	0	0	0	0	0	0	0	0	0	0	0	0	0	0	0	0	0	0	0	0	0	0	0	0	0	0	0	0	0	0	0	0	0	0
0	0	0	0	0	0	0	0	0	0	0	0	0	0	0	0	0	0	0	0	0	0	0	0	0	0	0	0	0	0	0	0	0	0	0	0	0	0	0	0	0	0	0	0	0	0	0	0	0	0
0	0	0	0	0	0	0	0	0	0	0	0	0	0	0	0	0	0	0	0	0	0	0	0	0	0	0	0	0	0	0	0	0	0	0	0	0	0	0	0	0	0	0	0	0	0	0	0	0	0
0	0	0	0	0	0	0	0	0	0	0	0	0	0	0	0	0	0	0	0	0	0	0	0	0	0	0	0	0	0	0	0	0	0	0	0	0	0	0	0	0	0	0	0	0	0	0	0	0	0
0	0	0	0	0	0	0	0	0	0	0	0	0	0	0	0	0	0	0	0	0	0	0	0	0	0	0	0	0	0	0	0	0	0	0	0	0	0	0	0	0	0	0	0	0	0	0	0	0	0
0	0	0	0	0	0	0	0	0	0	0	0	0	0	0	0	0	0	0	0	0	0	0	0	0	0	0	0	0	0	0	0	0	0	0	0	0	0	0	0	0	0	0	0	0	0	0	0	0	0
0	0	0	0	0	0	0	0	0	0	0	0	0	0	0	0	0	0	0	0	0	0	0	0	0	0	0	0	0	0	0	0	0	0	0	0	0	0	0	0	0	0	0	0	0	0	0	0	0	0
0	0	0	0	0	0	0	0	0	0	0	0	0	0	0	0	0	0	0	0	0	0	0	0	0	0	0	0	0	0	0	0	0	0	0	0	0	0	0	0	0	0	0	0	0	0	0	0	0	0
0	0	0	0	0	0	0	0	0	0	0	0	0	0	0	0	0	0	0	0	0	0	0	0	0	0	0	0	0	0	0	0	0	0	0	0	0	0	0	0	0	0	0	0	0	0	0	0	0	0
0	0	0	0	0	0	0	0	0	0	0	0	0	0	0	0	0	0	0	0	0	0	0	0	0	0	0	0	0	0	0	0	0	0	0	0	0	0	0	0	0	0	0	0	0	0	0	0	0	0
0	0	0	0	0	0	0	0	0	0	0	0	0	0	0	0	0	0	0	0	0	0	0	0	0	0	0	0	0	0	0	0	0	0	0	0	0	0	0	0	0	0	0	0	0	0	0	0	0	0
0	0	0	0	0	0	0	0	0	0	0	0	0	0	0	0	0	0	0	0	0	0	0	0	0	0	0	0	0	0	0	0	0	0	0	0	0	0	0	0	0	0	0	0	0	0	0	0	0	0
0	0	0	0	0	0	0	0	0	0	0	0	0	0	0	0	0	0	0	0	0	0	0	0	0	0	0	0	0	0	0	0	0	0	0	0	0	0	0	0	0	0	0	0	0	0	0	0	0	0
0	0	0	0	0	0	0	0	0	0	0	0	0	0	0	0	0	0	0	0	0	0	0	0	0	0	0	0	0	0	0	0	0	0	0	0	0	0	0	0	0	0	0	0	0	0	0	0	0	0
0	0	0	0	0	0	0	0	0	0	0	0	0	0	0	0	0	0	0	0	0	0	0	0	0	0	0	0	0	0	0	0	0	0	0	0	0	0	0	0	0	0	0	0	0	0	0	0	0	0
0	0	0	0	0	0	0	0	0	0	0	0	0	0	0	0	0	0	0	0	0	0	0	0	0	0	0	0	0	0	0	0	0	0	0	0	0	0	0	0	0	0	0	0	0	0	0	0	0	0
0	0	0	0	0	0	0	0	0	0	0	0	0	0	0	0	0	0	0	0	0	0	0	0	0	0	0	0	0	0	0	0	0	0	0	0	0	0	0	0	0	0	0	0	0	0	0	0	0	0
0	0	0	0	0	0	0	0	0	0	0	0	0	0	0	0	0	0	0	0	0	0	0	0	0	0	0	0	0	0	0	0	0	0	0	0	0	0	0	0	0	0	0	0	0	0	0	0	0	0
0	0	0	0	0	0	0	0	0	0	0	0	0	0	0	0	0	0	0	0	0	0	0	0	0	0	0	0	0	0	0	0	0	0	0	0	0	0	0	0	0	0	0	0	0	0	0	0	0	0
0	0	0	0	0	0	0	0	0	0	0	0	0	0	0	0	0	0	0	0	0	0	0	0	0	0	0	0	0	0	0	0	0	0	0	0	0	0	0	0	0	0	0	0	0	0	0	0	0	0
0	0	0	0	0	0	0	0	0	0	0	0	0	0	0	0	0	0	0	0	0	0	0	0	0	0	0	0	0	0	0	0	0	0	0	0	0	0	0	0	0	0	0	0	0	0	0	0	0	0
0	0	0	0	0	0	0	0	0	0	0	0	0	0	0	0	0	0	0	0	0	0	0	0	0	0	0	0	0	0	0	0	0	0	0	0	0	0	0	0	0	0	0	0	0	0	0	0	0	0
0	0	0	0	0	0	0	0	0	0	0	0	0	0	0	0	0	0	0	0	0	0	0	0	0	0	0	0	0	0	0	0	0	0	0	0	0	0	0	0	0	0	0	0	0	0	0	0	0	0
0	0	0	0	0	0	0	0	0	0	0	0	0	0	0	0	0	0	0	0	0	0	0	0	0	0	0	0	0	0	0	0	0	0	0	0	0	0	0	0	0	0	0	0	0	0	0	0	0	0
0	0	0	0	0	0	0	0	0	0	0	0	0	0	0	0	0	0	0	0	0	0	0	0	0	0	0	0	0	0	0	0	0	0	0	0	0	0	0	0	0	0	0	0	0	0	0	0	0	0
0	0	0	0	0	0	0	0	0	0	0	0	0	0	0	0	0	0	0	0	0	0	0	0	0	0	0	0	0	0	0	0	0	0	0	0	0	0	0	0	0	0	0	0	0	0	0	0	0	0
0	0	0	0	0	0	0	0	0	0	0	0	0	0	0	0	0	0	0	0	0	0	0	0	0	0	0	0	0	0	0	0	0	0	0	0	0	0	0	0	0	0	0	0	0	0	0	0	0	0
0	0	0	0	0	0	0	0	0	0	0	0	0	0	0	0	0	0	0	0	0	0	0	0	0	0	0	0	0	0	0	0	0	0	0	0	0	0	0	0	0	0	0	0	0	0	0	0	0	0
0	0	0	0	0	0	0	0	0	0	0	0	0	0	0	0	0	0	0	0	0	0	0	0	0	0	0	0	0	0	0	0	0	0	0	0	0	0	0	0	0	0	0	0	0	0	0	0	0	0
0	0	0	0	0	0	0	0	0	0	0	0	0	0	0	0	0	0	0	0	0	0	0	0	0	0	0	0	0	0	0	0	0	0	0	0	0	0	0	0	0	0	0	0	0	0	0	0	0	0
0	0	0	0	0	0	0	0	0	0	0	0	0	0	0	0	0	0	0	0	0	0	0	0	0	0	0	0	0	0	0	0	0	0	0	0	0	0	0	0	0	0	0	0	0	0	0	0	0	0
0	0	0	0	0	0	0	0	0	0	0	0	0	0	0	0	0	0	0	0	0	0	0	0	0	0	0	0	0	0	0	0	0	0	0	0	0	0	0	0	0	0	0	0	0	0	0	0	0	0
0	0	0	0	0	0	0	0	0	0	0	0	0	0	0	0	0	0	0	0	0	0	0	0	0	0	0	0	0	0	0	0	0	0	0	0	0	0	0	0	0	0	0	0	0	0	0	0	0	0
0	0	0	0	0	0	0	0	0	0	0	0	0	0	0	0	0	0	0	0	0	0	0	0	0	0	0	0	0	0	0	0	0	0	0	0	0	0	0	0	0	0	0	0	0	0	0	0	0	0
0	0	0	0	0	0	0	0	0	0	0	0	0	0	0	0	0	0	0	0	0	0	0	0	0	0	0	0	0	0	0	0	0	0	0	0	0	0	0	0	0	0	0	0	0	0	0	0	0	0
0	0	0	0	0	0	0	0	0	0	0	0	0	0	0	0	0	0	0	0	0	0	0	0	0	0	0	0	0	0	0	0	0	0	0	0	0	0	0	0	0	0	0	0	0	0	0	0	0	0
0	0	0	0	0	0	0	0	0	0	0	0	0	0	0	0	0	0	0	0	0	0	0	0	0	0	0	0	0	0	0	0	0	0	0	0	0	0	0	0	0	0	0	0	0	0	0	0	0	0
0	0	0	0	0	0	0	0	0	0	0	0	0	0	0	0	0	0	0	0	0	0	0	0	0	0	0	0	0	0	0	0	0	0	0	0	0	0	0	0	0	0	0	0	0	0	0	0	0	0
0	0	0	0	0	0	0	0	0	0	0	0	0	0	0	0	0	0	0	0	0	0	0	0	0	0	0	0	0	0	0	0	0	0	0	0	0	0	0	0	0	0	0	0	0	0	0	0	0	0
0	0	0	0	0	0	0	0	0	0	0	0	0	0	0	0	0	0	0	0	0	0	0	0	0	0	0	0	0	0	0	0	0	0	0	0	0	0	0	0	0	0	0	0	0	0	0	0	0	0
0	0	0	0	0	0	0	0	0	0	0	0	0	0	0	0	0	0	0	0	0	0	0	0	0	0	0	0	0	0	0	0	0	0	0	0	0	0	0	0	0	0	0	0	0	0	0	0	0	0
0	0	0	0	0	0	0	0	0	0	0	0	0	0	0	0	0	0	0	0	0	0	0	0	0	0	0	0	0	0	0	0	0	0	0	0	0	0	0	0	0	0	0	0	0	0	0	0	0	0
0	0	0	0	0	0	0	0	0	0	0	0	0	0	0	0	0	0	0	0	0	0	0	0	0	0	0	0	0	0	0	0	0	0	0	0	0	0	0	0	0	0	0	0	0	0	0	0	0	0
0	0	0	0	0	0	0	0	0	0	0	0	0	0	0	0	0	0	0	0	0	0	0	0	0	0	0	0	0	0	0	0	0	0	0	0	0	0	0	0	0	0	0	0	0	0	0	0	0	0
0	0	0	0	0	0	0	0	0	0	0	0	0	0	0	0	0	0	0	0	0	0	0	0	0	0	0	0	0	0	0	0	0	0	0	0	0	0	0	0	0	0	0	0	0	0	0	0	0	0
0	0	0	0	0	0	0	0	0	0	0	0	0	0	0	0	0	0	0	0	0	0	0	0	0	0	0	0	0	0	0	0	0	0	0	0	0	0	0	0	0	0	0	0	0	0	0	0	0	0
0	0	0	0	0	0	0	0	0	0	0	0	0	0	0	0	0	0	0	0	0	0	0	0	0	0	0	0	0	0	0	0	0	0	0	0	0	0	0	0	0	0	0	0	0	0	0	0	0	0
0	0	0	0	0	0	0	0	0	0	0	0	0	0	0	0	0	0	0	0	0	0	0	0	0	0	0	0	0	0	0	0	0	0	0	0	0	0	0	0	0	0	0	0	0	0	0	0	0	0
0	0	0	0	0	0	0	0	0	0	0	0	0	0	0	0	0	0	0	0	0	0	0	0	0	0	0	0	0	0	0	0	0	0	0	0	0	0	0	0	0	0	0	0	0	0	0	0	0	0
0	0	0	0	0	0	0	0	0	0	0	0	0	0	0	0	0	0	0	0	0	0	0	0	0	0	0	0	0	0	0	0	0	0	0	0	0	0	0	0	0	0	0	0	0	0	0	0	0	0
0	0	0	0	0	0	0	0	0	0	0	0	0	0	0	0	0	0	0	0	0	0	0	0	0	0	0	0	0	0	0	0	0	0	0	0	0	0	0	0	0	0	0	0	0	0	0	0	0	0
0	0	0	0	0	0	0	0	0	0	0	0	0	0	0	0	0	0	0	0	0	0	0	0	0	0	0	0	0	0	0	0	0	0	0	0	0	0	0	0	0	0	0	0	0	0	0	0	0	0
0	0	0	0	0	0	0	0	0	0	0	0	0	0	0	0	0	0	0	0	0	0	0	0	0	0	0	0	0	0	0	0	0	0	0	0	0	0	0	0	0	0	0	0	0	0	0	0	0	0
0	0	0	0	0	0	0	0	0	0	0	0	0	0	0	0	0	0	0	0	0	0	0	0	0	0	0	0	0	0	0	0	0	0	0	0	0	0	0	0	0	0	0	0	0	0	0	0	0	0
0	0	0	0	0	0	0	0	0	0	0	0	0	0	0	0	0	0	0	0	0	0	0	0	0	0	0	0	0	0	0	0	0	0	0	0	0	0	0	0	0	0	0	0	0	0	0	0	0	0
0	0	0	0	0	0	0	0	0	0	0	0	0	0	0	0	0	0	0	0	0	0	0	0	0	0	0	0	0	0	0	0	0	0	0	0	0	0	0	0	0	0	0	0	0	0	0	0	0	0
0	0	0	0	0	0	0	0	0	0	0	0	0	0	0	0	0	0	0	0	0	0	0	0	0	0	0	0	0	0	0	0	0	0	0	0	0	0	0	0	0	0	0	0	0	0	0	0	0	0
0	0	0	0	0	0	0	0	0	0	0	0	0	0	0	0	0	0	0	0	0	0	0	0	0	0	0	0	0	0	0	0	0	0	0	0	0	0	0	0	0	0	0	0	0	0	0	0	0	0
0	0	0	0	0	0	0	0	0	0	0	0	0	0	0	0	0	0	0	0	0	0	0	0	0	0	0	0	0	0	0	0	0	0	0	0	0	0	0	0	0	0	0	0	0	0	0	0	0	0
0	0	0	0	0	0	0	0	0	0	0	0	0	0	0	0	0	0	0	0	0	0	0	0	0	0	0	0	0	0	0	0	0	0	0	0	0	0	0	0	0	0	0	0	0	0	0	0	0	0
0	0	0	0	0	0	0	0	0	0	0	0	0	0	0	0	0	0	0	0	0	0	0	0	0	0	0	0	0	0	0	0	0	0	0	0	0	0	0	0	0	0	0	0	0	0	0	0	0	0
0	0	0	0	0	0	0	0	0	0	0	0	0	0	0	0	0	0	0	0	0	0	0	0	0	0	0	0	0	0	0	0	0	0	0	0	0	0	0	0	0	0	0	0	0	0	0	0	0	0
0	0	0	0	0	0	0	0	0	0	0	0	0	0	0	0	0	0	0	0	0	0	0	0	0	0	0	0	0	0	0	0	0	0	0	0	0	0	0	0	0	0	0	0	0	0	0	0	0	0
0	0	0	0	0	0	0	0	0	0	0	0	0	0	0	0	0	0	0	0	0	0	0	0	0	0	0	0	0	0	0	0	0	0	0	0	0	0	0	0	0	0	0	0	0	0	0	0	0	0
0	0	0	0	0	0	0	0	0	0	0	0	0	0	0	0	0	0	0	0	0	0	0	0	0	0	0	0	0	0	0	0	0	0	0	0	0	0	0	0	0	0	0	0	0	0	0	0	0	0
0	0	0	0	0	0	0	0	0	0	0	0	0	0	0	0	0	0	0	0	0	0	0	0	0	0	0	0	0	0	0	0	0	0	0	0	0	0	0	0	0	0	0	0	0	0	0	0	0	0
0	0	0	0	0	0	0	0	0	0	0	0	0	0	0	0	0	0	0	0	0	0	0	0	0	0	0	0	0	0	0	0	0	0	0	0	0	0	0	0	0	0	0	0	0	0	0	0	0	0
0	0	0	0	0	0	0	0	0	0	0	0	0	0	0	0	0	0	0	0	0	0	0	0	0	0	0	0	0	0	0	0	0	0	0	0	0	0	0	0	0	0	0	0	0	0	0	0	0	0
0	0	0	0	0	0	0	0	0	0	0	0	0	0	0	0	0	0	0	0	0	0	0	0	0	0	0	0	0	0	0	0	0	0	0	0	0	0	0	0	0	0	0	0	0	0	0	0	0	0
0	0	0	0	0	0	0	0	0	0	0	0	0	0	0	0	0	0	0	0	0	0	0	0	0	0	0	0	0	0	0	0	0	0	0	0	0	0	0	0	0	0	0	0	0	0	0	0	0	0
0	0	0	0	0	0	0	0	0	0	0	0	0	0	0	0	0	0	0	0	0	0	0	0	0	0	0	0	0	0	0	0	0	0	0	0	0	0	0	0	0	0	0	0	0	0	0	0	0	0
0	0	0	0	0	0	0	0	0	0	0	0	0	0	0	0	0	0	0	0	0	0	0	0	0	0	0	0	0	0	0	0	0	0	0	0	0	0	0	0	0	0	0	0	0	0	0	0	0	0
0	0	0	0	0	0	0	0	0	0	0	0	0	0	0	0	0	0	0	0	0	0	0	0	0	0	0	0	0	0	0	0	0	0	0	0	0	0	0	0	0	0	0	0	0	0	0	0	0	0
0	0	0	0	0	0	0	0	0	0	0	0	0	0	0	0	0	0	0	0	0	0	0	0	0	0	0	0	0	0	0	0	0	0	0	0	0	0	0	0	0	0	0	0	0	0	0	0	0	0
0	0	0	0	0	0	0	0	0	0	0	0	0	0	0	0	0	0	0	0	0	0	0	0	0	0	0	0	0	0	0	0	0	0	0	0	0	0	0	0	0	0	0	0	0	0	0	0	0	0
0	0	0	0	0	0	0	0	0	0	0	0	0	0	0	0	0	0	0	0	0	0	0	0	0	0	0	0	0	0	0	0	0	0	0	0	0	0	0	0	0	0	0	0	0	0	0	0	0	0
0	0	0	0	0	0	0	0	0	0	0	0	0	0	0	0	0	0	0	0	0	0	0	0	0	0	0	0	0	0	0	0	0	0	0	0	0	0	0	0	0	0	0	0	0	0	0	0	0	0
0	0	0	0	0	0	0	0	0	0	0	0	0	0	0	0	0	0	0	0	0	0	0	0	0	0	0	0	0	0	0	0	0	0	0	0	0	0	0	0	0	0	0	0	0	0	0	0	0	0
0	0	0	0	0	0	0	0	0	0	0	0	0	0	0	0	0	0	0	0	0	0	0	0	0	0	0	0	0	0	0	0	0	0	0	0	0	0	0	0	0	0	0	0	0	0	0	0	0	0
0	0	0	0	0	0	0	0	0	0	0	0	0	0	0	0	0	0	0	0	0	0	0	0	0	0	0	0	0	0	0	0	0	0	0	0	0	0	0	0	0	0	0	0	0	0	0	0	0	0
0	0	0	0	0	0	0	0	0	0	0	0	0	0	0	0	0	0	0	0	0	0	0	0	0	0	0	0	0	0	0	0	0	0	0	0	0	0	0	0	0	0	0	0	0	0	0	0	0	0
0	0	0	0	0	0	0	0	0	0	0	0	0	0	0	0	0	0	0	0	0	0	0	0	0	0	0	0	0	0	0	0	0	0	0	0	0	0	0	0	0	0	0	0	0	0	0	0	0	0
0	0	0	0	0	0	0	0	0	0	0	0	0	0	0	0	0	0	0	0	0	0	0	0	0	0	0	0	0	0	0	0	0	0	0	0	0	0	0	0	0	0	0	0	0	0	0	0	0	0
0	0	0	0	0	0	0	0	0	0	0	0	0	0	0	0	0	0	0	0	0	0	0	0	0	0	0	0	0	0	0	0	0	0	0	0	0	0	0	0	0	0	0	0	0	0	0	0	0	0
0	0	0	0	0	0	0	0	0	0	0	0	0	0	0	0	0	0	0	0	0	0	0	0	0	0	0	0	0	0	0	0	0	0	0	0	0	0	0	0	0	0	0	0	0	0	0	0	0	0
0	0	0	0	0	0	0	0	0	0	0	0	0	0	0	0	0	0	0	0	0	0	0	0	0	0	0	0	0	0	0	0	0	0	0	0	0	0	0	0	0	0	0	0	0	0	0	0	0	0
0	0	0	0	0	0	0	0	0	0	0	0	0	0	0	0	0	0	0	0	0	0	0	0	0	0	0	0	0	0	0	0	0	0	0	0	0	0	0	0	0	0	0	0	0	0	0	0	0	0
0	0	0	0	0	0	0	0	0	0	0	0	0	0	0	0	0	0	0	0	0	0	0	0	0	0	0	0	0	0	0	0	0	0	0	0	0	0	0	0	0	0	0	0	0	0	0	0	0	0
0	0	0	0	0	0	0	0	0	0	0	0	0	0	0	0	0	0	0	0	0	0	0	0	0	0	0	0	0	0	0	0	0	0	0	0	0	0	0	0	0	0	0	0	0	0	0	0	0	0
0	0	0	0	0	0	0	0	0	0	0	0	0	0	0	0	0	0	0	0	0	0	0	0	0	0	0	0	0	0	0	0	0	0	0	0	0	0	0	0	0	0	0	0	0	0	0	0	0	0
0	0	0	0	0	0	0	0	0	0	0	0	0	0	0	0	0	0	0	0	0	0	0	0	0	0	0	0	0	0	0	0	0	0	0	0	0	0	0	0	0	0	0	0	0	0	0	0	0	0
0	0	0	0	0	0	0	0	0	0	0	0	0	0	0	0	0	0	0	0	0	0	0	0	0	0	0	0	0	0	0	0	0	0	0	0	0	0	0	0	0	0	0	0	0	0	0	0	0	0
0	0	0	0	0	0	0	0	0	0	0	0	0	0	0	0	0	0	0	0	0	0	0	0	0	0	0	0	0	0	0	0	0	0	0	0	0	0	0	0	0	0	0	0	0	0	0	0	0	0
0	0	0	0	0	0	0	0	0	0	0	0	0	0	0	0	0	0	0	0	0	0	0	0	0	0	0	0	0	0	0	0	0	0	0	0	0	0	0	0	0	0	0	0	0	0	0	0	0	0
0	0	0	0	0	0	0	0	0	0	0	0	0	0	0	0	0	0	0	0	0	0	0	0	0	0	0	0	0	0	0	0	0	0	0	0	0	0	0	0	0	0	0	0	0	0	0	0	0	0
0	0	0	0	0	0	0	0	0	0	0	0	0	0	0	0	0	0	0	0	0	0	0	0	0	0	0	0	0	0	0	0	0	0	0	0	0	0	0	0	0	0	0	0	0	0	0	0	0	0
0	0	0	0	0	0	0	0	0	0	0	0	0	0	0	0	0	0	0	0	0	0	0	0	0	0	0	0	0	0	0	0	0	0	0	0	0	0	0	0	0	0	0	0	0	0	0	0	0	0
0	0	0	0	0	0	0	0	0	0	0	0	0	0	0	0	0	0	0	0	0	0	0	0	0	0	0	0	0	0	0	0	0	0	0	0	0	0	0	0	0	0	0	0	0	0	0	0	0	0
0	0	0	0	0	0	0	0	0	0	0	0	0	0	0	0	0	0	0	0	0	0	0	0	0	0	0	0	0	0	0	0	0	0	0	0	0	0	0	0	0	0	0	0	0	0	0	0	0	0
0	0	0	0	0	0	0	0	0	0	0	0	0	0	0	0	0	0	0	0	0	0	0	0	0	0	0	0	0	0	0	0	0	0	0	0	0	0	0	0	0	0	0	0	0	0	0	0	0	0
0	0	0	0	0	0	0	0	0	0	0	0	0	0	0	0	0	0	0	0	0	0	0	0	0	0	0	0	0	0	0	0	0	0	0	0	0	0	0	0	0	0	0	0	0	0	0	0	0	0
0	0	0	0	0	0	0	0	0	0	0	0	0	0	0	0	0	0	0	0	0	0	0	0	0	0	0	0	0	0	0	0	0	0	0	0	0	0	0	0	0	0	0	0	0	0	0	0	0	0
0	0	0	0	0	0	0	0	0	0	0	0	0	0	0	0	0	0	0	0	0	0	0	0	0	0	0	0	0	0	0	0	0	0	0	0	0	0	0	0	0	0	0	0	0	0	0	0	0	0
[truncated: 143 more columns]
