# Supplementary material for: A novel user-centric happiness model for personalized tour recommendations
Source: PeerJ Comput Sci. 2025 Apr 22;11:e2837. doi: 10.7717/peerj-cs.2837 (PMC12192884; doi:10.7717/peerj-cs.2837)
Supplement: Supplemental Information 3 [file peerj-cs-11-2837-s003.zip › HM/pr01_10/pr04/Location.txt]

-12.284	9.158
-44.629	-55.64
36.096	64.935
-25.47	44.58
-33.954	-73.059
45.654	35.73
14.954	-36.719
-1.477	47.205
2.155	-40.912
22.992	1.398
-28.857	5.957
-48.12	94.116
7.239	17.322
4.614	27.051
-13.971	28.198
12.946	-11.688
-36.67	23.102
-4.224	-49.31
1.093	-7.135
-56.958	27.905
-80.994	-77.686
72.26	59.027
-21.655	1.636
-20.154	-62.415
-48.157	6.287
-5.078	61.597
17.145	-47.046
-16.064	8.557
6.683	-27.069
15.027	-34.979
37.946	73.914
-41.199	-43.018
32.538	11.786
-20.306	-20.239
-35.48	19.135
58.038	56.659
-36.694	-6.256
0.446	-46.735
-19.69	38.977
-47.339	20.911
-79.236	-57.678
5.597	-34.076
34.454	-8.289
18.5	-51.154
-4.346	-44.525
-14.148	-74.164
19.867	77.515
-50.079	17.871
42.786	-79.883
1.52	-29.034
14.728	-3.436
-26.166	-48.999
-63.873	-5.273
-54.138	7.086
17.932	-34.094
-98.706	34.552
28.802	-8.582
2.716	90.594
-31.024	48.938
-46.545	42.316
27.289	58.179
28.815	-28.027
-26.099	11.328
0.537	-26.221
-50.458	7.812
30.005	19.092
-12.604	22.058
22.009	-8.636
8.942	2.875
-19.812	0.922
-4.23	31.25
17.975	-0.409
-2.35	42.938
-16.516	68.085
-1.19	42.023
56.635	-44.019
57.483	35.504
-26.099	7.477
7.489	-57.239
-22.095	55.78
19.867	38.824
5.31	49.219
15.155	6.299
5.481	-31.5
7.959	-28.662
-75.812	4.01
-43.671	-61.646
-2.576	-62.14
-18.842	-36.884
20.844	21.167
3.137	-19.22
-20.361	18.878
-0.897	-54.938
-29.553	9.277
5.048	-35.046
27.759	48.712
12.079	-42.346
-51.27	41.144
-29.077	4.291
-18.555	-14.819
7.855	-49.451
-19.116	-32.086
17.651	-52.271
16.907	-62.964
18.988	6.219
-68.878	-64.539
-13.361	20.264
-44.44	63.721
-6.5	71.436
-51.978	25.409
-0.739	59.491
-64.679	83.038
-11.273	-35.944
-16.864	7.776
19.843	-49.805
-16.284	-2.936
8.356	67.041
30.878	24.316
93.524	-20.233
-9.332	-56.177
-34.442	-63.312
20.941	-5.646
-3.418	89.594
-18.738	45.227
2.435	-30.524
-28.864	56.616
76.88	-29.901
-90.466	10.278
-35.101	46.545
-48.395	43.854
-40.997	26.703
13.696	34.607
-71.472	11.45
-36.23	51.904
-39.465	4.907
-16.565	23.773
10.754	-28.552
-23.029	47.015
-8.807	21.216
-40.039	27.435
-37.445	-41.04
48.224	0.085
-0.323	68.237
-14.294	-33.423
-1.44	-34.814
-34.454	42.346
8.679	-66.18
-61.249	-51.367
-1.093	9.912
-16.565	66.547
8.435	52.838
-22.034	-36.896
15.765	17.322
9.003	-18.695
-4.584	3.491
8.875	40.662
26.093	-33.966
-32.501	39.526
-32.629	-82.581
-98.486	22.021
-59.052	4.163
7.428	-2.57
-59.601	12.469
-11.224	-31.83
-16.809	-35.04
21.863	18.14
45.038	-61.316
-48.816	25.568
-32.184	-16.736
12.439	-41.492
-21.082	-77.075
-17.822	-18.518
48.334	93.518
-18.677	49.005
12.14	30.042
3.113	-40.302
17.133	37.079
22.577	0.836
-30.426	52.942
33.765	-67.108
5.414	1.532
72.156	30.103
-24.109	-34.625
17.413	75.146
10.638	-60.052
-5.176	-48.999
-19.342	21.118
-46.802	-14.661
-16.779	43.439
14.093	-13.605
-21.063	26.019
39.813	-40.668
52.057	30.334
