# Supplementary material for: A novel user-centric happiness model for personalized tour recommendations
Source: PeerJ Comput Sci. 2025 Apr 22;11:e2837. doi: 10.7717/peerj-cs.2837 (PMC12192884; doi:10.7717/peerj-cs.2837)
Supplement: Supplemental Information 3 [file peerj-cs-11-2837-s003.zip › HM/pr01_10/pr04/SC/Score.txt]

0
0.44
0.44
0.92
0.64
0.64
0.08
0.04
1
0.96
0.56
0.24
0.8
0.4
0.44
0.08
0.88
0.08
0.48
0.36
0.84
0.4
0.52
1
0.36
0.76
0.88
0.16
0.16
0.28
0.8
0.68
0.76
0.48
0.08
0.52
0.96
0.88
0.68
0.76
0.16
0.48
0.88
0.08
0.76
0.12
0.2
0.88
0.24
0.36
0.32
0.96
0.6
0.64
0.36
0.04
0.72
0.68
0.72
0.08
1
0.84
0.76
0.4
0.08
0.84
0.8
0.84
0.08
0.24
0.08
0.48
0.48
0.2
0.2
0.32
0.6
0.32
0.28
0.56
0.72
0.68
0.2
0.24
0.36
0.96
0.52
0.2
0.16
0.88
0.96
1
0.36
0.32
0.32
1
0.28
0.96
0.64
0.6
0.28
0.68
0.36
0.56
0.8
0.24
0.68
0.92
0.56
0.76
0.84
0.24
0.04
0.88
0.28
0.56
0.28
1
0.68
0.4
0.92
0.88
0.12
0.56
0.56
0.08
0.08
0.84
0.4
0.4
0.2
0.36
0.6
0.76
0.28
0.44
0.08
1
0.56
0.6
0.48
0.44
0.68
0.16
0.96
0.32
0.8
0.48
0.4
0.48
0.36
0.64
0.92
0.6
0.4
0.84
0.08
0.64
0.6
0.44
0.44
0.68
0.12
0.36
0.04
0.52
0.04
0.08
0.88
0.4
0.16
0.36
0.44
0.12
0.76
0.76
0.16
0.76
0.6
0.84
1
0.16
0.12
0.24
0.24
0.84
1
0.4
1
0.76
0.76
0.88
0.2
