# Supplementary material for: A novel user-centric happiness model for personalized tour recommendations
Source: PeerJ Comput Sci. 2025 Apr 22;11:e2837. doi: 10.7717/peerj-cs.2837 (PMC12192884; doi:10.7717/peerj-cs.2837)
Supplement: Supplemental Information 3 [file peerj-cs-11-2837-s003.zip › HM/pr01_10/pr04/Visiting_Time.txt]

0
6
16
7
20
7
8
4
23
4
5
15
12
12
18
19
17
2
15
10
3
24
1
22
22
17
7
11
4
15
15
9
15
1
13
17
17
25
5
25
2
9
7
5
3
17
12
21
18
8
14
22
16
21
7
12
2
5
3
11
2
7
20
7
11
24
15
5
25
12
22
11
16
10
3
10
17
2
21
16
6
12
23
23
18
18
14
2
11
24
14
3
21
8
19
7
19
23
8
18
7
1
9
5
23
18
5
17
9
19
20
1
18
15
10
8
14
15
17
9
13
18
20
8
2
7
6
12
12
25
6
5
20
2
25
7
6
21
19
22
8
19
6
24
15
25
6
21
4
10
16
12
13
2
3
10
18
18
11
7
18
15
5
20
9
22
13
24
4
16
16
14
14
25
23
23
4
17
12
11
24
22
10
10
10
5
13
18
25
12
18
9
23
