# Supplementary material for: A novel user-centric happiness model for personalized tour recommendations
Source: PeerJ Comput Sci. 2025 Apr 22;11:e2837. doi: 10.7717/peerj-cs.2837 (PMC12192884; doi:10.7717/peerj-cs.2837)
Supplement: Supplemental Information 3 [file peerj-cs-11-2837-s003.zip › HM/pr01_10/pr05 (1).txt]

5 15 240 4
420 180
 0 8.681 -10.439 0 0 0 0 0 1000
 1 65.991 -49.829 20 10 4 1 15 396 492
 2 -36.938 -36.743 20 25 4 1 15 176 346
 3 -2.734 18.774 13 18 4 1 15 212 304
 4 31.116 -35.907 13 16 4 1 15 157 266
 5 2.789 8.008 17 14 4 1 15 345 455
 6 31.152 43.665 24 7 4 1 15 242 375
 7 -36.304 -21.307 15 9 4 1 15 383 506
 8 52.814 35.046 12 16 4 1 15 99 261
 9 11.267 20.660 20 24 4 1 15 440 592
 10 -0.623 23.114 20 6 4 1 15 213 324
 11 43.091 -12.360 3 22 4 1 15 280 388
 12 6.854 19.073 8 11 4 1 15 343 508
 13 -6.848 25.317 16 19 4 1 15 339 500
 14 -27.930 -23.712 20 20 4 1 15 325 471
 15 33.240 -30.487 21 20 4 1 15 437 573
 16 63.885 -52.881 23 16 4 1 15 154 307
 17 -13.672 -43.945 21 5 4 1 15 155 269
 18 -0.647 -27.502 3 21 4 1 15 290 405
 19 59.406 -49.261 19 19 4 1 15 447 579
 20 27.167 -5.713 20 18 4 1 15 370 469
 21 70.001 -20.844 7 22 4 1 15 382 545
 22 35.327 -65.167 14 19 4 1 15 221 313
 23 -14.386 -42.236 24 15 4 1 15 338 483
 24 19.366 30.273 3 24 4 1 15 94 197
 25 -39.789 10.101 13 20 4 1 15 98 190
 26 -15.753 -40.204 1 17 4 1 15 231 344
 27 -28.418 -40.503 5 20 4 1 15 216 349
 28 27.081 9.735 2 12 4 1 15 470 563
 29 22.205 -9.216 9 23 4 1 15 150 300
 30 -0.830 -6.525 18 15 4 1 15 408 565
 31 10.217 75.531 5 19 4 1 15 276 414
 32 7.446 18.500 12 23 4 1 15 429 603
 33 48.914 -20.294 11 9 4 1 15 415 538
 34 -18.958 -29.675 17 21 4 1 15 314 469
 35 16.815 -6.659 21 17 4 1 15 344 491
 36 2.509 -30.420 5 6 4 1 15 367 486
 37 15.424 4.913 5 10 4 1 15 356 503
 38 60.315 89.801 7 9 4 1 15 110 236
 39 40.405 -45.367 24 19 4 1 15 202 347
 40 -26.837 -54.272 1 17 4 1 15 298 451
 41 69.171 72.577 12 22 4 1 15 376 492
 42 -22.815 46.173 6 8 4 1 15 375 544
 43 -14.258 -30.249 5 25 4 1 15 279 416
 44 76.050 12.073 19 13 4 1 15 70 219
 45 63.043 60.022 23 1 4 1 15 174 286
 46 -20.239 -81.970 8 15 4 1 15 184 311
 47 -41.168 -42.023 1 16 4 1 15 199 292
 48 79.199 -29.016 20 20 4 1 15 354 471
 49 -20.728 -7.068 16 14 4 1 15 414 567
 50 -4.163 -53.497 8 2 4 1 15 178 268
 51 39.594 -40.460 16 5 4 1 15 202 318
 52 -47.125 -77.850 25 16 4 1 15 233 335
 53 -1.233 49.182 5 12 4 1 15 132 281
 54 -0.372 -27.264 10 1 4 1 15 125 258
 55 31.537 -8.722 24 15 4 1 15 427 535
 56 -0.134 -20.264 16 5 4 1 15 191 297
 57 66.394 -26.691 7 9 4 1 15 400 567
 58 6.104 -64.093 14 8 4 1 15 201 363
 59 13.544 -20.874 11 2 4 1 15 133 310
 60 54.211 -6.537 15 10 4 1 15 429 574
 61 22.046 -34.137 23 25 2 2 5 10 374 468
 62 -9.723 4.706 5 24 2 2 5 10 121 292
 63 -11.584 -46.857 16 7 2 2 5 10 232 333
 64 -2.905 -0.305 13 14 2 2 5 10 396 549
 65 13.837 -44.452 18 3 2 2 5 10 426 577
 66 17.480 27.747 14 23 2 2 5 10 324 483
 67 2.972 -43.689 3 21 2 2 5 10 306 473
 68 -44.354 -38.202 22 13 2 2 5 10 355 454
 69 -59.399 1.514 16 15 2 2 5 10 192 367
 70 -13.452 -75.531 16 14 2 2 5 10 153 331
 71 -5.518 -51.947 2 7 2 2 5 10 194 354
 72 -9.589 -26.880 19 20 2 2 5 10 391 535
 73 19.318 29.498 23 6 2 2 5 10 334 441
 74 26.245 36.743 6 24 2 2 5 10 196 338
 75 43.707 -28.033 11 17 2 2 5 10 268 446
 76 -52.026 -35.339 19 3 2 2 5 10 197 300
 77 -8.435 -0.116 3 15 2 2 5 10 69 220
 78 89.111 62.122 14 6 2 2 5 10 364 486
 79 6.067 -16.132 14 21 2 2 5 10 391 527
 80 27.094 -5.103 19 25 2 2 5 10 66 185
 81 27.527 -15.344 3 18 2 2 5 10 84 247
 82 42.511 32.056 18 1 2 2 5 10 444 577
 83 25.311 12.689 24 19 2 2 5 10 90 209
 84 47.778 -12.769 6 17 2 2 5 10 162 267
 85 -3.143 -13.837 1 20 2 2 5 10 373 522
 86 12.482 -78.101 3 1 2 2 5 10 171 302
 87 -21.039 -3.430 15 13 2 2 5 10 351 475
 88 -3.149 -55.432 18 25 2 2 5 10 142 266
 89 53.009 84.900 5 16 2 2 5 10 118 283
 90 35.638 -47.552 23 5 2 2 5 10 98 243
 91 43.427 -18.439 10 18 2 2 5 10 318 439
 92 6.598 -54.578 20 17 2 2 5 10 422 590
 93 87.952 94.012 11 15 2 2 5 10 456 622
 94 39.105 -48.743 16 13 2 2 5 10 306 466
 95 -48.340 -26.477 15 15 2 2 5 10 255 393
 96 72.003 -9.253 19 2 2 2 5 10 439 596
 97 -37.732 3.351 4 1 2 2 5 10 474 628
 98 -65.967 -36.749 14 9 2 2 5 10 323 455
 99 -16.669 -35.284 23 16 2 2 5 10 235 349
100 10.742 -4.669 11 6 2 2 5 10 224 368
101 15.594 -5.817 21 18 2 2 5 10 291 386
102 21.606 -18.109 14 24 2 2 5 10 250 370
103 9.784 49.280 16 24 2 2 5 10 471 616
104 94.147 -4.492 25 9 2 2 5 10 246 357
105 10.382 -16.302 17 19 2 2 5 10 308 440
106 -1.453 -0.861 16 12 2 2 5 10 160 264
107 -6.219 25.305 13 22 2 2 5 10 329 461
108 -6.250 10.217 23 13 2 2 5 10 356 511
109 -17.444 -70.795 10 20 2 2 5 10 410 532
110 -55.090 -43.854 2 25 2 2 5 10 275 454
111 -9.442 23.724 15 1 2 2 5 10 233 331
112 8.978 35.406 14 24 2 2 5 10 367 534
113 -16.754 -0.812 22 10 2 2 5 10 364 460
114 66.852 -37.842 15 22 2 2 5 10 259 429
115 14.716 -23.724 16 14 2 2 5 10 146 314
116 33.472 20.026 12 12 2 2 5 10 155 245
117 66.394 -70.111 14 23 2 2 5 10 178 310
118 -5.664 8.881 15 14 2 2 5 10 133 300
119 -5.103 -46.729 11 23 2 2 5 10 115 265
120 -8.826 55.743 11 25 2 2 5 10 129 240
121 5.847 -3.186 4 5 1 4 1 2 4 8 399 562
122 -25.726 -37.695 23 7 1 4 1 2 4 8 303 418
123 -15.363 -24.548 13 25 1 4 1 2 4 8 330 448
124 43.793 -11.102 22 11 1 4 1 2 4 8 394 572
125 17.664 -25.604 17 18 1 4 1 2 4 8 259 358
126 -39.624 54.883 2 18 1 4 1 2 4 8 267 417
127 -24.554 -43.225 5 1 1 4 1 2 4 8 297 446
128 -26.892 -12.738 14 7 1 4 1 2 4 8 269 442
129 34.155 -38.458 1 22 1 4 1 2 4 8 394 545
130 -47.314 -29.468 13 7 1 4 1 2 4 8 219 378
131 49.365 -25.592 8 3 1 4 1 2 4 8 477 648
132 3.705 -16.449 24 18 1 4 1 2 4 8 289 410
133 22.430 -23.273 12 8 1 4 1 2 4 8 463 584
134 -37.549 -29.608 23 6 1 4 1 2 4 8 74 175
135 25.549 3.674 1 7 1 4 1 2 4 8 92 213
136 -15.216 3.284 2 20 1 4 1 2 4 8 360 523
137 -12.939 -7.495 8 10 1 4 1 2 4 8 80 234
138 -22.107 26.434 18 2 1 4 1 2 4 8 122 296
139 -17.944 7.733 14 3 1 4 1 2 4 8 339 469
140 -21.234 14.490 23 10 1 4 1 2 4 8 390 506
141 3.503 -19.708 14 5 1 4 1 2 4 8 112 207
142 32.599 -14.935 4 25 1 4 1 2 4 8 374 492
143 -5.737 -28.296 24 23 1 4 1 2 4 8 411 532
144 -6.128 -39.624 9 21 1 4 1 2 4 8 442 578
145 -2.460 12.817 15 13 1 4 1 2 4 8 144 272
146 -6.470 8.466 10 1 1 4 1 2 4 8 265 439
147 -37.891 -36.115 3 11 1 4 1 2 4 8 190 346
148 10.852 -18.750 12 6 1 4 1 2 4 8 423 595
149 50.104 8.636 6 9 1 4 1 2 4 8 91 201
150 46.844 4.712 1 17 1 4 1 2 4 8 418 513
151 19.598 -10.406 24 13 1 4 1 2 4 8 356 449
152 -38.947 52.942 3 23 1 4 1 2 4 8 127 282
153 -0.641 -21.289 4 19 1 4 1 2 4 8 79 179
154 40.906 -33.765 7 11 1 4 1 2 4 8 144 312
155 -0.574 -62.299 21 12 1 4 1 2 4 8 358 450
156 -9.778 26.794 1 18 1 4 1 2 4 8 82 226
157 34.265 -23.895 24 25 1 4 1 2 4 8 273 391
158 29.572 -24.561 5 13 1 4 1 2 4 8 357 473
159 16.376 -58.887 23 24 1 4 1 2 4 8 102 268
160 61.877 -15.167 5 5 1 4 1 2 4 8 227 369
161 40.088 -9.625 17 14 1 4 1 2 4 8 230 345
162 0.122 -4.645 24 18 1 4 1 2 4 8 129 229
163 -8.929 -43.903 23 25 1 4 1 2 4 8 331 450
164 -7.135 -57.434 3 11 1 4 1 2 4 8 234 357
165 7.550 -21.210 5 18 1 4 1 2 4 8 306 461
166 3.949 7.300 22 23 1 4 1 2 4 8 344 474
167 -15.118 92.023 9 22 1 4 1 2 4 8 429 583
168 84.821 -24.518 23 20 1 4 1 2 4 8 182 278
169 -52.325 30.682 15 11 1 4 1 2 4 8 61 152
170 7.538 13.818 15 11 1 4 1 2 4 8 148 302
171 -21.484 30.359 11 19 1 4 1 2 4 8 380 543
172 36.047 29.883 20 13 1 4 1 2 4 8 349 462
173 12.781 -40.942 10 24 1 4 1 2 4 8 403 497
174 -17.291 -10.254 24 6 1 4 1 2 4 8 70 234
175 -10.541 12.402 10 5 1 4 1 2 4 8 146 274
176 -15.845 -59.460 6 24 1 4 1 2 4 8 106 231
177 29.266 -2.222 22 7 1 4 1 2 4 8 205 325
178 -12.598 -58.929 25 13 1 4 1 2 4 8 476 639
179 -17.303 -35.297 11 25 1 4 1 2 4 8 254 364
180 57.050 -50.354 6 15 1 4 1 2 4 8 123 275
181 26.941 17.444 9 15 1 4 1 2 4 8 447 588
182 -6.195 -8.881 6 16 1 4 1 2 4 8 382 555
183 16.980 -16.321 12 5 1 4 1 2 4 8 240 418
184 83.710 -32.520 4 15 1 4 1 2 4 8 318 436
185 12.451 34.589 24 24 1 4 1 2 4 8 308 448
186 15.057 67.004 18 15 1 4 1 2 4 8 423 597
187 25.818 -5.835 3 9 1 4 1 2 4 8 382 487
188 13.666 -14.832 18 19 1 4 1 2 4 8 272 442
189 48.322 -5.164 17 15 1 4 1 2 4 8 359 496
190 13.489 19.739 23 2 1 4 1 2 4 8 299 473
191 -18.512 65.405 10 3 1 4 1 2 4 8 463 640
192 17.554 38.379 22 18 1 4 1 2 4 8 443 584
193 37.775 -16.003 5 20 1 4 1 2 4 8 238 394
194 47.968 -30.310 16 14 1 4 1 2 4 8 381 510
195 38.806 36.243 10 10 1 4 1 2 4 8 142 284
196 -16.089 -42.841 10 6 1 4 1 2 4 8 373 483
197 28.656 -1.990 9 17 1 4 1 2 4 8 469 611
198 -5.859 -1.862 5 20 1 4 1 2 4 8 313 489
199 60.516 63.416 9 3 1 4 1 2 4 8 123 301
200 63.196 -47.766 12 14 1 4 1 2 4 8 209 320
201 -15.308 -23.285 16 12 1 4 1 2 4 8 456 632
202 -2.875 0.787 8 2 1 4 1 2 4 8 91 256
203 32.056 -10.175 1 11 1 4 1 2 4 8 329 421
204 -18.634 -25.665 1 16 1 4 1 2 4 8 75 213
205 -3.632 25.433 18 18 1 4 1 2 4 8 198 298
206 10.480 22.888 22 14 1 4 1 2 4 8 242 379
207 1.819 -3.009 20 6 1 4 1 2 4 8 124 298
208 -25.275 -12.183 4 12 1 4 1 2 4 8 225 322
209 56.927 -75.507 15 21 1 4 1 2 4 8 277 435
210 13.885 -36.230 7 1 1 4 1 2 4 8 273 382
211 32.520 -29.523 25 18 1 4 1 2 4 8 162 263
212 4.803 -7.288 3 17 1 4 1 2 4 8 307 453
213 11.365 -8.344 22 15 1 4 1 2 4 8 108 257
214 17.126 -24.646 5 4 1 4 1 2 4 8 431 598
215 -33.661 -41.241 1 18 1 4 1 2 4 8 401 534
216 -32.391 -50.885 9 22 1 4 1 2 4 8 254 431
217 23.041 -14.496 16 16 1 4 1 2 4 8 342 477
218 -21.857 -39.502 23 14 1 4 1 2 4 8 468 609
219 32.013 77.332 5 25 1 4 1 2 4 8 171 344
220 13.831 -76.190 5 15 1 4 1 2 4 8 282 419
221 -8.051 -21.179 6 6 1 4 1 2 4 8 170 282
222 25.391 46.613 16 7 1 4 1 2 4 8 448 567
223 49.536 -54.639 25 21 1 4 1 2 4 8 283 407
224 63.416 -8.636 1 3 1 4 1 2 4 8 418 529
225 2.301 -5.536 25 15 1 4 1 2 4 8 464 621
226 52.423 29.895 17 24 1 4 1 2 4 8 251 359
227 9.296 -16.254 11 2 1 4 1 2 4 8 468 577
228 34.845 -96.185 24 17 1 4 1 2 4 8 390 563
229 -21.063 -41.498 10 2 1 4 1 2 4 8 132 295
230 28.448 10.242 12 25 1 4 1 2 4 8 282 442
231 16.254 -22.583 17 15 1 4 1 2 4 8 123 290
232 -36.639 -34.033 18 3 1 4 1 2 4 8 310 401
233 -27.356 -50.177 5 1 1 4 1 2 4 8 416 561
234 -53.705 11.334 16 1 1 4 1 2 4 8 438 538
235 26.276 -5.994 9 20 1 4 1 2 4 8 268 447
236 -31.519 34.589 6 19 1 4 1 2 4 8 461 600
237 -14.612 -31.506 1 2 1 4 1 2 4 8 305 440
238 -4.242 -30.865 4 9 1 4 1 2 4 8 298 471
239 -18.524 -29.486 20 4 1 4 1 2 4 8 404 582
240 -17.133 -19.397 19 16 1 4 1 2 4 8 194 345
