# Supplementary material for: A novel user-centric happiness model for personalized tour recommendations
Source: PeerJ Comput Sci. 2025 Apr 22;11:e2837. doi: 10.7717/peerj-cs.2837 (PMC12192884; doi:10.7717/peerj-cs.2837)
Supplement: Supplemental Information 3 [file peerj-cs-11-2837-s003.zip › HM/pr01_10/pr05/Connection_2.txt]

0.489767721601231	0.971360822200789	0.841927820980024	0.560029599785935	0.535818847175391	0.469507615975697	0.262528242422834	0.245437804020886	0.523216093128290	0.609571823925644	0.603561514674992	0.628625010005226	0.618948496682178	0.385552448208415	0.0190635932984168	0.801353631103742	0.208911229804936	0.524679483584378	0.725181743443274	0.606132939402226	0.662054906637237	0.858904728466869	0.956208641028872	0.986152171484178	0.282762346113328	0.711907653715976	0.295287774406267	0.696447164518744	0.894399771882840	0.517626448244991	0.137131000163079	0.686887264465642	0.0356690436729946	0.340750360907557	0.339457957339901	0.495843652332674	0.965905839753991	0.358308025345635	0.421514673274177	0.208267394559745	0.648885207008661	0.357651936540327	0.729425562719677	0.605566534236784	0.852972345105375	0.412223690928815	0.249690426316495	0.0249962821349476	0.178898471772013	0.980576322507145
0.708065536024746	0.407960936031107	0.267383239436749	0.506021222821682	0.535683691673003	0.528489586105259	0.772191286282230	0.242719428265434	0.429514791219863	0.336487393508087	0.437286030457017	0.292226533014805	0.601891879756318	0.562162654489000	0.804679309895991	0.648003963350582	0.409207440317045	0.421200471700612	0.0906529268629943	0.632949019488013	0.572328646960603	0.263828729339334	0.0656984303517825	0.682040101052496	0.478572442587462	0.721314482187333	0.549962396779147	0.605596078867555	0.900149412824618	0.218957071073988	0.0541129054555400	0.649244332475290	0.627744586397170	0.499656404740022	0.0103982323067674	0.334011364139735	0.0804508383705792	0.209756642893019	0.904309905081663	0.685515388888557	0.361018708211355	0.358584279574322	0.814022925329712	0.0754652380601744	0.295000971897669	0.256751036546107	0.197718869834734	0.980226987557935	0.598867205229543	0.753714548790008
0.463564492790400	0.665697474629454	0.735005313809553	0.424355554191631	0.989245357031884	0.112960894620058	0.592959366308063	0.638135450798123	0.409128910371217	0.235838488343471	0.816072682218288	0.214964325660033	0.221875684782694	0.724513426570022	0.820455630822194	0.351480707953856	0.0450536652628950	0.812520057505597	0.439543636456062	0.943940780921177	0.934260322872309	0.500507770631999	0.128747487721329	0.526607216967428	0.555417869034947	0.955031210416817	0.234877986725116	0.609743363915835	0.873955818650851	0.783203064148688	0.863630949412413	0.943441420767384	0.449554345824802	0.471782698097284	0.747933537108641	0.0690723694224191	0.339110125049310	0.364568691088658	0.681930602221403	0.973732897351055	0.601028787982725	0.589066413665138	0.628500620625135	0.00530143460904775	0.749657869167233	0.0282541702530369	0.526486046943799	0.433808145927558	0.177895665437454	0.432017243828981
0.240842254159624	0.540978545229290	0.951075968240334	0.874312158203460	0.717759308875900	0.193700802466286	0.220749356326801	0.972159250101161	0.880938259195353	0.0882275695027069	0.760152576837445	0.574393539433027	0.676554242262421	0.683899902754217	0.243016343067229	0.389241720143676	0.0279859515764976	0.801622548203280	0.975289160770388	0.130533918072202	0.471167128172203	0.787519581569256	0.833493350220516	0.161863016441537	0.404563242156821	0.988485406050246	0.0443000316369945	0.458587313529108	0.408212998597654	0.996540911768450	0.405432669089847	0.0977050410416317	0.779678760251710	0.601681717469292	0.280503529191213	0.668343705110925	0.313823070860180	0.931794715776463	0.610575286009700	0.440276097133076	0.0966114216577441	0.218899688835506	0.397102227092647	0.240694594874390	0.963641256594139	0.946060561422615	0.567748510028108	0.834830428368987	0.758912026751443	0.263279413400228
0.786838964599754	0.885918912427580	0.862911456605638	0.528981913656781	0.0179967761369790	0.143853558261537	0.807478935345735	0.235879781967816	0.908458884477642	0.840929485007416	0.173419652843548	0.572927082822041	0.927672710267716	0.421643397006816	0.802204805679758	0.367150080879926	0.349997890853137	0.551680690063737	0.309734567527548	0.525875348808966	0.992722554670353	0.614250098695537	0.608821318432219	0.952795633378220	0.435853795230202	0.628008945115540	0.0986921896769692	0.595790739819212	0.133584928308563	0.141073475366156	0.935998922645891	0.365576659736250	0.486622479943171	0.692906889389525	0.477013830761233	0.455153866509484	0.108546818881907	0.604823486996699	0.807396299243028	0.820079444877191	0.244150148937596	0.721511648923246	0.939185346428083	0.824958256915851	0.127253140614429	0.118719623106268	0.604321104396335	0.0366976734640884	0.0278736743190540	0.636709171876471
0.108360884732014	0.789050548254377	0.610160809590640	0.189737329199857	0.870648485458738	0.784416259366430	0.990151417731528	0.528925021374590	0.108329336237042	0.793582263405323	0.406354355270832	0.385658300450664	0.774459753969295	0.348278892672013	0.965025111074277	0.171442116646704	0.564568253214765	0.350438554963670	0.0364853936050396	0.301466604650541	0.165959074288089	0.207948204414934	0.703016428162555	0.669228841139176	0.765008212385051	0.297078198742309	0.100127161350682	0.386913741956264	0.248376532701093	0.575704003362879	0.595820004425981	0.989642940260776	0.966486985575715	0.133651301771263	0.821274203085565	0.868192557438154	0.325895049267548	0.383610894007054	0.901456143778584	0.525839000168170	0.406536213174913	0.359829481612037	0.104628315084406	0.851603260056606	0.878772107995155	0.411996379725083	0.484106571575836	0.423660911820172	0.352163468120060	0.690297633515952
0.846229176872394	0.456132285642876	0.0703677881907485	0.200249895825182	0.892073616425908	0.829755227803309	0.300317611015275	0.696732941370036	0.182794403302755	0.0890821875207652	0.561439645999311	0.00261706129292472	0.565127733973482	0.721858535901053	0.189921547782667	0.391452710766915	0.877828322458405	0.808331904190279	0.744608654178851	0.493597908986321	0.940712681454800	0.0643680892575873	0.897859442353183	0.0518810116002779	0.257446271241476	0.255469669453199	0.767955891056391	0.356659707735362	0.267083260876822	0.860140194349879	0.0459763907725296	0.653020655406051	0.0270033389954193	0.641183891875908	0.223723441905066	0.631241639239583	0.970771731367004	0.938327513905853	0.337655334409184	0.643736763143113	0.263908909061468	0.389641626491707	0.600612247495117	0.232174005931075	0.358964282705486	0.998946803775444	0.0117140427990827	0.935613646971781	0.0785624062068359	0.761384695126154
0.541549825605802	0.501716500469378	0.127419950366393	0.766891921508011	0.837152535390065	0.487068091896761	0.482156499888332	0.917656433883947	0.729484180504675	0.355413434651479	0.374238511108314	0.383879186393347	0.207609397670180	0.680519522959160	0.177526433397351	0.573642212103628	0.749462943844073	0.952216359034270	0.0544773287378985	0.00849129770348467	0.616785540691406	0.966727834044863	0.513706610240980	0.604935903125772	0.768098633790962	0.176045734732615	0.396607208080721	0.904837748148912	0.273259016058551	0.497425618920432	0.985941655063083	0.195552738935909	0.930838797835785	0.387915113362709	0.436173250082601	0.542596871320635	0.969053151628302	0.975156868497621	0.974509509926478	0.563342583665274	0.125716998212574	0.593044772330335	0.524719147561875	0.511059976137707	0.631436924162185	0.538864470772791	0.232681863040954	0.167837272274823	0.488580566109192	0.576082711071640
0.747246320560183	0.0942174455524238	0.748468722153554	0.955687494938926	0.837387725749345	0.806747910575102	0.598553185066976	0.360937292983056	0.891289227917913	0.679769998034622	0.745665787235985	0.386629351513078	0.929625810508600	0.445462874129049	0.697792820373238	0.354117067154025	0.990960536607219	0.163253972664153	0.912612399190447	0.0395120739349782	0.705618956699597	0.467734495776356	0.140514124075079	0.715172253031728	0.826127015863407	0.827099244075193	0.174542276291585	0.880663343387492	0.530363453436818	0.144480177394057	0.891335329636304	0.650340182850419	0.0341662327794491	0.224814274114929	0.680853448171505	0.847993431945745	0.689740243208389	0.963974941507277	0.112658347916084	0.467801976808392	0.111477250387612	0.235565149805637	0.426555083721172	0.739679586782723	0.344365123991113	0.727315641332343	0.594938852853664	0.590935641995238	0.256593148611299	0.609024068861560
0.0267081205661139	0.308465569581078	0.630286415186783	0.429920942661721	0.816374736610890	0.316640696605784	0.789358454710152	0.115282055910547	0.770182049081419	0.954943326585559	0.254319784768087	0.435000365871234	0.683634009655249	0.264058584058194	0.845954048061105	0.632525866259187	0.727146242320893	0.0568555792247502	0.468276315266252	0.536024240582241	0.649179147092023	0.727075468592438	0.461642106213116	0.0602589174289275	0.697190483795279	0.594274276398803	0.376399290939012	0.718981446951315	0.392484063363919	0.575088047207487	0.0729425938258288	0.122378581423390	0.700108222693186	0.106790179109633	0.986490862256006	0.189099632995895	0.872065002617455	0.257955257155195	0.516439919679534	0.194334178502384	0.769064013361511	0.317079679785633	0.516143193555422	0.0788751399118620	0.921524036775216	0.257939193194404	0.167110389203990	0.0702379532214558	0.371294084163722	0.185821975689802
0.687926193627464	0.344975953698596	0.459111660124790	0.215953231327715	0.141264551582631	0.488102424106646	0.736554673754995	0.132930712847161	0.717439318597445	0.0259651920621262	0.761118728546726	0.352448503971484	0.409043704219183	0.738467729633833	0.282243385411444	0.176146278755018	0.961391587926088	0.582172542282043	0.583520351255690	0.474708706731480	0.0262170330277620	0.578749201014133	0.231049140656044	0.445481290858195	0.915215401059526	0.951942065808749	0.884443463443858	0.452407228631795	0.129721275883846	0.471551214616741	0.866473659692133	0.793733648414295	0.622996348540461	0.568753696149107	0.694653242573204	0.377005120654586	0.745842632879022	0.373580726840798	0.842375191365565	0.775839336935756	0.386724415113530	0.419710481492413	0.862999561310876	0.457698574720302	0.346118841216324	0.607963883593512	0.606735510485941	0.501285759861753	0.164777563608059	0.178940590974302
0.997001798448829	0.171612256332759	0.558551405121524	0.352969155551952	0.346059753486652	0.991734776536408	0.503241181274551	0.458387955077168	0.165147707835516	0.619662624895148	0.778866688076413	0.0930458945700521	0.857240301981939	0.149247481893918	0.523231996793602	0.530370218355156	0.708563369669391	0.147399786244905	0.507674544084160	0.790073231877499	0.603648600377508	0.205246590188624	0.619432537170385	0.780791716786230	0.468087066951583	0.142088156331981	0.433554913469336	0.185302856824270	0.467812504125503	0.556341548180549	0.871306765480849	0.206727190137869	0.489668050287370	0.250937695941946	0.709865806508089	0.673155451369286	0.741631393276104	0.524273174954149	0.996334058246780	0.641064803131379	0.786950695072515	0.993971931581725	0.502863510311885	0.730734153103005	0.449774540680089	0.740314036854447	0.807711687992141	0.870834928469310	0.0246600266425621	0.554931668644155
0.877907545066338	0.747615092742138	0.373865559247086	0.899339500572972	0.993692589740283	0.956937144080160	0.0846325797886425	0.372456749950072	0.198536949196369	0.765737921510986	0.0134182122688056	0.244098392511847	0.700968010874516	0.190387676408159	0.0790685088185061	0.421109085031200	0.182046782915114	0.189964458727459	0.928613279942468	0.977104170789587	0.0100842339747758	0.925736215036091	0.0791224055168917	0.519226252707438	0.684478928012037	0.516881016407686	0.616010508553453	0.119239091938307	0.151967007425741	0.812893054032991	0.677526704917107	0.0104824625712414	0.0787490699908449	0.240920982909583	0.643019929343026	0.617499357199897	0.946371334377752	0.284828931968404	0.0102981009162300	0.809555162556288	0.161984377800971	0.185607344917983	0.503579964317301	0.294318076655198	0.724803599417849	0.0654376552081080	0.126658782975470	0.0502935375546103	0.387877700554986	0.534037061332740
0.899522678724518	0.433932824906648	0.668461197201891	0.0321049668163709	0.644200403086639	0.879384821355938	0.715555379864371	0.233743791598302	0.337068862459143	0.466873825223821	0.0154106330814787	0.844640985013634	0.113066754027041	0.830064457942007	0.315319911250488	0.363231300270344	0.201484644085519	0.544276462631731	0.528741699500231	0.882712938662335	0.917405883506502	0.440579262246321	0.790566942856434	0.169218125415735	0.702465746608783	0.853958801177406	0.320756304158951	0.907836747009531	0.303529391457426	0.289566456614279	0.411660013591141	0.0964381623721108	0.171580384382801	0.283182487002184	0.971598541182104	0.432460993234779	0.197840573164280	0.292174718293525	0.972125388404540	0.362159125384437	0.889245956168727	0.107323676857170	0.998231171902741	0.243541197084654	0.426711266333478	0.00389842204365320	0.854944114397495	0.288035538885479	0.144437134768455	0.0526502049220517
0.161642301014588	0.207708174835382	0.213562971988640	0.502500599254918	0.331665923411430	0.765030030422519	0.949640222878556	0.710215708143950	0.956211406742701	0.308173239055992	0.741209914370095	0.281607893054607	0.0837322642768678	0.186210164120694	0.385741710889223	0.335083395383517	0.301472405156391	0.510881487782210	0.115634650472916	0.458629091856840	0.987410195563571	0.912352142873295	0.229961596540051	0.386243114712466	0.928475774330654	0.0173321298773015	0.542962794058595	0.337027559157390	0.785838906475128	0.795583638482772	0.710542552287078	0.0612886215259363	0.775294435285599	0.974431399403910	0.499772506616501	0.157751504565555	0.143479071622340	0.563527947081540	0.959872004081321	0.307706943705032	0.779968114630739	0.126012426170125	0.463838772198182	0.291579528089052	0.657238599589789	0.408000472891377	0.864211597833806	0.830952699841669	0.344719541950602	0.798884327035015
0.268746391103293	0.301249594005262	0.621262428629828	0.868086205491429	0.186751207105157	0.465233218733749	0.221090430964519	0.948579119052499	0.844322808894600	0.736136434203920	0.0290421216512762	0.160095721399106	0.607923705115590	0.422944195282633	0.322700450381580	0.188694433132134	0.0114292208651084	0.122803035561205	0.848488714912511	0.105999480073992	0.342288291123486	0.227537709900457	0.258596668336656	0.833942655844279	0.173982599130189	0.830329537173453	0.357917888287251	0.0242314664175123	0.458383179776118	0.111284279437085	0.761438745185263	0.535362275877852	0.150568456017035	0.286844673037934	0.833418697732008	0.748011503299895	0.983028389416951	0.178704148009535	0.812763845990447	0.691542972656577	0.0360403427393725	0.899780096464646	0.0906082028288626	0.0358840566289916	0.443286431020397	0.427129391236160	0.548797242972943	0.763040680536834	0.401505894525717	0.122917275382061
0.491624144099519	0.546377970264839	0.835928917296230	0.0378347098132070	0.953723832046809	0.969821357523373	0.737331783386433	0.701951816416209	0.216288013919396	0.533937621603068	0.379946695305639	0.0863158420443453	0.312985318050262	0.780148539451202	0.719989510803209	0.0747487461592120	0.778695618133649	0.971062571365439	0.744673136083714	0.434212274886910	0.244441889766119	0.978797929292234	0.678632556768192	0.943631254001605	0.969291444451249	0.242340174241511	0.818362173577727	0.603366740022461	0.411409894502989	0.317131344777746	0.987325326527599	0.397451843214417	0.998463283775074	0.902488982842069	0.825125297805851	0.981328465208226	0.624761554350053	0.817129737094647	0.412853816856464	0.491877974749783	0.591820135288184	0.882377366237991	0.355856343405569	0.308422926062602	0.560832425173796	0.485736250270830	0.811654914466573	0.347938763170872	0.0280194194424085	0.477533335796382
0.280193553253457	0.508866780814669	0.300462902807829	0.824851729621492	0.321953625181502	0.0715469041434046	0.808399969854125	0.0377317227249615	0.152512065791528	0.156658249273717	0.0768382452529823	0.177333604650840	0.565911785468636	0.451329016178710	0.339393063012297	0.464117818157436	0.406914075023209	0.121459754534651	0.586641889404224	0.337219345795681	0.933060124617702	0.214388452057762	0.527401204121725	0.598222057489442	0.782585889815515	0.535498169669457	0.610723697772448	0.803113999822430	0.402447829296203	0.0599368605494435	0.584266607162410	0.513835457017989	0.0807663687573947	0.680178491339675	0.0612533125387886	0.613283778217225	0.130717837756753	0.245512995010224	0.901806168163955	0.730212982779410	0.0731438291514062	0.763585821447673	0.121229691643894	0.221376826015002	0.592512497097484	0.258363084857956	0.0273078667010382	0.0746693423493272	0.865545754908307	0.129606282583868
0.965336952262204	0.873549223702471	0.974012450793008	0.645251653623473	0.426582660823462	0.766734602570577	0.418099660200682	0.973534000191591	0.868344997945646	0.750176673710932	0.0672510597968814	0.204801042699976	0.997706334080407	0.826607192091113	0.651920998863867	0.826338279661796	0.394215198655148	0.0899398467404740	0.560616238745807	0.0768075868208646	0.540209707131473	0.111081883521350	0.598470418749892	0.392438379284365	0.423824641627218	0.0717628503704922	0.733327709824017	0.758795787131541	0.0411874516531552	0.634255840662602	0.587994723177733	0.413513139098345	0.882491646242846	0.815997653986791	0.221903167178088	0.837371961142971	0.399383087216107	0.237505769726393	0.449855592094140	0.143490617819545	0.510847340570184	0.432618846797800	0.0894697656479928	0.990563172110812	0.330787722486646	0.589974231292626	0.788579359046608	0.303556201503462	0.366547355012070	0.476544031844512
0.531320593823478	0.482682608409977	0.0389867518705526	0.0168725613865421	0.0359739482643331	0.683868904601368	0.448441628116663	0.337634758038057	0.169023858489894	0.0624258307060944	0.344879154876224	0.589259139881740	0.734322494710277	0.00132518732999998	0.272057323931626	0.371870003478377	0.0951201353633917	0.394887187027547	0.0677663600235583	0.346578656272046	0.247622895794110	0.627463255275420	0.255276150540686	0.178979663970527	0.345012723767386	0.399144496957765	0.702493310518851	0.350334972370978	0.108381938902938	0.544822873295132	0.624344487792697	0.365631823822597	0.460675963801908	0.384167139959912	0.648191430213902	0.251921146602612	0.492360410862904	0.273588727531250	0.748568876319834	0.283921620518653	0.641626537006817	0.525545469059158	0.231312644585897	0.132351892419507	0.00213485269661073	0.261988205089711	0.573674519752395	0.308429161687136	0.294389284380373	0.168956386768081
0.771823409029723	0.540593438643327	0.573737343270870	0.273600648914733	0.244188603664770	0.0612550042465047	0.0601358960629143	0.714485422393084	0.516259520764734	0.112891635044756	0.528588433738366	0.746513376415927	0.624106724517336	0.933362692363628	0.270312210647901	0.471199624982974	0.421749930750414	0.848098576136045	0.588447099875164	0.439025116132215	0.558836222484915	0.249073020784357	0.338210538446273	0.930157676762083	0.566730523514755	0.501780101015164	0.827724401290021	0.853070964877295	0.191147626084440	0.828522922432492	0.618570410028395	0.844341993948214	0.516482424624236	0.854919657378094	0.418920045660257	0.345676694092750	0.115996741109776	0.825035018109729	0.827689149319604	0.0621548055620106	0.542010548681340	0.777894154115961	0.290839604680223	0.795207174164586	0.488062357011724	0.722926776104292	0.462709724817610	0.838363631449821	0.0137636821770648	0.450803578373141
0.218307793762425	0.827766237553501	0.831995100045097	0.265688162019717	0.325703937292563	0.435089179605381	0.862248167714022	0.943189656268550	0.450040526739446	0.271070885198414	0.199005721890838	0.629203566249790	0.611432544471882	0.805227911015465	0.145662524666529	0.0506123230319325	0.668690350769282	0.298034683390970	0.0447168961046498	0.165706795172283	0.988742420147782	0.132464465770570	0.326934723397116	0.896938111783210	0.304797311707255	0.739372340425391	0.0675466205789626	0.994445563916437	0.305116334055011	0.0557671746460329	0.193896418762122	0.991201128297301	0.443529208450578	0.0100008135760605	0.0101716777127786	0.363793175627695	0.397327247701649	0.803284766906889	0.884361543842907	0.612819035967142	0.380967652729922	0.398429847356426	0.197371567331388	0.681185014005025	0.216159701513552	0.446174927212462	0.135645193532871	0.522404726842201	0.937994113867220	0.522702862721364
0.854152156744887	0.0774980877223431	0.682754855686427	0.0155780952601425	0.896672365892021	0.297311639672256	0.258319239112795	0.259968569279712	0.323798066150993	0.871065114594723	0.959423239261246	0.572320517701116	0.572846225013422	0.454638499829177	0.500902233478353	0.0828110274343087	0.769820298219708	0.512315477039042	0.741996520016117	0.851521329739504	0.816548949873743	0.724264020869529	0.343282272245567	0.0107567124855715	0.336503320083796	0.493572738305206	0.548718012005514	0.435446245604103	0.235998941812745	0.312288582030993	0.789635884586046	0.176265996181081	0.956623911019116	0.914888931755855	0.494594665660385	0.865386091879748	0.657549315874444	0.748434762743489	0.364930894162821	0.211402463542860	0.134345830640835	0.442720865464516	0.393908209453931	0.318480296144007	0.257815583721571	0.378025763675184	0.271858669608238	0.746024127850461	0.338654918959295	0.134776290915307
0.681033493548087	0.993829274235609	0.752234093157446	0.499729584458909	0.152765416081653	0.593093963744663	0.924868048914110	0.792190249399323	0.0689567912744741	0.892844657940351	0.480109224752124	0.226806530248399	0.561618298731649	0.806727047163165	0.762929539401289	0.418906531228912	0.216227451256216	0.0691357024505868	0.143575367213314	0.381761767482289	0.192394365432946	0.287878010959449	0.276134748360588	0.172238839072196	0.697193967782816	0.742299333223829	0.947041185500149	0.595005389381198	0.490349220966186	0.127639495224186	0.533145503929486	0.120334362800611	0.619601240271653	0.667306629966615	0.428758419365572	0.524256979666940	0.726984321559902	0.882998597923713	0.300210485116502	0.140725974327997	0.426230676870966	0.959241858466398	0.572474682507411	0.917298187869833	0.909883272614086	0.409054143050875	0.504391739234078	0.00367157328540413	0.166475439742286	0.995330467912333
0.519938434985324	0.971874266407583	0.624804786107967	0.657769134043670	0.548612568408917	0.659501154935105	0.766540250225179	0.849883528692320	0.679021142061340	0.331833976680029	0.408679068583377	0.532868321995290	0.163585480911777	0.0712976890673684	0.280212209264439	0.504128307452187	0.567909119952167	0.215703328907095	0.0615343267654016	0.0568144198381941	0.206640702094589	0.897787450972298	0.158222882829821	0.186714830796184	0.471669637235118	0.611880666305418	0.752284117781719	0.420523204125596	0.512111700054665	0.406805228030828	0.829736266714824	0.880513261807200	0.335701862289176	0.904152756448533	0.585431440083538	0.886104717706306	0.171994204323481	0.922921648213330	0.820411193701710	0.225944598304916	0.0331112721292967	0.285821753073962	0.691711290752977	0.413715414803776	0.843265930861820	0.168244314435650	0.542687802423027	0.226422057146507	0.115165007913151	0.997245891393456
0.513786673063478	0.216015974055958	0.710145938842740	0.839466613838032	0.406387188175046	0.706784162727051	0.894765223853448	0.491614236438267	0.692564426450504	0.0525947963448210	0.602754549691599	0.496664017429069	0.746845991869229	0.414439249212790	0.329791122286631	0.146874291529711	0.630107195836647	0.279903615455041	0.433103410773695	0.0675240216458100	0.773318349984576	0.149980837871923	0.596904554309794	0.778459302291225	0.308526761780685	0.0142451711028569	0.610043265897254	0.930496926230657	0.207498900226466	0.932033796836273	0.508269611427582	0.882861944832914	0.445860189990499	0.922992258260485	0.915241275352679	0.599162269796563	0.423775433510186	0.878840861119868	0.151409354872295	0.192640781903386	0.674947069783570	0.758860893288605	0.823464634066683	0.933185684162810	0.942326484248604	0.503892720864305	0.442280535806919	0.287612080855830	0.465264913609193	0.594706391775057
0.619133280641274	0.979273967079295	0.622371734331627	0.976903281373312	0.327856472484394	0.712481373610897	0.545561217123506	0.792977263792267	0.178322081123420	0.680099330754064	0.715031791935219	0.392891529666537	0.310852097474248	0.175457342607458	0.838263874726723	0.448736262155526	0.0152241861711788	0.993013322897656	0.232742544491586	0.468207186609085	0.708820362543676	0.698143586258250	0.920214153361864	0.241619974532732	0.151379381230353	0.913675451327260	0.935352410137236	0.446728210899838	0.572128500059325	0.704191395198303	0.913163864208192	0.412819183574591	0.745250170868637	0.800191637371502	0.0984754708966233	0.646040505360328	0.960366677222746	0.356724935035111	0.987689492390757	0.760008184114822	0.919328468679609	0.908082383606547	0.445171444251441	0.0743360524761709	0.939084362873111	0.717751216740121	0.00293107532790493	0.900239236049747	0.0184950890648804	0.449450664418641
0.199244713823991	0.810379344772746	0.205582742655029	0.972350393470940	0.446114221933341	0.0381694132199244	0.375365487564265	0.0733657766723901	0.819899475528978	0.690419744739910	0.228504672480695	0.697957150723667	0.509912144918009	0.397174107536987	0.402629279527592	0.459066839028416	0.635580080020018	0.855737091808850	0.173160915060157	0.759130360429447	0.785263336357606	0.869795087439995	0.913626188157050	0.786526014511586	0.206710504727295	0.757673834871819	0.998525525528641	0.412819761082129	0.754594964688192	0.895450678573034	0.698931954544355	0.179468998667951	0.553844960307913	0.870957834929213	0.0584991539921753	0.602281888383098	0.211163932717896	0.486784171235373	0.124664799747269	0.963026195453847	0.388825812332234	0.291378106682308	0.627249875621471	0.389916148465245	0.631481839308802	0.213623239025109	0.777864733788481	0.971880092344223	0.552333747705417	0.930691374620261
0.694414843701125	0.0114793069480805	0.522579498750925	0.338038815152449	0.339412635626253	0.620468056165850	0.389853211360354	0.929742962353298	0.711718698379349	0.888380860488065	0.822714128588328	0.706675227659486	0.705406276613176	0.397082557098803	0.744393459041606	0.541890503032227	0.362525001118251	0.177528623458160	0.00438799064148521	0.106813164974323	0.598125120643948	0.444957597417561	0.391568116453834	0.630423488302317	0.131362403226671	0.266300832035536	0.486811427144102	0.0744630980363280	0.166177475609472	0.179003834368210	0.434416005073804	0.668470374577777	0.743795450774187	0.935985583073809	0.642566361148047	0.195471758134721	0.0284188098484169	0.317393991454839	0.716988857140687	0.199388666337953	0.528911740616252	0.629421438412512	0.843752104114425	0.491841861316165	0.469905753485479	0.0676043423894975	0.433289477271346	0.408635471544221	0.734726315825918	0.0235837335371895
0.183172900270421	0.0129470223846571	0.969559215015496	0.349506093622382	0.775874394368766	0.765096854028489	0.872336049692109	0.788244567273966	0.0752800177982069	0.413906296149745	0.450667269167212	0.822703167536698	0.225991896581611	0.557125768368264	0.575900047677508	0.415170623550719	0.202078224793525	0.545882920596555	0.252159577085885	0.732193410326343	0.394407278627631	0.286026176621525	0.206986567712029	0.759122717099185	0.552298460871703	0.271413482011349	0.451152220248859	0.439482213513625	0.189350052737862	0.426003857335498	0.395972573566037	0.661554490346382	0.630746774373078	0.884852306816430	0.415609771862393	0.447863925033506	0.213084944345427	0.179780654178373	0.0888109173526060	0.529825142090269	0.440314542883479	0.0650999131388160	0.396976798359480	0.453592366359274	0.391017234184869	0.0690949129808741	0.663728507563839	0.0245877493775465	0.578324166810005	0.418574970584773
0.524872991351347	0.204615183806066	0.118098365827520	0.735176572343711	0.298154435686503	0.575785665999728	0.676571816666683	0.539315460810293	0.747975127741663	0.512259753697949	0.0783989250061097	0.526928559103698	0.0173732317778975	0.471499754956289	0.630160183059505	0.0244409141802228	0.510368720220139	0.921644086691459	0.742839884379518	0.544161436377628	0.153741296624396	0.411284120543470	0.876312016845356	0.293940406164965	0.918159805934105	0.191290516633927	0.586640799724181	0.279923016287049	0.816842337988504	0.242950104015921	0.843029900728420	0.635493040933356	0.164434362827199	0.186031758747952	0.454799937526907	0.834727227298937	0.0957149627164140	0.0841201779071727	0.356706422083709	0.0196866828379745	0.256894711563928	0.0301337207111692	0.726585072430705	0.489577208141945	0.376633692789190	0.0944889939529959	0.858483193612865	0.275001070664768	0.251408147652597	0.413414977090991
0.794972645370042	0.146184882906525	0.0853913137167401	0.582253299790955	0.0948242422768000	0.610333455247693	0.828232548429618	0.889983233499388	0.410431566112767	0.852175159042405	0.584947604182690	0.702797830502659	0.199990837929963	0.722791705297914	0.376684454288706	0.185870405688828	0.472049836412663	0.469838318847947	0.0969451180870258	0.490724236823893	0.363726713400211	0.461834598557924	0.0924690905996354	0.144628194584908	0.230014132084484	0.394329331181344	0.752495719602648	0.611485846762790	0.264395291606512	0.516450822670379	0.920972603884012	0.292479967565444	0.600895916650063	0.335191979919433	0.665657439895610	0.0677282745458665	0.524929687273934	0.250627197890862	0.388115758319025	0.434534142663977	0.00283499666213982	0.747696554034586	0.349546454783112	0.604071648170633	0.329397109824351	0.755357993207347	0.249765872596967	0.0756758731762988	0.286534867163938	0.333415287701461
0.286593469990474	0.678105122986641	0.487216017045184	0.613670535331024	0.321365821975942	0.582228972821191	0.172047206075355	0.337720830335412	0.862481635240448	0.463414518214157	0.980308929349008	0.651301554038947	0.218870942277513	0.134109948451174	0.316636021279100	0.0532323669590998	0.646907389422243	0.508551181281653	0.811934632095739	0.124064007875412	0.752028496647789	0.729278224265771	0.556121045831253	0.820577137635797	0.971089475984084	0.682172678995426	0.887621698681796	0.297252901393806	0.0656812740120387	0.699259701252302	0.277624830210671	0.699564616916136	0.392184198487557	0.531038056829760	0.645739661518665	0.323207835205479	0.640877138539666	0.636642189466236	0.382527128146320	0.610566224394187	0.829686890588342	0.553704861537416	0.968482577487047	0.803744118055655	0.212248243034577	0.802209219333489	0.237707799394807	0.312841080550294	0.917464173865126	0.988268691151396
0.443715375318057	0.263537635733455	0.989895865691574	0.393586534313739	0.262205824862455	0.369646319268655	0.00976499703288958	0.833733188504921	0.398524498571886	0.337845537576328	0.0271964651963196	0.936129595418896	0.0554695146554503	0.0578219938614734	0.163894594774099	0.374744295191951	0.466816708389563	0.599402326573792	0.786203176600146	0.620774153646573	0.172435702476237	0.403689323538838	0.161276582650999	0.811284212133341	0.702324744507012	0.105682691409083	0.813288397813020	0.918894676616454	0.355108638289215	0.879082956089380	0.310239101182953	0.101401928808900	0.592851972385633	0.310975919374942	0.600180442165491	0.173142981220508	0.502746978452659	0.380002915415076	0.989780908068440	0.216448719581953	0.438553433392434	0.746498192209336	0.516779149533487	0.0439096095471970	0.581485234907495	0.613708621857924	0.159658011304893	0.677082128300114	0.960331582291485	0.830164883706129
0.0990192394683678	0.810619517064890	0.372395408813831	0.414974942731464	0.304655639216229	0.0773734096726642	0.214870246739410	0.935438843408767	0.0186341652251080	0.549024190233852	0.817667644305481	0.254690942074136	0.363162524247834	0.528078156742734	0.544169544638422	0.114482742973879	0.691286902633802	0.198847469562828	0.0927544011970487	0.838015389610403	0.167290509733819	0.357398490738379	0.163522359786078	0.451778662996473	0.903970310513133	0.220050959016463	0.945912965688315	0.914853983844872	0.501405606191004	0.884631040211417	0.102093154853992	0.399086513683175	0.141432594793761	0.639064145439125	0.854859808022712	0.113792747739997	0.562235988338099	0.835583204114805	0.0248397661354632	0.871996720542719	0.334231044777497	0.268539536161749	0.742022795263009	0.213324796531449	0.748547726660948	0.0810926530505065	0.678175924178622	0.232334306617878	0.101877103157873	0.465678476460038
0.544490521960055	0.842334000873003	0.270014946609694	0.952286988578785	0.498394916803287	0.796905517685770	0.616297840371876	0.547224273703945	0.814827380599582	0.583002019677188	0.575649363612459	0.551680890674433	0.374066413289177	0.973089929684712	0.0233517781614221	0.484212495571011	0.286490577226815	0.405004881745739	0.0225492931853265	0.415655919766399	0.956129453922503	0.361113608039238	0.287413107307632	0.800553042040080	0.359325695461716	0.359096847719677	0.654347817764046	0.378341179887874	0.906679118057582	0.154801117783986	0.561769165541242	0.288572840023780	0.409838912922757	0.755692305609485	0.110095352843704	0.336061036582555	0.651222158118760	0.891436287142533	0.737394863106480	0.886790725108025	0.189095526538345	0.283423746208674	0.580119777115539	0.494314874785427	0.873743257265213	0.162285037441154	0.317898738699153	0.700495607956869	0.875999116590876	0.193224130843206
0.968391062782680	0.282296207582693	0.191786706765043	0.222615272978361	0.500115953156444	0.463654528909024	0.432289676729246	0.365055168872254	0.952116769228317	0.523149519815759	0.116263357825245	0.732695944671138	0.503158906258418	0.646847771132383	0.472252049065091	0.907297334166063	0.543704195732545	0.514933696233387	0.551804191377100	0.631498668514882	0.722256678911195	0.402918406199921	0.566077728029751	0.787997397858128	0.00408562119372313	0.768763103716682	0.521290162269928	0.998637396377158	0.215509656392893	0.833736195114042	0.659722421557886	0.334069130803182	0.725767589174155	0.342955084979485	0.492740650516454	0.191471821342536	0.197727241178926	0.814873886737038	0.305646279410484	0.416299800919026	0.328677876529252	0.402123988325673	0.123197379153520	0.339167057795610	0.728203265421111	0.503859282437532	0.0801448100167810	0.792115135225218	0.388383008439722	0.704028942991303
0.667403167325094	0.410104008664784	0.238938345951042	0.132882228212442	0.188388804448985	0.589433738618521	0.632285563029782	0.230954229373030	0.290126244574018	0.131999632400318	0.195221549792264	0.481661311978804	0.544903596096541	0.760268541077580	0.603966158912370	0.393645857980729	0.928934919028527	0.135978329929263	0.220378823791789	0.553192982236013	0.247183309370985	0.788471834801765	0.999198576663844	0.801069804405251	0.964260332676805	0.390156413896061	0.294097680900049	0.782834050972847	0.140249729110868	0.823061531895131	0.602247781873583	0.511489449046382	0.608831743431899	0.243429873093350	0.733763179113823	0.214665727847800	0.593359744958787	0.698212949533516	0.219848854177712	0.798200020291418	0.218457241194010	0.497612277922904	0.310632359050276	0.560739621504742	0.935530161558825	0.589177678522061	0.0140608838171746	0.910464109926786	0.650729015269990	0.0800088357333023
0.287457535780765	0.0178205287055202	0.796254841081325	0.469590567551065	0.0111098829516463	0.489312737909336	0.553972786255309	0.378113420977438	0.251922535948221	0.00758958996901271	0.936904176492762	0.516420341351731	0.415260452622343	0.0567675990534877	0.648256758892498	0.0541926841440901	0.375463017090188	0.954242956294008	0.993624043829945	0.542258369795244	0.129061136686528	0.523247161254282	0.0500191497072580	0.0979788532696644	0.242821067615141	0.785597875836758	0.431560827184905	0.777370357596112	0.871247769494005	0.302338848842932	0.933340649907871	0.373260137218493	0.563251132097044	0.289676795686126	0.365007370932488	0.863450691429337	0.293432673857859	0.858594617828255	0.590759886429410	0.285526150064361	0.262182385104487	0.0408246985339229	0.465168431009613	0.151913428027064	0.448082215539286	0.834063929002636	0.753471041665624	0.906731950230442	0.393077579628408	0.467545472212262
0.499096053749074	0.667779547231714	0.889961073410128	0.768732826974567	0.842705584405475	0.0119185416450510	0.295135727051646	0.755639305955679	0.310776057857933	0.370690445216630	0.425417007527143	0.980285721689181	0.0762505123805815	0.909555931360006	0.978956429660718	0.739600000616481	0.144519900432289	0.0313097341714342	0.468196935530055	0.596644642732109	0.168364129255059	0.919904241165361	0.270895487378539	0.119160842060448	0.736794034609609	0.167920015647510	0.707325104689076	0.419642252518665	0.656974343325318	0.235177585481818	0.574734785838416	0.335392541683890	0.00813495185330959	0.791110310008231	0.968628528453421	0.528178388594131	0.338598222906377	0.542586103721258	0.635915138073914	0.948708034021862	0.925555665196342	0.630419685994875	0.697102280936010	0.351948379652150	0.713322308957044	0.537716142457288	0.463397367854661	0.714057592857961	0.985117660205092	0.453205965952473
0.365792015862333	0.685259968922997	0.304849498018111	0.945132473588870	0.950084510428481	0.460488718230560	0.901730632813947	0.916238388790163	0.654937222124967	0.411624445635267	0.589625435276491	0.792044676841295	0.168836105777775	0.862221558609750	0.289461105903170	0.801009790811312	0.660655645873926	0.959177721090707	0.290204349062402	0.187410141273366	0.644973357995866	0.946360865677280	0.606298949940189	0.234734901090723	0.373125814363512	0.527844425718692	0.0422025331237914	0.988817799693009	0.625441112262252	0.224378483586269	0.546065265660411	0.0119760768928170	0.140151307567480	0.494834218165831	0.146981700707423	0.0444572826241336	0.240966783886821	0.771308279333824	0.778760632232777	0.138663002238820	0.851578940594887	0.673085725287003	0.267645017906618	0.468327665614993	0.465248914452727	0.497972406635705	0.179125557833028	0.0233272692496683	0.177918011812011	0.684346370338431
0.350043653706470	0.347382198803285	0.363859049131985	0.257456513333965	0.712946035458762	0.579367807031653	0.998392870114128	0.310249066927738	0.806457614717733	0.982250113867651	0.936583502175385	0.894616306793395	0.406787942896817	0.751637678889855	0.102159816885851	0.0811198184926828	0.445318258283469	0.895786116345100	0.563147170739879	0.169201331518248	0.0666464686546193	0.677398357403257	0.695720266610913	0.569556076794759	0.201459775762528	0.671993583785541	0.0129486930274025	0.482514345660509	0.0308183780661403	0.896107841548375	0.620270668612027	0.450719443323215	0.707811773197957	0.00272356184371525	0.273921966585863	0.196867561285459	0.969564183805623	0.583017180344317	0.0554175984798719	0.326842555602464	0.702319280600828	0.706117253239834	0.0314859723974317	0.357403011531811	0.0256758598526454	0.0130920282801357	0.300611692886684	0.876731664624753	0.258515033165304	0.932140725213219
0.602442648909401	0.224673223767738	0.120322720703483	0.583138919672382	0.0296489317557229	0.656626122862372	0.0348898646799732	0.758089741338306	0.587664915489274	0.00359358464147985	0.501697609152547	0.769022072460701	0.962820868909328	0.424340480759659	0.857626306759270	0.209543008557046	0.793733732176595	0.925493507027433	0.796058923166082	0.143073616125202	0.879873887837315	0.560357940636017	0.548737977253194	0.812041979616479	0.193804295479388	0.168267105521564	0.988804186804491	0.812805702525944	0.0281113622228536	0.217502905089482	0.962747919048060	0.896744964256799	0.256975524893978	0.942888081759402	0.742284803156895	0.960924523926072	0.845442295009564	0.950735009011244	0.897176433862531	0.269063945419356	0.793346230879111	0.199481405643823	0.805027839778715	0.441707043433789	0.894012677175446	0.518129074199306	0.854707930680838	0.831625733413553	0.792917135161420	0.177788686794387
0.743155411574276	0.854092108618113	0.482764439456021	0.608578508909675	0.546173039263890	0.657614792184797	0.750370346821417	0.288302590230592	0.688228644974601	0.365934584585673	0.634149452935476	0.832251178044387	0.272984170586230	0.424765530456203	0.310121681745356	0.564816673016505	0.938153849397713	0.918865204651899	0.852001612946629	0.237130108411393	0.538531669772644	0.802892891997843	0.145645431907718	0.767990343583133	0.486655958185265	0.671314110653456	0.447212500597444	0.213945650901001	0.771031803133301	0.231939870689430	0.467186675253933	0.207543001992375	0.723225000535238	0.120675863030609	0.845185643618352	0.166674769853333	0.425494080040372	0.773520448866373	0.196381844592882	0.622452656604763	0.257305832292392	0.485800084079830	0.498023614802268	0.670587907340645	0.251594318381054	0.264366543826788	0.463074583225629	0.344134049348826	0.254970072496391	0.0174367559164967
0.367659337908945	0.840529859478557	0.414713277672206	0.540203914373634	0.768362901833245	0.647468566034735	0.773111340754368	0.910956840053340	0.843980074587754	0.154056482349025	0.325338597897222	0.588266573304694	0.455227617085007	0.647466615867500	0.832803060908480	0.278159392661670	0.810449804266310	0.995432690928211	0.365137712163543	0.484220080799237	0.358740016658796	0.643791592563936	0.452521952554140	0.939964122889042	0.767242045573138	0.326756971010311	0.603050479942625	0.465185888456291	0.455411399645666	0.576992739634978	0.520431900975115	0.781293780241536	0.559418914908943	0.663493766187906	0.590904980683979	0.189017880780118	0.0807388479115663	0.776653212888503	0.883693045854586	0.781185524885615	0.849543029658443	0.600483376335092	0.276377053109481	0.113593515802456	0.640553619272274	0.169009616654741	0.994284115179307	0.805237961243281	0.460059303696428	0.420326010441345
0.166700552207004	0.935863736140458	0.0591058203451011	0.0996913034596008	0.146547286435264	0.968995948378139	0.439799122465928	0.0874108881913248	0.879540784667923	0.0434333253953052	0.397222699229660	0.417436389274610	0.230205018588221	0.825918993956720	0.344197230302916	0.946853702024340	0.992212312163832	0.618299986974814	0.394036817594862	0.528516512214617	0.365602069688857	0.197898923328676	0.770173345631404	0.0122620866560466	0.743274368776469	0.717626232889102	0.313800572462355	0.516909892462567	0.439132007383316	0.299492109929771	0.869177324534656	0.656556956220270	0.335350157451195	0.0109891504825010	0.838677724112621	0.822899763735784	0.337132523091298	0.287677976117416	0.323774982264654	0.131182866086274	0.552566273996321	0.718801641762933	0.402494206732215	0.0667367415551085	0.150228643183341	0.386848053932214	0.525059968099290	0.276047285187796	0.230827919956508	0.00532228005023561
0.591678625167821	0.308887662364340	0.943135598813054	0.227530843579567	0.343177825108250	0.103645458159010	0.535986082527550	0.370363175142118	0.0206734977371987	0.0869324281668353	0.525708328502049	0.0231906747866107	0.451857918833637	0.248296133774203	0.132717982357306	0.673185139279006	0.369814169052006	0.638711448707263	0.191170091142375	0.625857742899661	0.777733168050217	0.927518594947498	0.0985569112718795	0.750297996293848	0.841544101146367	0.661874684673799	0.991511876493876	0.153793058339871	0.355492752686270	0.323221785244495	0.427087856376332	0.937197202153299	0.402924846330207	0.894338201869658	0.704493438415071	0.740847498946269	0.781037788596089	0.440970976830964	0.228443009235481	0.985020485099475	0.496115990478721	0.286138783010134	0.988139856445199	0.695199438956741	0.663559374602847	0.0671945418542371	0.268616668246753	0.857526641193469	0.916334402079229	0.763428242242119
0.587368770410000	0.895336657976233	0.248700492351528	0.175497030296291	0.322201000508963	0.194781288338417	0.576217349483354	0.0878591222901826	0.581838062159710	0.283565097824195	0.436234512594683	0.549320565765049	0.795235322032513	0.767664234267944	0.523450709445728	0.0925226475363864	0.263316033706447	0.604338153737180	0.0687612702455418	0.0695628874422417	0.816991822196560	0.636513199319013	0.244442117953156	0.586257321143719	0.242360495039731	0.908413998210905	0.404436454894857	0.315400870198974	0.243166847705302	0.313591664357337	0.502528250765587	0.830175917324701	0.813983134256095	0.554754361538004	0.185958456132492	0.0295857760133857	0.799387867489106	0.906173221483440	0.450330705225956	0.624483042450433	0.557701121645913	0.909798373293785	0.352536919316961	0.893139355689661	0.627363363131764	0.682651714932617	0.947117291205826	0.569260939563854	0.0891897268042758	0.661109893274668
0.697279442805457	0.975083420324234	0.132761525780405	0.614454088637231	0.879884199710188	0.860791593917661	0.603449238122872	0.100036457479602	0.431734381958701	0.129252509558792	0.159898276344088	0.959981898383031	0.153222902052443	0.963871008633408	0.669881558739467	0.270203399074695	0.890031863142429	0.195854685608659	0.394919252267852	0.416740016845072	0.0137672964094472	0.174902324361534	0.678372821322611	0.451595841640400	0.0803572136146454	0.723023138556558	0.399075229893539	0.955084839810605	0.431273555049043	0.723389269453036	0.226116576023932	0.267478816783198	0.354459464585013	0.450302580823329	0.920979547520223	0.294568794463251	0.976852002649439	0.327479984884449	0.124671616237477	0.583108720118614	0.985428415932914	0.879808491162012	0.755935818124822	0.634838172267972	0.213253208789725	0.568027751732030	0.717901810920114	0.195885697227801	0.0652741709768039	0.0979477770535249
0.340415588675669	0.296853644243519	0.822522425706199	0.974385211407359	0.483194364085312	0.985573873227572	0.699090470468199	0.0392880531895318	0.823249367197505	0.360308077718873	0.744954028758965	0.147606492022917	0.266555133692555	0.247471416420468	0.270832383239991	0.253461165894705	0.611670798877278	0.842183874548268	0.555402748570999	0.961181252381522	0.446915989697160	0.0804544530442567	0.868947281617432	0.168857605208193	0.924200608143710	0.187656967821322	0.293675745873082	0.346892984007902	0.690694020193517	0.899966830345564	0.477270209850853	0.0755692384724152	0.453022361358138	0.447422722602897	0.268635124356493	0.374999374663706	0.970098371805735	0.444617357803653	0.651435982230641	0.0991538823765163	0.0136729662687893	0.642492720620185	0.946406649386110	0.371778232463069	0.746079105681333	0.337153313088815	0.171247914034125	0.0275457226273378	0.115336697010898	0.923235345063576
0.530871922817103	0.243188731507835	0.355028987939271	0.838370377407124	0.0330838083772898	0.345464207271530	0.417606323103153	0.389249975905619	0.729806364606454	0.908923759914642	0.608818119109357	0.404147448752648	0.572791069474662	0.520332219291551	0.383564748070003	0.236303505942343	0.614669122318368	0.248126962503003	0.115709934788861	0.653577088460726	0.429710124993749	0.529660797412511	0.0335685307491910	0.453565014443766	0.671242052272506	0.994784383086213	0.524287303559565	0.941612679649114	0.171286063026334	0.922924072419572	0.213138684004443	0.804317439985761	0.706962724689734	0.503308503709807	0.913508269625292	0.635649301018025	0.617682767506993	0.479526700384565	0.0103003058677070	0.265238940290333	0.866154604078145	0.313364344358259	0.168475373926397	0.485401615282071	0.713727075487143	0.288933403445162	0.273330756002765	0.418715551841935	0.621268483361011	0.452284080562933
0.196268354222486	0.328422405249687	0.0263563582186687	0.582266761336486	0.789369543491445	0.709141422224210	0.887212981990070	0.382753994386749	0.269971571957430	0.634923646528706	0.106970868107610	0.862329917867476	0.244726748040022	0.945750951168093	0.261401354055802	0.586082457087909	0.980106373130903	0.467347987456555	0.688005430572607	0.967995339403255	0.112550566212673	0.284441887582738	0.298200157535708	0.612355314201754	0.0878003824200060	0.774501295725168	0.761851279942941	0.695755234121502	0.584598105190883	0.0879763985167995	0.00271466857520042	0.671181967016330	0.967002569799790	0.238423798050129	0.770754618146881	0.262826576578499	0.0968787397770883	0.735230715238213	0.554373083308839	0.496097388258545	0.659021952079944	0.468541840912745	0.436946950065555	0.533825164379418	0.0153086524334366	0.548492242584443	0.278928270386562	0.532381395738968	0.784502378254824	0.930942935758659
0.939446995453642	0.724899074393093	0.367126031415234	0.186507698507393	0.993737019606562	0.766503176092948	0.0174403120583578	0.0741602163983149	0.340144258419323	0.218308975520777	0.364865711041167	0.483365327511033	0.919674041798821	0.888724954682508	0.615761241508055	0.835034273162759	0.336652081117937	0.687541212048109	0.0334169411185941	0.361694975325946	0.0743592524155178	0.577724696578853	0.0926632509180588	0.0775404868171988	0.0664925826630493	0.110540958451339	0.234488533211908	0.709222744272769	0.638993866948673	0.433140819566500	0.147501947743276	0.359141559275860	0.791175857023754	0.399523393301606	0.350851239462434	0.446753269559282	0.960573086967693	0.0150687200250820	0.881432659538614	0.507414858876262	0.815766806766226	0.598964822177212	0.643020681979074	0.544173649450267	0.00402128815306824	0.757294956476948	0.469847000006723	0.00204027733320267	0.626152428174344	0.484950638832217
0.186872516839017	0.423679091680905	0.499399172414195	0.160212330822998	0.121598661685553	0.807333176262804	0.829493762018484	0.149085632126024	0.600471439635071	0.754186530280158	0.189458917242129	0.226158451802352	0.0624247841694764	0.206677179716581	0.0157371920164704	0.494264529711713	0.980141339512700	0.133469724673235	0.746644039780520	0.0839666427992986	0.756888632341157	0.776394067338754	0.623590476446628	0.973281350605568	0.295476868649809	0.492100435957366	0.826346549394039	0.111957412724576	0.655681927247372	0.498055058738945	0.814463305533210	0.404561844617930	0.450362684702098	0.291471674933579	0.763518115296418	0.698157542817563	0.501438961054971	0.0706378517965621	0.807416694671643	0.389013795009406	0.769236568669875	0.644570165162040	0.0745008188307669	0.933193348504998	0.841593904417655	0.0871533646295312	0.0179770754178520	0.821194103160205	0.539857551419535	0.806852523027737
0.369841961892826	0.0867610986431255	0.222982038118488	0.419555530306809	0.0256869118236009	0.465507144210443	0.0344134520161816	0.247668996936754	0.548286860969046	0.235356401437081	0.502915290939246	0.0212796297538709	0.518220068654461	0.649847840299827	0.100856331655863	0.570294905701375	0.300639271124274	0.471853724721580	0.572342990109963	0.620711363658136	0.507231793191195	0.121109858906881	0.0615912675972353	0.896967291665082	0.557672414845647	0.0105646424201933	0.508477525104780	0.462636246427513	0.469193916262342	0.545477216929897	0.667848652651447	0.967179666619103	0.852286770032085	0.491787738572813	0.165583400398400	0.739551950765079	0.860734941448040	0.697660919740539	0.0641434281570242	0.843013466068936	0.527560615821831	0.891521144363802	0.245954080151335	0.0468154423772575	0.447254184059650	0.673523655888841	0.657105380567405	0.730237681734158	0.924528252766256	0.695038003996455
0.355711890839694	0.117854410514601	0.927915903027751	0.169860241349899	0.753137921144664	0.470022952394268	0.904132270802589	0.709365858514930	0.827216284475803	0.354743424605633	0.942134914313513	0.191974965078437	0.00287875906442781	0.546203212453487	0.959615574962618	0.617755614899917	0.973345741372093	0.396579659572551	0.723858174075649	0.397282627671610	0.955078974852675	0.316921087139766	0.324012998652382	0.388446364524917	0.953898747553503	0.248898221642090	0.906795190665386	0.830418415099804	0.682540077984036	0.743634790645400	0.0104896523199954	0.712280388409617	0.365455751603356	0.135129225704870	0.439005104489131	0.0101683923160469	0.827768415958274	0.338622304316732	0.280071232050490	0.364547908243937	0.387744911166990	0.772628582843738	0.868043356646646	0.760213113345397	0.565223116977012	0.0374669202157126	0.999332006166134	0.617578950889269	0.713994294114458	0.823200200516202
0.572007783003604	0.935133405851931	0.486803447142086	0.633406492343538	0.796193971299776	0.317149525534156	0.678177027389069	0.165696760655720	0.623857744681190	0.246680375180176	0.0544638206309709	0.755555016337932	0.464025542790913	0.769152263041894	0.520166992273296	0.790618764743193	0.138521043085051	0.285867189999599	0.0291121655942673	0.398647760574264	0.511518561585203	0.0625067158579915	0.866932059104221	0.110472982081202	0.0312916479142480	0.923469295265349	0.120283263576908	0.331121096812491	0.212821101678000	0.981244413438388	0.370600752353127	0.0722477148473704	0.999023090802282	0.943429161940269	0.235636312340456	0.0111258060457877	0.112276589154948	0.989651735610636	0.842646463086370	0.509466105779625	0.764069890212583	0.995423966145335	0.556613643920991	0.486292740779428	0.326716806617124	0.943695785666517	0.272772776473060	0.989740675595212	0.690274827779951	0.620069315041146
0.905263373147659	0.895206208587449	0.379207392748944	0.851790275072479	0.869234637712590	0.313037106109097	0.576640046656646	0.498923990179993	0.451956090165973	0.388420746533009	0.126058582783941	0.259236238152835	0.564572052554595	0.777056995862520	0.320946106202041	0.866471901173935	0.313161159833535	0.235649135132189	0.106400356115286	0.809637631364607	0.784935914814346	0.714101900456778	0.779192793348047	0.0396880855129722	0.418964678854649	0.614653171355808	0.601646152286106	0.100412507130901	0.652309597591152	0.668835191020729	0.612897764411884	0.305415811804788	0.0837828487608321	0.919490540350698	0.0281674341550336	0.000643500201036651	0.610160889194591	0.0682059522454782	0.356157899485496	0.678412395302316	0.183786704006936	0.148634283169738	0.817647318349773	0.323339967367727	0.407538931717263	0.0427898260382966	0.974973157160785	0.666919188235317	0.968470201813013	0.473449140738946
0.272953769068731	0.289529536170517	0.170020521140091	0.0953095826598308	0.0995745600981841	0.924018512332593	0.542997469599637	0.796427251550185	0.932042242020590	0.885946721969788	0.789816332759337	0.339331109597750	0.0692506355323368	0.524430576227686	0.409633455722968	0.286264330431304	0.394400022963809	0.858451779031134	0.735582613448338	0.440654250199202	0.972778486463021	0.459640341992577	0.567335746401812	0.406927969069449	0.190289576925912	0.243229302948666	0.868000271258717	0.482328081354112	0.102895483208951	0.806262478113572	0.900766380495296	0.863207761857010	0.411706004158326	0.535095415099202	0.799912463528816	0.600329511741534	0.629525372519114	0.804822902338881	0.0187099568471251	0.303455273601979	0.750429567080940	0.307347762733796	0.0582264322278359	0.363638308896412	0.973236745432325	0.830290097652240	0.320420621702696	0.529782173163648	0.927859793705164	0.665709336197619
0.996498460967689	0.485338934550023	0.920296859813608	0.466003660200954	0.636358242746285	0.831168580433512	0.0930516510797712	0.887291576326419	0.375218007515304	0.941385927222150	0.965453000101075	0.869246097230082	0.236405775521396	0.495275682666304	0.0810769284110201	0.984782634212479	0.487983092710526	0.0695629927155927	0.132581035845854	0.0547791163564018	0.453137021242179	0.763647194351915	0.204197209888489	0.871403750741844	0.184290826018842	0.989328139163703	0.528469362580741	0.626066607811013	0.556899901274323	0.541650588401620	0.542398750738504	0.384499882958916	0.368453060089081	0.612050278296117	0.428359351310931	0.432006101482926	0.585511613771813	0.636855216217961	0.539130268308737	0.867095317335048	0.194147519713526	0.0558112131343957	0.362160496676094	0.723883152631340	0.0794187197384420	0.535832741565615	0.270119521918067	0.832601641546306	0.481220093927986	0.375363918486466
0.0222527046180980	0.311901290073663	0.131017117546180	0.602024770262391	0.681439205094425	0.557793899100233	0.450889377053872	0.649384284799785	0.199788983521565	0.136949793281651	0.361586861073809	0.929324968417745	0.400008383954459	0.442353470678512	0.905756327227577	0.272418690464104	0.604155731551366	0.0580016816718877	0.192169846418723	0.977508517260437	0.609731079206524	0.614858723676598	0.000940473131364028	0.426220743363640	0.121319185687004	0.927408828077292	0.508840811700016	0.195762827450174	0.439492889007543	0.222136335524344	0.00894771572643138	0.587581638217235	0.382653167971408	0.799168178448951	0.749978653813414	0.286741944365914	0.389828262825639	0.950328232193465	0.290908149961029	0.558098845031173	0.661048127208057	0.704417085059471	0.353285101949815	0.994839143941555	0.773640545883983	0.337269824590788	0.729616713778212	0.509573772769472	0.478677818624264	0.978926157041503
0.642043278250349	0.603100610981027	0.616576269680230	0.386672882230823	0.0566494146900491	0.839540971137636	0.948507564511982	0.357305399457222	0.202562108975440	0.0519275925717134	0.103452999704655	0.670649013989874	0.609223812746889	0.564367777579909	0.881000706415154	0.0103794352592369	0.203585503489284	0.215110343918756	0.241600007377802	0.542774038919980	0.0297317771452229	0.241858851541409	0.200262379983052	0.361670995615433	0.102904291369253	0.266021881066743	0.615673171400928	0.800375482856089	0.00358564324479360	0.314151751273194	0.00603953372165933	0.933293518977188	0.569565885347918	0.883336748031620	0.261809514435079	0.640505032911695	0.871376605739991	0.243967632359786	0.943403340959501	0.768845545762605	0.974721920982137	0.0774653452860756	0.106511109482817	0.881954697224542	0.740014635880795	0.612385736695383	0.856213360577394	0.912428726365669	0.288569838298407	0.302570882274584
0.597442460800052	0.800421073603077	0.974689310601404	0.431857500674777	0.0709330806172626	0.890863030581746	0.357419238973986	0.711881379434295	0.324717322406992	0.0421692978497490	0.201166660891113	0.622758263924975	0.897454903009494	0.527327593799484	0.554641685716067	0.208823804614260	0.378761298278840	0.632420060184560	0.232650614854335	0.0700750048908930	0.122051244302377	0.629503007958882	0.835727200071527	0.773100615422407	0.440410464244926	0.624815698371047	0.477954922784425	0.0314903698522131	0.283226394128176	0.603561688606124	0.779931881326658	0.0929670147128373	0.793261081163995	0.0550500888111433	0.435998745315385	0.565845248513765	0.269352616762501	0.181112182108644	0.348985949385832	0.626062050436421	0.421486469523991	0.982646365375452	0.147312075064186	0.617279435969446	0.0461513108787734	0.870050706134492	0.475880373211244	0.976913760795225	0.307038540591632	0.0392684507544664
0.794803209801510	0.823882272375713	0.235558255600334	0.960924867508286	0.872162911965692	0.881316365887422	0.843710804299020	0.109912054115480	0.625126480244201	0.224429718499418	0.430557039668510	0.943553892688913	0.710034826287971	0.434208625229571	0.306348028161694	0.819046861422491	0.0684995395025907	0.124908860678904	0.271830309810212	0.567822740902042	0.0565424032197941	0.143794586454614	0.732964066263976	0.119768208506330	0.0609340206242108	0.476985835013541	0.219792018019480	0.697710714755835	0.0668677570284103	0.159055698027560	0.498644752344895	0.828609005308355	0.0230638410606807	0.421163867782202	0.462308620107379	0.100095984089385	0.856946524333492	0.286629004643666	0.887827287964500	0.625773112353734	0.948136642409955	0.821602344539935	0.344371444566053	0.508193679818607	0.948124263703999	0.0482263886687021	0.535166670710559	0.106672318947776	0.867420720128309	0.595984059806652
0.530058785367380	0.714184404922830	0.642067545208497	0.465796446758769	0.200184008913310	0.595886984985378	0.581872737298574	0.122967198344898	0.698058879774768	0.956824850033139	0.683740044897127	0.592121016604947	0.251793498122098	0.728918511297974	0.904239412132071	0.295500100043777	0.977795499643210	0.278273938185394	0.0751125213094386	0.425385873973952	0.403899221950884	0.631688273638722	0.692897847633510	0.826733535353920	0.399323613483328	0.0340124974977628	0.626220143680691	0.531362301064963	0.966238700103751	0.205050315695672	0.891939315857020	0.116202632737172	0.337370738039493	0.536895512194567	0.0873554309885600	0.263365993329599	0.320062208370187	0.819609560388276	0.237695916597599	0.00628028275616221	0.477931143189838	0.787883338906800	0.746898938319866	0.0894423425729446	0.801783329844327	0.218646219967381	0.191003632037251	0.113854183767159	0.178636970686689	0.00552474973839001
0.524762771106310	0.0783959346684858	0.0299013644485818	0.501714487575420	0.547393255639443	0.353024263864951	0.861933171134723	0.767557320005400	0.729376937145189	0.435862527960226	0.166977426637997	0.955790131600281	0.630055815586185	0.709441255341269	0.229807289527318	0.115025470982083	0.0883021022374702	0.469451388224139	0.0345315030714033	0.777785042880934	0.963465278962843	0.354260782513808	0.900634351407390	0.611385750318021	0.705872675091860	0.0972739529067795	0.700390045968560	0.367651696370016	0.734775782779543	0.770881020121925	0.649352817318451	0.960628047659953	0.960850130310460	0.762493089454721	0.0915786491545153	0.558864180402496	0.347713778698978	0.252602440203359	0.942651740318468	0.0128886544246485	0.159601820511719	0.385928059719618	0.642679051356391	0.792328987855482	0.698079558244706	0.994030481953001	0.287795052601296	0.497043665889127	0.675353744725503	0.745927623263575
0.621798539383269	0.247860778390617	0.276752101226728	0.978945940349452	0.398033432325336	0.486443216125405	0.800891461738033	0.146217018504430	0.0293651657855651	0.751638404615754	0.366357325269422	0.611448386769678	0.740531668533880	0.458455125759449	0.611580726782003	0.566258761744020	0.277962147253753	0.749268267646438	0.323964071955125	0.685879890085062	0.756681129600071	0.952262236800350	0.651503419163062	0.205975326484772	0.528991431101289	0.985636513592524	0.519856747783883	0.971973413233097	0.291613428544465	0.340495441215296	0.204927207088511	0.431238028036967	0.492587786234689	0.692772038535434	0.390723010004113	0.202525056455821	0.479826576908275	0.581172101272928	0.590429501661634	0.612399003835614	0.930615509226207	0.417931892379181	0.0287179845882338	0.465745029580542	0.408684059067728	0.407333577198551	0.794528080617444	0.961944493536726	0.767363250312508	0.313524685172107
0.498749705931355	0.275568994387429	0.345985082767271	0.0722182057096176	0.488795914624526	0.798566343218652	0.547829222503261	0.0886912752548557	0.672804410550133	0.526471710860929	0.680480232906467	0.374134008298651	0.161906021548469	0.836951651446865	0.150790761751509	0.346885701060304	0.360840381827437	0.593954508619557	0.114504487338947	0.101362847018359	0.283288415767732	0.483863573552598	0.820991936460734	0.913089731526831	0.260135461731149	0.197616526770028	0.541890050455901	0.846520115446693	0.355876284223379	0.789123735847524	0.111787322200907	0.751813152323720	0.0141997521559160	0.709329396842972	0.939148778847137	0.0683057571371459	0.0430731610425288	0.786146394748170	0.290437839521228	0.0585146684129392	0.440213027828883	0.490626469610794	0.935303073833205	0.393222809398254	0.443168949142598	0.251731736152209	0.570715024279141	0.606137181380749	0.230741502812418	0.955906095805296
0.0970925623589954	0.0459660920582629	0.235633528164987	0.332229828667630	0.0603289121672774	0.0886187642129314	0.729531028848788	0.468173518956554	0.857954476930568	0.296124122194456	0.637724897923328	0.337981388481700	0.809421164420528	0.988795471805734	0.319194564725361	0.567078974389247	0.421467077042846	0.415312726736186	0.889367820761601	0.108483533284029	0.277644779330614	0.460978017187196	0.344299265463092	0.954326738216806	0.388100276340077	0.498000126675656	0.195022041122298	0.0229657826383213	0.613342897948164	0.756855284774879	0.810859069191209	0.326440152633263	0.392815689626803	0.886798861254973	0.891666207315543	0.663105785390582	0.680786014442606	0.602706525607635	0.598754234703851	0.241881198041462	0.307956531991144	0.159300524393781	0.129821659217532	0.682062027428552	0.00591027753656404	0.134676079863731	0.467035002834928	0.330381492626553	0.384025499160684	0.0535969968167463
0.747978215250375	0.350074413444446	0.249528459233519	0.161897634092543	0.195855677882286	0.0198884258624317	0.367722773192415	0.457830118351421	0.368057498095796	0.454652567107629	0.961576097278129	0.692930378307484	0.108331968533128	0.0520203547993740	0.305474529466370	0.295576523291803	0.0737908822954971	0.980916841112888	0.787959814675487	0.884214571312253	0.797669846428348	0.111366466584912	0.601151512162142	0.0821197870992232	0.656115977485669	0.0860551077290361	0.899339719076377	0.720132262790440	0.702377716616778	0.118114797959036	0.605286930667246	0.340975757158959	0.358644218995631	0.121102032419622	0.755634192482374	0.187765420464767	0.650699332824591	0.994099466634358	0.674083597084721	0.111008953698225	0.741219959115744	0.757352867095080	0.910750897178261	0.557258635314464	0.860718384006999	0.325988667242902	0.0126298703415110	0.258800633060706	0.0288003447197958	0.212972021303911
0.324717072756156	0.925888361264318	0.643935515975869	0.431897898539627	0.519288913609064	0.568593068766296	0.788497069946651	0.550500201593223	0.471702552005187	0.903966067140201	0.876379671465473	0.702736693532042	0.278250859861700	0.674806467095930	0.783006976189927	0.406216758634084	0.823296500903228	0.446984403074720	0.512064532865333	0.0475430273431114	0.477446243458178	0.755509188229950	0.311114505687192	0.724936713842740	0.173253846110617	0.167090175066530	0.0589388942275457	0.621199186384521	0.576192615950802	0.285259840622539	0.721301789240302	0.352036724813886	0.499222783310208	0.0899190259843652	0.457067183284676	0.146766505344781	0.863706327000789	0.396779311015330	0.819681695243461	0.0278430100892760	0.711433584074889	0.520810470573753	0.245766589629657	0.737641770329513	0.186658326664430	0.151458736045997	0.889833648826716	0.952632040766540	0.278685289695247	0.824877195915322
0.703259287339700	0.0564633644237274	0.963887178062990	0.764452009371169	0.373784319281287	0.387324756916049	0.416938886604988	0.831033429734214	0.819380215400072	0.447216331681718	0.943259306651517	0.0944540052582367	0.562235832100234	0.647950011610138	0.565514867109350	0.359260630600312	0.217009810117305	0.846179224494296	0.257439994748095	0.159227602062386	0.630839765752891	0.203980966199941	0.257070868252064	0.672346619625784	0.0944583943789590	0.127368361162654	0.973612713847608	0.454221187210404	0.820588770621162	0.627873510654044	0.945100708345386	0.556476729516012	0.727702280067548	0.331303005826953	0.140816215009864	0.000123544986856738	0.914118343784129	0.289038477919813	0.0267547201061591	0.220547792593849	0.457533687494716	0.387836945814617	0.880886051407231	0.913427163466691	0.250762266828599	0.203168506523900	0.0907051082571875	0.257392746598622	0.295534125464876	0.112831349256880
0.615896309776997	0.938902147771745	0.570854582656691	0.408133806627687	0.909986497400240	0.673800868698548	0.752435746198616	0.715397774917022	0.631944534434088	0.0970627400067777	0.249886232308828	0.354181389043366	0.671656907985200	0.258086187172591	0.433998314317195	0.342300394822545	0.571336843698471	0.826305481480964	0.978300927717369	0.220841674118490	0.640477329906056	0.401428911474671	0.331704009875094	0.528654673888169	0.124139369776485	0.0243222321528510	0.138280727119058	0.372682903711762	0.160487352147483	0.761334623266110	0.163145303377973	0.00388515216354035	0.421518136241551	0.652326078486143	0.388045240269877	0.0561509949555299	0.251961837076353	0.298275713910952	0.0840914496170140	0.328953849559847	0.417826642325356	0.871651104603902	0.801311890221621	0.517241159672989	0.883020850279664	0.866578134064744	0.412311463925212	0.448872600520770	0.332727633449603	0.0644461667349989
0.789791670143815	0.173791552403355	0.436658788918916	0.463328802084005	0.958276776058084	0.171309451227423	0.772232517562779	0.821006250211831	0.147046873588361	0.977815149411793	0.874823976519617	0.356120933625629	0.231045467270554	0.436617322500646	0.204570690187718	0.791666005102702	0.220237608046519	0.222146314303928	0.436225313110062	0.525672503787533	0.739720694893984	0.548136541019129	0.404415005826080	0.609917372753304	0.346756959527099	0.193054171680797	0.0904319709505267	0.855935449296053	0.881847023933924	0.305184409050002	0.813969504059889	0.996005119556965	0.936876362649556	0.255363667289394	0.835884598047506	0.173509479435892	0.0690104803998147	0.563796413363185	0.686081986672919	0.323260111345014	0.0213905395078086	0.918479905962298	0.477568140658572	0.832043440016771	0.314279893523258	0.769615977516599	0.930376324585893	0.458500691168599	0.472481381972474	0.181818846414706
0.297014406006515	0.371872546879503	0.289103721970214	0.899241984535290	0.0275816919335042	0.140879239614230	0.828666820171725	0.736025926002353	0.970667182934972	0.870240285320272	0.197246744287665	0.353192677034070	0.512807673412307	0.989959190887303	0.189127893932921	0.0502936345664000	0.127205603789091	0.213331926033658	0.826569621519193	0.188510863884684	0.690206267123240	0.269015886096425	0.0456231367180284	0.964902066604095	0.172048296089339	0.125416321627936	0.485062613650798	0.542728459247266	0.0345217126382840	0.455679366733582	0.648192970434839	0.102897963574362	0.661578511240761	0.269587091018631	0.142051795144509	0.178585216417566	0.152790243194150	0.108994835591630	0.504828757689123	0.732457078772238	0.801074771358180	0.848383917806876	0.543620582509787	0.918410919690321	0.335259291192943	0.497213580323564	0.992407568866302	0.0174695139257260	0.0245560822605737	0.179437365400856
0.660934387288422	0.299359443912919	0.0644563476893204	0.335815311019187	0.224864146981481	0.0668571375018408	0.868350455261349	0.917725762112308	0.362414528931152	0.487654286393530	0.199019461346152	0.971904113170777	0.929516573392956	0.343305353478904	0.693460571737326	0.0883330127546006	0.925801544709080	0.104104104322573	0.348400018969890	0.964400514424749	0.156506559449254	0.112213250267260	0.132426350663901	0.140300620841455	0.831806713122240	0.664368233805911	0.825968951717914	0.00155281217230951	0.683332628893700	0.598470540401989	0.529579540828791	0.334939030796732	0.101625072543588	0.0716364007774484	0.579330106452315	0.919220617548304	0.501571894408686	0.257709393375672	0.977193564486571	0.296495845498033	0.626048273989867	0.289992470984571	0.00369153701588931	0.459108843276212	0.638419140292118	0.0298373773341719	0.718043987728132	0.396276465194151	0.367121330206809	0.223950258367860
0.0718675604470498	0.0334605396905229	0.134790782912245	0.943806620696763	0.583098623029726	0.0502223450908051	0.552014311217582	0.241521530019849	0.406897402138898	0.324450675184432	0.744023517531039	0.795432320720520	0.487107145175414	0.0921244993511275	0.210849654945137	0.262144718147311	0.771557482491732	0.305084255452892	0.204137445888920	0.424061261146186	0.488872525301349	0.962583942626787	0.919567334428645	0.107381746630940	0.560890282345680	0.0452088994922146	0.883427383688916	0.588323846230330	0.349462313455732	0.701754820352153	0.271802135248240	0.891023382088698	0.887949231319295	0.226368528957722	0.645468776984707	0.0709591559495961	0.821912103450838	0.328688139397575	0.971761850130816	0.993460188959485	0.471038993349120	0.855069305349371	0.900290331877495	0.342310643401732	0.0860165031268936	0.467503783166091	0.966624159573924	0.678623138699987	0.704992576553995	0.394113897314977
0.353715735251737	0.638804923260788	0.946878252335435	0.586438199088426	0.473474840448188	0.135599714302178	0.744901304324814	0.150463347706765	0.322553292880174	0.952185230914977	0.692795686524193	0.850093755650875	0.448375259531459	0.643568101427645	0.0938222616961532	0.901360320197318	0.496910129622215	0.189760273071191	0.812379906242914	0.647625721417649	0.339542359243595	0.232965001794578	0.777852381359615	0.774014919068876	0.396035324827470	0.498950927373704	0.0997631265029904	0.0364350908000252	0.0923092078905595	0.695827649692139	0.608968831630029	0.844203644381539	0.804776023904992	0.984855196075818	0.718225972541694	0.00913720706439514	0.500128378237003	0.309762801613995	0.703214989440646	0.386763243964692	0.514369460361888	0.315665955495184	0.831578348234246	0.454217442339856	0.807044858805051	0.460019158793509	0.906467398745294	0.469471788480439	0.346533857039899	0.895482178721122
0.749777263582660	0.336465465428620	0.151974857254096	0.192508138830152	0.416900110991319	0.318945980734809	0.915609187210392	0.758427489787881	0.990973779604386	0.471552042728959	0.380056947365337	0.406929633043321	0.0654046770112070	0.624363684020583	0.230899724026327	0.397771984762618	0.764152324971596	0.847752248084553	0.796993239329793	0.252353937269553	0.518413050616762	0.505739118083863	0.786265260355860	0.741016736591334	0.0297371729857516	0.150911292846693	0.717198895826779	0.396749391990815	0.116516497984776	0.660091668930877	0.107866349347055	0.982831142869064	0.691002079820412	0.824970970125929	0.530130584706444	0.188196789836979	0.926877277003620	0.247096357267222	0.0959189478409803	0.761613849052392	0.653605602760447	0.426034644921334	0.420316524854762	0.203802336742042	0.166861911040124	0.962000577025151	0.686934227846108	0.131095793623369	0.980748257137737	0.603946103918397
0.892035334139494	0.0873978496259751	0.631022230606976	0.0647444970876060	0.761356787328483	0.757946493288491	0.315784748986321	0.0410451818148174	0.102343581448241	0.969440640332651	0.729203044429618	0.234457552462863	0.364990731474504	0.440440842751391	0.986677480173305	0.354384764032420	0.456020756515144	0.342758372965106	0.426470225204509	0.568140894148758	0.810598508066450	0.183679252003028	0.904073379117016	0.243721647480423	0.449945414274550	0.360909611795238	0.714497781770173	0.577538370617748	0.720698899395042	0.441728787927375	0.651153122074030	0.671362216456634	0.879211185102602	0.901172354565382	0.506001959529603	0.386760794841750	0.785299511913724	0.127461609764792	0.00746644192142743	0.862830486600756	0.877148888425649	0.831682278464948	0.777286423050271	0.495541152371120	0.920773963949033	0.154264199025801	0.102761618779079	0.149895386607934	0.275931810910817	0.960438557743673
0.432575200022837	0.666378663951665	0.355015536219421	0.410302175645798	0.129395825002979	0.264458019480322	0.462019841424144	0.276107075190812	0.347914284413809	0.742480377142760	0.755465785813274	0.270712179330721	0.493217825591454	0.518952025275513	0.742758877104865	0.759713001935118	0.608966317956316	0.957866454188845	0.965374552834788	0.618040889436907	0.359045128519264	0.699028530350968	0.676465697276918	0.836766679077620	0.970266867014794	0.693579576638582	0.743564735971001	0.929225794742447	0.299865373860689	0.0180475010744420	0.438153525199744	0.761057600713233	0.722316962815568	0.348401889402882	0.657532334031239	0.239283370910812	0.00457974634829850	0.0350683916184126	0.175316239466661	0.590627836045421	0.850032760049937	0.583770433445563	0.682631727865525	0.873714751145792	0.880213017498162	0.110766404159461	0.713601490002977	0.823972410674951	0.831585325486271	0.489241854625842
0.358690314915393	0.886761994542616	0.0783153115516707	0.185262946564955	0.937977698655594	0.384959163074101	0.392766428921144	0.903016667434293	0.395312741071093	0.126276339012507	0.614677624853183	0.00595362661555454	0.629108724786465	0.561385981632502	0.733445835277657	0.481258410277570	0.625165493149146	0.784923770797597	0.548845570107423	0.805437717895936	0.349540496578350	0.296453850437637	0.613678285304040	0.976601009532576	0.899377536914858	0.614112475826169	0.267137193739643	0.260534983027435	0.455219619176612	0.422199767579151	0.747312279279194	0.983879908587892	0.558613698440479	0.255454386833108	0.761525067317699	0.627989418254214	0.136822483708461	0.619645936708970	0.588938476498449	0.301783253195442	0.209153700787329	0.999292981875092	0.815292669985196	0.425642924491516	0.448799167696122	0.384148505883169	0.221012933083436	0.933969673750726	0.702128726860906	0.864740580256858
0.653670082945821	0.971687293328955	0.855078051916625	0.166085074893667	0.639533447602049	0.224829685170121	0.669667768533970	0.447699806524121	0.720040028617854	0.110953010379695	0.177898437049145	0.493738801072260	0.271793852881398	0.569243552174731	0.359856794085745	0.0116510849113354	0.684982636315330	0.523043114220636	0.0628673812684916	0.834387770558536	0.655551267657733	0.957628340287454	0.800060430563491	0.0989897069718470	0.960817043637269	0.442291986627218	0.353771776736470	0.356242027686530	0.983586272176036	0.573213679859136	0.405998395740956	0.352079838894074	0.0739448083322165	0.217412247422664	0.653876376649451	0.647533642723112	0.555668314230880	0.739706935684919	0.307416698690948	0.363917966633599	0.728382645210915	0.146238711047521	0.0850622472708065	0.292331731756025	0.937377069546199	0.397947443789127	0.975293228216587	0.384437023611559	0.0775901591387690	0.156843164574874
0.0414795074046176	0.208812790112696	0.335765673940922	0.121240561580926	0.0203506180803845	0.642038195900027	0.854162650026770	0.536158464005365	0.674840871731819	0.664841339272410	0.432632925583901	0.589773021631836	0.665012834585637	0.669984036021601	0.392199971076324	0.0273899329219089	0.0151851932386089	0.797080200667616	0.130430804388119	0.317365631385375	0.148705047250354	0.520971464686881	0.291288045920149	0.773986207253518	0.300065249482484	0.345141620912494	0.810643972876705	0.0456193685752014	0.981503661071118	0.570154034897585	0.512032106674807	0.800885092041374	0.656166248286648	0.773938567152538	0.790785933822643	0.821363633257129	0.152908703506323	0.114530713481473	0.0647835783088963	0.344371015921617	0.926246780348335	0.955248303702878	0.159541519050323	0.267221481056563	0.609746132336888	0.913025051679259	0.307848628263209	0.590300845267984	0.181388482144449	0.843080503121842
0.138361073248045	0.217518993723110	0.887394031868407	0.456566100914566	0.329722054650541	0.583225228689009	0.352744387482287	0.0814929299174954	0.678989306486596	0.0706022872936969	0.0908124662906360	0.838501483036615	0.824857795568761	0.772092021269454	0.324436098636048	0.649354865521895	0.404345522952370	0.527737958117943	0.795416639131152	0.978201520061368	0.399930661922579	0.421331376237761	0.520313303574295	0.447470081187250	0.998670317435477	0.945362241313970	0.344379939529107	0.907021088886294	0.861561051123659	0.170693637819438	0.976559437763842	0.383418612913428	0.0205922384472472	0.555158321183875	0.626031494133699	0.939182977050082	0.162459068713670	0.664958420392232	0.914658003883008	0.0305989259245045	0.567406370162795	0.197004304865293	0.435281157489235	0.167252071490034	0.499523619954332	0.433404346764042	0.598727139101902	0.187108811428867	0.732921537454706	0.592371394446363
0.699530054602962	0.573550584831589	0.218265292077241	0.422651500402651	0.624563995134178	0.0174430497262120	0.897198143200522	0.876221991638868	0.822744674488058	0.510508577736895	0.415290843113547	0.935684038832667	0.470040954752997	0.0349026424627194	0.858024108425853	0.828020067702491	0.506318414171945	0.715957617250539	0.242151955511546	0.593705972516988	0.633456809995616	0.662289660425664	0.466346779829080	0.596443455646342	0.183232395263663	0.382968863885677	0.521865306881101	0.721180186052057	0.250080085822710	0.763406467924906	0.775749115396166	0.361662293976404	0.0670421545182084	0.924835298146917	0.947943633119434	0.771029280199833	0.620573508412593	0.0685392327925567	0.0239000047741935	0.806837762069577	0.752252396372642	0.229681386626517	0.394623594379787	0.418901356987195	0.825440485110962	0.508964293764982	0.648098406911895	0.383172050277951	0.201755245936680	0.385177858965210
0.361098615266838	0.359472329602124	0.0638538219507542	0.388152419981627	0.213885111017211	0.707006258987539	0.0792474952353558	0.687460611525751	0.698188896142918	0.302708096313847	0.310543506304173	0.895575163293658	0.448912081955418	0.167599009553308	0.0783550452887026	0.372457254514231	0.643729268075823	0.858329212032965	0.600275079789037	0.359049984413945	0.418035513749888	0.409257522340502	0.758045672407856	0.0611605178439776	0.0298391803399539	0.0412956218949085	0.207268565160360	0.836910966935324	0.0507096473599012	0.0984122697349074	0.0709069677065805	0.944433324231830	0.914283813798116	0.439570968585832	0.658964538317459	0.952906016607301	0.426687622270542	0.845480235633255	0.805359435949358	0.241803490443124	0.125566052727116	0.890489574686614	0.559466066262561	0.548259248392252	0.934848202861100	0.567638646986057	0.854240449122197	0.180349644777103	0.319917958971757	0.711119405724784
0.169602511336119	0.552848656365854	0.231998723932075	0.294779737219070	0.864304601775007	0.255504583174611	0.358230365101943	0.736312471331954	0.290290528889720	0.825731962691199	0.439950588502920	0.240177561517169	0.630139127927225	0.917916266463299	0.554395398541940	0.0260616841842961	0.330168402304534	0.121414698335247	0.642480594847080	0.920038242389168	0.0489387099099587	0.727103184497441	0.197241969783081	0.138790055400622	0.730359350493159	0.0530526529942680	0.639985142870691	0.0354059517057529	0.915517366257070	0.303740018073366	0.603941558633994	0.323757770818173	0.819759196429687	0.106685249685364	0.739381608855525	0.106237055917272	0.295134426564472	0.160271692743825	0.819985831144151	0.348658987248735	0.948083202558471	0.694857136634882	0.0332060095211653	0.265288888595194	0.729869715709574	0.166776884129280	0.606985985420904	0.970587707179549	0.441652858578996	0.141873765566239
0.458997942695846	0.745355032993933	0.0272341176388964	0.815477976315860	0.0928852795588897	0.231520636462941	0.561251365624883	0.759641449244988	0.0347952903058398	0.993700900238436	0.361402443843954	0.383611508622006	0.445966385905223	0.235683806530624	0.920045888851915	0.140753840910385	0.852178576827847	0.0150596285562878	0.667408034794435	0.695062190133938	0.437529841296478	0.807769435546624	0.414600175572198	0.715434300009447	0.159738384398275	0.419026790829870	0.807373878972408	0.196783678482180	0.500093102912978	0.126739929501293	0.640523614094660	0.625160622839326	0.375846007262542	0.965322548128693	0.0233336711072059	0.695009603533589	0.315398773969028	0.760197966574294	0.620750744279177	0.0218592731648963	0.371246571673249	0.450405764421579	0.531225552100325	0.338032343040269	0.946298382842544	0.121276528868504	0.751982449040765	0.282467993786269	0.449390774009007	0.228573435536947
0.593754130834331	0.538768677605684	0.637174835065271	0.400397652170462	0.239283024577418	0.768734086579999	0.220267076682386	0.261102150204734	0.724848769900556	0.631222509755555	0.454422233058432	0.953785152066154	0.795398001258312	0.672468516201006	0.316079546782376	0.0574158572980694	0.339875334371064	0.981038139302682	0.540790023846051	0.736277112579569	0.247396153809947	0.781149735227167	0.846187856990486	0.655958877698581	0.346700621706015	0.779749758295708	0.845021631795387	0.995137610877171	0.411172941154504	0.227323300185609	0.646801766003022	0.405642794614678	0.266494049147214	0.282218678916076	0.865148971934427	0.727430024774687	0.169524822929049	0.252816665719137	0.885007403977687	0.540596125183279	0.583708891359323	0.953593286692963	0.809882016628117	0.388847321454490	0.121101743704980	0.425734424870187	0.895911597612598	0.316253301507218	0.737492535890532	0.128673896141060
0.152297820417260	0.920852057135773	0.489365055020814	0.818745544386956	0.823114343919006	0.637312177876544	0.488897357717033	0.209710081432588	0.987698647281065	0.0867697698364616	0.809052062851078	0.299479478165195	0.960354497046535	0.317017562340965	0.690162259284654	0.0452200494878183	0.0354867856585689	0.537809248714324	0.323651383175590	0.272469897475729	0.528370833919170	0.672296013263662	0.669793014734807	0.0190289332986899	0.423742699330212	0.393309790535451	0.0227049890405061	0.916950616051874	0.533055061726224	0.792544862577145	0.149690349168952	0.778135238133649	0.546972104436037	0.963878543488460	0.162399951958753	0.639593245290146	0.980996865057223	0.338490557416329	0.588564792202710	0.0837405257796974	0.842468777818725	0.885557063194760	0.564764236430287	0.0480091112835042	0.317781679306046	0.477354135465213	0.571577048386557	0.571781034251642	0.395577282238219	0.809755384939853
0.188405712708147	0.326096944351299	0.266512452639078	0.564540603969304	0.297768545361568	0.521100160052098	0.527653967311876	0.838856220828998	0.221634897870146	0.173890308251382	0.454452615137478	0.486074359801028	0.319777404292275	0.623731166242995	0.163388733967437	0.121295325153464	0.478371267705665	0.296881000812916	0.562372714743859	0.658080731965949	0.581963909290330	0.134914529495509	0.954370029383735	0.522512708943350	0.970571587483268	0.782811014481032	0.568385097603890	0.826887568633310	0.708911914160498	0.711604451596147	0.185323550405359	0.283659840689682	0.234465665873868	0.364940410807913	0.496111717185158	0.460672230653392	0.585652916019553	0.873040380636759	0.0128826566644409	0.955323347741698	0.0100193337856455	0.764875671645855	0.863811099400648	0.329436115850596	0.826593146650943	0.391106319884503	0.850407068541354	0.431449656391254	0.0816407444578862	0.421810979939008
0.773339170513351	0.362682223377287	0.341126652745146	0.834015346330671	0.548586845669264	0.379710287878097	0.818464157816160	0.628014369064450	0.179600770475725	0.357307089021270	0.708147292927710	0.947857260195065	0.452849831626209	0.856870426314657	0.698738563494896	0.581333527478277	0.714278471357011	0.447100385875547	0.645497328901621	0.251695898462094	0.901042667360902	0.138148759967434	0.877741843148721	0.934248214504740	0.694856046539439	0.650869293522479	0.464441086365445	0.641747119700567	0.797815109880118	0.432490418465533	0.209761497098997	0.275674719931555	0.969988388543870	0.726006073633806	0.192966258777343	0.723326750834110	0.546077932963280	0.758481741373175	0.745079541779721	0.594151294235197	0.904015688311822	0.159725965894088	0.482976352227314	0.0688633010298276	0.863203345420900	0.830505228427645	0.156225892461222	0.0395848434878606	0.720145013098002	0.778135933203708
0.864086250671726	0.788964562157505	0.424348712728715	0.709519224891551	0.543292788473707	0.703424827869039	0.887519196277281	0.203748094685148	0.351643438717276	0.691433204736624	0.854550872575320	0.171408313989603	0.288406375623495	0.400542630420149	0.690436621206109	0.721236295166185	0.0102417329414353	0.409499056558113	0.599555707220837	0.359360554487893	0.667323962682300	0.787662757042875	0.745115205993489	0.520186545592754	0.625901826595314	0.961344872173734	0.314368918478372	0.651559066380058	0.241001078117299	0.0160663464039514	0.642681176697509	0.756518977501570	0.544148378623151	0.0472753198643973	0.0393044124063006	0.854395243036591	0.882556673613970	0.0614205036322464	0.797076439430875	0.538518863921356	0.898542634460671	0.962110977751781	0.848394438704487	0.951668931581785	0.666438841649595	0.638335386047141	0.135560121225268	0.0785847050149549	0.261028888054279	0.925073553449630
0.223653820298948	0.259277929000414	0.219293864689488	0.650734489738210	0.741327417041683	0.303081360423028	0.600739640126242	0.954783808928734	0.392837864472630	0.539031199744867	0.981546729085230	0.855868271860520	0.180841029630312	0.540091266605787	0.905646013507383	0.803307992985153	0.957813409612984	0.635936355614196	0.347107390755169	0.919847431735092	0.715253736006257	0.635852325141261	0.263268984825742	0.962320163881070	0.340963074021641	0.243828561029661	0.100270677783263	0.772347526959685	0.239343290772272	0.511813877412799	0.941325960575203	0.492931458861227	0.482183217955525	0.381790318008679	0.500064752559458	0.748712292557420	0.707483083502809	0.816548530085116	0.204681943365604	0.372464724661926	0.677588667825557	0.948633796433635	0.355602521138560	0.0616771161503470	0.0978817074272701	0.400762778062394	0.0485901061603129	0.736866537663176	0.446123410549363	0.783066554551249
0.878038454466124	0.877469457391132	0.572305654754713	0.790094145138378	0.440775289973851	0.109435309306501	0.698135469988410	0.561310006678380	0.898083691146988	0.751165024153731	0.933809393817390	0.547497590092859	0.581764706427188	0.933006177320732	0.771256025062387	0.169930499061818	0.194041535584848	0.732935473660151	0.0825580105708709	0.0872984877536820	0.586552582408162	0.530981221941351	0.102707571409340	0.925701192330613	0.399753723314488	0.785495252628822	0.762301075258467	0.0887948693930715	0.601358855379277	0.0228871035222030	0.464754501812678	0.209296884387627	0.0239251696153536	0.447962097131398	0.668329737119198	0.740592074048766	0.673716547929913	0.586143206916417	0.557572275990429	0.478223384387224	0.931578829769648	0.272152179751398	0.887143199671104	0.481824396598659	0.828946507182343	0.568645669872059	0.343295752817374	0.476685369205893	0.766277541038676	0.560595490427506
0.454141241130246	0.421229642254175	0.432460122154830	0.972201121063244	0.743377749031952	0.381332740142901	0.324354165363056	0.804471350248883	0.185329326968790	0.229422947001610	0.137820354509720	0.934082773119948	0.584418261508116	0.297635159538217	0.846533517741846	0.748226139744872	0.644763616542828	0.608053298155528	0.754318594274629	0.0527840218477992	0.432905070519047	0.247783144417099	0.546521227437271	0.519429801792099	0.561167625650749	0.160634072636674	0.681531223637054	0.703937106490134	0.917732246408179	0.0741863097662123	0.547052751500951	0.857949055621101	0.669310202280991	0.899472076728922	0.997557381957947	0.988061724793900	0.967285729634771	0.309893519334788	0.848962989454571	0.695395683978665	0.159302762703330	0.0509686153864747	0.872827790740775	0.214107942320781	0.999410991783029	0.979200552395801	0.290294320817095	0.453772265489079	0.293618634058527	0.432758847719101
0.955119687515295	0.226933101992772	0.518715488658248	0.833743586280376	0.265581045688930	0.816545088903854	0.592339675068224	0.215618507905483	0.179476622001527	0.702377368244512	0.137059946559232	0.239811779180214	0.560327798180362	0.266700444213584	0.0813118681754692	0.00754924202368679	0.203830343997386	0.466779246705584	0.921819992810815	0.939430853201167	0.511818336822249	0.874373046354794	0.914187431308889	0.994817421884647	0.702672519570400	0.270037036763450	0.356986708048567	0.229336762427831	0.524041961380894	0.614808261019794	0.335654403745688	0.414951324386829	0.984975444597425	0.0972094736734792	0.235227724224005	0.0430542264704832	0.852971789670898	0.119011279303852	0.778293179035339	0.142586265939762	0.113479316489480	0.498703758675388	0.355529238568363	0.0715666017339971	0.312819943259542	0.240781143374241	0.935409433892220	0.120541601732357	0.906276608780558	0.653604707799672
0.747696828036158	0.210115551592500	0.176948161580376	0.630263858825594	0.246834498811255	0.703756439915045	0.230773320249525	0.298637385518955	0.462143803338696	0.897708074505615	0.158591194686673	0.728044690841217	0.762051686066970	0.831199642728676	0.674006349785601	0.608044177285299	0.176684052031145	0.755416695143425	0.496959432493410	0.641317009636217	0.995725802303510	0.989004343022533	0.423310009665677	0.256662217352914	0.150533815209330	0.157640527062547	0.902907310694894	0.965509862876428	0.230657593048768	0.0556193459963775	0.604809063431704	0.364195587634941	0.826789301372583	0.0948166164326104	0.332103256349332	0.0197615794604715	0.522616662146337	0.711850153170245	0.0361634511741030	0.584017372042815	0.725876157765393	0.928047145967660	0.306958880675304	0.510842560681794	0.788481685820676	0.642253624350275	0.994329769360698	0.928375675489169	0.800441523278753	0.467568013941182
0.745965068045762	0.731927217540193	0.595591371078602	0.452096375603631	0.710329378936106	0.163602555269751	0.963472964342538	0.163116211929968	0.523620843626371	0.388672453771262	0.0693942099103404	0.218705959984532	0.405555145418095	0.876879942563215	0.245722247332528	0.503653512247332	0.386779820666983	0.873558092784979	0.502636203526257	0.890627821058728	0.975298559176352	0.388392587940345	0.507496083615451	0.811342308511034	0.556275517554312	0.922980334097650	0.852451151517112	0.272286292625129	0.481198646728639	0.0992453561078953	0.351898072559483	0.629496662749284	0.787333338538158	0.254922715283629	0.398740960149865	0.190356016855862	0.462877297101368	0.300638448420041	0.110223890311149	0.954143107606422	0.334718401957239	0.658889970703815	0.648434405024353	0.487720609536698	0.392677273633502	0.951370578970713	0.848853752954335	0.979561624332339	0.273665143073818	0.849929333020673
0.596784878073854	0.690785296763051	0.0606336943407094	0.306167038181856	0.462612576904683	0.764226893662841	0.495589397628888	0.752763196204768	0.815773842307218	0.0640196357525050	0.733166497221106	0.247644926955478	0.503678291943559	0.706725083207206	0.0394788803781044	0.177147409732701	0.962439969820205	0.506051658026973	0.0259153481789222	0.213393028353678	0.320282269476257	0.489915530525556	0.378404848637424	0.586077985914321	0.0747276062579249	0.947613137320708	0.486820160930460	0.0269764394478080	0.00664393351914205	0.996415827159556	0.0331570359714753	0.562094604915262	0.128939427170538	0.640015384182731	0.971394497561604	0.635243327068170	0.614596342370139	0.349229275065146	0.655935731283294	0.846681661579347	0.118463672280160	0.230528825788358	0.618489328375632	0.447608668508204	0.325757054974894	0.856302818348364	0.460982366642572	0.204921195711804	0.422026177299985	0.0740486520666974
0.157005107003174	0.402430510790130	0.238013693815369	0.922652912298467	0.137048679857848	0.925569502575406	0.910869253902734	0.543192785462765	0.445913780973801	0.298884592596838	0.330995793236576	0.435294690661374	0.640337416486231	0.726323044152038	0.618685502093392	0.915177043432285	0.0302867351337629	0.135667461859298	0.0112721419483932	0.144129282161234	0.470988837169370	0.305882032026701	0.264046399952713	0.369333420489041	0.572184857699922	0.00972485181581528	0.803683744329384	0.0178190729655141	0.887850032149463	0.0796846941688629	0.877967693168550	0.678132756846280	0.996995102920820	0.968456840143114	0.835604606514365	0.761212102557332	0.910902917224797	0.233302886344762	0.391942346404040	0.930889898562278	0.528318372753420	0.0409302703235921	0.338322013328944	0.981849706299136	0.600176583834511	0.285139174044602	0.903947918886527	0.0764967376598156	0.546149438097780	0.130930939576576
0.610633506270786	0.924902768841711	0.209992810000354	0.966040109468923	0.831835874535883	0.211613129135575	0.420264435657968	0.0892240019515364	0.846880188168434	0.546024546160407	0.490083135875881	0.135252293468432	0.0546040376435167	0.635455403937882	0.161413467540646	0.359778463315917	0.960417072840463	0.521912076973443	0.583970194233064	0.233136640659101	0.814601782878369	0.371521637262704	0.291279208049851	0.267709114144586	0.279573851443037	0.334834804339529	0.603691284296710	0.783020093132700	0.693430310662136	0.101932657501788	0.660474567030637	0.571168362293478	0.414346922396498	0.252475784117727	0.293739382492230	0.772534419056574	0.970762333616979	0.698491471287970	0.501190708944139	0.336655907183589	0.183583063261922	0.897902419301282	0.982085442785948	0.765384063291400	0.372645069874742	0.220050406611456	0.301206344380393	0.00160261753714852	0.0883064009755843	0.775945210554239
0.899425219408059	0.953637587558691	0.172498377834912	0.278969537108012	0.815336240302025	0.205983399914347	0.947819317673114	0.384867550393974	0.107385591932850	0.403423768176699	0.662522298263948	0.288291320268041	0.334985481811894	0.643934698151751	0.744142979856894	0.932791921895518	0.000790618223713957	0.888669269586637	0.509627901792004	0.880679452529607	0.137598153297301	0.0289787939609176	0.151589328273361	0.279552617328590	0.250940509096709	0.199964929646092	0.304714311899078	0.330701517060882	0.370479755875603	0.459225471777328	0.230601045552947	0.495119380208963	0.959694424111373	0.113325555834880	0.124015781317249	0.737526005420326	0.815069000796494	0.707524800351158	0.534399095539899	0.486700197036959	0.645263781645576	0.283424476249139	0.150388425742711	0.657447399350680	0.0767796173158204	0.240338165228714	0.786363011031518	0.662404043019977	0.657353413566771	0.899647712800421
0.545087178968092	0.951486751798767	0.663029020839962	0.0486826220388289	0.610815967217989	0.317326293429751	0.497490233279250	0.998540044620279	0.742688685164862	0.781237903075021	0.969653770143820	0.126804695531274	0.0154656036020046	0.358137095043779	0.0931293638969185	0.625490731272171	0.846603927608521	0.199100067346231	0.232426896285056	0.652453468630993	0.559776586444195	0.234959565300183	0.809375772423943	0.308727216851729	0.659495695431774	0.204135739161453	0.612319547709092	0.130608903539317	0.106661968484505	0.0942025370859625	0.762357822884105	0.292197047720892	0.190847292036327	0.589925952754599	0.384077702744740	0.957675468924378	0.963389872139953	0.591509418500837	0.599839722420806	0.143527592516053	0.430231272959216	0.640493136013349	0.158821374128408	0.358035556496449	0.325937841788168	0.848461815932675	0.965831631055735	0.957052341394913	0.812010948393288	0.742701894211138
0.460246465990733	0.324931441399369	0.468837467617085	0.282841137772890	0.561372503008405	0.601487110966889	0.511757365926764	0.930382326403425	0.111043227383615	0.667333168064703	0.656124583738259	0.999103715958494	0.993129255212975	0.369673495726801	0.781209037380352	0.999818506699570	0.123186381942326	0.600295970445174	0.114790345439137	0.973041969140442	0.451201222214184	0.673491297202923	0.715273113433585	0.388441153590599	0.223110720597470	0.145666751666532	0.585220670604311	0.673595580626292	0.862516567960345	0.555268602410690	0.650403719993746	0.755717279976167	0.747543569215778	0.152583876285251	0.365771141947577	0.590440720974956	0.761417242824316	0.941606613690377	0.0609168592363316	0.210763421073487	0.180819038773204	0.985355110454800	0.258781773888019	0.577565021306843	0.906414001541097	0.127412407910308	0.238290250638289	0.658112703776126	0.870394988111123	0.0482412615156729
0.791659317884016	0.243508056826351	0.657873807503782	0.822231776061309	0.0487309209829756	0.903619402498880	0.770202136936856	0.410476993866483	0.995876974705985	0.0161687787678337	0.115408913412039	0.249244418026465	0.0263824578814726	0.0478749630649202	0.231139947301652	0.0389936034179004	0.0619922765901925	0.228995162194366	0.862801374142622	0.752273904200984	0.856332946241230	0.507756893163675	0.904881729120827	0.299936857638517	0.726674996540159	0.272958331418253	0.572528523145943	0.835385409256753	0.759362555724765	0.149635173480246	0.724902134590665	0.665975412156587	0.940302322551632	0.146076862505562	0.131969151336443	0.264440721569486	0.257803663686735	0.157545548884653	0.297670167724326	0.494194250107666	0.397107222278602	0.160085824943772	0.0641144667799739	0.485227570230122	0.608776309591752	0.00389042578295540	0.830518357846900	0.742286980352188	0.143458727003432	0.354407600761429
0.518020139300556	0.334101946882906	0.502151320493670	0.371404980891198	0.920888351147290	0.245607394946649	0.707508258510764	0.427749106487065	0.394027036429355	0.626900883771992	0.128373767703354	0.474125207568791	0.923948030801783	0.0164997590704188	0.438811677822855	0.983623505875129	0.520991067116717	0.557347870440546	0.462910193049511	0.762682540470971	0.723380182952972	0.679698698674570	0.935439478241129	0.167778212164939	0.611967352528389	0.896018164985358	0.822028260636979	0.518509576063738	0.581272207385486	0.953319490054554	0.578162292453165	0.406047220649918	0.322118531940579	0.639968703818241	0.0123833714460114	0.913079307319941	0.641946872581777	0.742775702245155	0.378351932855888	0.803447028762420	0.664097103071942	0.920892371362247	0.146591477978977	0.149294023832246	0.949662938295140	0.402174635459422	0.654618145346645	0.591619702316844	0.866129911541525	0.461029513200384
0.226467729138566	0.825278660402921	0.147082071272654	0.592726911110264	0.745595366933829	0.0610734009252154	0.693051140888346	0.176694091222563	0.856268365343855	0.0586213666820201	0.339837296462746	0.277482698830790	0.816598077941366	0.556332062280621	0.803454173881212	0.626064319117361	0.763517208040837	0.0548353001238101	0.972961907708383	0.339510528120928	0.241421494022580	0.487931242382383	0.646726699302097	0.963459348960185	0.925380311909514	0.756358961588310	0.770142423979035	0.770666700905985	0.0900867135545589	0.833512818453620	0.660574814578911	0.959184141727038	0.00106766015488724	0.358409908113264	0.0924492886784012	0.602503068142423	0.875124612739375	0.103453529931294	0.227955610879543	0.476167099461965	0.728133551849536	0.249322126221047	0.598179350150028	0.447240585267281	0.239464957190717	0.954276468897371	0.0832359885625419	0.0614413266213061	0.112282071202860	0.0422659129331894
0.576680100910982	0.788684143453243	0.408550349836706	0.430296149764331	0.833712081362208	0.629384641725363	0.466334206904826	0.330704514437558	0.925069222276815	0.530196385594331	0.566544444869108	0.696920889506628	0.814360180244975	0.452486306027704	0.0584677927052233	0.988967925737899	0.765693354430922	0.511356152069910	0.889017577250625	0.283842719503254	0.873561714518370	0.671368400310514	0.121680817582985	0.602195564408369	0.257182793506335	0.682276575835713	0.318501787653908	0.865889636328887	0.790596189528435	0.610505752625532	0.616351078696810	0.709317244357984	0.740191875708903	0.222765021853725	0.549028060232835	0.945790361328551	0.728132716142827	0.809632400114559	0.0460560931275928	0.386469753630517	0.922310354526678	0.895577850993169	0.159571853605362	0.721646728233827	0.839477247543472	0.269328440834728	0.790951263151478	0.155626569521901	0.529930241383169	0.568418435040373
0.102660426133509	0.893408809002800	0.00699744836736382	0.437594327144604	0.206374361610719	0.844663226788115	0.115054298153221	0.317802356815852	0.0795859083312206	0.722956392776179	0.838956789236130	0.726950426587286	0.950306226673132	0.704864630364314	0.284696469996643	0.636836461103217	0.0409842500018416	0.0797296368869375	0.361641186767033	0.570164461357766	0.894610196448489	0.00573600643605154	0.949203508875007	0.218421867265011	0.360801768865797	0.582615859299433	0.890878107533528	0.737314084945632	0.587354642306018	0.868447383797106	0.757064317669389	0.329837669656539	0.435108920026814	0.108402915079927	0.0397599122702953	0.992446376436576	0.693207902872538	0.602615693696865	0.0620743277759788	0.284370855031537	0.416286662451543	0.742228685178618	0.884797623570489	0.00333643888540414	0.285357460843390	0.448868403059290	0.940544858618374	0.285837324729127	0.624424163694829	0.180360284590383
0.605133158446195	0.872252209328680	0.0950047959206571	0.470863427117389	0.994006623305604	0.492293128105322	0.964330635960026	0.316905702149962	0.0673973039642534	0.457272389035887	0.190444705610143	0.958424734355006	0.801088847337981	0.677970075082953	0.491468072626992	0.876603171391180	0.485458492758647	0.407900210898614	0.692111959983072	0.614586175975680	0.679154044984533	0.414089487825285	0.935408987061237	0.802260442442062	0.237496974444504	0.532970550039657	0.534906340539738	0.916483049807699	0.732180596557117	0.783367092141887	0.450486222872320	0.778714601301232	0.736245854223055	0.733990616281752	0.702483904094453	0.604755710804889	0.951105033213739	0.640444150790248	0.876599111383566	0.964040054172244	0.0796762935536970	0.969776835476132	0.300255436570341	0.822598419007936	0.772866013245373	0.0461540962655150	0.673469688792058	0.925934501189251	0.249390416408698	0.934125665677364
0.245901433423031	0.231010836900144	0.993124356358846	0.00467796445218716	0.982559716949497	0.855513141589253	0.412430902759505	0.518233893722142	0.0589036369607124	0.299746960635100	0.737499759169627	0.595908124634371	0.0376797606838164	0.254768736054365	0.368478293470344	0.373079228672274	0.125628760606600	0.573874245924232	0.893712332264600	0.483671087171177	0.340300289330358	0.317960873928458	0.401940420670534	0.677653018592774	0.901354541595264	0.381521927786195	0.546712314285477	0.0954000106223194	0.659731501381549	0.893259828907700	0.258925429584496	0.993522829995297	0.569241294925111	0.00708643789316299	0.0245162093302245	0.623214235177051	0.568691459358260	0.102043021595884	0.736162858347230	0.0590256085305700	0.910183976123750	0.234205223579992	0.505625747941538	0.216247965145204	0.126975961014804	0.971763484702406	0.900788559954416	0.627986780832610	0.0675133675645427	0.592925121143811
0.561118513905168	0.494322682510502	0.317700497381086	0.421371449576586	0.695209296161229	0.267148001345757	0.0943483227906924	0.804707140400594	0.0749866361128817	0.250341168047404	0.148760925572543	0.498821227158440	0.479435090407672	0.492907882496533	0.437168752269346	0.636078815954862	0.990390699045118	0.964402618828849	0.912215819217207	0.580835209372184	0.448464648537426	0.974034035507583	0.521716555444625	0.862460537317898	0.148919289720956	0.935823755677425	0.155916314037662	0.0678334823339800	0.0681872042032703	0.909687058176474	0.196006074744601	0.512753535629040	0.0215025040727876	0.700220667798593	0.244854887105274	0.0945853717737941	0.481472051382393	0.849266907748275	0.539385165049330	0.674949979416374	0.915217594286479	0.235286583962638	0.741745098979131	0.918563329287244	0.578165858339211	0.303169051203472	0.927181308444084	0.964699925761068	0.814944769200941	0.279128117224062
0.868401576662144	0.0808341105785077	0.484516636554911	0.910579326294187	0.986096835388063	0.192393965213587	0.593318495801726	0.110321597446668	0.705072379054191	0.123878707758154	0.278586136208277	0.747192617924922	0.619866676958386	0.161878989785988	0.679512922990006	0.0430391583718511	0.214719262670422	0.232044255636882	0.684191695444417	0.0699146692441786	0.172734995724899	0.0579472599824309	0.614215817818585	0.806698338469455	0.307772135653583	0.605410997225473	0.355803296828247	0.359851331228186	0.815165353860184	0.298965406470010	0.996459402199008	0.765131566976061	0.0506583121164715	0.921355190168990	0.357840916511148	0.627161917928492	0.136125564380177	0.367319183938319	0.362252106432014	0.990759655322946	0.0446267371325089	0.793881162671130	0.178409361393513	0.0826598262300662	0.537336818181582	0.559524693029945	0.893857039736227	0.808947147454143	0.0776067458713855	0.736469027827409
0.859680112004133	0.935746912443645	0.112724040973410	0.457893982897820	0.966138633065428	0.506282257365013	0.357913874760924	0.500566549339565	0.479942671446093	0.309758610924458	0.673453328355204	0.162511848432350	0.787415493507441	0.955374633749473	0.641566494124080	0.344811891735127	0.999481897076131	0.0438118172860391	0.991306824834623	0.204024935798257	0.783180632881795	0.330041496952414	0.0369785443057727	0.0314037757122166	0.822017143298996	0.885553515632750	0.977011533716747	0.201600066126272	0.0287170629859392	0.515791852532790	0.524006194573554	0.207982460367178	0.127880220679509	0.678490349509888	0.250408859188276	0.590463684361961	0.387578923445907	0.557252655790577	0.618341271859429	0.170713175686268	0.236066899219064	0.358006319334142	0.411660627678410	0.379195152651719	0.578030760494278	0.0739264701548474	0.610564720736277	0.513925048431506	0.0471580355962794	0.182904306259484
0.179028378184213	0.326353371445522	0.721320572536098	0.440895315851786	0.706667204263847	0.664664765853275	0.332849287617962	0.546627892707386	0.599578045756710	0.135833282457643	0.116787650427725	0.292508991481504	0.248973486028586	0.203136477092835	0.0370947424152818	0.461816191425181	0.811125764970649	0.192762232183268	0.213346201943143	0.140183803337731	0.0629657300511691	0.964027539357399	0.830471437333720	0.937008660397687	0.289558978724584	0.541911818328334	0.191766287293004	0.483811202215137	0.0763265554669649	0.795343168863912	0.298896874153421	0.405459666472325	0.552609891591918	0.975065265248431	0.174379699018730	0.0626621686582032	0.205289385883561	0.769867493585731	0.311404805433163	0.997904671970582	0.653567399545378	0.293470833535071	0.0286381413185888	0.396977729650481	0.725670839685441	0.568404442928178	0.136633543639009	0.841800283683429	0.327818822855659	0.268852360143129
0.248733342281029	0.613154553040552	0.591555585784477	0.0777142044934156	0.195004092413691	0.182548309524680	0.0651904814271520	0.129068330819127	0.119549175999489	0.658298232879002	0.890261449814015	0.491042965613069	0.674317575361653	0.162689015277206	0.0868163546359430	0.170090532121656	0.678616330931290	0.911799492944947	0.301871804123989	0.926998112151092	0.379497632684673	0.864468607125836	0.698466551218560	0.704871374791223	0.310204772515663	0.735122114948331	0.539696389505204	0.541469306528241	0.199258317030808	0.559050733192059	0.648479019824690	0.923660220612658	0.313812252423507	0.356477358745932	0.839539204790025	0.705957026245137	0.848972340337073	0.451943101277190	0.0736840030220681	0.358023369560940	0.679950181115049	0.728685642170882	0.228872417313216	0.110701866518235	0.629585335578554	0.158473014407025	0.858595618152802	0.584137979913215	0.218915056207425	0.445356148582592
0.752511665606337	0.824699888481970	0.777728305981924	0.437366360193761	0.715952385794939	0.261437386343673	0.634112389185897	0.945009588911563	0.834196158425938	0.514205961669475	0.109378926963807	0.934748781136093	0.306534516255588	0.249643249360796	0.662251030650339	0.766441605187957	0.872993979665225	0.790245087950908	0.170211822100532	0.557551506844594	0.714966554125533	0.490674420439294	0.728386333539846	0.464192451026110	0.731416003251781	0.644914602956515	0.320499368701156	0.769862466535855	0.402438954681528	0.220949596409157	0.0713124499988626	0.828189754813876	0.627755992264285	0.775391730927640	0.372123262469225	0.944030693513307	0.725804374655995	0.147808957879049	0.633101144627603	0.525822109286983	0.0138785544316760	0.746266670863924	0.377794822729259	0.736457536497254	0.560192384640130	0.230931460506494	0.768969571067748	0.442485047404282	0.344512974910531	0.897518783485289
0.598706232506370	0.336961565439454	0.431354731621756	0.692928292616099	0.885015903132719	0.189154879987826	0.284138709701236	0.0391105701501776	0.797914865187095	0.971541441062197	0.377701887784907	0.443032226668641	0.290934855331886	0.693797882839221	0.434832340102230	0.395339651232073	0.988281849293322	0.613052756779239	0.460475717280992	0.535149875385759	0.174987133767494	0.818080204179641	0.562728415848632	0.337994123819399	0.587422469913341	0.592736781610057	0.706302442712116	0.0503300066232594	0.454925855960678	0.0809731569873192	0.915626247330914	0.00127479082935922	0.829708484323952	0.463884653658870	0.146415559220797	0.894736332296871	0.253822411827103	0.272746426903994	0.872209517286906	0.0966878578377599	0.576936029840144	0.564914932077013	0.787012116603058	0.141709222339975	0.277587176564491	0.774822058096994	0.781239438859032	0.434965556952683	0.362834735280048	0.666370522388998
0.0345601450444141	0.401227035087503	0.155341473634312	0.679700157525349	0.318946499510874	0.854471014078109	0.227805915192694	0.363818442293903	0.239267644189871	0.0300420696252944	0.794952961996453	0.303570956317497	0.516806093799709	0.986519207837219	0.425191152262628	0.0339742933815246	0.401426387421832	0.656250649842109	0.440316856416043	0.208379153084201	0.568142525705777	0.180170166165214	0.203516637336347	0.331075586077201	0.627441851852163	0.831799236062906	0.0798840158277661	0.222266744631899	0.596262464794672	0.980565616170604	0.431338373311941	0.392993493173714	0.756893875874040	0.475639622966451	0.849350905362846	0.605644573075332	0.0711542319681204	0.153371739740110	0.389804493392854	0.726256893522001	0.511909266137805	0.424317780383987	0.484570713478680	0.202685849488955	0.406771195759751	0.797489901507303	0.286048888935295	0.144583726806987	0.361347966747687	0.105316626058954
0.441457263198425	0.505734569929713	0.889635494864834	0.688111762540516	0.261373445510189	0.397021529118258	0.998919156729668	0.543281559736000	0.511927671353455	0.392250423506974	0.555425448469869	0.816375723622892	0.880020708592183	0.489708679067587	0.950115916538899	0.260263503944637	0.127753222984648	0.194698523869197	0.0595540950549196	0.921096804229281	0.910089477627179	0.672272705162138	0.962307321133172	0.692014137428765	0.504146377558228	0.666712792766796	0.461861451315141	0.0576323453751826	0.855623299265375	0.276083233420622	0.393177187025628	0.805293423419518	0.260649209819640	0.904049714593689	0.530802512603854	0.432217132936028	0.342210671950332	0.806506375775361	0.166120451015845	0.720572609499999	0.465414179027666	0.612518886929979	0.521730843081098	0.798883833875314	0.237210089523747	0.412586163330724	0.511718380305800	0.868296208110058	0.999605364206710	0.211540623152233
0.289405428602821	0.559570256917263	0.121254301873933	0.425865372384790	0.991059142158585	0.790260833376334	0.646310417613505	0.748198480955424	0.226547617693086	0.370634515960888	0.774635142289319	0.267892952663562	0.363329617735804	0.851715975221208	0.757107662452894	0.967624721221161	0.916342914140576	0.0627574795631946	0.328437322877994	0.0631952476824516	0.00783630263412660	0.799336839693789	0.765539623144464	0.321927841611191	0.416221436797926	0.531966415222501	0.259445950811872	0.907221136692328	0.934487167611122	0.580747786396015	0.166733529168529	0.784299542955876	0.867538512370825	0.756033754924713	0.194754842060819	0.329614700845013	0.728679062805830	0.550093495960919	0.947636841348425	0.608900552465100	0.684930433376813	0.746737935521005	0.239927984377667	0.787890799090404	0.368930996859435	0.759536640994696	0.258389769084027	0.553009776144198	0.936785207585680	0.380319393711591
0.106080562176626	0.481978378491516	0.118918346657482	0.711748418575787	0.612566700843670	0.275602196103371	0.344279802583470	0.153642197877870	0.117049147932814	0.611581712713677	0.881956297964434	0.277795210290198	0.831317503445774	0.472902971029380	0.111367657903917	0.122889985601987	0.0109293897860858	0.616241091871294	0.409954042139248	0.928174846919333	0.905949900371393	0.199013412189135	0.589589891793210	0.192653868466400	0.247577593682844	0.0919430686491095	0.602618956205803	0.228960240304363	0.107995571199787	0.942751722708987	0.874297704092482	0.155026909077117	0.747485779699645	0.925938367630981	0.100088255656002	0.998486428809465	0.156677664038963	0.333288994172602	0.483528235237898	0.393882656565242	0.632759797523430	0.788436534057719	0.750646762285284	0.258228812026191	0.0576763887656527	0.870325927000946	0.0659850883201397	0.972354888750903	0.968758841497321	0.672485063828181
0.463014526896035	0.552942856270911	0.900279582470922	0.278904194861434	0.0860329213327468	0.327401648796956	0.604533604516838	0.631852969785334	0.741313542219016	0.0787068528947734	0.483481923819660	0.0805168156908268	0.496258420726139	0.0683919567283403	0.517351430486149	0.738207586612211	0.998851499549921	0.296920586336849	0.913436355307244	0.325177422601658	0.821783003924648	0.792260597767089	0.0287841118673760	0.721455414244739	0.143567639752698	0.972850267770395	0.325797432860756	0.461256229104095	0.885999509897767	0.616876549956758	0.119351191116900	0.874427819856382	0.896254833487207	0.281813556666590	0.959158804396691	0.190625960137005	0.714290694326373	0.0704375905704767	0.282101717752564	0.157893936639661	0.763554986073408	0.0873953480076511	0.663531597438173	0.881374234189110	0.121570353558168	0.794944431045035	0.447804585936538	0.624998104600544	0.327737727469420	0.544201891517705
0.488367880107598	0.451318003612632	0.416981680770272	0.575713793556347	0.973659461549701	0.192672352962216	0.716387510587545	0.518446251437838	0.517206076264113	0.366994964170628	0.604175566387204	0.0642785873477770	0.491062997844045	0.260058911799332	0.694984135154032	0.884976559185524	0.471987590322990	0.198414692971452	0.819735631910259	0.905806444609059	0.688919451023854	0.664842913232699	0.288019146364272	0.934624842659274	0.676733132913304	0.783967518858509	0.197447512733580	0.411014897999098	0.866631623827568	0.378258053687684	0.516656382052456	0.265221069117602	0.829689181424456	0.478960711720471	0.715551614357103	0.150519537289512	0.688691436639144	0.0481306251208861	0.832948600532882	0.506648269062174	0.559266070708503	0.896711327246554	0.372071686319309	0.286984512620296	0.221482381991862	0.465240709332588	0.373280554086711	0.986147193204683	0.0832959241314621	0.242795151735862
0.384242780272023	0.996962697675227	0.651905817824033	0.223773238715600	0.261752096863633	0.0158970630585729	0.790458540442289	0.917329464196368	0.0610575634056404	0.197608156071180	0.887116981718558	0.154096738617246	0.270185290854384	0.140761968179212	0.937618272666749	0.782156612425373	0.0552812089547536	0.972409291217584	0.296289418592611	0.290789179737482	0.501258789065545	0.535189740010427	0.105177605935131	0.603928983870077	0.293533431056314	0.348262600600981	0.732398485781099	0.212288871954432	0.863041045275336	0.366180830621904	0.298691868766663	0.388662673720151	0.253177607467324	0.556789184969935	0.163964015240685	0.901099129403461	0.218760398965537	0.446869677038350	0.406072065370297	0.341488411682391	0.782614788828057	0.294502270551903	0.533105589215036	0.618211319423671	0.143999490020445	0.0497813481386736	0.667693809434737	0.552750478968114	0.977998761385931	0.226579552864912
0.277103475110560	0.898969646750396	0.738030465854310	0.259977629475184	0.601246173949209	0.949532600400165	0.417269744307027	0.518433543334370	0.411842374859006	0.602738038388572	0.400935701086849	0.136052367675351	0.920853096474260	0.890672826456469	0.0757616051619647	0.177278070334761	0.156567995138601	0.935967199133929	0.965449102108393	0.0913903198926732	0.678371458803806	0.829955602249327	0.0376614562670186	0.627659382774975	0.0976921687552576	0.690296297501895	0.459642078309984	0.771511961150326	0.665498754318821	0.990813096790169	0.159173604672742	0.651793420808454	0.588200962045943	0.789672437847532	0.560854586485022	0.909434329157161	0.923649190575360	0.0777414453388383	0.576952690441040	0.907252586975162	0.261482566599386	0.784923534137096	0.820032761242206	0.935236466398232	0.225948291419384	0.538517901833607	0.197489196796582	0.102141254817756	0.548064245349754	0.976837913710414
0.438528889377246	0.526844038066082	0.173753912604059	0.867199622730982	0.119538870920604	0.512451319692685	0.460663467457174	0.879017321601137	0.313337018374883	0.763851436955634	0.444213558667632	0.683267266914406	0.712550630077195	0.720513920065964	0.771536883833727	0.615452233737022	0.403363860570086	0.0785751626122937	0.946929203601826	0.654686326227529	0.782097991374353	0.436047249678510	0.409935726663298	0.873423958446111	0.352293263684700	0.620951490904046	0.685592153279001	0.0790648590136890	0.855128836669954	0.316658960379049	0.764226779676938	0.957376908236414	0.381753723092201	0.174831280815002	0.641200429773168	0.862109270922628	0.341417117214007	0.771909971527352	0.609386251728912	0.518365728372208	0.157054384467731	0.772041299408009	0.441507338952433	0.669091525495074	0.988286838806647	0.872070146434698	0.548578252027174	0.685626359543529	0.641820026769676	0.150064243235977
0.827015926959566	0.778975160943431	0.747895900288507	0.254916494326091	0.805855515330874	0.735331593146657	0.819487479748558	0.0393111432880297	0.521523839939927	0.819645042670062	0.524366988343540	0.0751487070003923	0.580469428130569	0.282659181612201	0.0535699922272649	0.757062477365478	0.543672146407461	0.964699085222998	0.584613461860267	0.117880818572618	0.386379608198778	0.312968563055642	0.897185875751284	0.204586039465813	0.135466202627527	0.381351897412789	0.710355414884093	0.103548781733891	0.229450420895300	0.478147747374108	0.490278305555016	0.838219667025204	0.570114461538122	0.703982689192610	0.575633355149182	0.496268314666613	0.531212552954635	0.246068706500069	0.915338741771833	0.828948923619076	0.925358991962693	0.0535385824879910	0.744172027851399	0.464354756177380	0.834655228273781	0.860169222855750	0.736731152382484	0.959123634918785	0.125600919942491	0.294873362363825
0.171176032189778	0.439818368877519	0.125261999885938	0.774148428220284	0.861732142952085	0.520873528528134	0.393885111127919	0.0474454362554838	0.330813616651229	0.827057213437412	0.774788162703409	0.126962936526599	0.195153082301820	0.377384728735489	0.343581539840757	0.145674950452692	0.951643008423826	0.205236736258404	0.704208711680629	0.949504605372397	0.646430456063790	0.168181951993371	0.968823462109725	0.250084059443789	0.246821415899031	0.858491082371033	0.450907918875557	0.0905189503778747	0.164851824173462	0.246030218272927	0.786556413923117	0.0991837279543725	0.399971512323262	0.128444590446962	0.574124682378430	0.742101297794024	0.163298137058876	0.181197218222221	0.647876712928824	0.197139239782177	0.809937599105616	0.798058009412555	0.456619446943174	0.560870643540001	0.241159443669152	0.542952614972160	0.0800137851217089	0.779961696434626	0.296203817360912	0.480171642163448
0.422523505605231	0.0432213269908743	0.0247929117527922	0.0394345545395528	0.0852798556307093	0.311940162421466	0.886473986446259	0.196775100088670	0.653830830579029	0.393147489902073	0.760769997366930	0.333111964503627	0.0948777672424698	0.855176424988376	0.0484662032485423	0.192805965001781	0.852862041291301	0.302142661986793	0.186056661568423	0.334570125695315	0.528681264487298	0.950951022414069	0.276495545378016	0.491414682543720	0.107673478836169	0.926772074410870	0.191121467085942	0.368987828575228	0.198390716916904	0.0815174781636545	0.694056797054755	0.601000624624119	0.562183288437102	0.00597038457635046	0.604817151424751	0.326327429492812	0.796681395489440	0.538445285192946	0.709376618642315	0.972562757931649	0.446158257299835	0.270963561103226	0.307747724353720	0.333899429719727	0.691761496110151	0.535308870786902	0.671016098326529	0.0482702919739082	0.969115802742152	0.0650069573827340
0.155166941573429	0.548838747035515	0.743103419061052	0.320943800065467	0.170396528648113	0.992441096866959	0.361972576156741	0.814808332585848	0.840693250819319	0.419887012898640	0.935067503084872	0.270739179849364	0.618705945717573	0.485989935966731	0.623213871708202	0.565764161545728	0.309858090445145	0.664734115796004	0.458462322236154	0.541161456720870	0.919386488503001	0.145559599671204	0.209816205589404	0.395029338123286	0.835496234353905	0.300192797625489	0.188019888259688	0.0920333830830453	0.469602159206397	0.894347359428175	0.136606053168366	0.144971459935934	0.510281764520807	0.572643674671402	0.0985085580312951	0.0575677683875503	0.945681412851091	0.884643596419897	0.246600053488472	0.650185423888079	0.478243768704551	0.761613755983489	0.838138967131488	0.456058379119038	0.905381482201785	0.728102284274070	0.832171966181460	0.579118516157682	0.191128103402411	0.369049889801145
0.408924524615702	0.527536971421562	0.829251114015911	0.578009870672805	0.358535475873952	0.887761639840696	0.532342051979677	0.707258082297981	0.0191961980371566	0.671379641995608	0.981099763436279	0.0878269199774514	0.741808081109215	0.844382579315995	0.513625183171608	0.631768915521348	0.840190596754465	0.393319411905495	0.657088709349077	0.332417536940139	0.277370604589641	0.920678223472640	0.371309959122833	0.870110241063921	0.0359461044615819	0.783592370959560	0.961844069748671	0.398121658771488	0.274164221002697	0.361147943895758	0.752489448745136	0.0384232606147553	0.0498487948588502	0.0161508915580304	0.640952526872478	0.336161245715144	0.540099552021448	0.754117921298616	0.675297438990818	0.682478766431718	0.0556319818886835	0.659103388063018	0.743753839862156	0.712656897928564	0.717426203947382	0.590459216459302	0.732756484911216	0.588993912528104	0.0575317849660093	0.892578003372608
0.646340523081067	0.178303737820902	0.589419059102024	0.0178081454854953	0.539908261798972	0.823303567496224	0.339361002291592	0.618873768087417	0.105919555542916	0.352480722955550	0.369377037154307	0.431237684126941	0.183494111034990	0.457708939978465	0.441205715248845	0.420414316849002	0.626433504065281	0.648384503208990	0.00495756269437697	0.973919640363828	0.965010826819641	0.130015855023619	0.686024239418299	0.0568303157557133	0.0751026214949061	0.249445848749388	0.781884271994560	0.194329541151910	0.901535977853007	0.293462994444398	0.473348714353524	0.316054424822358	0.288551528971997	0.308471883810683	0.283090339600699	0.836091151889315	0.470286585938076	0.910325198538638	0.564253554951021	0.880038668926388	0.398763121105774	0.746190040701831	0.972334097934261	0.350216935980025	0.280579456225587	0.588964263457217	0.850370818756737	0.531877995125019	0.0793949688315883	0.220206989513870
0.387039222571827	0.288874046133036	0.439011664357822	0.277660753828196	0.212108299846557	0.772123952180997	0.949827190222637	0.703422381262378	0.844998384928730	0.193498840978466	0.718330882794326	0.700270035412343	0.129075108870858	0.372062998241107	0.285501143075514	0.230009429658624	0.273547323609581	0.261264784661123	0.798184919740243	0.716087102798853	0.534182476532334	0.0256051880055914	0.717460559958964	0.286922477493355	0.312279075295984	0.664872007440555	0.990290393708323	0.529189318186420	0.899265971090161	0.816872210604791	0.604124058592615	0.683238345615516	0.123709300465386	0.946876725527400	0.242122694350514	0.526851187780765	0.296852663545566	0.189920781831824	0.682809773582198	0.158648408043970	0.985759852938404	0.0229377411163606	0.973460319801682	0.0517557581893776	0.922163724934981	0.117458891148846	0.0154745651056232	0.870242314039771	0.534765138476991	0.359893769920122
0.634076347207299	0.732966964849226	0.135783721629165	0.990710217106339	0.224441285205244	0.386243030252266	0.820509721823744	0.301053303093750	0.298488039252501	0.409413583827210	0.732094558477619	0.764120497360986	0.372062666344138	0.118158586838631	0.682255722744638	0.295090773649352	0.512323643984259	0.304876631766529	0.637237604015512	0.475980254057074	0.368690526870843	0.672735483200584	0.618264829940025	0.830181862965163	0.517262719236615	0.766394737824796	0.774505346425645	0.770355914171805	0.479828907863595	0.260849179323039	0.411961602884132	0.350585058073808	0.273230900917584	0.334507824034442	0.266214021301294	0.163256749712673	0.608873242861707	0.106308592517385	0.445626482124536	0.501768437603642	0.290423569143976	0.596570361631798	0.510463147754293	0.329240501057685	0.604614060616555	0.115321280111039	0.0101794622526312	0.513127179473158	0.440540202233632	0.0914114704290934
0.970903482119971	0.165479751706128	0.602168432061573	0.242274335829553	0.770037513875034	0.328224136341583	0.188321960638533	0.445489328950499	0.762942834962237	0.879937807665539	0.634184927673762	0.406125901291688	0.293123099811943	0.219805831999331	0.965734367770607	0.407954850850308	0.775898600934024	0.655017526581295	0.0150558200220318	0.658794878888771	0.759083686153668	0.0398783617892534	0.223638108449080	0.702893471253298	0.659158562314482	0.994788153191278	0.210134364235558	0.915848337581679	0.288190007095663	0.532362058733308	0.568598071260560	0.667029369258206	0.827836904340576	0.347307815746482	0.595087444260215	0.388803684962632	0.713683527549179	0.629814180885823	0.673677308409944	0.857030707383126	0.417530733278268	0.419488716711131	0.675747406687181	0.00736616708646165	0.0878321932029693	0.614931539959867	0.637169087877209	0.538985644774293	0.550464051699773	0.661651785260642
0.773661584276332	0.432488362909947	0.615656051715145	0.913785479684305	0.896129802950953	0.850789777593857	0.567445182511184	0.845328665535539	0.311595572903735	0.466921833447510	0.298243749223988	0.424735093616198	0.652219253796240	0.480496214741551	0.0503375484698582	0.615174233606260	0.631628141908266	0.782103764551897	0.464144399868534	0.948466398144032	0.185585111631246	0.809903008979440	0.368450201297695	0.240457569604749	0.443797231587733	0.189579542663635	0.00163106327028073	0.103307730972285	0.903702691527764	0.909419296033584	0.510619705865631	0.250298709814932	0.901357919815180	0.679917158837834	0.718583728372677	0.0239502177130099	0.348022808268389	0.957533482254225	0.440308180124450	0.152584635313638	0.948683712298667	0.809921373627805	0.293216033766718	0.417889451098827	0.497942068806161	0.870957206189062	0.207743192812598	0.542338031799560	0.808621917430102	0.628396761519386
0.818519365077260	0.339863810855966	0.392248730322985	0.296009653610491	0.0191486316376537	0.730296877211192	0.982301601817661	0.361060497365511	0.619008435388217	0.730223541821855	0.300099137920721	0.862066511492385	0.0137639049717034	0.0270402592385737	0.764972749785641	0.393560550219012	0.153638405838209	0.480481860349008	0.536374748124680	0.912187508525024	0.551697332699711	0.198863918592417	0.940018699897256	0.883238032374755	0.654246384507463	0.315625484886715	0.438183600074538	0.672617464351562	0.247090360283131	0.0408876742631483	0.633938569073878	0.893236168836106	0.531910773794116	0.487123831378312	0.757918211144158	0.242045172368800	0.223516289714595	0.695549151524617	0.304541224068708	0.194906216359870	0.661238441002358	0.613988946562972	0.0884976372853106	0.0282164954784320	0.966134579763217	0.715508292228841	0.307156861124563	0.0560963950536929	0.507307634088606	0.892079230656516
0.954910349534575	0.112057041594831	0.394021706792117	0.390092258799604	0.823663194275408	0.471020234871727	0.413962144888908	0.353415260466604	0.0686313214610602	0.717703136067973	0.800007818357393	0.161915461590999	0.211388157386359	0.810377992789448	0.358210327526355	0.837502828622675	0.306362928069337	0.0682289087257267	0.630088260994295	0.458347302331460	0.457686126597748	0.792281816015233	0.989701302596953	0.597068741565447	0.677333925268848	0.441504087912562	0.370887113413456	0.322438755831208	0.189565250811823	0.194250427702587	0.0774993770004332	0.947072742747796	0.265805424727025	0.983414363333825	0.409047920397714	0.334639625554430	0.648407047842759	0.885924876307198	0.720991594175986	0.242293572945719	0.801028653508058	0.916337240821825	0.439636485657659	0.689611057023066	0.884410639701037	0.965022182063801	0.952969777657835	0.375069704533250	0.907456890137837	0.352509719667391
0.405500779552332	0.0808407925196341	0.938232839313886	0.124859848976501	0.589490047826428	0.899588754989452	0.565232177243844	0.187390850520345	0.281190388954830	0.877489042418881	0.496323225228485	0.973198066306464	0.763746234152210	0.738829970031738	0.0272985824396594	0.531599071092510	0.975417324318002	0.666636879343401	0.417947300526108	0.670362585576179	0.459876763323757	0.588111926589204	0.540967628621796	0.946564764352322	0.786714352939584	0.480760208835318	0.0406153020353300	0.970338255270320	0.523737438690756	0.285029666444334	0.297401860880845	0.372300962602568	0.519504577283845	0.144033657276814	0.851616083311635	0.895415423318779	0.210883052465154	0.0841686266179214	0.358178682342815	0.479882562400200	0.563058563544740	0.287875791070022	0.110516652130370	0.104799226214500	0.976672693490791	0.839111533097442	0.209797201574961	0.517928237873838	0.234094869908474	0.299492398497014
0.253087421797618	0.478135959327931	0.364040415564004	0.0694239984892308	0.982874651335844	0.592576917016705	0.560044723243207	0.747622516417887	0.187303431631792	0.136180144971375	0.971785113013572	0.732168864784947	0.614951809756249	0.481113229410729	0.0658285211253249	0.776393998110624	0.407808631274736	0.419452780597024	0.201456382164280	0.0262658962211061	0.114465580813122	0.0636780328518385	0.176065755309750	0.805214728335458	0.0740208363041996	0.727509677317851	0.227577463080204	0.909235731144195	0.220891384724059	0.470974528394258	0.0795133155528141	0.685558901944066	0.943935701896645	0.335322100510220	0.324511251991705	0.602316926885078	0.975499778119277	0.841287978297069	0.815661183991798	0.848058599394492	0.649360756727411	0.245719470641719	0.542350529593991	0.544490562492635	0.425056881524234	0.350875319884198	0.534493175429754	0.977186387579788	0.572766720677889	0.0689531280984896
0.795105769351161	0.436941433457404	0.681076245075139	0.478366178147381	0.0531607523160705	0.619435656012568	0.527762967211861	0.890667790754703	0.00334050655118567	0.467380342714358	0.0844883874370140	0.676449645072842	0.406325258157086	0.0509407697061904	0.115898773688407	0.326613173186729	0.547200831060825	0.499498028334984	0.407482157622751	0.752322874474499	0.360742476848114	0.213579929102480	0.689535848522008	0.450822391076555	0.136025043387312	0.0431572701568320	0.557835010982274	0.385449095789806	0.644542456145557	0.851169464521376	0.514744402095640	0.991283027478121	0.337376541865703	0.418885813394883	0.313488167622003	0.641336990620142	0.128683619067952	0.0255042357025638	0.891058789087957	0.840258392761304	0.818064866257089	0.588699934243777	0.861478848281606	0.833160840893205	0.855948439426217	0.298379489266225	0.431758821467580	0.498005117657206	0.971702687716373	0.400474706776429
0.758912390217920	0.254436709416316	0.510185876692981	0.466597964147853	0.381153378579853	0.766858506203144	0.439807642430802	0.330195500526814	0.149400537994186	0.234370435940704	0.686375446921006	0.896688169683642	0.679918762744856	0.227662853478126	0.457912687734237	0.641735539915765	0.986196504255342	0.813508202656579	0.672210954622077	0.489156664546529	0.424536853610844	0.660106584280231	0.231615232221439	0.0288355609011532	0.720036062867706	0.403169789654656	0.642234972390174	0.509963138051224	0.368878101560963	0.302791083566616	0.146871156577924	0.269780252908738	0.878592014149489	0.738388099345243	0.997078511521867	0.367547834305526	0.435654726314591	0.724348650143633	0.739864495362935	0.391673538345477	0.640234668059494	0.480547942002765	0.795640222801336	0.423813061696973	0.454262907508424	0.473530021371413	0.479561684472382	0.546629043555646	0.647595246495010	0.284358405978341
0.703791639271344	0.782505003578670	0.597080808645140	0.674803733122584	0.197217958892187	0.611943368071878	0.590569727183867	0.873164202964287	0.0500849024275362	0.512706473454342	0.638994334061425	0.200525018033441	0.331789967117426	0.483216509012793	0.770899409367172	0.921624367072849	0.198220638728197	0.881839202257246	0.0159307366865441	0.736812731300133	0.500829903359606	0.185403866929084	0.264789459117864	0.346267998269759	0.683754575732510	0.333445749730929	0.739689637095176	0.561334044776924	0.112484804723388	0.431815274384473	0.928132296857112	0.120041585006071	0.707142708338791	0.119565627585243	0.970259074643443	0.613704648127541	0.771511150107393	0.278782174096087	0.0252348924292517	0.441172127591345	0.882627383536961	0.427224818092630	0.715573238722776	0.879278149183471	0.0217812215299013	0.354895304842384	0.385585819557431	0.219191340646080	0.676707143241261	0.326698026467621
0.812771177353449	0.973777846279221	0.747980691541367	0.383297693546768	0.606137788918072	0.883663659464809	0.354730783075117	0.485463247647569	0.847915638523293	0.491113574713224	0.0450438812284192	0.257893604251882	0.883096487108407	0.804828121631630	0.629834889062866	0.166393046952909	0.790790444157355	0.696349521384102	0.765064985881738	0.700839077334683	0.0208137331190846	0.262375949075175	0.672708881686041	0.697892202681422	0.378402637365288	0.0120557529817686	0.224438714124799	0.532503942560849	0.496609476877236	0.310072154302198	0.301617225392549	0.688031102407640	0.941358763918265	0.530108464538841	0.526590461091870	0.0832043952699108	0.465470348553082	0.946995893226411	0.426081656198237	0.171513231648139	0.245167627865263	0.961416792988043	0.997733326737790	0.225941871296538	0.330606847986791	0.234774202040089	0.287297258284897	0.820153428690960	0.444426414946507	0.417349716670879
0.241516418260335	0.770840472548088	0.595909458937953	0.281025558738377	0.110091539986934	0.980756945116107	0.984221328514140	0.783075419312209	0.681659180934607	0.934794429167567	0.558882163010495	0.737525941218477	0.292276127880437	0.768725156067860	0.127971486082287	0.350566557891522	0.871987772261796	0.00566311099216188	0.812432185612270	0.650811761414516	0.169444106780084	0.408289170526669	0.403587194807946	0.387786819766993	0.186900578399504	0.825829307047765	0.0596744262607239	0.517267336242232	0.597249331848214	0.947157220173129	0.875499409909918	0.531894402805884	0.914984308806324	0.755526600838208	0.445033953693403	0.622160389112887	0.0417319759763777	0.623082995567679	0.359646682611183	0.407379756201277	0.402459570484242	0.386886497464805	0.414876934953345	0.0483896305387885	0.210818101061877	0.977660625002919	0.583461717874159	0.707275460581628	0.0119202622726482	0.450837533453735
0.0564255970179027	0.917853089636727	0.588610043043103	0.0249285993464756	0.812997440774577	0.0298354173890438	0.211792256134808	0.262533404050040	0.998690450397706	0.0301173705486629	0.701218233014514	0.932350943486550	0.827429008726733	0.0392890473822706	0.884376369771176	0.669313465454638	0.589889797855213	0.961008773255355	0.161615120928915	0.892919232347851	0.807775816623894	0.635290884912174	0.705420129559218	0.116487455021878	0.600195756496702	0.578227632948350	0.381940144528750	0.536967661458643	0.481279532316217	0.578917213689167	0.573554346125120	0.232559074181939	0.967917674377931	0.986073645775570	0.529082727047284	0.728905037259582	0.0821118302790660	0.474884945917716	0.868262346128828	0.626021830333985	0.980415175244295	0.823056731333678	0.369459670761450	0.0353909146246894	0.861543057706585	0.143569374230879	0.619252416183577	0.838867613233993	0.674479958837631	0.0160639465122354
0.917643562526823	0.670238576462755	0.765062226172451	0.0606479974694664	0.0244924203026370	0.646356857611346	0.102465102425320	0.0834405147898207	0.0761500375763645	0.436734580597939	0.848840962173696	0.552417484025291	0.912910453992660	0.0951337478583896	0.717399329047379	0.137645956205340	0.944000202284631	0.658685394346220	0.244503825588889	0.0575020878791609	0.493209204483487	0.376948197310358	0.0851168013593859	0.712883131546753	0.541699490838804	0.764491556585442	0.152748188304083	0.453759136152241	0.0429643893275952	0.820025889054254	0.806274730689820	0.0383845292211468	0.162241081997642	0.302814059034901	0.114822805760678	0.892527571800320	0.697935343585385	0.640472882323405	0.541878349433269	0.968226640497866	0.0410600207343455	0.231990920433515	0.202092687704911	0.623024934357209	0.441890503626629	0.0750781745738669	0.181957002601108	0.690007425891160	0.580429447847250	0.000521558904013397
0.111419346427966	0.224266038032748	0.876208906835228	0.526064278041911	0.737250343243068	0.501629466388019	0.0387460200880833	0.163664505418893	0.610260842136114	0.717061970431861	0.0696735463537078	0.641698040688087	0.931327831893332	0.497251546982075	0.159506044203362	0.387059730469451	0.587688964768897	0.795118542148246	0.675448513708204	0.457692170453280	0.707181248744141	0.0613288285349215	0.0450615678433139	0.391237480142356	0.284864257016555	0.189043030323410	0.543069493086353	0.753522182478990	0.106312754900095	0.238053965517480	0.856203854388355	0.751007900443425	0.837338304375112	0.377665425758124	0.646790174477915	0.436026211753059	0.299961942236349	0.895637543142083	0.687704897525299	0.637022445968389	0.884093928685939	0.914067071152542	0.899586355397557	0.600582761205845	0.558486899490962	0.372177148179050	0.793276545019446	0.676383186301914	0.906501423145487	0.504444979321241
0.764100059651285	0.402023473368824	0.970745915211704	0.804936855416315	0.0627425101216578	0.100943191635005	0.573419438568736	0.960281966168030	0.141527934273327	0.988093318685078	0.166222037298295	0.982782102616399	0.762951809726136	0.693583217817157	0.386656169285585	0.420685944803874	0.0917594256688222	0.425477896440931	0.0810192219835527	0.563710229441041	0.495799005803655	0.302101650227418	0.700408901708671	0.466305987229115	0.174643439240734	0.783826819519828	0.323469427050906	0.0591511269735054	0.920770514802066	0.750844918324041	0.317956829264942	0.841386884678187	0.961162950017905	0.409275736845451	0.210659586555589	0.737718633926947	0.585593812912376	0.337608360207872	0.442208115666257	0.868663079118063	0.490881478107805	0.534452228649284	0.354505705542921	0.755642446811296	0.513970447556063	0.551391862203843	0.152768162955633	0.870505247938346	0.581442465542599	0.233087073078439
0.966113671769731	0.176936013402093	0.177574650809335	0.269435937286946	0.870544076299016	0.185339884814075	0.0694228393702094	0.891949736456266	0.208378392930402	0.257990851903237	0.524253266890711	0.831749824617076	0.618840359756586	0.223510639395699	0.846788389004019	0.456600113444178	0.784568538699156	0.258230546138248	0.717596963810366	0.465720039983463	0.184747231977351	0.948744166307039	0.884395056199786	0.435668462906204	0.214129215151996	0.214492062203815	0.301172819171299	0.850772008722431	0.647927971365494	0.804543171092072	0.856278076593245	0.640245630844003	0.745987062633419	0.665504185324815	0.448341984331738	0.0808988737979516	0.359147946374930	0.0171320726493586	0.263950445185187	0.135069878961903	0.0552858510874730	0.968706883456627	0.141294862833910	0.594461437938105	0.670299734270945	0.839287722895503	0.291087482923370	0.639496320748591	0.958360379957246	0.0376867040259599
0.911521555021472	0.550169195623107	0.310678594303218	0.109827503203465	0.329592089150608	0.152175625945943	0.458630439965037	0.592318315601575	0.187583582015471	0.469171399003385	0.0366800912416015	0.0787390387941308	0.294654848503979	0.592955639757316	0.703161712191315	0.0290037259276656	0.424009201782901	0.0862673959741763	0.973707252822217	0.925763972184828	0.163341121029333	0.835298394600142	0.909529055853120	0.949821489494793	0.248495853720778	0.473788320150617	0.193358105064488	0.447859826411565	0.922002151965666	0.970219391940277	0.781518850253100	0.549664231003806	0.925609322681238	0.374116281745321	0.0106250977479135	0.913327165322033	0.944981989465400	0.00450320428562712	0.732065500755487	0.641313708475039	0.232270753792211	0.155384422933169	0.942515239195488	0.518987361946789	0.258300630520967	0.161531892439069	0.690503686221835	0.428469655528581	0.0192910595498366	0.994816175145862
0.704228519280409	0.172927456157080	0.300755982770005	0.132520698806035	0.281745111609301	0.681077692746202	0.549943601773552	0.294341294896659	0.483665434358622	0.534000734654108	0.400788429444583	0.183242585502239	0.332142726039794	0.346562958800068	0.0407649473173320	0.298250040158408	0.491588099135130	0.524310856247878	0.274744219992997	0.654637711901485	0.817151568737929	0.955508614376528	0.289966691852681	0.260684787809465	0.863388011158544	0.107856409431457	0.355833786760524	0.752285343185656	0.496088330960765	0.605791585116002	0.706000380757513	0.234733051426439	0.00150633956299795	0.657484080902706	0.109224016097258	0.910443765733192	0.397463941732808	0.438397349457001	0.202299693066149	0.216002368277907	0.134761404775189	0.652736441807551	0.890206161786460	0.931065654154248	0.566490620892985	0.624659248026596	0.313298953101558	0.546573688276056	0.509944758852886	0.745860580757313
0.927138354774899	0.622898200811480	0.804804044392574	0.0351529935262827	0.0443500338522603	0.146856723435799	0.330961685960123	0.576506198534197	0.780250592433554	0.493817521022691	0.104245321834610	0.00685489340513201	0.498512165909484	0.621715519084322	0.533280738156061	0.460007010614472	0.181277084602495	0.667235015044576	0.788992603230302	0.337419215663463	0.528963294641935	0.192279065242599	0.459887369680268	0.421827886514165	0.525294142848158	0.100792395841648	0.271972883500998	0.0474698558327996	0.451159525840503	0.880534607302211	0.468155843853733	0.900081801553927	0.775568555043212	0.635554679978982	0.438318135195417	0.882300387387362	0.757263678329133	0.704407129156793	0.237744390940430	0.589317590672327	0.293105744941484	0.602992378124449	0.551076898651259	0.249919006697917	0.694637895475997	0.307151811384911	0.551555461809340	0.517276540509227	0.223741507875684	0.215991537653195
0.146413875770278	0.530255807147292	0.535177992348169	0.0811174706111839	0.405644765459315	0.177147559556307	0.554294521892847	0.503965517683395	0.376110797623862	0.777927794327655	0.168587386852060	0.664533355207301	0.147283594062937	0.534857292345321	0.188046432431634	0.888927679267404	0.728807169109550	0.273931371075047	0.792724800050975	0.129380989322417	0.503393564459781	0.895153923074032	0.483069885634011	0.306766214439535	0.103639619938751	0.523522260383022	0.256840123008591	0.207818859713363	0.786597067599237	0.319936929616994	0.957181963679070	0.00203587122845583	0.696380203995745	0.181442624553323	0.329349599465269	0.563114560436798	0.983060500508127	0.225404735927291	0.316681764608502	0.667429064341696	0.437401120452656	0.601014431250857	0.0652133203204516	0.875003963359632	0.610175914782173	0.320444791648243	0.877416765332737	0.317658657416025	0.358126167937909	0.307749216036799
0.157635554835431	0.865362122286484	0.792050352121132	0.748070222424424	0.361020879442633	0.104782282398626	0.0202060678295257	0.207926007122762	0.782248788036380	0.946583082688536	0.386906723712098	0.527154703280200	0.105851917295298	0.857381231973830	0.610239589466282	0.859273294422679	0.878435101085313	0.950425012002732	0.640448382187349	0.785676746545387	0.479647999718090	0.174537572015870	0.892328942441237	0.505533194727492	0.834394317587696	0.968822460815785	0.635547715207048	0.0130491349686279	0.297933183606493	0.924708652604679	0.349612871181303	0.580498121676586	0.0953753232117682	0.799920113846827	0.552442278456073	0.479755779952278	0.112668438490392	0.903100854704524	0.0938583044958802	0.894530603086905	0.770079355705902	0.613516032217907	0.669397158146044	0.615751407031131	0.926843953979453	0.586043858510488	0.954339237110750	0.922968255255506	0.711349297244194	0.822900047745970
0.904024216377812	0.796220962550656	0.232564021172018	0.137728659308038	0.764548563199652	0.502045076555055	0.542228958077038	0.000214988395069837	0.651745009801146	0.827535087518331	0.114176688230224	0.390382303400072	0.717169789009175	0.207602446161564	0.208822992688607	0.682797631531029	0.331908830293337	0.0583953481728785	0.686484853841515	0.881400238146480	0.881818763047729	0.602909853911841	0.551713908879328	0.148044796849478	0.264287185845850	0.382186687463841	0.471748546722842	0.682235299736705	0.992110803888875	0.00795340718438420	0.995513407680377	0.301437914089005	0.573223433203540	0.801987773713989	0.749920775188199	0.117287977447587	0.875038831203187	0.0145433800751327	0.653745120903029	0.0123209743743298	0.944079394036358	0.390531180929370	0.524674433190184	0.817178884998579	0.107532804125665	0.667391632885807	0.986216135098035	0.187332329818031	0.245669849644998	0.0948892008803368
0.450821420200230	0.425253172966462	0.737808343820115	0.727713637856936	0.193199053017186	0.0520699663581790	0.464987935675412	0.0893691704669138	0.747589472876525	0.0739279702741164	0.561110620981008	0.459709139873286	0.702768683501682	0.255588140112214	0.465946565998433	0.708822548730101	0.282556697674756	0.382282916108734	0.974588776688968	0.0788748896737980	0.816959183112830	0.573136261812351	0.603225024594765	0.860494945406975	0.860765364157510	0.762185829903421	0.889065491931526	0.399844354272236	0.335262408755086	0.292137316107248	0.498195954004430	0.555830554482422	0.970614613369021	0.626628790227703	0.806776164256874	0.354218662588332	0.387278370606434	0.190798358160537	0.554866677896134	0.410660441629543	0.414333078763397	0.386498581118301	0.000657178779458034	0.367660515913204	0.161018163614723	0.859692006574223	0.723069871444638	0.0152422167943029	0.204107286116646	0.314843658394011
0.466432686311188	0.168715928776985	0.745325246871311	0.674519527334175	0.711429338511306	0.484074014234745	0.838280637154033	0.923893073167660	0.839038919403531	0.497602804219193	0.156655501862894	0.355866893947392	0.417239529957441	0.508090356274349	0.966974928155858	0.0911239630552271	0.462733796277288	0.502219687776278	0.613768027979832	0.514911582341599	0.671731662229304	0.171135061312725	0.808716145647509	0.688040565792798	0.588914693292820	0.0608471365794239	0.372456621588848	0.575566843916632	0.373330135569812	0.683152760176320	0.569531959051615	0.770767394782895	0.800078751936616	0.827489310178712	0.683814144861446	0.880613405289512	0.982254023345443	0.710509525755531	0.679999754775121	0.158140571463984	0.116829102044210	0.570065633426773	0.368075433303503	0.305474968258342	0.545398243497998	0.620031639404621	0.0656332994443706	0.574112627310237	0.984605360017034	0.240264114503252
0.191302804120942	0.0281970175742609	0.0457130420644336	0.776297662725338	0.746098807964894	0.442682269900911	0.526586376131583	0.0805392476775428	0.793914512970207	0.997738950645034	0.211878792928376	0.554074727385101	0.312667301547729	0.828796742069104	0.322069083661935	0.649729763103316	0.279479523373388	0.189749440550357	0.216168411707141	0.768215126626409	0.798279583554239	0.800569555824167	0.849587200141522	0.607488452967043	0.767136859389375	0.543617750357740	0.627013240826205	0.775722298678955	0.842563449228129	0.884774755296375	0.186214651134972	0.982263919399073	0.154210730080624	0.549598050956764	0.0171694647751474	0.688627381439637	0.831726526461625	0.763946217199781	0.238667560472743	0.938180185201057	0.647360400001354	0.619114269855167	0.741009110261811	0.806720248893874	0.166889016259656	0.235410418829472	0.0840240866349977	0.817126103426408	0.642824913262421	0.675739807571440
0.154837424017412	0.711996578207743	0.786385059249847	0.606524313290983	0.987234206669228	0.792137502034957	0.0512070595930905	0.461051476727904	0.470202278780972	0.106490133445801	0.464744118972881	0.228539465181982	0.844639135066495	0.578090816611938	0.858617156974594	0.961327194606947	0.703365245920155	0.701481478511781	0.435809884606005	0.748247998390763	0.169262584241581	0.188841201132704	0.828562852154530	0.842699723865811	0.493570000173546	0.776935305318484	0.484021422402229	0.581799109964949	0.643779275125677	0.706888779103973	0.242042466456525	0.517567329256162	0.855882680527957	0.706160178723027	0.618405007691388	0.334827683697085	0.965874453100827	0.202780759398458	0.936737637700114	0.844794413422664	0.828535026060219	0.0886769294393077	0.352292036437219	0.608004285239313	0.377606814470657	0.546785866825812	0.571468785305562	0.980754231539085	0.399037021653588	0.881301602195172
0.933822595521086	0.877113226307770	0.983088329835962	0.0312324557096352	0.703645010338458	0.539348747945242	0.423044056518232	0.511991010631585	0.217175638806126	0.366541888598024	0.878553660091550	0.431857226196263	0.175433697942794	0.155646791834918	0.580601695843580	0.862493461515397	0.940559826461357	0.344766882191815	0.842091961707835	0.555968189032965	0.999115103629346	0.0184590974140558	0.339568020967617	0.737608487681367	0.0618358298009639	0.645838620860271	0.866639116051636	0.375356612971703	0.321095665536756	0.101593175643982	0.168551542668566	0.896093683343727	0.890714690641290	0.0357020631323045	0.884386977597023	0.639026430910252	0.230551876799930	0.931814306757667	0.700300984470993	0.452913630398171	0.746864970519718	0.985592074564561	0.0313276122323702	0.147049023526424	0.0540271493439171	0.0980513411834338	0.577023588970736	0.825514264364570	0.908977314303254	0.310792854070165
0.714425006955651	0.494485126827017	0.657470745072693	0.921011999787964	0.204019926680128	0.899213177479529	0.922917550694492	0.934830333446033	0.466121604390890	0.322036763456597	0.236544025598893	0.483580216565583	0.475439283429256	0.882774335438314	0.565227006179499	0.819299686784260	0.816073702385924	0.966888412512948	0.506545920607802	0.182771473936202	0.727369391972616	0.897474898018249	0.413152373177337	0.865664281951431	0.0594955613575527	0.305639872570379	0.745907624939839	0.220350745990864	0.609458872963081	0.437949469766623	0.267636273963873	0.840702141611913	0.465056129665077	0.0456791322276260	0.112714552785483	0.888326180708467	0.0174796882408650	0.397016846165991	0.421392330338831	0.814422600353964	0.769607474286391	0.690956448011287	0.910939815894589	0.0526908739175924	0.887610561170491	0.576448016203207	0.324486695838708	0.551879916087986	0.204664878985757	0.927039861121683
0.379207807834194	0.265294177365899	0.551599242677500	0.635704871529121	0.0648096793531339	0.649729861985389	0.277473322679820	0.413022478336186	0.404566439026292	0.195037874266274	0.891116646750162	0.120717103008359	0.00313220900994815	0.736176003958524	0.513042110051804	0.925998165412339	0.854364189881759	0.469686413533174	0.984132761666714	0.896944566121589	0.104513211050552	0.809492380507106	0.160289716091970	0.478725187563387	0.257438319493258	0.402146399427352	0.208988254028668	0.590620873052440	0.883807507258774	0.135617838507253	0.361483529245532	0.321482498992152	0.0296861772758918	0.935810880923228	0.155017427342690	0.139964364093947	0.122612728195634	0.152846048659922	0.00870410402454180	0.363919242594543	0.907188677415871	0.126628514560349	0.0526950675219078	0.535873404865424	0.695319552813260	0.542563198151655	0.00650325436377663	0.489463852171994	0.644926455874024	0.572666007186302
0.688448035326076	0.189230054042639	0.662445449374303	0.863227039740872	0.526917500124009	0.624989767578837	0.267642310839474	0.922365357940671	0.927801602098316	0.355767452798292	0.112647040302381	0.637031207472633	0.767772391373972	0.954433833631573	0.702435091251272	0.413363311897069	0.874639476993081	0.194882400803391	0.924784561304263	0.709740827125539	0.0414856270796765	0.243055907836327	0.739018783368903	0.195295382443796	0.600855187364560	0.00278535089394238	0.134299559952514	0.274447753179429	0.936066554906595	0.223674850734809	0.557116288619474	0.0122766718701323	0.988468005349011	0.205828832500695	0.371148647000623	0.0301954912210307	0.854996976492665	0.701730241351981	0.803942374036627	0.501056088325422	0.0815918104096153	0.420327298226828	0.365098726165849	0.193475621810792	0.00489662103182598	0.450835956751397	0.106298600499254	0.0361887353342809	0.398770826948300	0.464808714848810
0.658847446359136	0.101426685989082	0.570289108372417	0.593344513916519	0.694577610764213	0.122236886537509	0.995163057328856	0.227888639342534	0.696901861172448	0.113254572095360	0.259932709904604	0.931666572885137	0.270456257868032	0.199179024648747	0.673396349281328	0.102648648623110	0.695824509156252	0.158998968254143	0.531318451691362	0.654608011774562	0.732877215999508	0.0383941023212202	0.264974750249298	0.357420012197047	0.0154557360162811	0.163488681523032	0.216460263715926	0.803775508470892	0.321565678830904	0.812893520484903	0.808387715012551	0.373581947327232	0.000251024626523266	0.239367600312176	0.401978548352530	0.453507208676579	0.777072345948097	0.599989890845975	0.340835318082589	0.512261317556416	0.446943278330990	0.700588343632249	0.125512780117675	0.328110486328012	0.744412593511049	0.324655435171533	0.758513643253553	0.663486737519633	0.576504251869830	0.563287971941891
0.480258336799974	0.892892904657187	0.174479674695033	0.340945105351912	0.587510397590342	0.514782594986377	0.125258619331077	0.921430711400101	0.229703391968422	0.428250336744603	0.796814068767337	0.0414733024755243	0.576216718085477	0.524311958735810	0.584673669136492	0.796751768605829	0.0322781892821566	0.120498519564964	0.708433322180767	0.940272490662998	0.806509592763589	0.921507004457448	0.401002422154068	0.897915831294783	0.823523632945533	0.716178649719377	0.986011860783892	0.721089128876029	0.214832083448398	0.745798486545479	0.311976745330768	0.332489447180526	0.895568512153639	0.244200940530394	0.764781737089429	0.204362438755849	0.227995224536192	0.211303850518529	0.143147017504094	0.880056226557128	0.546591574011977	0.363876754889120	0.968394301763879	0.731519517112576	0.510273183576215	0.860719608700584	0.389997976824772	0.928684358185168	0.811307402525274	0.335754887765395
0.429136391483793	0.455616919195577	0.0243730638461150	0.792677450110111	0.580817753470224	0.128669648339333	0.434289402489801	0.0847033254640810	0.711105905934622	0.625506186752486	0.119082979187596	0.431821081504123	0.417176746858989	0.546444220750951	0.0341804020529518	0.888815417109848	0.476663243890332	0.178067335559228	0.342824522538006	0.603362252852493	0.835653530469727	0.925204459139877	0.776824579482914	0.228006946213755	0.734303059411475	0.232957926863935	0.714334748553861	0.203022923681380	0.246083117823883	0.229059770747939	0.372861915314551	0.143505800961349	0.229670347328476	0.740402225760968	0.335121584564207	0.574272675523071	0.0969692764026027	0.346715879431030	0.618833137260763	0.467979329720372	0.745850523388461	0.777878702660734	0.633565480034698	0.925207048419221	0.634076518547726	0.114847922131381	0.641553698959870	0.870609333942702	0.422694637481109	0.462315363407641
0.0146726925283118	0.378200040796778	0.259005972853315	0.267949067126515	0.0714476580782402	0.778035054005629	0.533307228078813	0.253889014654350	0.896789790771674	0.676941258323801	0.385741872197063	0.301497598687536	0.636439320665600	0.164859371531878	0.368467451952221	0.253492830869632	0.325013250475998	0.408019929320228	0.00428149021536872	0.229136208323826	0.743601863348056	0.820213452701912	0.314041670948515	0.853569136012402	0.821964796240353	0.0353603066297306	0.601663890398073	0.939045544197831	0.349425148828660	0.894955868593741	0.773582652936458	0.776895065568044	0.690022584199355	0.345557405884249	0.710097661995514	0.972705255863064	0.969773664464335	0.892163518283617	0.216251336443452	0.705267811874934	0.387615763108357	0.921998218985964	0.435250373874081	0.785497903803748	0.571890066870090	0.0521220152225045	0.937335697165954	0.441860406960725	0.199696214635002	0.882645029429952
0.234221920341426	0.869972831975812	0.981622494027703	0.987848911114827	0.948258849037670	0.494700606673763	0.526902103124702	0.536072414095301	0.684517416226645	0.867908562143777	0.852608346034506	0.658435099500768	0.445514883522940	0.125093735749243	0.236187805386916	0.860443949229522	0.428989913148165	0.366712795605984	0.403340721894607	0.157704523844415	0.0559430948423504	0.705494944632871	0.0678494691612301	0.0192650483570175	0.177055244991369	0.499346305187251	0.643586784136758	0.731604439724501	0.700926983022754	0.875180923947904	0.896452229577378	0.933406501193143	0.616170341687780	0.154852097994874	0.763073406679878	0.199837796913511	0.685979262758157	0.643385538832082	0.439751123542939	0.744698929006626	0.0434064536782680	0.673263140080802	0.145639271885066	0.884135507103421	0.0515960126108842	0.607837282732860	0.193032741799593	0.802345789541087	0.810496046204468	0.593928168859917
0.471680063337225	0.964607374220427	0.757348518574447	0.788297712839523	0.856870053942373	0.587692077822487	0.957699094343987	0.123263095972205	0.126340626827566	0.794068310712159	0.457525485035553	0.649708045954718	0.538661629009671	0.624117912489852	0.583248505195929	0.841145494902394	0.861863417946413	0.306353598329403	0.128961989971824	0.876373604286428	0.127471719976488	0.605573380963433	0.223184011835099	0.341006072046839	0.454570530692517	0.470923725080625	0.332973714663356	0.436012475389066	0.446008122176250	0.686741418310596	0.117741159954265	0.483600496680169	0.371605270913859	0.425142863492470	0.112282712072326	0.585571791650059	0.556239243300045	0.984340255341909	0.950557196581759	0.0710625824704986	0.0467425655930669	0.0592236036082675	0.0115937765251102	0.0300778529814372	0.638610039137976	0.626038794288524	0.637279114725555	0.829363846784256	0.503874061500827	0.489864268414348
0.852504493343817	0.694421312048970	0.935262666673937	0.375154474082968	0.831447935561550	0.605109634209583	0.0414582926929638	0.111619390490939	0.142408282704079	0.244326594968731	0.808066251702773	0.951728114392863	0.0593006554314832	0.495181350877484	0.516014761434326	0.460337444336552	0.0189307635757284	0.705026693058929	0.703030766215765	0.427214553495353	0.807791930554472	0.179913508618838	0.120332775992686	0.537541834777111	0.894245086288129	0.542316426373288	0.162303518641716	0.936285426516825	0.286213181464589	0.838690871594010	0.102896635612872	0.0229674386081332	0.0218761886676723	0.571531189410924	0.122098666981279	0.312127611861082	0.787206080619553	0.594051408151193	0.577758787729901	0.186639382262370	0.662552370754513	0.631531903316016	0.0996203370158248	0.170848155535375	0.433289603844769	0.842974385780684	0.266159443510409	0.502494889785106	0.201658647790109	0.0377047833006879
0.0225093849579271	0.0337594975129799	0.468474173079214	0.746065353878117	0.348863888338173	0.167615251051285	0.765374658401042	0.855195604783760	0.795503184807750	0.627822356758075	0.899493328890957	0.806573253112437	0.575500857433052	0.165233024196504	0.253364957399329	0.0932316043075290	0.573200233208545	0.666340779773690	0.915469795828772	0.825923929780068	0.720431687603146	0.720204241849482	0.506319646092096	0.282139272551996	0.369649663029206	0.771703209982296	0.846593204329470	0.665146771387500	0.141916051153463	0.822006030047212	0.495834948043104	0.340043438577815	0.990380155314650	0.705170769115279	0.855175241659320	0.284831761402939	0.329246089278386	0.743719974266374	0.853472392958253	0.725496419797921	0.923145455697235	0.206331158071345	0.630877800953550	0.813792308854576	0.376291368226956	0.235769750399936	0.205525234175548	0.733006393355865	0.502892839081004	0.512540251303614
0.0459520418551842	0.776476218988197	0.800536138163865	0.129694590757396	0.971427182310358	0.0916428389408158	0.393889063002456	0.328327222678789	0.0293024942947671	0.0287943545684591	0.336107578605084	0.213104343046549	0.935099933719985	0.880306132514003	0.895676905025108	0.978501580613234	0.0900576348351826	0.551610827684115	0.290838407649402	0.980355756770062	0.0301131633445987	0.711500226082417	0.698911074483761	0.607378205814922	0.272469962353555	0.0132371445842814	0.913163115076059	0.201567063183063	0.346078171616977	0.309079777133246	0.112714129750689	0.826612348732764	0.0826069529452667	0.865482878179419	0.573797826647267	0.521267019652252	0.162323047944731	0.928047390820210	0.511394756879798	0.845731964515523	0.307417306051347	0.0614002813266449	0.399178935997740	0.202327289690330	0.0367806698939438	0.215613508687010	0.641015496108159	0.0299231974394814	0.118008459685834	0.672023578939825
0.284798558667581	0.959866588659839	0.697051418384359	0.812645018271834	0.196654573691962	0.927163042122749	0.321277214007812	0.182932451087708	0.705744372552159	0.480938275541944	0.314441676274349	0.893506958851019	0.885831683424709	0.290601296021399	0.796460952093452	0.725825687267174	0.298387254149317	0.921976072741288	0.329979978302666	0.181414381784598	0.349891808897330	0.911586711605187	0.811441620099813	0.0190910880664354	0.907925330061763	0.293666951195923	0.362770471873043	0.264304140511587	0.0654899772510850	0.530449215736859	0.641876031653289	0.884586014252441	0.775217230627883	0.987603257889738	0.937827426443537	0.901525534679006	0.577212446145103	0.997807151206112	0.442768339343446	0.540495581577922	0.889981481872858	0.243970307230603	0.180981844380514	0.939847271760501	0.430752182422521	0.673447088232295	0.800976195794208	0.928811566498061	0.333866399554854	0.987079027253103
0.195117722769316	0.569222407227996	0.229674946628960	0.850819177964635	0.242134988566292	0.551130667025124	0.568823309060347	0.548446339885031	0.234699084018377	0.492962846634395	0.153609295098877	0.295736265547189	0.139016683448181	0.483363118023657	0.139705644359546	0.627602046122348	0.814385297305481	0.317361699121053	0.285001560679610	0.515297897097727	0.988286970792143	0.865509103372948	0.599314921180312	0.0355170007252627	0.0112179100191833	0.110771156842533	0.653474232623918	0.678756903760685	0.560432074608929	0.716462632454756	0.387292766039950	0.326827923454658	0.800214737538973	0.0595713838477215	0.219094386424469	0.00894989573667060	0.263534040908268	0.499658451337899	0.168920572229160	0.0570974978343756	0.991456249893903	0.683954961757264	0.943187133246074	0.291587682173526	0.126610706573041	0.552952497341436	0.708087815624968	0.156707659401683	0.254738018572856	0.739576843260939
0.969769250225342	0.567692845836043	0.834481114437960	0.306383999124129	0.321403140279322	0.314662963621785	0.539822972077098	0.811982719489880	0.965119140627827	0.247724582657946	0.530979785522263	0.303926489976078	0.448385500384944	0.544005653427431	0.0952395973634523	0.349438605159822	0.0936053115593620	0.473215520906222	0.893872156714933	0.836802801273401	0.659209734847234	0.500706711765169	0.515696210292125	0.102789245773037	0.737887685570452	0.572732131540317	0.835576642836378	0.833532781542693	0.495241349716302	0.490752454005906	0.437646624316901	0.440990166447044	0.306948405828740	0.538511507181813	0.756720107605154	0.729738342713292	0.237592395295334	0.427183710941383	0.602397591610231	0.695329046709970	0.150719851485027	0.104567622111388	0.00184728988638194	0.148272273393554	0.220083815002222	0.940939734062666	0.0723131941444027	0.838545741038916	0.914823514370010	0.115008873854762
0.0866153258152249	0.101928950313808	0.794687662098853	0.777608960444488	0.101073154568284	0.0714043535264909	0.0318085684954870	0.996207274238756	0.113670046893592	0.127801271914173	0.750896240738033	0.0252511350840540	0.273111699236895	0.587972406631199	0.0592902960597107	0.901481608828028	0.920380039592636	0.168703395544233	0.488633090466425	0.372211989201220	0.405925807940442	0.309393549990731	0.541864364889844	0.435728165984844	0.297183608121968	0.0726140281058502	0.445252604420538	0.270244532266460	0.0744136965737117	0.182694620396054	0.0258776256224923	0.841081561507408	0.693635277424211	0.626548703447784	0.598955917083136	0.262057380082606	0.347233312895219	0.790305850190924	0.0753696512359228	0.413912716147221	0.556749632566239	0.0254368295317774	0.242357858225858	0.170005035193372	0.265641576018677	0.991623622667266	0.823419928461518	0.970364722950975	0.581722269666324	0.126069775675373
0.776578038520768	0.485196611477621	0.113867577497220	0.855686809845994	0.724919666383653	0.283914225938420	0.691911020579354	0.545844262189140	0.420970926968423	0.981604237382965	0.293654702937975	0.0909782823128067	0.865135762951102	0.0832356503364937	0.516478039175425	0.503227966059576	0.0339266766852818	0.669118297878749	0.799548682012136	0.961235157143825	0.471523098994763	0.307067010208090	0.00258486298522420	0.397211585814220	0.263475276198764	0.278829032294643	0.309452606720328	0.296620572350491	0.622901177358916	0.490382833700263	0.277208754368355	0.214351209945797	0.722546667514328	0.424598549980867	0.477496061459263	0.909128078181159	0.479893634438608	0.851915261390091	0.730209577724263	0.116317906720222	0.848808604690361	0.325963719888364	0.245905618118186	0.169403645664912	0.0464045317637597	0.663273477112673	0.239305849538589	0.527013849888573	0.609130438011254	0.476662258275335
0.950595354931637	0.760227631606997	0.709916348431826	0.896983694161723	0.995056760564389	0.673372135026610	0.380343586725119	0.264864678409735	0.396682714127930	0.485035280632613	0.251493630395312	0.150494357532100	0.475537510199729	0.400388063035386	0.834983240520897	0.300584995985767	0.334296397063562	0.972203171910187	0.163514664839357	0.325469482252603	0.529263476828117	0.931061266484608	0.247651838079465	0.771515581183375	0.458400763786867	0.472366707927424	0.753083324269418	0.0432463176385417	0.890219807780197	0.598990952002361	0.695027744856585	0.922291610773846	0.831121603503945	0.842717539196777	0.956385932599659	0.782532568501170	0.962692781126204	0.994269825766060	0.111304694888132	0.995283372186064	0.981096722455489	0.865802171227925	0.525431219477262	0.149365378247585	0.0686329885443094	0.781452564238408	0.328428223405509	0.00431038669274908	0.756491741814253	0.848146972283389
0.923629251464643	0.500079046349031	0.0951003630702587	0.00562641000263653	0.133558194286412	0.0408328251816221	0.710695925373933	0.675686947802561	0.157745618894116	0.124275336130150	0.251788167547466	0.874732249636422	0.684421605029085	0.401030140291042	0.0633548263664470	0.123353356370161	0.621303700694694	0.846946585733331	0.0271365479770916	0.727743500051217	0.472889239880493	0.347641201457732	0.817857766363873	0.339589347457289	0.547897761047268	0.602812650325492	0.128655539631711	0.488059526349727	0.521573039188297	0.197947322295641	0.790286938281564	0.110450808456472	0.0443543909640322	0.431995019184059	0.863493661132251	0.112164084400524	0.409725958448744	0.284189613783819	0.486856340768507	0.426861601926965	0.114156845845364	0.00435412100348831	0.968745891840394	0.0815225571754091	0.0498087111771548	0.631018897494325	0.00142183915129246	0.165862227236482	0.412103008417360	0.0813964872955698
0.905761314592382	0.556941204973805	0.0834588186338010	0.970821441659587	0.200630552148700	0.253736626474151	0.589050764355165	0.889138887096829	0.620800474433965	0.412714174000302	0.728436696035929	0.824607153519712	0.679465920457093	0.111640187583490	0.389550760696226	0.161570418685561	0.934527520045872	0.337090839036371	0.226791087123280	0.0136749006767253	0.669241561772444	0.452085997612526	0.821540574668075	0.659273252069075	0.0807407543850195	0.934548798397781	0.997225385738991	0.822101636984713	0.747270564663194	0.675813728973258	0.402088379880924	0.632337613072164	0.588546071581620	0.970416190344028	0.0771378115382361	0.138133131370976	0.118965270119614	0.116435104327968	0.389717656282910	0.735061159380352	0.169664825546353	0.694246855439391	0.640998346337640	0.869809718060960	0.630937363736030	0.726558515030266	0.0425695170678887	0.653766738229775	0.0295066966914879	0.911526597662498
0.138287080546234	0.906186235461188	0.328537023056503	0.195292886264385	0.439960467610313	0.778318412813163	0.429421424797340	0.00617464530421064	0.823018400669279	0.989798146281460	0.676124334358175	0.802792684810536	0.760294484323993	0.672476766346314	0.172699269813494	0.469380798770210	0.452964911392630	0.343467814002922	0.688880145056032	0.533612605311475	0.312574990925349	0.298427472872790	0.777684713651136	0.438369541322644	0.0468894719709864	0.215786970420681	0.676155203457034	0.822719484586068	0.849475395915826	0.0873712575140073	0.0559061966013883	0.655538021095345	0.606650808048244	0.541116098613036	0.0536875327719850	0.810490126930943	0.00923458945983269	0.774119838119677	0.818798059803588	0.706366429373898	0.279586915975600	0.892180601702297	0.551547227666648	0.726783518935904	0.110494701795836	0.531045694517713	0.473865561605781	0.0506331787201053	0.0755303219150090	0.0846277045464904
0.0511592150732926	0.317216900718157	0.588464180662467	0.638869680258483	0.675170535673965	0.583648002073445	0.653486759666257	0.00579962508475640	0.632131848625912	0.971532207822027	0.298054104641469	0.0496579626037487	0.584658319864096	0.452209220395896	0.503525312630515	0.201572857102718	0.902239364519290	0.559921556989117	0.299864888411492	0.0981893442385025	0.834320367978836	0.428119397094445	0.417639943552063	0.0910682910457428	0.812361952787807	0.214745521940396	0.412469409886590	0.602808801994676	0.566453551243874	0.512494393514822	0.311717489390128	0.535619888107564	0.236825199080859	0.687264484121940	0.165277829099876	0.156975589979751	0.430677694005148	0.728727151572755	0.561565134140139	0.212111972763250	0.394588516590594	0.973503219135269	0.108519675206059	0.773895362267150	0.0111767358705419	0.966178880241275	0.425426110840322	0.371360103700455	0.740351192232598	0.742062480047749
0.0421933172399891	0.215872901028461	0.963969181185292	0.850517506493244	0.260222979682503	0.799671503210525	0.729700495629495	0.516101752393954	0.761835739432485	0.887025265293136	0.544506429791600	0.546419179314675	0.599492420498444	0.0319568756818198	0.609335166951316	0.713071623990704	0.925769844776875	0.976563061110004	0.869081128055610	0.213927606812575	0.532047702914100	0.250354858533158	0.0746654754959465	0.995129880574246	0.103869840961529	0.773497263399149	0.212778971037021	0.303209412944540	0.299540774658963	0.00563850482446548	0.258059107603166	0.730923659490442	0.503932023707952	0.718375667251118	0.337501074252083	0.863045593201048	0.987553788134865	0.477069327357459	0.204501577150734	0.898708553672132	0.0636097793793521	0.456342706549281	0.693886355036188	0.170455324694551	0.950780292911816	0.715017378411788	0.688247207605369	0.745934065197309	0.856628933529961	0.881942641226928
0.130774806979759	0.997658934493455	0.966136449795281	0.786030881093637	0.164755396579439	0.636287004079483	0.340940781644427	0.953318372450082	0.635649388382977	0.0864737462053663	0.0873698829112157	0.482856338481705	0.729964084473658	0.709063112307805	0.524078861437332	0.0964186313948999	0.204906406713725	0.236176844441583	0.906579225528104	0.529198193942669	0.208418119955087	0.984897439812585	0.202991514205139	0.0720005924125201	0.298325937311316	0.0981286903329622	0.225795078811408	0.842834424573048	0.514622253763138	0.672252973261441	0.394913274289095	0.715123982480521	0.538119991331826	0.295303356862495	0.427339419438671	0.604374937918399	0.255383201810948	0.0944393968178393	0.404398592396470	0.450151874571465	0.953809660231394	0.569226126203688	0.893263118685379	0.969664232997853	0.00392306723588221	0.759656794803655	0.946857146097170	0.0123396362701702	0.397937797418798	0.437765203534192
0.534946300687790	0.569784045223554	0.806899783546895	0.650591010540274	0.977419002620905	0.0603913303157477	0.517491925743416	0.338696821275719	0.144916068939699	0.208785707405367	0.0630531007707669	0.491702083431697	0.512436989966516	0.471738536465923	0.542571008737775	0.151367766881934	0.246970013298900	0.446560980932935	0.977905495904517	0.231944995509660	0.754044934330360	0.746430139961751	0.291058108665806	0.133485206023752	0.132940446896326	0.282836946243037	0.709808960071514	0.408218249034173	0.285830035664445	0.0968026365257303	0.173044935248431	0.437863053116261	0.0545688149100506	0.986913524197116	0.311705932814507	0.334968408402906	0.878443909668920	0.391667170374122	0.0638806194772658	0.817857598590024	0.143269077612027	0.923461555729818	0.272666907654567	0.350671267917871	0.193470213081974	0.583911220673997	0.554817900028145	0.735616118761601	0.884423107402505	0.679885860645858
0.452086190920616	0.937941387271829	0.384244824174012	0.277204345722476	0.446850879959087	0.968917087508511	0.933465292029508	0.921590081604016	0.863180058041843	0.930946607302009	0.685505635844037	0.429419735662125	0.891578079782812	0.726517847829221	0.789529256499151	0.989148799964618	0.395147130453986	0.479148615816767	0.506296257735843	0.831380982269381	0.00215323253028854	0.289689065374153	0.0375144376487492	0.469943994514198	0.0926772005645570	0.998793476883365	0.575780631884481	0.912181570624406	0.113319109197108	0.0383344751774051	0.326788728219850	0.900908724122759	0.355119342947764	0.284689403813102	0.951795723914406	0.567329362416324	0.531615672378723	0.0244416355533288	0.782937547976420	0.214875013780694	0.906502179659454	0.807777194738355	0.525429110655050	0.869110802912895	0.0462367922290025	0.231431430452081	0.848082339881204	0.0228452559987319	0.412416270483913	0.931868980786329
0.488178298231665	0.431830099103036	0.280505249716073	0.311703636325323	0.286719637413130	0.403522577832816	0.322493880312588	0.202285081068892	0.726361001315367	0.807173497907401	0.682165227288102	0.947440466633095	0.881669198193436	0.261497621888279	0.152451047298750	0.602748203707381	0.490557786109564	0.571574010803470	0.730656516267600	0.648171285130377	0.474693979284246	0.431262787701260	0.803160468752318	0.517046752455988	0.970256285514598	0.253962427812470	0.370567992621495	0.970944186299283	0.429212425619096	0.573478022817131	0.126573437740811	0.580432389828081	0.281991621614577	0.187694703360475	0.0758874492301342	0.763750486484482	0.757565102610656	0.396974290671382	0.311574129181265	0.360680895547350	0.279101483889615	0.855667780521974	0.384081413260605	0.413748562060055	0.794347482939097	0.0542466644946958	0.716376162872330	0.895931705572958	0.241713075214131	0.382378496974441
0.747598522487481	0.237276364504104	0.824133909365193	0.410788442787458	0.432270512243077	0.685647139443317	0.00740521581021492	0.931349648557957	0.360284523411567	0.345098054049354	0.738169617247567	0.153118929548322	0.767427503831773	0.100382591053811	0.838324006284723	0.914995646954542	0.383036932756843	0.445363732128838	0.859691161614493	0.850777379446045	0.929374593928292	0.996087462825751	0.700194459374402	0.757091822273830	0.694959160748706	0.726001076501357	0.967764242690425	0.179161751664883	0.268009634125765	0.0272015034930905	0.954307173763942	0.963859507178217	0.716195809191781	0.851109305263395	0.108286456452484	0.605439875917741	0.678195288623386	0.558651897218884	0.702331070407394	0.0974161474311690	0.530084522825834	0.325475387519724	0.580145890551445	0.914334401645592	0.401817657001605	0.858891848381837	0.762808578083427	0.550341032002171	0.573298888753608	0.415304534661568
0.127288496153897	0.951032722855292	0.637839100669041	0.425967321381256	0.274866983690052	0.775758515668707	0.856710403499077	0.306071892504816	0.386384715508152	0.216951071957486	0.0905732529962637	0.378325970563278	0.341873209354423	0.738904421635288	0.388201026836874	0.407310300572489	0.880087074224585	0.228966226819457	0.215344168664971	0.578743820785752	0.896691947891472	0.133779176943547	0.798786367277379	0.348999578101576	0.906351922761279	0.736361537112569	0.759234929101775	0.968923623409503	0.207432871000122	0.565820801524253	0.669232431846344	0.117565269542779	0.740594165885141	0.825151963714424	0.228063273858569	0.0213950181925316	0.800881979761529	0.428508847325136	0.915074864794201	0.649474884766723	0.779589082680054	0.616012594873169	0.214378888420261	0.836611944771227	0.0866155492296398	0.211267602663840	0.771697393615697	0.184538251552146	0.681816507777484	0.692589278798335
0.293328162298571	0.566110133494691	0.645276510341063	0.575832517698537	0.181358545405395	0.288723161667943	0.241615016003020	0.873342487557870	0.327827595676568	0.888157678527250	0.399357726311795	0.430222543598774	0.777962404195921	0.00101238513096602	0.906672139394100	0.921063104864739	0.0777028701450250	0.974124096591306	0.351911061693054	0.747603556057150	0.611221603211133	0.417189902974006	0.0942738367088103	0.651914281839401	0.906905551320592	0.940008013078064	0.438100377970714	0.871227337693066	0.301944515529247	0.322206617918536	0.239391306353205	0.840408446075281	0.783115865628608	0.347562151893591	0.134112020486873	0.554407526472663	0.146717694827745	0.396075809473328	0.703719461644558	0.832456595599021	0.0570501744141978	0.908853224815612	0.637978991605060	0.786356892000507	0.00187717315075686	0.870240542898511	0.00280324387140418	0.474089804348081	0.184763293760699	0.770914588153310
0.696916524141500	0.571891389984144	0.817980843010061	0.596872075381411	0.787838251763735	0.905764415301861	0.109349481634334	0.361039298068897	0.660798070018245	0.631302864640111	0.910962982332489	0.500377898843624	0.336420427272251	0.927829219422035	0.954233951020121	0.163342408106699	0.0331188640962861	0.909537103838876	0.130219811844551	0.889148109159707	0.914820009880869	0.618739006218955	0.821688792273406	0.947028861498627	0.974429098625884	0.876913037149947	0.116541064638677	0.242394309347138	0.0171260335411091	0.571957233463009	0.931605457259132	0.973909823178577	0.470180093913723	0.701368043250836	0.331247682732185	0.772856478182575	0.114552712901897	0.629720333369758	0.624149882672941	0.740632706624863	0.828851201953843	0.867359777444032	0.500376998780157	0.0108299201526304	0.199667898631585	0.882396968792185	0.00852899729762924	0.573301810056128	0.0764125697109985	0.221475388303572
0.955195853401222	0.318834038862805	0.202938675584183	0.363668006539881	0.837937855008178	0.322019401743866	0.545614298616592	0.837252227438541	0.246848981117911	0.254788638113380	0.169449393596835	0.358873662666790	0.159298883166726	0.718841665085170	0.882952764238896	0.0939250639677605	0.810206044734375	0.178743935101501	0.386403988015618	0.664775583165563	0.238013814157277	0.874486852452862	0.896434329995136	0.385732256734258	0.186327080990698	0.748372583643442	0.856727391317209	0.0836966428848948	0.315351142707541	0.0116925429112078	0.861521992036842	0.980451294515545	0.738981374701131	0.941571291813114	0.160207974332193	0.699287315273613	0.258139551173465	0.520017695776620	0.325451553455076	0.155082482924732	0.514308475752265	0.891696509961426	0.721599067607015	0.398288038195539	0.431590239572449	0.882463209294175	0.631051425086625	0.228218723600931	0.210933052524144	0.663877947590702
0.987982818402140	0.125170321749552	0.567361233248150	0.336195428628640	0.833054765796458	0.988160817066276	0.396120252817129	0.855721523700792	0.993105759916203	0.650726972416733	0.286035670506726	0.721324074316939	0.0450606775513533	0.367570468562715	0.245893394922466	0.394320462579924	0.888770528165797	0.992459500310320	0.699732486356790	0.266420057362369	0.0789562550459076	0.482951235959225	0.0978763421439205	0.809969442009334	0.538340561324518	0.969407970886207	0.808730025019063	0.651397427727151	0.231200967395334	0.214095576929383	0.192055304334960	0.997928082055806	0.988418798619401	0.325783286797960	0.218282624799289	0.216227925640893	0.217896903760619	0.777410794091854	0.934315463968228	0.492084685342677	0.348189162872125	0.414527907753375	0.336496547052864	0.0258754366537673	0.612553878497294	0.804823622768809	0.230268349763987	0.795773454145284	0.0580811560209501	0.340529718614242
0.936123550833419	0.283725376985566	0.821832366506564	0.435292813864053	0.317162274597581	0.540482256681422	0.515754146457607	0.490753570599427	0.385558851476941	0.135360615634495	0.515897239789987	0.563708739205400	0.508951832158172	0.309555635235265	0.855517474537354	0.725020613609949	0.685784280224713	0.262014527935301	0.0857993677719291	0.311938476020500	0.673317870421522	0.925120849159640	0.161738824018493	0.917469991313441	0.191159425897544	0.550243335242556	0.379097175964842	0.477336751759207	0.199212250614235	0.262730438603326	0.184114375401228	0.168124226510244	0.0205427688102260	0.528780274319898	0.235609565747937	0.0717052046149823	0.0830341879296441	0.669315548351308	0.199794900823328	0.858296946275148	0.943129173272687	0.346732300740298	0.558881105341869	0.0806344933132744	0.695737269503607	0.255047355186448	0.462392983776143	0.489116796913919	0.154918445436258	0.817270642530022
0.998477999460886	0.678103365763244	0.672418734499710	0.247675008014654	0.565682235694120	0.612427233420495	0.204775346671926	0.794464163001918	0.254346498356142	0.0991617526852689	0.696559051878970	0.280157725204638	0.205452216305095	0.921366652930550	0.805586925257580	0.561609630793905	0.756351484874377	0.628011188115012	0.840815735262584	0.553157493521503	0.127094633865095	0.503700387710516	0.716625241148746	0.0394233615432694	0.0311360002503235	0.335422385528201	0.173783333823672	0.121287790795703	0.369555821006276	0.0765191033315017	0.614212137472493	0.140846068135687	0.504054715109414	0.384726306375082	0.286916383359417	0.983060725398020	0.860506525452660	0.0104946083798699	0.245812193800826	0.264192454330768	0.490490394268974	0.189535486007266	0.799280656107484	0.0718263303552712	0.623385786165110	0.748252814257201	0.399463260682882	0.0123471329759798	0.563489768026854	0.895215963963088
0.0418155366260785	0.681894617839835	0.308860731386216	0.289737149842379	0.269263543894191	0.955111699391814	0.219636423951146	0.434588564710747	0.259580908567824	0.881823701087623	0.499072222875580	0.00845365061302661	0.973594363550722	0.658934437666557	0.00792779060313920	0.0272402461761100	0.747941919157966	0.799479793083628	0.0176932874154242	0.802371425238609	0.844820336907331	0.275233999212096	0.0442270861799914	0.0543061522407854	0.944026831733247	0.586654708886941	0.0752605666382629	0.139299245085509	0.853966434108914	0.432107512388771	0.00112853223413301	0.438260924883848	0.854398763120457	0.433172414134704	0.717023490785456	0.453542659672138	0.100025131301032	0.374538803164730	0.348949517002807	0.923833340804287	0.227856515793624	0.632811360351078	0.264552808171272	0.876356161682892	0.441243600744358	0.968475497449634	0.845214886510917	0.108207862411556	0.0989437219460559	0.0804327407520131
0.844894392828934	0.271842633884734	0.277161509714928	0.759158476439932	0.964973897334245	0.970518389117961	0.488259345273144	0.316753122944298	0.338277435070414	0.520133572728254	0.138180699381120	0.0470577738029160	0.517100379417619	0.248114137131111	0.964576853817412	0.428004103442431	0.176696625672774	0.714842935240128	0.209644778769368	0.739855263405141	0.596909237368538	0.164105142031249	0.282551655510988	0.907605035627943	0.0995972822234904	0.495562913873118	0.0677336118333105	0.681354891713167	0.449498981851963	0.707761836674760	0.992510857351084	0.152905402225335	0.404195225813543	0.776389055023235	0.371543808837834	0.648631073247417	0.951602557305031	0.993324509095895	0.511708955351034	0.0739641469646304	0.254141637557472	0.507517894983454	0.480806800615917	0.0972906159468560	0.548813277626217	0.680141424260353	0.118339095965730	0.671513313509750	0.332597225021587	0.0676221448674826
0.273433586741100	0.518954021372989	0.941086913045641	0.501557841043811	0.611952408158156	0.0448433031250455	0.743036201353152	0.280744170084928	0.834054679029409	0.364272084470880	0.795856696133932	0.353472137473931	0.858776570244292	0.415726196767308	0.996914322091118	0.0866168848107770	0.650730145956659	0.698395438434011	0.993007351938279	0.0550697657861834	0.880545359068515	0.277229108691035	0.495132533606832	0.993522146780907	0.774634249930578	0.213809300270342	0.456996279032249	0.330632276310774	0.534751852822105	0.901146573645459	0.420601382920510	0.588512796401041	0.802898197204806	0.363754768535923	0.883145835888593	0.309581012373873	0.268191219575249	0.908119253500485	0.883319964030152	0.871754635694048	0.936474604629851	0.571622927356873	0.887290187416849	0.111498156042857	0.567432400975456	0.919585558276175	0.853895380522213	0.519968333201065	0.300846313872959	0.472460983640266
0.424562723380659	0.107717616150344	0.567677054487167	0.942269149622457	0.0411657539724833	0.270806486636027	0.385339609078725	0.608408793737250	0.365762104349115	0.179191213190348	0.353172541491338	0.281031511385200	0.111840101426922	0.372119323235196	0.0399268180959904	0.794886377851233	0.0688229897552112	0.849398815222039	0.710254246149532	0.851922942492304	0.680099199050945	0.895757761652297	0.758095351652648	0.702421919156035	0.895791252370796	0.512253999690945	0.0394520275119494	0.123340436636154	0.842632130015527	0.369508938491988	0.0912725521771503	0.851458568881437	0.146917685750542	0.483453791079098	0.663341852233571	0.643834931835648	0.839044210211329	0.603121090697300	0.0975346679607402	0.308298986939421	0.753374537366135	0.411873460947046	0.929521289378958	0.845982653495313	0.144769971260931	0.196439475413486	0.780735712342871	0.0911632381482633	0.148251675044369	0.751694461845691
0.241947116773347	0.396105043106810	0.393281212489643	0.279543139274261	0.247083997743924	0.584321472861370	0.500326400543678	0.424755730523115	0.230950607714621	0.0420212168151976	0.111707201567157	0.565031104689399	0.559757785294579	0.834357142422162	0.731140291944354	0.815787674977035	0.342189305703544	0.612284567279784	0.124887870044756	0.963863353375200	0.655401587237549	0.363049363991283	0.621530377203713	0.140351598780632	0.992749142706144	0.319490767670299	0.832201336537096	0.722030583651098	0.222817754745076	0.314339562245062	0.0644238988235437	0.444559289846061	0.497210527068304	0.896656143264766	0.543871542853062	0.807211165443649	0.246389633615193	0.348405304282952	0.995092090627364	0.611210472630943	0.694226843044191	0.545986581894777	0.943264252210124	0.722461907865239	0.203963872237727	0.243383877613973	0.422923002255648	0.258546069302639	0.158091900253589	0.0255023723120519
0.181144833038702	0.325408275108419	0.651643079841940	0.535299784590505	0.596262719859310	0.984922721740311	0.736914037621677	0.814753095178397	0.581349430539027	0.0852401131229136	0.658163144260395	0.551121946782286	0.191099697791151	0.981751467937573	0.202168411436772	0.0975137869595490	0.366445600925762	0.930875192537598	0.427546166227033	0.542996103445087	0.186921927465724	0.458440412324619	0.794526456281239	0.513957785910334	0.336390419917031	0.839843741649408	0.102423720501497	0.0144128265258590	0.997964519635677	0.227636166582470	0.242928656191160	0.707934643569259	0.657162710764829	0.846320764734681	0.245221107719291	0.603771639779296	0.274473592533610	0.513339563878215	0.935606114786429	0.602335777285956	0.814256315719665	0.516426122053937	0.415331324121714	0.810233667896094	0.666718000741758	0.367870715070252	0.202595921313662	0.00643331938757297	0.290367521830010	0.335956729561505
0.274737259368893	0.250928758492463	0.125222078258751	0.589282708005845	0.488948212532910	0.797786092631180	0.415626915171696	0.153237337957079	0.755272117542043	0.269991215630221	0.449875598088986	0.304897237351627	0.0119701625440988	0.771320308447269	0.0985082074984484	0.222262792709209	0.0677083485738450	0.593994524205640	0.596996473047071	0.979696549979459	0.702418789283222	0.326405037684419	0.261615941784878	0.561789149597437	0.235850462063016	0.0749501510287385	0.608917225693222	0.992756794891142	0.0162557653677765	0.387047383057323	0.339008312167132	0.174151888310097	0.387592441471894	0.340149340445470	0.994940411767168	0.992695958302808	0.313057601973651	0.345208549968901	0.278133458083823	0.621315231341075	0.693752734652771	0.461442509733468	0.135780523750985	0.0235295062747942	0.398059150900647	0.620262715467681	0.194667149865321	0.0136873371993721	0.143894265508217	0.801048750452988
0.202667522078326	0.726186335192492	0.461901498615736	0.299860317512932	0.514535896140802	0.700810379768693	0.182761707807552	0.318795604595195	0.329468994903346	0.0598633430791393	0.646699309893134	0.358277023600175	0.616907851372120	0.0292307425863001	0.337479813202656	0.0880585875820803	0.623472273002469	0.219792662174662	0.368231943190113	0.541580375268813	0.280798836849395	0.417841125873164	0.345955202065317	0.305739950633338	0.110012741550485	0.663320938639835	0.956372836625417	0.156844238661544	0.416901377563337	0.0991199398295813	0.0541834785058276	0.695494563177461	0.282187425194456	0.0989736657289709	0.242098948994028	0.795598749896909	0.445372319631347	0.925401406234933	0.802763282493680	0.898368659783470	0.687077002318884	0.846897600253815	0.583883939775513	0.790591079268715	0.443283584543247	0.475037269832657	0.676558695496206	0.902625846731652	0.101417147770314	0.864675183291092
0.235211681451559	0.286057550990877	0.482434105142117	0.943681364666179	0.745583856673217	0.184651435824101	0.985651050360615	0.879059413586849	0.216674799860230	0.868771037394715	0.936396377611731	0.939052041133969	0.274741140167458	0.474670387836823	0.616196346254323	0.459047696277248	0.954480539718410	0.814187192444289	0.174177528337759	0.520611604723005	0.677793018688924	0.881635943368822	0.844702329120021	0.530090630020773	0.347165068081072	0.492479579034175	0.741838026417826	0.855781801189231	0.647135152155635	0.828827378060424	0.110593994394131	0.110989646352437	0.307872129628002	0.351304660632022	0.507536540184491	0.221031875911688	0.604705894519774	0.880141319619258	0.758165226991073	0.906975300999298	0.550506109268797	0.835426515041323	0.436747752298148	0.223103869432250	0.854712782892656	0.936572645183753	0.723119626486815	0.998870513685241	0.625900716813293	0.774228057309761
0.780584098694264	0.229124376764567	0.378081293986853	0.403919255158837	0.914730626697581	0.709585583681734	0.673983930578070	0.343743515303093	0.0752176307342976	0.407061249247411	0.836873291707282	0.371471227527424	0.393221013786093	0.0399056473677615	0.727196619381985	0.240504808671150	0.410659897423789	0.178103832777648	0.889243260954140	0.472375183436112	0.221434262767012	0.979209042084341	0.395900228928883	0.153529777067456	0.520696762702484	0.527981672731328	0.00502555388274595	0.770160549896545	0.929624218767764	0.248755633969453	0.421518585378343	0.0157524092652280	0.180402803498692	0.597670417686307	0.172957534733878	0.268638456534142	0.542824096057225	0.538243199105639	0.321497872713856	0.515299676646731	0.861580796763045	0.467623110021830	0.277115204354384	0.234465694886462	0.835256613708130	0.116467645505809	0.756019775085906	0.391754752301293	0.869930368252829	0.264718034411028
0.703186309994872	0.405722855659003	0.421812545738537	0.274317821013126	0.125486416719003	0.711680946020118	0.953673346183510	0.848023639598270	0.368154420899881	0.535191010331602	0.274683075591961	0.103535230550141	0.117684308012458	0.597991436066786	0.869420739310718	0.0983338090374325	0.954856373797897	0.163893271954351	0.317617003214223	0.531014694522601	0.483865104797286	0.873712208534172	0.778636926803365	0.0859450225422023	0.0710769119302557	0.479330961113132	0.0207326031982573	0.514512354296655	0.164925708022176	0.762290926597329	0.205699472738065	0.0641980573793238	0.901140209195568	0.134120127264855	0.483592010130581	0.850856519598163	0.133007463997071	0.895938228229325	0.385883847848662	0.516700917580081	0.333186514911946	0.375172049419589	0.0535317152590913	0.896818646438102	0.474952356442757	0.628262508971621	0.190128523813149	0.209708954662852	0.689359589789469	0.343515328204230
0.976038438997481	0.434597776225681	0.334942974911575	0.224693801099354	0.530070135390754	0.631873509976493	0.234412800640035	0.789114806401095	0.928066885992468	0.949853035115352	0.533869070810207	0.954141078763865	0.384630059732871	0.267149649193670	0.541518109991332	0.973754813985877	0.943509011001923	0.421101925904976	0.938497887815220	0.957248179683787	0.743547357760176	0.0191001851920490	0.0339811611541164	0.766186648009617	0.705281357130566	0.772679200228829	0.988495408424701	0.384514170005430	0.809410251805593	0.245173535948641	0.309791418205557	0.0421779755901158	0.332459974331721	0.433954435097432	0.296360659613938	0.472259354035859	0.176656710594551	0.973798765968272	0.282119274062699	0.669473719610284	0.942091825488468	0.937843889776644	0.761548774551798	0.725426950361105	0.240350020072389	0.0768821576060131	0.158023579948351	0.624551145086649	0.0782976823673276	0.204825628532006
0.922838945238361	0.286379168165797	0.867627041813350	0.269196998789141	0.860471951728247	0.734160294987736	0.119276831840456	0.795369867183033	0.593743898165721	0.702428326686818	0.882219363455918	0.998958132954757	0.0796756630437712	0.207054316813760	0.633476201003344	0.288182906711094	0.885558510550225	0.789884319553029	0.319955225279814	0.852801396178407	0.993840999160520	0.868234653354452	0.344981484034158	0.915853738674989	0.299681049980118	0.854827936296351	0.493360724355029	0.0223106934932044	0.378997817878652	0.591857539370573	0.734148901641884	0.712598449005940	0.837750558691715	0.136967810972197	0.890362822831661	0.751922588232418	0.133014656882913	0.230950358175587	0.265108065244463	0.773919757268157	0.546578851076724	0.650983437494202	0.250906473726581	0.838280401270051	0.0795241414551070	0.579531174987577	0.825122623401541	0.644577030677152	0.707737107010852	0.942694847079168
0.700876963957539	0.555453446969806	0.686428468083948	0.231919539779037	0.843817574170809	0.358347751204983	0.682663602206413	0.596805655225323	0.834484223424477	0.117006286033968	0.471009647467768	0.0560853506938546	0.236092517066289	0.253599469116176	0.957289686651122	0.160919623313837	0.594529222538222	0.738303064415759	0.658337612942190	0.935949351962231	0.409357080577908	0.734053901113686	0.742748410742268	0.150789109044962	0.407463209490214	0.505267803853197	0.780531408125380	0.771024676573217	0.785748208551258	0.282444176464638	0.559194578625623	0.231227027033966	0.215275198154491	0.453718852513606	0.626959936193637	0.862824383323387	0.474946751458912	0.185130684300506	0.753559260397383	0.0299887585657219	0.958916719179570	0.382175300591658	0.350609874876802	0.903064682408220	0.394378757615511	0.882287467379617	0.554047125763835	0.763103291080653	0.148306912906175	0.510329907991671
0.975577022182338	0.163538371253156	0.875762150919598	0.864475379825484	0.708105168693584	0.114253078430546	0.291278739460540	0.269456243029304	0.0372502439290854	0.186973513379831	0.178894928231041	0.438019691793999	0.710447539618828	0.849998073403557	0.258204070510045	0.222225199907004	0.931283927537879	0.0317387406799197	0.889060429477839	0.931460490231686	0.0463084661146733	0.741864039327807	0.435335888222405	0.722488979632664	0.716069824543509	0.175527846914508	0.690687780505417	0.211623633029562	0.600338145212531	0.473922708988511	0.458947349519076	0.763966334233685	0.351100722636298	0.386020758110597	0.734533625296743	0.758411416033353	0.807810887407248	0.316229759940626	0.434777040327913	0.749369074815038	0.147358481824938	0.886983557936134	0.514486876741450	0.573521548809795	0.966938317538509	0.408519063268552	0.355894438779095	0.117053539397534	0.0926607997541088	0.630399432436940
0.331067368282035	0.931889592309519	0.819468066457913	0.453061404464145	0.807302524833126	0.154145074311987	0.992905914733426	0.951617468349626	0.501908204068697	0.761935884517838	0.545709886472920	0.0764993073618475	0.450561730095782	0.304931472235442	0.720783922117887	0.329241201811825	0.613671278390983	0.997569397364892	0.874653999962756	0.463501434095422	0.981642418522151	0.966794573202846	0.220167237660133	0.00276148046918889	0.891153284146402	0.641177532982693	0.000989871885219817	0.877198476729360	0.966184048483343	0.129480609485465	0.876194611654976	0.933304698162993	0.841751800305349	0.737658629059526	0.734675772388504	0.447314253740425	0.277394690432194	0.0125612123023299	0.519002368401127	0.901379724142949	0.780922304920806	0.0307392688390482	0.658374953404396	0.730361634401150	0.931177614659568	0.267410686976845	0.681819985911689	0.475352792666770	0.429008462329449	0.601387752134177
0.393319978682042	0.925599441751378	0.0797664995738645	0.878505281902550	0.269166876080001	0.122621039147678	0.735939658183970	0.804333015676376	0.681405780692931	0.975144816889438	0.517339131463378	0.962928509959423	0.379502446838183	0.787615273524717	0.958906581533849	0.541826412044611	0.684563300555804	0.982682744166629	0.136902971926586	0.996691949932946	0.247517187166842	0.667609452462255	0.487573411877241	0.279852961413501	0.874019326184459	0.00177905936837641	0.350288136559594	0.161213160812557	0.254509129269654	0.0137468765874043	0.475239449820285	0.289066998466684	0.389727163204047	0.847136645965649	0.320243705652937	0.875941352898679	0.622839055511238	0.784423040296305	0.284431885722317	0.889277881187794	0.0450774465126490	0.357152140817079	0.113194168981440	0.705594177585985	0.132979718392459	0.00651970676770275	0.539717637934622	0.400109433499234	0.0629910744140287	0.924399901275027
0.621748448530039	0.123421145981392	0.908419129901902	0.347354412257390	0.256872649309362	0.963967062053675	0.440845814051007	0.0370752058760864	0.253478240349977	0.757345485749370	0.219793415322952	0.986008483339372	0.0526543044926271	0.205103552885325	0.0161141582409950	0.448969977508614	0.255883926859448	0.803199335864932	0.498077349956496	0.0503693352453005	0.983081179853762	0.649725401323665	0.953211008522946	0.0285032425451721	0.801632750593159	0.526449104199002	0.542256428563214	0.897935750975567	0.500656200677824	0.440422738633581	0.00851458015958939	0.700111341043490	0.408454846541618	0.0340558667457837	0.00165440400476935	0.172795028427668	0.453649319633693	0.349608895475590	0.393772305780597	0.373331172874330	0.295323846789542	0.234904288155642	0.586512696805623	0.645240903639420	0.234869579157563	0.0762944721281996	0.996770314328032	0.281749105554967	0.106536914072087	0.103769448444284
0.138764027416373	0.365153411039223	0.156268432472107	0.877995042275771	0.316057272807112	0.245306837765018	0.132281419583516	0.611282468569256	0.806066761562036	0.235625371678988	0.598515232183018	0.764246404849293	0.874026837722163	0.974113037545757	0.919159687970132	0.481144476607688	0.556193603828038	0.573069336203095	0.00603998495042890	0.225627881895166	0.413480137948989	0.0350549883096575	0.787684863422452	0.614362157981174	0.778875359601796	0.268522694064514	0.0443413696229000	0.161443638044216	0.0411401739453490	0.151149511566648	0.112688520887454	0.809718390427418	0.214863800300143	0.370880264458021	0.451154865363932	0.415665157023591	0.266309267900785	0.585488289110877	0.124049311180934	0.892438573889136	0.894771417226395	0.464086223856575	0.682166815289859	0.787422643368262	0.243234704212710	0.981959828429983	0.110434969537559	0.808225018366300	0.0256670253657909	0.696268141034948
0.868337328125557	0.366304763738413	0.811696785741899	0.148542517481611	0.457257709183465	0.237529922704222	0.629131838416468	0.386607684633394	0.351209286263426	0.0267109629839196	0.296554265400256	0.520808955961179	0.587183594132635	0.745354354757482	0.976128625794881	0.248593479683853	0.421575739423814	0.497011754958270	0.513996763694136	0.790788596135943	0.112310932032367	0.334869437469118	0.878906638760918	0.308091483675863	0.673834920533088	0.510915406352317	0.114543257216446	0.486914194106897	0.904960499822813	0.579661770058049	0.0195644627732546	0.326911678514750	0.583328652077292	0.713803650010042	0.274279580404574	0.373653717619040	0.369910019711681	0.744655648455627	0.115984570928202	0.844566261703338	0.0366027853191105	0.976292359107064	0.0471036598770842	0.591616926611741	0.561577959970539	0.785933173150756	0.620419166621616	0.0640284343063183	0.662004366386443	0.176050901525624
0.332512651865137	0.804031899225825	0.675282426866300	0.597441780948246	0.321186874544025	0.922755032040478	0.764639906748657	0.656980707437817	0.188290671711656	0.637464124255705	0.322393796325617	0.625711766554940	0.0459256253074639	0.560414710020602	0.889753149957177	0.653381091011046	0.289029691976384	0.835356634393533	0.763460059708684	0.518014705988212	0.425045688250314	0.867997902794969	0.970438579908901	0.494012129917554	0.752196034371213	0.433552560480905	0.642415426166888	0.648801635399584	0.230488641293011	0.320677085111507	0.692860475746995	0.911090705134790	0.881228984516479	0.204115187551535	0.00390327927682976	0.381564183832546	0.100551439633336	0.158736152836455	0.678285672169705	0.617008010690146	0.947850248725585	0.703422550137468	0.745518908389567	0.156845334733804	0.587202344490561	0.421449560915333	0.271242086116319	0.185995584990807	0.955272565355807	0.628182288091541
0.884301962543771	0.569731357140064	0.322094976147607	0.262455631109905	0.383909928787807	0.0174311109573747	0.210834037737801	0.895340457033555	0.884012585997420	0.692245723806701	0.468982378683716	0.0520106096188018	0.247014684642139	0.733946655812349	0.613381693650540	0.501920418558475	0.454556938923634	0.920508825464968	0.816096192741228	0.378984958425930	0.0492338673196083	0.407828797827821	0.808645887521002	0.198375684725373	0.285651301726361	0.854278926865874	0.884691703226921	0.360019181466718	0.783649920983987	0.794617410412130	0.407124695353723	0.205380112218692	0.887613250552499	0.183661636031394	0.957423227172755	0.719211095353558	0.567329126978946	0.255832642609920	0.320609634318381	0.831584178328238	0.168682546006716	0.812446665519283	0.0974708686360502	0.759969521381453	0.317502096069898	0.349792769247104	0.747521276207424	0.820853705136439	0.805694937081905	0.104388701266333
0.295282953155116	0.731620270266237	0.623846435143251	0.313194220613031	0.603273742931909	0.210364192425425	0.765425160970950	0.00194033104223856	0.652447099488204	0.353298592336041	0.814567435394052	0.685621288397040	0.548059825243631	0.798371038642820	0.876396489810327	0.0136006527297672	0.675115449695573	0.900965101233707	0.203947616132094	0.655713035976493	0.268614474230428	0.0148200948615944	0.999466522878252	0.970364825007096	0.590727076643341	0.254307951865676	0.488897267699127	0.646724037976910	0.0387216914495382	0.0115611015752968	0.652711575917271	0.0124659207164960	0.979783195737964	0.615329681110882	0.291078884591767	0.0545605252965081	0.650555824344916	0.855734212526096	0.461243016725143	0.853163098343571	0.498140916476135	0.807054552052263	0.0102533951210744	0.665605834765051	0.122047982648920	0.325932415320476	0.650344682758549	0.262567840638886	0.428979448305049	0.790592356513967
0.952035279775663	0.311090548714622	0.725025726384740	0.191252248621515	0.988088347398792	0.502442847905600	0.824142761760338	0.889684913420247	0.791401303294289	0.535930241481792	0.696493183598347	0.889986238364093	0.0859986620890071	0.432378016122551	0.935883754402280	0.873828634617191	0.531538838008488	0.258931227805977	0.813445767185188	0.466697593525744	0.411346029152947	0.630282639145138	0.661827824679053	0.970612682044446	0.0310398668719226	0.151519999992105	0.784882789311823	0.921372203501387	0.134732741723406	0.0529365704205284	0.193962988487308	0.431696762824632	0.291087833987839	0.370691252540173	0.801023841895059	0.238475074771006	0.847290737699708	0.169274018924480	0.459548822504594	0.163379510958412	0.288746855002231	0.288988707990290	0.563147777086928	0.246987950959273	0.229213772942010	0.200662191978426	0.241524721600532	0.00732791184374393	0.515175867982976	0.267738625421734
0.358298907336317	0.999890278117755	0.271807741788666	0.474508971970132	0.0572820614786646	0.516671992764702	0.897684595766434	0.551889022817354	0.0777046228233662	0.855964472801919	0.699108227607635	0.360239331012826	0.472445893549353	0.180094187042123	0.464933230655384	0.527291889931871	0.673649202637816	0.742892241759719	0.756007453670797	0.829030517292957	0.500952910722484	0.258674194539135	0.104638202952061	0.00238792109185837	0.343223724567308	0.694742595783208	0.615682707592021	0.985382883233538	0.801200311646059	0.899156417562693	0.667365534243804	0.471270054096622	0.0459260038903961	0.564523887505625	0.796962441653538	0.820174107766518	0.244922678086898	0.840761019136815	0.682548494279889	0.146683433834317	0.898832179976265	0.162372629927374	0.0900833751966357	0.155255338967857	0.841959644326854	0.233651848828172	0.114260218285169	0.356373829334481	0.966726104231454	0.411540152297078
0.539036735294539	0.992043518893184	0.722228112051244	0.620023853848100	0.863303472454769	0.865515054483722	0.148824371562133	0.140321917640821	0.689339242624857	0.233987444677729	0.190313619594276	0.834188293969284	0.634135546764803	0.813331855214953	0.798873860153841	0.802145154550530	0.522778639654929	0.537534476491658	0.236961726399018	0.420838512907002	0.861540448617839	0.475401402573477	0.757883816846346	0.112711093830053	0.205083518298067	0.738728055646073	0.516834711926960	0.371695971366474	0.887846659473182	0.257051521744225	0.0519948149138352	0.972349440967092	0.906610088326847	0.661132617866376	0.604152446017396	0.588919743674937	0.0264362516236948	0.746102313812489	0.798800039389537	0.337382262814555	0.0232527854612672	0.370449248894703	0.949781858067568	0.269618024982380	0.281687468265056	0.00148613232484474	0.222234542229856	0.833539708912775	0.541433650634534	0.137704695158990
0.613217192754685	0.534965117184863	0.395985285156337	0.356417955800367	0.377333060555947	0.932206238932083	0.0933256069753913	0.551368395721711	0.143997559878948	0.500094311646904	0.921476618019773	0.336202363702832	0.452578512043742	0.101871924941860	0.176258134619267	0.814776572837160	0.376445800172066	0.560014298418983	0.291594480391626	0.583919493581661	0.493658965315526	0.459325396031644	0.396995636974289	0.0964612923637763	0.104223704369681	0.756069922225114	0.347139773171416	0.858837489681712	0.791421051482183	0.352795312380417	0.161900577968043	0.583126396694185	0.752715870700347	0.775742451065229	0.852082094156176	0.888020037904443	0.645899853207888	0.437132679718799	0.223982785310619	0.366333363088002	0.329822835712155	0.163826004980075	0.255352691894373	0.381034933330391	0.148151686210675	0.484708889154978	0.857077397502085	0.963140242424188	0.950829616514746	0.513913170459335
0.802120703725871	0.456901886817982	0.315438938968429	0.0443926217834174	0.0623384703676243	0.907308436540552	0.298653032095393	0.100152426016820	0.556538119753154	0.798600081692353	0.213252097057920	0.105706124905793	0.589089975409414	0.244850050972933	0.0938226085286876	0.492931918403142	0.274854756816832	0.0260860316281132	0.966349008168637	0.434628912312657	0.330739885864653	0.149506991250896	0.296845867576052	0.832472545251166	0.700757091047248	0.590693118319217	0.286258622085522	0.161435048874015	0.0699080555840058	0.0159498480703967	0.383719423661216	0.219643535777493	0.622014808018853	0.630142415820741	0.237410330816485	0.932729016847102	0.848710015471525	0.441200637007875	0.239044803118834	0.816270172540647	0.462033804178808	0.886815337689804	0.617350958155064	0.749883239766594	0.576295844927325	0.0147711658938131	0.0713347137581007	0.943795623435079	0.535609020733468	0.0456868075374460
0.695362150120205	0.412304736866465	0.630892252689408	0.00248567451580628	0.116839078147435	0.392491708750261	0.777007928237152	0.0455646362786316	0.299948906605786	0.625190382123287	0.868159666451437	0.639313711086711	0.272982047917007	0.516650416219107	0.290693487329553	0.917257504775529	0.862839933435453	0.745310066131369	0.555962345493087	0.230623720362342	0.601396015072892	0.530220331393901	0.0972785847509681	0.346253552561849	0.412819579898474	0.657787569113411	0.0526180143096900	0.0364181970046232	0.846013018199160	0.519558009530051	0.0944641626151199	0.238171592271160	0.218215762734219	0.666421448915961	0.382165387896503	0.949753581132792	0.397813327829981	0.898286535605965	0.0307867984428050	0.519891883508117	0.759739784463409	0.110183103843601	0.998214090442593	0.197984532895722	0.0717901254726867	0.344334390719965	0.462593009595952	0.487634079537788	0.757576964197928	0.646146440172723
0.191476725170017	0.793366464051040	0.718422078958434	0.462035181065964	0.0393596648364880	0.554004167117671	0.0240771826663667	0.793201971911891	0.566481346991217	0.649185303622372	0.950296331568887	0.453988931129672	0.776771091328441	0.782607239007261	0.107158369129819	0.908404506210717	0.600296472997115	0.996056672621742	0.507141750966044	0.803568360431521	0.298059499673728	0.583775362384077	0.735965149413310	0.235547715573073	0.854345061871784	0.817892386938049	0.554476273077197	0.590678155657302	0.0674058149015593	0.299858098801413	0.722383565431880	0.955025423937575	0.705408659125848	0.0633583886370021	0.428632210260595	0.822392097891864	0.930631419028732	0.609911192972515	0.472501316533950	0.401713148291925	0.182842254933353	0.619302903028451	0.543646907468518	0.969227131515053	0.972374753122228	0.734492369231457	0.865106858502060	0.00957074506981881	0.590165448750485	0.196480888069152
0.551105766357314	0.131841566981684	0.531570335234570	0.0748744433381257	0.898958009547233	0.795416193412870	0.286973643417744	0.395062489771097	0.158629028691010	0.781717528498072	0.440605722520237	0.187910218509520	0.924355549783648	0.117390504927737	0.697712476649229	0.615877301983226	0.746976661270807	0.917496594582894	0.168269156178299	0.851942902007581	0.140858286425206	0.372204991207079	0.646667542746775	0.255477466759396	0.0457951386451946	0.326361605362727	0.956553710894563	0.820231571419254	0.142627099994778	0.251264428363159	0.260395838269986	0.491333797043834	0.152354910482962	0.157607957405006	0.883705735069781	0.622235601228902	0.263907430029884	0.538816995857398	0.304105366355047	0.0276551820901306	0.853774824911783	0.363279041369910	0.287914316668666	0.141255422185365	0.381347078624355	0.114436473760619	0.183144618031245	0.659225606273839	0.772842833986963	0.303612970140658
0.649085368125979	0.488673482068930	0.769853811974012	0.813496936174744	0.0104385640968910	0.903981741282158	0.322798531560085	0.211489477364869	0.0280806690349277	0.460703779885384	0.326863740444347	0.0943138881998442	0.673353373331947	0.231989435030597	0.827353511447887	0.810185887341942	0.714078522443142	0.685354120088497	0.0529390693196490	0.728585539416722	0.927712643898160	0.422404027191538	0.748993977206947	0.988360782745595	0.0712785637197546	0.110197588836481	0.430578378665544	0.247868882713067	0.0642606413344941	0.158754440703525	0.829905407794383	0.340917170463213	0.439167651570798	0.409559597124216	0.328288148732804	0.616196270849480	0.282259302632133	0.0483098527880301	0.941098817696220	0.482663629879980	0.912168039916669	0.0381300659433589	0.0748635996002026	0.168137858873135	0.682200614313460	0.943863919272173	0.244750787286581	0.812475194185902	0.999181679966546	0.378070309660896
0.623215893025355	0.994872472327287	0.950362513170353	0.937846868001715	0.927137328444255	0.709418923657585	0.0211822599625158	0.0477886321008193	0.166186707316153	0.105162419596539	0.579139036572039	0.963991960657846	0.806623836796132	0.183849038089881	0.718962099955577	0.964472869535463	0.210733517988678	0.908062603231173	0.0637345780359008	0.610019450441035	0.221706969020157	0.691953087174074	0.0326006549972950	0.690910433933080	0.328067450528795	0.116028771840532	0.296866925753792	0.493483167631825	0.531807296952425	0.715912377791091	0.853846359176084	0.854852147388217	0.212213422474654	0.781005673109269	0.0123763340603400	0.0547236580868707	0.679166390876355	0.573092680616108	0.802424215782928	0.401642424944974	0.127304904389885	0.0792084207428385	0.369007155874755	0.231443408405892	0.914757899137641	0.568840495598268	0.113756575158711	0.523637198761383	0.406717105601255	0.769933144686240
0.821325890794568	0.429858764744068	0.475683066612581	0.0852264930250921	0.290045603843209	0.313236344294759	0.861114461837225	0.908032594309125	0.467364334682437	0.185589140085094	0.259438896388108	0.527487432669839	0.845290901084265	0.0541766853887359	0.895656669691676	0.400791248905129	0.316712163175705	0.00414059899019181	0.396860440410673	0.140551977898270	0.534157680337420	0.783632260017715	0.408693406381126	0.181812587174067	0.585203824070956	0.592105514258682	0.0234404587395750	0.0336242032329563	0.884766867492851	0.623446957814058	0.306455420563765	0.731096127340809	0.618202091111576	0.945784219119745	0.449337306289499	0.492295463604845	0.481023053492254	0.769112932114586	0.367655174636691	0.514580430650912	0.476434131751949	0.276304210528885	0.139585189209190	0.834744174191810	0.886086315226450	0.126979408556889	0.0277371451316245	0.0257219981711628	0.938794720666859	0.383482195152814
0.252757295996247	0.804700127363684	0.223395975338151	0.994122688777377	0.772853036626747	0.0123960048861227	0.958480296562949	0.267177634432154	0.134559431942639	0.117290318946607	0.633209663547677	0.667438389198384	0.227207760903807	0.958733460317806	0.992183228530657	0.879837017316263	0.686400722601908	0.482554365729465	0.492849694300062	0.0988536788224461	0.415366179624405	0.0358885505689168	0.331620222575021	0.955696866087805	0.646441575198152	0.341565936772336	0.198810552971492	0.918368562434090	0.587025399111649	0.762123547527310	0.601636250362838	0.195576413864449	0.121248002714287	0.807937753577581	0.749908557911141	0.322316076586356	0.811514940697238	0.480834340168597	0.117209156670286	0.449412341124967	0.202501760794458	0.937079670804908	0.127998167935077	0.910966741165153	0.666911461904255	0.710513834852795	0.218853345225368	0.167712142902127	0.985657114147294	0.0295173562534917
0.121445857918882	0.517241616943115	0.781803451944413	0.542517779973524	0.304269766391312	0.875817458219891	0.928904410919065	0.771177300846557	0.905558277862692	0.169070092065114	0.490838939818233	0.108415043793626	0.936862425791868	0.437137187397426	0.879138065680749	0.783169523112776	0.818657738744373	0.912132440603587	0.188685184841103	0.551298927711134	0.0338708148669791	0.665114114941752	0.180813462780965	0.987652393899332	0.886112106388878	0.0893970864746029	0.960268601813276	0.860973753005394	0.684218655940260	0.911847430125123	0.0187242748511391	0.903925233772190	0.993005164857918	0.220201824798982	0.981501020500932	0.498143330514712	0.935488635929732	0.900697061159184	0.244260000208854	0.0532808217075721	0.498301253501632	0.607541345817274	0.938537719016266	0.0289133606508919	0.615211607440052	0.214772639283628	0.631817245882868	0.147846233050681	0.268327363743479	0.677775257044290
0.608641976717816	0.198181463043913	0.276132040940542	0.219551278176407	0.879527075559112	0.951899885451708	0.953868719409075	0.426918329518703	0.714982749931823	0.147680561634683	0.359666266882036	0.774854778181391	0.427394772050207	0.475476361294769	0.589171779357361	0.518052555318610	0.416811392905805	0.910764012906265	0.386376049685743	0.977717395261839	0.373818954727414	0.876156905266505	0.998465021208255	0.342855540053631	0.851599463841913	0.135770699898406	0.475316250425819	0.684457264316362	0.264676539563336	0.407372191808022	0.473682580611868	0.950072816671075	0.0361390927852148	0.936938813597712	0.459026415139183	0.768052007311609	0.0435976303541510	0.633207424169948	0.767080326378145	0.422825777968655	0.972475413511035	0.363365913072690	0.445749912863778	0.277159014498457	0.163710518002131	0.223974702380139	0.509130432599368	0.236486642691137	0.957414741066650	0.130439072766962
0.371404591993530	0.310057485903554	0.0370182104189144	0.105315377387349	0.249651741011993	0.0704267510197261	0.649223597181555	0.0295944013556352	0.819610392095377	0.343221593072562	0.896061986649265	0.0625365408213097	0.432045096884756	0.680862574915820	0.869130476318231	0.969481099451341	0.737431806071075	0.498354089854134	0.0503318029802032	0.241824778252984	0.246583733838786	0.0820219152795521	0.601960547636971	0.529545415990015	0.0228637533299143	0.555507122207358	0.514363886240354	0.570211601501195	0.622233992725613	0.920019259124777	0.942406396352574	0.345573478264118	0.272117350863314	0.102250124322097	0.207445664629547	0.661645774169999	0.194704624099376	0.483010892347017	0.744412847130397	0.136699530429011	0.124432200261941	0.685103711961998	0.701164638145613	0.338135000846095	0.387903814478590	0.425348290633064	0.0658652335873009	0.735993902000447	0.515537627579940	0.826086571781916
0.839646294965299	0.567428286099380	0.609975152672031	0.639600837856378	0.299553152093844	0.869181391940366	0.909077212567275	0.205477075494896	0.778434076187201	0.965926806089628	0.557908068439798	0.943812127022954	0.525775320328067	0.353772487293021	0.646383736620258	0.547358342276944	0.319308418121188	0.995231421958029	0.450046419829608	0.628344274824043	0.912641306713353	0.478375956441568	0.693585162412954	0.452601789513229	0.518851322714203	0.00660855381807968	0.234782048485196	0.215541083710316	0.493455202717893	0.543577921369121	0.227088363284803	0.193392318486798	0.775933392935408	0.221822612066082	0.683425114469309	0.286767903569810	0.255474903419873	0.0361222790789554	0.517927766696540	0.0601089489060661	0.499761909693413	0.0533790290075269	0.280409351748703	0.0331479204998183	0.425111084489297	0.410905665853985	0.113916643240163	0.864031658325692	0.280661963293562	0.419293856534764
0.963101757886613	0.201501699389627	0.215681922579975	0.276796400198399	0.239558488296043	0.320747211291613	0.192211724722060	0.310554098998936	0.127288713563866	0.224047582655785	0.101145222021311	0.240632045929607	0.403628300164498	0.705137430007936	0.538165098164047	0.0151738168072993	0.134357134508356	0.0972879269079449	0.478878687514520	0.557908207610631	0.234662818696264	0.298545207430523	0.691124909604064	0.340959959873997	0.280903920730067	0.856930028235820	0.770439877514531	0.448940316083281	0.917953369389779	0.207141022034015	0.399786735206510	0.237267630948005	0.872024869660265	0.163016981193602	0.0133541300834559	0.401111028882718	0.415589094251433	0.273857542754282	0.424428362086843	0.386651396190855	0.291986616998757	0.914189300649751	0.827076092484589	0.498550836688186	0.957671038143582	0.267080164207847	0.829930188738794	0.443451703099334	0.00356245551773771	0.397073456559361
0.752074422769436	0.609345602548630	0.793180256962054	0.381580083824822	0.443891370000444	0.310998208010880	0.964171311648723	0.624228151634243	0.143604245728167	0.295769402530252	0.955357831161272	0.948236335768287	0.0984919341070554	0.690968106553689	0.0261598568060785	0.0848167247889914	0.0829420408724338	0.353929695931979	0.596302782148402	0.984559610410400	0.190937656967508	0.922021112895627	0.532299248553628	0.747734307887521	0.730049287019267	0.639979953258890	0.150232602822659	0.432548226685810	0.752438804538934	0.139680236586811	0.310146448148358	0.219718881762801	0.941477111609586	0.967254443041842	0.517993239028521	0.592420405976656	0.487611890122562	0.491304304239450	0.722569993276229	0.0602421650110114	0.638778014424891	0.590810329316096	0.880833964769187	0.400172694478747	0.856519676351733	0.408141056698252	0.852812311626054	0.541385842327388	0.857631976066585	0.471847673809772
0.977724391158793	0.978156740260365	0.991163822569414	0.619847823170706	0.217305705683834	0.127983110148568	0.244302158480850	0.963263197223844	0.224749530905804	0.297010615900183	0.510701791853380	0.358471812439044	0.156597620323033	0.956577353594715	0.458511869928577	0.683628384054071	0.0250562204508820	0.690982439222134	0.628074899206306	0.134058269157178	0.542911390987464	0.587802879188222	0.716336511021027	0.111439345600475	0.353530102858273	0.701290926899391	0.948509100119760	0.453716717771049	0.353802341160284	0.292521445411886	0.156728791763425	0.870392508166418	0.103218416288475	0.398335580097503	0.765774419942703	0.157491967857040	0.680366045682938	0.311335595747851	0.216786440723138	0.431092863860907	0.850409441763408	0.268355554834855	0.852700007314021	0.793099401503707	0.142445905094175	0.583634754353459	0.799866530472391	0.319732369233209	0.548472968663027	0.766363842361974
[truncated: 191 more columns]
