# Supplementary material for: A novel user-centric happiness model for personalized tour recommendations
Source: PeerJ Comput Sci. 2025 Apr 22;11:e2837. doi: 10.7717/peerj-cs.2837 (PMC12192884; doi:10.7717/peerj-cs.2837)
Supplement: Supplemental Information 3 [file peerj-cs-11-2837-s003.zip › HM/pr01_10/pr05/Connection_3.txt]

0.244883860800616	0.485680411100394	0.420963910490012	0.280014799892968	0.267909423587696	0.234753807987848	0.131264121211417	0.122718902010443	0.261608046564145	0.304785911962822	0.301780757337496	0.314312505002613	0.309474248341089	0.192776224104208	0.00953179664920839	0.400676815551871	0.104455614902468	0.262339741792189	0.362590871721637	0.303066469701113	0.331027453318618	0.429452364233435	0.478104320514436	0.493076085742089	0.141381173056664	0.355953826857988	0.147643887203133	0.348223582259372	0.447199885941420	0.258813224122495	0.0685655000815394	0.343443632232821	0.0178345218364973	0.170375180453778	0.169728978669950	0.247921826166337	0.482952919876995	0.179154012672818	0.210757336637089	0.104133697279873	0.324442603504330	0.178825968270164	0.364712781359839	0.302783267118392	0.426486172552688	0.206111845464407	0.124845213158248	0.0124981410674738	0.0894492358860064	0.490288161253572
0.354032768012373	0.203980468015553	0.133691619718375	0.253010611410841	0.267841845836502	0.264244793052629	0.386095643141115	0.121359714132717	0.214757395609932	0.168243696754043	0.218643015228508	0.146113266507403	0.300945939878159	0.281081327244500	0.402339654947996	0.324001981675291	0.204603720158522	0.210600235850306	0.0453264634314972	0.316474509744006	0.286164323480302	0.131914364669667	0.0328492151758912	0.341020050526248	0.239286221293731	0.360657241093667	0.274981198389574	0.302798039433778	0.450074706412309	0.109478535536994	0.0270564527277700	0.324622166237645	0.313872293198585	0.249828202370011	0.00519911615338370	0.167005682069868	0.0402254191852896	0.104878321446509	0.452154952540832	0.342757694444279	0.180509354105677	0.179292139787161	0.407011462664856	0.0377326190300872	0.147500485948834	0.128375518273054	0.0988594349173670	0.490113493778967	0.299433602614772	0.376857274395004
0.231782246395200	0.332848737314727	0.367502656904776	0.212177777095815	0.494622678515942	0.0564804473100292	0.296479683154031	0.319067725399061	0.204564455185608	0.117919244171736	0.408036341109144	0.107482162830017	0.110937842391347	0.362256713285011	0.410227815411097	0.175740353976928	0.0225268326314475	0.406260028752798	0.219771818228031	0.471970390460588	0.467130161436155	0.250253885315999	0.0643737438606645	0.263303608483714	0.277708934517473	0.477515605208409	0.117438993362558	0.304871681957918	0.436977909325426	0.391601532074344	0.431815474706207	0.471720710383692	0.224777172912401	0.235891349048642	0.373966768554321	0.0345361847112096	0.169555062524655	0.182284345544329	0.340965301110702	0.486866448675528	0.300514393991362	0.294533206832569	0.314250310312568	0.00265071730452388	0.374828934583616	0.0141270851265184	0.263243023471899	0.216904072963779	0.0889478327187271	0.216008621914491
0.120421127079812	0.270489272614645	0.475537984120167	0.437156079101730	0.358879654437950	0.0968504012331432	0.110374678163400	0.486079625050581	0.440469129597677	0.0441137847513535	0.380076288418723	0.287196769716514	0.338277121131211	0.341949951377108	0.121508171533614	0.194620860071838	0.0139929757882488	0.400811274101640	0.487644580385194	0.0652669590361011	0.235583564086101	0.393759790784628	0.416746675110258	0.0809315082207686	0.202281621078411	0.494242703025123	0.0221500158184972	0.229293656764554	0.204106499298827	0.498270455884225	0.202716334544924	0.0488525205208158	0.389839380125855	0.300840858734646	0.140251764595606	0.334171852555463	0.156911535430090	0.465897357888231	0.305287643004850	0.220138048566538	0.0483057108288720	0.109449844417753	0.198551113546323	0.120347297437195	0.481820628297069	0.473030280711307	0.283874255014054	0.417415214184494	0.379456013375722	0.131639706700114
0.393419482299877	0.442959456213790	0.431455728302819	0.264490956828390	0.00899838806848952	0.0719267791307685	0.403739467672868	0.117939890983908	0.454229442238821	0.420464742503708	0.0867098264217740	0.286463541411020	0.463836355133858	0.210821698503408	0.401102402839879	0.183575040439963	0.174998945426569	0.275840345031869	0.154867283763774	0.262937674404483	0.496361277335177	0.307125049347768	0.304410659216109	0.476397816689110	0.217926897615101	0.314004472557770	0.0493460948384846	0.297895369909606	0.0667924641542817	0.0705367376830779	0.467999461322945	0.182788329868125	0.243311239971585	0.346453444694762	0.238506915380616	0.227576933254742	0.0542734094409534	0.302411743498350	0.403698149621514	0.410039722438595	0.122075074468798	0.360755824461623	0.469592673214041	0.412479128457926	0.0636265703072144	0.0593598115531342	0.302160552198168	0.0183488367320442	0.0139368371595270	0.318354585938235
0.0541804423660069	0.394525274127188	0.305080404795320	0.0948686645999283	0.435324242729369	0.392208129683215	0.495075708865764	0.264462510687295	0.0541646681185212	0.396791131702661	0.203177177635416	0.192829150225332	0.387229876984648	0.174139446336007	0.482512555537139	0.0857210583233522	0.282284126607383	0.175219277481835	0.0182426968025198	0.150733302325270	0.0829795371440443	0.103974102207467	0.351508214081278	0.334614420569588	0.382504106192526	0.148539099371155	0.0500635806753412	0.193456870978132	0.124188266350547	0.287852001681440	0.297910002212991	0.494821470130388	0.483243492787858	0.0668256508856315	0.410637101542783	0.434096278719077	0.162947524633774	0.191805447003527	0.450728071889292	0.262919500084085	0.203268106587456	0.179914740806018	0.0523141575422030	0.425801630028303	0.439386053997578	0.205998189862542	0.242053285787918	0.211830455910086	0.176081734060030	0.345148816757976
0.423114588436197	0.228066142821438	0.0351838940953743	0.100124947912591	0.446036808212954	0.414877613901654	0.150158805507638	0.348366470685018	0.0913972016513775	0.0445410937603826	0.280719822999655	0.00130853064646236	0.282563866986741	0.360929267950526	0.0949607738913337	0.195726355383457	0.438914161229202	0.404165952095140	0.372304327089425	0.246798954493161	0.470356340727400	0.0321840446287937	0.448929721176592	0.0259405058001390	0.128723135620738	0.127734834726599	0.383977945528196	0.178329853867681	0.133541630438411	0.430070097174939	0.0229881953862648	0.326510327703025	0.0135016694977096	0.320591945937954	0.111861720952533	0.315620819619792	0.485385865683502	0.469163756952927	0.168827667204592	0.321868381571557	0.131954454530734	0.194820813245853	0.300306123747559	0.116087002965537	0.179482141352743	0.499473401887722	0.00585702139954136	0.467806823485890	0.0392812031034179	0.380692347563077
0.270774912802901	0.250858250234689	0.0637099751831964	0.383445960754006	0.418576267695033	0.243534045948380	0.241078249944166	0.458828216941973	0.364742090252338	0.177706717325740	0.187119255554157	0.191939593196674	0.103804698835090	0.340259761479580	0.0887632166986755	0.286821106051814	0.374731471922036	0.476108179517135	0.0272386643689492	0.00424564885174233	0.308392770345703	0.483363917022432	0.256853305120490	0.302467951562886	0.384049316895481	0.0880228673663075	0.198303604040361	0.452418874074456	0.136629508029275	0.248712809460216	0.492970827531542	0.0977763694679544	0.465419398917893	0.193957556681354	0.218086625041301	0.271298435660318	0.484526575814151	0.487578434248811	0.487254754963239	0.281671291832637	0.0628584991062868	0.296522386165168	0.262359573780937	0.255529988068854	0.315718462081093	0.269432235386396	0.116340931520477	0.0839186361374114	0.244290283054596	0.288041355535820
0.373623160280091	0.0471087227762119	0.374234361076777	0.477843747469463	0.418693862874672	0.403373955287551	0.299276592533488	0.180468646491528	0.445644613958957	0.339884999017311	0.372832893617993	0.193314675756539	0.464812905254300	0.222731437064524	0.348896410186619	0.177058533577013	0.495480268303609	0.0816269863320766	0.456306199595224	0.0197560369674891	0.352809478349799	0.233867247888178	0.0702570620375397	0.357586126515864	0.413063507931703	0.413549622037597	0.0872711381457926	0.440331671693746	0.265181726718409	0.0722400886970285	0.445667664818152	0.325170091425209	0.0170831163897245	0.112407137057464	0.340426724085752	0.423996715972872	0.344870121604195	0.481987470753638	0.0563291739580418	0.233900988404196	0.0557386251938061	0.117782574902818	0.213277541860586	0.369839793391362	0.172182561995557	0.363657820666172	0.297469426426832	0.295467820997619	0.128296574305650	0.304512034430780
0.0133540602830570	0.154232784790539	0.315143207593391	0.214960471330860	0.408187368305445	0.158320348302892	0.394679227355076	0.0576410279552733	0.385091024540710	0.477471663292779	0.127159892384044	0.217500182935617	0.341817004827625	0.132029292029097	0.422977024030553	0.316262933129594	0.363573121160446	0.0284277896123751	0.234138157633126	0.268012120291120	0.324589573546011	0.363537734296219	0.230821053106558	0.0301294587144638	0.348595241897639	0.297137138199402	0.188199645469506	0.359490723475658	0.196242031681960	0.287544023603744	0.0364712969129144	0.0611892907116951	0.350054111346593	0.0533950895548164	0.493245431128003	0.0945498164979473	0.436032501308727	0.128977628577597	0.258219959839767	0.0971670892511921	0.384532006680755	0.158539839892817	0.258071596777711	0.0394375699559310	0.460762018387608	0.128969596597202	0.0835551946019950	0.0351189766107279	0.185647042081861	0.0929109878449010
0.343963096813732	0.172487976849298	0.229555830062395	0.107976615663857	0.0706322757913156	0.244051212053323	0.368277336877498	0.0664653564235805	0.358719659298723	0.0129825960310631	0.380559364273363	0.176224251985742	0.204521852109591	0.369233864816917	0.141121692705722	0.0880731393775088	0.480695793963044	0.291086271141022	0.291760175627845	0.237354353365740	0.0131085165138810	0.289374600507066	0.115524570328022	0.222740645429098	0.457607700529763	0.475971032904374	0.442221731721929	0.226203614315897	0.0648606379419230	0.235775607308371	0.433236829846066	0.396866824207147	0.311498174270230	0.284376848074553	0.347326621286602	0.188502560327293	0.372921316439511	0.186790363420399	0.421187595682782	0.387919668467878	0.193362207556765	0.209855240746206	0.431499780655438	0.228849287360151	0.173059420608162	0.303981941796756	0.303367755242971	0.250642879930876	0.0823887818040294	0.0894702954871511
0.498500899224415	0.0858061281663795	0.279275702560762	0.176484577775976	0.173029876743326	0.495867388268204	0.251620590637276	0.229193977538584	0.0825738539177579	0.309831312447574	0.389433344038206	0.0465229472850260	0.428620150990970	0.0746237409469592	0.261615998396801	0.265185109177578	0.354281684834695	0.0736998931224527	0.253837272042080	0.395036615938749	0.301824300188754	0.102623295094312	0.309716268585192	0.390395858393115	0.234043533475792	0.0710440781659904	0.216777456734668	0.0926514284121348	0.233906252062751	0.278170774090274	0.435653382740425	0.103363595068935	0.244834025143685	0.125468847970973	0.354932903254045	0.336577725684643	0.370815696638052	0.262136587477074	0.498167029123390	0.320532401565690	0.393475347536258	0.496985965790863	0.251431755155942	0.365367076551502	0.224887270340045	0.370157018427223	0.403855843996071	0.435417464234655	0.0123300133212810	0.277465834322078
0.438953772533169	0.373807546371069	0.186932779623543	0.449669750286486	0.496846294870141	0.478468572040080	0.0423162898943212	0.186228374975036	0.0992684745981846	0.382868960755493	0.00670910613440279	0.122049196255923	0.350484005437258	0.0951938382040795	0.0395342544092531	0.210554542515600	0.0910233914575569	0.0949822293637296	0.464306639971234	0.488552085394794	0.00504211698738788	0.462868107518045	0.0395612027584458	0.259613126353719	0.342239464006019	0.258440508203843	0.308005254276727	0.0596195459691535	0.0759835037128703	0.406446527016496	0.338763352458554	0.00524123128562071	0.0393745349954224	0.120460491454792	0.321509964671513	0.308749678599949	0.473185667188876	0.142414465984202	0.00514905045811498	0.404777581278144	0.0809921889004856	0.0928036724589916	0.251789982158650	0.147159038327599	0.362401799708925	0.0327188276040540	0.0633293914877350	0.0251467687773052	0.193938850277493	0.267018530666370
0.449761339362259	0.216966412453324	0.334230598600945	0.0160524834081854	0.322100201543320	0.439692410677969	0.357777689932185	0.116871895799151	0.168534431229572	0.233436912611911	0.00770531654073936	0.422320492506817	0.0565333770135205	0.415032228971004	0.157659955625244	0.181615650135172	0.100742322042759	0.272138231315866	0.264370849750115	0.441356469331167	0.458702941753251	0.220289631123161	0.395283471428217	0.0846090627078677	0.351232873304391	0.426979400588703	0.160378152079476	0.453918373504765	0.151764695728713	0.144783228307140	0.205830006795571	0.0482190811860554	0.0857901921914006	0.141591243501092	0.485799270591052	0.216230496617389	0.0989202865821400	0.146087359146762	0.486062694202270	0.181079562692218	0.444622978084364	0.0536618384285850	0.499115585951370	0.121770598542327	0.213355633166739	0.00194921102182660	0.427472057198748	0.144017769442740	0.0722185673842275	0.0263251024610259
0.0808211505072939	0.103854087417691	0.106781485994320	0.251250299627459	0.165832961705715	0.382515015211259	0.474820111439278	0.355107854071975	0.478105703371351	0.154086619527996	0.370604957185048	0.140803946527304	0.0418661321384339	0.0931050820603471	0.192870855444612	0.167541697691759	0.150736202578196	0.255440743891105	0.0578173252364579	0.229314545928420	0.493705097781786	0.456176071436648	0.114980798270026	0.193121557356233	0.464237887165327	0.00866606493865074	0.271481397029298	0.168513779578695	0.392919453237564	0.397791819241386	0.355271276143539	0.0306443107629681	0.387647217642799	0.487215699701955	0.249886253308251	0.0788757522827775	0.0717395358111698	0.281763973540770	0.479936002040660	0.153853471852516	0.389984057315370	0.0630062130850623	0.231919386099091	0.145789764044526	0.328619299794894	0.204000236445688	0.432105798916903	0.415476349920835	0.172359770975301	0.399442163517508
0.134373195551647	0.150624797002631	0.310631214314914	0.434043102745715	0.0933756035525786	0.232616609366874	0.110545215482259	0.474289559526249	0.422161404447300	0.368068217101960	0.0145210608256381	0.0800478606995528	0.303961852557795	0.211472097641316	0.161350225190790	0.0943472165660670	0.00571461043255422	0.0614015177806023	0.424244357456255	0.0529997400369961	0.171144145561743	0.113768854950228	0.129298334168328	0.416971327922140	0.0869912995650944	0.415164768586726	0.178958944143625	0.0121157332087561	0.229191589888059	0.0556421397185425	0.380719372592632	0.267681137938926	0.0752842280085174	0.143422336518967	0.416709348866004	0.374005751649947	0.491514194708476	0.0893520740047674	0.406381922995224	0.345771486328289	0.0180201713696863	0.449890048232323	0.0453041014144313	0.0179420283144958	0.221643215510198	0.213564695618080	0.274398621486472	0.381520340268417	0.200752947262858	0.0614586376910304
0.245812072049759	0.273188985132419	0.417964458648115	0.0189173549066035	0.476861916023405	0.484910678761687	0.368665891693216	0.350975908208104	0.108144006959698	0.266968810801534	0.189973347652820	0.0431579210221726	0.156492659025131	0.390074269725601	0.359994755401605	0.0373743730796060	0.389347809066824	0.485531285682719	0.372336568041857	0.217106137443455	0.122220944883059	0.489398964646117	0.339316278384096	0.471815627000803	0.484645722225624	0.121170087120755	0.409181086788863	0.301683370011231	0.205704947251494	0.158565672388873	0.493662663263800	0.198725921607208	0.499231641887537	0.451244491421034	0.412562648902926	0.490664232604113	0.312380777175026	0.408564868547324	0.206426908428232	0.245938987374891	0.295910067644092	0.441188683118995	0.177928171702784	0.154211463031301	0.280416212586898	0.242868125135415	0.405827457233286	0.173969381585436	0.0140097097212042	0.238766667898191
0.140096776626729	0.254433390407334	0.150231451403914	0.412425864810746	0.160976812590751	0.0357734520717023	0.404199984927062	0.0188658613624808	0.0762560328957640	0.0783291246368586	0.0384191226264912	0.0886668023254198	0.282955892734318	0.225664508089355	0.169696531506149	0.232058909078718	0.203457037511604	0.0607298772673257	0.293320944702112	0.168609672897841	0.466530062308851	0.107194226028881	0.263700602060862	0.299111028744721	0.391292944907758	0.267749084834728	0.305361848886224	0.401556999911215	0.201223914648101	0.0299684302747217	0.292133303581205	0.256917728508994	0.0403831843786974	0.340089245669837	0.0306266562693943	0.306641889108613	0.0653589188783765	0.122756497505112	0.450903084081978	0.365106491389705	0.0365719145757031	0.381792910723837	0.0606148458219470	0.110688413007501	0.296256248548742	0.129181542428978	0.0136539333505191	0.0373346711746636	0.432772877454154	0.0648031412919342
0.482668476131102	0.436774611851236	0.487006225396504	0.322625826811736	0.213291330411731	0.383367301285288	0.209049830100341	0.486767000095796	0.434172498972823	0.375088336855466	0.0336255298984407	0.102400521349988	0.498853167040203	0.413303596045556	0.325960499431934	0.413169139830898	0.197107599327574	0.0449699233702370	0.280308119372903	0.0384037934104323	0.270104853565737	0.0555409417606749	0.299235209374946	0.196219189642182	0.211912320813609	0.0358814251852461	0.366663854912008	0.379397893565771	0.0205937258265776	0.317127920331301	0.293997361588866	0.206756569549172	0.441245823121423	0.407998826993395	0.110951583589044	0.418685980571486	0.199691543608054	0.118752884863196	0.224927796047070	0.0717453089097723	0.255423670285092	0.216309423398900	0.0447348828239964	0.495281586055406	0.165393861243323	0.294987115646313	0.394289679523304	0.151778100751731	0.183273677506035	0.238272015922256
0.265660296911739	0.241341304204988	0.0194933759352763	0.00843628069327107	0.0179869741321665	0.341934452300684	0.224220814058331	0.168817379019028	0.0845119292449472	0.0312129153530472	0.172439577438112	0.294629569940870	0.367161247355138	0.000662593664999989	0.136028661965813	0.185935001739189	0.0475600676816959	0.197443593513774	0.0338831800117791	0.173289328136023	0.123811447897055	0.313731627637710	0.127638075270343	0.0894898319852637	0.172506361883693	0.199572248478882	0.351246655259425	0.175167486185489	0.0541909694514688	0.272411436647566	0.312172243896348	0.182815911911298	0.230337981900954	0.192083569979956	0.324095715106951	0.125960573301306	0.246180205431452	0.136794363765625	0.374284438159917	0.141960810259326	0.320813268503409	0.262772734529579	0.115656322292948	0.0661759462097536	0.00106742634830537	0.130994102544855	0.286837259876197	0.154214580843568	0.147194642190186	0.0844781933840403
0.385911704514862	0.270296719321663	0.286868671635435	0.136800324457367	0.122094301832385	0.0306275021232523	0.0300679480314571	0.357242711196542	0.258129760382367	0.0564458175223782	0.264294216869183	0.373256688207964	0.312053362258668	0.466681346181814	0.135156105323950	0.235599812491487	0.210874965375207	0.424049288068023	0.294223549937582	0.219512558066107	0.279418111242457	0.124536510392178	0.169105269223136	0.465078838381042	0.283365261757377	0.250890050507582	0.413862200645010	0.426535482438648	0.0955738130422202	0.414261461216246	0.309285205014198	0.422170996974107	0.258241212312118	0.427459828689047	0.209460022830128	0.172838347046375	0.0579983705548882	0.412517509054865	0.413844574659802	0.0310774027810053	0.271005274340670	0.388947077057980	0.145419802340112	0.397603587082293	0.244031178505862	0.361463388052146	0.231354862408805	0.419181815724911	0.00688184108853240	0.225401789186571
0.109153896881212	0.413883118776751	0.415997550022549	0.132844081009858	0.162851968646281	0.217544589802690	0.431124083857011	0.471594828134275	0.225020263369723	0.135535442599207	0.0995028609454191	0.314601783124895	0.305716272235941	0.402613955507733	0.0728312623332644	0.0253061615159663	0.334345175384641	0.149017341695485	0.0223584480523249	0.0828533975861414	0.494371210073891	0.0662322328852852	0.163467361698558	0.448469055891605	0.152398655853627	0.369686170212696	0.0337733102894813	0.497222781958218	0.152558167027506	0.0278835873230164	0.0969482093810609	0.495600564148651	0.221764604225289	0.00500040678803027	0.00508583885638930	0.181896587813848	0.198663623850824	0.401642383453444	0.442180771921453	0.306409517983571	0.190483826364961	0.199214923678213	0.0986857836656939	0.340592507002512	0.108079850756776	0.223087463606231	0.0678225967664357	0.261202363421100	0.468997056933610	0.261351431360682
0.427076078372444	0.0387490438611716	0.341377427843214	0.00778904763007127	0.448336182946011	0.148655819836128	0.129159619556397	0.129984284639856	0.161899033075497	0.435532557297362	0.479711619630623	0.286160258850558	0.286423112506711	0.227319249914589	0.250451116739177	0.0414055137171543	0.384910149109854	0.256157738519521	0.370998260008059	0.425760664869752	0.408274474936871	0.362132010434764	0.171641136122784	0.00537835624278576	0.168251660041898	0.246786369152603	0.274359006002757	0.217723122802052	0.117999470906373	0.156144291015497	0.394817942293023	0.0881329980905403	0.478311955509558	0.457444465877927	0.247297332830193	0.432693045939874	0.328774657937222	0.374217381371745	0.182465447081411	0.105701231771430	0.0671729153204175	0.221360432732258	0.196954104726965	0.159240148072004	0.128907791860785	0.189012881837592	0.135929334804119	0.373012063925230	0.169327459479648	0.0673881454576533
0.340516746774043	0.496914637117805	0.376117046578723	0.249864792229455	0.0763827080408264	0.296546981872331	0.462434024457055	0.396095124699661	0.0344783956372370	0.446422328970175	0.240054612376062	0.113403265124199	0.280809149365824	0.403363523581582	0.381464769700644	0.209453265614456	0.108113725628108	0.0345678512252934	0.0717876836066572	0.190880883741145	0.0961971827164732	0.143939005479724	0.138067374180294	0.0861194195360980	0.348596983891408	0.371149666611915	0.473520592750074	0.297502694690599	0.245174610483093	0.0638197476120931	0.266572751964743	0.0601671814003053	0.309800620135826	0.333653314983308	0.214379209682786	0.262128489833470	0.363492160779951	0.441499298961856	0.150105242558251	0.0703629871639986	0.213115338435483	0.479620929233199	0.286237341253705	0.458649093934916	0.454941636307043	0.204527071525438	0.252195869617039	0.00183578664270206	0.0832377198711429	0.497665233956166
0.259969217492662	0.485937133203791	0.312402393053983	0.328884567021835	0.274306284204458	0.329750577467553	0.383270125112589	0.424941764346160	0.339510571030670	0.165916988340014	0.204339534291689	0.266434160997645	0.0817927404558884	0.0356488445336842	0.140106104632220	0.252064153726093	0.283954559976083	0.107851664453548	0.0307671633827008	0.0284072099190971	0.103320351047294	0.448893725486149	0.0791114414149103	0.0933574153980921	0.235834818617559	0.305940333152709	0.376142058890859	0.210261602062798	0.256055850027332	0.203402614015414	0.414868133357412	0.440256630903600	0.167850931144588	0.452076378224266	0.292715720041769	0.443052358853153	0.0859971021617405	0.461460824106665	0.410205596850855	0.112972299152458	0.0165556360646483	0.142910876536981	0.345855645376489	0.206857707401888	0.421632965430910	0.0841221572178251	0.271343901211514	0.113211028573254	0.0575825039565753	0.498622945696728
0.256893336531739	0.108007987027979	0.355072969421370	0.419733306919016	0.203193594087523	0.353392081363526	0.447382611926724	0.245807118219134	0.346282213225252	0.0262973981724105	0.301377274845800	0.248332008714535	0.373422995934615	0.207219624606395	0.164895561143316	0.0734371457648556	0.315053597918323	0.139951807727521	0.216551705386847	0.0337620108229050	0.386659174992288	0.0749904189359615	0.298452277154897	0.389229651145612	0.154263380890343	0.00712258555142847	0.305021632948627	0.465248463115328	0.103749450113233	0.466016898418137	0.254134805713791	0.441430972416457	0.222930094995250	0.461496129130243	0.457620637676340	0.299581134898281	0.211887716755093	0.439420430559934	0.0757046774361473	0.0963203909516929	0.337473534891785	0.379430446644303	0.411732317033341	0.466592842081405	0.471163242124302	0.251946360432153	0.221140267903460	0.143806040427915	0.232632456804596	0.297353195887528
0.309566640320637	0.489636983539648	0.311185867165813	0.488451640686656	0.163928236242197	0.356240686805449	0.272780608561753	0.396488631896133	0.0891610405617102	0.340049665377032	0.357515895967610	0.196445764833268	0.155426048737124	0.0877286713037289	0.419131937363362	0.224368131077763	0.00761209308558941	0.496506661448828	0.116371272245793	0.234103593304542	0.354410181271838	0.349071793129125	0.460107076680932	0.120809987266366	0.0756896906151763	0.456837725663630	0.467676205068618	0.223364105449919	0.286064250029662	0.352095697599152	0.456581932104096	0.206409591787295	0.372625085434319	0.400095818685751	0.0492377354483117	0.323020252680164	0.480183338611373	0.178362467517555	0.493844746195379	0.380004092057411	0.459664234339804	0.454041191803273	0.222585722125720	0.0371680262380855	0.469542181436556	0.358875608370060	0.00146553766395247	0.450119618024874	0.00924754453244020	0.224725332209321
0.0996223569119955	0.405189672386373	0.102791371327515	0.486175196735470	0.223057110966670	0.0190847066099622	0.187682743782133	0.0366828883361950	0.409949737764489	0.345209872369955	0.114252336240348	0.348978575361833	0.254956072459005	0.198587053768494	0.201314639763796	0.229533419514208	0.317790040010009	0.427868545904425	0.0865804575300786	0.379565180214724	0.392631668178803	0.434897543719997	0.456813094078525	0.393263007255793	0.103355252363648	0.378836917435909	0.499262762764321	0.206409880541064	0.377297482344096	0.447725339286517	0.349465977272177	0.0897344993339756	0.276922480153956	0.435478917464606	0.0292495769960877	0.301140944191549	0.105581966358948	0.243392085617686	0.0623323998736344	0.481513097726923	0.194412906166117	0.145689053341154	0.313624937810735	0.194958074232623	0.315740919654401	0.106811619512555	0.388932366894241	0.485940046172112	0.276166873852708	0.465345687310130
0.347207421850563	0.00573965347404026	0.261289749375462	0.169019407576224	0.169706317813127	0.310234028082925	0.194926605680177	0.464871481176649	0.355859349189675	0.444190430244032	0.411357064294164	0.353337613829743	0.352703138306588	0.198541278549401	0.372196729520803	0.270945251516113	0.181262500559126	0.0887643117290802	0.00219399532074260	0.0534065824871614	0.299062560321974	0.222478798708781	0.195784058226917	0.315211744151159	0.0656812016133355	0.133150416017768	0.243405713572051	0.0372315490181640	0.0830887378047362	0.0895019171841050	0.217208002536902	0.334235187288889	0.371897725387093	0.467992791536904	0.321283180574023	0.0977358790673606	0.0142094049242085	0.158696995727419	0.358494428570344	0.0996943331689765	0.264455870308126	0.314710719206256	0.421876052057212	0.245920930658082	0.234952876742740	0.0338021711947488	0.216644738635673	0.204317735772110	0.367363157912959	0.0117918667685947
0.0915864501352106	0.00647351119232853	0.484779607507748	0.174753046811191	0.387937197184383	0.382548427014244	0.436168024846054	0.394122283636983	0.0376400088991035	0.206953148074872	0.225333634583606	0.411351583768349	0.112995948290805	0.278562884184132	0.287950023838754	0.207585311775359	0.101039112396762	0.272941460298278	0.126079788542943	0.366096705163172	0.197203639313815	0.143013088310762	0.103493283856015	0.379561358549593	0.276149230435852	0.135706741005674	0.225576110124430	0.219741106756813	0.0946750263689308	0.213001928667749	0.197986286783018	0.330777245173191	0.315373387186539	0.442426153408215	0.207804885931197	0.223931962516753	0.106542472172713	0.0898903270891863	0.0444054586763030	0.264912571045134	0.220157271441739	0.0325499565694080	0.198488399179740	0.226796183179637	0.195508617092434	0.0345474564904371	0.331864253781919	0.0122938746887732	0.289162083405003	0.209287485292386
0.262436495675673	0.102307591903033	0.0590491829137602	0.367588286171856	0.149077217843252	0.287892832999864	0.338285908333341	0.269657730405147	0.373987563870832	0.256129876848974	0.0391994625030548	0.263464279551849	0.00868661588894876	0.235749877478144	0.315080091529753	0.0122204570901114	0.255184360110070	0.460822043345730	0.371419942189759	0.272080718188814	0.0768706483121978	0.205642060271735	0.438156008422678	0.146970203082482	0.459079902967052	0.0956452583169635	0.293320399862091	0.139961508143524	0.408421168994252	0.121475052007961	0.421514950364210	0.317746520466678	0.0822171814135996	0.0930158793739762	0.227399968763454	0.417363613649469	0.0478574813582070	0.0420600889535864	0.178353211041855	0.00984334141898724	0.128447355781964	0.0150668603555846	0.363292536215353	0.244788604070973	0.188316846394595	0.0472444969764980	0.429241596806433	0.137500535332384	0.125704073826298	0.206707488545496
0.397486322685021	0.0730924414532623	0.0426956568583701	0.291126649895477	0.0474121211384000	0.305166727623846	0.414116274214809	0.444991616749694	0.205215783056384	0.426087579521203	0.292473802091345	0.351398915251329	0.0999954189649816	0.361395852648957	0.188342227144353	0.0929352028444142	0.236024918206331	0.234919159423973	0.0484725590435129	0.245362118411947	0.181863356700106	0.230917299278962	0.0462345452998177	0.0723140972924539	0.115007066042242	0.197164665590672	0.376247859801324	0.305742923381395	0.132197645803256	0.258225411335189	0.460486301942006	0.146239983782722	0.300447958325031	0.167595989959716	0.332828719947805	0.0338641372729333	0.262464843636967	0.125313598945431	0.194057879159512	0.217267071331988	0.00141749833106991	0.373848277017293	0.174773227391556	0.302035824085316	0.164698554912176	0.377678996603674	0.124882936298484	0.0378379365881494	0.143267433581969	0.166707643850731
0.143296734995237	0.339052561493320	0.243608008522592	0.306835267665512	0.160682910987971	0.291114486410596	0.0860236030376773	0.168860415167706	0.431240817620224	0.231707259107078	0.490154464674504	0.325650777019474	0.109435471138757	0.0670549742255872	0.158318010639550	0.0266161834795499	0.323453694711121	0.254275590640826	0.405967316047870	0.0620320039377059	0.376014248323894	0.364639112132886	0.278060522915627	0.410288568817898	0.485544737992042	0.341086339497713	0.443810849340898	0.148626450696903	0.0328406370060194	0.349629850626151	0.138812415105335	0.349782308458068	0.196092099243778	0.265519028414880	0.322869830759332	0.161603917602740	0.320438569269833	0.318321094733118	0.191263564073160	0.305283112197093	0.414843445294171	0.276852430768708	0.484241288743524	0.401872059027828	0.106124121517289	0.401104609666745	0.118853899697404	0.156420540275147	0.458732086932563	0.494134345575698
0.221857687659029	0.131768817866727	0.494947932845787	0.196793267156870	0.131102912431228	0.184823159634328	0.00488249851644479	0.416866594252461	0.199262249285943	0.168922768788164	0.0135982325981598	0.468064797709448	0.0277347573277251	0.0289109969307367	0.0819472973870493	0.187372147595975	0.233408354194781	0.299701163286896	0.393101588300073	0.310387076823286	0.0862178512381186	0.201844661769419	0.0806382913254996	0.405642106066670	0.351162372253506	0.0528413457045415	0.406644198906510	0.459447338308227	0.177554319144608	0.439541478044690	0.155119550591476	0.0507009644044500	0.296425986192817	0.155487959687471	0.300090221082745	0.0865714906102538	0.251373489226329	0.190001457707538	0.494890454034220	0.108224359790977	0.219276716696217	0.373249096104668	0.258389574766743	0.0219548047735985	0.290742617453748	0.306854310928962	0.0798290056524467	0.338541064150057	0.480165791145743	0.415082441853065
0.0495096197341839	0.405309758532445	0.186197704406915	0.207487471365732	0.152327819608115	0.0386867048363321	0.107435123369705	0.467719421704383	0.00931708261255398	0.274512095116926	0.408833822152741	0.127345471037068	0.181581262123917	0.264039078371367	0.272084772319211	0.0572413714869393	0.345643451316901	0.0994237347814141	0.0463772005985244	0.419007694805202	0.0836452548669094	0.178699245369189	0.0817611798930391	0.225889331498236	0.451985155256566	0.110025479508232	0.472956482844158	0.457426991922436	0.250702803095502	0.442315520105708	0.0510465774269958	0.199543256841588	0.0707162973968807	0.319532072719563	0.427429904011356	0.0568963738699983	0.281117994169049	0.417791602057402	0.0124198830677316	0.435998360271360	0.167115522388748	0.134269768080875	0.371011397631505	0.106662398265724	0.374273863330474	0.0405463265252533	0.339087962089311	0.116167153308939	0.0509385515789363	0.232839238230019
0.272245260980028	0.421167000436502	0.135007473304847	0.476143494289392	0.249197458401643	0.398452758842885	0.308148920185938	0.273612136851973	0.407413690299791	0.291501009838594	0.287824681806230	0.275840445337217	0.187033206644589	0.486544964842356	0.0116758890807110	0.242106247785506	0.143245288613408	0.202502440872869	0.0112746465926633	0.207827959883200	0.478064726961251	0.180556804019619	0.143706553653816	0.400276521020040	0.179662847730858	0.179548423859839	0.327173908882023	0.189170589943937	0.453339559028791	0.0774005588919929	0.280884582770621	0.144286420011890	0.204919456461379	0.377846152804742	0.0550476764218518	0.168030518291278	0.325611079059380	0.445718143571266	0.368697431553240	0.443395362554013	0.0945477632691724	0.141711873104337	0.290059888557770	0.247157437392713	0.436871628632607	0.0811425187205769	0.158949369349577	0.350247803978435	0.437999558295438	0.0966120654216028
0.484195531391340	0.141148103791346	0.0958933533825213	0.111307636489181	0.250057976578222	0.231827264454512	0.216144838364623	0.182527584436127	0.476058384614159	0.261574759907880	0.0581316789126223	0.366347972335569	0.251579453129209	0.323423885566191	0.236126024532546	0.453648667083031	0.271852097866272	0.257466848116693	0.275902095688550	0.315749334257441	0.361128339455598	0.201459203099961	0.283038864014875	0.393998698929064	0.00204281059686157	0.384381551858341	0.260645081134964	0.499318698188579	0.107754828196446	0.416868097557021	0.329861210778943	0.167034565401591	0.362883794587077	0.171477542489742	0.246370325258227	0.0957359106712680	0.0988636205894631	0.407436943368519	0.152823139705242	0.208149900459513	0.164338938264626	0.201061994162837	0.0615986895767601	0.169583528897805	0.364101632710556	0.251929641218766	0.0400724050083905	0.396057567612609	0.194191504219861	0.352014471495652
0.333701583662547	0.205052004332392	0.119469172975521	0.0664411141062209	0.0941944022244924	0.294716869309260	0.316142781514891	0.115477114686515	0.145063122287009	0.0659998162001588	0.0976107748961322	0.240830655989402	0.272451798048270	0.380134270538790	0.301983079456185	0.196822928990365	0.464467459514264	0.0679891649646313	0.110189411895895	0.276596491118007	0.123591654685492	0.394235917400882	0.499599288331922	0.400534902202625	0.482130166338402	0.195078206948030	0.147048840450025	0.391417025486423	0.0701248645554338	0.411530765947565	0.301123890936791	0.255744724523191	0.304415871715950	0.121714936546675	0.366881589556911	0.107332863923900	0.296679872479394	0.349106474766758	0.109924427088856	0.399100010145709	0.109228620597005	0.248806138961452	0.155316179525138	0.280369810752371	0.467765080779412	0.294588839261031	0.00703044190858732	0.455232054963393	0.325364507634995	0.0400044178666512
0.143728767890383	0.00891026435276010	0.398127420540662	0.234795283775532	0.00555494147582314	0.244656368954668	0.276986393127654	0.189056710488719	0.125961267974110	0.00379479498450636	0.468452088246381	0.258210170675866	0.207630226311172	0.0283837995267439	0.324128379446249	0.0270963420720450	0.187731508545094	0.477121478147004	0.496812021914973	0.271129184897622	0.0645305683432640	0.261623580627141	0.0250095748536290	0.0489894266348322	0.121410533807571	0.392798937918379	0.215780413592453	0.388685178798056	0.435623884747003	0.151169424421466	0.466670324953935	0.186630068609246	0.281625566048522	0.144838397843063	0.182503685466244	0.431725345714669	0.146716336928929	0.429297308914128	0.295379943214705	0.142763075032181	0.131091192552244	0.0204123492669615	0.232584215504807	0.0759567140135322	0.224041107769643	0.417031964501318	0.376735520832812	0.453365975115221	0.196538789814204	0.233772736106131
0.249548026874537	0.333889773615857	0.444980536705064	0.384366413487283	0.421352792202737	0.00595927082252551	0.147567863525823	0.377819652977840	0.155388028928967	0.185345222608315	0.212708503763571	0.490142860844591	0.0381252561902907	0.454777965680003	0.489478214830359	0.369800000308241	0.0722599502161447	0.0156548670857171	0.234098467765028	0.298322321366054	0.0841820646275293	0.459952120582681	0.135447743689270	0.0595804210302242	0.368397017304805	0.0839600078237552	0.353662552344538	0.209821126259332	0.328487171662659	0.117588792740909	0.287367392919208	0.167696270841945	0.00406747592665480	0.395555155004116	0.484314264226711	0.264089194297066	0.169299111453188	0.271293051860629	0.317957569036957	0.474354017010931	0.462777832598171	0.315209842997437	0.348551140468005	0.175974189826075	0.356661154478522	0.268858071228644	0.231698683927331	0.357028796428981	0.492558830102546	0.226602982976236
0.182896007931167	0.342629984461499	0.152424749009055	0.472566236794435	0.475042255214240	0.230244359115280	0.450865316406974	0.458119194395082	0.327468611062484	0.205812222817633	0.294812717638246	0.396022338420647	0.0844180528888875	0.431110779304875	0.144730552951585	0.400504895405656	0.330327822936963	0.479588860545354	0.145102174531201	0.0937050706366832	0.322486678997933	0.473180432838640	0.303149474970095	0.117367450545362	0.186562907181756	0.263922212859346	0.0211012665618957	0.494408899846505	0.312720556131126	0.112189241793135	0.273032632830206	0.00598803844640850	0.0700756537837400	0.247417109082915	0.0734908503537117	0.0222286413120668	0.120483391943411	0.385654139666912	0.389380316116388	0.0693315011194101	0.425789470297444	0.336542862643501	0.133822508953309	0.234163832807496	0.232624457226364	0.248986203317853	0.0895627789165142	0.0116636346248342	0.0889590059060056	0.342173185169215
0.175021826853235	0.173691099401643	0.181929524565992	0.128728256666983	0.356473017729381	0.289683903515827	0.499196435057064	0.155124533463869	0.403228807358866	0.491125056933825	0.468291751087693	0.447308153396697	0.203393971448409	0.375818839444927	0.0510799084429256	0.0405599092463414	0.222659129141734	0.447893058172550	0.281573585369939	0.0846006657591241	0.0333232343273097	0.338699178701629	0.347860133305456	0.284778038397380	0.100729887881264	0.335996791892771	0.00647434651370127	0.241257172830254	0.0154091890330701	0.448053920774187	0.310135334306014	0.225359721661607	0.353905886598979	0.00136178092185763	0.136960983292931	0.0984337806427297	0.484782091902812	0.291508590172159	0.0277087992399360	0.163421277801232	0.351159640300414	0.353058626619917	0.0157429861987158	0.178701505765906	0.0128379299263227	0.00654601414006784	0.150305846443342	0.438365832312376	0.129257516582652	0.466070362606610
0.301221324454701	0.112336611883869	0.0601613603517415	0.291569459836191	0.0148244658778615	0.328313061431186	0.0174449323399866	0.379044870669153	0.293832457744637	0.00179679232073993	0.250848804576274	0.384511036230351	0.481410434454664	0.212170240379829	0.428813153379635	0.104771504278523	0.396866866088297	0.462746753513717	0.398029461583041	0.0715368080626012	0.439936943918657	0.280178970318008	0.274368988626597	0.406020989808240	0.0969021477396938	0.0841335527607818	0.494402093402246	0.406402851262972	0.0140556811114268	0.108751452544741	0.481373959524030	0.448372482128399	0.128487762446989	0.471444040879701	0.371142401578447	0.480462261963036	0.422721147504782	0.475367504505622	0.448588216931265	0.134531972709678	0.396673115439556	0.0997407028219113	0.402513919889358	0.220853521716895	0.447006338587723	0.259064537099653	0.427353965340419	0.415812866706777	0.396458567580710	0.0888943433971937
0.371577705787138	0.427046054309056	0.241382219728010	0.304289254454837	0.273086519631945	0.328807396092399	0.375185173410709	0.144151295115296	0.344114322487300	0.182967292292836	0.317074726467738	0.416125589022194	0.136492085293115	0.212382765228101	0.155060840872678	0.282408336508253	0.469076924698856	0.459432602325950	0.426000806473315	0.118565054205697	0.269265834886322	0.401446445998922	0.0728227159538591	0.383995171791566	0.243327979092633	0.335657055326728	0.223606250298722	0.106972825450500	0.385515901566651	0.115969935344715	0.233593337626967	0.103771500996187	0.361612500267619	0.0603379315153046	0.422592821809176	0.0833373849266663	0.212747040020186	0.386760224433187	0.0981909222964408	0.311226328302381	0.128652916146196	0.242900042039915	0.249011807401134	0.335293953670322	0.125797159190527	0.132183271913394	0.231537291612815	0.172067024674413	0.127485036248195	0.00871837795824837
0.183829668954472	0.420264929739279	0.207356638836103	0.270101957186817	0.384181450916622	0.323734283017368	0.386555670377184	0.455478420026670	0.421990037293877	0.0770282411745125	0.162669298948611	0.294133286652347	0.227613808542503	0.323733307933750	0.416401530454240	0.139079696330835	0.405224902133155	0.497716345464106	0.182568856081771	0.242110040399619	0.179370008329398	0.321895796281968	0.226260976277070	0.469982061444521	0.383621022786569	0.163378485505156	0.301525239971313	0.232592944228145	0.227705699822833	0.288496369817489	0.260215950487557	0.390646890120768	0.279709457454471	0.331746883093953	0.295452490341989	0.0945089403900591	0.0403694239557831	0.388326606444252	0.441846522927293	0.390592762442808	0.424771514829221	0.300241688167546	0.138188526554741	0.0567967579012281	0.320276809636137	0.0845048083273707	0.497142057589653	0.402618980621640	0.230029651848214	0.210163005220672
0.0833502761035018	0.467931868070229	0.0295529101725506	0.0498456517298004	0.0732736432176318	0.484497974189070	0.219899561232964	0.0437054440956624	0.439770392333962	0.0217166626976526	0.198611349614830	0.208718194637305	0.115102509294111	0.412959496978360	0.172098615151458	0.473426851012170	0.496106156081916	0.309149993487407	0.197018408797431	0.264258256107309	0.182801034844429	0.0989494616643378	0.385086672815702	0.00613104332802328	0.371637184388235	0.358813116444551	0.156900286231177	0.258454946231284	0.219566003691658	0.149746054964885	0.434588662267328	0.328278478110135	0.167675078725598	0.00549457524125052	0.419338862056311	0.411449881867892	0.168566261545649	0.143838988058708	0.161887491132327	0.0655914330431369	0.276283136998161	0.359400820881466	0.201247103366108	0.0333683707775542	0.0751143215916707	0.193424026966107	0.262529984049645	0.138023642593898	0.115413959978254	0.00266114002511780
0.295839312583911	0.154443831182170	0.471567799406527	0.113765421789783	0.171588912554125	0.0518227290795050	0.267993041263775	0.185181587571059	0.0103367488685994	0.0434662140834177	0.262854164251024	0.0115953373933054	0.225928959416819	0.124148066887101	0.0663589911786531	0.336592569639503	0.184907084526003	0.319355724353631	0.0955850455711875	0.312928871449831	0.388866584025109	0.463759297473749	0.0492784556359397	0.375148998146924	0.420772050573183	0.330937342336900	0.495755938246938	0.0768965291699357	0.177746376343135	0.161610892622247	0.213543928188166	0.468598601076649	0.201462423165103	0.447169100934829	0.352246719207536	0.370423749473134	0.390518894298044	0.220485488415482	0.114221504617741	0.492510242549738	0.248057995239360	0.143069391505067	0.494069928222600	0.347599719478371	0.331779687301424	0.0335972709271186	0.134308334123377	0.428763320596734	0.458167201039614	0.381714121121060
0.293684385205000	0.447668328988116	0.124350246175764	0.0877485151481455	0.161100500254481	0.0973906441692085	0.288108674741677	0.0439295611450913	0.290919031079855	0.141782548912097	0.218117256297342	0.274660282882524	0.397617661016257	0.383832117133972	0.261725354722864	0.0462613237681932	0.131658016853223	0.302169076868590	0.0343806351227709	0.0347814437211209	0.408495911098280	0.318256599659506	0.122221058976578	0.293128660571859	0.121180247519866	0.454206999105452	0.202218227447428	0.157700435099487	0.121583423852651	0.156795832178668	0.251264125382793	0.415087958662351	0.406991567128048	0.277377180769002	0.0929792280662459	0.0147928880066929	0.399693933744553	0.453086610741720	0.225165352612978	0.312241521225217	0.278850560822956	0.454899186646893	0.176268459658480	0.446569677844831	0.313681681565882	0.341325857466309	0.473558645602913	0.284630469781927	0.0445948634021379	0.330554946637334
0.348639721402729	0.487541710162117	0.0663807628902027	0.307227044318616	0.439942099855094	0.430395796958830	0.301724619061436	0.0500182287398012	0.215867190979350	0.0646262547793959	0.0799491381720441	0.479990949191515	0.0766114510262215	0.481935504316704	0.334940779369733	0.135101699537347	0.445015931571214	0.0979273428043297	0.197459626133926	0.208370008422536	0.00688364820472359	0.0874511621807672	0.339186410661306	0.225797920820200	0.0401786068073227	0.361511569278279	0.199537614946770	0.477542419905303	0.215636777524522	0.361694634726518	0.113058288011966	0.133739408391599	0.177229732292507	0.225151290411665	0.460489773760112	0.147284397231626	0.488426001324719	0.163739992442225	0.0623358081187385	0.291554360059307	0.492714207966457	0.439904245581006	0.377967909062411	0.317419086133986	0.106626604394863	0.284013875866015	0.358950905460057	0.0979428486139007	0.0326370854884019	0.0489738885267624
0.170207794337835	0.148426822121760	0.411261212853100	0.487192605703679	0.241597182042656	0.492786936613786	0.349545235234100	0.0196440265947659	0.411624683598752	0.180154038859436	0.372477014379482	0.0738032460114586	0.133277566846277	0.123735708210234	0.135416191619995	0.126730582947353	0.305835399438639	0.421091937274134	0.277701374285500	0.480590626190761	0.223457994848580	0.0402272265221283	0.434473640808716	0.0844288026040965	0.462100304071855	0.0938284839106611	0.146837872936541	0.173446492003951	0.345347010096758	0.449983415172782	0.238635104925427	0.0377846192362076	0.226511180679069	0.223711361301448	0.134317562178246	0.187499687331853	0.485049185902868	0.222308678901826	0.325717991115320	0.0495769411882582	0.00683648313439467	0.321246360310092	0.473203324693055	0.185889116231534	0.373039552840667	0.168576656544408	0.0856239570170627	0.0137728613136689	0.0576683485054488	0.461617672531788
0.265435961408552	0.121594365753918	0.177514493969636	0.419185188703562	0.0165419041886449	0.172732103635765	0.208803161551577	0.194624987952810	0.364903182303227	0.454461879957321	0.304409059554678	0.202073724376324	0.286395534737331	0.260166109645775	0.191782374035001	0.118151752971171	0.307334561159184	0.124063481251501	0.0578549673944305	0.326788544230363	0.214855062496874	0.264830398706256	0.0167842653745955	0.226782507221883	0.335621026136253	0.497392191543107	0.262143651779782	0.470806339824557	0.0856430315131670	0.461462036209786	0.106569342002221	0.402158719992880	0.353481362344867	0.251654251854904	0.456754134812646	0.317824650509012	0.308841383753496	0.239763350192283	0.00515015293385351	0.132619470145166	0.433077302039072	0.156682172179129	0.0842376869631987	0.242700807641036	0.356863537743572	0.144466701722581	0.136665378001383	0.209357775920967	0.310634241680506	0.226142040281466
0.0981341771112431	0.164211202624844	0.0131781791093343	0.291133380668243	0.394684771745722	0.354570711112105	0.443606490995035	0.191376997193374	0.134985785978715	0.317461823264353	0.0534854340538052	0.431164958933738	0.122363374020011	0.472875475584047	0.130700677027901	0.293041228543955	0.490053186565452	0.233673993728277	0.344002715286303	0.483997669701628	0.0562752831063367	0.142220943791369	0.149100078767854	0.306177657100877	0.0439001912100030	0.387250647862584	0.380925639971470	0.347877617060751	0.292299052595441	0.0439881992583998	0.00135733428760021	0.335590983508165	0.483501284899895	0.119211899025064	0.385377309073441	0.131413288289249	0.0484393698885441	0.367615357619107	0.277186541654419	0.248048694129272	0.329510976039972	0.234270920456372	0.218473475032778	0.266912582189709	0.00765432621671830	0.274246121292222	0.139464135193281	0.266190697869484	0.392251189127412	0.465471467879329
0.469723497726821	0.362449537196546	0.183563015707617	0.0932538492536967	0.496868509803281	0.383251588046474	0.00872015602917892	0.0370801081991575	0.170072129209662	0.109154487760388	0.182432855520583	0.241682663755517	0.459837020899411	0.444362477341254	0.307880620754028	0.417517136581380	0.168326040558968	0.343770606024054	0.0167084705592970	0.180847487662973	0.0371796262077589	0.288862348289427	0.0463316254590294	0.0387702434085994	0.0332462913315246	0.0552704792256694	0.117244266605954	0.354611372136385	0.319496933474337	0.216570409783250	0.0737509738716380	0.179570779637930	0.395587928511877	0.199761696650803	0.175425619731217	0.223376634779641	0.480286543483847	0.00753436001254099	0.440716329769307	0.253707429438131	0.407883403383113	0.299482411088606	0.321510340989537	0.272086824725133	0.00201064407653412	0.378647478238474	0.234923500003362	0.00102013866660133	0.313076214087172	0.242475319416108
0.0934362584195084	0.211839545840452	0.249699586207097	0.0801061654114991	0.0607993308427767	0.403666588131402	0.414746881009242	0.0745428160630119	0.300235719817535	0.377093265140079	0.0947294586210645	0.113079225901176	0.0312123920847382	0.103338589858291	0.00786859600823520	0.247132264855857	0.490070669756350	0.0667348623366173	0.373322019890260	0.0419833213996493	0.378444316170578	0.388197033669377	0.311795238223314	0.486640675302784	0.147738434324904	0.246050217978683	0.413173274697019	0.0559787063622882	0.327840963623686	0.249027529369472	0.407231652766605	0.202280922308965	0.225181342351049	0.145735837466789	0.381759057648209	0.349078771408781	0.250719480527485	0.0353189258982811	0.403708347335822	0.194506897504703	0.384618284334938	0.322285082581020	0.0372504094153834	0.466596674252499	0.420796952208828	0.0435766823147656	0.00898853770892599	0.410597051580102	0.269928775709768	0.403426261513868
0.184920980946413	0.0433805493215628	0.111491019059244	0.209777765153404	0.0128434559118005	0.232753572105221	0.0172067260080908	0.123834498468377	0.274143430484523	0.117678200718540	0.251457645469623	0.0106398148769354	0.259110034327231	0.324923920149914	0.0504281658279313	0.285147452850688	0.150319635562137	0.235926862360790	0.286171495054981	0.310355681829068	0.253615896595598	0.0605549294534403	0.0307956337986177	0.448483645832541	0.278836207422823	0.00528232121009664	0.254238762552390	0.231318123213756	0.234596958131171	0.272738608464948	0.333924326325723	0.483589833309552	0.426143385016043	0.245893869286407	0.0827917001991999	0.369775975382539	0.430367470724020	0.348830459870269	0.0320717140785121	0.421506733034468	0.263780307910915	0.445760572181901	0.122977040075668	0.0234077211886288	0.223627092029825	0.336761827944420	0.328552690283703	0.365118840867079	0.462264126383128	0.347519001998228
0.177855945419847	0.0589272052573003	0.463957951513876	0.0849301206749494	0.376568960572332	0.235011476197134	0.452066135401295	0.354682929257465	0.413608142237902	0.177371712302816	0.471067457156757	0.0959874825392183	0.00143937953221390	0.273101606226743	0.479807787481309	0.308877807449958	0.486672870686047	0.198289829786276	0.361929087037824	0.198641313835805	0.477539487426338	0.158460543569883	0.162006499326191	0.194223182262458	0.476949373776751	0.124449110821045	0.453397595332693	0.415209207549902	0.341270038992018	0.371817395322700	0.00524482615999772	0.356140194204809	0.182727875801678	0.0675646128524352	0.219502552244565	0.00508419615802347	0.413884207979137	0.169311152158366	0.140035616025245	0.182273954121968	0.193872455583495	0.386314291421869	0.434021678323323	0.380106556672698	0.282611558488506	0.0187334601078563	0.499666003083067	0.308789475444635	0.356997147057229	0.411600100258101
0.286003891501802	0.467566702925965	0.243401723571043	0.316703246171769	0.398096985649888	0.158574762767078	0.339088513694535	0.0828483803278598	0.311928872340595	0.123340187590088	0.0272319103154854	0.377777508168966	0.232012771395456	0.384576131520947	0.260083496136648	0.395309382371597	0.0692605215425254	0.142933594999800	0.0145560827971337	0.199323880287132	0.255759280792602	0.0312533579289958	0.433466029552111	0.0552364910406012	0.0156458239571240	0.461734647632674	0.0601416317884539	0.165560548406245	0.106410550839000	0.490622206719194	0.185300376176564	0.0361238574236852	0.499511545401141	0.471714580970134	0.117818156170228	0.00556290302289386	0.0561382945774741	0.494825867805318	0.421323231543185	0.254733052889812	0.382034945106291	0.497711983072667	0.278306821960496	0.243146370389714	0.163358403308562	0.471847892833258	0.136386388236530	0.494870337797606	0.345137413889975	0.310034657520573
0.452631686573829	0.447603104293724	0.189603696374472	0.425895137536240	0.434617318856295	0.156518553054549	0.288320023328323	0.249461995089996	0.225978045082986	0.194210373266505	0.0630292913919706	0.129618119076417	0.282286026277298	0.388528497931260	0.160473053101020	0.433235950586967	0.156580579916768	0.117824567566094	0.0532001780576431	0.404818815682303	0.392467957407173	0.357050950228389	0.389596396674024	0.0198440427564861	0.209482339427325	0.307326585677904	0.300823076143053	0.0502062535654504	0.326154798795576	0.334417595510365	0.306448882205942	0.152707905902394	0.0418914243804160	0.459745270175349	0.0140837170775168	0.000321750100518325	0.305080444597296	0.0341029761227391	0.178078949742748	0.339206197651158	0.0918933520034681	0.0743171415848692	0.408823659174886	0.161669983683863	0.203769465858632	0.0213949130191483	0.487486578580393	0.333459594117659	0.484235100906506	0.236724570369473
0.136476884534366	0.144764768085259	0.0850102605700456	0.0476547913299154	0.0497872800490921	0.462009256166296	0.271498734799818	0.398213625775092	0.466021121010295	0.442973360984894	0.394908166379668	0.169665554798875	0.0346253177661684	0.262215288113843	0.204816727861484	0.143132165215652	0.197200011481904	0.429225889515567	0.367791306724169	0.220327125099601	0.486389243231511	0.229820170996289	0.283667873200906	0.203463984534724	0.0951447884629559	0.121614651474333	0.434000135629359	0.241164040677056	0.0514477416044755	0.403131239056786	0.450383190247648	0.431603880928505	0.205853002079163	0.267547707549601	0.399956231764408	0.300164755870767	0.314762686259557	0.402411451169441	0.00935497842356253	0.151727636800989	0.375214783540470	0.153673881366898	0.0291132161139179	0.181819154448206	0.486618372716162	0.415145048826120	0.160210310851348	0.264891086581824	0.463929896852582	0.332854668098810
0.498249230483845	0.242669467275011	0.460148429906804	0.233001830100477	0.318179121373143	0.415584290216756	0.0465258255398856	0.443645788163209	0.187609003757652	0.470692963611075	0.482726500050537	0.434623048615041	0.118202887760698	0.247637841333152	0.0405384642055101	0.492391317106240	0.243991546355263	0.0347814963577964	0.0662905179229268	0.0273895581782009	0.226568510621089	0.381823597175958	0.102098604944245	0.435701875370922	0.0921454130094208	0.494664069581852	0.264234681290371	0.313033303905506	0.278449950637161	0.270825294200810	0.271199375369252	0.192249941479458	0.184226530044540	0.306025139148058	0.214179675655465	0.216003050741463	0.292755806885906	0.318427608108981	0.269565134154368	0.433547658667524	0.0970737598567629	0.0279056065671979	0.181080248338047	0.361941576315670	0.0397093598692210	0.267916370782807	0.135059760959033	0.416300820773153	0.240610046963993	0.187681959243233
0.0111263523090490	0.155950645036831	0.0655085587730902	0.301012385131195	0.340719602547212	0.278896949550117	0.225444688526936	0.324692142399893	0.0998944917607826	0.0684748966408256	0.180793430536904	0.464662484208872	0.200004191977230	0.221176735339256	0.452878163613789	0.136209345232052	0.302077865775683	0.0290008408359438	0.0960849232093616	0.488754258630219	0.304865539603262	0.307429361838299	0.000470236565682014	0.213110371681820	0.0606595928435019	0.463704414038646	0.254420405850008	0.0978814137250872	0.219746444503771	0.111068167762172	0.00447385786321569	0.293790819108618	0.191326583985704	0.399584089224476	0.374989326906707	0.143370972182957	0.194914131412820	0.475164116096732	0.145454074980514	0.279049422515586	0.330524063604028	0.352208542529736	0.176642550974907	0.497419571970778	0.386820272941991	0.168634912295394	0.364808356889106	0.254786886384736	0.239338909312132	0.489463078520752
0.321021639125174	0.301550305490514	0.308288134840115	0.193336441115411	0.0283247073450246	0.419770485568818	0.474253782255991	0.178652699728611	0.101281054487720	0.0259637962858567	0.0517264998523274	0.335324506994937	0.304611906373444	0.282183888789954	0.440500353207577	0.00518971762961845	0.101792751744642	0.107555171959378	0.120800003688901	0.271387019459990	0.0148658885726115	0.120929425770705	0.100131189991526	0.180835497807717	0.0514521456846265	0.133010940533372	0.307836585700464	0.400187741428045	0.00179282162239680	0.157075875636597	0.00301976686082966	0.466646759488594	0.284782942673959	0.441668374015810	0.130904757217540	0.320252516455848	0.435688302869995	0.121983816179893	0.471701670479751	0.384422772881302	0.487360960491068	0.0387326726430378	0.0532555547414084	0.440977348612271	0.370007317940398	0.306192868347692	0.428106680288697	0.456214363182835	0.144284919149204	0.151285441137292
0.298721230400026	0.400210536801538	0.487344655300702	0.215928750337388	0.0354665403086313	0.445431515290873	0.178709619486993	0.355940689717148	0.162358661203496	0.0210846489248745	0.100583330445556	0.311379131962488	0.448727451504747	0.263663796899742	0.277320842858034	0.104411902307130	0.189380649139420	0.316210030092280	0.116325307427168	0.0350375024454465	0.0610256221511883	0.314751503979441	0.417863600035763	0.386550307711203	0.220205232122463	0.312407849185524	0.238977461392213	0.0157451849261065	0.141613197064088	0.301780844303062	0.389965940663329	0.0464835073564187	0.396630540581997	0.0275250444055716	0.217999372657692	0.282922624256882	0.134676308381250	0.0905560910543222	0.174492974692916	0.313031025218211	0.210743234761996	0.491323182687726	0.0736560375320928	0.308639717984723	0.0230756554393867	0.435025353067246	0.237940186605622	0.488456880397613	0.153519270295816	0.0196342253772332
0.397401604900755	0.411941136187857	0.117779127800167	0.480462433754143	0.436081455982846	0.440658182943711	0.421855402149510	0.0549560270577399	0.312563240122101	0.112214859249709	0.215278519834255	0.471776946344457	0.355017413143986	0.217104312614785	0.153174014080847	0.409523430711246	0.0342497697512953	0.0624544303394519	0.135915154905106	0.283911370451021	0.0282712016098970	0.0718972932273070	0.366482033131988	0.0598841042531650	0.0304670103121054	0.238492917506770	0.109896009009740	0.348855357377917	0.0334338785142052	0.0795278490137800	0.249322376172448	0.414304502654177	0.0115319205303404	0.210581933891101	0.231154310053689	0.0500479920446925	0.428473262166746	0.143314502321833	0.443913643982250	0.312886556176867	0.474068321204978	0.410801172269967	0.172185722283026	0.254096839909304	0.474062131851999	0.0241131943343511	0.267583335355279	0.0533361594738878	0.433710360064155	0.297992029903326
0.265029392683690	0.357092202461415	0.321033772604248	0.232898223379385	0.100092004456655	0.297943492492689	0.290936368649287	0.0614835991724492	0.349029439887384	0.478412425016569	0.341870022448563	0.296060508302473	0.125896749061049	0.364459255648987	0.452119706066035	0.147750050021888	0.488897749821605	0.139136969092697	0.0375562606547193	0.212692936986976	0.201949610975442	0.315844136819361	0.346448923816755	0.413366767676960	0.199661806741664	0.0170062487488814	0.313110071840345	0.265681150532482	0.483119350051876	0.102525157847836	0.445969657928510	0.0581013163685862	0.168685369019746	0.268447756097284	0.0436777154942800	0.131682996664800	0.160031104185094	0.409804780194138	0.118847958298800	0.00314014137808111	0.238965571594919	0.393941669453400	0.373449469159933	0.0447211712864723	0.400891664922163	0.109323109983690	0.0955018160186255	0.0569270918835794	0.0893184853433443	0.00276237486919501
0.262381385553155	0.0391979673342429	0.0149506822242909	0.250857243787710	0.273696627819722	0.176512131932476	0.430966585567361	0.383778660002700	0.364688468572594	0.217931263980113	0.0834887133189987	0.477895065800141	0.315027907793093	0.354720627670635	0.114903644763659	0.0575127354910416	0.0441510511187351	0.234725694112070	0.0172657515357016	0.388892521440467	0.481732639481422	0.177130391256904	0.450317175703695	0.305692875159011	0.352936337545930	0.0486369764533898	0.350195022984280	0.183825848185008	0.367387891389771	0.385440510060963	0.324676408659226	0.480314023829976	0.480425065155230	0.381246544727360	0.0457893245772577	0.279432090201248	0.173856889349489	0.126301220101679	0.471325870159234	0.00644432721232424	0.0798009102558594	0.192964029859809	0.321339525678196	0.396164493927741	0.349039779122353	0.497015240976501	0.143897526300648	0.248521832944563	0.337676872362752	0.372963811631788
0.310899269691635	0.123930389195309	0.138376050613364	0.489472970174726	0.199016716162668	0.243221608062702	0.400445730869016	0.0731085092522150	0.0146825828927826	0.375819202307877	0.183178662634711	0.305724193384839	0.370265834266940	0.229227562879724	0.305790363391002	0.283129380872010	0.138981073626876	0.374634133823219	0.161982035977563	0.342939945042531	0.378340564800036	0.476131118400175	0.325751709581531	0.102987663242386	0.264495715550645	0.492818256796262	0.259928373891941	0.485986706616548	0.145806714272233	0.170247720607648	0.102463603544256	0.215619014018483	0.246293893117345	0.346386019267717	0.195361505002057	0.101262528227911	0.239913288454137	0.290586050636464	0.295214750830817	0.306199501917807	0.465307754613103	0.208965946189590	0.0143589922941169	0.232872514790271	0.204342029533864	0.203666788599276	0.397264040308722	0.480972246768363	0.383681625156254	0.156762342586053
0.249374852965677	0.137784497193714	0.172992541383636	0.0361091028548088	0.244397957312263	0.399283171609326	0.273914611251630	0.0443456376274278	0.336402205275066	0.263235855430464	0.340240116453234	0.187067004149325	0.0809530107742344	0.418475825723432	0.0753953808757546	0.173442850530152	0.180420190913719	0.296977254309779	0.0572522436694736	0.0506814235091794	0.141644207883866	0.241931786776299	0.410495968230367	0.456544865763416	0.130067730865575	0.0988082633850138	0.270945025227950	0.423260057723346	0.177938142111690	0.394561867923762	0.0558936611004536	0.375906576161860	0.00709987607795798	0.354664698421486	0.469574389423569	0.0341528785685730	0.0215365805212644	0.393073197374085	0.145218919760614	0.0292573342064696	0.220106513914441	0.245313234805397	0.467651536916602	0.196611404699127	0.221584474571299	0.125865868076105	0.285357512139571	0.303068590690375	0.115370751406209	0.477953047902648
0.0485462811794977	0.0229830460291314	0.117816764082493	0.166114914333815	0.0301644560836387	0.0443093821064657	0.364765514424394	0.234086759478277	0.428977238465284	0.148062061097228	0.318862448961664	0.168990694240850	0.404710582210264	0.494397735902867	0.159597282362680	0.283539487194624	0.210733538521423	0.207656363368093	0.444683910380800	0.0542417666420147	0.138822389665307	0.230489008593598	0.172149632731546	0.477163369108403	0.194050138170038	0.249000063337828	0.0975110205611489	0.0114828913191606	0.306671448974082	0.378427642387440	0.405429534595605	0.163220076316631	0.196407844813401	0.443399430627487	0.445833103657771	0.331552892695291	0.340393007221303	0.301353262803818	0.299377117351925	0.120940599020731	0.153978265995572	0.0796502621968904	0.0649108296087659	0.341031013714276	0.00295513876828202	0.0673380399318653	0.233517501417464	0.165190746313276	0.192012749580342	0.0267984984083732
0.373989107625188	0.175037206722223	0.124764229616760	0.0809488170462714	0.0979278389411432	0.00994421293121583	0.183861386596208	0.228915059175711	0.184028749047898	0.227326283553815	0.480788048639064	0.346465189153742	0.0541659842665638	0.0260101773996870	0.152737264733185	0.147788261645901	0.0368954411477486	0.490458420556444	0.393979907337744	0.442107285656127	0.398834923214174	0.0556832332924559	0.300575756081071	0.0410598935496116	0.328057988742835	0.0430275538645181	0.449669859538188	0.360066131395220	0.351188858308389	0.0590573989795180	0.302643465333623	0.170487878579479	0.179322109497815	0.0605510162098108	0.377817096241187	0.0938827102323834	0.325349666412295	0.497049733317179	0.337041798542361	0.0555044768491125	0.370609979557872	0.378676433547540	0.455375448589130	0.278629317657232	0.430359192003499	0.162994333621451	0.00631493517075549	0.129400316530353	0.0144001723598979	0.106486010651956
0.162358536378078	0.462944180632159	0.321967757987935	0.215948949269814	0.259644456804532	0.284296534383148	0.394248534973326	0.275250100796612	0.235851276002593	0.451983033570100	0.438189835732737	0.351368346766021	0.139125429930850	0.337403233547965	0.391503488094963	0.203108379317042	0.411648250451614	0.223492201537360	0.256032266432666	0.0237715136715557	0.238723121729089	0.377754594114975	0.155557252843596	0.362468356921370	0.0866269230553085	0.0835450875332648	0.0294694471137729	0.310599593192261	0.288096307975401	0.142629920311269	0.360650894620151	0.176018362406943	0.249611391655104	0.0449595129921826	0.228533591642338	0.0733832526723907	0.431853163500394	0.198389655507665	0.409840847621730	0.0139215050446380	0.355716792037444	0.260405235286876	0.122883294814828	0.368820885164757	0.0933291633322149	0.0757293680229986	0.444916824413358	0.476316020383270	0.139342644847623	0.412438597957661
0.351629643669850	0.0282316822118637	0.481943589031495	0.382226004685584	0.186892159640644	0.193662378458025	0.208469443302494	0.415516714867107	0.409690107700036	0.223608165840859	0.471629653325759	0.0472270026291183	0.281117916050117	0.323975005805069	0.282757433554675	0.179630315300156	0.108504905058652	0.423089612247148	0.128719997374047	0.0796138010311931	0.315419882876445	0.101990483099971	0.128535434126032	0.336173309812892	0.0472291971894795	0.0636841805813267	0.486806356923804	0.227110593605202	0.410294385310581	0.313936755327022	0.472550354172693	0.278238364758006	0.363851140033774	0.165651502913477	0.0704081075049322	6.17724934283692e-05	0.457059171892064	0.144519238959907	0.0133773600530795	0.110273896296925	0.228766843747358	0.193918472907308	0.440443025703616	0.456713581733345	0.125381133414299	0.101584253261950	0.0453525541285937	0.128696373299311	0.147767062732438	0.0564156746284398
0.307948154888498	0.469451073885873	0.285427291328346	0.204066903313843	0.454993248700120	0.336900434349274	0.376217873099308	0.357698887458511	0.315972267217044	0.0485313700033889	0.124943116154414	0.177090694521683	0.335828453992600	0.129043093586296	0.216999157158598	0.171150197411273	0.285668421849235	0.413152740740482	0.489150463858684	0.110420837059245	0.320238664953028	0.200714455737335	0.165852004937547	0.264327336944085	0.0620696848882425	0.0121611160764255	0.0691403635595292	0.186341451855881	0.0802436760737416	0.380667311633055	0.0815726516889866	0.00194257608177018	0.210759068120776	0.326163039243072	0.194022620134939	0.0280754974777649	0.125980918538177	0.149137856955476	0.0420457248085070	0.164476924779924	0.208913321162678	0.435825552301951	0.400655945110811	0.258620579836494	0.441510425139832	0.433289067032372	0.206155731962606	0.224436300260385	0.166363816724802	0.0322230833674995
0.394895835071908	0.0868957762016775	0.218329394459458	0.231664401042002	0.479138388029042	0.0856547256137114	0.386116258781390	0.410503125105915	0.0735234367941806	0.488907574705896	0.437411988259808	0.178060466812814	0.115522733635277	0.218308661250323	0.102285345093859	0.395833002551351	0.110118804023260	0.111073157151964	0.218112656555031	0.262836251893767	0.369860347446992	0.274068270509565	0.202207502913040	0.304958686376652	0.173378479763550	0.0965270858403987	0.0452159854752633	0.427967724648026	0.440923511966962	0.152592204525001	0.406984752029945	0.498002559778482	0.468438181324778	0.127681833644697	0.417942299023753	0.0867547397179458	0.0345052401999074	0.281898206681592	0.343040993336460	0.161630055672507	0.0106952697539043	0.459239952981149	0.238784070329286	0.416021720008386	0.157139946761629	0.384807988758299	0.465188162292947	0.229250345584299	0.236240690986237	0.0909094232073530
0.148507203003257	0.185936273439751	0.144551860985107	0.449620992267645	0.0137908459667521	0.0704396198071149	0.414333410085863	0.368012963001177	0.485333591467486	0.435120142660136	0.0986233721438325	0.176596338517035	0.256403836706153	0.494979595443651	0.0945639469664605	0.0251468172832000	0.0636028018945454	0.106665963016829	0.413284810759596	0.0942554319423418	0.345103133561620	0.134507943048213	0.0228115683590142	0.482451033302047	0.0860241480446694	0.0627081608139678	0.242531306825399	0.271364229623633	0.0172608563191420	0.227839683366791	0.324096485217419	0.0514489817871809	0.330789255620380	0.134793545509316	0.0710258975722546	0.0892926082087828	0.0763951215970752	0.0544974177958150	0.252414378844562	0.366228539386119	0.400537385679090	0.424191958903438	0.271810291254893	0.459205459845161	0.167629645596471	0.248606790161782	0.496203784433151	0.00873475696286302	0.0122780411302869	0.0897186827004280
0.330467193644211	0.149679721956459	0.0322281738446602	0.167907655509594	0.112432073490740	0.0334285687509204	0.434175227630675	0.458862881056154	0.181207264465576	0.243827143196765	0.0995097306730762	0.485952056585389	0.464758286696478	0.171652676739452	0.346730285868663	0.0441665063773003	0.462900772354540	0.0520520521612865	0.174200009484945	0.482200257212374	0.0782532797246271	0.0561066251336302	0.0662131753319503	0.0701503104207276	0.415903356561120	0.332184116902956	0.412984475858957	0.000776406086154757	0.341666314446850	0.299235270200995	0.264789770414396	0.167469515398366	0.0508125362717938	0.0358182003887242	0.289665053226157	0.459610308774152	0.250785947204343	0.128854696687836	0.488596782243285	0.148247922749017	0.313024136994933	0.144996235492285	0.00184576850794466	0.229554421638106	0.319209570146059	0.0149186886670860	0.359021993864066	0.198138232597076	0.183560665103404	0.111975129183930
0.0359337802235249	0.0167302698452614	0.0673953914561223	0.471903310348381	0.291549311514863	0.0251111725454026	0.276007155608791	0.120760765009925	0.203448701069449	0.162225337592216	0.372011758765520	0.397716160360260	0.243553572587707	0.0460622496755638	0.105424827472568	0.131072359073655	0.385778741245866	0.152542127726446	0.102068722944460	0.212030630573093	0.244436262650674	0.481291971313393	0.459783667214322	0.0536908733154701	0.280445141172840	0.0226044497461073	0.441713691844458	0.294161923115165	0.174731156727866	0.350877410176076	0.135901067624120	0.445511691044349	0.443974615659648	0.113184264478861	0.322734388492353	0.0354795779747981	0.410956051725419	0.164344069698787	0.485880925065408	0.496730094479743	0.235519496674560	0.427534652674685	0.450145165938748	0.171155321700866	0.0430082515634468	0.233751891583045	0.483312079786962	0.339311569349993	0.352496288276997	0.197056948657489
0.176857867625868	0.319402461630394	0.473439126167717	0.293219099544213	0.236737420224094	0.0677998571510889	0.372450652162407	0.0752316738533827	0.161276646440087	0.476092615457488	0.346397843262096	0.425046877825437	0.224187629765729	0.321784050713823	0.0469111308480766	0.450680160098659	0.248455064811107	0.0948801365355955	0.406189953121457	0.323812860708824	0.169771179621797	0.116482500897289	0.388926190679807	0.387007459534438	0.198017662413735	0.249475463686852	0.0498815632514952	0.0182175454000126	0.0461546039452798	0.347913824846070	0.304484415815015	0.422101822190770	0.402388011952496	0.492427598037909	0.359112986270847	0.00456860353219757	0.250064189118501	0.154881400806998	0.351607494720323	0.193381621982346	0.257184730180944	0.157832977747592	0.415789174117123	0.227108721169928	0.403522429402526	0.230009579396754	0.453233699372647	0.234735894240220	0.173266928519950	0.447741089360561
0.374888631791330	0.168232732714310	0.0759874286270479	0.0962540694150758	0.208450055495659	0.159472990367404	0.457804593605196	0.379213744893940	0.495486889802193	0.235776021364480	0.190028473682668	0.203464816521660	0.0327023385056035	0.312181842010291	0.115449862013163	0.198885992381309	0.382076162485798	0.423876124042277	0.398496619664897	0.126176968634776	0.259206525308381	0.252869559041932	0.393132630177930	0.370508368295667	0.0148685864928758	0.0754556464233465	0.358599447913389	0.198374695995408	0.0582582489923882	0.330045834465439	0.0539331746735274	0.491415571434532	0.345501039910206	0.412485485062965	0.265065292353222	0.0940983949184895	0.463438638501810	0.123548178633611	0.0479594739204902	0.380806924526196	0.326802801380224	0.213017322460667	0.210158262427381	0.101901168371021	0.0834309555200618	0.481000288512576	0.343467113923054	0.0655478968116845	0.490374128568869	0.301973051959199
0.446017667069747	0.0436989248129875	0.315511115303488	0.0323722485438030	0.380678393664242	0.378973246644246	0.157892374493161	0.0205225909074087	0.0511717907241206	0.484720320166325	0.364601522214809	0.117228776231432	0.182495365737252	0.220220421375696	0.493338740086652	0.177192382016210	0.228010378257572	0.171379186482553	0.213235112602254	0.284070447074379	0.405299254033225	0.0918396260015140	0.452036689558508	0.121860823740211	0.224972707137275	0.180454805897619	0.357248890885087	0.288769185308874	0.360349449697521	0.220864393963688	0.325576561037015	0.335681108228317	0.439605592551301	0.450586177282691	0.253000979764801	0.193380397420875	0.392649755956862	0.0637308048823962	0.00373322096071371	0.431415243300378	0.438574444212824	0.415841139232474	0.388643211525136	0.247770576185560	0.460386981974517	0.0771320995129003	0.0513808093895393	0.0749476933039670	0.137965905455409	0.480219278871836
0.216287600011419	0.333189331975833	0.177507768109710	0.205151087822899	0.0646979125014895	0.132229009740161	0.231009920712072	0.138053537595406	0.173957142206905	0.371240188571380	0.377732892906637	0.135356089665361	0.246608912795727	0.259476012637757	0.371379438552433	0.379856500967559	0.304483158978158	0.478933227094422	0.482687276417394	0.309020444718454	0.179522564259632	0.349514265175484	0.338232848638459	0.418383339538810	0.485133433507397	0.346789788319291	0.371782367985500	0.464612897371223	0.149932686930344	0.00902375053722099	0.219076762599872	0.380528800356617	0.361158481407784	0.174200944701441	0.328766167015620	0.119641685455406	0.00228987317414925	0.0175341958092063	0.0876581197333304	0.295313918022710	0.425016380024968	0.291885216722781	0.341315863932762	0.436857375572896	0.440106508749081	0.0553832020797306	0.356800745001488	0.411986205337476	0.415792662743136	0.244620927312921
0.179345157457696	0.443380997271308	0.0391576557758354	0.0926314732824776	0.468988849327797	0.192479581537051	0.196383214460572	0.451508333717147	0.197656370535546	0.0631381695062535	0.307338812426592	0.00297681330777727	0.314554362393233	0.280692990816251	0.366722917638828	0.240629205138785	0.312582746574573	0.392461885398798	0.274422785053712	0.402718858947968	0.174770248289175	0.148226925218819	0.306839142652020	0.488300504766288	0.449688768457429	0.307056237913085	0.133568596869822	0.130267491513717	0.227609809588306	0.211099883789576	0.373656139639597	0.491939954293946	0.279306849220239	0.127727193416554	0.380762533658850	0.313994709127107	0.0684112418542305	0.309822968354485	0.294469238249224	0.150891626597721	0.104576850393664	0.499646490937546	0.407646334992598	0.212821462245758	0.224399583848061	0.192074252941585	0.110506466541718	0.466984836875363	0.351064363430453	0.432370290128429
0.326835041472911	0.485843646664477	0.427539025958313	0.0830425374468336	0.319766723801024	0.112414842585060	0.334833884266985	0.223849903262060	0.360020014308927	0.0554765051898477	0.0889492185245725	0.246869400536130	0.135896926440699	0.284621776087365	0.179928397042873	0.00582554245566769	0.342491318157665	0.261521557110318	0.0314336906342458	0.417193885279268	0.327775633828867	0.478814170143727	0.400030215281746	0.0494948534859235	0.480408521818635	0.221145993313609	0.176885888368235	0.178121013843265	0.491793136088018	0.286606839929568	0.202999197870478	0.176039919447037	0.0369724041661083	0.108706123711332	0.326938188324726	0.323766821361556	0.277834157115440	0.369853467842460	0.153708349345474	0.181958983316800	0.364191322605457	0.0731193555237604	0.0425311236354032	0.146165865878013	0.468688534773099	0.198973721894563	0.487646614108293	0.192218511805780	0.0387950795693845	0.0784215822874368
0.0207397537023088	0.104406395056348	0.167882836970461	0.0606202807904629	0.0101753090401923	0.321019097950013	0.427081325013385	0.268079232002682	0.337420435865910	0.332420669636205	0.216316462791951	0.294886510815918	0.332506417292819	0.334992018010800	0.196099985538162	0.0136949664609545	0.00759259661930445	0.398540100333808	0.0652154021940595	0.158682815692688	0.0743525236251768	0.260485732343440	0.145644022960074	0.386993103626759	0.150032624741242	0.172570810456247	0.405321986438353	0.0228096842876007	0.490751830535559	0.285077017448793	0.256016053337403	0.400442546020687	0.328083124143324	0.386969283576269	0.395392966911322	0.410681816628564	0.0764543517531616	0.0572653567407363	0.0323917891544481	0.172185507960808	0.463123390174167	0.477624151851439	0.0797707595251617	0.133610740528282	0.304873066168444	0.456512525839629	0.153924314131604	0.295150422633992	0.0906942410722245	0.421540251560921
0.0691805366240225	0.108759496861555	0.443697015934203	0.228283050457283	0.164861027325270	0.291612614344504	0.176372193741144	0.0407464649587477	0.339494653243298	0.0353011436468484	0.0454062331453180	0.419250741518308	0.412428897784380	0.386046010634727	0.162218049318024	0.324677432760947	0.202172761476185	0.263868979058972	0.397708319565576	0.489100760030684	0.199965330961290	0.210665688118880	0.260156651787148	0.223735040593625	0.499335158717739	0.472681120656985	0.172189969764554	0.453510544443147	0.430780525561829	0.0853468189097188	0.488279718881921	0.191709306456714	0.0102961192236236	0.277579160591938	0.313015747066849	0.469591488525041	0.0812295343568350	0.332479210196116	0.457329001941504	0.0152994629622523	0.283703185081398	0.0985021524326465	0.217640578744618	0.0836260357450172	0.249761809977166	0.216702173382021	0.299363569550951	0.0935544057144334	0.366460768727353	0.296185697223182
0.349765027301481	0.286775292415795	0.109132646038621	0.211325750201326	0.312281997567089	0.00872152486310601	0.448599071600261	0.438110995819434	0.411372337244029	0.255254288868448	0.207645421556773	0.467842019416333	0.235020477376499	0.0174513212313597	0.429012054212926	0.414010033851246	0.253159207085972	0.357978808625269	0.121075977755773	0.296852986258494	0.316728404997808	0.331144830212832	0.233173389914540	0.298221727823171	0.0916161976318313	0.191484431942838	0.260932653440551	0.360590093026029	0.125040042911355	0.381703233962453	0.387874557698083	0.180831146988202	0.0335210772591042	0.462417649073458	0.473971816559717	0.385514640099917	0.310286754206297	0.0342696163962783	0.0119500023870968	0.403418881034788	0.376126198186321	0.114840693313259	0.197311797189894	0.209450678493597	0.412720242555481	0.254482146882491	0.324049203455948	0.191586025138975	0.100877622968340	0.192588929482605
0.180549307633419	0.179736164801062	0.0319269109753771	0.194076209990813	0.106942555508606	0.353503129493769	0.0396237476176779	0.343730305762876	0.349094448071459	0.151354048156923	0.155271753152087	0.447787581646829	0.224456040977709	0.0837995047766538	0.0391775226443513	0.186228627257116	0.321864634037912	0.429164606016483	0.300137539894518	0.179524992206973	0.209017756874944	0.204628761170251	0.379022836203928	0.0305802589219888	0.0149195901699770	0.0206478109474543	0.103634282580180	0.418455483467662	0.0253548236799506	0.0492061348674537	0.0354534838532902	0.472216662115915	0.457141906899058	0.219785484292916	0.329482269158730	0.476453008303651	0.213343811135271	0.422740117816628	0.402679717974679	0.120901745221562	0.0627830263635580	0.445244787343307	0.279733033131281	0.274129624196126	0.467424101430550	0.283819323493029	0.427120224561098	0.0901748223885516	0.159958979485879	0.355559702862392
0.0848012556680594	0.276424328182927	0.115999361966037	0.147389868609535	0.432152300887504	0.127752291587305	0.179115182550971	0.368156235665977	0.145145264444860	0.412865981345600	0.219975294251460	0.120088780758584	0.315069563963612	0.458958133231650	0.277197699270970	0.0130308420921481	0.165084201152267	0.0607073491676235	0.321240297423540	0.460019121194584	0.0244693549549794	0.363551592248721	0.0986209848915404	0.0693950277003110	0.365179675246579	0.0265263264971340	0.319992571435345	0.0177029758528764	0.457758683128535	0.151870009036683	0.301970779316997	0.161878885409087	0.409879598214844	0.0533426248426822	0.369690804427762	0.0531185279586360	0.147567213282236	0.0801358463719123	0.409992915572075	0.174329493624368	0.474041601279236	0.347428568317441	0.0166030047605826	0.132644444297597	0.364934857854787	0.0833884420646400	0.303492992710452	0.485293853589774	0.220826429289498	0.0709368827831196
0.229498971347923	0.372677516496967	0.0136170588194482	0.407738988157930	0.0464426397794449	0.115760318231470	0.280625682812442	0.379820724622494	0.0173976451529199	0.496850450119218	0.180701221921977	0.191805754311003	0.222983192952611	0.117841903265312	0.460022944425957	0.0703769204551925	0.426089288413923	0.00752981427814392	0.333704017397218	0.347531095066969	0.218764920648239	0.403884717773312	0.207300087786099	0.357717150004723	0.0798691921991375	0.209513395414935	0.403686939486204	0.0983918392410898	0.250046551456489	0.0633699647506464	0.320261807047330	0.312580311419663	0.187923003631271	0.482661274064347	0.0116668355536029	0.347504801766795	0.157699386984514	0.380098983287147	0.310375372139589	0.0109296365824482	0.185623285836624	0.225202882210790	0.265612776050162	0.169016171520135	0.473149191421272	0.0606382644342519	0.375991224520383	0.141233996893134	0.224695387004504	0.114286717768474
0.296877065417165	0.269384338802842	0.318587417532636	0.200198826085231	0.119641512288709	0.384367043290000	0.110133538341193	0.130551075102367	0.362424384950278	0.315611254877778	0.227211116529216	0.476892576033077	0.397699000629156	0.336234258100503	0.158039773391188	0.0287079286490347	0.169937667185532	0.490519069651341	0.270395011923025	0.368138556289785	0.123698076904973	0.390574867613584	0.423093928495243	0.327979438849290	0.173350310853008	0.389874879147854	0.422510815897694	0.497568805438585	0.205586470577252	0.113661650092804	0.323400883001511	0.202821397307339	0.133247024573607	0.141109339458038	0.432574485967214	0.363715012387344	0.0847624114645245	0.126408332859569	0.442503701988843	0.270298062591639	0.291854445679661	0.476796643346481	0.404941008314059	0.194423660727245	0.0605508718524899	0.212867212435094	0.447955798806299	0.158126650753609	0.368746267945266	0.0643369480705300
0.0761489102086301	0.460426028567887	0.244682527510407	0.409372772193478	0.411557171959503	0.318656088938272	0.244448678858517	0.104855040716294	0.493849323640532	0.0433848849182308	0.404526031425539	0.149739739082598	0.480177248523268	0.158508781170483	0.345081129642327	0.0226100247439092	0.0177433928292844	0.268904624357162	0.161825691587795	0.136234948737864	0.264185416959585	0.336148006631831	0.334896507367403	0.00951446664934497	0.211871349665106	0.196654895267726	0.0113524945202531	0.458475308025937	0.266527530863112	0.396272431288573	0.0748451745844762	0.389067619066824	0.273486052218018	0.481939271744230	0.0811999759793763	0.319796622645073	0.490498432528612	0.169245278708165	0.294282396101355	0.0418702628898487	0.421234388909363	0.442778531597380	0.282382118215144	0.0240045556417521	0.158890839653023	0.238677067732606	0.285788524193278	0.285890517125821	0.197788641119110	0.404877692469926
0.0942028563540733	0.163048472175649	0.133256226319539	0.282270301984652	0.148884272680784	0.260550080026049	0.263826983655938	0.419428110414499	0.110817448935073	0.0869451541256911	0.227226307568739	0.243037179900514	0.159888702146137	0.311865583121498	0.0816943669837187	0.0606476625767320	0.239185633852832	0.148440500406458	0.281186357371930	0.329040365982975	0.290981954645165	0.0674572647477547	0.477185014691867	0.261256354471675	0.485285793741634	0.391405507240516	0.284192548801945	0.413443784316655	0.354455957080249	0.355802225798074	0.0926617752026796	0.141829920344841	0.117232832936934	0.182470205403957	0.248055858592579	0.230336115326696	0.292826458009776	0.436520190318380	0.00644132833222044	0.477661673870849	0.00500966689282273	0.382437835822928	0.431905549700324	0.164718057925298	0.413296573325471	0.195553159942251	0.425203534270677	0.215724828195627	0.0408203722289431	0.210905489969504
0.386669585256675	0.181341111688643	0.170563326372573	0.417007673165336	0.274293422834632	0.189855143939049	0.409232078908080	0.314007184532225	0.0898003852378627	0.178653544510635	0.354073646463855	0.473928630097532	0.226424915813105	0.428435213157329	0.349369281747448	0.290666763739138	0.357139235678506	0.223550192937774	0.322748664450810	0.125847949231047	0.450521333680451	0.0690743799837170	0.438870921574361	0.467124107252370	0.347428023269719	0.325434646761240	0.232220543182722	0.320873559850283	0.398907554940059	0.216245209232767	0.104880748549498	0.137837359965778	0.484994194271935	0.363003036816903	0.0964831293886715	0.361663375417055	0.273038966481640	0.379240870686588	0.372539770889860	0.297075647117599	0.452007844155911	0.0798629829470441	0.241488176113657	0.0344316505149138	0.431601672710450	0.415252614213822	0.0781129462306111	0.0197924217439303	0.360072506549001	0.389067966601854
0.432043125335863	0.394482281078753	0.212174356364358	0.354759612445776	0.271646394236853	0.351712413934519	0.443759598138641	0.101874047342574	0.175821719358638	0.345716602368312	0.427275436287660	0.0857041569948014	0.144203187811748	0.200271315210074	0.345218310603055	0.360618147583092	0.00512086647071763	0.204749528279057	0.299777853610419	0.179680277243946	0.333661981341150	0.393831378521438	0.372557602996744	0.260093272796377	0.312950913297657	0.480672436086867	0.157184459239186	0.325779533190029	0.120500539058649	0.00803317320197572	0.321340588348754	0.378259488750785	0.272074189311575	0.0236376599321986	0.0196522062031503	0.427197621518296	0.441278336806985	0.0307102518161232	0.398538219715437	0.269259431960678	0.449271317230335	0.481055488875891	0.424197219352243	0.475834465790892	0.333219420824798	0.319167693023570	0.0677800606126339	0.0392923525074774	0.130514444027139	0.462536776724815
0.111826910149474	0.129638964500207	0.109646932344744	0.325367244869105	0.370663708520842	0.151540680211514	0.300369820063121	0.477391904464367	0.196418932236315	0.269515599872433	0.490773364542615	0.427934135930260	0.0904205148151559	0.270045633302894	0.452823006753692	0.401653996492577	0.478906704806492	0.317968177807098	0.173553695377584	0.459923715867546	0.357626868003129	0.317926162570631	0.131634492412871	0.481160081940535	0.170481537010821	0.121914280514830	0.0501353388916313	0.386173763479843	0.119671645386136	0.255906938706400	0.470662980287602	0.246465729430613	0.241091608977763	0.190895159004340	0.250032376279729	0.374356146278710	0.353741541751404	0.408274265042558	0.102340971682802	0.186232362330963	0.338794333912779	0.474316898216817	0.177801260569280	0.0308385580751735	0.0489408537136350	0.200381389031197	0.0242950530801564	0.368433268831588	0.223061705274681	0.391533277275625
0.439019227233062	0.438734728695566	0.286152827377356	0.395047072569189	0.220387644986925	0.0547176546532504	0.349067734994205	0.280655003339190	0.449041845573494	0.375582512076866	0.466904696908695	0.273748795046429	0.290882353213594	0.466503088660366	0.385628012531194	0.0849652495309088	0.0970207677924241	0.366467736830075	0.0412790052854354	0.0436492438768410	0.293276291204081	0.265490610970676	0.0513537857046698	0.462850596165307	0.199876861657244	0.392747626314411	0.381150537629233	0.0443974346965357	0.300679427689638	0.0114435517611015	0.232377250906339	0.104648442193814	0.0119625848076768	0.223981048565699	0.334164868559599	0.370296037024383	0.336858273964956	0.293071603458209	0.278786137995215	0.239111692193612	0.465789414884824	0.136076089875699	0.443571599835552	0.240912198299329	0.414473253591171	0.284322834936029	0.171647876408687	0.238342684602946	0.383138770519338	0.280297745213753
0.227070620565123	0.210614821127088	0.216230061077415	0.486100560531622	0.371688874515976	0.190666370071450	0.162177082681528	0.402235675124442	0.0926646634843950	0.114711473500805	0.0689101772548599	0.467041386559974	0.292209130754058	0.148817579769109	0.423266758870923	0.374113069872436	0.322381808271414	0.304026649077764	0.377159297137315	0.0263920109238996	0.216452535259524	0.123891572208550	0.273260613718636	0.259714900896049	0.280583812825375	0.0803170363183369	0.340765611818527	0.351968553245067	0.458866123204090	0.0370931548831062	0.273526375750476	0.428974527810550	0.334655101140495	0.449736038364461	0.498778690978974	0.494030862396950	0.483642864817385	0.154946759667394	0.424481494727285	0.347697841989332	0.0796513813516649	0.0254843076932373	0.436413895370387	0.107053971160390	0.499705495891515	0.489600276197901	0.145147160408547	0.226886132744540	0.146809317029264	0.216379423859551
0.477559843757647	0.113466550996386	0.259357744329124	0.416871793140188	0.132790522844465	0.408272544451927	0.296169837534112	0.107809253952741	0.0897383110007637	0.351188684122256	0.0685299732796159	0.119905889590107	0.280163899090181	0.133350222106792	0.0406559340877346	0.00377462101184339	0.101915171998693	0.233389623352792	0.460909996405407	0.469715426600584	0.255909168411125	0.437186523177397	0.457093715654445	0.497408710942323	0.351336259785200	0.135018518381725	0.178493354024284	0.114668381213916	0.262020980690447	0.307404130509897	0.167827201872844	0.207475662193415	0.492487722298712	0.0486047368367396	0.117613862112002	0.0215271132352416	0.426485894835449	0.0595056396519261	0.389146589517670	0.0712931329698812	0.0567396582447399	0.249351879337694	0.177764619284182	0.0357833008669985	0.156409971629771	0.120390571687120	0.467704716946110	0.0602708008661786	0.453138304390279	0.326802353899836
0.373848414018079	0.105057775796250	0.0884740807901879	0.315131929412797	0.123417249405628	0.351878219957523	0.115386660124762	0.149318692759478	0.231071901669348	0.448854037252808	0.0792955973433364	0.364022345420608	0.381025843033485	0.415599821364338	0.337003174892801	0.304022088642650	0.0883420260155723	0.377708347571713	0.248479716246705	0.320658504818109	0.497862901151755	0.494502171511267	0.211655004832839	0.128331108676457	0.0752669076046652	0.0788202635312733	0.451453655347447	0.482754931438214	0.115328796524384	0.0278096729981888	0.302404531715852	0.182097793817471	0.413394650686291	0.0474083082163052	0.166051628174666	0.00988078973023576	0.261308331073168	0.355925076585122	0.0180817255870515	0.292008686021408	0.362938078882696	0.464023572983830	0.153479440337652	0.255421280340897	0.394240842910338	0.321126812175137	0.497164884680349	0.464187837744585	0.400220761639377	0.233784006970591
0.372982534022881	0.365963608770096	0.297795685539301	0.226048187801815	0.355164689468053	0.0818012776348753	0.481736482171269	0.0815581059649838	0.261810421813186	0.194336226885631	0.0346971049551702	0.109352979992266	0.202777572709048	0.438439971281608	0.122861123666264	0.251826756123666	0.193389910333492	0.436779046392489	0.251318101763129	0.445313910529364	0.487649279588176	0.194196293970172	0.253748041807726	0.405671154255517	0.278137758777156	0.461490167048825	0.426225575758556	0.136143146312564	0.240599323364320	0.0496226780539477	0.175949036279741	0.314748331374642	0.393666669269079	0.127461357641814	0.199370480074933	0.0951780084279312	0.231438648550684	0.150319224210021	0.0551119451555743	0.477071553803211	0.167359200978620	0.329444985351907	0.324217202512176	0.243860304768349	0.196338636816751	0.475685289485357	0.424426876477167	0.489780812166170	0.136832571536909	0.424964666510337
0.298392439036927	0.345392648381526	0.0303168471703547	0.153083519090928	0.231306288452342	0.382113446831420	0.247794698814444	0.376381598102384	0.407886921153609	0.0320098178762525	0.366583248610553	0.123822463477739	0.251839145971779	0.353362541603603	0.0197394401890522	0.0885737048663505	0.481219984910102	0.253025829013487	0.0129576740894611	0.106696514176839	0.160141134738129	0.244957765262778	0.189202424318712	0.293038992957160	0.0373638031289624	0.473806568660354	0.243410080465230	0.0134882197239040	0.00332196675957103	0.498207913579778	0.0165785179857377	0.281047302457631	0.0644697135852692	0.320007692091366	0.485697248780802	0.317621663534085	0.307298171185069	0.174614637532573	0.327967865641647	0.423340830789674	0.0592318361400802	0.115264412894179	0.309244664187816	0.223804334254102	0.162878527487447	0.428151409174182	0.230491183321286	0.102460597855902	0.211013088649993	0.0370243260333487
0.0785025535015869	0.201215255395065	0.119006846907684	0.461326456149234	0.0685243399289239	0.462784751287703	0.455434626951367	0.271596392731383	0.222956890486901	0.149442296298419	0.165497896618288	0.217647345330687	0.320168708243115	0.363161522076019	0.309342751046696	0.457588521716143	0.0151433675668815	0.0678337309296491	0.00563607097419661	0.0720646410806171	0.235494418584685	0.152941016013350	0.132023199976356	0.184666710244520	0.286092428849961	0.00486242590790764	0.401841872164692	0.00890953648275705	0.443925016074731	0.0398423470844315	0.438983846584275	0.339066378423140	0.498497551460410	0.484228420071557	0.417802303257183	0.380606051278666	0.455451458612399	0.116651443172381	0.195971173202020	0.465444949281139	0.264159186376710	0.0204651351617960	0.169161006664472	0.490924853149568	0.300088291917256	0.142569587022301	0.451973959443263	0.0382483688299078	0.273074719048890	0.0654654697882880
0.305316753135393	0.462451384420855	0.104996405000177	0.483020054734461	0.415917937267942	0.105806564567788	0.210132217828984	0.0446120009757682	0.423440094084217	0.273012273080204	0.245041567937940	0.0676261467342160	0.0273020188217584	0.317727701968941	0.0807067337703231	0.179889231657959	0.480208536420232	0.260956038486721	0.291985097116532	0.116568320329550	0.407300891439184	0.185760818631352	0.145639604024926	0.133854557072293	0.139786925721518	0.167417402169765	0.301845642148355	0.391510046566350	0.346715155331068	0.0509663287508938	0.330237283515319	0.285584181146739	0.207173461198249	0.126237892058864	0.146869691246115	0.386267209528287	0.485381166808489	0.349245735643985	0.250595354472069	0.168327953591794	0.0917915316309608	0.448951209650641	0.491042721392974	0.382692031645700	0.186322534937371	0.110025203305728	0.150603172190196	0.000801308768574260	0.0441532004877921	0.387972605277119
0.449712609704029	0.476818793779345	0.0862491889174562	0.139484768554006	0.407668120151013	0.102991699957174	0.473909658836557	0.192433775196987	0.0536927959664249	0.201711884088350	0.331261149131974	0.144145660134020	0.167492740905947	0.321967349075876	0.372071489928447	0.466395960947759	0.000395309111856979	0.444334634793319	0.254813950896002	0.440339726264804	0.0687990766486503	0.0144893969804588	0.0757946641366806	0.139776308664295	0.125470254548355	0.0999824648230460	0.152357155949539	0.165350758530441	0.185239877937801	0.229612735888664	0.115300522776473	0.247559690104481	0.479847212055686	0.0566627779174398	0.0620078906586243	0.368763002710163	0.407534500398247	0.353762400175579	0.267199547769949	0.243350098518480	0.322631890822788	0.141712238124570	0.0751942128713555	0.328723699675340	0.0383898086579102	0.120169082614357	0.393181505515759	0.331202021509988	0.328676706783385	0.449823856400211
0.272543589484046	0.475743375899383	0.331514510419981	0.0243413110194144	0.305407983608995	0.158663146714875	0.248745116639625	0.499270022310139	0.371344342582431	0.390618951537511	0.484826885071910	0.0634023477656370	0.00773280180100228	0.179068547521889	0.0465646819484593	0.312745365636086	0.423301963804260	0.0995500336731153	0.116213448142528	0.326226734315497	0.279888293222097	0.117479782650091	0.404687886211972	0.154363608425864	0.329747847715887	0.102067869580727	0.306159773854546	0.0653044517696585	0.0533309842422524	0.0471012685429812	0.381178911442053	0.146098523860446	0.0954236460181637	0.294962976377300	0.192038851372370	0.478837734462189	0.481694936069976	0.295754709250419	0.299919861210403	0.0717637962580265	0.215115636479608	0.320246568006675	0.0794106870642042	0.179017778248224	0.162968920894084	0.424230907966337	0.482915815527868	0.478526170697456	0.406005474196644	0.371350947105569
0.230123232995366	0.162465720699685	0.234418733808542	0.141420568886445	0.280686251504202	0.300743555483445	0.255878682963382	0.465191163201713	0.0555216136918077	0.333666584032351	0.328062291869129	0.499551857979247	0.496564627606487	0.184836747863400	0.390604518690176	0.499909253349785	0.0615931909711631	0.300147985222587	0.0573951727195685	0.486520984570221	0.225600611107092	0.336745648601461	0.357636556716793	0.194220576795299	0.111555360298735	0.0728333758332662	0.292610335302155	0.336797790313146	0.431258283980172	0.277634301205345	0.325201859996873	0.377858639988083	0.373771784607889	0.0762919381426254	0.182885570973789	0.295220360487478	0.380708621412158	0.470803306845188	0.0304584296181658	0.105381710536743	0.0904095193866019	0.492677555227400	0.129390886944009	0.288782510653422	0.453207000770549	0.0637062039551538	0.119145125319145	0.329056351888063	0.435197494055562	0.0241206307578364
0.395829658942008	0.121754028413176	0.328936903751891	0.411115888030654	0.0243654604914878	0.451809701249440	0.385101068468428	0.205238496933242	0.497938487352993	0.00808438938391687	0.0577044567060196	0.124622209013232	0.0131912289407363	0.0239374815324601	0.115569973650826	0.0194968017089502	0.0309961382950962	0.114497581097183	0.431400687071311	0.376136952100492	0.428166473120615	0.253878446581838	0.452440864560413	0.149968428819258	0.363337498270080	0.136479165709127	0.286264261572971	0.417692704628376	0.379681277862383	0.0748175867401231	0.362451067295333	0.332987706078294	0.470151161275816	0.0730384312527810	0.0659845756682213	0.132220360784743	0.128901831843368	0.0787727744423266	0.148835083862163	0.247097125053833	0.198553611139301	0.0800429124718859	0.0320572333899870	0.242613785115061	0.304388154795876	0.00194521289147770	0.415259178923450	0.371143490176094	0.0717293635017158	0.177203800380715
0.259010069650278	0.167050973441453	0.251075660246835	0.185702490445599	0.460444175573645	0.122803697473324	0.353754129255382	0.213874553243533	0.197013518214677	0.313450441885996	0.0641868838516771	0.237062603784395	0.461974015400892	0.00824987953520939	0.219405838911427	0.491811752937564	0.260495533558359	0.278673935220273	0.231455096524756	0.381341270235485	0.361690091476486	0.339849349337285	0.467719739120565	0.0838891060824696	0.305983676264194	0.448009082492679	0.411014130318489	0.259254788031869	0.290636103692743	0.476659745027277	0.289081146226582	0.203023610324959	0.161059265970289	0.319984351909121	0.00619168572300571	0.456539653659971	0.320973436290889	0.371387851122578	0.189175966427944	0.401723514381210	0.332048551535971	0.460446185681124	0.0732957389894885	0.0746470119161232	0.474831469147570	0.201087317729711	0.327309072673322	0.295809851158422	0.433064955770763	0.230514756600192
0.113233864569283	0.412639330201461	0.0735410356363268	0.296363455555132	0.372797683466914	0.0305367004626077	0.346525570444173	0.0883470456112815	0.428134182671928	0.0293106833410101	0.169918648231373	0.138741349415395	0.408299038970683	0.278166031140310	0.401727086940606	0.313032159558680	0.381758604020419	0.0274176500619051	0.486480953854191	0.169755264060464	0.120710747011290	0.243965621191191	0.323363349651048	0.481729674480093	0.462690155954757	0.378179480794155	0.385071211989518	0.385333350452993	0.0450433567772794	0.416756409226810	0.330287407289455	0.479592070863519	0.000533830077443620	0.179204954056632	0.0462246443392006	0.301251534071212	0.437562306369688	0.0517267649656469	0.113977805439771	0.238083549730983	0.364066775924768	0.124661063110524	0.299089675075014	0.223620292633641	0.119732478595359	0.477138234448685	0.0416179942812709	0.0307206633106530	0.0561410356014300	0.0211329564665947
0.288340050455491	0.394342071726622	0.204275174918353	0.215148074882165	0.416856040681104	0.314692320862681	0.233167103452413	0.165352257218779	0.462534611138408	0.265098192797166	0.283272222434554	0.348460444753314	0.407180090122487	0.226243153013852	0.0292338963526116	0.494483962868949	0.382846677215461	0.255678076034955	0.444508788625313	0.141921359751627	0.436780857259185	0.335684200155257	0.0608404087914926	0.301097782204185	0.128591396753168	0.341138287917856	0.159250893826954	0.432944818164444	0.395298094764218	0.305252876312766	0.308175539348405	0.354658622178992	0.370095937854452	0.111382510926863	0.274514030116417	0.472895180664275	0.364066358071414	0.404816200057280	0.0230280465637964	0.193234876815258	0.461155177263339	0.447788925496584	0.0797859268026809	0.360823364116914	0.419738623771736	0.134664220417364	0.395475631575739	0.0778132847609507	0.264965120691584	0.284209217520187
0.0513302130667543	0.446704404501400	0.00349872418368191	0.218797163572302	0.103187180805360	0.422331613394057	0.0575271490766105	0.158901178407926	0.0397929541656103	0.361478196388090	0.419478394618065	0.363475213293643	0.475153113336566	0.352432315182157	0.142348234998322	0.318418230551608	0.0204921250009208	0.0398648184434687	0.180820593383516	0.285082230678883	0.447305098224244	0.00286800321802577	0.474601754437504	0.109210933632506	0.180400884432898	0.291307929649717	0.445439053766764	0.368657042472816	0.293677321153009	0.434223691898553	0.378532158834695	0.164918834828270	0.217554460013407	0.0542014575399637	0.0198799561351476	0.496223188218288	0.346603951436269	0.301307846848433	0.0310371638879894	0.142185427515768	0.208143331225771	0.371114342589309	0.442398811785244	0.00166821944270207	0.142678730421695	0.224434201529645	0.470272429309187	0.142918662364564	0.312212081847414	0.0901801422951916
0.302566579223097	0.436126104664340	0.0475023979603286	0.235431713558695	0.497003311652802	0.246146564052661	0.482165317980013	0.158452851074981	0.0336986519821267	0.228636194517943	0.0952223528050714	0.479212367177503	0.400544423668991	0.338985037541476	0.245734036313496	0.438301585695590	0.242729246379324	0.203950105449307	0.346055979991536	0.307293087987840	0.339577022492266	0.207044743912643	0.467704493530618	0.401130221221031	0.118748487222252	0.266485275019829	0.267453170269869	0.458241524903850	0.366090298278559	0.391683546070944	0.225243111436160	0.389357300650616	0.368122927111528	0.366995308140876	0.351241952047227	0.302377855402445	0.475552516606870	0.320222075395124	0.438299555691783	0.482020027086122	0.0398381467768485	0.484888417738066	0.150127718285170	0.411299209503968	0.386433006622687	0.0230770481327575	0.336734844396029	0.462967250594626	0.124695208204349	0.467062832838682
0.122950716711515	0.115505418450072	0.496562178179423	0.00233898222609358	0.491279858474749	0.427756570794626	0.206215451379753	0.259116946861071	0.0294518184803562	0.149873480317550	0.368749879584813	0.297954062317186	0.0188398803419082	0.127384368027183	0.184239146735172	0.186539614336137	0.0628143803032999	0.286937122962116	0.446856166132300	0.241835543585588	0.170150144665179	0.158980436964229	0.200970210335267	0.338826509296387	0.450677270797632	0.190760963893097	0.273356157142739	0.0477000053111597	0.329865750690774	0.446629914453850	0.129462714792248	0.496761414997649	0.284620647462555	0.00354321894658149	0.0122581046651122	0.311607117588525	0.284345729679130	0.0510215107979421	0.368081429173615	0.0295128042652850	0.455091988061875	0.117102611789996	0.252812873970769	0.108123982572602	0.0634879805074022	0.485881742351203	0.450394279977208	0.313993390416305	0.0337566837822714	0.296462560571905
0.280559256952584	0.247161341255251	0.158850248690543	0.210685724788293	0.347604648080614	0.133574000672879	0.0471741613953462	0.402353570200297	0.0374933180564409	0.125170584023702	0.0743804627862715	0.249410613579220	0.239717545203836	0.246453941248266	0.218584376134673	0.318039407977431	0.495195349522559	0.482201309414424	0.456107909608603	0.290417604686092	0.224232324268713	0.487017017753792	0.260858277722313	0.431230268658949	0.0744596448604782	0.467911877838713	0.0779581570188308	0.0339167411669900	0.0340936021016351	0.454843529088237	0.0980030373723007	0.256376767814520	0.0107512520363938	0.350110333899296	0.122427443552637	0.0472926858868971	0.240736025691196	0.424633453874137	0.269692582524665	0.337474989708187	0.457608797143240	0.117643291981319	0.370872549489566	0.459281664643622	0.289082929169605	0.151584525601736	0.463590654222042	0.482349962880534	0.407472384600470	0.139564058612031
0.434200788331072	0.0404170552892538	0.242258318277456	0.455289663147093	0.493048417694031	0.0961969826067933	0.296659247900863	0.0551607987233341	0.352536189527095	0.0619393538790772	0.139293068104138	0.373596308962461	0.309933338479193	0.0809394948929941	0.339756461495003	0.0215195791859256	0.107359631335211	0.116022127818441	0.342095847722208	0.0349573346220893	0.0863674978624494	0.0289736299912154	0.307107908909293	0.403349169234727	0.153886067826791	0.302705498612737	0.177901648414123	0.179925665614093	0.407582676930092	0.149482703235005	0.498229701099504	0.382565783488031	0.0253291560582358	0.460677595084495	0.178920458255574	0.313580958964246	0.0680627821900883	0.183659591969160	0.181126053216007	0.495379827661473	0.0223133685662544	0.396940581335565	0.0892046806967562	0.0413299131150331	0.268668409090791	0.279762346514972	0.446928519868114	0.404473573727072	0.0388033729356928	0.368234513913704
0.429840056002067	0.467873456221822	0.0563620204867049	0.228946991448910	0.483069316532714	0.253141128682507	0.178956937380462	0.250283274669783	0.239971335723047	0.154879305462229	0.336726664177602	0.0812559242161748	0.393707746753721	0.477687316874736	0.320783247062040	0.172405945867563	0.499740948538066	0.0219059086430196	0.495653412417311	0.102012467899128	0.391590316440897	0.165020748476207	0.0184892721528864	0.0157018878561083	0.411008571649498	0.442776757816375	0.488505766858374	0.100800033063136	0.0143585314929696	0.257895926266395	0.262003097286777	0.103991230183589	0.0639401103397544	0.339245174754944	0.125204429594138	0.295231842180981	0.193789461722953	0.278626327895289	0.309170635929715	0.0853565878431338	0.118033449609532	0.179003159667071	0.205830313839205	0.189597576325860	0.289015380247139	0.0369632350774237	0.305282360368138	0.256962524215753	0.0235790177981397	0.0914521531297421
0.0895141890921063	0.163176685722761	0.360660286268049	0.220447657925893	0.353333602131923	0.332332382926638	0.166424643808981	0.273313946353693	0.299789022878355	0.0679166412288213	0.0583938252138626	0.146254495740752	0.124486743014293	0.101568238546418	0.0185473712076409	0.230908095712591	0.405562882485324	0.0963811160916340	0.106673100971572	0.0700919016688654	0.0314828650255846	0.482013769678700	0.415235718666860	0.468504330198844	0.144779489362292	0.270955909164167	0.0958831436465021	0.241905601107568	0.0381632777334824	0.397671584431956	0.149448437076710	0.202729833236162	0.276304945795959	0.487532632624216	0.0871898495093648	0.0313310843291016	0.102644692941781	0.384933746792866	0.155702402716582	0.498952335985291	0.326783699772689	0.146735416767536	0.0143190706592944	0.198488864825240	0.362835419842720	0.284202221464089	0.0683167718195045	0.420900141841714	0.163909411427829	0.134426180071565
0.124366671140515	0.306577276520276	0.295777792892239	0.0388571022467078	0.0975020462068454	0.0912741547623400	0.0325952407135760	0.0645341654095636	0.0597745879997444	0.329149116439501	0.445130724907008	0.245521482806534	0.337158787680826	0.0813445076386031	0.0434081773179715	0.0850452660608279	0.339308165465645	0.455899746472474	0.150935902061995	0.463499056075546	0.189748816342337	0.432234303562918	0.349233275609280	0.352435687395612	0.155102386257831	0.367561057474165	0.269848194752602	0.270734653264121	0.0996291585154041	0.279525366596030	0.324239509912345	0.461830110306329	0.156906126211753	0.178238679372966	0.419769602395013	0.352978513122568	0.424486170168536	0.225971550638595	0.0368420015110341	0.179011684780470	0.339975090557524	0.364342821085441	0.114436208656608	0.0553509332591174	0.314792667789277	0.0792365072035126	0.429297809076401	0.292068989956607	0.109457528103713	0.222678074291296
0.376255832803168	0.412349944240985	0.388864152990962	0.218683180096880	0.357976192897469	0.130718693171836	0.317056194592948	0.472504794455781	0.417098079212969	0.257102980834738	0.0546894634819037	0.467374390568046	0.153267258127794	0.124821624680398	0.331125515325170	0.383220802593978	0.436496989832613	0.395122543975454	0.0851059110502659	0.278775753422297	0.357483277062767	0.245337210219647	0.364193166769923	0.232096225513055	0.365708001625890	0.322457301478257	0.160249684350578	0.384931233267928	0.201219477340764	0.110474798204578	0.0356562249994313	0.414094877406938	0.313877996132142	0.387695865463820	0.186061631234612	0.472015346756653	0.362902187327998	0.0739044789395246	0.316550572313801	0.262911054643492	0.00693927721583798	0.373133335431962	0.188897411364630	0.368228768248627	0.280096192320065	0.115465730253247	0.384484785533874	0.221242523702141	0.172256487455265	0.448759391742645
0.299353116253185	0.168480782719727	0.215677365810878	0.346464146308049	0.442507951566360	0.0945774399939131	0.142069354850618	0.0195552850750888	0.398957432593547	0.485770720531099	0.188850943892453	0.221516113334321	0.145467427665943	0.346898941419610	0.217416170051115	0.197669825616036	0.494140924646661	0.306526378389620	0.230237858640496	0.267574937692880	0.0874935668837468	0.409040102089820	0.281364207924316	0.168997061909700	0.293711234956670	0.296368390805029	0.353151221356058	0.0251650033116297	0.227462927980339	0.0404865784936596	0.457813123665457	0.000637395414679609	0.414854242161976	0.231942326829435	0.0732077796103987	0.447368166148436	0.126911205913551	0.136373213451997	0.436104758643453	0.0483439289188800	0.288468014920072	0.282457466038507	0.393506058301529	0.0708546111699873	0.138793588282246	0.387411029048497	0.390619719429516	0.217482778476341	0.181417367640024	0.333185261194499
0.0172800725222070	0.200613517543752	0.0776707368171561	0.339850078762674	0.159473249755437	0.427235507039055	0.113902957596347	0.181909221146951	0.119633822094935	0.0150210348126472	0.397476480998227	0.151785478158749	0.258403046899855	0.493259603918610	0.212595576131314	0.0169871466907623	0.200713193710916	0.328125324921055	0.220158428208021	0.104189576542100	0.284071262852888	0.0900850830826072	0.101758318668173	0.165537793038600	0.313720925926081	0.415899618031453	0.0399420079138830	0.111133372315949	0.298131232397336	0.490282808085302	0.215669186655971	0.196496746586857	0.378446937937020	0.237819811483225	0.424675452681423	0.302822286537666	0.0355771159840602	0.0766858698700551	0.194902246696427	0.363128446761000	0.255954633068902	0.212158890191993	0.242285356739340	0.101342924744478	0.203385597879876	0.398744950753651	0.143024444467647	0.0722918634034935	0.180673983373844	0.0526583130294769
0.220728631599212	0.252867284964857	0.444817747432417	0.344055881270258	0.130686722755095	0.198510764559129	0.499459578364834	0.271640779868000	0.255963835676727	0.196125211753487	0.277712724234935	0.408187861811446	0.440010354296091	0.244854339533794	0.475057958269450	0.130131751972318	0.0638766114923242	0.0973492619345985	0.0297770475274598	0.460548402114640	0.455044738813590	0.336136352581069	0.481153660566586	0.346007068714382	0.252073188779114	0.333356396383398	0.230930725657571	0.0288161726875913	0.427811649632688	0.138041616710311	0.196588593512814	0.402646711709759	0.130324604909820	0.452024857296844	0.265401256301927	0.216108566468014	0.171105335975166	0.403253187887681	0.0830602255079227	0.360286304749999	0.232707089513833	0.306259443464990	0.260865421540549	0.399441916937657	0.118605044761873	0.206293081665362	0.255859190152900	0.434148104055029	0.499802682103355	0.105770311576117
0.144702714301411	0.279785128458631	0.0606271509369666	0.212932686192395	0.495529571079292	0.395130416688167	0.323155208806753	0.374099240477712	0.113273808846543	0.185317257980444	0.387317571144660	0.133946476331781	0.181664808867902	0.425857987610604	0.378553831226447	0.483812360610581	0.458171457070288	0.0313787397815973	0.164218661438997	0.0315976238412258	0.00391815131706330	0.399668419846894	0.382769811572232	0.160963920805595	0.208110718398963	0.265983207611251	0.129722975405936	0.453610568346164	0.467243583805561	0.290373893198007	0.0833667645842646	0.392149771477938	0.433769256185412	0.378016877462356	0.0973774210304093	0.164807350422506	0.364339531402915	0.275046747980459	0.473818420674212	0.304450276232550	0.342465216688406	0.373368967760502	0.119963992188833	0.393945399545202	0.184465498429718	0.379768320497348	0.129194884542013	0.276504888072099	0.468392603792840	0.190159696855795
0.0530402810883130	0.240989189245758	0.0594591733287411	0.355874209287893	0.306283350421835	0.137801098051686	0.172139901291735	0.0768210989389352	0.0585245739664069	0.305790856356838	0.440978148982217	0.138897605145099	0.415658751722887	0.236451485514690	0.0556838289519586	0.0614449928009933	0.00546469489304291	0.308120545935647	0.204977021069624	0.464087423459666	0.452974950185696	0.0995067060945674	0.294794945896605	0.0963269342331999	0.123788796841422	0.0459715343245548	0.301309478102902	0.114480120152182	0.0539977855998934	0.471375861354493	0.437148852046241	0.0775134545385586	0.373742889849822	0.462969183815491	0.0500441278280008	0.499243214404732	0.0783388320194813	0.166644497086301	0.241764117618949	0.196941328282621	0.316379898761715	0.394218267028860	0.375323381142642	0.129114406013095	0.0288381943828264	0.435162963500473	0.0329925441600699	0.486177444375451	0.484379420748661	0.336242531914091
0.231507263448018	0.276471428135455	0.450139791235461	0.139452097430717	0.0430164606663734	0.163700824398478	0.302266802258419	0.315926484892667	0.370656771109508	0.0393534264473867	0.241740961909830	0.0402584078454134	0.248129210363070	0.0341959783641702	0.258675715243075	0.369103793306106	0.499425749774961	0.148460293168425	0.456718177653622	0.162588711300829	0.410891501962324	0.396130298883544	0.0143920559336880	0.360727707122369	0.0717838198763492	0.486425133885198	0.162898716430378	0.230628114552047	0.442999754948883	0.308438274978379	0.0596755955584500	0.437213909928191	0.448127416743604	0.140906778333295	0.479579402198346	0.0953129800685024	0.357145347163187	0.0352187952852384	0.141050858876282	0.0789469683198306	0.381777493036704	0.0436976740038256	0.331765798719087	0.440687117094555	0.0607851767790840	0.397472215522518	0.223902292968269	0.312499052300272	0.163868863734710	0.272100945758852
0.244183940053799	0.225659001806316	0.208490840385136	0.287856896778173	0.486829730774851	0.0963361764811078	0.358193755293773	0.259223125718919	0.258603038132056	0.183497482085314	0.302087783193602	0.0321392936738885	0.245531498922022	0.130029455899666	0.347492067577016	0.442488279592762	0.235993795161495	0.0992073464857262	0.409867815955130	0.452903222304530	0.344459725511927	0.332421456616350	0.144009573182136	0.467312421329637	0.338366566456652	0.391983759429254	0.0987237563667899	0.205507448999549	0.433315811913784	0.189129026843842	0.258328191026228	0.132610534558801	0.414844590712228	0.239480355860235	0.357775807178551	0.0752597686447560	0.344345718319572	0.0240653125604430	0.416474300266441	0.253324134531087	0.279633035354252	0.448355663623277	0.186035843159654	0.143492256310148	0.110741190995931	0.232620354666294	0.186640277043356	0.493073596602341	0.0416479620657311	0.121397575867931
0.192121390136011	0.498481348837613	0.325952908912016	0.111886619357800	0.130876048431817	0.00794853152928643	0.395229270221144	0.458664732098184	0.0305287817028202	0.0988040780355899	0.443558490859279	0.0770483693086227	0.135092645427192	0.0703809840896061	0.468809136333374	0.391078306212686	0.0276406044773768	0.486204645608792	0.148144709296306	0.145394589868741	0.250629394532772	0.267594870005214	0.0525888029675654	0.301964491935039	0.146766715528157	0.174131300300491	0.366199242890549	0.106144435977216	0.431520522637668	0.183090415310952	0.149345934383331	0.194331336860076	0.126588803733662	0.278394592484967	0.0819820076203427	0.450549564701730	0.109380199482769	0.223434838519175	0.203036032685148	0.170744205841195	0.391307394414028	0.147251135275951	0.266552794607518	0.309105659711835	0.0719997450102223	0.0248906740693368	0.333846904717368	0.276375239484057	0.488999380692965	0.113289776432456
0.138551737555280	0.449484823375198	0.369015232927155	0.129988814737592	0.300623086974605	0.474766300200082	0.208634872153514	0.259216771667185	0.205921187429503	0.301369019194286	0.200467850543425	0.0680261838376755	0.460426548237130	0.445336413228235	0.0378808025809824	0.0886390351673804	0.0782839975693006	0.467983599566964	0.482724551054197	0.0456951599463366	0.339185729401903	0.414977801124663	0.0188307281335093	0.313829691387488	0.0488460843776288	0.345148148750948	0.229821039154992	0.385755980575163	0.332749377159411	0.495406548395084	0.0795868023363708	0.325896710404227	0.294100481022971	0.394836218923766	0.280427293242511	0.454717164578580	0.461824595287680	0.0388707226694192	0.288476345220520	0.453626293487581	0.130741283299693	0.392461767068548	0.410016380621103	0.467618233199116	0.112974145709692	0.269258950916803	0.0987445983982908	0.0510706274088778	0.274032122674877	0.488418956855207
0.219264444688623	0.263422019033041	0.0868769563020295	0.433599811365491	0.0597694354603021	0.256225659846342	0.230331733728587	0.439508660800568	0.156668509187441	0.381925718477817	0.222106779333816	0.341633633457203	0.356275315038597	0.360256960032982	0.385768441916863	0.307726116868511	0.201681930285043	0.0392875813061468	0.473464601800913	0.327343163113765	0.391048995687177	0.218023624839255	0.204967863331649	0.436711979223056	0.176146631842350	0.310475745452023	0.342796076639501	0.0395324295068445	0.427564418334977	0.158329480189524	0.382113389838469	0.478688454118207	0.190876861546101	0.0874156404075009	0.320600214886584	0.431054635461314	0.170708558607004	0.385954985763676	0.304693125864456	0.259182864186104	0.0785271922338657	0.386020649704005	0.220753669476216	0.334545762747537	0.494143419403324	0.436035073217349	0.274289126013587	0.342813179771764	0.320910013384838	0.0750321216179887
0.413507963479783	0.389487580471716	0.373947950144253	0.127458247163045	0.402927757665437	0.367665796573329	0.409743739874279	0.0196555716440148	0.260761919969964	0.409822521335031	0.262183494171770	0.0375743535001962	0.290234714065285	0.141329590806100	0.0267849961136324	0.378531238682739	0.271836073203731	0.482349542611499	0.292306730930134	0.0589404092863090	0.193189804099389	0.156484281527821	0.448592937875642	0.102293019732906	0.0677331013137634	0.190675948706395	0.355177707442046	0.0517743908669454	0.114725210447650	0.239073873687054	0.245139152777508	0.419109833512602	0.285057230769061	0.351991344596305	0.287816677574591	0.248134157333307	0.265606276477318	0.123034353250035	0.457669370885917	0.414474461809538	0.462679495981346	0.0267692912439955	0.372086013925700	0.232177378088690	0.417327614136891	0.430084611427875	0.368365576191242	0.479561817459393	0.0628004599712457	0.147436681181912
0.0855880160948890	0.219909184438760	0.0626309999429690	0.387074214110142	0.430866071476042	0.260436764264067	0.196942555563959	0.0237227181277419	0.165406808325615	0.413528606718706	0.387394081351705	0.0634814682632994	0.0975765411509098	0.188692364367744	0.171790769920378	0.0728374752263460	0.475821504211913	0.102618368129202	0.352104355840314	0.474752302686198	0.323215228031895	0.0840909759966856	0.484411731054862	0.125042029721895	0.123410707949515	0.429245541185517	0.225453959437778	0.0452594751889374	0.0824259120867310	0.123015109136464	0.393278206961558	0.0495918639771862	0.199985756161631	0.0642222952234811	0.287062341189215	0.371050648897012	0.0816490685294382	0.0905986091111105	0.323938356464412	0.0985696198910886	0.404968799552808	0.399029004706278	0.228309723471587	0.280435321770000	0.120579721834576	0.271476307486080	0.0400068925608544	0.389980848217313	0.148101908680456	0.240085821081724
0.211261752802616	0.0216106634954372	0.0123964558763961	0.0197172772697764	0.0426399278153546	0.155970081210733	0.443236993223130	0.0983875500443348	0.326915415289515	0.196573744951037	0.380384998683465	0.166555982251813	0.0474388836212349	0.427588212494188	0.0242331016242712	0.0964029825008904	0.426431020645650	0.151071330993397	0.0930283307842116	0.167285062847658	0.264340632243649	0.475475511207035	0.138247772689008	0.245707341271860	0.0538367394180846	0.463386037205435	0.0955607335429710	0.184493914287614	0.0991953584584522	0.0407587390818273	0.347028398527378	0.300500312312060	0.281091644218551	0.00298519228817523	0.302408575712376	0.163163714746406	0.398340697744720	0.269222642596473	0.354688309321158	0.486281378965825	0.223079128649918	0.135481780551613	0.153873862176860	0.166949714859863	0.345880748055075	0.267654435393451	0.335508049163264	0.0241351459869541	0.484557901371076	0.0325034786913670
0.0775834707867143	0.274419373517758	0.371551709530526	0.160471900032733	0.0851982643240564	0.496220548433480	0.180986288078371	0.407404166292924	0.420346625409660	0.209943506449320	0.467533751542436	0.135369589924682	0.309352972858786	0.242994967983366	0.311606935854101	0.282882080772864	0.154929045222572	0.332367057898002	0.229231161118077	0.270580728360435	0.459693244251501	0.0727797998356020	0.104908102794702	0.197514669061643	0.417748117176952	0.150096398812745	0.0940099441298440	0.0460166915415227	0.234801079603199	0.447173679714088	0.0683030265841832	0.0724857299679669	0.255140882260404	0.286321837335701	0.0492542790156476	0.0287838841937751	0.472840706425545	0.442321798209948	0.123300026744236	0.325092711944039	0.239121884352275	0.380806877991744	0.419069483565744	0.228029189559519	0.452690741100893	0.364051142137035	0.416085983090730	0.289559258078841	0.0955640517012057	0.184524944900573
0.204462262307851	0.263768485710781	0.414625557007955	0.289004935336403	0.179267737936976	0.443880819920348	0.266171025989839	0.353629041148990	0.00959809901857828	0.335689820997804	0.490549881718139	0.0439134599887257	0.370904040554608	0.422191289657997	0.256812591585804	0.315884457760674	0.420095298377233	0.196659705952747	0.328544354674538	0.166208768470069	0.138685302294820	0.460339111736320	0.185654979561417	0.435055120531960	0.0179730522307909	0.391796185479780	0.480922034874335	0.199060829385744	0.137082110501349	0.180573971947879	0.376244724372568	0.0192116303073777	0.0249243974294251	0.00807544577901520	0.320476263436239	0.168080622857572	0.270049776010724	0.377058960649308	0.337648719495409	0.341239383215859	0.0278159909443417	0.329551694031509	0.371876919931078	0.356328448964282	0.358713101973691	0.295229608229651	0.366378242455608	0.294496956264052	0.0287658924830047	0.446289001686304
0.323170261540533	0.0891518689104510	0.294709529551012	0.00890407274274763	0.269954130899486	0.411651783748112	0.169680501145796	0.309436884043709	0.0529597777714578	0.176240361477775	0.184688518577154	0.215618842063471	0.0917470555174951	0.228854469989233	0.220602857624423	0.210207158424501	0.313216752032641	0.324192251604495	0.00247878134718849	0.486959820181914	0.482505413409820	0.0650079275118097	0.343012119709150	0.0284151578778566	0.0375513107474531	0.124722924374694	0.390942135997280	0.0971647705759549	0.450767988926504	0.146731497222199	0.236674357176762	0.158027212411179	0.144275764485999	0.154235941905341	0.141545169800350	0.418045575944658	0.235143292969038	0.455162599269319	0.282126777475510	0.440019334463194	0.199381560552887	0.373095020350916	0.486167048967131	0.175108467990013	0.140289728112794	0.294482131728609	0.425185409378368	0.265938997562510	0.0396974844157941	0.110103494756935
0.193519611285913	0.144437023066518	0.219505832178911	0.138830376914098	0.106054149923279	0.386061976090498	0.474913595111319	0.351711190631189	0.422499192464365	0.0967494204892331	0.359165441397163	0.350135017706172	0.0645375544354288	0.186031499120554	0.142750571537757	0.115004714829312	0.136773661804791	0.130632392330562	0.399092459870121	0.358043551399427	0.267091238266167	0.0128025940027957	0.358730279979482	0.143461238746677	0.156139537647992	0.332436003720277	0.495145196854162	0.264594659093210	0.449632985545080	0.408436105302395	0.302062029296308	0.341619172807758	0.0618546502326929	0.473438362763700	0.121061347175257	0.263425593890382	0.148426331772783	0.0949603909159120	0.341404886791099	0.0793242040219850	0.492879926469202	0.0114688705581803	0.486730159900841	0.0258778790946888	0.461081862467490	0.0587294455744228	0.00773728255281159	0.435121157019885	0.267382569238495	0.179946884960061
0.317038173603649	0.366483482424613	0.0678918608145825	0.495355108553170	0.112220642602622	0.193121515126133	0.410254860911872	0.150526651546875	0.149244019626250	0.204706791913605	0.366047279238809	0.382060248680493	0.186031333172069	0.0590792934193155	0.341127861372319	0.147545386824676	0.256161821992129	0.152438315883264	0.318618802007756	0.237990127028537	0.184345263435421	0.336367741600292	0.309132414970013	0.415090931482582	0.258631359618307	0.383197368912398	0.387252673212823	0.385177957085903	0.239914453931798	0.130424589661520	0.205980801442066	0.175292529036904	0.136615450458792	0.167253912017221	0.133107010650647	0.0816283748563363	0.304436621430854	0.0531542962586924	0.222813241062268	0.250884218801821	0.145211784571988	0.298285180815899	0.255231573877147	0.164620250528843	0.302307030308278	0.0576606400555195	0.00508973112631561	0.256563589736579	0.220270101116816	0.0457057352145467
0.485451741059986	0.0827398758530641	0.301084216030786	0.121137167914776	0.385018756937517	0.164112068170792	0.0941609803192667	0.222744664475250	0.381471417481118	0.439968903832769	0.317092463836881	0.203062950645844	0.146561549905972	0.109902915999666	0.482867183885304	0.203977425425154	0.387949300467012	0.327508763290647	0.00752791001101588	0.329397439444385	0.379541843076834	0.0199391808946267	0.111819054224540	0.351446735626649	0.329579281157241	0.497394076595639	0.105067182117779	0.457924168790839	0.144095003547832	0.266181029366654	0.284299035630280	0.333514684629103	0.413918452170288	0.173653907873241	0.297543722130108	0.194401842481316	0.356841763774590	0.314907090442912	0.336838654204972	0.428515353691563	0.208765366639134	0.209744358355566	0.337873703343590	0.00368308354323083	0.0439160966014847	0.307465769979933	0.318584543938604	0.269492822387147	0.275232025849887	0.330825892630321
0.386830792138166	0.216244181454973	0.307828025857572	0.456892739842152	0.448064901475476	0.425394888796929	0.283722591255592	0.422664332767770	0.155797786451868	0.233460916723755	0.149121874611994	0.212367546808099	0.326109626898120	0.240248107370776	0.0251687742349291	0.307587116803130	0.315814070954133	0.391051882275948	0.232072199934267	0.474233199072016	0.0927925558156231	0.404951504489720	0.184225100648848	0.120228784802374	0.221898615793867	0.0947897713318175	0.000815531635140365	0.0516538654861427	0.451851345763882	0.454709648016792	0.255309852932816	0.125149354907466	0.450678959907590	0.339958579418917	0.359291864186338	0.0119751088565049	0.174011404134195	0.478766741127112	0.220154090062225	0.0762923176568190	0.474341856149333	0.404960686813903	0.146608016883359	0.208944725549414	0.248971034403081	0.435478603094531	0.103871596406299	0.271169015899780	0.404310958715051	0.314198380759693
0.409259682538630	0.169931905427983	0.196124365161493	0.148004826805245	0.00957431581882684	0.365148438605596	0.491150800908831	0.180530248682756	0.309504217694108	0.365111770910928	0.150049568960361	0.431033255746192	0.00688195248585172	0.0135201296192868	0.382486374892820	0.196780275109506	0.0768192029191044	0.240240930174504	0.268187374062340	0.456093754262512	0.275848666349856	0.0994319592962084	0.470009349948628	0.441619016187377	0.327123192253732	0.157812742443358	0.219091800037269	0.336308732175781	0.123545180141566	0.0204438371315742	0.316969284536939	0.446618084418053	0.265955386897058	0.243561915689156	0.378959105572079	0.121022586184400	0.111758144857297	0.347774575762309	0.152270612034354	0.0974531081799351	0.330619220501179	0.306994473281486	0.0442488186426553	0.0141082477392160	0.483067289881608	0.357754146114420	0.153578430562281	0.0280481975268465	0.253653817044303	0.446039615328258
0.477455174767288	0.0560285207974156	0.197010853396059	0.195046129399802	0.411831597137704	0.235510117435863	0.206981072444454	0.176707630233302	0.0343156607305301	0.358851568033986	0.400003909178697	0.0809577307954994	0.105694078693179	0.405188996394724	0.179105163763178	0.418751414311337	0.153181464034669	0.0341144543628634	0.315044130497147	0.229173651165730	0.228843063298874	0.396140908007616	0.494850651298476	0.298534370782724	0.338666962634424	0.220752043956281	0.185443556706728	0.161219377915604	0.0947826254059115	0.0971252138512937	0.0387496885002166	0.473536371373898	0.132902712363513	0.491707181666912	0.204523960198857	0.167319812777215	0.324203523921379	0.442962438153599	0.360495797087993	0.121146786472859	0.400514326754029	0.458168620410912	0.219818242828830	0.344805528511533	0.442205319850518	0.482511091031901	0.476484888828918	0.187534852266625	0.453728445068919	0.176254859833696
0.202750389776166	0.0404203962598170	0.469116419656943	0.0624299244882504	0.294745023913214	0.449794377494726	0.282616088621922	0.0936954252601727	0.140595194477415	0.438744521209440	0.248161612614243	0.486599033153232	0.381873117076105	0.369414985015869	0.0136492912198297	0.265799535546255	0.487708662159001	0.333318439671700	0.208973650263054	0.335181292788090	0.229938381661878	0.294055963294602	0.270483814310898	0.473282382176161	0.393357176469792	0.240380104417659	0.0203076510176650	0.485169127635160	0.261868719345378	0.142514833222167	0.148700930440422	0.186150481301284	0.259752288641923	0.0720168286384070	0.425808041655817	0.447707711659390	0.105441526232577	0.0420843133089607	0.179089341171408	0.239941281200100	0.281529281772370	0.143937895535011	0.0552583260651851	0.0523996131072502	0.488336346745396	0.419555766548721	0.104898600787481	0.258964118936919	0.117047434954237	0.149746199248507
0.126543710898809	0.239067979663966	0.182020207782002	0.0347119992446154	0.491437325667922	0.296288458508352	0.280022361621604	0.373811258208943	0.0936517158158958	0.0680900724856876	0.485892556506786	0.366084432392474	0.307475904878125	0.240556614705365	0.0329142605626624	0.388196999055312	0.203904315637368	0.209726390298512	0.100728191082140	0.0131329481105530	0.0572327904065608	0.0318390164259192	0.0880328776548751	0.402607364167729	0.0370104181520998	0.363754838658925	0.113788731540102	0.454617865572097	0.110445692362030	0.235487264197129	0.0397566577764070	0.342779450972033	0.471967850948322	0.167661050255110	0.162255625995852	0.301158463442539	0.487749889059639	0.420643989148534	0.407830591995899	0.424029299697246	0.324680378363706	0.122859735320860	0.271175264796995	0.272245281246317	0.212528440762117	0.175437659942099	0.267246587714877	0.488593193789894	0.286383360338945	0.0344765640492448
0.397552884675580	0.218470716728702	0.340538122537570	0.239183089073690	0.0265803761580353	0.309717828006284	0.263881483605931	0.445333895377351	0.00167025327559284	0.233690171357179	0.0422441937185070	0.338224822536421	0.203162629078543	0.0254703848530952	0.0579493868442033	0.163306586593365	0.273600415530413	0.249749014167492	0.203741078811376	0.376161437237249	0.180371238424057	0.106789964551240	0.344767924261004	0.225411195538277	0.0680125216936562	0.0215786350784160	0.278917505491137	0.192724547894903	0.322271228072778	0.425584732260688	0.257372201047820	0.495641513739060	0.168688270932852	0.209442906697441	0.156744083811001	0.320668495310071	0.0643418095339758	0.0127521178512819	0.445529394543979	0.420129196380652	0.409032433128544	0.294349967121889	0.430739424140803	0.416580420446602	0.427974219713108	0.149189744633112	0.215879410733790	0.249002558828603	0.485851343858186	0.200237353388214
0.379456195108960	0.127218354708158	0.255092938346491	0.233298982073927	0.190576689289926	0.383429253101572	0.219903821215401	0.165097750263407	0.0747002689970928	0.117185217970352	0.343187723460503	0.448344084841821	0.339959381372428	0.113831426739063	0.228956343867118	0.320867769957882	0.493098252127671	0.406754101328290	0.336105477311039	0.244578332273265	0.212268426805422	0.330053292140116	0.115807616110720	0.0144177804505766	0.360018031433853	0.201584894827328	0.321117486195087	0.254981569025612	0.184439050780482	0.151395541783308	0.0734355782889620	0.134890126454369	0.439296007074744	0.369194049672622	0.498539255760934	0.183773917152763	0.217827363157296	0.362174325071816	0.369932247681468	0.195836769172738	0.320117334029747	0.240273971001383	0.397820111400668	0.211906530848487	0.227131453754212	0.236765010685707	0.239780842236191	0.273314521777823	0.323797623247505	0.142179202989170
0.351895819635672	0.391252501789335	0.298540404322570	0.337401866561292	0.0986089794460937	0.305971684035939	0.295284863591933	0.436582101482143	0.0250424512137681	0.256353236727171	0.319497167030712	0.100262509016721	0.165894983558713	0.241608254506396	0.385449704683586	0.460812183536424	0.0991103193640987	0.440919601128623	0.00796536834327205	0.368406365650067	0.250414951679803	0.0927019334645419	0.132394729558932	0.173133999134880	0.341877287866255	0.166722874865464	0.369844818547588	0.280667022388462	0.0562424023616942	0.215907637192237	0.464066148428556	0.0600207925030353	0.353571354169395	0.0597828137926217	0.485129537321722	0.306852324063770	0.385755575053697	0.139391087048043	0.0126174462146259	0.220586063795672	0.441313691768480	0.213612409046315	0.357786619361388	0.439639074591735	0.0108906107649506	0.177447652421192	0.192792909778715	0.109595670323040	0.338353571620631	0.163349013233811
0.406385588676725	0.486888923139610	0.373990345770684	0.191648846773384	0.303068894459036	0.441831829732404	0.177365391537558	0.242731623823784	0.423957819261646	0.245556787356612	0.0225219406142096	0.128946802125941	0.441548243554204	0.402414060815815	0.314917444531433	0.0831965234764547	0.395395222078677	0.348174760692051	0.382532492940869	0.350419538667341	0.0104068665595423	0.131187974537588	0.336354440843021	0.348946101340711	0.189201318682644	0.00602787649088432	0.112219357062400	0.266251971280424	0.248304738438618	0.155036077151099	0.150808612696275	0.344015551203820	0.470679381959133	0.265054232269421	0.263295230545935	0.0416021976349554	0.232735174276541	0.473497946613205	0.213040828099118	0.0857566158240694	0.122583813932631	0.480708396494021	0.498866663368895	0.112970935648269	0.165303423993395	0.117387101020045	0.143648629142448	0.410076714345480	0.222213207473253	0.208674858335439
0.120758209130167	0.385420236274044	0.297954729468976	0.140512779369189	0.0550457699934668	0.490378472558054	0.492110664257070	0.391537709656105	0.340829590467303	0.467397214583783	0.279441081505247	0.368762970609238	0.146138063940219	0.384362578033930	0.0639857430411434	0.175283278945761	0.435993886130898	0.00283155549608094	0.406216092806135	0.325405880707258	0.0847220533900419	0.204144585263334	0.201793597403973	0.193893409883497	0.0934502891997521	0.412914653523883	0.0298372131303620	0.258633668121116	0.298624665924107	0.473578610086564	0.437749704954959	0.265947201402942	0.457492154403162	0.377763300419104	0.222516976846702	0.311080194556444	0.0208659879881888	0.311541497783840	0.179823341305591	0.203689878100638	0.201229785242121	0.193443248732402	0.207438467476673	0.0241948152693943	0.105409050530939	0.488830312501459	0.291730858937080	0.353637730290814	0.00596013113632410	0.225418766726868
0.0282127985089514	0.458926544818364	0.294305021521552	0.0124642996732378	0.406498720387288	0.0149177086945219	0.105896128067404	0.131266702025020	0.499345225198853	0.0150586852743315	0.350609116507257	0.466175471743275	0.413714504363367	0.0196445236911353	0.442188184885588	0.334656732727319	0.294944898927606	0.480504386627677	0.0808075604644573	0.446459616173926	0.403887908311947	0.317645442456087	0.352710064779609	0.0582437275109388	0.300097878248351	0.289113816474175	0.190970072264375	0.268483830729322	0.240639766158109	0.289458606844584	0.286777173062560	0.116279537090969	0.483958837188965	0.493036822887785	0.264541363523642	0.364452518629791	0.0410559151395330	0.237442472958858	0.434131173064414	0.313010915166992	0.490207587622148	0.411528365666839	0.184729835380725	0.0176954573123447	0.430771528853293	0.0717846871154394	0.309626208091788	0.419433806616997	0.337239979418816	0.00803197325611771
0.458821781263412	0.335119288231377	0.382531113086226	0.0303239987347332	0.0122462101513185	0.323178428805673	0.0512325512126602	0.0417202573949104	0.0380750187881823	0.218367290298969	0.424420481086848	0.276208742012645	0.456455226996330	0.0475668739291948	0.358699664523690	0.0688229781026702	0.472000101142316	0.329342697173110	0.122251912794444	0.0287510439395804	0.246604602241743	0.188474098655179	0.0425584006796930	0.356441565773376	0.270849745419402	0.382245778292721	0.0763740941520416	0.226879568076120	0.0214821946637976	0.410012944527127	0.403137365344910	0.0191922646105734	0.0811205409988212	0.151407029517450	0.0574114028803392	0.446263785900160	0.348967671792692	0.320236441161702	0.270939174716634	0.484113320248933	0.0205300103671727	0.115995460216758	0.101046343852456	0.311512467178605	0.220945251813315	0.0375390872869335	0.0909785013005540	0.345003712945580	0.290214723923625	0.000260779452006699
0.0557096732139832	0.112133019016374	0.438104453417614	0.263032139020956	0.368625171621534	0.250814733194010	0.0193730100440416	0.0818322527094466	0.305130421068057	0.358530985215930	0.0348367731768539	0.320849020344043	0.465663915946666	0.248625773491037	0.0797530221016811	0.193529865234725	0.293844482384449	0.397559271074123	0.337724256854102	0.228846085226640	0.353590624372071	0.0306644142674608	0.0225307839216570	0.195618740071178	0.142432128508277	0.0945215151617049	0.271534746543176	0.376761091239495	0.0531563774500475	0.119026982758740	0.428101927194177	0.375503950221713	0.418669152187556	0.188832712879062	0.323395087238957	0.218013105876529	0.149980971118174	0.447818771571042	0.343852448762649	0.318511222984194	0.442046964342969	0.457033535576271	0.449793177698779	0.300291380602922	0.279243449745481	0.186088574089525	0.396638272509723	0.338191593150957	0.453250711572743	0.252222489660621
0.382050029825643	0.201011736684412	0.485372957605852	0.402468427708158	0.0313712550608289	0.0504715958175024	0.286709719284368	0.480140983084015	0.0707639671366637	0.494046659342539	0.0831110186491476	0.491391051308199	0.381475904863068	0.346791608908578	0.193328084642792	0.210342972401937	0.0458797128344111	0.212738948220466	0.0405096109917764	0.281855114720520	0.247899502901828	0.151050825113709	0.350204450854336	0.233152993614557	0.0873217196203671	0.391913409759914	0.161734713525453	0.0295755634867527	0.460385257401033	0.375422459162020	0.158978414632471	0.420693442339093	0.480581475008952	0.204637868422725	0.105329793277794	0.368859316963474	0.292796906456188	0.168804180103936	0.221104057833128	0.434331539559031	0.245440739053902	0.267226114324642	0.177252852771461	0.377821223405648	0.256985223778031	0.275695931101922	0.0763840814778163	0.435252623969173	0.290721232771299	0.116543536539220
0.483056835884866	0.0884680067010463	0.0887873254046675	0.134717968643473	0.435272038149508	0.0926699424070375	0.0347114196851047	0.445974868228133	0.104189196465201	0.128995425951618	0.262126633445355	0.415874912308538	0.309420179878293	0.111755319697850	0.423394194502010	0.228300056722089	0.392284269349578	0.129115273069124	0.358798481905183	0.232860019991732	0.0923736159886755	0.474372083153520	0.442197528099893	0.217834231453102	0.107064607575998	0.107246031101907	0.150586409585649	0.425386004361215	0.323963985682747	0.402271585546036	0.428139038296623	0.320122815422001	0.372993531316710	0.332752092662408	0.224170992165869	0.0404494368989758	0.179573973187465	0.00856603632467928	0.131975222592594	0.0675349394809513	0.0276429255437365	0.484353441728314	0.0706474314169549	0.297230718969052	0.335149867135473	0.419643861447752	0.145543741461685	0.319748160374296	0.479180189978623	0.0188433520129799
0.455760777510736	0.275084597811554	0.155339297151609	0.0549137516017326	0.164796044575304	0.0760878129729714	0.229315219982519	0.296159157800788	0.0937917910077354	0.234585699501693	0.0183400456208008	0.0393695193970654	0.147327424251989	0.296477819878658	0.351580856095658	0.0145018629638328	0.212004600891451	0.0431336979870882	0.486853626411108	0.462881986092414	0.0816705605146667	0.417649197300071	0.454764527926560	0.474910744747397	0.124247926860389	0.236894160075309	0.0966790525322441	0.223929913205783	0.461001075982833	0.485109695970139	0.390759425126550	0.274832115501903	0.462804661340619	0.187058140872660	0.00531254887395677	0.456663582661017	0.472490994732700	0.00225160214281356	0.366032750377744	0.320656854237520	0.116135376896105	0.0776922114665843	0.471257619597744	0.259493680973394	0.129150315260484	0.0807659462195345	0.345251843110918	0.214234827764291	0.00964552977491828	0.497408087572931
0.352114259640204	0.0864637280785402	0.150377991385003	0.0662603494030176	0.140872555804650	0.340538846373101	0.274971800886776	0.147170647448329	0.241832717179311	0.267000367327054	0.200394214722291	0.0916212927511194	0.166071363019897	0.173281479400034	0.0203824736586660	0.149125020079204	0.245794049567565	0.262155428123939	0.137372109996498	0.327318855950742	0.408575784368964	0.477754307188264	0.144983345926341	0.130342393904733	0.431694005579272	0.0539282047157287	0.177916893380262	0.376142671592828	0.248044165480382	0.302895792558001	0.353000190378757	0.117366525713220	0.000753169781498975	0.328742040451353	0.0546120080486289	0.455221882866596	0.198731970866404	0.219198674728500	0.101149846533075	0.108001184138954	0.0673807023875945	0.326368220903776	0.445103080893230	0.465532827077124	0.283245310446493	0.312329624013298	0.156649476550779	0.273286844138028	0.254972379426443	0.372930290378656
0.463569177387450	0.311449100405740	0.402402022196287	0.0175764967631413	0.0221750169261302	0.0734283617178994	0.165480842980062	0.288253099267099	0.390125296216777	0.246908760511345	0.0521226609173050	0.00342744670256601	0.249256082954742	0.310857759542161	0.266640369078030	0.230003505307236	0.0906385423012473	0.333617507522288	0.394496301615151	0.168709607831731	0.264481647320968	0.0961395326212994	0.229943684840134	0.210913943257082	0.262647071424079	0.0503961979208239	0.135986441750499	0.0237349279163998	0.225579762920251	0.440267303651106	0.234077921926867	0.450040900776963	0.387784277521606	0.317777339989491	0.219159067597708	0.441150193693681	0.378631839164567	0.352203564578397	0.118872195470215	0.294658795336164	0.146552872470742	0.301496189062224	0.275538449325629	0.124959503348959	0.347318947737998	0.153575905692455	0.275777730904670	0.258638270254613	0.111870753937842	0.107995768826597
0.0732069378851390	0.265127903573646	0.267588996174084	0.0405587353055920	0.202822382729657	0.0885737797781533	0.277147260946424	0.251982758841698	0.188055398811931	0.388963897163827	0.0842936934260300	0.332266677603651	0.0736417970314687	0.267428646172660	0.0940232162158169	0.444463839633702	0.364403584554775	0.136965685537523	0.396362400025487	0.0646904946612087	0.251696782229890	0.447576961537016	0.241534942817006	0.153383107219767	0.0518198099693756	0.261761130191511	0.128420061504295	0.103909429856682	0.393298533799618	0.159968464808497	0.478590981839535	0.00101793561422792	0.348190101997873	0.0907213122766615	0.164674799732635	0.281557280218399	0.491530250254064	0.112702367963645	0.158340882304251	0.333714532170848	0.218700560226328	0.300507215625429	0.0326066601602258	0.437501981679816	0.305087957391086	0.160222395824121	0.438708382666369	0.158829328708012	0.179063083968954	0.153874608018400
0.0788177774177157	0.432681061143242	0.396025176060566	0.374035111212212	0.180510439721316	0.0523911411993130	0.0101030339147629	0.103963003561381	0.391124394018190	0.473291541344268	0.193453361856049	0.263577351640100	0.0529259586476490	0.428690615986915	0.305119794733141	0.429636647211340	0.439217550542657	0.475212506001366	0.320224191093675	0.392838373272693	0.239823999859045	0.0872687860079349	0.446164471220619	0.252766597363746	0.417197158793848	0.484411230407893	0.317773857603524	0.00652456748431396	0.148966591803247	0.462354326302340	0.174806435590651	0.290249060838293	0.0476876616058841	0.399960056923414	0.276221139228037	0.239877889976139	0.0563342192451958	0.451550427352262	0.0469291522479401	0.447265301543453	0.385039677852951	0.306758016108953	0.334698579073022	0.307875703515566	0.463421976989726	0.293021929255244	0.477169618555375	0.461484127627753	0.355674648622097	0.411450023872985
0.452012108188906	0.398110481275328	0.116282010586009	0.0688643296540188	0.382274281599826	0.251022538277528	0.271114479038519	0.000107494197534919	0.325872504900573	0.413767543759166	0.0570883441151119	0.195191151700036	0.358584894504587	0.103801223080782	0.104411496344303	0.341398815765514	0.165954415146668	0.0291976740864393	0.343242426920758	0.440700119073240	0.440909381523865	0.301454926955921	0.275856954439664	0.0740223984247388	0.132143592922925	0.191093343731920	0.235874273361421	0.341117649868352	0.496055401944437	0.00397670359219210	0.497756703840188	0.150718957044502	0.286611716601770	0.400993886856995	0.374960387594099	0.0586439887237937	0.437519415601593	0.00727169003756634	0.326872560451515	0.00616048718716489	0.472039697018179	0.195265590464685	0.262337216595092	0.408589442499290	0.0537664020628326	0.333695816442903	0.493108067549017	0.0936661649090155	0.122834924822499	0.0474446004401684
0.225410710100115	0.212626586483231	0.368904171910058	0.363856818928468	0.0965995265085931	0.0260349831790895	0.232493967837706	0.0446845852334569	0.373794736438263	0.0369639851370582	0.280555310490504	0.229854569936643	0.351384341750841	0.127794070056107	0.232973282999217	0.354411274365051	0.141278348837378	0.191141458054367	0.487294388344484	0.0394374448368990	0.408479591556415	0.286568130906176	0.301612512297383	0.430247472703487	0.430382682078755	0.381092914951711	0.444532745965763	0.199922177136118	0.167631204377543	0.146068658053624	0.249097977002215	0.277915277241211	0.485307306684510	0.313314395113852	0.403388082128437	0.177109331294166	0.193639185303217	0.0953991790802686	0.277433338948067	0.205330220814771	0.207166539381698	0.193249290559151	0.000328589389729017	0.183830257956602	0.0805090818073615	0.429846003287112	0.361534935722319	0.00762110839715147	0.102053643058323	0.157421829197006
0.233216343155594	0.0843579643884923	0.372662623435655	0.337259763667088	0.355714669255653	0.242037007117373	0.419140318577017	0.461946536583830	0.419519459701766	0.248801402109597	0.0783277509314472	0.177933446973696	0.208619764978720	0.254045178137174	0.483487464077929	0.0455619815276135	0.231366898138644	0.251109843888139	0.306884013989916	0.257455791170800	0.335865831114652	0.0855675306563625	0.404358072823755	0.344020282896399	0.294457346646410	0.0304235682897119	0.186228310794424	0.287783421958316	0.186665067784906	0.341576380088160	0.284765979525808	0.385383697391447	0.400039375968308	0.413744655089356	0.341907072430723	0.440306702644756	0.491127011672721	0.355254762877766	0.339999877387561	0.0790702857319919	0.0584145510221050	0.285032816713387	0.184037716651751	0.152737484129171	0.272699121748999	0.310015819702310	0.0328166497221853	0.287056313655119	0.492302680008517	0.120132057251626
0.0956514020604712	0.0140985087871304	0.0228565210322168	0.388148831362669	0.373049403982447	0.221341134950455	0.263293188065791	0.0402696238387714	0.396957256485103	0.498869475322517	0.105939396464188	0.277037363692550	0.156333650773864	0.414398371034552	0.161034541830968	0.324864881551658	0.139739761686694	0.0948747202751783	0.108084205853570	0.384107563313205	0.399139791777120	0.400284777912083	0.424793600070761	0.303744226483521	0.383568429694687	0.271808875178870	0.313506620413102	0.387861149339477	0.421281724614064	0.442387377648187	0.0931073255674861	0.491131959699536	0.0771053650403121	0.274799025478382	0.00858473238757368	0.344313690719819	0.415863263230813	0.381973108599891	0.119333780236371	0.469090092600529	0.323680200000677	0.309557134927584	0.370504555130906	0.403360124446937	0.0834445081298278	0.117705209414736	0.0420120433174989	0.408563051713204	0.321412456631210	0.337869903785720
0.0774187120087058	0.355998289103871	0.393192529624923	0.303262156645491	0.493617103334614	0.396068751017478	0.0256035297965452	0.230525738363952	0.235101139390486	0.0532450667229005	0.232372059486441	0.114269732590991	0.422319567533247	0.289045408305969	0.429308578487297	0.480663597303474	0.351682622960077	0.350740739255891	0.217904942303003	0.374123999195382	0.0846312921207905	0.0944206005663522	0.414281426077265	0.421349861932906	0.246785000086773	0.388467652659242	0.242010711201114	0.290899554982475	0.321889637562838	0.353444389551987	0.121021233228262	0.258783664628081	0.427941340263979	0.353080089361514	0.309202503845694	0.167413841848543	0.482937226550414	0.101390379699229	0.468368818850057	0.422397206711332	0.414267513030109	0.0443384647196539	0.176146018218609	0.304002142619657	0.188803407235328	0.273392933412906	0.285734392652781	0.490377115769543	0.199518510826794	0.440650801097586
0.466911297760543	0.438556613153885	0.491544164917981	0.0156162278548176	0.351822505169229	0.269674373972621	0.211522028259116	0.255995505315793	0.108587819403063	0.183270944299012	0.439276830045775	0.215928613098132	0.0877168489713970	0.0778233959174591	0.290300847921790	0.431246730757699	0.470279913230679	0.172383441095907	0.421045980853918	0.277984094516482	0.499557551814673	0.00922954870702791	0.169784010483808	0.368804243840684	0.0309179149004820	0.322919310430136	0.433319558025818	0.187678306485851	0.160547832768378	0.0507965878219908	0.0842757713342828	0.448046841671864	0.445357345320645	0.0178510315661523	0.442193488798511	0.319513215455126	0.115275938399965	0.465907153378834	0.350150492235496	0.226456815199086	0.373432485259859	0.492796037282281	0.0156638061161851	0.0735245117632119	0.0270135746719585	0.0490256705917169	0.288511794485368	0.412757132182285	0.454488657151627	0.155396427035082
0.357212503477825	0.247242563413508	0.328735372536347	0.460505999893982	0.102009963340064	0.449606588739765	0.461458775347246	0.467415166723016	0.233060802195445	0.161018381728299	0.118272012799447	0.241790108282791	0.237719641714628	0.441387167719157	0.282613503089750	0.409649843392130	0.408036851192962	0.483444206256474	0.253272960303901	0.0913857369681009	0.363684695986308	0.448737449009124	0.206576186588669	0.432832140975716	0.0297477806787764	0.152819936285189	0.372953812469920	0.110175372995432	0.304729436481541	0.218974734883312	0.133818136981937	0.420351070805956	0.232528064832538	0.0228395661138130	0.0563572763927415	0.444163090354233	0.00873984412043249	0.198508423082995	0.210696165169415	0.407211300176982	0.384803737143195	0.345478224005643	0.455469907947295	0.0263454369587962	0.443805280585246	0.288224008101604	0.162243347919354	0.275939958043993	0.102332439492879	0.463519930560841
0.189603903917097	0.132647088682949	0.275799621338750	0.317852435764560	0.0324048396765669	0.324864930992694	0.138736661339910	0.206511239168093	0.202283219513146	0.0975189371331371	0.445558323375081	0.0603585515041794	0.00156610450497408	0.368088001979262	0.256521055025902	0.462999082706170	0.427182094940880	0.234843206766587	0.492066380833357	0.448472283060795	0.0522566055252761	0.404746190253553	0.0801448580459851	0.239362593781694	0.128719159746629	0.201073199713676	0.104494127014334	0.295310436526220	0.441903753629387	0.0678089192536266	0.180741764622766	0.160741249496076	0.0148430886379459	0.467905440461614	0.0775087136713452	0.0699821820469737	0.0613063640978168	0.0764230243299609	0.00435205201227090	0.181959621297272	0.453594338707935	0.0633142572801744	0.0263475337609539	0.267936702432712	0.347659776406630	0.271281599075827	0.00325162718188832	0.244731926085997	0.322463227937012	0.286333003593151
0.344224017663038	0.0946150270213197	0.331222724687151	0.431613519870436	0.263458750062005	0.312494883789418	0.133821155419737	0.461182678970336	0.463900801049158	0.177883726399146	0.0563235201511906	0.318515603736316	0.383886195686986	0.477216916815787	0.351217545625636	0.206681655948535	0.437319738496541	0.0974412004016956	0.462392280652132	0.354870413562770	0.0207428135398383	0.121527953918163	0.369509391684451	0.0976476912218979	0.300427593682280	0.00139267544697119	0.0671497799762568	0.137223876589714	0.468033277453298	0.111837425367405	0.278558144309737	0.00613833593506613	0.494234002674506	0.102914416250347	0.185574323500312	0.0150977456105154	0.427498488246332	0.350865120675991	0.401971187018314	0.250528044162711	0.0407959052048076	0.210163649113414	0.182549363082924	0.0967378109053962	0.00244831051591299	0.225417978375699	0.0531493002496269	0.0180943676671405	0.199385413474150	0.232404357424405
0.329423723179568	0.0507133429945412	0.285144554186209	0.296672256958260	0.347288805382107	0.0611184432687544	0.497581528664428	0.113944319671267	0.348450930586224	0.0566272860476800	0.129966354952302	0.465833286442569	0.135228128934016	0.0995895123243737	0.336698174640664	0.0513243243115552	0.347912254578126	0.0794994841270716	0.265659225845681	0.327304005887281	0.366438607999754	0.0191970511606101	0.132487375124649	0.178710006098523	0.00772786800814057	0.0817443407615160	0.108230131857963	0.401887754235446	0.160782839415452	0.406446760242452	0.404193857506275	0.186790973663616	0.000125512313261633	0.119683800156088	0.200989274176265	0.226753604338289	0.388536172974048	0.299994945422988	0.170417659041294	0.256130658778208	0.223471639165495	0.350294171816125	0.0627563900588373	0.164055243164006	0.372206296755525	0.162327717585766	0.379256821626777	0.331743368759817	0.288252125934915	0.281643985970945
0.240129168399987	0.446446452328594	0.0872398373475163	0.170472552675956	0.293755198795171	0.257391297493188	0.0626293096655384	0.460715355700051	0.114851695984211	0.214125168372301	0.398407034383668	0.0207366512377621	0.288108359042738	0.262155979367905	0.292336834568246	0.398375884302915	0.0161390946410783	0.0602492597824821	0.354216661090383	0.470136245331499	0.403254796381795	0.460753502228724	0.200501211077034	0.448957915647392	0.411761816472767	0.358089324859689	0.493005930391946	0.360544564438014	0.107416041724199	0.372899243272740	0.155988372665384	0.166244723590263	0.447784256076819	0.122100470265197	0.382390868544715	0.102181219377924	0.113997612268096	0.105651925259264	0.0715735087520470	0.440028113278564	0.273295787005988	0.181938377444560	0.484197150881939	0.365759758556288	0.255136591788108	0.430359804350292	0.194998988412386	0.464342179092584	0.405653701262637	0.167877443882698
0.214568195741897	0.227808459597789	0.0121865319230575	0.396338725055056	0.290408876735112	0.0643348241696665	0.217144701244901	0.0423516627320405	0.355552952967311	0.312753093376243	0.0595414895937982	0.215910540752062	0.208588373429494	0.273222110375476	0.0170902010264759	0.444407708554924	0.238331621945166	0.0890336677796139	0.171412261269003	0.301681126426247	0.417826765234863	0.462602229569938	0.388412289741457	0.114003473106878	0.367151529705738	0.116478963431968	0.357167374276931	0.101511461840690	0.123041558911941	0.114529885373970	0.186430957657276	0.0717529004806743	0.114835173664238	0.370201112880484	0.167560792282104	0.287136337761536	0.0484846382013013	0.173357939715515	0.309416568630381	0.233989664860186	0.372925261694230	0.388939351330367	0.316782740017349	0.462603524209610	0.317038259273863	0.0574239610656905	0.320776849479935	0.435304666971351	0.211347318740554	0.231157681703821
0.00733634626415591	0.189100020398389	0.129502986426658	0.133974533563258	0.0357238290391201	0.389017527002815	0.266653614039406	0.126944507327175	0.448394895385837	0.338470629161901	0.192870936098532	0.150748799343768	0.318219660332800	0.0824296857659390	0.184233725976111	0.126746415434816	0.162506625237999	0.204009964660114	0.00214074510768436	0.114568104161913	0.371800931674028	0.410106726350956	0.157020835474258	0.426784568006201	0.410982398120176	0.0176801533148653	0.300831945199036	0.469522772098916	0.174712574414330	0.447477934296871	0.386791326468229	0.388447532784022	0.345011292099678	0.172778702942125	0.355048830997757	0.486352627931532	0.484886832232168	0.446081759141808	0.108125668221726	0.352633905937467	0.193807881554178	0.460999109492982	0.217625186937041	0.392748951901874	0.285945033435045	0.0260610076112522	0.468667848582977	0.220930203480362	0.0998481073175008	0.441322514714976
0.117110960170713	0.434986415987906	0.490811247013852	0.493924455557414	0.474129424518835	0.247350303336882	0.263451051562351	0.268036207047650	0.342258708113323	0.433954281071888	0.426304173017253	0.329217549750384	0.222757441761470	0.0625468678746213	0.118093902693458	0.430221974614761	0.214494956574082	0.183356397802992	0.201670360947303	0.0788522619222077	0.0279715474211752	0.352747472316436	0.0339247345806151	0.00963252417850874	0.0885276224956843	0.249673152593625	0.321793392068379	0.365802219862250	0.350463491511377	0.437590461973952	0.448226114788689	0.466703250596572	0.308085170843890	0.0774260489974371	0.381536703339939	0.0999188984567555	0.342989631379079	0.321692769416041	0.219875561771469	0.372349464503313	0.0217032268391340	0.336631570040401	0.0728196359425328	0.442067753551711	0.0257980063054421	0.303918641366430	0.0965163708997963	0.401172894770543	0.405248023102234	0.296964084429958
0.235840031668613	0.482303687110214	0.378674259287224	0.394148856419762	0.428435026971186	0.293846038911244	0.478849547171993	0.0616315479861027	0.0631703134137829	0.397034155356079	0.228762742517776	0.324854022977359	0.269330814504836	0.312058956244926	0.291624252597965	0.420572747451197	0.430931708973206	0.153176799164702	0.0644809949859121	0.438186802143214	0.0637358599882438	0.302786690481717	0.111592005917549	0.170503036023419	0.227285265346258	0.235461862540313	0.166486857331678	0.218006237694533	0.223004061088125	0.343370709155298	0.0588705799771323	0.241800248340084	0.185802635456930	0.212571431746235	0.0561413560361630	0.292785895825030	0.278119621650022	0.492170127670954	0.475278598290879	0.0355312912352493	0.0233712827965334	0.0296118018041338	0.00579688826255509	0.0150389264907186	0.319305019568988	0.313019397144262	0.318639557362777	0.414681923392128	0.251937030750413	0.244932134207174
0.426252246671909	0.347210656024485	0.467631333336968	0.187577237041484	0.415723967780775	0.302554817104791	0.0207291463464819	0.0558096952454693	0.0712041413520395	0.122163297484366	0.404033125851387	0.475864057196432	0.0296503277157416	0.247590675438742	0.258007380717163	0.230168722168276	0.00946538178786421	0.352513346529465	0.351515383107883	0.213607276747677	0.403895965277236	0.0899567543094188	0.0601663879963429	0.268770917388555	0.447122543144064	0.271158213186644	0.0811517593208582	0.468142713258412	0.143106590732295	0.419345435797005	0.0514483178064361	0.0114837193040666	0.0109380943338361	0.285765594705462	0.0610493334906393	0.156063805930541	0.393603040309777	0.297025704075597	0.288879393864950	0.0933196911311849	0.331276185377256	0.315765951658008	0.0498101685079124	0.0854240777676874	0.216644801922385	0.421487192890342	0.133079721755205	0.251247444892553	0.100829323895055	0.0188523916503440
0.0112546924789635	0.0168797487564900	0.234237086539607	0.373032676939058	0.174431944169086	0.0838076255256426	0.382687329200521	0.427597802391880	0.397751592403875	0.313911178379038	0.449746664445478	0.403286626556218	0.287750428716526	0.0826165120982520	0.126682478699665	0.0466158021537645	0.286600116604272	0.333170389886845	0.457734897914386	0.412961964890034	0.360215843801573	0.360102120924741	0.253159823046048	0.141069636275998	0.184824831514603	0.385851604991148	0.423296602164735	0.332573385693750	0.0709580255767315	0.411003015023606	0.247917474021552	0.170021719288908	0.495190077657325	0.352585384557640	0.427587620829660	0.142415880701469	0.164623044639193	0.371859987133187	0.426736196479127	0.362748209898960	0.461572727848617	0.103165579035673	0.315438900476775	0.406896154427288	0.188145684113478	0.117884875199968	0.102762617087774	0.366503196677932	0.251446419540502	0.256270125651807
0.0229760209275921	0.388238109494098	0.400268069081932	0.0648472953786980	0.485713591155179	0.0458214194704079	0.196944531501228	0.164163611339394	0.0146512471473835	0.0143971772842296	0.168053789302542	0.106552171523274	0.467549966859993	0.440153066257001	0.447838452512554	0.489250790306617	0.0450288174175913	0.275805413842058	0.145419203824701	0.490177878385031	0.0150565816722993	0.355750113041209	0.349455537241881	0.303689102907461	0.136234981176778	0.00661857229214069	0.456581557538029	0.100783531591531	0.173039085808488	0.154539888566623	0.0563570648753447	0.413306174366382	0.0413034764726333	0.432741439089710	0.286898913323633	0.260633509826126	0.0811615239723655	0.464023695410105	0.255697378439899	0.422865982257762	0.153708653025674	0.0307001406633224	0.199589467998870	0.101163644845165	0.0183903349469719	0.107806754343505	0.320507748054079	0.0149615987197407	0.0590042298429168	0.336011789469912
0.142399279333791	0.479933294329920	0.348525709192179	0.406322509135917	0.0983272868459811	0.463581521061374	0.160638607003906	0.0914662255438539	0.352872186276080	0.240469137770972	0.157220838137174	0.446753479425510	0.442915841712355	0.145300648010699	0.398230476046726	0.362912843633587	0.149193627074659	0.460988036370644	0.164989989151333	0.0907071908922988	0.174945904448665	0.455793355802594	0.405720810049906	0.00954554403321772	0.453962665030882	0.146833475597962	0.181385235936522	0.132152070255793	0.0327449886255425	0.265224607868430	0.320938015826645	0.442293007126220	0.387608615313941	0.493801628944869	0.468913713221769	0.450762767339503	0.288606223072551	0.498903575603056	0.221384169671723	0.270247790788961	0.444990740936429	0.121985153615301	0.0904909221902569	0.469923635880251	0.215376091211260	0.336723544116148	0.400488097897104	0.464405783249031	0.166933199777427	0.493539513626552
0.0975588613846580	0.284611203613998	0.114837473314480	0.425409588982318	0.121067494283146	0.275565333512562	0.284411654530174	0.274223169942515	0.117349542009188	0.246481423317197	0.0768046475494384	0.147868132773595	0.0695083417240904	0.241681559011829	0.0698528221797730	0.313801023061174	0.407192648652740	0.158680849560527	0.142500780339805	0.257648948548864	0.494143485396071	0.432754551686474	0.299657460590156	0.0177585003626313	0.00560895500959163	0.0553855784212663	0.326737116311959	0.339378451880343	0.280216037304465	0.358231316227378	0.193646383019975	0.163413961727329	0.400107368769487	0.0297856919238608	0.109547193212234	0.00447494786833530	0.131767020454134	0.249829225668950	0.0844602861145799	0.0285487489171878	0.495728124946952	0.341977480878632	0.471593566623037	0.145793841086763	0.0633053532865203	0.276476248670718	0.354043907812484	0.0783538297008414	0.127369009286428	0.369788421630470
0.484884625112671	0.283846422918021	0.417240557218980	0.153191999562064	0.160701570139661	0.157331481810892	0.269911486038549	0.405991359744940	0.482559570313914	0.123862291328973	0.265489892761131	0.151963244988039	0.224192750192472	0.272002826713715	0.0476197986817262	0.174719302579911	0.0468026557796810	0.236607760453111	0.446936078357466	0.418401400636700	0.329604867423617	0.250353355882585	0.257848105146063	0.0513946228865186	0.368943842785226	0.286366065770159	0.417788321418189	0.416766390771346	0.247620674858151	0.245376227002953	0.218823312158450	0.220495083223522	0.153474202914370	0.269255753590907	0.378360053802577	0.364869171356646	0.118796197647667	0.213591855470692	0.301198795805116	0.347664523354985	0.0753599257425135	0.0522838110556939	0.000923644943190971	0.0741361366967771	0.110041907501111	0.470469867031333	0.0361565970722014	0.419272870519458	0.457411757185005	0.0575044369273812
0.0433076629076125	0.0509644751569042	0.397343831049426	0.388804480222244	0.0505365772841422	0.0357021767632454	0.0159042842477435	0.498103637119378	0.0568350234467959	0.0639006359570863	0.375448120369017	0.0126255675420270	0.136555849618448	0.293986203315600	0.0296451480298554	0.450740804414014	0.460190019796318	0.0843516977721166	0.244316545233213	0.186105994600610	0.202962903970221	0.154696774995366	0.270932182444922	0.217864082992422	0.148591804060984	0.0363070140529251	0.222626302210269	0.135122266133230	0.0372068482868558	0.0913473101980269	0.0129388128112461	0.420540780753704	0.346817638712105	0.313274351723892	0.299477958541568	0.131028690041303	0.173616656447610	0.395152925095462	0.0376848256179614	0.206956358073611	0.278374816283120	0.0127184147658887	0.121178929112929	0.0850025175966858	0.132820788009339	0.495811811333633	0.411709964230759	0.485182361475488	0.290861134833162	0.0630348878376864
0.388289019260384	0.242598305738811	0.0569337887486099	0.427843404922997	0.362459833191827	0.141957112969210	0.345955510289677	0.272922131094570	0.210485463484212	0.490802118691483	0.146827351468988	0.0454891411564033	0.432567881475551	0.0416178251682469	0.258239019587712	0.251613983029788	0.0169633383426409	0.334559148939374	0.399774341006068	0.480617578571913	0.235761549497382	0.153533505104045	0.00129243149261210	0.198605792907110	0.131737638099382	0.139414516147322	0.154726303360164	0.148310286175246	0.311450588679458	0.245191416850131	0.138604377184178	0.107175604972898	0.361273333757164	0.212299274990434	0.238748030729632	0.454564039090579	0.239946817219304	0.425957630695046	0.365104788862132	0.0581589533601108	0.424404302345180	0.162981859944182	0.122952809059093	0.0847018228324559	0.0232022658818798	0.331636738556337	0.119652924769294	0.263506924944287	0.304565219005627	0.238331129137668
0.475297677465818	0.380113815803499	0.354958174215913	0.448491847080862	0.497528380282195	0.336686067513305	0.190171793362559	0.132432339204867	0.198341357063965	0.242517640316306	0.125746815197656	0.0752471787660499	0.237768755099864	0.200194031517693	0.417491620260449	0.150292497992883	0.167148198531781	0.486101585955094	0.0817573324196784	0.162734741126302	0.264631738414059	0.465530633242304	0.123825919039732	0.385757790591687	0.229200381893434	0.236183353963712	0.376541662134709	0.0216231588192709	0.445109903890099	0.299495476001180	0.347513872428292	0.461145805386923	0.415560801751972	0.421358769598389	0.478192966299830	0.391266284250585	0.481346390563102	0.497134912883030	0.0556523474440659	0.497641686093032	0.490548361227744	0.432901085613962	0.262715609738631	0.0746826891237927	0.0343164942721547	0.390726282119204	0.164214111702754	0.00215519334637454	0.378245870907126	0.424073486141695
0.461814625732321	0.250039523174515	0.0475501815351294	0.00281320500131826	0.0667790971432059	0.0204164125908111	0.355347962686967	0.337843473901280	0.0788728094470582	0.0621376680650750	0.125894083773733	0.437366124818211	0.342210802514542	0.200515070145521	0.0316774131832235	0.0616766781850804	0.310651850347347	0.423473292866666	0.0135682739885458	0.363871750025608	0.236444619940246	0.173820600728866	0.408928883181937	0.169794673728644	0.273948880523634	0.301406325162746	0.0643277698158557	0.244029763174864	0.260786519594148	0.0989736611478204	0.395143469140782	0.0552254042282359	0.0221771954820161	0.215997509592029	0.431746830566125	0.0560820422002620	0.204862979224372	0.142094806891910	0.243428170384254	0.213430800963482	0.0570784229226819	0.00217706050174415	0.484372945920197	0.0407612785877046	0.0249043555885774	0.315509448747162	0.000710919575646229	0.0829311136182411	0.206051504208680	0.0406982436477849
0.452880657296191	0.278470602486903	0.0417294093169005	0.485410720829793	0.100315276074350	0.126868313237076	0.294525382177582	0.444569443548415	0.310400237216982	0.206357087000151	0.364218348017965	0.412303576759856	0.339732960228546	0.0558200937917449	0.194775380348113	0.0807852093427807	0.467263760022936	0.168545419518185	0.113395543561640	0.00683745033836264	0.334620780886222	0.226042998806263	0.410770287334038	0.329636626034537	0.0403703771925097	0.467274399198891	0.498612692869495	0.411050818492357	0.373635282331597	0.337906864486629	0.201044189940462	0.316168806536082	0.294273035790810	0.485208095172014	0.0385689057691180	0.0690665656854879	0.0594826350598068	0.0582175521639838	0.194858828141455	0.367530579690176	0.0848324127731767	0.347123427719696	0.320499173168820	0.434904859030480	0.315468681868015	0.363279257515133	0.0212847585339443	0.326883369114887	0.0147533483457439	0.455763298831249
0.0691435402731168	0.453093117730594	0.164268511528251	0.0976464431321925	0.219980233805157	0.389159206406582	0.214710712398670	0.00308732265210532	0.411509200334639	0.494899073140730	0.338062167179087	0.401396342405268	0.380147242161996	0.336238383173157	0.0863496349067472	0.234690399385105	0.226482455696315	0.171733907001461	0.344440072528016	0.266806302655737	0.156287495462675	0.149213736436395	0.388842356825568	0.219184770661322	0.0234447359854932	0.107893485210340	0.338077601728517	0.411359742293034	0.424737697957913	0.0436856287570037	0.0279530983006941	0.327769010547673	0.303325404024122	0.270558049306518	0.0268437663859925	0.405245063465471	0.00461729472991634	0.387059919059839	0.409399029901794	0.353183214686949	0.139793457987800	0.446090300851148	0.275773613833324	0.363391759467952	0.0552473508979181	0.265522847258856	0.236932780802890	0.0253165893600527	0.0377651609575045	0.0423138522732452
0.0255796075366463	0.158608450359079	0.294232090331234	0.319434840129242	0.337585267836982	0.291824001036722	0.326743379833128	0.00289981254237820	0.316065924312956	0.485766103911014	0.149027052320735	0.0248289813018743	0.292329159932048	0.226104610197948	0.251762656315258	0.100786428551359	0.451119682259645	0.279960778494559	0.149932444205746	0.0490946721192512	0.417160183989418	0.214059698547222	0.208819971776032	0.0455341455228714	0.406180976393904	0.107372760970198	0.206234704943295	0.301404400997338	0.283226775621937	0.256247196757411	0.155858744695064	0.267809944053782	0.118412599540430	0.343632242060970	0.0826389145499379	0.0784877949898757	0.215338847002574	0.364363575786377	0.280782567070070	0.106055986381625	0.197294258295297	0.486751609567634	0.0542598376030294	0.386947681133575	0.00558836793527096	0.483089440120637	0.212713055420161	0.185680051850227	0.370175596116299	0.371031240023875
0.0210966586199945	0.107936450514231	0.481984590592646	0.425258753246622	0.130111489841252	0.399835751605262	0.364850247814748	0.258050876196977	0.380917869716243	0.443512632646568	0.272253214895800	0.273209589657338	0.299746210249222	0.0159784378409099	0.304667583475658	0.356535811995352	0.462884922388437	0.488281530555002	0.434540564027805	0.106963803406287	0.266023851457050	0.125177429266579	0.0373327377479732	0.497564940287123	0.0519349204807646	0.386748631699574	0.106389485518511	0.151604706472270	0.149770387329482	0.00281925241223274	0.129029553801583	0.365461829745221	0.251966011853976	0.359187833625559	0.168750537126041	0.431522796600524	0.493776894067433	0.238534663678730	0.102250788575367	0.449354276836066	0.0318048896896760	0.228171353274641	0.346943177518094	0.0852276623472753	0.475390146455908	0.357508689205894	0.344123603802685	0.372967032598655	0.428314466764981	0.440971320613464
0.0653874034898796	0.498829467246727	0.483068224897641	0.393015440546819	0.0823776982897193	0.318143502039742	0.170470390822213	0.476659186225041	0.317824694191488	0.0432368731026832	0.0436849414556079	0.241428169240853	0.364982042236829	0.354531556153902	0.262039430718666	0.0482093156974500	0.102453203356862	0.118088422220791	0.453289612764052	0.264599096971334	0.104209059977544	0.492448719906292	0.101495757102569	0.0360002962062601	0.149162968655658	0.0490643451664811	0.112897539405704	0.421417212286524	0.257311126881569	0.336126486630721	0.197456637144548	0.357561991240260	0.269059995665913	0.147651678431247	0.213669709719336	0.302187468959199	0.127691600905474	0.0472196984089197	0.202199296198235	0.225075937285733	0.476904830115697	0.284613063101844	0.446631559342689	0.484832116498927	0.00196153361794110	0.379828397401828	0.473428573048585	0.00616981813508510	0.198968898709399	0.218882601767096
0.267473150343895	0.284892022611777	0.403449891773448	0.325295505270137	0.488709501310452	0.0301956651578739	0.258745962871708	0.169348410637859	0.0724580344698497	0.104392853702683	0.0315265503853834	0.245851041715849	0.256218494983258	0.235869268232962	0.271285504368887	0.0756838834409671	0.123485006649450	0.223280490466468	0.488952747952258	0.115972497754830	0.377022467165180	0.373215069980876	0.145529054332903	0.0667426030118760	0.0664702234481629	0.141418473121519	0.354904480035757	0.204109124517086	0.142915017832223	0.0484013182628651	0.0865224676242157	0.218931526558130	0.0272844074550253	0.493456762098558	0.155852966407253	0.167484204201453	0.439221954834460	0.195833585187061	0.0319403097386329	0.408928799295012	0.0716345388060136	0.461730777864909	0.136333453827284	0.175335633958935	0.0967351065409870	0.291955610336998	0.277408950014073	0.367808059380801	0.442211553701253	0.339942930322929
0.226043095460308	0.468970693635914	0.192122412087006	0.138602172861238	0.223425439979543	0.484458543754255	0.466732646014754	0.460795040802008	0.431590029020922	0.465473303651004	0.342752817922018	0.214709867831062	0.445789039891406	0.363258923914610	0.394764628249576	0.494574399982309	0.197573565226993	0.239574307908383	0.253148128867922	0.415690491134691	0.00107661626514427	0.144844532687076	0.0187572188243746	0.234971997257099	0.0463386002822785	0.499396738441682	0.287890315942241	0.456090785312203	0.0566595545985539	0.0191672375887025	0.163394364109925	0.450454362061379	0.177559671473882	0.142344701906551	0.475897861957203	0.283664681208162	0.265807836189361	0.0122208177766644	0.391468773988210	0.107437506890347	0.453251089829727	0.403888597369177	0.262714555327525	0.434555401456448	0.0231183961145012	0.115715715226040	0.424041169940602	0.0114226279993659	0.206208135241956	0.465934490393164
0.244089149115833	0.215915049551518	0.140252624858036	0.155851818162661	0.143359818706565	0.201761288916408	0.161246940156294	0.101142540534446	0.363180500657684	0.403586748953701	0.341082613644051	0.473720233316547	0.440834599096718	0.130748810944139	0.0762255236493752	0.301374101853690	0.245278893054782	0.285787005401735	0.365328258133800	0.324085642565188	0.237346989642123	0.215631393850630	0.401580234376159	0.258523376227994	0.485128142757299	0.126981213906235	0.185283996310747	0.485472093149641	0.214606212809548	0.286739011408566	0.0632867188704054	0.290216194914040	0.140995810807289	0.0938473516802373	0.0379437246150671	0.381875243242241	0.378782551305328	0.198487145335691	0.155787064590633	0.180340447773675	0.139550741944807	0.427833890260987	0.192040706630303	0.206874281030027	0.397173741469549	0.0271233322473479	0.358188081436165	0.447965852786479	0.120856537607066	0.191189248487220
0.373799261243741	0.118638182252052	0.412066954682596	0.205394221393729	0.216135256121538	0.342823569721658	0.00370260790510746	0.465674824278978	0.180142261705784	0.172549027024677	0.369084808623784	0.0765594647741609	0.383713751915887	0.0501912955269053	0.419162003142361	0.457497823477271	0.191518466378421	0.222681866064419	0.429845580807246	0.425388689723022	0.464687296964146	0.498043731412875	0.350097229687201	0.378545911136915	0.347479580374353	0.363000538250678	0.483882121345213	0.0895808758324416	0.134004817062882	0.0136007517465452	0.477153586881971	0.481929753589108	0.358097904595891	0.425554652631698	0.0541432282262419	0.302719937958871	0.339097644311693	0.279325948609442	0.351165535203697	0.0487080737155845	0.265042261412917	0.162737693759862	0.290072945275722	0.457167200822796	0.200908828500802	0.429445924190918	0.381404289041713	0.275170516001085	0.286649444376804	0.207652267330784
0.0636442480769484	0.475516361427646	0.318919550334521	0.212983660690628	0.137433491845026	0.387879257834353	0.428355201749538	0.153035946252408	0.193192357754076	0.108475535978743	0.0452866264981319	0.189162985281639	0.170936604677212	0.369452210817644	0.194100513418437	0.203655150286245	0.440043537112293	0.114483113409728	0.107672084332486	0.289371910392876	0.448345973945736	0.0668895884717736	0.399393183638690	0.174499789050788	0.453175961380640	0.368180768556285	0.379617464550888	0.484461811704752	0.103716435500061	0.282910400762127	0.334616215923172	0.0587826347713897	0.370297082942571	0.412575981857212	0.114031636929285	0.0106975090962658	0.400440989880765	0.214254423662568	0.457537432397100	0.324737442383362	0.389794541340027	0.308006297436585	0.107189444210131	0.418305972385613	0.0433077746148199	0.105633801331920	0.385848696807849	0.0922691257760730	0.340908253888742	0.346294639399168
0.146664081149286	0.283055066747346	0.322638255170531	0.287916258849269	0.0906792727026973	0.144361580833972	0.120807508001510	0.436671243778935	0.163913797838284	0.444078839263625	0.199678863155897	0.215111271799387	0.388981202097961	0.000506192565483010	0.453336069697050	0.460531552432370	0.0388514350725125	0.487062048295653	0.175955530846527	0.373801778028575	0.305610801605567	0.208594951487003	0.0471369183544051	0.325957140919700	0.453452775660296	0.470004006539032	0.219050188985357	0.435613668846533	0.150972257764623	0.161103308959268	0.119695653176603	0.420204223037641	0.391557932814304	0.173781075946795	0.0670560102434366	0.277203763236331	0.0733588474138724	0.198037904736664	0.351859730822279	0.416228297799510	0.0285250872070989	0.454426612407806	0.318989495802530	0.393178446000253	0.000938586575378431	0.435120271449255	0.00140162193570209	0.237044902174041	0.0923816468803496	0.385457294076655
0.348458262070750	0.285945694992072	0.408990421505031	0.298436037690706	0.393919125881867	0.452882207650931	0.0546747408171669	0.180519649034448	0.330399035009122	0.315651432320055	0.455481491166244	0.250188949421812	0.168210213636126	0.463914609711017	0.477116975510061	0.0816712040533497	0.0165594320481430	0.454768551919438	0.0651099059222754	0.444574054579853	0.457410004940434	0.309369503109477	0.410844396136703	0.473514430749313	0.487214549312942	0.438456518574974	0.0582705323193383	0.121197154673569	0.00856301677055454	0.285978616731505	0.465802728629566	0.486954911589289	0.235090046956862	0.350684021625418	0.165623841366093	0.386428239091287	0.0572763564509483	0.314860166684879	0.312074941336470	0.370316353312432	0.414425600976922	0.433679888722016	0.250188499390079	0.00541496007631520	0.0998339493157923	0.441198484396092	0.00426449864881462	0.286650905028064	0.0382062848554993	0.110737694151786
0.477597926700611	0.159417019431402	0.101469337792091	0.181834003269940	0.418968927504089	0.161009700871933	0.272807149308296	0.418626113719271	0.123424490558956	0.127394319056690	0.0847246967984173	0.179436831333395	0.0796494415833632	0.359420832542585	0.441476382119448	0.0469625319838802	0.405103022367188	0.0893719675507506	0.193201994007809	0.332387791582781	0.119006907078639	0.437243426226431	0.448217164997568	0.192866128367129	0.0931635404953488	0.374186291821721	0.428363695658605	0.0418483214424474	0.157675571353770	0.00584627145560390	0.430760996018421	0.490225647257773	0.369490687350565	0.470785645906557	0.0801039871660966	0.349643657636807	0.129069775586732	0.260008847888310	0.162725776727538	0.0775412414623661	0.257154237876132	0.445848254980713	0.360799533803508	0.199144019097770	0.215795119786224	0.441231604647088	0.315525712543313	0.114109361800465	0.105466526262072	0.331938973795351
0.493991409201070	0.0625851608747758	0.283680616624075	0.168097714314320	0.416527382898229	0.494080408533138	0.198060126408565	0.427860761850396	0.496552879958101	0.325363486208366	0.143017835253363	0.360662037158470	0.0225303387756767	0.183785234281358	0.122946697461233	0.197160231289962	0.444385264082898	0.496229750155160	0.349866243178395	0.133210028681184	0.0394781275229538	0.241475617979613	0.0489381710719602	0.404984721004667	0.269170280662259	0.484703985443104	0.404365012509531	0.325698713863575	0.115600483697667	0.107047788464692	0.0960276521674801	0.498964041027903	0.494209399309701	0.162891643398980	0.109141312399645	0.108113962820446	0.108948451880309	0.388705397045927	0.467157731984114	0.246042342671338	0.174094581436063	0.207263953876688	0.168248273526432	0.0129377183268837	0.306276939248647	0.402411811384404	0.115134174881993	0.397886727072642	0.0290405780104751	0.170264859307121
0.468061775416710	0.141862688492783	0.410916183253282	0.217646406932026	0.158581137298790	0.270241128340711	0.257877073228804	0.245376785299714	0.192779425738470	0.0676803078172474	0.257948619894994	0.281854369602700	0.254475916079086	0.154777817617632	0.427758737268677	0.362510306804974	0.342892140112356	0.131007263967650	0.0428996838859645	0.155969238010250	0.336658935210761	0.462560424579820	0.0808694120092464	0.458734995656720	0.0955797129487720	0.275121667621278	0.189548587982421	0.238668375879604	0.0996061253071173	0.131365219301663	0.0920571877006139	0.0840621132551221	0.0102713844051130	0.264390137159949	0.117804782873969	0.0358526023074912	0.0415170939648221	0.334657774175654	0.0998974504116642	0.429148473137574	0.471564586636344	0.173366150370149	0.279440552670935	0.0403172466566372	0.347868634751804	0.127523677593224	0.231196491888072	0.244558398456959	0.0774592227181289	0.408635321265011
0.499238999730443	0.339051682881622	0.336209367249855	0.123837504007327	0.282841117847060	0.306213616710247	0.102387673335963	0.397232081500959	0.127173249178071	0.0495808763426345	0.348279525939485	0.140078862602319	0.102726108152547	0.460683326465275	0.402793462628790	0.280804815396952	0.378175742437189	0.314005594057506	0.420407867631292	0.276578746760751	0.0635473169325476	0.251850193855258	0.358312620574373	0.0197116807716347	0.0155680001251617	0.167711192764100	0.0868916669118358	0.0606438953978514	0.184777910503138	0.0382595516657508	0.307106068736246	0.0704230340678434	0.252027357554707	0.192363153187541	0.143458191679708	0.491530362699010	0.430253262726330	0.00524730418993497	0.122906096900413	0.132096227165384	0.245245197134487	0.0947677430036329	0.399640328053742	0.0359131651776356	0.311692893082555	0.374126407128600	0.199731630341441	0.00617356648798989	0.281744884013427	0.447607981981544
0.0209077683130393	0.340947308919917	0.154430365693108	0.144868574921190	0.134631771947096	0.477555849695907	0.109818211975573	0.217294282355374	0.129790454283912	0.440911850543811	0.249536111437790	0.00422682530651330	0.486797181775361	0.329467218833278	0.00396389530156960	0.0136201230880550	0.373970959578983	0.399739896541814	0.00884664370771210	0.401185712619305	0.422410168453665	0.137616999606048	0.0221135430899957	0.0271530761203927	0.472013415866624	0.293327354443471	0.0376302833191314	0.0696496225427546	0.426983217054457	0.216053756194386	0.000564266117066503	0.219130462441924	0.427199381560229	0.216586207067352	0.358511745392728	0.226771329836069	0.0500125656505158	0.187269401582365	0.174474758501403	0.461916670402143	0.113928257896812	0.316405680175539	0.132276404085636	0.438178080841446	0.220621800372179	0.484237748724817	0.422607443255458	0.0541039312057778	0.0494718609730280	0.0402163703760066
0.422447196414467	0.135921316942367	0.138580754857464	0.379579238219966	0.482486948667123	0.485259194558980	0.244129672636572	0.158376561472149	0.169138717535207	0.260066786364127	0.0690903496905598	0.0235288869014580	0.258550189708810	0.124057068565556	0.482288426908706	0.214002051721215	0.0883483128363871	0.357421467620064	0.104822389384684	0.369927631702571	0.298454618684269	0.0820525710156247	0.141275827755494	0.453802517813971	0.0497986411117452	0.247781456936559	0.0338668059166553	0.340677445856583	0.224749490925981	0.353880918337380	0.496255428675542	0.0764527011126676	0.202097612906771	0.388194527511618	0.185771904418917	0.324315536623709	0.475801278652516	0.496662254547948	0.255854477675517	0.0369820734823152	0.127070818778736	0.253758947491727	0.240403400307958	0.0486453079734280	0.274406638813109	0.340070712130176	0.0591695479828651	0.335756656754875	0.166298612510794	0.0338110724337413
0.136716793370550	0.259477010686495	0.470543456522820	0.250778920521906	0.305976204079078	0.0224216515625227	0.371518100676576	0.140372085042464	0.417027339514704	0.182136042235440	0.397928348066966	0.176736068736966	0.429388285122146	0.207863098383654	0.498457161045559	0.0433084424053885	0.325365072978330	0.349197719217006	0.496503675969139	0.0275348828930917	0.440272679534258	0.138614554345518	0.247566266803416	0.496761073390454	0.387317124965289	0.106904650135171	0.228498139516124	0.165316138155387	0.267375926411052	0.450573286822730	0.210300691460255	0.294256398200521	0.401449098602403	0.181877384267961	0.441572917944297	0.154790506186937	0.134095609787624	0.454059626750243	0.441659982015076	0.435877317847024	0.468237302314926	0.285811463678436	0.443645093708424	0.0557490780214284	0.283716200487728	0.459792779138087	0.426947690261106	0.259984166600533	0.150423156936479	0.236230491820133
0.212281361690329	0.0538588080751719	0.283838527243584	0.471134574811229	0.0205828769862417	0.135403243318013	0.192669804539363	0.304204396868625	0.182881052174558	0.0895956065951742	0.176586270745669	0.140515755692600	0.0559200507134611	0.186059661617598	0.0199634090479952	0.397443188925616	0.0344114948776056	0.424699407611019	0.355127123074766	0.425961471246152	0.340049599525473	0.447878880826149	0.379047675826324	0.351210959578017	0.447895626185398	0.256126999845473	0.0197260137559747	0.0616702183180770	0.421316065007764	0.184754469245994	0.0456362760885751	0.425729284440719	0.0734588428752712	0.241726895539549	0.331670926116786	0.321917465917824	0.419522105105665	0.301560545348650	0.0487673339803701	0.154149493469710	0.376687268683067	0.205936730473523	0.464760644689479	0.422991326747657	0.0723849856304657	0.0982197377067429	0.390367856171435	0.0455816190741317	0.0741258375221843	0.375847230922846
0.120973558386673	0.198052521553405	0.196640606244822	0.139771569637130	0.123541998871962	0.292160736430685	0.250163200271839	0.212377865261558	0.115475303857310	0.0210106084075988	0.0558536007835787	0.282515552344699	0.279878892647289	0.417178571211081	0.365570145972177	0.407893837488517	0.171094652851772	0.306142283639892	0.0624439350223781	0.481931676687600	0.327700793618774	0.181524681995641	0.310765188601856	0.0701757993903160	0.496374571353072	0.159745383835149	0.416100668268548	0.361015291825549	0.111408877372538	0.157169781122531	0.0322119494117719	0.222279644923031	0.248605263534152	0.448328071632383	0.271935771426531	0.403605582721825	0.123194816807597	0.174202652141476	0.497546045313682	0.305605236315471	0.347113421522095	0.272993290947388	0.471632126105062	0.361230953932619	0.101981936118863	0.121691938806987	0.211461501127824	0.129273034651320	0.0790459501267947	0.0127511861560259
0.0905724165193512	0.162704137554210	0.325821539920970	0.267649892295253	0.298131359929655	0.492461360870155	0.368457018810838	0.407376547589198	0.290674715269514	0.0426200565614568	0.329081572130197	0.275560973391143	0.0955498488955753	0.490875733968786	0.101084205718386	0.0487568934797745	0.183222800462881	0.465437596268799	0.213773083113516	0.271498051722544	0.0934609637328620	0.229220206162309	0.397263228140620	0.256978892955167	0.168195209958516	0.419921870824704	0.0512118602507486	0.00720641326292948	0.498982259817839	0.113818083291235	0.121464328095580	0.353967321784629	0.328581355382414	0.423160382367340	0.122610553859645	0.301885819889648	0.137236796266805	0.256669781939107	0.467803057393215	0.301167888642978	0.407128157859833	0.258213061026968	0.207665662060857	0.405116833948047	0.333359000370879	0.183935357535126	0.101297960656831	0.00321665969378648	0.145183760915005	0.167978364780752
0.137368629684446	0.125464379246232	0.0626110391293757	0.294641354002922	0.244474106266455	0.398893046315590	0.207813457585848	0.0766186689785395	0.377636058771022	0.134995607815111	0.224937799044493	0.152448618675813	0.00598508127204939	0.385660154223635	0.0492541037492242	0.111131396354605	0.0338541742869225	0.296997262102820	0.298498236523536	0.489848274989729	0.351209394641611	0.163202518842210	0.130807970892439	0.280894574798718	0.117925231031508	0.0374750755143692	0.304458612846611	0.496378397445571	0.00812788268388826	0.193523691528662	0.169504156083566	0.0870759441550486	0.193796220735947	0.170074670222735	0.497470205883584	0.496347979151404	0.156528800986825	0.172604274984450	0.139066729041911	0.310657615670537	0.346876367326386	0.230721254866734	0.0678902618754926	0.0117647531373971	0.199029575450324	0.310131357733840	0.0973335749326605	0.00684366859968605	0.0719471327541083	0.400524375226494
0.101333761039163	0.363093167596246	0.230950749307868	0.149930158756466	0.257267948070401	0.350405189884347	0.0913808539037760	0.159397802297597	0.164734497451673	0.0299316715395697	0.323349654946567	0.179138511800088	0.308453925686060	0.0146153712931500	0.168739906601328	0.0440292937910402	0.311736136501235	0.109896331087331	0.184115971595056	0.270790187634407	0.140399418424698	0.208920562936582	0.172977601032658	0.152869975316669	0.0550063707752423	0.331660469319918	0.478186418312709	0.0784221193307718	0.208450688781668	0.0495599699147907	0.0270917392529138	0.347747281588731	0.141093712597228	0.0494868328644855	0.121049474497014	0.397799374948455	0.222686159815673	0.462700703117467	0.401381641246840	0.449184329891735	0.343538501159442	0.423448800126907	0.291941969887757	0.395295539634357	0.221641792271623	0.237518634916329	0.338279347748103	0.451312923365826	0.0507085738851569	0.432337591645546
0.117605840725780	0.143028775495438	0.241217052571058	0.471840682333090	0.372791928336608	0.0923257179120507	0.492825525180307	0.439529706793425	0.108337399930115	0.434385518697358	0.468198188805866	0.469526020566985	0.137370570083729	0.237335193918411	0.308098173127162	0.229523848138624	0.477240269859205	0.407093596222144	0.0870887641688796	0.260305802361503	0.338896509344462	0.440817971684411	0.422351164560010	0.265045315010387	0.173582534040536	0.246239789517087	0.370919013208913	0.427890900594616	0.323567576077818	0.414413689030212	0.0552969971970654	0.0554948231762185	0.153936064814001	0.175652330316011	0.253768270092245	0.110515937955844	0.302352947259887	0.440070659809629	0.379082613495537	0.453487650499649	0.275253054634398	0.417713257520661	0.218373876149074	0.111551934716125	0.427356391446328	0.468286322591876	0.361559813243408	0.499435256842620	0.312950358406646	0.387114028654881
0.390292049347132	0.114562188382283	0.189040646993426	0.201959627579419	0.457365313348791	0.354792791840867	0.336991965289035	0.171871757651547	0.0376088153671488	0.203530624623705	0.418436645853641	0.185735613763712	0.196610506893047	0.0199528236838807	0.363598309690993	0.120252404335575	0.205329948711894	0.0890519163888242	0.444621630477070	0.236187591718056	0.110717131383506	0.489604521042171	0.197950114464442	0.0767648885337280	0.260348381351242	0.263990836365664	0.00251277694137297	0.385080274948273	0.464812109383882	0.124377816984727	0.210759292689172	0.00787620463261401	0.0902014017493459	0.298835208843153	0.0864787673669392	0.134319228267071	0.271412048028612	0.269121599552819	0.160748936356928	0.257649838323365	0.430790398381523	0.233811555010915	0.138557602177192	0.117232847443231	0.417628306854065	0.0582338227529045	0.378009887542953	0.195877376150647	0.434965184126415	0.132359017205514
0.351593154997436	0.202861427829502	0.210906272869268	0.137158910506563	0.0627432083595016	0.355840473010059	0.476836673091755	0.424011819799135	0.184077210449940	0.267595505165801	0.137341537795981	0.0517676152750707	0.0588421540062291	0.298995718033393	0.434710369655359	0.0491669045187163	0.477428186898949	0.0819466359771753	0.158808501607111	0.265507347261301	0.241932552398643	0.436856104267086	0.389318463401682	0.0429725112711011	0.0355384559651278	0.239665480556566	0.0103663015991287	0.257256177148328	0.0824628540110879	0.381145463298664	0.102849736369032	0.0320990286896619	0.450570104597784	0.0670600636324277	0.241796005065291	0.425428259799082	0.0665037319985354	0.447969114114663	0.192941923924331	0.258350458790041	0.166593257455973	0.187586024709794	0.0267658576295456	0.448409323219051	0.237476178221378	0.314131254485810	0.0950642619065742	0.104854477331426	0.344679794894734	0.171757664102115
0.488019219498740	0.217298888112840	0.167471487455788	0.112346900549677	0.265035067695377	0.315936754988246	0.117206400320018	0.394557403200548	0.464033442996234	0.474926517557676	0.266934535405103	0.477070539381933	0.192315029866436	0.133574824596835	0.270759054995666	0.486877406992939	0.471754505500961	0.210550962952488	0.469248943907610	0.478624089841894	0.371773678880088	0.00955009259602452	0.0169905805770582	0.383093324004809	0.352640678565283	0.386339600114414	0.494247704212350	0.192257085002715	0.404705125902796	0.122586767974320	0.154895709102778	0.0210889877950579	0.166229987165861	0.216977217548716	0.148180329806969	0.236129677017930	0.0883283552972757	0.486899382984136	0.141059637031349	0.334736859805142	0.471045912744234	0.468921944888322	0.380774387275899	0.362713475180553	0.120175010036195	0.0384410788030066	0.0790117899741757	0.312275572543325	0.0391488411836638	0.102412814266003
0.461419472619181	0.143189584082898	0.433813520906675	0.134598499394570	0.430235975864124	0.367080147493868	0.0596384159202281	0.397684933591517	0.296871949082860	0.351214163343409	0.441109681727959	0.499479066477379	0.0398378315218856	0.103527158406880	0.316738100501672	0.144091453355547	0.442779255275113	0.394942159776515	0.159977612639907	0.426400698089203	0.496920499580260	0.434117326677226	0.172490742017079	0.457926869337495	0.149840524990059	0.427413968148175	0.246680362177515	0.0111553467466022	0.189498908939326	0.295928769685286	0.367074450820942	0.356299224502970	0.418875279345858	0.0684839054860983	0.445181411415831	0.375961294116209	0.0665073284414564	0.115475179087793	0.132554032622231	0.386959878634079	0.273289425538362	0.325491718747101	0.125453236863291	0.419140200635026	0.0397620707275535	0.289765587493789	0.412561311700770	0.322288515338576	0.353868553505426	0.471347423539584
0.350438481978770	0.277726723484903	0.343214234041974	0.115959769889519	0.421908787085405	0.179173875602492	0.341331801103207	0.298402827612662	0.417242111712239	0.0585031430169842	0.235504823733884	0.0280426753469273	0.118046258533145	0.126799734558088	0.478644843325561	0.0804598116569187	0.297264611269111	0.369151532207879	0.329168806471095	0.467974675981116	0.204678540288954	0.367026950556843	0.371374205371134	0.0753945545224811	0.203731604745107	0.252633901926599	0.390265704062690	0.385512338286608	0.392874104275629	0.141222088232319	0.279597289312811	0.115613513516983	0.107637599077245	0.226859426256803	0.313479968096818	0.431412191661694	0.237473375729456	0.0925653421502529	0.376779630198691	0.0149943792828610	0.479458359589785	0.191087650295829	0.175304937438401	0.451532341204110	0.197189378807756	0.441143733689809	0.277023562881918	0.381551645540327	0.0741534564530877	0.255164953995836
0.487788511091169	0.0817691856265779	0.437881075459799	0.432237689912742	0.354052584346792	0.0571265392152729	0.145639369730270	0.134728121514652	0.0186251219645427	0.0934867566899155	0.0894474641155206	0.219009845897000	0.355223769809414	0.424999036701779	0.129102035255023	0.111112599953502	0.465641963768939	0.0158693703399598	0.444530214738920	0.465730245115843	0.0231542330573367	0.370932019663904	0.217667944111203	0.361244489816332	0.358034912271755	0.0877639234572540	0.345343890252709	0.105811816514781	0.300169072606265	0.236961354494256	0.229473674759538	0.381983167116843	0.175550361318149	0.193010379055298	0.367266812648372	0.379205708016676	0.403905443703624	0.158114879970313	0.217388520163956	0.374684537407519	0.0736792409124690	0.443491778968067	0.257243438370725	0.286760774404897	0.483469158769255	0.204259531634276	0.177947219389548	0.0585267696987670	0.0463303998770544	0.315199716218470
0.165533684141018	0.465944796154760	0.409734033228957	0.226530702232072	0.403651262416563	0.0770725371559937	0.496452957366713	0.475808734174813	0.250954102034348	0.380967942258919	0.272854943236460	0.0382496536809238	0.225280865047891	0.152465736117721	0.360391961058943	0.164620600905912	0.306835639195492	0.498784698682446	0.437326999981378	0.231750717047711	0.490821209261076	0.483397286601423	0.110083618830066	0.00138074023459445	0.445576642073201	0.320588766491346	0.000494935942609909	0.438599238364680	0.483092024241672	0.0647403047427327	0.438097305827488	0.466652349081497	0.420875900152675	0.368829314529763	0.367337886194252	0.223657126870213	0.138697345216097	0.00628060615116494	0.259501184200563	0.450689862071475	0.390461152460403	0.0153696344195241	0.329187476702198	0.365180817200575	0.465588807329784	0.133705343488422	0.340909992955845	0.237676396333385	0.214504231164724	0.300693876067088
0.196659989341021	0.462799720875689	0.0398832497869323	0.439252640951275	0.134583438040000	0.0613105195738391	0.367969829091985	0.402166507838188	0.340702890346466	0.487572408444719	0.258669565731689	0.481464254979711	0.189751223419092	0.393807636762359	0.479453290766924	0.270913206022305	0.342281650277902	0.491341372083315	0.0684514859632930	0.498345974966473	0.123758593583421	0.333804726231128	0.243786705938621	0.139926480706750	0.437009663092229	0.000889529684188206	0.175144068279797	0.0806065804062784	0.127254564634827	0.00687343829370213	0.237619724910143	0.144533499233342	0.194863581602024	0.423568322982825	0.160121852826468	0.437970676449340	0.311419527755619	0.392211520148153	0.142215942861158	0.444638940593897	0.0225387232563245	0.178576070408539	0.0565970844907199	0.352797088792992	0.0664898591962297	0.00325985338385137	0.269858818967311	0.200054716749617	0.0314955372070144	0.462199950637513
0.310874224265019	0.0617105729906959	0.454209564950951	0.173677206128695	0.128436324654681	0.481983531026838	0.220422907025503	0.0185376029380432	0.126739120174988	0.378672742874685	0.109896707661476	0.493004241669686	0.0263271522463135	0.102551776442663	0.00805707912049752	0.224484988754307	0.127941963429724	0.401599667932466	0.249038674978248	0.0251846676226503	0.491540589926881	0.324862700661832	0.476605504261473	0.0142516212725861	0.400816375296579	0.263224552099501	0.271128214281607	0.448967875487784	0.250328100338912	0.220211369316790	0.00425729007979470	0.350055670521745	0.204227423270809	0.0170279333728918	0.000827202002384675	0.0863975142138339	0.226824659816847	0.174804447737795	0.196886152890298	0.186665586437165	0.147661923394771	0.117452144077821	0.293256348402812	0.322620451819710	0.117434789578781	0.0381472360640998	0.498385157164016	0.140874552777484	0.0532684570360436	0.0518847242221420
0.0693820137081863	0.182576705519611	0.0781342162360537	0.438997521137886	0.158028636403556	0.122653418882509	0.0661407097917581	0.305641234284628	0.403033380781018	0.117812685839494	0.299257616091509	0.382123202424647	0.437013418861081	0.487056518772878	0.459579843985066	0.240572238303844	0.278096801914019	0.286534668101548	0.00301999247521445	0.112813940947583	0.206740068974494	0.0175274941548287	0.393842431711226	0.307181078990587	0.389437679800898	0.134261347032257	0.0221706848114500	0.0807218190221080	0.0205700869726745	0.0755747557833240	0.0563442604437269	0.404859195213709	0.107431900150071	0.185440132229010	0.225577432681966	0.207832578511795	0.133154633950393	0.292744144555439	0.0620246555904671	0.446219286944568	0.447385708613198	0.232043111928288	0.341083407644930	0.393711321684131	0.121617352106355	0.490979914214992	0.0552174847687797	0.404112509183150	0.0128335126828955	0.348134070517474
0.434168664062778	0.183152381869207	0.405848392870949	0.0742712587408055	0.228628854591732	0.118764961352111	0.314565919208234	0.193303842316697	0.175604643131713	0.0133554814919598	0.148277132700128	0.260404477980590	0.293591797066318	0.372677177378741	0.488064312897440	0.124296739841927	0.210787869711907	0.248505877479135	0.256998381847068	0.395394298067972	0.0561554660161834	0.167434718734559	0.439453319380459	0.154045741837931	0.336917460266544	0.255457703176158	0.0572716286082228	0.243457097053448	0.452480249911407	0.289830885029024	0.00978223138662732	0.163455839257375	0.291664326038646	0.356901825005021	0.137139790202287	0.186826858809520	0.184955009855841	0.372327824227813	0.0579922854641012	0.422283130851669	0.0183013926595553	0.488146179553532	0.0235518299385421	0.295808463305871	0.280788979985269	0.392966586575378	0.310209583310808	0.0320142171531592	0.331002183193222	0.0880254507628118
0.166256325932569	0.402015949612912	0.337641213433150	0.298720890474123	0.160593437272012	0.461377516020239	0.382319953374329	0.328490353718909	0.0941453358558280	0.318732062127852	0.161196898162808	0.312855883277470	0.0229628126537320	0.280207355010301	0.444876574978589	0.326690545505523	0.144514845988192	0.417678317196767	0.381730029854342	0.259007352994106	0.212522844125157	0.433998951397484	0.485219289954451	0.247006064958777	0.376098017185607	0.216776280240452	0.321207713083444	0.324400817699792	0.115244320646506	0.160338542555754	0.346430237873498	0.455545352567395	0.440614492258239	0.102057593775768	0.00195163963841488	0.190782091916273	0.0502757198166680	0.0793680764182275	0.339142836084852	0.308504005345073	0.473925124362793	0.351711275068734	0.372759454194783	0.0784226673669020	0.293601172245281	0.210724780457667	0.135621043058159	0.0929977924954037	0.477636282677904	0.314091144045771
0.442150981271885	0.284865678570032	0.161047488073804	0.131227815554952	0.191954964393903	0.00871555547868735	0.105417018868900	0.447670228516777	0.442006292998710	0.346122861903351	0.234491189341858	0.0260053048094009	0.123507342321069	0.366973327906175	0.306690846825270	0.250960209279237	0.227278469461817	0.460254412732484	0.408048096370614	0.189492479212965	0.0246169336598042	0.203914398913911	0.404322943760501	0.0991878423626864	0.142825650863180	0.427139463432937	0.442345851613461	0.180009590733359	0.391824960491994	0.397308705206065	0.203562347676861	0.102690056109346	0.443806625276249	0.0918308180156971	0.478711613586378	0.359605547676779	0.283664563489473	0.127916321304960	0.160304817159190	0.415792089164119	0.0843412730033581	0.406223332759641	0.0487354343180251	0.379984760690727	0.158751048034949	0.174896384623552	0.373760638103712	0.410426852568219	0.402847468540952	0.0521943506331666
0.147641476577558	0.365810135133119	0.311923217571625	0.156597110306515	0.301636871465954	0.105182096212712	0.382712580485475	0.000970165521119282	0.326223549744102	0.176649296168020	0.407283717697026	0.342810644198520	0.274029912621816	0.399185519321410	0.438198244905164	0.00680032636488359	0.337557724847786	0.450482550616853	0.101973808066047	0.327856517988246	0.134307237115214	0.00741004743079721	0.499733261439126	0.485182412503548	0.295363538321670	0.127153975932838	0.244448633849564	0.323362018988455	0.0193608457247691	0.00578055078764839	0.326355787958636	0.00623296035824800	0.489891597868982	0.307664840555441	0.145539442295884	0.0272802626482541	0.325277912172458	0.427867106263048	0.230621508362571	0.426581549171786	0.249070458238068	0.403527276026132	0.00512669756053719	0.332802917382526	0.0610239913244598	0.162966207660238	0.325172341379275	0.131283920319443	0.214489724152524	0.395296178256983
0.476017639887831	0.155545274357311	0.362512863192370	0.0956261243107573	0.494044173699396	0.251221423952800	0.412071380880169	0.444842456710123	0.395700651647145	0.267965120740896	0.348246591799174	0.444993119182047	0.0429993310445035	0.216189008061276	0.467941877201140	0.436914317308596	0.265769419004244	0.129465613902988	0.406722883592594	0.233348796762872	0.205673014576473	0.315141319572569	0.330913912339526	0.485306341022223	0.0155199334359613	0.0757599999960527	0.392441394655912	0.460686101750693	0.0673663708617031	0.0264682852102642	0.0969814942436538	0.215848381412316	0.145543916993920	0.185345626270086	0.400511920947530	0.119237537385503	0.423645368849854	0.0846370094622399	0.229774411252297	0.0816897554792060	0.144373427501116	0.144494353995145	0.281573888543464	0.123493975479637	0.114606886471005	0.100331095989213	0.120762360800266	0.00366395592187196	0.257587933991488	0.133869312710867
0.179149453668158	0.499945139058878	0.135903870894333	0.237254485985066	0.0286410307393323	0.258335996382351	0.448842297883217	0.275944511408677	0.0388523114116831	0.427982236400960	0.349554113803818	0.180119665506413	0.236222946774677	0.0900470935210616	0.232466615327692	0.263645944965936	0.336824601318908	0.371446120879859	0.378003726835399	0.414515258646479	0.250476455361242	0.129337097269567	0.0523191014760306	0.00119396054592918	0.171611862283654	0.347371297891604	0.307841353796011	0.492691441616769	0.400600155823029	0.449578208781347	0.333682767121902	0.235635027048311	0.0229630019451981	0.282261943752812	0.398481220826769	0.410087053883259	0.122461339043449	0.420380509568407	0.341274247139944	0.0733417169171585	0.449416089988133	0.0811863149636869	0.0450416875983178	0.0776276694839283	0.420979822163427	0.116825924414086	0.0571301091425846	0.178186914667241	0.483363052115727	0.205770076148539
0.269518367647270	0.496021759446592	0.361114056025622	0.310011926924050	0.431651736227385	0.432757527241861	0.0744121857810663	0.0701609588204104	0.344669621312428	0.116993722338864	0.0951568097971380	0.417094146984642	0.317067773382402	0.406665927607476	0.399436930076921	0.401072577275265	0.261389319827465	0.268767238245829	0.118480863199509	0.210419256453501	0.430770224308920	0.237700701286738	0.378941908423173	0.0563555469150263	0.102541759149034	0.369364027823036	0.258417355963480	0.185847985683237	0.443923329736591	0.128525760872112	0.0259974074569176	0.486174720483546	0.453305044163423	0.330566308933188	0.302076223008698	0.294459871837468	0.0132181258118474	0.373051156906245	0.399400019694768	0.168691131407277	0.0116263927306336	0.185224624447352	0.474890929033784	0.134809012491190	0.140843734132528	0.000743066162422368	0.111117271114928	0.416769854456388	0.270716825317267	0.0688523475794950
0.306608596377342	0.267482558592432	0.197992642578169	0.178208977900184	0.188666530277974	0.466103119466042	0.0466628034876956	0.275684197860856	0.0719987799394742	0.250047155823452	0.460738309009886	0.168101181851416	0.226289256021871	0.0509359624709301	0.0881290673096333	0.407388286418580	0.188222900086033	0.280007149209492	0.145797240195813	0.291959746790830	0.246829482657763	0.229662698015822	0.198497818487144	0.0482306461818882	0.0521118521848404	0.378034961112557	0.173569886585708	0.429418744840856	0.395710525741092	0.176397656190208	0.0809502889840217	0.291563198347092	0.376357935350173	0.387871225532615	0.426041047078088	0.444010018952222	0.322949926603944	0.218566339859400	0.111991392655310	0.183166681544001	0.164911417856078	0.0819130024900374	0.127676345947187	0.190517466665195	0.0740758431053377	0.242354444577489	0.428538698751043	0.481570121212094	0.475414808257373	0.256956585229668
0.401060351862935	0.228450943408991	0.157719469484215	0.0221963108917087	0.0311692351838122	0.453654218270276	0.149326516047696	0.0500762130084100	0.278269059876577	0.399300040846176	0.106626048528960	0.0528530624528966	0.294544987704707	0.122425025486467	0.0469113042643438	0.246465959201571	0.137427378408416	0.0130430158140566	0.483174504084319	0.217314456156329	0.165369942932326	0.0747534956254480	0.148422933788026	0.416236272625583	0.350378545523624	0.295346559159608	0.143129311042761	0.0807175244370076	0.0349540277920029	0.00797492403519834	0.191859711830608	0.109821767888746	0.311007404009427	0.315071207910371	0.118705165408243	0.466364508423551	0.424355007735762	0.220600318503938	0.119522401559417	0.408135086270323	0.231016902089404	0.443407668844902	0.308675479077532	0.374941619883297	0.288147922463662	0.00738558294690656	0.0356673568790504	0.471897811717539	0.267804510366734	0.0228434037687230
0.347681075060103	0.206152368433233	0.315446126344704	0.00124283725790314	0.0584195390737175	0.196245854375130	0.388503964118576	0.0227823181393158	0.149974453302893	0.312595191061643	0.434079833225719	0.319656855543355	0.136491023958503	0.258325208109553	0.145346743664776	0.458628752387765	0.431419966717727	0.372655033065684	0.277981172746544	0.115311860181171	0.300698007536446	0.265110165696950	0.0486392923754840	0.173126776280924	0.206409789949237	0.328893784556706	0.0263090071548450	0.0182090985023116	0.423006509099580	0.259779004765025	0.0472320813075600	0.119085796135580	0.109107881367110	0.333210724457980	0.191082693948252	0.474876790566396	0.198906663914990	0.449143267802983	0.0153933992214025	0.259945941754059	0.379869892231704	0.0550915519218003	0.499107045221297	0.0989922664478611	0.0358950627363434	0.172167195359983	0.231296504797976	0.243817039768894	0.378788482098964	0.323073220086362
0.0957383625850083	0.396683232025520	0.359211039479217	0.231017590532982	0.0196798324182440	0.277002083558836	0.0120385913331834	0.396600985955946	0.283240673495608	0.324592651811186	0.475148165784444	0.226994465564836	0.388385545664221	0.391303619503630	0.0535791845649097	0.454202253105358	0.300148236498557	0.498028336310871	0.253570875483022	0.401784180215760	0.149029749836864	0.291887681192038	0.367982574706655	0.117773857786537	0.427172530935892	0.408946193469025	0.277238136538599	0.295339077828651	0.0337029074507796	0.149929049400707	0.361191782715940	0.477512711968788	0.352704329562924	0.0316791943185010	0.214316105130298	0.411196048945932	0.465315709514366	0.304955596486258	0.236250658266975	0.200856574145962	0.0914211274666765	0.309651451514225	0.271823453734259	0.484613565757526	0.486187376561114	0.367246184615729	0.432553429251030	0.00478537253490940	0.295082724375242	0.0982404440345761
0.275552883178657	0.0659207834908418	0.265785167617285	0.0374372216690628	0.449479004773617	0.397708096706435	0.143486821708872	0.197531244885548	0.0793145143455052	0.390858764249036	0.220302861260118	0.0939551092547598	0.462177774891824	0.0586952524638684	0.348856238324615	0.307938650991613	0.373488330635404	0.458748297291447	0.0841345780891495	0.425971451003791	0.0704291432126031	0.186102495603539	0.323333771373387	0.127738733379698	0.0228975693225973	0.163180802681363	0.478276855447281	0.410115785709627	0.0713135499973889	0.125632214181580	0.130197919134993	0.245666898521917	0.0761774552414809	0.0788039787025030	0.441852867534891	0.311117800614451	0.131953715014942	0.269408497928699	0.152052683177524	0.0138275910450653	0.426887412455891	0.181639520684955	0.143957158334333	0.0706277110926827	0.190673539312178	0.0572182368803095	0.0915723090156226	0.329612803136920	0.386421416993481	0.151806485070329
0.324542684062990	0.244336741034465	0.384926905987006	0.406748468087372	0.00521928204844552	0.451990870641079	0.161399265780042	0.105744738682434	0.0140403345174638	0.230351889942692	0.163431870222173	0.0471569440999221	0.336676686665973	0.115994717515299	0.413676755723944	0.405092943670971	0.357039261221571	0.342677060044249	0.0264695346598245	0.364292769708361	0.463856321949080	0.211202013595769	0.374496988603473	0.494180391372797	0.0356392818598773	0.0550987944182407	0.215289189332772	0.123934441356533	0.0321303206672470	0.0793772203517625	0.414952703897191	0.170458585231607	0.219583825785399	0.204779798562108	0.164144074366402	0.308098135424740	0.141129651316066	0.0241549263940151	0.470549408848110	0.241331814939990	0.456084019958335	0.0190650329716794	0.0374317998001013	0.0840689294365676	0.341100307156730	0.471931959636087	0.122375393643291	0.406237597092951	0.499590839983273	0.189035154830448
0.311607946512677	0.497436236163644	0.475181256585176	0.468923434000857	0.463568664222127	0.354709461828793	0.0105911299812579	0.0238943160504096	0.0830933536580766	0.0525812097982696	0.289569518286019	0.481995980328923	0.403311918398066	0.0919245190449406	0.359481049977788	0.482236434767732	0.105366758994339	0.454031301615586	0.0318672890179504	0.305009725220518	0.110853484510078	0.345976543587037	0.0163003274986475	0.345455216966540	0.164033725264398	0.0580143859202659	0.148433462876896	0.246741583815912	0.265903648476213	0.357956188895546	0.426923179588042	0.427426073694108	0.106106711237327	0.390502836554634	0.00618816703017000	0.0273618290434354	0.339583195438177	0.286546340308054	0.401212107891464	0.200821212472487	0.0636524521949424	0.0396042103714193	0.184503577937377	0.115721704202946	0.457378949568820	0.284420247799134	0.0568782875793557	0.261818599380692	0.203358552800627	0.384966572343120
0.410662945397284	0.214929382372034	0.237841533306291	0.0426132465125461	0.145022801921605	0.156618172147380	0.430557230918612	0.454016297154562	0.233682167341219	0.0927945700425471	0.129719448194054	0.263743716334919	0.422645450542133	0.0270883426943679	0.447828334845838	0.200395624452564	0.158356081587853	0.00207029949509591	0.198430220205336	0.0702759889491350	0.267078840168710	0.391816130008858	0.204346703190563	0.0909062935870336	0.292601912035478	0.296052757129341	0.0117202293697875	0.0168121016164782	0.442383433746426	0.311723478907029	0.153227710281883	0.365548063670405	0.309101045555788	0.472892109559873	0.224668653144749	0.246147731802422	0.240511526746127	0.384556466057293	0.183827587318345	0.257290215325456	0.238217065875974	0.138152105264443	0.0697925946045951	0.417372087095905	0.443043157613225	0.0634897042784444	0.0138685725658123	0.0128609990855814	0.469397360333430	0.191741097576407
0.126378647998123	0.402350063681842	0.111697987669076	0.497061344388689	0.386426518313373	0.00619800244306135	0.479240148281474	0.133588817216077	0.0672797159713194	0.0586451594733035	0.316604831773838	0.333719194599192	0.113603880451903	0.479366730158903	0.496091614265329	0.439918508658131	0.343200361300954	0.241277182864732	0.246424847150031	0.0494268394112231	0.207683089812203	0.0179442752844584	0.165810111287510	0.477848433043903	0.323220787599076	0.170782968386168	0.0994052764857462	0.459184281217045	0.293512699555824	0.381061773763655	0.300818125181419	0.0977882069322245	0.0606240013571435	0.403968876788790	0.374954278955570	0.161158038293178	0.405757470348619	0.240417170084298	0.0586045783351432	0.224706170562484	0.101250880397229	0.468539835402454	0.0639990839675387	0.455483370582577	0.333455730952128	0.355256917426397	0.109426672612684	0.0838560714510633	0.492828557073647	0.0147586781267459
0.0607229289594409	0.258620808471558	0.390901725972206	0.271258889986762	0.152134883195656	0.437908729109946	0.464452205459532	0.385588650423279	0.452779138931346	0.0845350460325569	0.245419469909116	0.0542075218968128	0.468431212895934	0.218568593698713	0.439569032840375	0.391584761556388	0.409328869372187	0.456066220301793	0.0943425924205514	0.275649463855567	0.0169354074334895	0.332557057470876	0.0904067313904826	0.493826196949666	0.443056053194439	0.0446985432373014	0.480134300906638	0.430486876502697	0.342109327970130	0.455923715062561	0.00936213742556957	0.451962616886095	0.496502582428959	0.110100912399491	0.490750510250466	0.249071665257356	0.467744317964866	0.450348530579592	0.122130000104427	0.0266404108537860	0.249150626750816	0.303770672908637	0.469268859508133	0.0144566803254459	0.307605803720026	0.107386319641814	0.315908622941434	0.0739231165253404	0.134163681871739	0.338887628522145
0.304320988358908	0.0990907315219564	0.138066020470271	0.109775639088203	0.439763537779556	0.475949942725854	0.476934359704537	0.213459164759352	0.357491374965912	0.0738402808173415	0.179833133441018	0.387427389090695	0.213697386025104	0.237738180647384	0.294585889678680	0.259026277659305	0.208405696452903	0.455382006453132	0.193188024842871	0.488858697630920	0.186909477363707	0.438078452633252	0.499232510604127	0.171427770026815	0.425799731920956	0.0678853499492030	0.237658125212909	0.342228632158181	0.132338269781668	0.203686095904011	0.236841290305934	0.475036408335538	0.0180695463926074	0.468469406798856	0.229513207569592	0.384026003655805	0.0217988151770755	0.316603712084974	0.383540163189072	0.211412888984328	0.486237706755517	0.181682956536345	0.222874956431889	0.138579507249229	0.0818552590010656	0.111987351190069	0.254565216299684	0.118243321345568	0.478707370533325	0.0652195363834808
0.185702295996765	0.155028742951777	0.0185091052094572	0.0526576886936747	0.124825870505997	0.0352133755098630	0.324611798590778	0.0147972006778176	0.409805196047689	0.171610796536281	0.448030993324632	0.0312682704106548	0.216022548442378	0.340431287457910	0.434565238159115	0.484740549725670	0.368715903035537	0.249177044927067	0.0251659014901016	0.120912389126492	0.123291866919393	0.0410109576397760	0.300980273818485	0.264772707995008	0.0114318766649572	0.277753561103679	0.257181943120177	0.285105800750598	0.311116996362807	0.460009629562389	0.471203198176287	0.172786739132059	0.136058675431657	0.0511250621610486	0.103722832314773	0.330822887085000	0.0973523120496881	0.241505446173508	0.372206423565199	0.0683497652145055	0.0622161001309707	0.342551855980999	0.350582319072807	0.169067500423047	0.193951907239295	0.212674145316532	0.0329326167936505	0.367996951000223	0.257768813789970	0.413043285890958
0.419823147482650	0.283714143049690	0.304987576336016	0.319800418928189	0.149776576046922	0.434590695970183	0.454538606283637	0.102738537747448	0.389217038093601	0.482963403044814	0.278954034219899	0.471906063511477	0.262887660164033	0.176886243646510	0.323191868310129	0.273679171138472	0.159654209060594	0.497615710979014	0.225023209914804	0.314172137412022	0.456320653356677	0.239187978220784	0.346792581206477	0.226300894756615	0.259425661357101	0.00330427690903984	0.117391024242598	0.107770541855158	0.246727601358947	0.271788960684561	0.113544181642401	0.0966961592433992	0.387966696467704	0.110911306033041	0.341712557234655	0.143383951784905	0.127737451709937	0.0180611395394777	0.258963883348270	0.0300544744530331	0.249880954846706	0.0266895145037634	0.140204675874352	0.0165739602499091	0.212555542244649	0.205452832926992	0.0569583216200816	0.432015829162846	0.140330981646781	0.209646928267382
0.481550878943306	0.100750849694814	0.107840961289987	0.138398200099199	0.119779244148021	0.160373605645807	0.0961058623610300	0.155277049499468	0.0636443567819330	0.112023791327892	0.0505726110106556	0.120316022964803	0.201814150082249	0.352568715003968	0.269082549082024	0.00758690840364967	0.0671785672541782	0.0486439634539724	0.239439343757260	0.278954103805316	0.117331409348132	0.149272603715262	0.345562454802032	0.170479979936999	0.140451960365033	0.428465014117910	0.385219938757266	0.224470158041641	0.458976684694890	0.103570511017008	0.199893367603255	0.118633815474003	0.436012434830132	0.0815084905968012	0.00667706504172794	0.200555514441359	0.207794547125717	0.136928771377141	0.212214181043422	0.193325698095427	0.145993308499378	0.457094650324875	0.413538046242295	0.249275418344093	0.478835519071791	0.133540082103923	0.414965094369397	0.221725851549667	0.00178122775886885	0.198536728279681
0.376037211384718	0.304672801274315	0.396590128481027	0.190790041912411	0.221945685000222	0.155499104005440	0.482085655824362	0.312114075817121	0.0718021228640836	0.147884701265126	0.477678915580636	0.474118167884144	0.0492459670535277	0.345484053276844	0.0130799284030392	0.0424083623944957	0.0414710204362169	0.176964847965990	0.298151391074201	0.492279805205200	0.0954688284837540	0.461010556447813	0.266149624276814	0.373867153943761	0.365024643509633	0.319989976629445	0.0751163014113294	0.216274113342905	0.376219402269467	0.0698401182934056	0.155073224074179	0.109859440881400	0.470738555804793	0.483627221520921	0.258996619514261	0.296210202988328	0.243805945061281	0.245652152119725	0.361284996638115	0.0301210825055057	0.319389007212445	0.295405164658048	0.440416982384594	0.200086347239373	0.428259838175866	0.204070528349126	0.426406155813027	0.270692921163694	0.428815988033292	0.235923836904886
0.488862195579397	0.489078370130182	0.495581911284707	0.309923911585353	0.108652852841917	0.0639915550742842	0.122151079240425	0.481631598611922	0.112374765452902	0.148505307950092	0.255350895926690	0.179235906219522	0.0782988101615166	0.478288676797357	0.229255934964289	0.341814192027036	0.0125281102254410	0.345491219611067	0.314037449603153	0.0670291345785889	0.271455695493732	0.293901439594111	0.358168255510513	0.0557196728002375	0.176765051429136	0.350645463449696	0.474254550059880	0.226858358885525	0.176901170580142	0.146260722705943	0.0783643958817125	0.435196254083209	0.0516092081442374	0.199167790048752	0.382887209971352	0.0787459839285200	0.340183022841469	0.155667797873925	0.108393220361569	0.215546431930453	0.425204720881704	0.134177777417427	0.426350003657011	0.396549700751853	0.0712229525470877	0.291817377176730	0.399933265236195	0.159866184616605	0.274236484331514	0.383181921180987
[truncated: 191 more columns]
