# Supplementary material for: A novel user-centric happiness model for personalized tour recommendations
Source: PeerJ Comput Sci. 2025 Apr 22;11:e2837. doi: 10.7717/peerj-cs.2837 (PMC12192884; doi:10.7717/peerj-cs.2837)
Supplement: Supplemental Information 3 [file peerj-cs-11-2837-s003.zip › HM/pr01_10/pr05/Distance.txt]

0	69.5414	52.6592	31.364	33.9404	19.3651	58.5849	46.2792	63.3767	31.2063	34.8191	34.4636	29.5685	38.9826	38.9428	31.7028	69.6334	40.2779	19.4463	63.8762	19.0805	62.1965	60.8701	39.2828	42.0908	52.6425	38.5094	47.7512	27.3048	13.5792	10.2849	85.9837	28.9653	41.4224	33.674	8.96941	20.9125	16.7676	112.757	47.1845	56.4168	102.717	64.7836	30.309	71.0308	88.9943	77.156	59.0125	72.9239	29.6016
69.5414	0	103.758	97.1056	37.5511	85.6715	99.7742	106.197	85.8918	89.238	98.7831	43.9128	90.8002	104.654	97.4846	38.036	3.70809	79.88	70.2789	6.60945	58.7667	29.2611	34.2861	80.7348	92.6834	121.577	82.3087	94.8685	71.1467	59.7213	79.6259	137.207	89.9798	34.1166	87.307	65.4364	66.3828	74.5232	139.745	25.9722	92.9343	122.447	130.778	82.6031	62.714	109.891	92.0253	107.443	24.6502	96.6886
52.6592	103.758	0	65.2078	68.0591	59.8405	105.365	15.449	114.931	74.9588	70.0117	83.6611	70.9448	68.9699	15.8414	70.4563	102.106	24.3552	37.4491	97.1538	71.2202	108.114	77.6541	23.2113	87.5288	46.9307	21.4659	9.31279	79.1115	65.2352	47.0841	121.775	70.8642	87.4136	19.3193	61.599	39.9505	66.9104	159.598	77.8223	20.2311	152.348	84.1102	23.5914	123.082	139.139	48.2114	6.76545	116.394	33.8138
31.364	97.1056	65.2078	0	64.3105	12.1	42.0455	52.2822	57.8823	14.1275	4.82617	55.4009	9.59266	7.7289	49.3953	60.9982	97.8393	63.6656	46.323	92.142	38.6482	82.8249	92.1669	62.1127	24.9126	38.0565	60.3978	64.6021	31.1551	37.4886	25.3705	58.2159	10.1837	64.7597	51.0933	32.078	49.4726	22.8438	94.9737	77.2984	76.9199	89.8059	33.9699	50.3593	79.0685	77.6403	102.254	71.9267	94.852	31.4896
33.9404	37.5511	68.0591	64.3105	0	52.2585	79.572	68.9827	74.1966	59.9484	67.0137	26.4171	60.0953	72.0392	60.2922	5.82132	36.9043	45.5036	32.8562	31.2834	30.4511	41.7006	29.5615	45.9401	67.215	84.5237	47.0656	59.7111	45.82	28.1392	43.4033	113.381	59.3329	23.6756	50.4603	32.5571	29.1285	43.7323	129.055	13.2581	60.7933	114.965	98.2124	45.7254	65.7354	101.102	68.9865	72.5423	48.5743	59.3253
19.3651	85.6715	59.8405	12.1	52.2585	0	45.5618	48.8634	56.8643	15.2299	15.4865	45.1565	11.7881	19.8109	44.1567	49.0829	86.2565	54.4984	35.6758	80.5309	27.9741	73.1429	80.0831	53.0984	27.7584	42.6294	51.6546	57.6818	24.3533	25.9547	14.9768	67.9303	11.4791	54.1158	43.5079	20.2941	38.429	13.0085	99.9967	65.2982	68.9674	92.6052	45.9579	41.8832	73.3737	79.599	92.878	66.5982	84.9074	27.9345
58.5849	99.7742	105.365	42.0455	79.572	45.5618	0	93.6572	23.3137	30.4079	37.8417	57.283	34.5711	42.1977	89.6122	74.1814	101.944	98.4109	77.9482	97.1264	49.5385	75.3038	108.912	97.225	17.8397	78.4804	96.0942	103.116	34.1734	53.6325	59.5137	38.1276	34.5724	66.3795	88.8244	52.3264	79.4293	41.8221	54.5803	89.5115	113.817	47.7635	54.0252	86.7488	54.8989	35.8411	135.739	112.128	87.1266	72.5629
46.2792	106.197	15.449	52.2822	68.9827	48.8634	93.6572	0	105.44	63.4368	56.9768	79.8975	59.1029	55.1494	8.71251	70.1473	105.046	32.0107	36.1912	99.7087	65.3586	106.306	83.9923	30.3055	75.8923	31.6008	27.9185	20.7527	70.5781	59.7453	38.4306	107.433	59.1495	85.224	19.2589	55.1017	39.8685	57.9937	147.242	80.3937	34.2975	141.206	68.815	23.7904	117.208	128.391	62.7542	21.2794	115.76	21.1036
63.3767	85.8918	114.931	57.8823	74.1966	56.8643	23.3137	105.44	0	43.9671	54.753	48.3928	48.6565	60.45	99.8604	68.3938	88.6212	103.247	82.282	84.5643	48.1567	58.4729	101.727	102.413	33.7868	95.904	101.804	110.934	36.0948	53.8148	67.8662	58.7668	48.2911	55.4773	96.6438	55.093	82.5614	48.0209	55.2664	81.3648	119.675	40.9405	76.4432	93.606	32.6752	26.9895	137.947	121.541	69.2828	84.7468
31.2063	89.238	74.9588	14.1275	59.9484	15.2299	30.4079	63.4368	43.9671	0	12.1406	45.8594	4.68968	18.704	59.2054	55.6671	90.4264	69.2514	49.6137	84.89	30.7952	71.9185	89.1356	67.9263	12.5699	52.1364	66.5921	72.9096	19.2208	31.8153	29.755	54.881	4.38926	55.6285	58.7125	27.8767	51.8254	16.2865	84.7714	72.1705	84.0638	77.7705	42.5734	56.9496	65.3496	65.0394	107.357	81.7226	84.1574	42.3382
34.8191	98.7831	70.0117	4.82617	67.0137	15.4865	37.8417	56.9768	54.753	12.1406	0	56.2967	8.49913	6.60332	54.2065	63.4017	99.6821	68.3168	50.616	94.0299	40.041	83.1869	95.3202	66.7836	21.2323	41.2712	65.1006	69.4239	30.7654	39.5771	29.6397	53.5261	9.29504	65.8648	55.8825	34.5038	53.6255	24.2648	90.336	79.8307	81.7054	85.5441	32.0032	55.0774	77.4639	73.5905	106.899	76.725	95.3367	36.2652
34.4636	43.9128	83.6611	55.4009	26.4171	45.1565	57.283	79.8975	48.3928	45.8594	56.2967	0	47.9703	62.5577	71.9225	20.6308	45.5449	64.9588	46.2849	40.3468	17.2556	28.2157	53.3747	64.7779	48.7898	85.8696	65.0992	76.8477	27.2857	21.1213	44.3069	93.8378	47.1477	9.84153	64.4196	26.8873	44.4192	32.6162	103.603	33.1161	81.5263	88.8508	88.146	60.0743	41.0276	75.0815	94.1076	89.3279	39.7644	64.038
29.5685	90.8002	70.9448	9.59266	60.0953	11.7881	34.5711	59.1029	48.6565	4.68968	8.49913	47.9703	0	15.0576	55.1406	56.1464	91.8146	66.2766	47.1752	86.2047	32.0463	74.7055	88.9218	64.884	16.7926	47.4981	63.4416	69.2345	22.2785	32.1857	26.7264	56.5581	0.823889	57.6091	55.16	27.5927	49.6834	16.5515	88.6596	72.6511	80.7129	82.1346	40.1828	53.6505	69.5492	69.5271	104.612	77.7099	86.8697	38.0016
38.9826	104.654	68.9699	7.7289	72.0392	19.8109	42.1977	55.1494	60.45	18.704	6.60332	62.5577	15.0576	0	53.3694	68.7105	105.442	69.5974	53.1818	99.7571	46.0422	89.6471	99.8303	67.9723	26.6784	36.2855	66.1234	69.2643	37.336	45.1288	32.4057	53.0345	15.8363	72.04	56.3096	39.7794	56.517	30.2054	93.1078	85.024	82.0608	89.512	26.2663	56.0579	83.9493	78.0333	108.119	75.5813	101.765	35.2341
38.9428	97.4846	15.8414	49.3953	60.2922	44.1567	89.6122	8.71251	99.8604	59.2054	54.2065	71.9225	55.1406	53.3694	0	61.544	96.337	24.7521	27.545	90.9963	57.9624	97.973	75.6305	22.9473	71.7725	35.8323	20.5004	16.7981	64.381	52.1886	32.0905	106.322	55.0755	76.92	10.7728	47.8844	31.1694	51.9515	143.779	71.6841	30.5795	136.749	70.0719	15.1544	109.965	123.643	58.7635	22.5951	107.26	18.1354
31.7028	38.036	70.4563	60.9982	5.82132	49.0829	74.1814	70.1473	68.3938	55.6671	63.4017	20.6308	56.1464	68.7105	61.544	0	37.9553	48.8042	34.0182	32.2044	25.5075	38.0047	34.7427	49.0538	62.3239	83.5501	49.9473	62.4662	40.6908	23.963	41.6526	108.489	55.363	18.6968	52.2043	28.9405	30.7311	39.6304	123.297	16.5152	64.614	109.148	94.968	47.4986	60.366	95.2895	74.2328	75.2969	45.9825	58.8302
69.6334	3.70809	102.106	97.8393	36.9043	86.2565	101.944	105.046	88.6212	90.4264	99.6821	45.5449	91.8146	105.442	96.337	37.9553	0	78.0701	69.3432	5.75898	59.7748	32.6156	31.0887	78.9916	94.3214	121.306	80.6407	93.1293	72.6312	60.3643	79.6047	139.176	90.9978	35.8614	86.0319	65.9701	65.3568	75.4229	142.727	24.653	90.7327	125.569	131.638	81.3544	66.0834	112.906	89.0113	105.613	28.3559	96.2195
40.2779	79.88	24.3552	63.6656	45.5036	54.4984	98.4109	32.0107	103.247	69.2514	68.3168	64.9588	66.2766	69.5974	24.7521	48.8042	78.0701	0	20.9767	73.2711	55.942	86.8034	53.3973	1.85215	81.2393	60.0256	4.28085	15.1424	67.397	49.9326	39.5623	121.841	65.9193	66.9057	15.2176	48.1633	21.0891	56.8655	152.847	54.0957	16.7321	142.97	90.5806	13.7085	105.774	129.207	38.5879	27.5631	94.0633	37.546
19.4463	70.2789	37.4491	46.323	32.8562	35.6758	77.9482	36.1912	82.282	49.6137	50.616	46.2849	47.1752	53.1818	27.545	34.0182	69.3432	20.9767	0	63.8734	35.3324	70.961	52.0844	20.1457	61.143	54.2778	19.7366	30.6636	46.4267	29.2676	20.9778	103.604	46.7085	50.0824	18.4395	27.191	4.29826	36.1802	132.198	44.7708	37.4506	122.026	76.9378	13.8854	86.3053	108.244	57.8844	43.0443	79.8604	28.6495
63.8762	6.60945	97.1538	92.142	31.2834	80.5309	97.1264	99.7087	84.5643	84.89	94.0299	40.3468	86.2047	99.7571	90.9963	32.2044	5.75898	73.2711	63.8734	0	54.1829	30.3279	28.8583	74.1256	89.0441	115.601	75.7027	88.2596	67.2713	54.6582	73.8562	134.137	85.3897	30.8086	80.7745	60.2405	59.9354	69.7799	139.065	19.3959	86.3885	122.229	125.968	76.0779	63.5522	109.344	86.1	100.834	28.3129	90.5633
19.0805	58.7667	71.2202	38.6482	30.4511	27.9741	49.5385	65.3586	48.1567	30.7952	40.041	17.2556	32.0463	46.0422	57.9624	25.5075	59.7748	55.942	35.3324	54.1829	0	45.428	60.0114	55.3225	36.8218	68.7982	55.0614	65.5747	15.4482	6.07392	28.0088	82.9933	31.228	26.1828	51.9778	10.3951	34.9063	15.837	101.102	41.8053	72.6251	88.8463	72.0441	48.1461	52.0182	74.8878	89.7912	77.3827	57.0119	47.9142
62.1965	29.2611	108.114	82.8249	41.7006	73.1429	75.3038	106.306	58.4729	71.9185	83.1869	28.2157	74.7055	89.6471	97.973	38.0047	32.6156	86.8034	70.961	30.3279	45.428	0	56.2745	87.0562	71.9503	114.068	87.9122	100.363	52.6992	49.1901	72.2639	113.412	73.8991	21.0942	89.3963	55.0451	68.168	60.3496	111.068	38.4357	102.445	93.4247	114.482	84.7823	33.4682	81.1648	108.994	113.168	12.3039	91.7689
60.8701	34.2861	77.6541	92.1669	29.5615	80.0831	108.912	83.9923	101.727	89.1356	95.3202	53.3747	88.9218	99.8303	75.6305	34.7427	31.0887	53.3973	52.0844	28.8583	60.0114	56.2745	0	54.7468	96.7654	106.338	56.8535	68.3501	75.3545	57.4691	68.8928	142.921	88.1902	46.8849	64.8579	61.3668	47.7951	72.8515	156.97	20.4408	63.1115	141.841	125.607	60.646	87.3177	128.22	58.051	79.9195	56.8476	80.732
39.2828	80.7348	23.2113	62.1127	45.9401	53.0984	97.225	30.3055	102.413	67.9263	66.7836	64.7779	64.884	67.9723	22.9473	49.0538	78.9916	1.85215	20.1457	74.1256	55.3225	87.0562	54.7468	0	79.9797	58.1762	2.44902	14.1386	66.4868	49.2871	38.1974	120.309	64.5407	66.9951	13.3672	47.3205	20.617	55.7823	151.704	54.8804	17.3174	141.999	88.8099	11.9877	105.49	128.265	40.1628	26.7828	94.5141	35.7353
42.0908	92.6834	87.5288	24.9126	67.215	27.7584	17.8397	75.8923	33.7868	12.5699	21.2323	48.7898	16.7926	26.6784	71.7725	62.3239	94.3214	81.2393	61.143	89.0441	36.8218	71.9503	96.7654	79.9797	0	62.4998	78.7423	85.3964	21.9392	39.5909	41.9758	46.1735	16.7538	58.5671	71.1512	37.02	62.9905	25.6645	72.2524	78.5115	96.3461	65.3465	45.0782	69.235	59.5342	52.8458	119.025	94.2925	84.2329	54.7894
52.6425	121.577	46.9307	38.0565	84.5237	42.6294	78.4804	31.6008	95.904	52.1364	41.2712	85.8696	47.4981	36.2855	35.8323	83.5501	121.306	60.0256	54.2778	115.601	68.7982	114.068	106.338	58.1762	62.4998	0	55.7523	51.8658	66.871	64.9338	42.3583	82.351	47.9759	93.7661	44.9006	59.0331	58.5754	55.4562	127.957	97.5078	65.6631	125.601	39.8661	47.7489	115.856	114.309	94.1237	52.1422	125.253	25.6534
38.5094	82.3087	21.4659	60.3978	47.0656	51.6546	96.0942	27.9185	101.804	66.5921	65.1006	65.0992	63.4416	66.1234	20.5004	49.9473	80.6407	4.28085	19.7366	75.7027	55.0614	87.9122	56.8535	2.44902	78.7423	55.7523	0	12.6685	65.7925	49.0007	36.8371	118.613	63.1217	67.6626	11.006	46.7541	20.7178	54.8411	150.624	56.3948	17.9099	141.179	86.6652	10.0666	105.644	127.491	42.0062	25.48	95.6089	33.5074
47.7512	94.8685	9.31279	64.6021	59.7111	57.6818	103.116	20.7527	110.934	72.9096	69.4239	76.8477	69.2345	69.2643	16.7981	62.4662	93.1293	15.1424	30.6636	88.2596	65.5747	100.363	68.3501	14.1386	85.3964	51.8658	12.6685	0	74.8598	59.511	43.7676	122.297	69.0477	79.929	14.3784	56.4928	32.5292	63.1247	157.647	68.9947	13.8595	149.368	86.8569	17.4829	116.952	135.906	42.2659	12.8403	108.228	34.3079
27.3048	71.1467	79.1115	31.1551	45.82	24.3533	34.1734	70.5781	36.0948	19.2208	30.7654	27.2857	22.2785	37.336	64.381	40.6908	72.6312	67.397	46.4267	67.2713	15.4482	52.6992	75.3545	66.4868	21.9392	66.871	65.7925	74.8598	0	19.5682	32.3019	67.9228	21.5025	37.1271	60.6031	19.3431	47.0766	12.615	86.6895	56.69	83.6902	75.6352	61.7846	57.512	49.0248	61.8227	103.194	85.6552	64.9456	50.6758
13.5792	59.7213	65.2352	37.4886	28.1392	25.9547	53.6325	59.7453	53.8148	31.8153	39.5771	21.1213	32.1857	45.1288	52.1886	23.963	60.3643	49.9326	29.2676	54.6582	6.07392	49.1901	57.4691	49.2871	39.5909	64.9338	49.0007	59.511	19.5682	0	23.1917	85.5907	31.4007	28.9153	45.967	5.96576	28.9403	15.672	106.098	40.4739	66.597	94.3181	71.3775	42.0944	57.9008	80.3843	84.2297	71.3613	60.3354	42.9867
10.2849	79.6259	47.0841	25.3705	43.4033	14.9768	59.5137	38.4306	67.8662	29.755	29.6397	44.3069	26.7264	32.4057	32.0905	41.6526	79.6047	39.5623	20.9778	73.8562	28.0088	72.2639	68.8928	38.1974	41.9758	42.3583	36.8371	43.7676	32.3019	23.1917	0	82.7963	26.358	51.6144	29.4032	17.6455	24.1272	19.8751	114.094	56.6483	54.3704	105.628	57.1001	27.2606	79.0975	92.2402	77.9016	53.7333	83.1293	19.9054
85.9837	137.207	121.775	58.2159	113.381	67.9303	38.1276	107.433	58.7668	54.881	53.5261	93.8378	56.5581	53.0345	106.322	108.489	139.176	121.841	103.604	134.137	82.9933	113.412	142.921	120.309	46.1735	82.351	118.613	122.297	67.9228	85.5907	82.7963	0	57.0983	103.344	109.176	82.4544	106.231	70.8097	52.0907	124.61	134.988	59.028	44.1928	108.575	91.438	55.0556	160.419	128.294	125.254	88.2054
28.9653	89.9798	70.8642	10.1837	59.3329	11.4791	34.5724	59.1495	48.2911	4.38926	9.29504	47.1477	0.823889	15.8363	55.0755	55.363	90.9978	65.9193	46.7085	85.3897	31.228	73.8991	88.1902	64.5407	16.7538	47.9759	63.1217	69.0477	21.5025	31.4007	26.358	57.0983	0	56.7853	54.9363	26.8469	49.1685	15.7561	88.7635	71.8699	80.4431	82.0628	41.0064	53.3622	68.9044	69.3909	104.215	77.6296	86.0596	38.046
41.4224	34.1166	87.4136	64.7597	23.6756	54.1158	66.3795	85.224	55.4773	55.6285	65.8648	9.84153	57.6091	72.04	76.92	18.6968	35.8614	66.9057	50.0824	30.8086	26.1828	21.0942	46.8849	66.9951	58.5671	93.7661	67.6626	79.929	37.1271	28.9153	51.6144	103.344	56.7853	0	68.5172	34.8749	47.4969	41.9163	110.684	26.4775	83.0224	95.0546	97.7901	63.9516	42.2372	81.5493	92.661	92.6656	31.5159	70.8868
33.674	87.307	19.3193	51.0933	50.4603	43.5079	88.8244	19.2589	96.6438	58.7125	55.8825	64.4196	55.16	56.3096	10.7728	52.2043	86.0319	15.2176	18.4395	80.7745	51.9778	89.3963	64.8579	13.3672	71.1512	44.9006	11.006	14.3784	60.6031	45.967	29.4032	109.176	54.9363	68.5172	0	42.5376	21.4799	48.7694	143.383	61.402	25.8281	134.99	75.946	4.73492	103.776	121.531	52.3107	25.4118	98.1592	22.6762
8.96941	65.4364	61.599	32.078	32.5571	20.2941	52.3264	55.1017	55.093	27.8767	34.5038	26.8873	27.5927	39.7794	47.8844	28.9405	65.9701	48.1633	27.191	60.2405	10.3951	55.0451	61.3668	47.3205	37.02	59.0331	46.7541	56.4928	19.3431	5.96576	17.6455	82.4544	26.8469	34.8749	42.5376	0	27.7353	11.6553	105.815	45.3299	64.5949	94.971	66.0436	39.0131	62.1263	81.1381	83.933	67.9164	66.2691	37.5452
20.9125	66.3828	39.9505	49.4726	29.1285	38.429	79.4293	39.8685	82.5614	51.8254	53.6255	44.4192	49.6834	56.517	31.1694	30.7311	65.3568	21.0891	4.29826	59.9354	34.9063	68.168	47.7951	20.617	62.9905	58.5754	20.7178	32.5292	47.0766	28.9403	24.1272	106.231	49.1685	47.4969	21.4799	27.7353	0	37.6194	133.396	40.7372	37.8167	122.687	80.6709	16.7679	84.9349	108.831	56.346	45.1919	76.7029	32.9435
16.7676	74.5232	66.9104	22.8438	43.7323	13.0085	41.8221	57.9937	48.0209	16.2865	24.2648	32.6162	16.5515	30.2054	51.9515	39.6304	75.4229	56.8655	36.1802	69.7799	15.837	60.3496	72.8515	55.7823	25.6645	55.4562	54.8411	63.1247	12.615	15.672	19.8751	70.8097	15.7561	41.9163	48.7694	11.6553	37.6194	0	96.0269	56.1438	72.7245	86.4127	56.2549	46.0151	61.0473	72.8325	93.9175	73.5231	72.2387	38.0856
112.757	139.745	159.598	94.9737	129.055	99.9967	54.5803	147.242	55.2664	84.7714	90.336	103.603	88.6596	93.1078	143.779	123.297	142.727	152.847	132.198	139.065	101.102	111.068	156.97	151.704	72.2524	127.957	150.624	157.647	86.6895	106.098	114.094	52.0907	88.7635	110.684	143.383	105.815	133.396	96.0269	0	136.626	168.382	19.3674	93.8829	141.326	79.3047	29.9037	189.721	166.362	120.308	126.3
47.1845	25.9722	77.8223	77.2984	13.2581	65.2982	89.5115	80.3937	81.3648	72.1705	79.8307	33.1161	72.6511	85.024	71.6841	16.5152	24.653	54.0957	44.7708	19.3959	41.8053	38.4357	20.4408	54.8804	78.5115	97.5078	56.3948	68.9947	56.69	40.4739	56.6483	124.61	71.8699	26.4775	61.402	45.3299	40.7372	56.1438	136.626	0	67.8291	121.401	111.249	56.7151	67.6012	107.793	70.8341	81.6415	42.099	72.1392
56.4168	92.9343	20.2311	76.9199	60.7933	68.9674	113.817	34.2975	119.675	84.0638	81.7054	81.5263	80.7129	82.0608	30.5795	64.614	90.7327	16.7321	37.4506	86.3885	72.6251	102.445	63.1115	17.3174	96.3461	65.6631	17.9099	13.8595	83.6902	66.597	54.3704	134.988	80.4431	83.0224	25.8281	64.5949	37.8167	72.7245	168.382	67.8291	0	159.086	100.525	27.1171	122.423	145.401	28.473	18.8525	109.002	47.5977
102.717	122.447	152.348	89.8059	114.965	92.6052	47.7635	141.206	40.9405	77.7705	85.5441	88.8508	82.1346	89.512	136.749	109.148	125.569	142.97	122.026	122.229	88.8463	93.4247	141.841	141.999	65.3465	125.601	141.179	149.368	75.6352	94.3181	105.628	59.028	82.0628	95.0546	134.99	94.971	122.687	86.4127	19.3674	121.401	159.086	0	95.7006	132.414	60.8938	13.9707	178.547	159.084	102.087	120.105
64.7836	130.778	84.1102	33.9699	98.2124	45.9579	54.0252	68.815	76.4432	42.5734	32.0032	88.146	40.1828	26.2663	70.0719	94.968	131.638	90.5806	76.9378	125.968	72.0441	114.482	125.607	88.8099	45.0782	39.8661	86.6652	86.8569	61.7846	71.3775	57.1001	44.1928	41.0064	97.7901	75.946	66.0436	80.6709	56.2549	93.8829	111.249	100.525	95.7006	0	76.8996	104.581	86.9678	128.169	90.0853	126.729	53.2819
30.309	82.6031	23.5914	50.3593	45.7254	41.8832	86.7488	23.7904	93.606	56.9496	55.0774	60.0743	53.6505	56.0579	15.1544	47.4986	81.3544	13.7085	13.8854	76.0779	48.1461	84.7823	60.646	11.9877	69.235	47.7489	10.0666	17.4829	57.512	42.0944	27.2606	108.575	53.3622	63.9516	4.73492	39.0131	16.7679	46.0151	141.326	56.7151	27.1171	132.414	76.8996	0	99.7331	118.846	52.0657	29.373	93.4651	24.067
71.0308	62.714	123.082	79.0685	65.7354	73.3737	54.8989	117.208	32.6752	65.3496	77.4639	41.0276	69.5492	83.9493	109.965	60.366	66.0834	105.774	86.3053	63.5522	52.0182	33.4682	87.3177	105.49	59.5342	115.856	105.644	116.952	49.0248	57.9008	79.0975	91.438	68.9044	42.2372	103.776	62.1263	84.9349	61.0473	79.3047	67.6012	122.423	60.8938	104.581	99.7331	0	49.6819	134.594	129.099	41.2095	98.6527
88.9943	109.891	139.139	77.6403	101.102	79.599	35.8411	128.391	26.9895	65.0394	73.5905	75.0815	69.5271	78.0333	123.643	95.2895	112.906	129.207	108.244	109.344	74.8878	81.1648	128.22	128.265	52.8458	114.309	127.491	135.906	61.8227	80.3843	92.2402	55.0556	69.3909	81.5493	121.531	81.1381	108.831	72.8325	29.9037	107.793	145.401	13.9707	86.9678	118.846	49.6819	0	164.614	145.853	90.4919	107.325
77.156	92.0253	48.2114	102.254	68.9865	92.878	135.739	62.7542	137.947	107.357	106.899	94.1076	104.612	108.119	58.7635	74.2328	89.0113	38.5879	57.8844	86.1	89.7912	108.994	58.051	40.1628	119.025	94.1237	42.0062	42.2659	103.194	84.2297	77.9016	160.419	104.215	92.661	52.3107	83.933	56.346	93.9175	189.721	70.8341	28.473	178.547	128.169	52.0657	134.594	164.614	0	45.0975	112.659	74.9036
59.0125	107.443	6.76545	71.9267	72.5423	66.5982	112.128	21.2794	121.541	81.7226	76.725	89.3279	77.7099	75.5813	22.5951	75.2969	105.613	27.5631	43.0443	100.834	77.3827	113.168	79.9195	26.7828	94.2925	52.1422	25.48	12.8403	85.6552	71.3613	53.7333	128.294	77.6296	92.6656	25.4118	67.9164	45.1919	73.5231	166.362	81.6415	18.8525	159.084	90.0853	29.373	129.099	145.853	45.0975	0	121.068	40.4925
72.9239	24.6502	116.394	94.852	48.5743	84.9074	87.1266	115.76	69.2828	84.1574	95.3367	39.7644	86.8697	101.765	107.26	45.9825	28.3559	94.0633	79.8604	28.3129	57.0119	12.3039	56.8476	94.5141	84.2329	125.253	95.6089	108.228	64.9456	60.3354	83.1293	125.254	86.0596	31.5159	98.1592	66.2691	76.7029	72.2387	120.308	42.099	109.002	102.087	126.729	93.4651	41.2095	90.4919	112.659	121.068	0	102.309
29.6016	96.6886	33.8138	31.4896	59.3253	27.9345	72.5629	21.1036	84.7468	42.3382	36.2652	64.038	38.0016	35.2341	18.1354	58.8302	96.2195	37.546	28.6495	90.5633	47.9142	91.7689	80.732	35.7353	54.7894	25.6534	33.5074	34.3079	50.6758	42.9867	19.9054	88.2054	38.046	70.8868	22.6762	37.5452	32.9435	38.0856	126.3	72.1392	47.5977	120.105	53.2819	24.067	98.6527	107.325	74.9036	40.4925	102.309	0
44.9328	70.2498	36.8089	72.2851	39.421	61.8967	103.381	45.4889	105.291	75.7453	76.6927	62.6514	73.4015	78.8597	38.1053	43.9141	68.0508	13.4782	26.2317	63.71	57.1391	81.0341	41.1783	15.2092	87.0116	72.8966	17.6361	27.5163	70.5299	51.5372	47.0901	129.827	72.9269	62.6068	28.0425	51.3213	24.0221	61.6066	157.136	45.3035	22.6872	145.851	101.4	25.3452	103.603	131.921	32.6979	38.743	86.8823	49.2956
43.0915	28.0104	76.6222	72.8033	9.62322	60.8585	84.5475	78.2774	76.6546	67.3652	75.2267	28.3168	67.9418	80.52	69.57	11.8251	27.2825	53.3799	42.2759	21.6789	36.9024	36.1853	25.0728	54.0092	73.5685	94.1173	55.3476	68.012	51.7312	35.757	52.7796	119.653	67.1549	22.2155	59.537	40.7602	38.42	51.4091	131.899	4.97357	67.8517	116.842	106.772	54.8115	63.9434	103.182	72.8222	80.7771	41.2252	68.9476
87.5132	116.535	42.3504	106.333	88.7743	99.3127	144.545	57.5691	150.776	114.516	111.158	111.48	110.941	110.75	57.4402	93.2834	113.783	47.6304	68.521	110.3	103.552	130.262	83.4218	48.3756	126.932	88.2564	49.0043	41.7702	114.794	97.5565	85.0322	163.749	110.731	111.965	55.8051	95.6895	68.6523	103.741	199.124	93.363	31.1051	190.14	126.383	57.8454	152.506	176.481	27.1998	36.3189	135.435	75.544
60.4396	119.676	93.0481	30.445	91.0307	41.37	32.8516	78.7317	55.8651	31.1409	26.0751	75.8422	31.1761	24.5167	77.629	86.8075	121.067	93.9541	76.6862	115.621	61.8063	99.8896	120.051	92.3594	27.9619	54.8989	90.5576	93.7146	48.5567	62.9259	55.7085	28.7293	31.8859	85.6833	80.8245	58.6852	79.6899	47.299	73.7432	103.311	106.575	74.1893	21.7908	80.4918	85.7306	65.1837	132.522	99.5648	112.179	59.5325
19.106	70.0944	37.7746	46.0986	32.6527	35.4134	77.6188	36.4224	81.9224	49.3171	50.3786	45.9474	46.897	52.9783	27.786	33.7662	69.1751	21.3341	0.363688	63.6968	34.9692	70.6652	52.0678	20.5074	60.8284	54.3125	20.1002	31.0137	46.0716	28.9042	20.7441	103.339	46.427	49.7764	18.7417	26.8321	4.27323	35.8451	131.86	44.6148	37.8131	121.674	76.7899	14.2032	85.9519	107.89	58.2018	43.3837	79.5903	28.6748
22.9204	53.6364	73.9865	43.9378	27.1883	33.2617	52.3884	68.9984	48.6657	35.6956	45.2526	12.1132	37.1727	51.3036	61.3272	21.8315	54.7395	57.3107	37.2626	49.1944	5.30575	40.3289	56.5721	56.8517	40.8503	73.7679	56.8107	67.8575	18.9873	9.34507	32.4415	86.9086	36.3513	20.8775	54.6697	14.8658	36.2412	21.1079	102.64	37.7028	74.0427	89.5871	77.2502	50.6023	49.1308	75.6199	89.6996	79.9686	51.8026	52.2912
13.1998	72.4335	40.3248	39.1245	34.9466	28.4227	71.1739	36.185	76.5682	42.4824	43.3808	43.9417	39.9529	46.0728	28.009	34.9046	71.8492	27.2776	7.25616	66.2257	30.9366	70.1374	57.2168	26.1895	54.1686	49.9455	25.329	34.7793	40.5043	24.9217	13.7566	96.3526	39.4982	49.048	21.0454	21.734	10.4943	29.5962	125.572	47.682	43.2388	115.856	70.2019	17.297	82.7628	102.162	64.8987	46.4461	79.8143	24.4591
59.9576	23.1415	103.82	82.739	36.4619	72.4542	78.689	102.839	63.2129	72.6712	83.4974	27.357	75.0956	89.8289	94.371	33.3706	26.3099	81.904	67.0459	23.627	44.4841	6.87007	49.4526	82.2621	73.8683	112.377	83.251	95.8128	53.5945	47.5189	70.1836	116.641	74.2771	18.6138	85.4041	53.473	63.9937	59.9729	116.651	32.0035	97.2252	99.3068	115.184	80.7304	39.9485	86.7777	102.767	108.649	13.0144	89.3046
53.7159	61.5623	50.9964	83.337	37.6836	72.1772	110.631	60.2418	109.592	84.9101	87.4661	63.5951	83.1694	90.3432	52.8104	43.194	58.8588	28.2318	37.2086	55.3271	62.0635	77.1576	29.2427	29.9594	95.2934	87.2406	32.3792	41.8122	76.7503	57.1903	57.9841	139.685	82.6039	61.2458	42.5758	58.4242	33.8644	69.6325	163.163	39.0797	34.3738	150.52	113.995	39.4972	103.41	136.552	31.8362	52.1702	81.0757	63.0223
11.5125	59.9089	52.9175	42.8595	23.125	30.8195	66.8979	49.8499	68.3314	41.5964	46.2131	30.7492	40.5033	50.492	41.571	21.9167	59.6545	35.6789	15.6625	53.9365	20.3824	56.457	49.3596	35.1628	51.4773	61.6754	35.0993	46.3261	33.4688	14.5231	20.3102	96.4624	39.8434	35.3748	33.6725	14.5865	14.591	25.8554	120.152	36.3513	52.4028	108.754	76.2711	29.3401	70.6577	94.8384	69.8141	58.6573	66.1579	36.9483
45.6969	44.8661	96.0237	62.3168	37.3628	53.4395	55.2445	91.7121	41.6065	50.8317	62.3374	12.5524	53.8383	68.8686	83.9174	31.8337	47.3429	77.5078	58.7276	43.0387	27.0566	21.3076	61.5961	77.3302	50.6868	95.4611	77.643	89.3378	31.6357	32.1179	55.041	93.1162	53.0454	14.7415	76.7403	37.3962	56.9517	40.4417	96.5312	41.2113	94.0607	80.516	93.3346	72.4587	28.6928	67.1424	105.986	101.766	33.6111	74.9409
27.207	46.6626	59.0415	58.4262	9.24109	46.3361	78.3331	59.7439	75.7163	55.8471	61.5756	30.2842	55.3363	66.1033	51.0518	11.774	45.8458	37.0401	23.6431	40.3051	28.8816	49.7633	33.7527	37.3214	64.4657	76.03	38.2828	50.8639	44.16	24.9215	35.8571	110.304	54.6243	30.2245	41.2461	27.9715	19.8874	39.6075	129.712	21.5213	52.8674	116.656	91.9902	36.5116	71.076	102.697	63.8437	63.704	57.382	50.6196
23.8344	93.3096	49.585	15.7084	57.5955	12.9404	56.4674	37.1917	69.5082	26.3649	20.5345	55.5029	21.9364	20.8105	33.7502	55.5371	93.458	48.811	33.4624	87.6998	38.3331	83.7181	83.1369	47.173	38.7278	30.5462	45.313	48.9219	37.146	34.8313	14.3255	73.5784	22.0238	63.744	35.5997	28.8692	37.1949	25.1479	110.211	70.8528	61.4109	104.071	43.4846	35.248	86.0888	91.4043	87.3116	56.324	95.1015	16.1164
41.6766	77.6319	27.2969	66.225	44.0817	56.7164	100.103	35.5511	104.188	71.2791	70.8243	64.6483	68.4597	72.3292	28.3352	47.7197	75.709	3.58322	22.2314	71.0307	56.5196	85.6317	50.3577	5.40415	83.108	63.5589	7.8513	17.9932	68.5393	50.582	41.7411	124.315	68.0711	66.0727	18.6975	49.2177	21.6515	58.3915	154.418	52.0103	16.9598	144.173	93.7055	16.8219	105.605	130.355	36.164	29.9763	92.5195	40.8262
15.3926	84.8486	49.8595	19.0798	49.2436	10.0761	55.6169	39.4535	65.9871	25.3057	23.5299	47.5495	21.6967	25.9236	34.2657	47.0894	85.0008	44.9486	27.2906	79.2424	30.5544	75.7439	75.2912	43.4744	37.8287	38.3238	41.9166	47.6108	31.6222	26.6443	6.55698	76.9629	21.4656	55.5407	33.4708	20.7184	30.5978	19.0573	110.072	62.5007	59.0354	102.502	50.563	32.024	79.9194	89.3783	83.4844	56.6079	86.9792	19.063
34.4016	52.4304	51.3569	65.3615	19.2764	53.6107	89.8021	55.2251	88.5389	65.1627	69.096	43.4246	63.9077	72.7708	46.6329	23.906	50.7528	27.5137	22.2955	45.822	40.9683	60.924	29.8485	28.3099	74.9293	76.4969	29.8934	42.4391	55.782	36.216	40.6642	120.038	63.2756	42.5911	35.9704	37.9101	18.0339	49.3905	142.071	26.5838	41.8426	129.451	97.7561	31.481	84.0567	115.482	50.6831	55.0586	67.16	50.9147
39.1866	91.4951	84.3817	22.1161	65.0982	24.606	20.9835	72.7943	36.08	9.4248	18.6864	47.5867	13.7168	24.4491	68.6301	60.3289	93.0285	78.1677	58.1467	87.6814	34.834	71.551	94.6125	76.8964	3.15241	59.926	75.6424	82.2477	20.4111	37.2638	38.8565	48.3328	13.6451	57.4111	68.0075	34.4124	60.0627	22.9264	75.4025	76.6238	93.2261	68.4229	44.3081	66.1123	60.631	55.836	116.02	91.1452	83.8527	51.6908
33.7366	63.3174	40.5099	62.7231	29.2001	51.6973	91.7869	45.2057	93.1849	64.8814	66.8997	50.9023	62.8819	69.7012	36.7969	33.0219	61.6026	16.646	16.5866	56.7084	45.0286	70.8151	38.8349	17.4187	75.7571	68.7158	19.0465	31.5513	58.612	39.4753	37.358	119.44	62.3497	51.5557	26.0253	39.5329	13.2771	50.1718	145.285	37.4706	31.6319	133.791	93.4888	21.8519	91.9228	119.852	44.7681	44.1714	77.6264	43.621
59.8623	110.956	7.55816	70.5584	75.5049	66.0138	111.37	18.7148	121.684	80.9841	75.313	91.1835	76.8289	73.7656	21.9022	77.9766	109.23	31.2149	44.9977	104.348	78.5544	115.665	84.12	30.2383	93.5364	48.5182	28.671	16.1013	86.0286	72.5968	53.8309	126.147	76.8008	94.9717	26.7893	68.823	47.5047	73.7042	165.349	85.0613	23.7716	158.619	87.0808	31.1291	130.479	145.541	49.9717	4.975	123.894	39.0834
69.1213	135.494	44.3632	59.2354	97.9454	62.5261	99.8809	32.4681	117.116	73.2137	62.6193	103.425	68.5403	57.6905	40.3317	98.0105	134.751	64.4785	65.5265	129.2	86.8672	131.317	115.842	62.7713	83.8511	21.4077	60.3769	52.2039	86.8699	82.3064	59.1181	101.612	68.9694	110.487	51.0708	76.651	69.659	74.9002	148.748	110.266	64.5938	146.902	57.7305	55.196	135.86	135.703	92.2122	47.2	141.921	39.6118
68.752	83.4972	45.3443	94.9121	59.6353	85.1031	127.268	58.8426	128.913	99.3164	99.4757	84.7802	96.7587	101.064	53.8035	64.8776	80.5856	31.5868	49.7067	77.4493	80.7741	99.7751	49.8679	33.3081	110.777	89.5906	35.4019	38.0912	94.4098	75.2934	70.1509	152.905	96.3253	83.3105	46.1854	75.2293	47.8514	85.4696	181.042	61.7288	25.1218	169.595	122.064	45.2892	125.24	155.647	9.35543	43.4852	103.672	68.8485
43.8694	71.5404	34.9053	70.7758	39.9916	60.5277	102.403	43.4349	104.74	74.5219	75.2204	62.6894	72.0896	77.2754	36.0488	44.3025	69.4093	11.4245	24.9256	64.9795	56.6206	81.6732	42.9311	13.1509	85.9031	70.8834	15.5773	25.6003	69.7665	50.9363	45.6633	128.445	71.6299	62.9663	26.013	50.4952	22.9749	60.594	156.29	46.392	21.4454	145.206	99.6329	23.3921	103.691	131.292	33.4378	37.0055	87.7656	47.3864
24.5784	78.9873	29.0731	46.1658	41.6939	37.0187	81.4643	27.2901	87.9145	51.9136	50.7916	54.6444	48.8063	52.2689	18.6126	42.9806	77.939	17.5467	8.96361	72.5343	42.4152	79.8186	59.0198	16.0878	64.0692	47.7455	14.6807	23.2404	51.8203	36.3714	22.1596	104.309	48.472	58.8725	9.77702	33.2575	12.6053	40.453	136.018	53.3026	32.37	126.865	74.2406	5.75758	94.0817	113.258	56.11	35.022	88.8137	22.7287
41.3293	92.0388	86.9057	24.5213	66.4606	27.1114	18.4593	75.3323	33.9524	11.9553	20.938	48.1378	16.2491	26.4979	71.1595	61.5794	93.6617	80.5122	60.3954	88.3744	36.0752	71.4359	96.0091	79.2573	0.776485	62.2084	78.0278	84.7282	21.233	38.8215	41.2747	46.924	16.1833	57.9238	70.4734	36.2435	62.2311	24.8915	72.9192	77.7781	95.6436	65.8872	45.3128	68.535	59.3477	53.3253	118.279	93.6686	83.7235	54.2287
50.3452	95.2599	96.9138	34.0979	72.8131	37.0929	8.48485	85.3357	26.6231	21.9773	30.127	51.9124	26.2343	35.01	81.1772	67.5929	97.2072	90.0218	69.6462	92.1756	42.466	72.3246	102.314	88.8176	9.4436	71.2059	87.6623	94.6308	27.0209	46.1362	51.0409	41.9691	26.1956	61.3767	80.3409	44.4146	71.2339	33.6191	63.0549	83.322	105.363	55.9171	49.9581	78.2842	55.5801	43.5431	127.489	103.675	84.4297	64.2329
39.1965	31.1712	81.114	65.9368	14.8504	54.5274	72.7889	80.2932	63.733	58.5095	67.6843	15.6851	59.809	73.4985	71.7672	10.7508	32.009	59.5444	44.3572	26.4024	27.7805	27.2591	38.0678	59.804	63.1829	91.7921	60.6929	73.1951	41.2656	28.573	49.4585	108.844	58.9931	9.32765	62.6865	34.3515	41.2671	43.4208	118.999	17.6457	75.2658	103.782	99.6579	58.0073	51.5224	90.153	83.6558	86.0203	35.5056	67.7599
65.6152	118.903	15.1532	73.1978	83.1439	69.8831	114.718	21.0732	126.275	84.5097	77.8397	97.8534	80.1718	75.632	26.7545	85.4039	117.231	39.3077	51.9733	112.298	84.5531	122.885	92.3052	38.2667	96.9626	47.0589	36.5978	24.1662	91.0471	78.6934	58.7476	127.147	80.2219	102.055	33.5496	74.5763	54.7564	78.5476	168.168	92.9734	31.511	162.279	86.588	38.1094	136.57	149.448	56.4346	12.7504	131.377	42.176
19.988	89.502	46.4108	19.7315	53.3411	13.8556	59.0246	35.0106	70.6244	28.6323	24.5084	52.9608	24.5351	25.4825	30.6076	51.5675	89.5228	44.1408	28.4718	83.7713	36.0393	81.1286	78.4012	42.5383	41.1872	32.9767	40.7505	45.0603	36.8569	31.9628	9.94542	77.9126	24.4696	60.7952	31.3762	26.084	32.2196	24.3832	113.188	66.5808	57.1971	106.334	48.4712	30.6905	85.3598	93.4114	82.7007	53.1756	92.2764	14.1226
108.324	114.313	160.196	101.561	113.9	101.881	60.8269	150.63	45.2834	88.1974	97.8459	87.5523	92.8409	102.775	145.142	108.157	117.737	147.698	126.842	115.276	91.8621	85.1384	138.185	146.977	76.6728	139.001	146.516	156.029	81.1919	97.8035	113.145	80.0254	92.5854	91.6962	141.794	99.7875	126.744	93.288	39.9417	118.009	164.291	22.5147	113.057	138.627	51.7252	26.1524	180.887	166.79	91.6754	129.815
6.26444	68.7486	47.689	35.9984	31.914	24.3615	64.8455	42.6859	69.3143	37.1577	39.8121	37.2156	35.2138	43.4145	34.8318	30.7317	68.5085	34.1056	13.2043	62.79	23.5322	64.1074	57.1015	33.1624	48.2731	52.8294	32.4896	42.2275	33.327	17.5575	11.8264	91.7569	34.6594	43.0487	28.4546	14.3268	14.7243	23.0314	119.015	45.0975	50.3719	108.864	68.6737	24.7466	75.4529	95.1089	70.8989	53.8655	74.2582	28.2865
19.1706	59.2739	71.4226	38.2076	31.0655	27.6158	48.9365	65.436	47.6808	30.2362	39.5529	17.5661	31.5299	45.5789	58.0856	26.1174	60.3019	56.3078	35.655	54.7174	0.614353	45.7033	60.6256	55.6727	36.2103	68.5893	55.389	65.8388	14.838	6.38898	27.9602	82.3813	30.7107	26.5872	52.1974	10.3961	35.2898	15.3789	100.551	42.4072	72.9804	88.344	71.5551	48.3974	51.8816	74.3881	90.2715	77.6066	57.3303	47.8624
19.4738	51.6594	67.9239	45.6045	20.8739	34.0189	59.1202	64.1089	56.3789	39.5054	47.6596	15.8475	40.1485	53.2443	56.0848	16.1848	52.2583	50.1535	30.6854	46.5471	9.63773	42.8286	50.4299	49.7984	46.3413	71.9645	49.9117	61.3418	25.083	8.11641	29.6967	92.5089	39.3531	21.9524	48.6439	13.7904	29.2093	23.5972	110.139	32.6684	66.8643	97.2848	79.49	44.3638	55.7331	83.3152	81.9794	73.6938	53.4502	48.9595
54.3166	85.1849	105.097	47.1542	68.9116	46.4343	16.2418	95.181	10.7281	33.2574	44.0511	44.4198	37.9471	49.8169	89.8443	63.2264	87.5851	94.5129	73.5511	83.0536	40.7668	59.6164	97.4881	93.5765	23.2136	85.1781	92.8235	101.468	27.1351	45.9969	58.0253	54.157	37.5941	52.7401	87.1158	46.4665	74.185	38.3464	60.4274	77.4516	110.732	48.5047	66.8339	84.289	39.0408	34.6938	130.152	111.758	71.2446	74.363
28.4862	74.588	79.4887	28.6975	48.9415	23.0033	31.5219	70.3714	35.4436	16.1484	27.9509	30.7178	19.5299	34.5495	64.4952	43.898	76.0748	68.7538	47.8449	70.7126	18.4954	55.8718	78.4976	67.7688	18.5618	65.1514	66.9621	75.6055	3.44369	22.1241	32.4427	64.6293	18.7863	40.5584	61.2736	21.1312	48.768	12.5785	84.6849	59.9861	84.8716	74.2312	58.6284	58.3899	50.7427	60.5319	105.048	86.098	68.1412	50.0992
39.1664	41.2935	88.0429	59.5519	28.513	49.555	58.8321	84.5144	48.0795	49.503	60.2515	4.70481	51.8525	66.5924	76.4948	22.919	43.2251	68.9061	50.6166	38.2998	21.7853	23.6446	53.857	68.7944	51.5738	90.5042	69.2016	81.0864	30.5744	25.8186	49.0074	95.9569	51.0335	7.61026	68.8441	31.5601	48.5885	36.8705	103.333	33.4214	85.3809	87.9864	91.9648	64.4517	37.6355	74.3744	97.0314	93.6333	35.3729	68.7428
12.3026	77.9419	40.8263	32.6136	40.7525	22.6361	66.9524	33.992	74.3016	37.3857	37.0368	46.2576	34.3949	39.3289	26.6817	40.0118	77.5705	31.8959	13.8911	71.8835	31.3799	73.4789	64.146	30.5435	49.5212	43.7716	29.2272	36.741	38.3292	25.7658	7.66911	90.3611	34.0266	52.4559	22.3821	21.2096	17.5197	26.3874	121.523	53.764	46.8657	112.68	63.1521	19.8216	83.3238	99.1753	70.2451	47.3323	83.7294	18.8428
67.7687	60.5187	64.4424	98.0627	46.1255	86.6528	123.189	74.8708	120.12	98.7685	102.06	72.5175	97.3368	105.209	67.7591	51.9422	57.2566	43.0193	52.2746	55.0782	73.8625	81.1591	26.2523	44.8128	108.592	102.527	47.2588	55.5556	89.041	69.5678	72.8034	153.649	96.7322	68.3296	57.7369	71.5733	48.7128	83.0661	174.583	43.0257	45.9761	160.989	129.189	54.8164	110.328	147.086	32.9489	64.6525	82.8281	78.413
30.5353	98.626	36.9125	28.7766	61.4402	26.4311	70.2982	23.5076	83.2747	40.299	33.4873	64.7488	35.8386	32.0589	21.4207	60.6489	98.2725	41.1793	31.5483	92.5844	48.26	92.6905	83.5977	39.3722	52.6161	23.1225	37.152	37.8002	49.8884	43.6294	20.4446	84.9222	35.9489	71.957	26.3274	37.9915	35.8185	37.4053	123.736	74.3914	51.1715	117.961	49.6348	27.663	98.319	105.337	78.5441	43.527	103.452	3.65127
46.5222	69.3667	38.6131	74.2072	39.4375	63.7173	104.866	47.5791	106.387	77.4456	78.5866	63.1928	75.1735	80.8337	40.2524	44.1182	67.0825	15.5783	28.0418	62.8586	58.2326	80.9151	39.6884	17.3322	88.613	75.0804	19.7675	29.3496	71.8373	52.7138	48.9619	131.643	74.6873	62.8111	30.2216	52.7007	25.644	63.1385	158.494	44.7018	23.7164	147.025	103.491	27.5244	104.064	133.083	31.5648	40.3143	86.4812	51.4597
105.14	135.353	151.286	86.4866	122.775	91.8391	46.6696	138.769	49.8544	76.6105	81.8163	97.7644	80.3958	84.4571	135.454	117.068	138.21	145.077	124.552	134.313	94.2259	107.101	151.105	143.895	64.1558	119.19	142.756	149.52	79.5112	99.0288	106.1	43.8056	80.5292	105.274	135.302	98.4533	125.893	88.3773	8.79758	130.875	160.45	20.324	85.1414	133.357	76.3849	26.8253	182.238	158.047	116.888	117.878
45.87	30.4383	73.3765	76.626	12.4922	64.5443	91.3272	76.5797	84.3649	72.435	79.4263	35.9725	72.5769	84.3502	67.8914	17.2327	28.7453	49.4417	41.456	23.8294	42.6879	43.5216	17.6177	50.3057	79.5079	94.9374	51.9137	64.4427	57.9226	40.6214	54.892	125.681	71.8168	30.3191	57.4483	45.0171	37.2966	56.2244	139.552	5.2439	62.8354	124.721	110.459	52.811	72.0296	111.01	65.6265	77.0047	47.3407	69.398
35.6551	38.6583	82.4231	59.2929	21.3703	48.486	63.3055	79.7826	54.3025	50.6261	60.5562	6.08828	52.3902	66.6496	71.5516	15.7775	40.0597	62.5368	44.9962	34.7178	20.648	26.6826	47.4248	62.5191	54.3304	87.9741	63.0554	75.1567	32.5725	23.1395	45.8326	99.6658	51.5667	5.79208	63.3888	29.1027	42.636	36.4621	109.55	27.097	78.8735	94.5868	92.5349	58.8815	44.6681	80.8759	89.9419	87.8209	37.3029	65.1549
44.1881	59.5826	47.0475	73.9432	30.8178	62.7018	101.265	54.2913	100.838	75.3827	78.0269	55.8041	73.6514	81.0186	46.313	35.919	57.3121	22.8896	28.0286	53.075	53.0177	71.8187	30.6183	24.3445	85.8063	79.5935	26.574	37.7389	67.496	47.9718	48.6237	130.159	73.0829	54.4613	35.6829	48.9961	24.5016	60.1421	154.048	35.0393	33.4364	141.717	104.957	32.0449	96.2597	127.747	38.3477	49.3884	76.9696	54.8079
131.126	145.508	180.816	117.833	141.807	121.035	75.9016	169.523	68.6416	106.118	113.455	115.445	110.421	117.073	165.19	135.99	148.852	171.346	150.384	146.089	116.79	116.25	167.652	170.401	93.6307	152.836	169.613	177.866	103.961	122.387	134.127	79.9017	110.378	120.788	163.488	123.268	150.943	114.887	27.956	147.266	187.522	28.4989	120.656	160.896	82.7989	42.14	206.579	187.557	123.339	148.42
48.9164	26.9079	76.984	79.4295	15.1191	67.376	92.7496	80.2449	84.9031	74.7779	82.1081	36.6007	75.0942	87.1583	71.5559	19.175	25.1231	52.9946	45.0711	20.3076	44.6553	41.6283	16.8529	53.8853	81.4442	98.4219	55.5186	68.0239	59.7014	42.9883	58.1134	127.587	74.323	30.0926	61.1138	47.6225	40.9268	58.6494	140.158	3.61765	66.1734	124.99	113.328	56.4769	71.1584	111.368	68.0128	80.5538	44.6843	72.9163
59.2335	116.691	15.3426	64.2461	80.0136	61.6716	106.014	13.0994	118.394	75.9927	68.8199	92.5144	71.5624	66.3642	20.5964	81.6785	115.289	38.8201	47.704	110.129	78.31	118.475	92.1796	37.4329	88.344	37.5642	35.3602	24.3642	83.6638	72.626	51.5294	117.62	71.659	97.4503	29.5555	68.1023	51.0016	71.0717	159.143	90.7332	35.1417	153.69	77.0036	34.2901	130.227	141.026	62.2024	17.1206	127.564	33.751
63.3331	41.019	112.356	79.8194	48.8076	71.3339	66.8515	108.976	48.2765	67.7027	79.512	29.0785	71.0405	86.0963	100.974	44.1979	44.3768	92.4324	74.9069	41.9443	44.9755	11.7626	66.8693	92.4713	65.8252	113.455	93.0542	105.171	48.7702	49.798	72.8841	104.909	70.2697	25.5931	93.2253	55.2489	72.6461	58.3255	99.7412	47.986	108.61	81.879	109.829	88.7795	21.7066	69.852	117.458	117.82	21.0323	92.7567
48.4183	116.561	40.1019	38.2456	79.2543	40.7877	79.8137	24.6993	95.9331	51.9664	42.0435	82.3359	47.2768	37.8989	28.7834	78.6259	116.138	53.0641	48.2411	110.471	65.5289	110.416	100.162	51.2173	63.1267	7.05647	48.7864	44.8322	65.1266	61.2403	38.2007	86.6548	47.6502	89.8143	37.9892	55.4579	52.534	53.1789	130.717	92.0806	58.6439	127.36	45.3458	40.9877	114.116	115.617	87.0958	45.5039	121.328	19.9422
79.1488	132.605	29.029	84.15	97.0867	82.0401	126.089	33.4417	138.793	96.2335	88.6195	111.752	91.7551	85.7161	40.2092	99.4044	130.85	52.7878	65.9713	125.996	98.1691	136.895	105.205	51.872	108.507	53.6676	50.3327	37.7362	104.013	92.3708	71.8075	135.686	91.8799	116.053	47.5383	88.081	68.7679	91.4342	178.779	106.721	42.8744	173.823	93.4781	52.1159	150.175	161.271	64.3117	25.3536	145.372	54.1066
35.495	83.9299	20.3214	55.8252	47.7891	47.4638	92.3027	24.1017	98.8645	62.5312	60.5624	64.006	59.2285	61.3916	16.1469	50.139	82.4536	9.16487	17.8119	77.3483	52.8776	87.8647	59.9715	7.31727	74.808	50.9346	5.00454	12.856	62.7756	46.8052	32.8322	114.03	58.9428	67.2743	6.05809	44.0519	19.7852	51.4369	146.877	57.9578	21.5391	137.85	81.6885	5.58249	104.113	124.247	46.8223	25.409	96.0727	28.5065
6.12704	71.3574	57.4641	27.0403	37.2949	14.9652	52.4666	49.9014	57.8562	25.3344	30.0176	33.2507	24.0582	34.7645	43.1064	34.2451	71.7536	46.2455	25.5158	66.0048	16.4581	61.4269	65.3026	45.1962	35.9905	52.6454	44.3252	53.0809	21.7816	12.3319	11.7199	80.2017	23.4023	41.2461	38.8251	6.39073	27.0351	10.6647	106.687	50.3609	62.2305	96.855	60.9178	35.7678	67.4198	83.1885	83.2783	63.9529	72.6577	31.5613
8.3158	66.9097	60.9592	30.6697	33.8577	18.8441	51.8702	54.1603	55.2731	26.8282	33.1662	28.2647	26.3799	38.3793	47.0592	30.3313	67.4317	48.065	27.0926	61.6999	11.5735	56.4441	62.5445	47.1714	36.2866	57.6252	46.5306	56.0373	19.3343	7.43361	16.4393	81.5255	25.6458	36.3291	41.9886	1.48317	27.8662	10.7313	105.559	46.6882	64.4071	94.9532	64.6391	38.5754	63.0474	81.1553	84.1622	67.3261	67.7037	36.3435
15.0295	54.5544	61.438	44.1904	20.1794	32.1897	62.5072	57.9982	61.6392	40.1239	46.8344	22.2409	40.0015	51.9177	49.8519	16.9872	54.7413	43.7268	24.1542	48.9825	13.5862	48.4722	49.0176	43.3305	48.4338	67.5659	43.4037	54.8078	28.3772	8.91315	25.25	94.3301	39.2521	27.3953	42.1807	12.4119	22.7213	23.8376	114.643	33.1119	60.4524	102.403	78.1371	37.863	62.2503	88.4391	76.3494	67.1748	58.6167	43.7501
59.7292	113.938	97.8923	32.9745	87.8173	41.8606	22.0934	84.3008	45.3231	28.6584	28.1596	70.0632	30.3488	29.1693	82.1595	83.1442	115.602	96.1306	77.4873	110.33	57.6749	92.4309	117.263	94.6539	21.2857	63.186	93.0566	97.5724	43.1624	59.8002	56.8054	26.2546	30.8687	79.8229	84.0238	56.3791	80.0313	44.724	64.7714	99.4771	109.837	63.7931	32.7467	83.0836	75.997	54.3315	134.64	104.558	104.636	64.0787
85.6727	53.3686	134.994	99.6355	70.4259	92.2092	79.2935	131.53	57.1985	86.6125	98.7089	51.6587	90.4178	105.302	123.581	66.2224	57.0726	114.811	97.5467	56.6675	66.9911	29.1619	84.5059	114.909	82.467	134.729	115.557	127.746	68.5584	72.0969	94.9988	115.965	89.6978	47.9138	115.875	77.3624	95.2354	79.2828	100.179	67.5201	130.825	81.015	127.464	111.423	24.5337	71.6206	138.156	140.423	28.7205	114.904
6.10477	64.934	51.5463	37.448	28.5351	25.4682	63.4621	46.9535	66.6115	36.9726	40.9235	32.9457	35.5505	45.0446	39.022	26.9017	64.812	36.6433	15.7187	59.0732	19.846	59.7918	54.8638	35.8612	47.4336	56.6943	35.4167	45.7289	30.9319	13.7839	14.8761	91.8331	34.9256	38.7382	32.244	11.5918	16.1648	21.8059	117.265	41.787	53.1693	106.563	70.7472	28.3134	71.5362	92.7283	72.4564	57.6105	69.9816	32.4515
13.944	83.346	50.4649	19.6767	47.8431	9.83126	55.1874	40.4058	65.0709	24.999	23.9894	46.0043	21.5956	26.7281	34.9743	45.6213	83.5173	44.7832	26.6532	77.7585	29.0284	74.1956	74.0812	43.3492	37.4534	39.8725	41.8612	47.9437	30.4379	25.09	5.69816	77.2782	21.3082	53.9859	33.7146	19.166	29.8233	17.8374	109.704	61.0973	59.1361	101.887	51.6578	32.0566	78.5748	88.6931	83.2561	57.1978	85.4251	20.2498
38.7252	104.208	69.2359	7.40265	71.6995	19.5021	41.6375	55.4778	59.8313	18.0924	6.00963	62.0494	14.4824	0.629114	53.61	68.3356	105.012	69.6499	53.1002	99.3314	45.5713	89.1023	99.5553	68.033	26.0629	36.8525	66.1991	69.4513	36.7602	44.7171	32.283	52.8469	15.2657	71.5466	56.4365	39.3988	56.4044	29.7364	92.6634	84.666	82.2046	88.9848	26.6627	56.1326	83.3263	77.4758	108.187	75.8584	101.227	35.4757
25.4874	93.9377	56.0981	9.25119	59.3603	9.30501	50.1765	43.5546	64.0705	20.3937	14.0711	54.261	15.8159	15.1118	40.2641	56.7122	94.3413	54.6682	38.1329	88.5909	37.0197	82.3347	86.0895	53.0802	32.5334	33.5392	51.3087	55.3529	33.3345	34.4576	17.5975	67.3579	16.0059	63.0396	41.8672	28.5796	41.5703	22.3136	103.752	72.5691	67.6953	97.8626	39.5883	41.2508	82.3209	85.335	93.2423	62.8354	94.0253	22.5474
65.7675	86.0289	39.2372	90.7689	59.7934	81.359	124.349	52.96	127.037	95.8558	95.4036	84.1376	93.0948	96.6943	48.2366	64.758	83.2786	27.1137	46.4373	79.81	78.9038	100.706	53.0703	28.7223	107.563	83.9253	30.6377	32.2185	92.0193	73.2394	66.3827	148.918	92.699	83.3891	41.1479	72.7125	45.0362	82.5349	178.431	63.1909	19.0063	167.504	117.091	40.671	124.933	153.594	11.5192	37.2915	105.287	63.8116
71.9952	121.228	19.4952	81.6298	86.5715	77.7152	122.871	29.3476	133.673	92.5489	86.3213	103.109	88.2999	84.3322	33.8137	89.3357	119.317	41.4181	56.8457	114.624	90.6695	127.19	92.895	40.7361	105.064	56.0826	39.506	26.8817	98.1012	84.7013	65.8605	136.08	88.3107	106.639	38.8145	80.9555	59.1449	85.7347	176.584	95.507	30.1126	170.285	95.6375	43.0389	142.568	157.307	51.6471	14.0419	135.106	50.3384
38.6724	105.357	66.4251	8.33665	72.1166	19.9146	45.2274	52.4343	63.2771	20.9344	8.84007	63.732	16.9467	3.04409	50.9115	68.997	106.043	67.8011	51.9755	100.334	46.9761	91.0906	99.5283	66.145	29.543	33.2645	64.2388	66.9716	39.1104	45.6791	31.451	55.4116	17.6775	73.0959	54.2403	40.1567	55.4473	31.1797	96.0844	85.1956	79.9122	92.556	26.1303	54.1874	86.2823	81.0655	106.244	73.0014	103.144	32.7951
45.846	102.545	85.5205	20.3419	74.6702	28.0883	23.6622	72.5729	43.8375	14.9226	15.5972	58.6966	16.4705	18.7683	69.6932	70.2177	103.968	82.5203	63.6401	98.5469	44.9623	82.9932	103.967	81.0812	11.587	54.9415	79.5518	84.6205	31.4121	46.5411	43.0628	40.1441	16.9753	68.5374	70.8234	42.7888	66.1431	31.1669	74.7951	86.6714	96.5653	70.7452	33.5667	69.6455	71.0147	59.4051	120.958	92.249	95.2952	51.8313
27.1959	96.1738	41.212	24.0868	59.3565	21.4411	65.3696	28.324	78.2656	35.3019	28.8559	60.949	30.8667	27.9438	25.4816	58.1378	95.9887	43.243	31.1736	90.2643	44.1936	89.0377	82.7889	41.4916	47.6543	25.4893	39.4047	41.3694	45.086	39.8551	16.9178	80.9672	30.9612	68.497	28.947	34.0744	35.3228	32.6833	118.955	72.4727	54.4026	113	47.3743	29.5426	93.6942	100.341	81.2328	47.8998	100.012	7.41149
64.3023	12.0179	103.796	89.7083	35.7883	78.78	88.9825	104.473	74.2275	80.6981	90.9313	34.8413	82.6987	97.0605	95.8295	34.4073	15.3289	80.7549	68.2864	13.6322	51.0605	17.2872	41.7191	81.3567	83.0336	116.922	82.6388	95.3072	62.0105	53.0359	74.5762	126.732	81.8749	25.0939	86.1978	58.9583	64.7697	66.8792	127.81	27.4967	95.1187	110.443	122.877	81.4646	50.7554	97.9381	97.6326	108.101	15.1772	92.8294
14.5915	57.5378	53.2694	45.9411	20.43	33.8995	69.3644	51.0772	70.0384	44.5178	49.2857	30.566	43.5132	53.5726	42.646	19.72	57.164	34.8535	15.8207	51.4717	21.8957	55.36	46.2854	34.4909	54.1968	64.1477	34.6403	46.2826	35.6707	16.3269	23.1837	99.3569	42.8453	34.3696	34.1958	17.1936	13.9229	28.6458	122.34	33.5908	51.5736	110.631	79.3358	29.6996	71.0161	96.6897	67.9297	58.8037	64.6998	39.1625
39.2773	77.0533	90.4449	36.2276	55.9826	32.9527	23.7526	81.0994	24.489	22.214	34.2346	33.7843	26.6351	40.6657	75.3871	50.5135	78.9961	79.466	58.5066	73.9815	26.5	54.8154	85.2132	78.5299	17.435	73.9302	77.7866	86.5687	12.114	31.3375	43.3772	60.1797	26.0707	43.1759	72.2433	31.457	59.1904	23.54	74.7603	65.7595	95.6941	63.5297	62.0636	69.3234	43.3144	49.7406	115.274	97.0629	67.0528	60.5948
83.0153	20.286	108.586	112.602	49.1371	100.738	119.109	113.704	106.03	106.2	114.814	62.2753	107.232	120.295	105.118	51.6648	17.4117	84.2332	79.4357	21.9899	75.4046	49.3989	31.4579	85.4542	110.854	133.074	87.4217	99.3275	88.9994	75.2387	92.5324	156.101	106.427	52.7947	94.4459	80.5247	75.2108	90.7003	160.028	35.8844	94.5669	142.715	146.561	89.9651	82.7493	130.176	87.4409	111.169	43.0438	107.539
24.0633	92.6353	55.3138	10.3178	57.9546	8.49796	50.6492	43.0131	64.0647	20.6253	15.0993	53.1811	16.1424	16.4786	39.4725	55.3476	93.014	53.4295	36.7273	87.2617	35.9285	81.2943	84.6367	51.8558	32.926	34.1468	50.1111	54.3739	32.7561	33.2292	16.1466	68.5159	16.2603	61.8865	40.7835	27.3276	40.1418	21.4581	104.409	71.1702	66.6078	98.2724	41.0469	40.0626	81.7763	85.6508	92.0127	62.0625	92.9404	21.9384
38.8196	71.1616	33.3645	65.5458	37.8012	55.303	97.3935	40.2465	100.207	69.3488	69.9865	59.1937	66.8795	72.0671	32.4169	41.6412	69.2618	9.00991	19.7366	64.5587	52.1887	79.4396	44.4358	10.3132	80.7963	66.579	12.4899	24.132	64.9923	46.3999	40.4304	123.216	66.4251	60.1386	21.9727	45.6728	17.9979	55.5721	151.393	45.5284	23.0057	140.537	94.5753	18.8522	100.217	126.648	38.354	36.3707	86.1428	42.6279
68.4584	129.395	96.6641	37.4676	99.9754	49.1278	41.7626	81.8031	65.022	40.4295	33.6443	85.6352	39.8817	30.4902	81.7194	95.9435	130.714	99.8057	83.6458	125.226	71.2203	109.906	128.72	98.1366	37.9935	55.1534	96.1967	98.2199	58.3614	71.9902	62.7793	27.4627	40.6426	95.4753	86.0168	67.4646	86.9054	56.3183	77.0742	112.459	111.48	79.793	16.9492	86.1634	95.4516	71.9963	138.185	102.977	122.199	63.9287
7.78701	76.1109	54.3749	23.577	41.3423	11.6042	53.2481	45.8811	60.5606	24.4542	27.0841	38.3572	22.2818	31.2023	39.5247	38.6746	76.4068	45.1917	25.1682	70.6504	21.4692	66.5398	68.6346	43.9804	36.087	47.5309	42.859	50.6621	24.8563	17.434	7.46534	78.8382	21.7449	46.3406	36.2899	11.5047	27.4378	12.5424	107.765	54.5297	60.6467	98.7419	57.0773	33.7138	71.8422	85.2446	82.9903	60.9813	77.767	26.857
43.8945	92.5162	11.2523	60.9703	56.8701	53.869	99.2701	19.5054	107.05	69.0926	65.7867	73.3324	65.4527	65.7791	14.1556	59.4049	90.8886	13.578	27.0713	85.9141	61.8103	97.1988	66.9491	12.2154	81.5655	49.8219	10.2838	3.88995	70.9802	55.7533	39.8921	118.794	65.2553	76.6415	10.4941	52.659	29.1572	59.2348	153.812	66.5745	16.6142	145.483	83.9185	13.6733	113.293	132.017	44.6137	16.037	105.283	31.0321
27.8779	85.1916	24.783	45.1252	47.8469	37.2745	82.5631	21.1903	90.5514	52.4683	49.8892	59.7111	48.9529	50.5868	12.5948	48.9645	84.1606	19.4706	15.0096	78.7473	46.5141	85.4443	64.9567	17.715	64.8957	42.3932	15.6609	20.6154	54.5602	40.5762	23.1525	103.296	48.7174	64.4176	6.2618	36.8163	18.8119	42.6121	137.123	59.5273	31.8617	128.76	71.1125	5.8071	98.4756	115.324	57.6287	31.1653	94.6675	18.2848
35.1183	44.6378	84.7051	55.2932	27.8567	45.2385	56.2069	80.7445	47.0214	45.4617	56.0671	1.44061	47.6972	62.3767	72.8231	22.0713	46.3592	66.1883	47.3695	41.2295	17.4776	27.9601	54.7238	65.9858	48.0476	86.2294	66.2771	77.967	26.7109	21.6702	44.8571	92.9119	46.8762	10.5222	65.4419	27.3414	45.5802	32.5773	102.247	34.4321	82.7783	87.4427	87.8467	61.1271	39.7189	73.683	95.5111	90.4128	39.6799	64.647
17.6259	54.0588	55.7266	48.8414	16.9443	36.7564	70.57	54.1388	70.0995	46.7042	52.0371	28.6694	45.9662	56.5136	45.6332	16.3235	53.6695	36.3089	18.4091	47.9797	22.0445	52.553	43.3268	36.1085	55.9029	67.6439	36.4672	48.4307	36.5722	17.0055	26.5713	101.409	45.2722	31.6979	36.8476	18.964	15.9018	30.5991	123.034	30.1285	52.9357	110.871	82.4044	32.2582	69.4873	96.9075	67.9247	61.0802	61.6295	42.6325
81.2425	148.725	91.6654	51.621	115.095	63.2149	71.6595	76.2623	94.5425	61.3279	50.3026	106.599	58.6733	44.1408	79.4602	112.237	149.423	102.179	91.14	143.711	90.1827	133.237	141.526	100.345	63.9177	44.7823	98.0376	96.042	80.5475	89.059	72.6355	53.9487	59.4921	116.149	87.0468	83.5032	95.1409	74.3457	105.863	128.276	109.901	110.224	18.9316	88.8307	123.342	102.796	138.219	96.9183	145.458	64.7687
46.685	90.7855	13.9778	65.7266	56.1489	58.0729	103.214	24.8689	110.055	73.2423	70.5234	74.3538	69.7675	70.792	19.8029	59.1811	88.9646	10.9058	28.6139	84.1767	63.8922	97.1677	63.7745	10.216	85.6208	55.4596	9.30505	4.7265	73.9658	57.8188	43.7003	123.742	69.5268	76.9635	14.6601	55.2129	29.9395	62.574	157.793	64.9943	11.2804	148.978	89.4149	16.5645	114.8	135.4	38.9845	16.6574	104.721	36.3589
35.6472	100.015	26.0223	39.7066	62.4638	36.2127	80.9346	12.7285	92.932	50.7103	44.4458	69.984	46.376	43.011	11.023	62.6968	99.2569	33.8917	30.1127	93.7085	54.5135	97.2315	81.3634	32.0395	63.1645	26.2288	29.6388	27.8069	58.4647	49.2232	26.7923	95.7523	46.421	76.1816	18.7032	44.1277	34.3085	45.8498	134.608	74.79	41.534	128.479	59.0519	21.5929	105.89	115.682	69.5509	32.5794	107.333	8.37519
37.868	33.8058	71.1137	68.0904	3.96776	56.0617	82.1779	72.5164	75.8353	63.394	70.7151	27.5855	63.6801	75.8188	63.8122	8.02335	33.0438	48.1407	36.4858	27.4648	33.4823	39.9398	26.7347	48.6878	70.3041	88.4629	49.9385	62.6064	48.7094	31.5895	47.3674	116.475	62.9093	23.4043	53.8343	36.2195	32.6509	47.2429	130.9	9.31648	63.0088	116.425	102.02	49.104	65.6397	102.63	69.6563	75.4073	46.023	63.2256
59.14	115.12	12.6723	65.6861	78.6939	62.5681	107.263	13.7048	119.112	77.1009	70.3201	92.0095	72.7351	68.1094	20.2206	80.5604	113.637	36.6247	46.7084	108.54	78.1775	117.632	90.022	35.3168	89.5277	40.2782	33.337	21.8822	84.0922	72.4088	51.8377	119.727	72.7983	96.6643	28.3568	68.0645	49.8321	71.541	160.652	89.1482	32.1644	154.861	79.5095	33.0652	130.17	142.081	59.0721	13.9786	126.514	34.7646
43.4143	29.3914	87.0204	68.4299	20.9625	57.4307	71.6118	85.7761	60.736	59.9225	69.7931	14.6441	61.6616	75.8395	77.3179	16.8516	30.9115	65.6544	50.0485	25.7108	29.7981	21.1752	41.991	65.8879	63.4101	96.0335	66.7373	79.1993	41.7681	31.715	53.6944	108.436	60.8384	5.31716	68.4449	37.6558	47.1041	45.6349	115.911	21.7102	81.4204	100.147	101.785	63.7932	46.16	86.6997	89.5723	92.012	30.0298	72.4994
7.80261	70.6666	45.428	35.8067	33.6151	24.4741	66.0835	40.3029	71.1578	37.8716	39.799	39.5977	35.6613	43.0786	32.458	32.7014	70.3486	32.5268	11.8789	64.647	25.8017	66.4415	58.0809	31.5001	49.2769	50.9571	30.7069	40.1308	35.1004	19.8637	10.9111	92.2102	35.1487	45.3722	26.24	16.362	14.0221	24.3653	120.39	46.7241	48.6147	110.505	68.0061	22.6519	77.7644	96.7926	69.759	51.649	76.5328	26.172
18.8082	51.0175	60.8769	49.0018	15.3318	36.936	67.5038	58.7669	65.7594	45.329	51.7996	23.366	45.1198	56.7291	50.3619	12.9961	50.9426	41.6015	23.4613	45.1951	18.1877	47.633	43.8342	41.4127	53.6336	70.6047	41.7684	53.6879	33.3341	14.0588	28.6622	99.556	44.3791	26.651	41.8802	17.5372	21.1643	29.0437	119.252	28.4824	58.208	106.639	82.8846	37.3453	64.2218	92.6686	72.5671	66.3044	57.0588	46.1001
50.0466	105.496	7.16111	59.6062	68.9533	55.1554	100.443	8.39384	111.111	70.0705	64.3672	82.464	65.8898	62.923	11.2822	70.7945	104.07	27.8507	36.962	98.9268	68.9865	107.906	81.0886	26.3816	82.6139	39.7721	24.2351	14.2154	75.6631	63.1377	43.3718	115.481	65.8706	86.9632	18.5911	59.0093	40.0662	63.2285	154.389	79.531	26.8898	147.753	77.2001	23.2998	121.004	134.73	55.149	12.9317	116.75	28.1247
21.9933	67.0681	74.4188	32.0615	39.9706	23.169	40.3816	66.7072	41.5642	22.1923	32.602	23.7658	24.2205	38.9613	60.0832	35.0161	68.3236	61.6916	40.7207	62.8364	9.52542	50.7653	69.532	60.8484	27.3082	65.6533	60.2589	69.7427	6.25162	13.3167	28.282	73.4745	23.3993	33.4722	55.615	13.5297	41.149	10.2005	92.8791	51.2418	78.1155	81.5506	64.3835	52.3007	51.1947	67.6823	97.1156	80.8664	62.8248	47.5074
27.557	97.0338	45.5413	19.8932	60.6843	18.6144	61.4867	32.3948	75.0793	31.6745	24.6208	60.3692	27.1363	23.5685	29.8401	59.0632	97.0128	47.2542	34.0593	91.2657	43.3274	88.5669	85.089	45.5276	43.8671	25.5011	43.4913	45.7339	42.7861	39.4535	17.4119	76.5929	27.2964	68.327	33.1707	33.5388	38.0806	30.6833	114.848	73.896	58.7175	109.191	43.557	33.5467	91.6882	96.6627	85.4018	52.2133	99.7872	11.728
21.8195	89.5662	37.8338	28.1816	52.4222	22.0842	67.5379	27.1421	78.3147	37.13	32.9939	56.2408	33.1304	33.3726	22.0844	51.5862	89.229	36.4574	23.4813	83.5356	40.1456	84.0074	75.2042	34.7711	49.6994	32.1021	32.8298	36.4572	43.5715	35.1861	12.1478	86.1946	33.0347	63.1633	22.9822	29.7657	27.6441	30.9583	121.789	65.4207	48.798	114.689	54.5691	22.7922	91.115	101.646	74.8319	44.5989	94.618	7.8007
48.0366	116.522	64.8945	20.8324	81.97	30.973	55.977	49.8072	75.4143	33.8698	21.739	75.8667	29.8818	15.2998	50.483	79.3933	116.985	70.8827	58.0485	111.239	58.8333	103.533	108.118	69.1027	41.6503	24.0711	66.9402	67.2339	51.9453	56.8725	39.2302	58.7823	30.5995	85.0146	56.1973	51.0888	61.9542	43.2635	103.965	95.2005	80.8445	102.278	19.7517	57.2239	99.202	91.5351	108.42	71.0611	115.489	33.5304
32.2353	101.777	48.362	18.7949	65.6607	20.7348	60.8402	34.3571	75.8465	31.9435	23.1645	64.2573	27.2679	20.7923	32.9925	63.8793	101.833	51.8543	39.2516	96.0799	47.0723	92.4714	90.2896	50.0955	43.59	21.973	47.987	49.3601	45.0695	43.5799	22.2751	73.414	27.5786	72.4949	37.4217	37.6207	43.2895	33.487	113.4	78.8937	62.6395	108.599	38.7474	38.1604	94.0941	96.4004	89.7324	54.9091	103.862	15.0606
38.9405	108.375	53.5858	18.9895	72.6662	24.8821	59.9623	38.8398	76.8483	33.0815	22.3425	69.7039	28.4594	18.005	38.7844	70.6424	108.555	58.9223	46.767	102.796	52.4482	97.8382	97.6954	57.1379	43.5599	19.067	54.9679	55.4603	48.5484	49.4866	29.2908	68.6671	28.959	78.2986	44.2236	43.5317	50.8	37.8884	111.004	85.9199	68.9899	107.458	31.7224	45.2796	97.314	95.7903	96.4651	59.9256	109.451	21.5639
10.6173	69.3688	43.8824	38.9842	32.0138	27.7252	69.1419	39.8391	73.6857	41.1078	43.0203	40.2642	38.9255	46.1995	31.687	31.6303	68.8944	29.7054	8.83	63.2339	27.4926	66.5077	55.4913	28.7668	52.4379	52.5621	28.1226	38.097	37.7202	21.444	13.8768	95.4754	38.4109	45.4148	24.5731	18.641	10.758	27.3551	123.369	44.946	45.9911	113.264	70.9432	20.6535	79.2029	99.5082	66.6351	49.9345	76.2661	27.3297
24.3369	48.2972	72.8765	48.8336	21.0244	37.6167	58.6179	69.197	53.9143	41.4977	50.5117	10.8034	42.6538	56.3586	61.162	15.5652	49.1804	54.6131	35.5419	43.5533	10.7029	37.8659	50.306	54.3409	47.1049	76.5952	54.5567	66.1574	25.2796	11.8635	34.4707	93.1936	41.8398	17.1726	53.6227	17.8221	33.8407	26.2474	108.341	31.4172	71.2744	94.8465	82.4918	49.296	51.1607	80.9036	85.3554	78.5833	48.6809	53.9042
22.9511	74.8904	32.3242	47.1657	37.6307	37.2917	80.8652	31.3558	86.2579	51.825	51.6637	51.3627	49.0138	53.6245	22.6615	39.0385	73.8353	17.5458	5.15156	68.4335	39.9082	76.1037	55.1881	16.4051	63.722	51.3212	15.5602	25.7573	50.2332	33.8349	22.3171	105.046	48.6175	55.2337	13.2927	31.253	8.51516	39.378	135.314	49.1986	33.4658	125.645	76.4022	8.74195	91.2073	111.941	55.5986	37.9972	84.9391	25.9877
32.7272	72.8374	30.9444	58.4965	37.429	48.4595	91.2516	35.3002	95.1303	62.7435	62.9791	56.2658	60.1155	64.945	26.9911	40.4144	71.2571	8.69385	13.3035	66.2388	47.5238	78.4112	48.6925	8.66124	74.4012	60.047	9.64246	22.3073	59.4907	41.5621	33.5203	116.309	59.688	58.3376	16.2355	40.1631	12.6219	49.4776	145.484	46.8861	25.3659	135.126	87.4047	12.4092	97.0866	121.301	44.6352	35.122	85.9839	35.6799
25.7869	92.7904	60.3732	5.9633	59.1724	7.11888	45.622	48.061	59.5764	15.8096	10.4596	52.0459	11.22	13.2478	44.5319	56.1224	93.3696	57.8587	40.3597	87.6418	34.9445	79.8978	86.6566	56.3299	27.9479	37.4277	54.662	59.303	29.7013	33.0729	19.4106	63.9824	11.4204	61.1198	45.5824	27.4015	43.5216	19.5528	99.334	72.2688	71.3805	93.2859	39.0762	44.6528	78.5135	80.74	96.44	67.1248	91.7507	27.0025
24.2271	92.9995	54.5175	10.9641	58.1521	9.27032	51.5207	42.1485	64.9699	21.5243	15.7719	53.7589	17.0305	16.8552	38.6776	55.6257	93.345	52.9035	36.4363	87.5903	36.5033	81.8956	84.6688	51.3162	33.8089	33.3591	49.5474	53.6626	33.575	33.6884	16.0169	69.1098	17.1562	62.4061	40.1334	27.7661	39.9092	22.1804	105.241	71.3811	65.9611	99.1553	41.0972	39.4906	82.5988	86.5452	91.4782	61.2625	93.5098	21.0854
53.1809	104.783	1.14131	65.1829	69.0073	60.0142	105.507	14.8928	115.288	75.0993	69.9784	84.3942	71.0481	68.8299	15.9077	71.3533	103.148	25.4533	38.2269	98.1811	71.811	108.967	78.7712	24.2889	87.6683	46.255	22.5125	10.4399	79.521	65.8414	47.4245	121.57	70.9806	88.235	19.9983	62.1321	40.7994	67.274	159.685	78.8407	21.2572	152.565	83.6576	24.3501	123.712	139.392	49.1353	6.75597	117.305	33.7387
8.58988	63.2947	51.065	39.9078	26.5517	27.9464	65.6332	47.2253	68.2262	39.4122	43.4082	32.8662	38.0337	47.4888	39.0981	25.278	63.0668	35.1598	14.4508	57.3447	20.884	59.1861	52.4744	34.4753	49.7568	58.2829	34.1775	44.8924	32.7838	14.8252	16.9092	94.2831	37.4054	38.0933	31.7489	13.4815	14.3455	24.1006	119.289	39.7724	51.7907	108.359	73.1332	27.6177	72.1168	94.493	70.4515	56.9887	69.1137	33.6714
45.604	60.5851	98.1609	53.8018	48.4213	47.3192	39.8272	91.449	26.5487	40.6557	52.7526	22.1363	44.4915	59.3446	84.4731	42.6029	63.0417	82.6568	62.3026	58.6395	27.0555	35.5663	75.2678	82.1396	37.5897	89.9049	81.9908	92.6302	23.0492	33.1217	53.1425	77.884	43.7836	28.9545	78.9765	36.6346	61.5683	34.8793	81.8048	54.8671	99.3848	66.7233	82.0135	75.1965	26.1727	52.99	114.707	104.388	47.5835	72.552
41.0605	57.8042	93.477	51.5337	43.5577	44.1781	41.9949	87.1239	30.9159	38.988	50.9092	17.4797	42.4905	57.51	79.9942	37.7364	60.0612	77.6511	57.3859	55.4156	22.268	34.487	70.8217	77.1572	37.5287	86.8004	77.0443	87.7996	20.3913	28.3032	48.9804	79.73	41.741	25.0915	74.2453	32.1098	56.5672	31.4206	86.1487	50.4913	94.3822	71.4434	81.0641	70.3969	30.1193	57.6334	109.608	99.6508	46.7378	68.5911
10.917	60.8809	62.3695	36.7449	27.9815	24.9323	55.2917	56.9549	56.2955	32.1637	39.1469	23.5741	32.1157	44.4469	49.3554	24.2765	61.3634	47.2415	26.4978	55.6272	8.90584	51.4725	56.9752	46.5624	40.6797	62.828	46.2343	56.6689	21.4862	2.86575	20.7934	86.4475	31.3565	30.9387	43.1029	4.66745	26.3172	15.8775	108.163	40.6842	63.8783	96.6626	70.711	39.2425	60.7629	82.7501	81.9048	68.4992	62.4389	40.4639
79.2816	146.88	89.7075	49.7879	113.15	61.3267	70.7102	74.296	93.4898	59.6957	48.5638	104.855	56.9635	42.3496	77.4417	110.324	147.557	100.129	89.0962	141.841	88.3825	131.583	139.522	98.296	62.5643	42.8493	95.9903	94.0363	78.9084	87.1962	70.6345	54.1051	57.7803	114.381	85.0008	81.6191	93.1011	72.5465	105.885	126.338	107.896	109.886	17.4946	86.7772	122.043	102.235	136.203	94.991	143.79	62.7147
14.3046	72.4869	39.4499	40.1176	34.9599	29.4971	72.3175	35.663	77.66	43.6064	44.403	44.6342	41.052	47.0175	27.3964	35.1073	71.8447	26.1362	6.213	66.2425	31.8731	70.6434	56.736	25.054	55.3075	50.1787	24.2105	33.7748	41.6053	25.8398	14.7652	97.4269	40.6025	49.565	20.1454	22.7761	9.65907	30.7348	126.715	47.587	42.1202	116.981	71.0127	16.3004	83.6333	103.282	63.7673	45.5229	80.213	24.6115
39.7813	29.7877	77.9009	68.2993	10.0216	56.5499	78.0419	78.2086	69.8338	61.9722	70.4264	21.5162	62.8601	75.9679	69.5662	8.33744	29.8907	55.5193	42.0223	24.1325	31.2358	31.8351	31.8937	55.9371	67.5636	91.8472	57.0237	69.6507	45.6441	30.8607	49.8389	113.523	62.0581	15.6715	60.0036	36.2645	38.5424	46.3176	125.081	11.6128	70.7789	110.034	102.227	55.2759	57.76	96.3641	77.8616	82.4884	38.5864	67.1675
52.6794	67.723	44.446	81.1018	41.2407	70.3874	110.612	54.3781	111.024	83.7998	85.413	66.3365	81.7103	87.8403	47.3002	46.4262	65.1434	22.5483	34.7971	61.3807	63.0201	81.8495	36.0154	24.3577	94.6952	82.3382	26.8065	35.3603	77.1602	57.7641	55.7746	138.252	81.1961	64.9113	37.4473	58.294	32.0277	69.0897	163.835	44.3393	27.4623	151.842	110.729	34.849	106.782	137.875	27.8148	45.3761	86.4378	58.7933
41.5576	107.759	69.0986	10.6742	74.8581	22.6018	44.2707	54.9303	63.1336	21.9207	9.86694	65.7888	18.3368	3.28122	53.6689	71.6356	108.51	70.8461	55.0584	102.814	49.2101	92.9197	102.427	69.1836	29.3509	34.3412	67.2639	69.8308	40.6152	48.1626	34.4996	52.6792	19.1169	75.2465	57.2103	42.7351	58.5185	33.3754	94.2492	87.8951	82.8414	91.2635	23.3561	57.2187	87.0813	80.0437	109.266	75.638	105.032	35.5884
28.9068	40.977	72.3529	56.4763	12.4179	44.8167	67.6317	70.6164	61.7908	50.1404	58.5407	14.5243	50.9668	64.1257	62.1953	6.67121	41.4431	51.9611	35.0978	35.7142	19.5184	35.866	41.2857	51.9934	56.1796	81.4845	52.6097	64.8458	34.3888	18.9978	39.1583	102.293	50.1657	15.0851	53.5359	24.5272	32.4194	34.4221	116.642	22.3326	68.2365	102.593	90.3751	48.9373	55.1333	88.7144	79.6454	77.5807	45.2249	57.5098
25.2164	44.3262	67.6164	54.0518	11.4506	42.1672	68.2443	65.9563	63.978	48.7854	56.4326	18.2106	49.1938	61.7595	57.5083	6.96934	44.4905	47.3897	30.3618	38.7319	19.0008	40.5995	41.0118	47.3784	55.7757	77.5397	47.9485	60.1414	34.3863	17.0218	35.3494	101.946	48.4129	19.8071	48.7987	21.9823	27.69	32.6938	118.422	23.4573	63.7551	104.899	88.021	44.1975	59.1798	90.9648	76.0061	72.8634	49.8266	53.255
49.0553	50.4351	57.7299	79.9776	27.3011	68.2609	103.611	64.7104	100.753	79.7109	83.7444	53.6512	78.5394	87.348	56.5712	33.0296	47.8871	33.5581	35.7044	44.0935	54.2579	65.7488	19.9644	34.9794	89.2101	88.9598	37.1662	48.4198	69.452	50.0119	55.1165	134.559	77.9005	50.4791	45.8457	52.2298	31.6649	63.8071	155.044	27.5714	43.4587	141.669	112.132	41.9354	92.7163	127.739	43.2838	59.9642	69.563	63.7332
53.4057	34.9053	101.143	72.9834	37.0997	63.4702	66.3719	98.3728	51.0243	62.0076	73.2918	18.9946	64.8067	79.7626	90.2126	32.4774	37.7674	80.8444	63.7291	34.1834	35.9745	9.91099	56.6119	80.9245	62.2252	104.759	81.5676	93.7822	42.7887	40.1159	63.2997	104.379	64.0016	13.9401	82.1266	45.8581	61.2961	50.6072	104.98	37.0552	96.9504	88.0466	104.572	77.6145	30.7065	75.198	105.857	106.487	22.1776	83.0011
31.4175	47.826	81.6602	51.3831	27.7712	41.257	54.034	77.2801	46.4484	41.8071	52.242	4.0618	43.9098	58.5144	69.4614	21.9572	49.3698	63.7809	44.4851	44.0931	13.5002	31.9477	55.7457	63.4893	44.9583	82.2767	63.6655	75.1433	23.3236	17.8877	41.0353	90.2431	43.0873	13.8465	62.3573	23.4612	42.949	28.6298	101.463	35.7434	80.4507	87.1951	84.0845	58.1278	42.0008	73.3324	94.1974	87.4767	43.6541	60.8697
10.3357	79.8769	49.0278	23.5925	44.022	12.931	57.417	40.0559	65.9683	27.6506	27.769	43.6561	24.6549	30.762	33.9185	42.0073	79.9527	41.6505	22.8699	74.1969	27.0661	71.732	70.0165	40.2935	39.8698	42.548	38.9417	45.8293	30.5544	22.5511	2.1073	80.809	24.2762	51.2401	31.473	16.8141	25.8853	18.0418	111.997	57.28	56.4768	103.591	55.7546	29.3658	77.7467	90.2268	79.9608	55.6954	82.7473	20.9903
37.8147	75.154	28.9097	62.9824	40.8355	53.2171	96.3049	35.4961	100.225	67.6481	67.5298	60.8362	64.9236	69.2513	27.7257	44.2517	73.3654	4.74319	18.3735	68.5447	52.549	82.2293	49.0994	5.70594	79.3895	62.1995	7.76206	19.7834	64.6046	46.6102	38.2454	120.959	64.5157	62.4756	17.4074	45.2755	17.681	54.5534	150.571	49.3557	20.6933	140.24	91.14	14.6571	101.758	126.414	39.7116	32.2938	89.3765	38.6786
49.585	73.5204	36.2813	76.335	43.8925	66.1902	108.106	46.4326	110.211	80.2328	80.8108	67.4857	77.7754	82.7515	39.6182	48.5415	71.1658	14.9895	30.6271	67.0411	62.062	85.3744	43.1604	16.8391	91.6233	75.0151	19.2651	27.196	75.3818	56.443	51.2979	134.092	77.3213	67.2374	30.1719	56.14	28.6838	66.3028	161.95	49.0476	19.9541	150.75	104.787	28.1027	108.402	136.824	27.816	37.3597	90.8908	52.168
10.8302	65.0722	47.1217	41.2854	27.7733	29.6034	69.0349	43.8541	72.205	42.0347	45.0712	36.6263	40.289	48.7038	35.5681	27.3137	64.6273	31.1007	10.3334	58.9568	24.9997	62.4521	51.9979	30.3855	52.8216	56.757	30.0633	40.8156	36.5931	18.9374	16.9078	96.7778	39.7101	41.3741	27.8268	17.2503	10.4993	27.2839	122.913	40.78	47.7028	112.219	73.9087	23.607	76.1578	98.3774	66.8132	52.9776	72.073	31.6171
18.3593	84.3382	60.096	13.2784	51.0381	1.35899	45.4138	49.3828	56.1928	15.2329	16.4616	43.802	12.1261	21.0045	44.4749	47.8103	84.9357	54.1899	35.1042	79.2125	26.616	71.798	78.9686	52.8203	27.6666	43.8276	51.4276	57.73	23.2598	24.6183	14.6277	68.5183	11.7332	52.7568	43.4958	18.9839	37.7475	11.7206	99.9177	64.0535	68.8396	92.2767	47.1956	41.7304	72.2588	79.1941	92.4889	66.8454	83.5549	28.5551
105.19	163.403	130.602	74.2885	136.028	85.9022	66.9284	115.293	88.663	76.0845	70.417	119.516	76.1871	67.2167	116.442	131.709	165.041	135.976	120.398	159.734	106.491	141.365	165.086	134.261	70.7263	85.5563	132.229	133.192	92.4774	107.9	99.5784	30.2299	76.9075	129.287	121.759	103.72	123.705	92.3091	75.4657	148.185	146.764	86.5031	46.4916	122.275	121.258	84.4583	174.068	136.554	153.448	99.2497
77.4307	31.547	122.371	97.6733	54.8993	88.2451	86.7714	121.168	67.6189	86.3206	97.8237	43.465	89.3254	104.34	112.754	51.9252	35.253	100.391	85.5201	35.4702	60.6433	15.2686	64.0468	100.777	85.3605	129.33	101.79	114.362	67.1355	64.4586	87.5205	124.802	88.5293	36.1546	103.907	70.3119	82.5233	75.3799	116.916	49.0659	115.554	98.3482	128.774	99.2446	37.6275	87.3	119.743	127.199	7.19992	106.982
73.5708	143.111	69.1584	51.0007	106.754	59.5958	84.4806	54.4015	105.23	64.3769	52.253	104.675	60.3069	45.7924	59.614	105.181	143.135	84.0431	77.8203	137.385	87.4275	132.735	129.884	82.1973	71.6922	24.0983	79.7643	75.0923	82.1224	84.5374	63.5303	76.9606	60.9998	113.349	68.9661	78.5792	82.0989	72.4843	127.212	119.926	88.6951	128.516	33.3288	71.8449	129.717	119.04	117.132	73.5561	144.438	49.2284
24.2839	86.4158	67.3389	11.4051	55.0318	7.50394	38.0587	56.1773	50.0054	7.7922	12.37	44.1509	5.29933	18.4169	51.638	51.2204	87.314	61.534	42.1229	81.6655	27.6904	71.4358	83.7309	60.189	20.265	47.4727	58.829	65.143	19.965	27.3073	21.9968	61.7711	4.6829	53.6246	50.9282	22.4804	44.5229	11.8949	92.5139	67.6986	76.2751	85.1543	44.3638	49.1626	68.5342	72.2192	99.7342	74.0979	83.4868	35.1453
50.7386	118.668	68.8586	22.0403	84.6046	32.9961	54.2918	53.7495	74.4457	34.157	22.0833	77.4264	30.5027	15.4801	54.4539	81.8349	119.234	74.7135	61.4986	113.501	60.5649	104.839	111.143	72.9412	40.8501	27.3031	70.7953	71.2004	52.7628	58.9484	42.2731	55.1857	31.2663	86.7272	60.0871	53.2649	65.3433	44.8297	101.116	97.7992	84.8001	100.003	15.8699	61.0372	99.2334	89.5807	112.336	75.0108	116.887	37.4346
48.7315	85.1507	98.8222	40.3407	65.9745	39.8072	14.6255	88.6289	17.5439	26.4407	37.2895	42.8263	31.1302	43.1373	83.4595	60.4352	87.3203	89.0087	68.1138	82.5192	36.6869	61.0418	95.0527	88.0036	16.6856	78.3736	87.1518	95.4459	22.0529	41.4769	51.8214	52.4493	30.7829	51.8005	81.0722	41.2939	69.0018	32.3853	64.646	75.3761	105.055	54.0368	61.0745	78.3993	43.7885	40.4616	125.217	105.511	73.015	67.7405
30.7773	53.947	49.896	61.6986	19.0138	49.9594	86.5785	52.8665	85.8884	61.6206	65.4434	41.6609	60.307	69.1054	44.207	22.9756	52.4801	26.6229	18.9985	47.3613	38.0531	60.647	33.0934	27.1978	71.5188	73.2734	28.5435	41.2013	52.6559	33.0961	37.0107	116.501	59.6809	41.6165	33.6795	34.5195	14.7046	45.9311	139.116	27.9762	41.8004	126.753	94.1068	29.0766	82.5443	112.783	52.6651	53.9598	67.4802	47.6477
25.9727	92.2067	32.9799	32.4735	54.7843	27.1423	72.4844	21.9923	83.4674	42.086	37.2994	60.4187	37.9875	37.0723	17.1554	54.4312	91.6875	33.8848	23.9691	86.0464	44.6893	87.932	76.0532	32.1137	54.6459	30.3395	29.9895	32.2306	48.6666	39.5096	16.8781	90.0875	37.9304	66.962	19.4924	34.2949	28.2614	36.0598	126.624	67.5407	45.0412	119.736	56.6967	20.2237	95.9741	106.735	71.7766	39.7414	98.2972	4.68653
29.8529	98.64	55.7856	10.0773	63.7892	14.0355	52.1122	42.4267	67.2801	23.3192	14.5984	59.0724	18.6303	13.4326	40.0824	61.2882	99.0005	56.4339	41.1123	93.2465	41.8336	87.1339	90.1156	54.7731	34.8397	29.3384	52.8636	55.8438	37.7164	39.2382	21.2729	66.4542	18.9926	67.8522	42.9106	33.3418	44.7664	27.0234	104.934	77.0244	68.6366	99.8751	35.9323	42.8127	86.5916	87.6486	94.869	62.4507	98.8368	21.974
54.8141	82.4008	30.9996	79.325	52.5365	69.994	113.329	43.2923	116.814	84.5829	83.9653	75.4444	81.7476	85.2531	37.7355	56.998	80.001	15.6664	35.3878	75.939	68.8387	94.1315	51.4893	17.2857	96.3941	73.5666	19.2562	22.7475	81.4284	63.0259	55.0233	137.484	81.3648	75.6816	29.9472	62.0856	34.3539	71.5656	167.568	57.9886	12.1548	157.04	105.863	29.2541	116.455	143.176	22.9348	30.7458	99.8008	52.6191
22.1644	60.1261	74.6637	38.2731	33.7358	28.3846	45.9257	68.291	44.0841	29.1127	39.1825	17.1438	30.9156	45.416	61.0999	28.543	61.358	59.8705	39.1646	55.8667	4.07344	44.7897	63.2361	59.2167	33.9696	70.1459	58.9011	69.2306	12.155	9.9385	30.4021	80.0524	30.0918	26.6953	55.4907	13.218	38.8724	15.5727	97.1199	44.5597	76.5294	84.7779	71.0951	51.7673	48.9192	70.8181	93.8642	80.9016	56.6677	50.2283
52.9535	79.1141	32.9341	78.3266	49.4057	68.6828	111.533	44.4678	114.499	83.09	82.9123	72.5943	80.3909	84.442	38.4097	53.9451	76.7218	15.0224	33.6227	72.6502	66.4319	90.9564	48.3293	16.7885	94.756	74.1923	18.9889	24.2856	79.3043	60.6847	53.7091	136.382	79.9813	72.6388	29.9374	59.9773	32.2643	69.7211	165.641	54.7106	14.9812	154.855	105.597	28.728	113.577	140.964	24.2749	33.1973	96.5478	52.4944
35.9595	84.5522	19.6882	55.9994	48.4228	47.739	92.6439	23.5957	99.3203	62.8286	60.7459	64.603	59.495	61.5091	15.7209	50.7714	83.0704	9.37934	18.3898	77.9696	53.4116	88.4922	60.5156	7.52719	75.1268	50.6616	5.14598	12.2738	63.2283	47.3403	33.154	114.194	59.2168	67.8954	5.86054	44.5441	20.4034	51.845	147.221	58.58	21.2355	138.255	81.6562	5.89528	104.684	124.664	46.7653	24.7947	96.7062	28.436
62.7118	8.9564	94.9684	91.3937	29.6865	79.6893	97.5207	97.7686	85.505	84.493	93.4009	40.4771	85.6723	99.0407	89.0584	31.0099	7.28718	71.0118	62.0577	2.59719	53.7198	32.2268	26.2928	71.8958	88.9989	114.16	73.5071	86.0338	67.1478	53.912	72.6022	134.314	84.8612	31.1416	78.7708	59.3979	58.0697	69.1893	140.193	17.376	83.9784	123.527	125.283	74.0881	65.2544	110.539	83.5055	98.5707	30.7553	89.0118
33.33	77.7853	83.7661	29.7048	53.5141	25.9299	26.557	74.1726	31.2929	16.0005	28.1411	33.8984	20.1529	34.6941	68.5904	48.3431	79.4384	73.6072	52.7375	74.1858	23.1581	57.6206	83.0355	72.5922	14.8985	67.1328	71.7361	80.1403	7.71027	27.0774	36.6843	60.4466	19.5236	43.6689	65.7793	26.1437	53.739	17.0196	79.6829	64.2378	89.6396	69.448	57.4545	63.0236	49.4018	55.8233	110.041	90.4166	69.9245	53.602
14.9574	82.9913	41.49	27.8707	46.0708	19.1298	64.4661	32.5723	73.5639	34.3161	32.4766	49.4086	30.8497	34.2042	26.3129	44.966	82.7478	35.8523	19.4299	77.0327	33.5121	77.1294	69.9442	34.346	46.759	38.5859	32.7488	38.6499	38.1294	28.402	5.85952	85.9927	30.5908	56.2784	24.3985	23.117	23.2312	25.6448	119.003	59.1844	49.8642	110.975	57.508	22.8386	84.8723	97.6807	74.426	48.182	87.7357	14.6456
10.1721	59.3706	57.656	40.253	24.1545	28.1653	61.6374	53.5168	62.631	37.4197	43.1855	26.4097	36.814	47.9739	45.5141	21.5653	59.4703	41.2629	20.874	53.7123	14.7073	53.2136	52.178	40.6868	46.6551	62.6166	40.5197	51.4368	27.9454	8.81939	20.3263	92.1006	36.1026	32.1802	38.3389	9.66341	20.2038	21.2909	114.629	37.3149	57.9673	103.086	74.0887	34.2024	65.5399	89.1631	75.4655	63.575	63.5009	38.8267
78.2107	24.7702	120.722	100.517	52.7029	90.5026	92.5554	120.537	74.2949	89.8671	101.031	45.3468	92.5672	107.452	111.987	50.5109	28.4183	98.0499	84.5061	29.5118	62.5758	18.0074	58.3673	98.576	89.9061	130.647	99.7594	112.412	70.6564	65.7719	88.4463	130.676	91.7564	36.8814	102.707	71.7198	81.2282	77.873	124.538	45.1704	112.667	106.098	132.439	97.9943	45.2461	94.8217	115.112	125.239	5.71202	107.495
45.1855	99.9646	86.7613	21.9248	72.9251	28.2826	20.787	74.1715	40.3656	13.9792	17.3955	56.0626	16.4946	21.4108	70.9199	68.3159	101.471	82.7647	63.4575	96.102	42.9047	79.9051	102.345	81.3775	8.15139	57.6947	79.9341	85.4932	28.8402	44.8778	43.2059	41.0029	16.8495	65.8915	71.5289	41.4782	65.7648	29.8245	73.0707	84.7018	97.1588	68.266	37.1198	70.1237	67.4671	56.625	121.056	93.5115	92.2003	53.2555
77.705	127.453	116.047	51.4067	104.156	60.258	28.3506	102.161	49.4662	46.4987	46.6068	84.1698	48.6279	47.0918	100.386	99.1722	129.447	114.608	95.8019	124.436	73.7185	103.615	133.716	113.138	36.9829	79.0319	111.547	115.965	58.5176	76.5544	75.2257	9.80486	49.0975	93.6335	102.488	73.684	98.2288	62.0921	50.6753	115.194	128.308	54.4002	43.2229	101.575	82.0826	48.4913	153.098	122.671	115.473	82.2632
17.7447	59.5764	69.9544	37.6938	30.5351	26.8694	49.7866	64.0197	48.9902	30.2277	39.2068	18.4643	31.3056	45.1388	56.643	25.745	60.518	54.8802	34.2031	54.8996	1.35451	46.6627	60.0892	54.2346	36.6799	67.5147	53.9386	64.3694	15.6211	4.94822	26.6569	82.8482	30.4914	27.2486	50.7271	9.04063	33.8782	14.9517	101.668	42.1374	71.545	89.5987	71.2039	46.9268	53.3287	75.6495	88.9819	76.136	58.197	46.5623
6.64445	62.9499	55.144	37.3942	27.3616	25.2977	61.0546	50.3878	63.4065	35.573	40.5472	29.5287	34.5825	45.0862	42.5333	25.0643	63.0054	39.9366	19.1152	57.2495	16.2921	56.6549	54.7979	39.216	45.4637	58.9838	38.8486	49.2957	27.9911	10.2203	16.7075	90.4288	33.9074	35.6687	35.8419	8.75866	19.1694	19.8231	114.561	40.5877	56.5332	103.543	71.0808	31.8972	67.9385	89.6728	75.2134	61.2055	67.0504	35.2594
39.9904	48.0329	90.9203	56.3892	35.2304	47.4	51.7598	86.1519	40.4601	45.1658	56.5266	8.89639	48.0315	63.0303	78.4754	29.4741	50.1908	73.1247	53.8233	45.4687	21.1621	26.7552	61.3941	72.8466	45.7628	89.4235	73.0302	84.4859	25.9453	26.4295	49.1708	89.2394	47.2317	15.1416	71.6058	31.5424	52.3134	34.4067	95.7193	40.9751	89.7801	80.4882	87.7266	67.4204	32.649	66.8276	102.955	96.7835	39.0168	69.0762
30.5586	87.156	75.7172	16.2517	58.3711	15.8779	29.7395	64.53	42.1991	2.40531	14.51	43.6649	6.66834	21.0881	60.0294	53.9699	88.3936	69.2342	49.3106	82.8817	28.8945	69.5743	87.6694	67.9553	12.0625	54.1427	66.6953	73.3846	16.8767	30.2384	29.9137	55.8879	6.16871	53.4563	59.1147	26.6067	51.3467	14.9517	84.2696	70.4504	84.2841	76.7616	44.9081	57.1725	63.0289	63.8617	107.155	82.4738	81.8221	43.4674
80.5715	142.897	103.797	49.228	112.814	61.2221	54.2138	88.5185	77.5182	53.7485	45.9189	99.2085	52.8213	41.7504	89.6133	108.966	144.156	109.457	94.609	138.634	84.5242	123.586	141.236	107.72	51.6624	59.2557	105.645	106.37	71.9574	85.0069	74.0714	30.4613	53.6087	109.044	95.081	80.2572	98.1036	69.3609	82.5158	125.466	119.966	87.9758	19.7075	95.7485	108.565	81.7325	147.385	109.791	135.878	72.5069
49.6178	100.632	92.8046	28.2127	75.5138	33.7699	14.5893	80.3934	35.4172	18.8013	23.7365	56.803	22.0729	27.678	76.9681	70.6299	102.347	88.0472	68.349	97.1203	45.1278	79.1078	105.06	86.7118	8.30606	63.9364	85.3501	91.3006	30.1868	47.8217	48.5215	37.8695	22.3013	66.528	77.23	45.0441	70.4248	33.5337	66.8784	86.8076	102.736	61.9178	41.1145	75.6426	64.1388	50.3753	126.144	99.5628	91.3356	59.4217
29.6213	44.0493	77.5382	53.3893	20.9884	42.4329	60.0344	74.2686	53.2182	45.2421	54.8137	6.44448	46.7593	60.8157	66.1557	15.1774	45.1854	58.5453	40.1058	39.6736	14.7788	32.5876	49.2249	58.3861	49.8032	81.8388	58.7447	70.5816	27.8712	16.9849	39.7515	95.5925	45.9381	11.9369	58.3571	22.9485	38.0991	30.6112	108.178	29.4815	75.0948	93.9794	86.8159	53.948	47.4683	80.1141	87.848	83.1206	43.4199	59.1814
44.0264	26.5673	85.1494	70.5686	17.7571	59.2403	75.8622	84.7515	65.5354	62.8085	72.2164	18.6007	64.2576	78.0971	76.1843	14.7291	27.6189	63.13	48.696	22.1352	32.2133	23.9804	37.0784	63.4843	66.9953	96.6144	64.4845	77.0631	45.1649	33.297	54.286	112.372	63.4385	10.0606	66.929	39.1137	45.4591	47.9559	120.744	16.8497	78.5491	105.049	104.211	62.226	50.8421	91.5813	85.5626	89.9023	31.2578	72.5212
55.5583	90.263	105.186	45.0637	72.5587	45.765	10.6616	94.623	14.059	31.6422	41.5574	48.7915	36.2731	46.9432	89.7123	66.9617	92.5853	95.8335	74.9664	87.9505	43.5405	65.0542	101.47	94.8069	20.336	82.8286	93.9193	102.025	28.9853	48.3954	58.3105	48.5889	36.0314	57.4335	87.6462	48.2098	75.9041	39.0933	57.7157	81.6257	111.812	47.3518	62.416	85.0704	44.3994	33.954	132.139	111.899	76.7485	73.6216
40.7853	82.3769	21.7225	63.0457	47.7116	54.2402	98.5647	29.5357	103.99	69.1428	67.7441	66.5685	66.0282	68.7816	22.4973	50.8524	80.6018	2.6572	21.7656	75.7675	57.005	88.8558	56.054	1.80727	81.2571	58.0047	2.65832	12.5487	68.0286	50.9615	39.3915	121.26	65.7009	68.8023	13.475	48.9061	22.3644	57.2146	153.073	56.5504	15.6904	143.494	89.2678	12.7244	107.262	129.779	39.3485	25.0923	96.2857	36.0725
21.6884	60.6834	74.2317	37.6361	34.0061	27.732	45.7232	67.7713	44.2185	28.5552	38.5677	17.7737	30.3146	44.7907	60.6121	28.8633	61.8949	59.5977	38.8526	56.3925	4.00972	45.441	63.5282	58.9267	33.5739	69.5048	58.5873	68.8527	11.8303	9.68661	29.8327	79.6838	29.4907	27.3024	55.0777	12.7283	38.6255	14.9244	97.0973	44.94	76.2422	84.8628	70.4907	51.3827	49.4364	70.9081	93.7418	80.4862	57.3149	49.6444
16.8812	86.3901	46.7182	20.8713	50.2614	13.1227	58.673	36.1249	69.3161	28.2938	25.5189	50.0631	24.4927	27.197	31.0572	48.4574	86.4128	42.8021	26.1644	80.6609	33.2498	78.1988	75.5236	41.2646	40.8529	35.9772	39.598	44.7441	34.9218	29.0115	6.85816	79.045	24.3235	57.7912	30.7432	23.1759	29.7587	22.3353	113.054	63.5062	56.4525	105.691	50.9398	29.6035	83.0859	92.6127	81.3884	53.4755	89.2872	15.754
90.2299	113.377	139.747	77.4175	103.583	80.0153	35.3885	128.655	29.3969	65.2192	73.2272	77.7537	69.6126	77.3915	124.153	97.7842	116.346	130.5	109.576	112.682	76.7527	84.7922	131.027	129.509	52.8373	113.594	128.663	136.779	63.242	82.1166	93.0327	51.7374	69.5261	84.5102	122.401	82.585	110.318	73.864	26.3858	110.626	146.564	12.6029	85.0963	119.851	53.6415	4.23143	166.308	146.482	94.3013	107.557
66.0696	3.4739	100.739	93.6714	34.2018	82.2177	96.8837	102.958	83.4602	85.8996	95.3774	40.716	87.4178	101.229	94.2472	34.5822	5.1612	76.9629	66.9818	4.0742	55.3764	27.7687	32.8554	77.7788	89.5051	118.129	79.3103	91.9014	67.9018	56.2705	76.1587	134.197	86.5982	30.9627	84.1223	61.9757	63.1173	71.1143	137.597	22.9169	90.2678	120.491	127.367	79.4101	61.204	107.788	90.1738	104.522	24.6507	93.2715
27.212	85.5226	25.475	43.8983	48.1093	36.149	81.4913	21.089	89.6834	51.3556	48.6674	59.4121	47.8054	49.3328	12.6292	49.0793	84.5426	20.7247	15.2554	79.1008	45.9663	85.3439	65.7115	18.9734	63.8024	41.3998	16.9249	21.641	53.7322	40.0645	22.1475	102.059	47.5787	64.2916	7.35898	36.1706	19.1925	41.7083	136.041	59.9296	33.0622	127.774	69.8625	7.04271	97.9616	114.363	58.8918	31.9351	94.6806	17.0988
16.111	85.4664	50.6832	17.9876	50.0184	9.17735	54.739	40.0705	65.3831	24.3912	22.4403	47.8092	20.7131	24.8497	35.0422	47.774	85.6572	46.0166	28.3766	79.8982	30.7371	76.0185	76.2189	44.5363	36.9335	38.0709	42.9663	48.5521	31.2639	27.0012	7.59259	75.8819	20.5006	55.9152	34.447	21.0509	31.668	18.7584	109.163	63.272	60.0472	101.708	49.5731	33.0576	79.7278	88.6226	84.559	57.4374	87.3176	19.5046
23.3765	52.1922	73.9326	45.2591	25.7492	34.4555	53.8476	69.2605	49.7577	37.1884	46.6484	11.2492	38.6081	52.6612	61.4945	20.3465	53.2624	56.846	37.0096	47.7047	6.61905	39.4164	55.0892	56.4337	42.3919	74.6513	56.4574	67.6527	20.5222	9.89757	33.0879	88.4447	37.7877	19.6618	54.6139	15.6413	35.8174	22.456	103.893	36.1688	73.5726	90.6941	78.6506	50.4772	49.2995	76.7321	88.8217	79.8502	50.7686	52.8754
31.272	88.0073	21.3953	47.1978	50.7933	39.9101	85.3539	18.1995	93.7584	55.1369	51.998	63.1427	51.4891	52.3266	9.49894	52.0976	86.8913	18.9415	18.0806	81.5292	49.9581	88.766	66.8745	17.1068	67.6244	41.5541	14.8217	17.7734	57.8189	44.0272	26.1404	105.228	51.2905	67.7612	4.02307	40.2226	21.6711	45.7707	139.876	62.2396	29.7599	131.762	71.9596	6.33738	101.928	118.378	56.3279	27.8454	97.8904	18.7145
37.9264	102.527	70.5347	6.71928	70.4984	18.5704	39.2725	57.0271	57.2587	15.6449	3.79893	60.0945	12.264	3.21809	54.8236	66.982	103.4	70.1007	53.0191	97.7394	43.8024	86.9677	98.6213	68.5182	23.5018	39.2734	66.7468	70.4408	34.4923	43.2216	32.0806	51.977	13.0686	69.6566	57.1995	38.0523	56.1896	28.0036	90.7329	83.378	83.0142	86.7343	28.2513	56.6868	80.7942	75.1129	108.679	77.1963	99.1245	36.7231
33.3755	91.4835	76.1861	13.8396	62.3113	16.7501	29.309	64.3579	44.0453	2.36291	11.1053	48.0198	5.26328	17.4974	60.3895	58.0251	92.6986	71.0631	51.6039	87.1736	33.113	73.8596	91.4935	69.7098	11.5542	51.8698	68.3284	74.3739	21.1801	34.1781	31.5125	52.6437	5.33476	57.8088	60.245	30.2185	53.9006	18.6425	83.4319	74.5268	85.7101	76.9001	40.6294	58.6132	66.4559	64.3568	109.265	82.9515	86.1181	43.2585
10.1139	79.4365	51.3818	22.2537	44.0522	11.0596	55.1261	42.2869	63.6292	25.485	26.2369	42.3181	22.6488	29.6223	36.2439	41.7411	79.6204	43.769	24.6168	73.8614	25.4918	70.476	70.6145	42.4424	37.6243	43.6245	41.1369	48.1672	28.2945	21.31	4.40221	78.9877	22.2329	50.1668	33.8047	15.4338	27.4197	15.7434	109.706	57.2982	58.7287	101.24	55.0064	31.6305	75.7477	87.8708	81.9841	58.0515	81.6335	22.9094
34.0008	98.7254	27.1886	38.294	61.1782	34.5726	79.3915	14.3138	91.2605	49.1323	43.0534	68.3662	44.8242	41.7828	11.8308	61.311	98.0094	33.815	29.0036	92.4427	52.8396	95.6689	80.4979	31.9649	61.6063	26.5938	29.5947	28.4939	56.7587	47.5726	25.0913	94.6226	44.8566	74.6311	18.5977	42.4509	33.2346	44.1439	133.14	73.587	42.118	126.903	58.4078	21.1602	104.188	114.077	69.9685	33.8085	105.821	6.84386
81.0032	27.2308	101.554	111.572	47.2691	99.5273	121.928	107.841	110.629	106.456	114.185	64.645	107.017	119.301	99.4155	50.8712	23.6717	77.3329	74.9616	26.3628	75.874	56.2047	23.9474	78.6925	112.251	129.162	80.8003	92.2445	90.316	74.8339	89.9688	158.096	106.234	55.7914	88.6516	79.6807	70.6693	90.4979	165.343	34.3714	86.4137	148.589	145.481	84.354	89.6434	135.667	77.4362	103.652	51.5505	103.509
26.3108	53.8514	50.8256	57.4598	17.234	45.6084	81.7396	52.3606	81.2141	56.9502	61.0917	37.7196	55.7482	64.9453	43.6485	20.1891	52.6997	28.6166	16.9516	47.3494	33.2821	58.1871	36.0154	28.9019	66.7285	70.9046	29.9032	42.5183	47.8217	28.2662	33.1499	111.821	55.1075	38.4836	33.4908	29.7158	12.7738	41.1718	134.311	28.0499	44.5398	122.047	90.2061	28.7715	78.7253	108.078	57.0666	55.3569	65.7112	45.2602
30.5368	39.149	69.8322	59.795	6.53656	47.8801	73.2008	69.3127	67.6831	54.4979	62.2022	20.1572	54.9574	67.5075	60.7287	1.2032	39.107	48.3911	33.2285	33.3533	24.4043	38.4727	35.7544	48.5983	61.2257	82.4539	49.4405	61.9193	39.633	22.7766	40.5109	107.395	54.1748	18.8132	51.4782	27.7382	30.0244	38.4462	122.518	17.6976	64.3099	108.479	93.7648	46.7836	60.2087	94.6042	74.3922	74.7407	46.6818	57.7891
4.99677	74.5232	51.0873	27.13	38.877	15.428	57.3627	43.4318	64.0096	28.6858	30.8824	38.6225	26.4407	34.6242	36.6224	36.6995	74.6284	41.0495	20.9358	68.871	22.4194	66.5924	65.4346	39.8695	40.2854	47.8626	38.8074	46.9773	28.0373	17.5085	5.68444	82.9958	25.9231	45.9884	32.646	12.0285	23.2455	16.1762	111.839	52.1298	56.6444	102.575	60.1734	29.8417	73.8308	89.0086	78.7687	57.6182	77.504	25.5319
3.40483	68.593	56.0329	30.5642	33.909	18.4644	55.6459	49.4001	60.0059	29.0042	33.6648	31.9792	27.7856	38.2724	42.1933	31.126	68.8614	43.5234	22.6123	63.1042	16.0195	59.9536	61.6687	42.565	39.4371	54.3778	41.8383	51.1555	23.955	10.875	12.3299	83.8829	27.1286	39.4047	37.0742	5.70454	23.7861	13.8645	109.675	47.0534	59.7392	99.4472	64.3458	33.71	67.8307	85.7002	80.1224	62.4019	70.9139	32.1184
16.5275	54.9725	55.4008	47.7464	17.9591	35.6628	69.7361	53.5342	69.5469	45.6833	50.9514	28.725	44.9095	55.4171	45.0657	17.14	54.6225	36.3451	18.001	48.9234	21.4308	53.0115	44.421	36.089	54.9647	66.6834	36.3742	48.2255	35.7932	16.2444	25.5106	100.415	44.2185	32.0845	36.4328	17.9897	15.7161	29.608	122.325	31.1652	53.0136	110.277	81.3057	31.8802	69.4285	96.3174	68.4265	60.8289	62.2266	41.7362
52.3604	100.021	5.56514	67.515	64.9962	61.2704	106.816	20.1085	115.315	76.487	72.34	82.006	72.6584	71.7559	18.4421	67.7598	98.238	20.1711	35.7587	93.4119	70.4435	105.65	73.0192	19.3007	89.0287	51.7064	17.938	5.29469	79.2978	64.3942	47.7815	124.744	72.5174	85.1904	18.707	61.1861	37.754	67.376	161.256	74.1808	14.7097	153.392	88.0843	22.3002	121.979	140.021	42.8836	7.54762	113.52	36.5384
57.6436	98.3877	14.855	75.7094	65.2494	68.6004	113.918	29.8357	121.013	83.8135	80.5299	84.745	80.214	80.3691	27.5367	68.7278	96.2967	19.9641	39.4265	91.8114	74.7507	106.708	69.2077	19.9746	96.257	61.4331	19.7714	11.1162	84.9217	68.6806	54.4418	133.403	80.0079	86.8695	25.106	66.1602	40.4577	73.4826	168.484	73.0048	6.50528	159.868	97.5293	27.4709	125.392	146.315	33.3759	12.4728	113.713	45.3426
14.9221	55.6159	63.9719	42.0861	22.8831	30.275	58.7238	59.7346	57.8	37.0752	44.4353	20.1635	37.2679	49.7838	51.7975	18.9666	56.0503	47.0647	27.0236	50.3092	9.70386	47.3871	52.1392	46.5863	44.9196	67.4731	46.539	57.6575	24.5655	5.34577	25.1667	90.9358	36.4958	26.5147	44.6578	10.0091	25.9834	20.8501	110.757	35.4193	63.7961	98.5377	76.0493	40.4892	59.2947	84.576	80.1617	69.8608	58.0048	44.3948
42.1572	88.4529	15.3313	61.3334	53.0948	53.5222	98.6241	23.233	105.514	68.678	66.1184	70.3913	65.2331	66.534	16.9176	55.8296	86.7795	9.31313	24.3693	81.8469	59.5403	93.7337	62.6794	7.95554	81.0425	52.7448	6.14423	6.63692	69.4205	53.4668	39.1103	119.421	64.9838	73.3313	10.2457	50.7364	26.0036	57.9876	153.204	62.5376	15.587	144.388	85.6804	11.9734	110.661	130.817	42.4988	19.4749	101.599	32.4536
90.8192	131.622	133.294	68.0911	113.243	75.232	33.678	119.987	47.1252	60.3499	63.2827	90.3735	63.4593	64.9287	117.486	107.826	134.057	129.596	109.804	129.523	83.1863	105.269	142.538	128.255	48.7288	98.3643	126.871	132.427	67.7767	87.102	90.0592	21.8703	63.7553	99.0781	118.527	85.3549	111.718	74.2947	30.927	122.986	144.163	37.461	63.0634	117.11	78.7273	35.5316	167.653	140.004	116.346	99.5237
65.9524	58.4429	64.2927	96.3979	43.8348	84.919	121.1	74.3348	117.869	96.8839	100.35	70.2169	95.5182	103.592	67.0665	49.6535	55.2151	42.3811	50.795	52.9363	71.7277	78.8559	24.1575	44.1483	106.607	101.594	46.5855	55.3041	86.9406	67.4955	71.191	151.764	94.905	65.9938	56.9101	69.595	47.1496	81.1186	172.377	40.6969	46.1983	158.727	127.733	53.8476	107.989	144.829	34.5568	64.7478	80.6124	77.2799
19.8823	79.3917	32.8131	40.3052	41.8446	31.135	75.7735	28.2533	82.8601	46.0835	44.9115	51.8968	42.923	46.5116	20.0397	42.3271	78.6117	23.4497	9.73651	73.0688	38.4643	78.0527	61.7786	21.9893	58.3009	44.5616	20.5249	28.0755	46.7967	32.5352	16.3365	98.4202	42.5979	56.9719	13.8255	28.7949	14.0325	35.098	130.347	54.1576	38.0534	121.464	68.9512	10.9905	90.436	107.926	62.0008	39.1307	87.6013	18.9691
59.4488	104.639	104.082	39.573	82.7184	44.7347	6.47146	91.7573	29.7627	29.5473	35.0561	61.5719	33.1975	38.6377	88.2538	77.4985	106.681	98.6239	78.5558	101.729	52.3561	80.8734	112.221	97.3466	17.4154	74.7098	96.073	102.394	36.9167	55.9198	59.2553	32.6573	33.3521	70.9216	88.2422	53.9579	80.3596	42.8746	55.5418	93.1973	113.603	50.9001	48.208	86.4859	61.3135	39.9684	136.439	110.844	92.8173	70.7715
60.1895	17.1436	88.3064	90.12	26.2714	78.166	100.008	92.0844	89.7449	84.4657	92.5281	42.7674	85.1775	97.8372	83.4114	29.1355	14.4563	64.1063	57.0504	11.2401	53.7971	39.5085	17.6843	65.1142	90.1126	110.319	66.8657	79.2253	68.178	53.0116	69.6541	135.979	84.3853	34.3506	72.9015	58.0753	52.8971	68.6299	144.842	13.0133	76.3739	128.722	124.088	68.2975	71.7878	115.454	74.9369	91.5772	39.1973	84.853
54.7647	41.2734	104.216	71.604	42.2729	62.8702	61.4521	100.522	44.9502	59.8145	71.4777	20.6633	62.9845	78.0374	92.5817	37.2566	44.2475	84.7897	66.7832	40.8224	36.3667	13.8707	63.1248	84.7473	58.7734	104.892	85.2307	97.2059	40.7152	41.2151	64.2807	99.5702	62.2013	18.6069	85.0183	46.6429	64.6854	49.8679	98.4858	43.3437	101.135	81.4167	102.175	80.6249	24.2586	68.659	111.248	109.784	25.7769	84.1586
8.04635	77.5776	50.1356	24.8259	41.8653	13.5528	57.0361	41.7022	64.7955	27.6879	28.7988	41.3569	25.0266	32.1809	35.2744	39.7464	77.6797	41.5979	22.1629	71.9226	24.8666	69.4091	68.1658	40.3156	39.6674	44.9008	39.0873	46.544	29.1076	20.2413	3.28349	81.4526	24.5805	48.8935	32.1658	14.5574	24.8849	16.7748	111.601	55.1219	56.7822	102.826	57.4859	29.7478	75.8221	89.3725	79.6882	56.7526	80.4028	23.0799
59.4995	80.8703	111.472	56.267	69.1657	54.2455	25.3391	102.441	5.16582	42.1794	53.4777	43.2732	46.8364	59.4475	96.5936	63.3559	83.5658	99.1004	78.1719	79.4634	43.6554	53.6976	96.587	98.3175	33.0592	94.3125	97.7846	107.197	32.3828	49.4247	64.5159	62.161	46.398	50.3115	92.9722	51.0306	78.2899	44.6433	60.4236	76.2155	115.612	45.8503	76.9788	89.7979	29.5949	31.944	133.392	118.032	64.7106	81.9593
5.84743	65.8908	50.5706	37.0362	29.3658	25.1194	63.7806	45.8791	67.2719	36.9666	40.5983	34.0186	35.4113	44.5957	37.9657	27.8549	65.7381	35.9767	15.0127	60.004	20.7481	60.8783	55.4084	35.1554	47.6043	55.7129	34.6562	44.837	31.4918	14.7029	14.0424	91.7896	34.8032	39.8235	31.2796	12.1901	15.7079	22.0362	117.689	42.6068	52.4496	107.126	70.2015	27.398	72.5156	93.3101	72.048	56.6627	71.0584	31.3978
89.6489	55.8476	93.1995	120.945	60.3932	109.013	139.899	103.29	132.456	119.2	124.46	84.2296	118.608	128.456	95.8803	65.7176	52.1398	71.2946	77.3113	52.9632	90.7972	83.1397	31.0217	73.0355	127.402	129.873	75.4588	84.2775	106.204	87.8827	96.4967	173.473	117.912	77.1841	85.5473	91.3235	73.2847	102.946	187.722	51.1213	74.5746	172.218	153.592	82.2111	115.835	158.732	56.8886	93.3354	80.4919	105.025
43.0043	87.4517	16.5718	62.9974	52.4777	54.9524	99.8957	25.2975	106.38	70.0632	67.768	70.461	66.6949	68.3104	19.0656	55.4081	85.7073	7.78554	24.7528	80.8426	60.0558	93.3769	61.156	6.71766	82.3746	54.8919	5.46539	7.422	70.3041	53.9838	40.404	121.137	66.4268	73.119	12.0089	51.4636	26.0454	59.0363	154.473	61.5896	14.0184	145.449	87.6885	13.1472	110.909	131.834	40.4804	20.1119	101.036	34.4316
28.6084	70.8379	80.5166	32.3282	46.2261	25.7561	33.5322	72.0289	34.7698	20.0928	31.7933	26.9308	23.33	38.3805	65.813	41.0099	72.3899	68.6318	47.6564	67.0746	16.0063	51.894	75.7221	67.7399	21.9937	68.2371	67.0711	76.2155	1.45799	20.435	33.7392	67.7866	22.5672	36.7601	61.9733	20.5176	48.231	14.0721	85.7038	56.88	84.9617	74.4581	62.6014	58.85	47.6372	60.6206	104.276	87.0518	64.1627	52.1336
14.3118	56.7108	55.0445	45.5076	19.9602	33.4233	67.9025	52.5735	68.2476	43.5296	48.714	28.7182	42.7034	53.18	44.1984	18.7349	56.4507	36.7682	17.6023	50.7327	20.092	53.7751	46.6602	36.4012	52.9475	64.8773	36.5369	48.1323	34.0834	14.6319	23.4462	98.2996	42.0166	32.7401	35.9191	15.9339	15.8222	27.5085	120.713	33.2021	53.4886	108.884	79.0808	31.4603	69.113	94.9357	69.7033	60.6234	63.2729	40.1047
51.0938	103.838	2.72644	62.7545	67.7809	57.6369	103.114	12.7304	113.021	72.707	67.5495	82.6232	68.6432	66.4073	13.5044	69.9689	102.276	25.0146	36.5797	97.2447	69.8085	107.452	78.4119	23.7168	85.275	44.2463	21.7786	10.4616	77.3038	63.8631	45.155	119.163	68.5799	86.6492	18.2102	60.0555	39.3144	65.0181	157.273	77.8732	22.4877	150.205	81.3886	22.6986	121.756	137.051	50.6647	9.18433	115.947	31.3093
53.6449	93.3476	16.5011	73.2153	60.1881	65.5303	110.587	30.2249	117.005	80.6822	78.0143	79.9556	77.2392	78.2299	26.4712	63.7148	91.2811	15.0363	35.0361	86.7668	70.3548	101.68	64.4504	15.2079	93.033	61.5469	15.3	9.73212	80.9496	64.2969	51.0796	131.203	76.9916	81.9152	22.1553	62.0072	35.8086	69.7498	165.167	67.9315	4.12776	156.16	96.4569	23.8471	120.697	142.534	32.5798	16.0393	108.636	43.6156
66.0763	134.417	50.9169	51.5111	97.0892	56.5918	90.8075	36.9896	109.126	65.6379	54.3734	99.6538	61.0515	48.8989	43.5037	96.4802	133.981	68.2525	65.7525	128.319	82.6491	127.823	117.384	66.4509	75.4855	13.9705	64.0041	57.6759	80.8018	78.6424	55.8096	90.594	61.5694	107.382	53.7503	72.7792	70.0244	69.4266	138.411	109.871	70.8945	137.292	46.5612	57.3168	129.757	126.494	99.1242	54.8101	138.894	37.764
18.1478	59.1506	70.2959	38.1449	30.302	27.344	49.8978	64.4263	48.8728	30.5893	39.6337	17.9797	31.7107	45.5805	57.0282	25.4638	60.1068	55.101	34.4593	54.4943	0.93426	46.1779	59.8612	54.4691	36.9194	67.9973	54.1919	64.6707	15.7496	5.19176	27.1112	83.0916	30.8954	26.7763	51.0579	9.48434	34.0808	15.386	101.663	41.8313	71.7757	89.5175	71.6332	47.2367	52.9516	75.564	89.0842	76.4643	57.7136	47.0163
60.3619	128.975	71.5375	32.8434	94.3018	43.4003	63.3248	56.1004	84.3342	44.9962	32.9581	88.1525	41.3912	26.3558	58.4114	91.8075	129.433	80.5364	69.3424	123.686	71.192	115.668	120.082	78.7123	51.0677	25.8468	76.4366	75.156	63.6528	69.3192	51.3047	58.4649	42.156	97.3736	65.4801	63.5419	73.3763	55.5366	107.153	107.545	88.9843	107.618	14.4896	67.0963	109.9	97.9225	117.104	77.2172	127.687	43.032
31.4067	82.6594	22.932	51.664	45.9393	43.1758	88.0058	23.97	94.7388	58.2324	56.3829	60.7964	54.9456	57.351	15.431	47.8628	81.3552	12.4745	14.5277	76.1177	49.0995	85.2821	60.2243	10.7324	70.5064	48.6315	8.77252	16.4788	58.6441	43.0388	28.5306	109.879	54.6549	64.5078	4.71596	40.0628	17.1554	47.207	142.581	56.7362	25.8407	133.615	78.1109	1.3059	100.592	120.032	50.7768	28.5627	93.844	25.1917
24.1708	72.7482	33.2202	49.6619	35.7157	39.5037	82.5073	33.4563	87.176	53.8085	54.1002	50.8217	51.1559	56.2424	24.7444	37.4839	71.596	16.1249	4.92278	66.2532	40.2386	74.9162	52.3673	15.2381	65.5377	54.2384	14.823	26.0263	51.2786	34.1778	24.578	107.374	50.7298	54.1969	14.764	32.0831	6.76565	40.8267	136.85	46.9432	32.5334	126.845	79.2453	10.0349	91.0521	113.083	53.5502	38.575	83.4615	28.9497
33.2099	86.9288	19.7924	50.7775	50.0536	43.1282	88.4238	19.571	96.1951	58.3277	55.5626	63.9508	54.7907	56.033	11.0368	51.7737	85.6654	15.2514	17.9868	80.3998	51.5056	88.9458	64.5993	13.4047	70.7587	44.937	11.0704	14.8076	60.1507	45.4942	28.9877	108.879	54.5628	68.0616	0.473368	42.0704	21.0537	48.3297	142.986	61.0314	26.1429	134.563	75.7806	4.3337	103.302	121.099	52.512	25.883	97.7241	22.5261
27.3241	88.5195	26.3272	40.7965	50.9955	33.881	79.4245	19.2659	88.6376	49.1032	45.6044	60.6337	45.3356	45.8816	11.6273	51.5793	87.6647	24.7908	18.3706	82.1589	46.3653	87.146	69.62	23.0036	61.6383	37.1944	20.8527	23.9335	52.9486	40.6341	20.772	98.7894	45.1698	66.0531	10.4388	36.2591	22.5236	40.6317	133.875	63.1274	36.1999	126.125	65.8157	11.2264	98.3536	112.852	62.65	33.0093	96.811	12.8424
[truncated: 191 more columns]
