# Supplementary material for: A novel user-centric happiness model for personalized tour recommendations
Source: PeerJ Comput Sci. 2025 Apr 22;11:e2837. doi: 10.7717/peerj-cs.2837 (PMC12192884; doi:10.7717/peerj-cs.2837)
Supplement: Supplemental Information 3 [file peerj-cs-11-2837-s003.zip › HM/pr01_10/pr05/HC/Time_Window.txt]

0	1000
396	492
176	346
212	304
157	266
345	455
242	375
383	506
99	261
440	592
213	324
280	388
343	508
339	500
325	471
437	573
154	307
155	269
290	405
447	579
370	469
382	545
221	313
338	483
94	197
98	190
231	344
216	349
470	563
150	300
408	565
276	414
429	603
415	538
314	469
344	491
367	486
356	503
110	236
202	347
298	451
376	492
375	544
279	416
70	219
174	286
184	311
199	292
354	471
414	567
178	268
202	318
233	335
132	281
125	258
427	535
191	297
400	567
201	363
133	310
429	574
374	468
121	292
232	333
396	549
426	577
324	483
306	473
355	454
192	367
153	331
194	354
391	535
334	441
196	338
268	446
197	300
69	220
364	486
391	527
66	185
84	247
444	577
90	209
162	267
373	522
171	302
351	475
142	266
118	283
98	243
318	439
422	590
456	622
306	466
255	393
439	596
474	628
323	455
235	349
224	368
291	386
250	370
471	616
246	357
308	440
160	264
329	461
356	511
410	532
275	454
233	331
367	534
364	460
259	429
146	314
155	245
178	310
133	300
115	265
129	240
399	562
303	418
330	448
394	572
259	358
267	417
297	446
269	442
394	545
219	378
477	648
289	410
463	584
74	175
92	213
360	523
80	234
122	296
339	469
390	506
112	207
374	492
411	532
442	578
144	272
265	439
190	346
423	595
91	201
418	513
356	449
127	282
79	179
144	312
358	450
82	226
273	391
357	473
102	268
227	369
230	345
129	229
331	450
234	357
306	461
344	474
429	583
182	278
61	152
148	302
380	543
349	462
403	497
70	234
146	274
106	231
205	325
476	639
254	364
123	275
447	588
382	555
240	418
318	436
308	448
423	597
382	487
272	442
359	496
299	473
463	640
443	584
238	394
381	510
142	284
373	483
469	611
313	489
123	301
209	320
456	632
91	256
329	421
75	213
198	298
242	379
124	298
225	322
277	435
273	382
162	263
307	453
108	257
431	598
401	534
254	431
342	477
468	609
171	344
282	419
170	282
448	567
283	407
418	529
464	621
251	359
468	577
390	563
132	295
282	442
123	290
310	401
416	561
438	538
268	447
461	600
305	440
298	471
404	582
194	345
