# Supplementary material for: A novel user-centric happiness model for personalized tour recommendations
Source: PeerJ Comput Sci. 2025 Apr 22;11:e2837. doi: 10.7717/peerj-cs.2837 (PMC12192884; doi:10.7717/peerj-cs.2837)
Supplement: Supplemental Information 3 [file peerj-cs-11-2837-s003.zip › HM/pr01_10/pr05/ICDM.txt]

0	0	0	0	0	0	0	0	0	0	0	0	0	0	0	0	0	0	0	0	0	0	0	0	0	0	0	0	0	0	0	0	0	0	0	0	0	0	0	0	0	0	0	0	0	0	0	0	0	0
0	0	0	0	0	0	0	0	0	0	0	0	0	0	0	0	0	0	0	0	0	0	0	0	0	0	0	0	0	0	0	0	0	0	0	0	0	0	0	0	0	0	0	0	0	0	0	0	0	0
0	0	0	0	0	0	0	0	0	0	0	0	0	0	0	0	0	0	0	0	0	0	0	0	0	0	0	0	0	0	0	0	0	0	0	0	0	0	0	0	0	0	0	0	0	0	0	0	0	0
0	0	0	0	0	0	0	0	0	0	0	0	0	0	0	0	0	0	0	0	0	0	0	0	0	0	0	0	0	0	0	0	0	0	0	0	0	0	0	0	0	0	0	0	0	0	0	0	0	0
0	0	0	0	0	0	0	0	0	0	0	0	0	0	0	0	0	0	0	0	0	0	0	0	0	0	0	0	0	0	0	0	0	0	0	0	0	0	0	0	0	0	0	0	0	0	0	0	0	0
0	0	0	0	0	0	0	0	0	0	0	0	0	0	0	0	0	0	0	0	0	0	0	0	0	0	0	0	0	0	0	0	0	0	0	0	0	0	0	0	0	0	0	0	0	0	0	0	0	0
0	0	0	0	0	0	0	0	0	0	0	0	0	0	0	0	0	0	0	0	0	0	0	0	0	0	0	0	0	0	0	0	0	0	0	0	0	0	0	0	0	0	0	0	0	0	0	0	0	0
0	0	0	0	0	0	0	0	0	0	0	0	0	0	0	0	0	0	0	0	0	0	0	0	0	0	0	0	0	0	0	0	0	0	0	0	0	0	0	0	0	0	0	0	0	0	0	0	0	0
0	0	0	0	0	0	0	0	0	0	0	0	0	0	0	0	0	0	0	0	0	0	0	0	0	0	0	0	0	0	0	0	0	0	0	0	0	0	0	0	0	0	0	0	0	0	0	0	0	0
0	0	0	0	0	0	0	0	0	0	0	0	0	0	0	0	0	0	0	0	0	0	0	0	0	0	0	0	0	0	0	0	0	0	0	0	0	0	0	0	0	0	0	0	0	0	0	0	0	0
0	0	0	0	0	0	0	0	0	0	0	0	0	0	0	0	0	0	0	0	0	0	0	0	0	0	0	0	0	0	0	0	0	0	0	0	0	0	0	0	0	0	0	0	0	0	0	0	0	0
0	0	0	0	0	0	0	0	0	0	0	0	0	0	0	0	0	0	0	0	0	0	0	0	0	0	0	0	0	0	0	0	0	0	0	0	0	0	0	0	0	0	0	0	0	0	0	0	0	0
0	0	0	0	0	0	0	0	0	0	0	0	0	0	0	0	0	0	0	0	0	0	0	0	0	0	0	0	0	0	0	0	0	0	0	0	0	0	0	0	0	0	0	0	0	0	0	0	0	0
0	0	0	0	0	0	0	0	0	0	0	0	0	0	0	0	0	0	0	0	0	0	0	0	0	0	0	0	0	0	0	0	0	0	0	0	0	0	0	0	0	0	0	0	0	0	0	0	0	0
0	0	0	0	0	0	0	0	0	0	0	0	0	0	0	0	0	0	0	0	0	0	0	0	0	0	0	0	0	0	0	0	0	0	0	0	0	0	0	0	0	0	0	0	0	0	0	0	0	0
0	0	0	0	0	0	0	0	0	0	0	0	0	0	0	0	0	0	0	0	0	0	0	0	0	0	0	0	0	0	0	0	0	0	0	0	0	0	0	0	0	0	0	0	0	0	0	0	0	0
0	0	0	0	0	0	0	0	0	0	0	0	0	0	0	0	0	0	0	0	0	0	0	0	0	0	0	0	0	0	0	0	0	0	0	0	0	0	0	0	0	0	0	0	0	0	0	0	0	0
0	0	0	0	0	0	0	0	0	0	0	0	0	0	0	0	0	0	0	0	0	0	0	0	0	0	0	0	0	0	0	0	0	0	0	0	0	0	0	0	0	0	0	0	0	0	0	0	0	0
0	0	0	0	0	0	0	0	0	0	0	0	0	0	0	0	0	0	0	0	0	0	0	0	0	0	0	0	0	0	0	0	0	0	0	0	0	0	0	0	0	0	0	0	0	0	0	0	0	0
0	0	0	0	0	0	0	0	0	0	0	0	0	0	0	0	0	0	0	0	0	0	0	0	0	0	0	0	0	0	0	0	0	0	0	0	0	0	0	0	0	0	0	0	0	0	0	0	0	0
0	0	0	0	0	0	0	0	0	0	0	0	0	0	0	0	0	0	0	0	0	0	0	0	0	0	0	0	0	0	0	0	0	0	0	0	0	0	0	0	0	0	0	0	0	0	0	0	0	0
0	0	0	0	0	0	0	0	0	0	0	0	0	0	0	0	0	0	0	0	0	0	0	0	0	0	0	0	0	0	0	0	0	0	0	0	0	0	0	0	0	0	0	0	0	0	0	0	0	0
0	0	0	0	0	0	0	0	0	0	0	0	0	0	0	0	0	0	0	0	0	0	0	0	0	0	0	0	0	0	0	0	0	0	0	0	0	0	0	0	0	0	0	0	0	0	0	0	0	0
0	0	0	0	0	0	0	0	0	0	0	0	0	0	0	0	0	0	0	0	0	0	0	0	0	0	0	0	0	0	0	0	0	0	0	0	0	0	0	0	0	0	0	0	0	0	0	0	0	0
0	0	0	0	0	0	0	0	0	0	0	0	0	0	0	0	0	0	0	0	0	0	0	0	0	0	0	0	0	0	0	0	0	0	0	0	0	0	0	0	0	0	0	0	0	0	0	0	0	0
0	0	0	0	0	0	0	0	0	0	0	0	0	0	0	0	0	0	0	0	0	0	0	0	0	0	0	0	0	0	0	0	0	0	0	0	0	0	0	0	0	0	0	0	0	0	0	0	0	0
0	0	0	0	0	0	0	0	0	0	0	0	0	0	0	0	0	0	0	0	0	0	0	0	0	0	0	0	0	0	0	0	0	0	0	0	0	0	0	0	0	0	0	0	0	0	0	0	0	0
0	0	0	0	0	0	0	0	0	0	0	0	0	0	0	0	0	0	0	0	0	0	0	0	0	0	0	0	0	0	0	0	0	0	0	0	0	0	0	0	0	0	0	0	0	0	0	0	0	0
0	0	0	0	0	0	0	0	0	0	0	0	0	0	0	0	0	0	0	0	0	0	0	0	0	0	0	0	0	0	0	0	0	0	0	0	0	0	0	0	0	0	0	0	0	0	0	0	0	0
0	0	0	0	0	0	0	0	0	0	0	0	0	0	0	0	0	0	0	0	0	0	0	0	0	0	0	0	0	0	0	0	0	0	0	0	0	0	0	0	0	0	0	0	0	0	0	0	0	0
0	0	0	0	0	0	0	0	0	0	0	0	0	0	0	0	0	0	0	0	0	0	0	0	0	0	0	0	0	0	0	0	0	0	0	0	0	0	0	0	0	0	0	0	0	0	0	0	0	0
0	0	0	0	0	0	0	0	0	0	0	0	0	0	0	0	0	0	0	0	0	0	0	0	0	0	0	0	0	0	0	0	0	0	0	0	0	0	0	0	0	0	0	0	0	0	0	0	0	0
0	0	0	0	0	0	0	0	0	0	0	0	0	0	0	0	0	0	0	0	0	0	0	0	0	0	0	0	0	0	0	0	0	0	0	0	0	0	0	0	0	0	0	0	0	0	0	0	0	0
0	0	0	0	0	0	0	0	0	0	0	0	0	0	0	0	0	0	0	0	0	0	0	0	0	0	0	0	0	0	0	0	0	0	0	0	0	0	0	0	0	0	0	0	0	0	0	0	0	0
0	0	0	0	0	0	0	0	0	0	0	0	0	0	0	0	0	0	0	0	0	0	0	0	0	0	0	0	0	0	0	0	0	0	0	0	0	0	0	0	0	0	0	0	0	0	0	0	0	0
0	0	0	0	0	0	0	0	0	0	0	0	0	0	0	0	0	0	0	0	0	0	0	0	0	0	0	0	0	0	0	0	0	0	0	0	0	0	0	0	0	0	0	0	0	0	0	0	0	0
0	0	0	0	0	0	0	0	0	0	0	0	0	0	0	0	0	0	0	0	0	0	0	0	0	0	0	0	0	0	0	0	0	0	0	0	0	0	0	0	0	0	0	0	0	0	0	0	0	0
0	0	0	0	0	0	0	0	0	0	0	0	0	0	0	0	0	0	0	0	0	0	0	0	0	0	0	0	0	0	0	0	0	0	0	0	0	0	0	0	0	0	0	0	0	0	0	0	0	0
0	0	0	0	0	0	0	0	0	0	0	0	0	0	0	0	0	0	0	0	0	0	0	0	0	0	0	0	0	0	0	0	0	0	0	0	0	0	0	0	0	0	0	0	0	0	0	0	0	0
0	0	0	0	0	0	0	0	0	0	0	0	0	0	0	0	0	0	0	0	0	0	0	0	0	0	0	0	0	0	0	0	0	0	0	0	0	0	0	0	0	0	0	0	0	0	0	0	0	0
0	0	0	0	0	0	0	0	0	0	0	0	0	0	0	0	0	0	0	0	0	0	0	0	0	0	0	0	0	0	0	0	0	0	0	0	0	0	0	0	0	0	0	0	0	0	0	0	0	0
0	0	0	0	0	0	0	0	0	0	0	0	0	0	0	0	0	0	0	0	0	0	0	0	0	0	0	0	0	0	0	0	0	0	0	0	0	0	0	0	0	0	0	0	0	0	0	0	0	0
0	0	0	0	0	0	0	0	0	0	0	0	0	0	0	0	0	0	0	0	0	0	0	0	0	0	0	0	0	0	0	0	0	0	0	0	0	0	0	0	0	0	0	0	0	0	0	0	0	0
0	0	0	0	0	0	0	0	0	0	0	0	0	0	0	0	0	0	0	0	0	0	0	0	0	0	0	0	0	0	0	0	0	0	0	0	0	0	0	0	0	0	0	0	0	0	0	0	0	0
0	0	0	0	0	0	0	0	0	0	0	0	0	0	0	0	0	0	0	0	0	0	0	0	0	0	0	0	0	0	0	0	0	0	0	0	0	0	0	0	0	0	0	0	0	0	0	0	0	0
0	0	0	0	0	0	0	0	0	0	0	0	0	0	0	0	0	0	0	0	0	0	0	0	0	0	0	0	0	0	0	0	0	0	0	0	0	0	0	0	0	0	0	0	0	0	0	0	0	0
0	0	0	0	0	0	0	0	0	0	0	0	0	0	0	0	0	0	0	0	0	0	0	0	0	0	0	0	0	0	0	0	0	0	0	0	0	0	0	0	0	0	0	0	0	0	0	0	0	0
0	0	0	0	0	0	0	0	0	0	0	0	0	0	0	0	0	0	0	0	0	0	0	0	0	0	0	0	0	0	0	0	0	0	0	0	0	0	0	0	0	0	0	0	0	0	0	0	0	0
0	0	0	0	0	0	0	0	0	0	0	0	0	0	0	0	0	0	0	0	0	0	0	0	0	0	0	0	0	0	0	0	0	0	0	0	0	0	0	0	0	0	0	0	0	0	0	0	0	0
0	0	0	0	0	0	0	0	0	0	0	0	0	0	0	0	0	0	0	0	0	0	0	0	0	0	0	0	0	0	0	0	0	0	0	0	0	0	0	0	0	0	0	0	0	0	0	0	0	0
0	0	0	0	0	0	0	0	0	0	0	0	0	0	0	0	0	0	0	0	0	0	0	0	0	0	0	0	0	0	0	0	0	0	0	0	0	0	0	0	0	0	0	0	0	0	0	0	0	0
0	0	0	0	0	0	0	0	0	0	0	0	0	0	0	0	0	0	0	0	0	0	0	0	0	0	0	0	0	0	0	0	0	0	0	0	0	0	0	0	0	0	0	0	0	0	0	0	0	0
0	0	0	0	0	0	0	0	0	0	0	0	0	0	0	0	0	0	0	0	0	0	0	0	0	0	0	0	0	0	0	0	0	0	0	0	0	0	0	0	0	0	0	0	0	0	0	0	0	0
0	0	0	0	0	0	0	0	0	0	0	0	0	0	0	0	0	0	0	0	0	0	0	0	0	0	0	0	0	0	0	0	0	0	0	0	0	0	0	0	0	0	0	0	0	0	0	0	0	0
0	0	0	0	0	0	0	0	0	0	0	0	0	0	0	0	0	0	0	0	0	0	0	0	0	0	0	0	0	0	0	0	0	0	0	0	0	0	0	0	0	0	0	0	0	0	0	0	0	0
0	0	0	0	0	0	0	0	0	0	0	0	0	0	0	0	0	0	0	0	0	0	0	0	0	0	0	0	0	0	0	0	0	0	0	0	0	0	0	0	0	0	0	0	0	0	0	0	0	0
0	0	0	0	0	0	0	0	0	0	0	0	0	0	0	0	0	0	0	0	0	0	0	0	0	0	0	0	0	0	0	0	0	0	0	0	0	0	0	0	0	0	0	0	0	0	0	0	0	0
0	0	0	0	0	0	0	0	0	0	0	0	0	0	0	0	0	0	0	0	0	0	0	0	0	0	0	0	0	0	0	0	0	0	0	0	0	0	0	0	0	0	0	0	0	0	0	0	0	0
0	0	0	0	0	0	0	0	0	0	0	0	0	0	0	0	0	0	0	0	0	0	0	0	0	0	0	0	0	0	0	0	0	0	0	0	0	0	0	0	0	0	0	0	0	0	0	0	0	0
0	0	0	0	0	0	0	0	0	0	0	0	0	0	0	0	0	0	0	0	0	0	0	0	0	0	0	0	0	0	0	0	0	0	0	0	0	0	0	0	0	0	0	0	0	0	0	0	0	0
0	0	0	0	0	0	0	0	0	0	0	0	0	0	0	0	0	0	0	0	0	0	0	0	0	0	0	0	0	0	0	0	0	0	0	0	0	0	0	0	0	0	0	0	0	0	0	0	0	0
0	0	0	0	0	0	0	0	0	0	0	0	0	0	0	0	0	0	0	0	0	0	0	0	0	0	0	0	0	0	0	0	0	0	0	0	0	0	0	0	0	0	0	0	0	0	0	0	0	0
0	0	0	0	0	0	0	0	0	0	0	0	0	0	0	0	0	0	0	0	0	0	0	0	0	0	0	0	0	0	0	0	0	0	0	0	0	0	0	0	0	0	0	0	0	0	0	0	0	0
0	0	0	0	0	0	0	0	0	0	0	0	0	0	0	0	0	0	0	0	0	0	0	0	0	0	0	0	0	0	0	0	0	0	0	0	0	0	0	0	0	0	0	0	0	0	0	0	0	0
0	0	0	0	0	0	0	0	0	0	0	0	0	0	0	0	0	0	0	0	0	0	0	0	0	0	0	0	0	0	0	0	0	0	0	0	0	0	0	0	0	0	0	0	0	0	0	0	0	0
0	0	0	0	0	0	0	0	0	0	0	0	0	0	0	0	0	0	0	0	0	0	0	0	0	0	0	0	0	0	0	0	0	0	0	0	0	0	0	0	0	0	0	0	0	0	0	0	0	0
0	0	0	0	0	0	0	0	0	0	0	0	0	0	0	0	0	0	0	0	0	0	0	0	0	0	0	0	0	0	0	0	0	0	0	0	0	0	0	0	0	0	0	0	0	0	0	0	0	0
0	0	0	0	0	0	0	0	0	0	0	0	0	0	0	0	0	0	0	0	0	0	0	0	0	0	0	0	0	0	0	0	0	0	0	0	0	0	0	0	0	0	0	0	0	0	0	0	0	0
0	0	0	0	0	0	0	0	0	0	0	0	0	0	0	0	0	0	0	0	0	0	0	0	0	0	0	0	0	0	0	0	0	0	0	0	0	0	0	0	0	0	0	0	0	0	0	0	0	0
0	0	0	0	0	0	0	0	0	0	0	0	0	0	0	0	0	0	0	0	0	0	0	0	0	0	0	0	0	0	0	0	0	0	0	0	0	0	0	0	0	0	0	0	0	0	0	0	0	0
0	0	0	0	0	0	0	0	0	0	0	0	0	0	0	0	0	0	0	0	0	0	0	0	0	0	0	0	0	0	0	0	0	0	0	0	0	0	0	0	0	0	0	0	13	0	0	0	0	0
0	0	0	0	0	0	0	0	0	0	0	0	0	0	0	0	0	0	0	0	0	0	0	0	0	0	0	0	0	0	0	0	0	0	0	0	0	0	0	0	0	0	0	0	13	0	0	0	0	0
0	0	0	0	0	0	0	0	0	0	0	0	0	0	0	0	0	0	0	0	0	0	0	0	0	0	0	0	0	0	0	0	0	0	0	0	0	0	0	0	0	0	0	0	13	0	0	0	0	0
0	0	0	0	0	0	0	0	0	0	0	0	0	0	0	0	0	0	0	0	0	0	0	0	0	0	0	0	0	0	0	0	0	0	0	0	0	0	0	0	0	0	0	0	13	0	0	0	0	0
0	0	0	0	0	0	0	0	0	0	0	0	0	0	0	0	0	0	0	0	0	0	0	0	0	0	0	0	0	0	0	0	0	0	0	0	0	0	0	0	0	0	0	0	13	0	0	0	0	0
0	0	0	0	0	0	0	0	0	0	0	0	0	0	0	0	0	0	0	0	0	0	0	0	0	0	0	0	0	0	0	0	0	0	0	0	0	0	0	0	0	0	0	0	13	0	0	0	0	0
0	0	0	0	0	0	0	0	0	0	0	0	0	0	0	0	0	0	0	0	0	0	0	0	0	0	0	0	0	0	0	0	0	0	0	0	0	0	0	0	0	0	0	0	13	0	0	0	0	0
0	0	0	0	0	0	0	0	0	0	0	0	0	0	0	0	0	0	0	0	0	0	0	0	0	0	0	0	0	0	0	0	0	0	0	0	0	0	0	0	0	0	0	0	13	0	0	0	0	0
0	0	0	0	0	0	0	0	0	0	0	0	0	0	0	0	0	0	0	0	0	0	0	0	0	0	0	0	0	0	0	0	0	0	0	0	0	0	0	0	0	0	0	0	13	0	0	0	0	0
0	0	0	0	0	0	0	0	0	0	0	0	0	0	0	0	0	0	0	0	0	0	0	0	0	0	0	0	0	0	0	0	0	0	0	0	0	0	0	0	0	0	0	0	13	0	0	0	0	0
0	0	0	0	0	0	0	0	0	0	0	0	0	0	0	0	0	0	0	0	0	0	0	0	0	0	0	0	0	0	0	0	0	0	0	0	0	0	0	0	0	0	0	0	13	0	0	0	0	0
0	0	0	0	0	0	0	0	0	0	0	0	0	0	0	0	0	0	0	0	0	0	0	0	0	0	0	0	0	0	0	0	0	0	0	0	0	0	0	0	0	0	0	0	13	0	0	0	0	0
0	0	0	0	0	0	0	0	0	0	0	0	0	0	0	0	0	0	0	0	0	0	0	0	0	0	0	0	0	0	0	0	0	0	0	0	0	0	0	0	0	0	0	0	13	0	0	0	0	0
0	0	0	0	0	0	0	0	0	0	0	0	0	0	0	0	0	0	0	0	0	0	0	0	0	0	0	0	0	0	0	0	0	0	0	0	0	0	0	0	0	0	0	0	13	0	0	0	0	0
0	0	0	0	0	0	0	0	0	0	0	0	0	0	0	0	0	0	0	0	0	0	0	0	0	0	0	0	0	0	0	0	0	0	0	0	0	0	0	0	0	0	0	0	13	0	0	0	0	0
0	0	0	0	0	0	0	0	0	0	0	0	0	0	0	0	0	0	0	0	0	0	0	0	0	0	0	0	0	0	0	0	0	0	0	0	0	0	0	0	0	0	0	0	13	0	0	0	0	0
0	0	0	0	0	0	0	0	0	0	0	0	0	0	0	0	0	0	0	0	0	0	0	0	0	0	0	0	0	0	0	0	0	0	0	0	0	0	0	0	0	0	0	0	13	0	0	0	0	0
0	0	0	0	0	0	0	0	0	0	0	0	0	0	0	0	0	0	0	0	0	0	0	0	0	0	0	0	0	0	0	0	0	0	0	0	0	0	0	0	0	0	0	0	13	0	0	0	0	0
0	0	0	0	0	0	0	0	0	0	0	0	0	0	0	0	0	0	0	0	0	0	0	0	0	0	0	0	0	0	0	0	0	0	0	0	0	0	0	0	0	0	0	0	13	0	0	0	0	0
0	0	0	0	0	0	0	0	0	0	0	0	0	0	0	0	0	0	0	0	0	0	0	0	0	0	0	0	0	0	0	0	0	0	0	0	0	0	0	0	0	0	0	0	13	0	0	0	0	0
0	0	0	0	0	0	0	0	0	0	0	0	0	0	0	0	0	0	0	0	0	0	0	0	0	0	0	0	0	0	0	0	0	0	0	0	0	0	0	0	0	0	0	0	13	0	0	0	0	0
0	0	0	0	0	0	0	0	0	0	0	0	0	0	0	0	0	0	0	0	0	0	0	0	0	0	0	0	0	0	0	0	0	0	0	0	0	0	0	0	0	0	0	0	13	0	0	0	0	0
0	0	0	0	0	0	0	0	0	0	0	0	0	0	0	0	0	0	0	0	0	0	0	0	0	0	0	0	0	0	0	0	0	0	0	0	0	0	0	0	0	0	0	0	13	0	0	0	0	0
0	0	0	0	0	0	0	0	0	0	0	0	0	0	0	0	0	0	0	0	0	0	0	0	0	0	0	0	0	0	0	0	0	0	0	0	0	0	0	0	0	0	0	0	13	0	0	0	0	0
0	0	0	0	0	0	0	0	0	0	0	0	0	0	0	0	0	0	0	0	0	0	0	0	24	0	0	0	0	0	0	0	0	0	0	0	0	0	0	0	0	0	0	0	13	0	0	0	0	0
0	0	0	0	0	0	0	0	0	0	0	0	0	0	0	0	0	0	0	0	0	0	0	0	24	0	0	0	0	0	0	0	0	0	0	0	0	0	0	0	0	0	0	0	13	0	0	0	0	0
0	0	0	0	0	0	0	0	0	0	0	0	0	0	0	0	0	0	0	0	0	0	0	0	24	0	0	0	0	0	0	0	0	0	0	0	0	0	0	0	0	0	0	0	13	0	0	0	0	0
0	0	0	0	0	0	0	0	0	0	0	0	0	0	0	0	0	0	0	0	0	0	0	0	24	0	0	0	0	0	0	0	0	0	0	0	0	0	0	0	0	0	0	0	13	0	0	0	0	0
0	0	0	0	0	0	0	0	0	0	0	0	0	0	0	0	0	0	0	0	0	0	0	0	24	20	0	0	0	0	0	0	0	0	0	0	0	0	0	0	0	0	0	0	13	0	0	0	0	0
0	0	0	0	0	0	0	0	16	0	0	0	0	0	0	0	0	0	0	0	0	0	0	0	24	20	0	0	0	0	0	0	0	0	0	0	0	0	0	0	0	0	0	0	13	0	0	0	0	0
0	0	0	0	0	0	0	0	16	0	0	0	0	0	0	0	0	0	0	0	0	0	0	0	24	20	0	0	0	0	0	0	0	0	0	0	0	0	0	0	0	0	0	0	13	0	0	0	0	0
0	0	0	0	0	0	0	0	16	0	0	0	0	0	0	0	0	0	0	0	0	0	0	0	24	20	0	0	0	0	0	0	0	0	0	0	0	0	0	0	0	0	0	0	13	0	0	0	0	0
0	0	0	0	0	0	0	0	16	0	0	0	0	0	0	0	0	0	0	0	0	0	0	0	24	20	0	0	0	0	0	0	0	0	0	0	0	0	0	0	0	0	0	0	13	0	0	0	0	0
0	0	0	0	0	0	0	0	16	0	0	0	0	0	0	0	0	0	0	0	0	0	0	0	24	20	0	0	0	0	0	0	0	0	0	0	0	0	0	0	0	0	0	0	13	0	0	0	0	0
0	0	0	0	0	0	0	0	16	0	0	0	0	0	0	0	0	0	0	0	0	0	0	0	24	20	0	0	0	0	0	0	0	0	0	0	0	0	0	0	0	0	0	0	13	0	0	0	0	0
0	0	0	0	0	0	0	0	16	0	0	0	0	0	0	0	0	0	0	0	0	0	0	0	24	20	0	0	0	0	0	0	0	0	0	0	0	0	0	0	0	0	0	0	13	0	0	0	0	0
0	0	0	0	0	0	0	0	16	0	0	0	0	0	0	0	0	0	0	0	0	0	0	0	24	20	0	0	0	0	0	0	0	0	0	0	0	0	0	0	0	0	0	0	13	0	0	0	0	0
0	0	0	0	0	0	0	0	16	0	0	0	0	0	0	0	0	0	0	0	0	0	0	0	24	20	0	0	0	0	0	0	0	0	0	0	0	0	0	0	0	0	0	0	13	0	0	0	0	0
0	0	0	0	0	0	0	0	16	0	0	0	0	0	0	0	0	0	0	0	0	0	0	0	24	20	0	0	0	0	0	0	0	0	0	0	0	0	0	0	0	0	0	0	13	0	0	0	0	0
0	0	0	0	0	0	0	0	16	0	0	0	0	0	0	0	0	0	0	0	0	0	0	0	24	20	0	0	0	0	0	0	0	0	0	0	0	0	0	0	0	0	0	0	13	0	0	0	0	0
0	0	0	0	0	0	0	0	16	0	0	0	0	0	0	0	0	0	0	0	0	0	0	0	24	20	0	0	0	0	0	0	0	0	0	0	0	0	9	0	0	0	0	0	13	0	0	0	0	0
0	0	0	0	0	0	0	0	16	0	0	0	0	0	0	0	0	0	0	0	0	0	0	0	24	20	0	0	0	0	0	0	0	0	0	0	0	0	9	0	0	0	0	0	13	0	0	0	0	0
0	0	0	0	0	0	0	0	16	0	0	0	0	0	0	0	0	0	0	0	0	0	0	0	24	20	0	0	0	0	0	0	0	0	0	0	0	0	9	0	0	0	0	0	13	0	0	0	0	0
0	0	0	0	0	0	0	0	16	0	0	0	0	0	0	0	0	0	0	0	0	0	0	0	24	20	0	0	0	0	0	0	0	0	0	0	0	0	9	0	0	0	0	0	13	0	0	0	0	0
0	0	0	0	0	0	0	0	16	0	0	0	0	0	0	0	0	0	0	0	0	0	0	0	24	20	0	0	0	0	0	0	0	0	0	0	0	0	9	0	0	0	0	0	13	0	0	0	0	0
0	0	0	0	0	0	0	0	16	0	0	0	0	0	0	0	0	0	0	0	0	0	0	0	24	20	0	0	0	0	0	0	0	0	0	0	0	0	9	0	0	0	0	0	13	0	0	0	0	0
0	0	0	0	0	0	0	0	16	0	0	0	0	0	0	0	0	0	0	0	0	0	0	0	24	20	0	0	0	0	0	0	0	0	0	0	0	0	9	0	0	0	0	0	13	0	0	0	0	0
0	0	0	0	0	0	0	0	16	0	0	0	0	0	0	0	0	0	0	0	0	0	0	0	24	20	0	0	0	0	0	0	0	0	0	0	0	0	9	0	0	0	0	0	13	0	0	0	0	0
0	0	0	0	0	0	0	0	16	0	0	0	0	0	0	0	0	0	0	0	0	0	0	0	24	20	0	0	0	0	0	0	0	0	0	0	0	0	9	0	0	0	0	0	13	0	0	0	0	0
0	0	0	0	0	0	0	0	16	0	0	0	0	0	0	0	0	0	0	0	0	0	0	0	24	20	0	0	0	0	0	0	0	0	0	0	0	0	9	0	0	0	0	0	13	0	0	0	0	0
0	0	0	0	0	0	0	0	16	0	0	0	0	0	0	0	0	0	0	0	0	0	0	0	24	20	0	0	0	0	0	0	0	0	0	0	0	0	9	0	0	0	0	0	13	0	0	0	0	0
0	0	0	0	0	0	0	0	16	0	0	0	0	0	0	0	0	0	0	0	0	0	0	0	24	20	0	0	0	0	0	0	0	0	0	0	0	0	9	0	0	0	0	0	13	0	0	0	0	0
0	0	0	0	0	0	0	0	16	0	0	0	0	0	0	0	0	0	0	0	0	0	0	0	24	20	0	0	0	0	0	0	0	0	0	0	0	0	9	0	0	0	0	0	13	0	0	0	0	0
0	0	0	0	0	0	0	0	16	0	0	0	0	0	0	0	0	0	0	0	0	0	0	0	24	20	0	0	0	0	0	0	0	0	0	0	0	0	9	0	0	0	0	0	13	0	0	0	0	0
0	0	0	0	0	0	0	0	16	0	0	0	0	0	0	0	0	0	0	0	0	0	0	0	24	20	0	0	0	0	0	0	0	0	0	0	0	0	9	0	0	0	0	0	13	0	0	0	0	0
0	0	0	0	0	0	0	0	16	0	0	0	0	0	0	0	0	0	0	0	0	0	0	0	24	20	0	0	0	0	0	0	0	0	0	0	0	0	9	0	0	0	0	0	13	0	0	0	0	0
0	0	0	0	0	0	0	0	16	0	0	0	0	0	0	0	0	0	0	0	0	0	0	0	24	20	0	0	0	0	0	0	0	0	0	0	0	0	9	0	0	0	0	0	13	0	0	0	0	0
0	0	0	0	0	0	0	0	16	0	0	0	0	0	0	0	0	0	0	0	0	0	0	0	24	20	0	0	0	0	0	0	0	0	0	0	0	0	9	0	0	0	0	0	13	0	0	0	0	0
0	0	0	0	0	0	0	0	16	0	0	0	0	0	0	0	0	0	0	0	0	0	0	0	24	20	0	0	0	0	0	0	0	0	0	0	0	0	9	0	0	0	0	0	13	0	0	0	0	0
0	0	0	0	0	0	0	0	16	0	0	0	0	0	0	0	0	0	0	0	0	0	0	0	24	20	0	0	0	0	0	0	0	0	0	0	0	0	9	0	0	0	0	0	13	0	0	0	0	0
0	0	0	0	0	0	0	0	16	0	0	0	0	0	0	0	0	0	0	0	0	0	0	0	24	20	0	0	0	0	0	0	0	0	0	0	0	0	9	0	0	0	0	0	13	0	0	0	0	0
0	0	0	0	0	0	0	0	16	0	0	0	0	0	0	0	0	0	0	0	0	0	0	0	24	20	0	0	0	0	0	0	0	0	0	0	0	0	9	0	0	0	0	0	13	0	0	0	0	0
0	0	0	0	0	0	0	0	16	0	0	0	0	0	0	0	0	0	0	0	0	0	0	0	24	20	0	0	0	0	0	0	0	0	0	0	0	0	9	0	0	0	0	0	13	0	0	0	0	0
0	0	0	0	0	0	0	0	16	0	0	0	0	0	0	0	0	0	0	0	0	0	0	0	24	20	0	0	0	0	0	0	0	0	0	0	0	0	9	0	0	0	0	0	13	0	0	0	0	0
0	0	0	0	0	0	0	0	16	0	0	0	0	0	0	0	0	0	0	0	0	0	0	0	24	20	0	0	0	0	0	0	0	0	0	0	0	0	9	0	0	0	0	0	13	0	0	0	0	0
0	0	0	0	0	0	0	0	16	0	0	0	0	0	0	0	0	0	0	0	0	0	0	0	24	20	0	0	0	0	0	0	0	0	0	0	0	0	9	0	0	0	0	0	13	0	0	0	0	0
0	0	0	0	0	0	0	0	16	0	0	0	0	0	0	0	0	0	0	0	0	0	0	0	24	20	0	0	0	0	0	0	0	0	0	0	0	0	9	0	0	0	0	0	13	0	0	0	0	0
0	0	0	0	0	0	0	0	16	0	0	0	0	0	0	0	0	0	0	0	0	0	0	0	24	20	0	0	0	0	0	0	0	0	0	0	0	0	9	0	0	0	0	0	13	0	0	0	0	0
0	0	0	0	0	0	0	0	16	0	0	0	0	0	0	0	0	0	0	0	0	0	0	0	24	20	0	0	0	0	0	0	0	0	0	0	0	0	9	0	0	0	0	0	13	0	0	0	0	0
0	0	0	0	0	0	0	0	16	0	0	0	0	0	0	0	0	0	0	0	0	0	0	0	24	20	0	0	0	0	0	0	0	0	0	0	0	0	9	0	0	0	0	0	13	0	0	0	0	0
0	0	0	0	0	0	0	0	16	0	0	0	0	0	0	0	0	0	0	0	0	0	0	0	24	20	0	0	0	0	0	0	0	0	0	0	0	0	9	0	0	0	0	0	13	0	0	0	0	0
0	0	0	0	0	0	0	0	16	0	0	0	0	0	0	0	0	0	0	0	0	0	0	0	24	20	0	0	0	0	0	0	0	0	0	0	0	0	9	0	0	0	0	0	13	0	0	0	0	0
0	0	0	0	0	0	0	0	16	0	0	0	0	0	0	0	0	0	0	0	0	0	0	0	24	20	0	0	0	0	0	0	0	0	0	0	0	0	9	0	0	0	0	0	13	0	0	0	0	0
0	0	0	0	0	0	0	0	16	0	0	0	0	0	0	0	0	0	0	0	0	0	0	0	24	20	0	0	0	0	0	0	0	0	0	0	0	0	9	0	0	0	0	0	13	0	0	0	0	0
0	0	0	0	0	0	0	0	16	0	0	0	0	0	0	0	0	0	0	0	0	0	0	0	24	20	0	0	0	0	0	0	0	0	0	0	0	0	9	0	0	0	0	0	13	0	0	0	0	0
0	0	0	0	0	0	0	0	16	0	0	0	0	0	0	0	0	0	0	0	0	0	0	0	24	20	0	0	0	0	0	0	0	0	0	0	0	0	9	0	0	0	0	0	13	0	0	0	0	0
0	0	0	0	0	0	0	0	16	0	0	0	0	0	0	0	0	0	0	0	0	0	0	0	24	20	0	0	0	0	0	0	0	0	0	0	0	0	9	0	0	0	0	0	13	0	0	0	0	0
0	0	0	0	0	0	0	0	16	0	0	0	0	0	0	0	0	0	0	0	0	0	0	0	24	20	0	0	0	0	0	0	0	0	0	0	0	0	9	0	0	0	0	0	13	0	0	0	0	0
0	0	0	0	0	0	0	0	16	0	0	0	0	0	0	0	0	0	0	0	0	0	0	0	24	20	0	0	0	0	0	0	0	0	0	0	0	0	9	0	0	0	0	0	13	0	0	0	0	0
0	0	0	0	0	0	0	0	16	0	0	0	0	0	0	0	0	0	0	0	0	0	0	0	24	20	0	0	0	0	0	0	0	0	0	0	0	0	9	0	0	0	0	0	13	0	0	0	0	0
0	0	0	0	0	0	0	0	16	0	0	0	0	0	0	0	0	0	0	0	0	0	0	0	24	20	0	0	0	23	0	0	0	0	0	0	0	0	9	0	0	0	0	0	13	0	0	0	0	0
0	0	0	0	0	0	0	0	16	0	0	0	0	0	0	0	0	0	0	0	0	0	0	0	24	20	0	0	0	23	0	0	0	0	0	0	0	0	9	0	0	0	0	0	13	0	0	0	0	0
0	0	0	0	0	0	0	0	16	0	0	0	0	0	0	0	0	0	0	0	0	0	0	0	24	20	0	0	0	23	0	0	0	0	0	0	0	0	9	0	0	0	0	0	13	0	0	0	0	0
0	0	0	0	0	0	0	0	16	0	0	0	0	0	0	0	0	0	0	0	0	0	0	0	24	20	0	0	0	23	0	0	0	0	0	0	0	0	9	0	0	0	0	0	13	0	0	0	0	0
0	0	0	0	0	0	0	0	16	0	0	0	0	0	0	0	16	0	0	0	0	0	0	0	24	20	0	0	0	23	0	0	0	0	0	0	0	0	9	0	0	0	0	0	13	0	0	0	0	0
0	0	0	0	0	0	0	0	16	0	0	0	0	0	0	0	16	5	0	0	0	0	0	0	24	20	0	0	0	23	0	0	0	0	0	0	0	0	9	0	0	0	0	0	13	0	0	0	0	0
0	0	0	0	0	0	0	0	16	0	0	0	0	0	0	0	16	5	0	0	0	0	0	0	24	20	0	0	0	23	0	0	0	0	0	0	0	0	9	0	0	0	0	0	13	0	0	0	0	0
0	0	0	0	16	0	0	0	16	0	0	0	0	0	0	0	16	5	0	0	0	0	0	0	24	20	0	0	0	23	0	0	0	0	0	0	0	0	9	0	0	0	0	0	13	0	0	0	0	0
0	0	0	0	16	0	0	0	16	0	0	0	0	0	0	0	16	5	0	0	0	0	0	0	24	20	0	0	0	23	0	0	0	0	0	0	0	0	9	0	0	0	0	0	13	0	0	0	0	0
0	0	0	0	16	0	0	0	16	0	0	0	0	0	0	0	16	5	0	0	0	0	0	0	24	20	0	0	0	23	0	0	0	0	0	0	0	0	9	0	0	0	0	0	13	0	0	0	0	0
0	0	0	0	16	0	0	0	16	0	0	0	0	0	0	0	16	5	0	0	0	0	0	0	24	20	0	0	0	23	0	0	0	0	0	0	0	0	9	0	0	0	0	0	13	0	0	0	0	0
0	0	0	0	16	0	0	0	16	0	0	0	0	0	0	0	16	5	0	0	0	0	0	0	24	20	0	0	0	23	0	0	0	0	0	0	0	0	9	0	0	0	0	0	13	0	0	0	0	0
0	0	0	0	16	0	0	0	16	0	0	0	0	0	0	0	16	5	0	0	0	0	0	0	24	20	0	0	0	23	0	0	0	0	0	0	0	0	9	0	0	0	0	0	13	0	0	0	0	0
0	0	0	0	16	0	0	0	16	0	0	0	0	0	0	0	16	5	0	0	0	0	0	0	24	20	0	0	0	23	0	0	0	0	0	0	0	0	9	0	0	0	0	0	13	0	0	0	0	0
0	0	0	0	16	0	0	0	16	0	0	0	0	0	0	0	16	5	0	0	0	0	0	0	24	20	0	0	0	23	0	0	0	0	0	0	0	0	9	0	0	0	0	0	13	0	0	0	0	0
0	0	0	0	16	0	0	0	16	0	0	0	0	0	0	0	16	5	0	0	0	0	0	0	24	20	0	0	0	23	0	0	0	0	0	0	0	0	9	0	0	0	0	0	13	0	0	0	0	0
0	0	0	0	16	0	0	0	16	0	0	0	0	0	0	0	16	5	0	0	0	0	0	0	24	20	0	0	0	23	0	0	0	0	0	0	0	0	9	0	0	0	0	0	13	0	0	0	0	0
0	0	0	0	16	0	0	0	16	0	0	0	0	0	0	0	16	5	0	0	0	0	0	0	24	20	0	0	0	23	0	0	0	0	0	0	0	0	9	0	0	0	0	0	13	0	0	0	0	0
0	0	0	0	16	0	0	0	16	0	0	0	0	0	0	0	16	5	0	0	0	0	0	0	24	20	0	0	0	23	0	0	0	0	0	0	0	0	9	0	0	0	0	0	13	0	0	0	0	0
0	0	0	0	16	0	0	0	16	0	0	0	0	0	0	0	16	5	0	0	0	0	0	0	24	20	0	0	0	23	0	0	0	0	0	0	0	0	9	0	0	0	0	0	13	0	0	0	0	0
0	0	0	0	16	0	0	0	16	0	0	0	0	0	0	0	16	5	0	0	0	0	0	0	24	20	0	0	0	23	0	0	0	0	0	0	0	0	9	0	0	0	0	0	13	0	0	0	0	0
0	0	0	0	16	0	0	0	16	0	0	0	0	0	0	0	16	5	0	0	0	0	0	0	24	20	0	0	0	23	0	0	0	0	0	0	0	0	9	0	0	0	0	0	13	0	0	0	0	0
0	0	0	0	16	0	0	0	16	0	0	0	0	0	0	0	16	5	0	0	0	0	0	0	24	20	0	0	0	23	0	0	0	0	0	0	0	0	9	0	0	0	0	0	13	0	0	0	0	0
0	0	0	0	16	0	0	0	16	0	0	0	0	0	0	0	16	5	0	0	0	0	0	0	24	20	0	0	0	23	0	0	0	0	0	0	0	0	9	0	0	0	0	0	13	0	0	0	0	0
0	0	0	0	16	0	0	0	16	0	0	0	0	0	0	0	16	5	0	0	0	0	0	0	24	20	0	0	0	23	0	0	0	0	0	0	0	0	9	0	0	0	0	0	13	1	0	0	0	0
0	0	0	0	16	0	0	0	16	0	0	0	0	0	0	0	16	5	0	0	0	0	0	0	24	20	0	0	0	23	0	0	0	0	0	0	0	0	9	0	0	0	0	0	13	1	0	0	0	0
0	0	25	0	16	0	0	0	16	0	0	0	0	0	0	0	16	5	0	0	0	0	0	0	24	20	0	0	0	23	0	0	0	0	0	0	0	0	9	0	0	0	0	0	13	1	0	0	0	0
0	0	25	0	16	0	0	0	16	0	0	0	0	0	0	0	16	5	0	0	0	0	0	0	24	20	0	0	0	23	0	0	0	0	0	0	0	0	9	0	0	0	0	0	13	1	0	0	0	0
0	0	25	0	16	0	0	0	16	0	0	0	0	0	0	0	16	5	0	0	0	0	0	0	24	20	0	0	0	23	0	0	0	0	0	0	0	0	9	0	0	0	0	0	13	1	0	0	0	0
0	0	25	0	16	0	0	0	16	0	0	0	0	0	0	0	16	5	0	0	0	0	0	0	24	20	0	0	0	23	0	0	0	0	0	0	0	0	9	0	0	0	0	0	13	1	0	0	0	0
0	0	25	0	16	0	0	0	16	0	0	0	0	0	0	0	16	5	0	0	0	0	0	0	24	20	0	0	0	23	0	0	0	0	0	0	0	0	9	0	0	0	0	0	13	1	0	0	0	0
0	0	25	0	16	0	0	0	16	0	0	0	0	0	0	0	16	5	0	0	0	0	0	0	24	20	0	0	0	23	0	0	0	0	0	0	0	0	9	0	0	0	0	0	13	1	0	0	0	0
0	0	25	0	16	0	0	0	16	0	0	0	0	0	0	0	16	5	0	0	0	0	0	0	24	20	0	0	0	23	0	0	0	0	0	0	0	0	9	0	0	0	0	0	13	1	0	0	0	0
0	0	25	0	16	0	0	0	16	0	0	0	0	0	0	0	16	5	0	0	0	0	0	0	24	20	0	0	0	23	0	0	0	0	0	0	0	0	9	0	0	0	0	0	13	1	0	0	0	0
0	0	25	0	16	0	0	0	16	0	0	0	0	0	0	0	16	5	0	0	0	0	0	0	24	20	0	0	0	23	0	0	0	0	0	0	0	0	9	0	0	0	0	0	13	1	15	0	0	0
0	0	25	0	16	0	0	0	16	0	0	0	0	0	0	0	16	5	0	0	0	0	0	0	24	20	0	0	0	23	0	0	0	0	0	0	0	0	9	0	0	0	0	0	13	1	15	0	0	0
0	0	25	0	16	0	0	0	16	0	0	0	0	0	0	0	16	5	0	0	0	0	0	0	24	20	0	0	0	23	0	0	0	0	0	0	0	0	9	0	0	0	0	0	13	1	15	0	0	0
0	0	25	0	16	0	0	0	16	0	0	0	0	0	0	0	16	5	0	0	0	0	0	0	24	20	0	0	0	23	0	0	0	0	0	0	0	0	9	0	0	0	0	0	13	1	15	0	0	0
0	0	25	0	16	0	0	0	16	0	0	0	0	0	0	0	16	5	0	0	0	0	0	0	24	20	0	0	0	23	0	0	0	0	0	0	0	0	9	0	0	0	0	0	13	1	15	0	0	0
0	0	25	0	16	0	0	0	16	0	0	0	0	0	0	0	16	5	0	0	0	0	0	0	24	20	0	0	0	23	0	0	0	0	0	0	0	0	9	0	0	0	0	0	13	1	15	0	0	0
0	0	25	0	16	0	0	0	16	0	0	0	0	0	0	0	16	5	0	0	0	0	0	0	24	20	0	0	0	23	0	0	0	0	0	0	0	0	9	0	0	0	0	0	13	1	15	0	0	0
0	0	25	0	16	0	0	0	16	0	0	0	0	0	0	0	16	5	0	0	0	0	0	0	24	0	0	0	0	23	0	0	0	0	0	0	0	0	9	0	0	0	0	0	13	1	15	0	0	0
0	0	25	0	16	0	0	0	16	0	0	0	0	0	0	0	16	5	0	0	0	0	0	0	24	0	0	0	0	23	0	0	0	0	0	0	0	0	9	0	0	0	0	0	13	1	15	0	0	0
0	0	25	0	16	0	0	0	16	0	0	0	0	0	0	0	16	5	0	0	0	0	0	0	24	0	0	0	0	23	0	0	0	0	0	0	0	0	9	0	0	0	0	0	13	1	15	0	0	0
0	0	25	0	16	0	0	0	16	0	0	0	0	0	0	0	16	5	0	0	0	0	0	0	24	0	0	0	0	23	0	0	0	0	0	0	0	0	9	0	0	0	0	0	13	1	15	0	0	0
0	0	25	0	16	0	0	0	16	0	0	0	0	0	0	0	16	5	0	0	0	0	0	0	24	0	0	0	0	23	0	0	0	0	0	0	0	0	9	0	0	0	0	0	13	1	15	0	0	0
0	0	25	0	16	0	0	0	16	0	0	0	0	0	0	0	16	5	0	0	0	0	0	0	24	0	0	0	0	23	0	0	0	0	0	0	0	0	9	0	0	0	0	0	13	1	15	0	0	0
0	0	25	0	16	0	0	0	16	0	0	0	0	0	0	0	16	5	0	0	0	0	0	0	24	0	0	0	0	23	0	0	0	0	0	0	0	0	9	0	0	0	0	0	13	1	15	0	0	0
0	0	25	0	16	0	0	0	16	0	0	0	0	0	0	0	16	5	0	0	0	0	0	0	0	0	0	0	0	23	0	0	0	0	0	0	0	0	9	0	0	0	0	0	13	1	15	0	0	0
0	0	25	0	16	0	0	0	16	0	0	0	0	0	0	0	16	5	0	0	0	0	0	0	0	0	0	0	0	23	0	0	0	0	0	0	0	0	9	0	0	0	0	0	13	1	15	16	0	0
0	0	25	0	16	0	0	0	16	0	0	0	0	0	0	0	16	5	0	0	0	0	0	0	0	0	0	0	0	23	0	0	0	0	0	0	0	0	9	0	0	0	0	0	13	1	15	16	0	0
0	0	25	0	16	0	0	0	16	0	0	0	0	0	0	0	16	5	0	0	0	0	0	0	0	0	0	0	0	23	0	0	0	0	0	0	0	0	9	0	0	0	0	0	13	1	15	16	0	0
0	0	25	0	16	0	0	0	16	0	0	0	0	0	0	0	16	5	0	0	0	0	0	0	0	0	0	0	0	23	0	0	0	0	0	0	0	0	9	19	0	0	0	0	13	1	15	16	0	0
0	0	25	0	16	0	0	0	16	0	0	0	0	0	0	0	16	5	0	0	0	0	0	0	0	0	0	0	0	23	0	0	0	0	0	0	0	0	9	19	0	0	0	0	13	1	15	16	0	0
0	0	25	0	16	0	0	0	16	0	0	0	0	0	0	0	16	5	0	0	0	0	0	0	0	0	0	0	0	23	0	0	0	0	0	0	0	0	9	19	0	0	0	0	13	1	15	16	0	0
0	0	25	0	16	0	0	0	16	0	0	0	0	0	0	0	16	5	0	0	0	0	0	0	0	0	0	0	0	23	0	0	0	0	0	0	0	0	9	19	0	0	0	0	13	1	15	16	0	0
0	0	25	0	16	0	0	0	16	0	0	0	0	0	0	0	16	5	0	0	0	0	0	0	0	0	0	0	0	23	0	0	0	0	0	0	0	0	9	19	0	0	0	0	13	1	15	16	0	0
0	0	25	0	16	0	0	0	16	0	0	0	0	0	0	0	16	5	0	0	0	0	0	0	0	0	0	0	0	23	0	0	0	0	0	0	0	0	9	19	0	0	0	0	13	1	15	16	0	0
0	0	25	0	16	0	0	0	16	0	0	0	0	0	0	0	16	5	0	0	0	0	0	0	0	0	0	0	0	23	0	0	0	0	0	0	0	0	9	19	0	0	0	0	13	1	15	16	0	0
0	0	25	0	16	0	0	0	16	0	0	0	0	0	0	0	16	5	0	0	0	0	0	0	0	0	0	0	0	23	0	0	0	0	0	0	0	0	9	19	0	0	0	0	13	1	15	16	0	0
0	0	25	0	16	0	0	0	16	0	0	0	0	0	0	0	16	5	0	0	0	0	0	0	0	0	0	0	0	23	0	0	0	0	0	0	0	0	9	19	0	0	0	0	13	1	15	16	0	0
0	0	25	0	16	0	0	0	16	0	0	0	0	0	0	0	16	5	0	0	0	0	0	0	0	0	0	0	0	23	0	0	0	0	0	0	0	0	9	19	0	0	0	0	13	1	15	16	0	0
0	0	25	18	16	0	0	0	16	0	0	0	0	0	0	0	16	5	0	0	0	0	0	0	0	0	0	0	0	23	0	0	0	0	0	0	0	0	9	19	0	0	0	0	13	1	15	16	0	0
0	0	25	18	16	0	0	0	16	0	6	0	0	0	0	0	16	5	0	0	0	0	0	0	0	0	0	0	0	23	0	0	0	0	0	0	0	0	9	19	0	0	0	0	13	1	15	16	0	0
0	0	25	18	16	0	0	0	16	0	6	0	0	0	0	0	16	5	0	0	0	0	0	0	0	0	0	0	0	23	0	0	0	0	0	0	0	0	9	19	0	0	0	0	13	1	15	16	0	0
0	0	25	18	16	0	0	0	16	0	6	0	0	0	0	0	16	5	0	0	0	0	0	0	0	0	0	0	0	23	0	0	0	0	0	0	0	0	9	19	0	0	0	0	13	1	15	16	0	0
0	0	25	18	16	0	0	0	16	0	6	0	0	0	0	0	16	5	0	0	0	0	0	0	0	0	0	20	0	23	0	0	0	0	0	0	0	0	9	19	0	0	0	0	13	1	15	16	0	0
0	0	25	18	16	0	0	0	16	0	6	0	0	0	0	0	16	5	0	0	0	0	0	0	0	0	0	20	0	23	0	0	0	0	0	0	0	0	9	19	0	0	0	0	13	1	15	16	0	0
0	0	25	18	16	0	0	0	16	0	6	0	0	0	0	0	16	5	0	0	0	0	0	0	0	0	0	20	0	23	0	0	0	0	0	0	0	0	9	19	0	0	0	0	13	1	15	16	0	0
0	0	25	18	16	0	0	0	16	0	6	0	0	0	0	0	16	5	0	0	0	0	0	0	0	0	0	20	0	23	0	0	0	0	0	0	0	0	9	19	0	0	0	0	13	1	15	16	0	0
0	0	25	18	16	0	0	0	16	0	6	0	0	0	0	0	16	5	0	0	0	0	0	0	0	0	0	20	0	23	0	0	0	0	0	0	0	0	9	19	0	0	0	0	0	1	15	16	0	0
0	0	25	18	16	0	0	0	16	0	6	0	0	0	0	0	16	5	0	0	0	0	19	0	0	0	0	20	0	23	0	0	0	0	0	0	0	0	9	19	0	0	0	0	0	1	15	16	0	0
0	0	25	18	16	0	0	0	16	0	6	0	0	0	0	0	16	5	0	0	0	0	19	0	0	0	0	20	0	23	0	0	0	0	0	0	0	0	9	19	0	0	0	0	0	1	15	16	0	0
0	0	25	18	16	0	0	0	16	0	6	0	0	0	0	0	16	5	0	0	0	0	19	0	0	0	0	20	0	23	0	0	0	0	0	0	0	0	9	19	0	0	0	0	0	1	15	16	0	0
0	0	25	18	16	0	0	0	16	0	6	0	0	0	0	0	16	5	0	0	0	0	19	0	0	0	0	20	0	23	0	0	0	0	0	0	0	0	9	19	0	0	0	0	0	1	15	16	0	0
0	0	25	18	16	0	0	0	16	0	6	0	0	0	0	0	16	5	0	0	0	0	19	0	0	0	0	20	0	23	0	0	0	0	0	0	0	0	9	19	0	0	0	0	0	1	15	16	0	0
0	0	25	18	16	0	0	0	16	0	6	0	0	0	0	0	16	5	0	0	0	0	19	0	0	0	0	20	0	23	0	0	0	0	0	0	0	0	9	19	0	0	0	0	0	1	15	16	0	0
0	0	25	18	16	0	0	0	16	0	6	0	0	0	0	0	16	5	0	0	0	0	19	0	0	0	0	20	0	23	0	0	0	0	0	0	0	0	9	19	0	0	0	0	0	1	15	16	0	0
0	0	25	18	16	0	0	0	16	0	6	0	0	0	0	0	16	5	0	0	0	0	19	0	0	0	0	20	0	23	0	0	0	0	0	0	0	0	9	19	0	0	0	0	0	1	15	16	0	0
0	0	25	18	16	0	0	0	16	0	6	0	0	0	0	0	16	5	0	0	0	0	19	0	0	0	0	20	0	23	0	0	0	0	0	0	0	0	9	19	0	0	0	0	0	1	15	16	0	0
0	0	25	18	16	0	0	0	16	0	6	0	0	0	0	0	16	5	0	0	0	0	19	0	0	0	0	20	0	23	0	0	0	0	0	0	0	0	9	19	0	0	0	0	0	1	15	16	0	0
0	0	25	18	16	0	0	0	16	0	6	0	0	0	0	0	16	5	0	0	0	0	19	0	0	0	17	20	0	23	0	0	0	0	0	0	0	0	9	19	0	0	0	0	0	1	15	16	0	0
0	0	25	18	16	0	0	0	16	0	6	0	0	0	0	0	16	5	0	0	0	0	19	0	0	0	17	20	0	23	0	0	0	0	0	0	0	0	9	19	0	0	0	0	0	1	15	16	0	0
0	0	25	18	16	0	0	0	16	0	6	0	0	0	0	0	16	5	0	0	0	0	19	0	0	0	17	20	0	23	0	0	0	0	0	0	0	0	9	19	0	0	0	0	0	1	15	16	0	0
0	0	25	18	16	0	0	0	16	0	6	0	0	0	0	0	16	5	0	0	0	0	19	0	0	0	17	20	0	23	0	0	0	0	0	0	0	0	9	19	0	0	0	0	0	1	15	16	0	0
0	0	25	18	16	0	0	0	16	0	6	0	0	0	0	0	16	5	0	0	0	0	19	0	0	0	17	20	0	23	0	0	0	0	0	0	0	0	9	19	0	0	0	0	0	1	15	16	0	0
0	0	25	18	16	0	0	0	16	0	6	0	0	0	0	0	16	5	0	0	0	0	19	0	0	0	17	20	0	23	0	0	0	0	0	0	0	0	9	19	0	0	0	0	0	1	15	16	0	0
0	0	25	18	16	0	0	0	16	0	6	0	0	0	0	0	16	5	0	0	0	0	19	0	0	0	17	20	0	23	0	0	0	0	0	0	0	0	0	19	0	0	0	0	0	1	15	16	0	0
0	0	25	18	16	0	0	0	16	0	6	0	0	0	0	0	16	5	0	0	0	0	19	0	0	0	17	20	0	23	0	0	0	0	0	0	0	0	0	19	0	0	0	0	0	1	15	16	0	0
0	0	25	18	16	0	0	0	16	0	6	0	0	0	0	0	16	5	0	0	0	0	19	0	0	0	17	20	0	23	0	0	0	0	0	0	0	0	0	19	0	0	0	0	0	1	15	16	0	0
0	0	25	18	16	0	0	0	16	0	6	0	0	0	0	0	16	5	0	0	0	0	19	0	0	0	17	20	0	23	0	0	0	0	0	0	0	0	0	19	0	0	0	0	0	1	15	16	0	0
0	0	25	18	16	0	0	0	16	0	6	0	0	0	0	0	16	5	0	0	0	0	19	0	0	0	17	20	0	23	0	0	0	0	0	0	0	0	0	19	0	0	0	0	0	1	15	16	0	0
0	0	25	18	16	0	7	0	16	0	6	0	0	0	0	0	16	5	0	0	0	0	19	0	0	0	17	20	0	23	0	0	0	0	0	0	0	0	0	19	0	0	0	0	0	1	15	16	0	0
0	0	25	18	16	0	7	0	16	0	6	0	0	0	0	0	16	5	0	0	0	0	19	0	0	0	17	20	0	23	0	0	0	0	0	0	0	0	0	19	0	0	0	0	0	1	15	16	0	0
0	0	25	18	16	0	7	0	16	0	6	0	0	0	0	0	16	5	0	0	0	0	19	0	0	0	17	20	0	23	0	0	0	0	0	0	0	0	0	19	0	0	0	0	0	1	15	16	0	0
0	0	25	18	16	0	7	0	16	0	6	0	0	0	0	0	16	5	0	0	0	0	19	0	0	0	17	20	0	23	0	0	0	0	0	0	0	0	0	19	0	0	0	0	0	1	15	16	0	0
0	0	25	18	16	0	7	0	16	0	6	0	0	0	0	0	16	5	0	0	0	0	19	0	0	0	17	20	0	23	0	0	0	0	0	0	0	0	0	19	0	0	0	0	0	1	15	16	0	0
0	0	25	18	16	0	7	0	16	0	6	0	0	0	0	0	16	5	0	0	0	0	19	0	0	0	17	20	0	23	0	0	0	0	0	0	0	0	0	19	0	0	0	0	0	1	15	16	0	0
0	0	25	18	16	0	7	0	16	0	6	0	0	0	0	0	16	5	0	0	0	0	19	0	0	0	17	20	0	23	0	0	0	0	0	0	0	0	0	19	0	0	0	0	0	1	15	16	0	0
0	0	25	18	16	0	7	0	16	0	6	0	0	0	0	0	16	5	0	0	0	0	19	0	0	0	17	20	0	23	0	0	0	0	0	0	0	0	0	19	0	0	0	0	0	1	15	16	0	0
0	0	25	18	16	0	7	0	16	0	6	0	0	0	0	0	16	5	0	0	0	0	19	0	0	0	17	20	0	23	0	0	0	0	0	0	0	0	0	19	0	0	0	0	0	1	15	16	0	0
0	0	25	18	16	0	7	0	16	0	6	0	0	0	0	0	16	5	0	0	0	0	19	0	0	0	17	20	0	23	0	0	0	0	0	0	0	0	0	19	0	0	0	0	0	1	15	16	0	0
0	0	25	18	16	0	7	0	16	0	6	0	0	0	0	0	16	5	0	0	0	0	19	0	0	0	17	20	0	23	0	0	0	0	0	0	0	0	0	19	0	0	0	0	0	1	15	16	0	0
0	0	25	18	16	0	7	0	16	0	6	0	0	0	0	0	16	5	0	0	0	0	19	0	0	0	17	20	0	23	0	0	0	0	0	0	0	0	0	19	0	0	0	0	0	1	15	16	0	0
0	0	25	18	16	0	7	0	16	0	6	0	0	0	0	0	16	5	0	0	0	0	19	0	0	0	17	20	0	23	0	0	0	0	0	0	0	0	0	19	0	0	0	0	0	1	15	16	0	0
0	0	25	18	16	0	7	0	16	0	6	0	0	0	0	0	16	5	0	0	0	0	19	0	0	0	17	20	0	23	0	0	0	0	0	0	0	0	0	19	0	0	0	0	0	1	15	16	0	0
0	0	25	18	16	0	7	0	16	0	6	0	0	0	0	0	16	5	0	0	0	0	19	0	0	0	17	20	0	23	0	0	0	0	0	0	0	0	0	19	0	0	0	0	0	1	15	16	0	0
0	0	25	18	16	0	7	0	16	0	6	0	0	0	0	0	16	5	0	0	0	0	19	0	0	0	17	20	0	23	0	0	0	0	0	0	0	0	0	19	0	0	0	0	0	1	15	16	0	0
0	0	25	18	16	0	7	0	16	0	6	0	0	0	0	0	16	5	0	0	0	0	19	0	0	0	17	20	0	23	0	0	0	0	0	0	0	0	0	19	0	0	0	0	0	1	15	16	0	0
0	0	25	18	16	0	7	0	16	0	6	0	0	0	0	0	16	5	0	0	0	0	19	0	0	0	17	20	0	23	0	0	0	0	0	0	0	0	0	19	0	0	0	0	0	1	15	16	0	0
0	0	25	18	16	0	7	0	16	0	6	0	0	0	0	0	16	5	0	0	0	0	19	0	0	0	17	20	0	23	0	0	0	0	0	0	0	0	0	19	0	0	0	0	0	1	15	16	0	0
0	0	25	18	16	0	7	0	16	0	6	0	0	0	0	0	16	5	0	0	0	0	19	0	0	0	17	20	0	23	0	0	0	0	0	0	0	0	0	19	0	0	0	0	0	1	15	16	0	0
0	0	25	18	16	0	7	0	0	0	6	0	0	0	0	0	16	5	0	0	0	0	19	0	0	0	17	20	0	23	0	0	0	0	0	0	0	0	0	19	0	0	0	0	0	1	15	16	0	0
0	0	25	18	16	0	7	0	0	0	6	0	0	0	0	0	16	5	0	0	0	0	19	0	0	0	17	20	0	23	0	0	0	0	0	0	0	0	0	19	0	0	0	0	0	1	15	16	0	0
0	0	25	18	16	0	7	0	0	0	6	0	0	0	0	0	16	5	0	0	0	0	19	0	0	0	17	20	0	23	0	0	0	0	0	0	0	0	0	19	0	0	0	0	0	1	15	16	0	0
0	0	25	18	16	0	7	0	0	0	6	0	0	0	0	0	16	5	0	0	0	0	19	0	0	0	17	20	0	23	0	0	0	0	0	0	0	0	0	19	0	0	0	0	0	1	15	16	0	0
0	0	25	18	16	0	7	0	0	0	6	0	0	0	0	0	16	5	0	0	0	0	19	0	0	0	17	20	0	23	0	0	0	0	0	0	0	0	0	19	0	0	0	0	0	1	15	16	0	0
0	0	25	18	0	0	7	0	0	0	6	0	0	0	0	0	16	5	0	0	0	0	19	0	0	0	17	20	0	23	0	0	0	0	0	0	0	0	0	19	0	0	0	0	0	1	15	16	0	0
0	0	25	18	0	0	7	0	0	0	6	0	0	0	0	0	16	5	0	0	0	0	19	0	0	0	17	20	0	23	0	0	0	0	0	0	0	0	0	19	0	0	0	0	0	1	15	16	0	0
0	0	25	18	0	0	7	0	0	0	6	0	0	0	0	0	16	5	0	0	0	0	19	0	0	0	17	20	0	23	0	0	0	0	0	0	0	0	0	19	0	0	0	0	0	1	15	16	0	0
0	0	25	18	0	0	7	0	0	0	6	0	0	0	0	0	16	0	0	0	0	0	19	0	0	0	17	20	0	23	0	0	0	0	0	0	0	0	0	19	0	0	0	0	0	1	15	16	0	0
0	0	25	18	0	0	7	0	0	0	6	0	0	0	0	0	16	0	0	0	0	0	19	0	0	0	17	20	0	23	0	0	0	0	0	0	0	0	0	19	0	0	0	0	0	1	15	16	0	0
0	0	25	18	0	0	7	0	0	0	6	0	0	0	0	0	16	0	0	0	0	0	19	0	0	0	17	20	0	23	0	0	0	0	0	0	0	0	0	19	0	0	0	0	0	1	15	16	0	0
0	0	25	18	0	0	7	0	0	0	6	0	0	0	0	0	16	0	0	0	0	0	19	0	0	0	17	20	0	23	0	0	0	0	0	0	0	0	0	19	0	0	0	0	0	1	15	16	0	0
0	0	25	18	0	0	7	0	0	0	6	0	0	0	0	0	16	0	0	0	0	0	19	0	0	0	17	20	0	23	0	0	0	0	0	0	0	0	0	19	0	0	0	0	0	1	15	16	0	0
0	0	25	18	0	0	7	0	0	0	6	0	0	0	0	0	16	0	0	0	0	0	19	0	0	0	17	20	0	23	0	0	0	0	0	0	0	0	0	19	0	0	0	0	0	1	15	16	0	0
0	0	25	18	0	0	7	0	0	0	6	0	0	0	0	0	16	0	0	0	0	0	19	0	0	0	17	20	0	23	0	19	0	0	0	0	0	0	0	19	0	0	0	0	0	1	15	16	0	0
0	0	25	18	0	0	7	0	0	0	6	0	0	0	0	0	16	0	0	0	0	0	19	0	0	0	17	20	0	23	0	19	0	0	0	0	0	0	0	19	0	0	0	0	0	1	15	16	0	0
0	0	25	18	0	0	7	0	0	0	6	0	0	0	0	0	16	0	0	0	0	0	19	0	0	0	17	20	0	23	0	19	0	0	0	0	0	0	0	19	0	0	0	0	0	1	15	16	0	0
0	0	25	18	0	0	7	0	0	0	6	0	0	0	0	0	16	0	0	0	0	0	19	0	0	0	17	20	0	23	0	19	0	0	0	0	0	0	0	19	0	0	0	25	0	1	15	16	0	0
0	0	25	18	0	0	7	0	0	0	6	22	0	0	0	0	16	0	0	0	0	0	19	0	0	0	17	20	0	23	0	19	0	0	0	0	0	0	0	19	0	0	0	25	0	1	15	16	0	0
0	0	25	18	0	0	7	0	0	0	6	22	0	0	0	0	16	0	0	0	0	0	19	0	0	0	17	20	0	23	0	19	0	0	0	0	0	0	0	19	0	0	0	25	0	1	15	16	0	0
0	0	25	18	0	0	7	0	0	0	6	22	0	0	0	0	16	0	0	0	0	0	19	0	0	0	17	20	0	23	0	19	0	0	0	0	0	0	0	19	0	0	0	25	0	1	15	16	0	0
0	0	25	18	0	0	7	0	0	0	6	22	0	0	0	0	16	0	0	0	0	0	19	0	0	0	17	20	0	23	0	19	0	0	0	0	0	0	0	19	0	0	0	25	0	1	15	16	0	0
0	0	25	18	0	0	7	0	0	0	6	22	0	0	0	0	16	0	0	0	0	0	19	0	0	0	17	20	0	23	0	19	0	0	0	0	0	0	0	19	0	0	0	25	0	1	15	16	0	0
0	0	25	18	0	0	7	0	0	0	6	22	0	0	0	0	16	0	0	0	0	0	19	0	0	0	17	20	0	23	0	19	0	0	0	0	0	0	0	19	0	0	0	25	0	1	15	16	0	0
0	0	25	18	0	0	7	0	0	0	6	22	0	0	0	0	16	0	0	0	0	0	19	0	0	0	17	20	0	23	0	19	0	0	0	0	0	0	0	19	0	0	0	25	0	1	15	16	0	0
0	0	25	18	0	0	7	0	0	0	6	22	0	0	0	0	16	0	0	0	0	0	19	0	0	0	17	20	0	23	0	19	0	0	0	0	0	0	0	19	0	0	0	25	0	0	15	16	0	0
0	0	25	18	0	0	7	0	0	0	6	22	0	0	0	0	16	0	0	0	0	0	19	0	0	0	17	20	0	23	0	19	0	0	0	0	0	0	0	19	0	0	0	25	0	0	15	16	0	0
0	0	25	18	0	0	7	0	0	0	6	22	0	0	0	0	16	0	0	0	0	0	19	0	0	0	17	20	0	23	0	19	0	0	0	0	0	0	0	19	0	0	0	25	0	0	15	16	0	0
0	0	25	18	0	0	7	0	0	0	6	22	0	0	0	0	16	0	21	0	0	0	19	0	0	0	17	20	0	23	0	19	0	0	0	0	0	0	0	19	0	0	0	25	0	0	15	16	0	0
0	0	25	18	0	0	7	0	0	0	6	22	0	0	0	0	16	0	21	0	0	0	19	0	0	0	17	20	0	23	0	19	0	0	0	0	0	0	0	19	0	0	0	25	0	0	15	16	0	0
0	0	25	18	0	0	7	0	0	0	6	22	0	0	0	0	16	0	21	0	0	0	19	0	0	0	17	20	0	23	0	19	0	0	0	0	0	0	0	19	0	0	0	25	0	0	15	16	0	0
0	0	25	18	0	0	7	0	0	0	6	22	0	0	0	0	16	0	21	0	0	0	19	0	0	0	17	20	0	23	0	19	0	0	0	0	0	0	0	19	0	0	0	25	0	0	15	0	0	0
0	0	25	18	0	0	7	0	0	0	6	22	0	0	0	0	16	0	21	0	0	0	19	0	0	0	17	20	0	23	0	19	0	0	0	0	0	0	0	19	0	0	0	25	0	0	15	0	0	0
0	0	25	18	0	0	7	0	0	0	6	22	0	0	0	0	16	0	21	0	0	0	19	0	0	0	17	20	0	23	0	19	0	0	0	0	0	0	0	19	0	0	0	25	0	0	15	0	0	0
0	0	25	18	0	0	7	0	0	0	6	22	0	0	0	0	16	0	21	0	0	0	19	0	0	0	17	20	0	23	0	19	0	0	0	0	0	0	0	19	0	0	0	25	0	0	15	0	0	0
0	0	25	18	0	0	7	0	0	0	6	22	0	0	0	0	16	0	21	0	0	0	19	0	0	0	17	20	0	23	0	19	0	0	0	0	0	0	0	19	0	0	0	25	0	0	15	0	0	0
0	0	25	18	0	0	7	0	0	0	6	22	0	0	0	0	16	0	21	0	0	0	19	0	0	0	17	20	0	23	0	19	0	0	0	0	0	0	0	19	17	0	0	25	0	0	15	0	0	0
0	0	25	18	0	0	7	0	0	0	6	22	0	0	0	0	16	0	21	0	0	0	19	0	0	0	17	20	0	23	0	19	0	0	0	0	0	0	0	19	17	0	0	25	0	0	15	0	0	0
0	0	25	18	0	0	7	0	0	0	6	22	0	0	0	0	16	0	21	0	0	0	19	0	0	0	17	20	0	23	0	19	0	0	0	0	0	0	0	19	17	0	0	25	0	0	15	0	0	0
0	0	25	18	0	0	7	0	0	0	6	22	0	0	0	0	16	0	21	0	0	0	19	0	0	0	17	20	0	0	0	19	0	0	0	0	0	0	0	19	17	0	0	25	0	0	15	0	0	0
0	0	25	18	0	0	7	0	0	0	6	22	0	0	0	0	16	0	21	0	0	0	19	0	0	0	17	20	0	0	0	19	0	0	0	0	0	0	0	19	17	0	0	25	0	0	15	0	0	0
0	0	25	18	0	0	7	0	0	0	6	22	0	0	0	0	16	0	21	0	0	0	19	0	0	0	17	20	0	0	0	19	0	0	0	0	0	0	0	19	17	0	0	25	0	0	15	0	0	0
0	0	25	18	0	0	7	0	0	0	6	22	0	0	0	0	16	0	21	0	0	0	19	0	0	0	17	20	0	0	0	19	0	0	0	0	0	0	0	19	17	0	0	25	0	0	15	0	0	0
0	0	25	0	0	0	7	0	0	0	6	22	0	0	0	0	16	0	21	0	0	0	19	0	0	0	17	20	0	0	0	19	0	0	0	0	0	0	0	19	17	0	0	25	0	0	15	0	0	0
0	0	25	0	0	0	7	0	0	0	6	22	0	0	0	0	16	0	21	0	0	0	19	0	0	0	17	20	0	0	0	19	0	0	0	0	0	0	0	19	17	0	0	25	0	0	15	0	0	0
0	0	25	0	0	0	7	0	0	0	6	22	0	0	0	0	16	0	21	0	0	0	19	0	0	0	17	20	0	0	0	19	0	0	0	0	0	0	0	19	17	0	0	25	0	0	15	0	0	0
0	0	25	0	0	0	7	0	0	0	6	22	0	0	0	0	0	0	21	0	0	0	19	0	0	0	17	20	0	0	0	19	0	0	0	0	0	0	0	19	17	0	0	25	0	0	15	0	0	0
0	0	25	0	0	0	7	0	0	0	6	22	0	0	0	0	0	0	21	0	0	0	19	0	0	0	17	20	0	0	0	19	0	0	0	0	0	0	0	19	17	0	0	25	0	0	15	0	0	0
0	0	25	0	0	0	7	0	0	0	6	22	0	0	0	0	0	0	21	0	0	0	19	0	0	0	17	20	0	0	0	19	0	0	0	0	0	0	0	19	17	0	0	25	0	0	15	0	0	0
0	0	25	0	0	0	7	0	0	0	6	22	0	0	0	0	0	0	21	0	0	0	19	0	0	0	17	20	0	0	0	19	0	0	0	0	0	0	0	19	17	0	0	25	0	0	15	0	0	0
0	0	25	0	0	0	7	0	0	0	6	22	0	0	0	0	0	0	21	0	0	0	19	0	0	0	17	20	0	0	0	19	0	0	0	0	0	0	0	19	17	0	0	25	0	0	0	0	0	0
0	0	25	0	0	0	7	0	0	0	6	22	0	0	0	0	0	0	21	0	0	0	19	0	0	0	17	20	0	0	0	19	0	0	0	0	0	0	0	19	17	0	0	25	0	0	0	0	0	0
0	0	25	0	0	0	7	0	0	0	6	22	0	0	0	0	0	0	21	0	0	0	0	0	0	0	17	20	0	0	0	19	0	0	21	0	0	0	0	19	17	0	0	25	0	0	0	0	0	0
0	0	25	0	0	0	7	0	0	0	6	22	0	0	0	0	0	0	21	0	0	0	0	0	0	0	17	20	0	0	0	19	0	0	21	0	0	0	0	19	17	0	0	25	0	0	0	0	0	0
0	0	25	0	0	0	7	0	0	0	6	22	0	0	0	0	0	0	21	0	0	0	0	0	0	0	17	20	0	0	0	19	0	0	21	0	0	0	0	19	17	0	0	25	0	0	0	0	0	0
0	0	25	0	0	0	7	0	0	0	6	22	0	0	0	0	0	0	21	0	0	0	0	0	0	0	17	20	0	0	0	19	0	0	21	0	0	0	0	19	17	0	0	25	0	0	0	0	0	0
0	0	25	0	0	0	7	0	0	0	6	22	0	0	0	0	0	0	21	0	0	0	0	0	0	0	17	20	0	0	0	19	0	0	21	0	0	0	0	19	17	0	0	25	0	0	0	0	0	0
0	0	25	0	0	0	7	0	0	0	6	22	0	0	0	0	0	0	21	0	0	0	0	0	0	0	17	20	0	0	0	19	0	0	21	0	0	0	0	19	17	0	0	25	0	0	0	0	0	0
0	0	25	0	0	0	7	0	0	0	6	22	0	0	0	0	0	0	21	0	0	0	0	0	0	0	17	20	0	0	0	19	0	0	21	0	0	0	0	19	17	0	0	25	0	0	0	0	0	0
0	0	25	0	0	0	7	0	0	0	6	22	0	0	0	0	0	0	21	0	0	0	0	0	0	0	17	20	0	0	0	19	0	0	21	0	0	0	0	19	17	0	0	25	0	0	0	0	0	0
0	0	25	0	0	0	7	0	0	0	6	22	0	0	0	0	0	0	21	0	0	0	0	0	0	0	17	20	0	0	0	19	0	0	21	0	0	0	0	19	17	0	0	25	0	0	0	0	0	0
0	0	25	0	0	0	7	0	0	0	6	22	0	0	0	0	0	0	21	0	0	0	0	0	0	0	17	20	0	0	0	19	0	0	21	0	0	0	0	19	17	0	0	25	0	0	0	0	0	0
0	0	25	0	0	0	7	0	0	0	6	22	0	0	0	0	0	0	21	0	0	0	0	0	0	0	17	20	0	0	0	19	0	0	21	0	0	0	0	19	17	0	0	25	0	0	0	0	0	0
0	0	25	0	0	0	7	0	0	0	0	22	0	0	20	0	0	0	21	0	0	0	0	0	0	0	17	20	0	0	0	19	0	0	21	0	0	0	0	19	17	0	0	25	0	0	0	0	0	0
0	0	25	0	0	0	7	0	0	0	0	22	0	0	20	0	0	0	21	0	0	0	0	0	0	0	17	20	0	0	0	19	0	0	21	0	0	0	0	19	17	0	0	25	0	0	0	0	0	0
0	0	25	0	0	0	7	0	0	0	0	22	0	0	20	0	0	0	21	0	0	0	0	0	0	0	17	20	0	0	0	19	0	0	21	0	0	0	0	19	17	0	0	25	0	0	0	0	0	0
0	0	25	0	0	0	7	0	0	0	0	22	0	0	20	0	0	0	21	0	0	0	0	0	0	0	17	20	0	0	0	19	0	0	21	0	0	0	0	19	17	0	0	25	0	0	0	0	0	0
0	0	25	0	0	0	7	0	0	0	0	22	0	0	20	0	0	0	21	0	0	0	0	0	0	0	17	20	0	0	0	19	0	0	21	0	0	0	0	19	17	0	0	25	0	0	0	0	0	0
0	0	25	0	0	0	7	0	0	0	0	22	0	0	20	0	0	0	21	0	0	0	0	0	0	0	17	20	0	0	0	19	0	0	21	0	0	0	0	19	17	0	0	25	0	0	0	0	0	0
0	0	25	0	0	0	7	0	0	0	0	22	0	0	20	0	0	0	21	0	0	0	0	0	0	0	17	20	0	0	0	19	0	0	21	0	0	0	0	19	17	0	0	25	0	0	0	0	0	0
0	0	25	0	0	0	7	0	0	0	0	22	0	0	20	0	0	0	21	0	0	0	0	0	0	0	17	20	0	0	0	19	0	0	21	0	0	0	0	19	17	0	0	25	0	0	0	0	0	0
0	0	25	0	0	0	7	0	0	0	0	22	0	0	20	0	0	0	21	0	0	0	0	0	0	0	17	20	0	0	0	19	0	0	21	0	0	0	0	19	17	0	0	25	0	0	0	0	0	0
0	0	25	0	0	0	7	0	0	0	0	22	0	0	20	0	0	0	21	0	0	0	0	0	0	0	17	20	0	0	0	19	0	0	21	0	0	0	0	19	17	0	0	25	0	0	0	0	0	0
0	0	25	0	0	0	7	0	0	0	0	22	0	0	20	0	0	0	21	0	0	0	0	0	0	0	17	20	0	0	0	19	0	0	21	0	0	0	0	19	17	0	0	25	0	0	0	0	0	0
0	0	25	0	0	0	7	0	0	0	0	22	0	0	20	0	0	0	21	0	0	0	0	0	0	0	17	20	0	0	0	19	0	0	21	0	0	0	0	19	17	0	0	25	0	0	0	0	0	0
0	0	25	0	0	0	7	0	0	0	0	22	0	0	20	0	0	0	21	0	0	0	0	0	0	0	17	20	0	0	0	19	0	0	21	0	0	0	0	19	17	0	0	25	0	0	0	0	0	0
0	0	25	0	0	0	7	0	0	0	0	22	0	0	20	0	0	0	21	0	0	0	0	15	0	0	17	20	0	0	0	19	0	0	21	0	0	0	0	19	17	0	0	25	0	0	0	0	0	0
0	0	25	0	0	0	7	0	0	0	0	22	0	19	20	0	0	0	21	0	0	0	0	15	0	0	17	20	0	0	0	19	0	0	21	0	0	0	0	19	17	0	0	25	0	0	0	0	0	0
0	0	25	0	0	0	7	0	0	0	0	22	0	19	20	0	0	0	21	0	0	0	0	15	0	0	17	20	0	0	0	19	0	0	21	0	0	0	0	19	17	0	0	25	0	0	0	0	0	0
0	0	25	0	0	0	7	0	0	0	0	22	0	19	20	0	0	0	21	0	0	0	0	15	0	0	17	20	0	0	0	19	0	0	21	0	0	0	0	19	17	0	0	25	0	0	0	0	0	0
0	0	25	0	0	0	7	0	0	0	0	22	0	19	20	0	0	0	21	0	0	0	0	15	0	0	17	20	0	0	0	19	0	0	21	0	0	0	0	19	17	0	0	25	0	0	0	0	0	0
0	0	25	0	0	0	7	0	0	0	0	22	11	19	20	0	0	0	21	0	0	0	0	15	0	0	17	20	0	0	0	19	0	0	21	0	0	0	0	19	17	0	0	25	0	0	0	0	0	0
0	0	25	0	0	0	7	0	0	0	0	22	11	19	20	0	0	0	21	0	0	0	0	15	0	0	17	20	0	0	0	19	0	0	21	17	0	0	0	19	17	0	0	25	0	0	0	0	0	0
0	0	25	0	0	14	7	0	0	0	0	22	11	19	20	0	0	0	21	0	0	0	0	15	0	0	0	20	0	0	0	19	0	0	21	17	0	0	0	19	17	0	0	25	0	0	0	0	0	0
0	0	25	0	0	14	7	0	0	0	0	22	11	19	20	0	0	0	21	0	0	0	0	15	0	0	0	20	0	0	0	19	0	0	21	17	0	0	0	19	17	0	0	25	0	0	0	0	0	0
0	0	0	0	0	14	7	0	0	0	0	22	11	19	20	0	0	0	21	0	0	0	0	15	0	0	0	20	0	0	0	19	0	0	21	17	0	0	0	19	17	0	0	25	0	0	0	0	0	0
0	0	0	0	0	14	7	0	0	0	0	22	11	19	20	0	0	0	21	0	0	0	0	15	0	0	0	20	0	0	0	19	0	0	21	17	0	0	0	0	17	0	0	25	0	0	0	0	0	0
0	0	0	0	0	14	7	0	0	0	0	22	11	19	20	0	0	0	21	0	0	0	0	15	0	0	0	20	0	0	0	19	0	0	21	17	0	0	0	0	17	0	0	25	0	0	0	0	0	0
0	0	0	0	0	14	7	0	0	0	0	22	11	19	20	0	0	0	21	0	0	0	0	15	0	0	0	0	0	0	0	19	0	0	21	17	0	0	0	0	17	0	0	25	0	0	0	0	0	0
0	0	0	0	0	14	7	0	0	0	0	22	11	19	20	0	0	0	21	0	0	0	0	15	0	0	0	0	0	0	0	19	0	0	21	17	0	0	0	0	17	0	0	25	0	0	0	0	0	0
0	0	0	0	0	14	7	0	0	0	0	22	11	19	20	0	0	0	21	0	0	0	0	15	0	0	0	0	0	0	0	19	0	0	21	17	0	0	0	0	17	0	0	25	0	0	0	0	0	0
0	0	0	0	0	14	7	0	0	0	0	22	11	19	20	0	0	0	21	0	0	0	0	15	0	0	0	0	0	0	0	19	0	0	21	17	0	0	0	0	17	0	0	25	0	0	0	0	0	0
0	0	0	0	0	14	7	0	0	0	0	22	11	19	20	0	0	0	21	0	0	0	0	15	0	0	0	0	0	0	0	19	0	0	21	17	0	0	0	0	17	0	0	25	0	0	0	0	20	0
0	0	0	0	0	14	7	0	0	0	0	22	11	19	20	0	0	0	21	0	0	0	0	15	0	0	0	0	0	0	0	19	0	0	21	17	0	0	0	0	17	0	0	25	0	0	0	0	20	0
0	0	0	0	0	14	7	0	0	0	0	22	11	19	20	0	0	0	21	0	0	0	0	15	0	0	0	0	0	0	0	19	0	0	21	17	0	10	0	0	17	0	0	25	0	0	0	0	20	0
0	0	0	0	0	14	7	0	0	0	0	22	11	19	20	0	0	0	21	0	0	0	0	15	0	0	0	0	0	0	0	19	0	0	21	17	0	10	0	0	17	0	0	25	0	0	0	0	20	0
0	0	0	0	0	14	7	0	0	0	0	22	11	19	20	0	0	0	21	0	0	0	0	15	0	0	0	0	0	0	0	19	0	0	21	17	0	10	0	0	17	0	0	25	0	0	0	0	20	0
0	0	0	0	0	14	7	0	0	0	0	22	11	19	20	0	0	0	21	0	0	0	0	15	0	0	0	0	0	0	0	19	0	0	21	17	0	10	0	0	17	0	0	25	0	0	0	0	20	0
0	0	0	0	0	14	7	0	0	0	0	22	11	19	20	0	0	0	21	0	0	0	0	15	0	0	0	0	0	0	0	19	0	0	21	17	0	10	0	0	17	0	0	25	0	0	0	0	20	0
0	0	0	0	0	14	7	0	0	0	0	22	11	19	20	0	0	0	21	0	0	0	0	15	0	0	0	0	0	0	0	19	0	0	21	17	0	10	0	0	17	0	0	25	0	0	0	0	20	0
0	0	0	0	0	14	7	0	0	0	0	22	11	19	20	0	0	0	21	0	0	0	0	15	0	0	0	0	0	0	0	19	0	0	21	17	0	10	0	0	17	0	0	25	0	0	0	0	20	0
0	0	0	0	0	14	7	0	0	0	0	22	11	19	20	0	0	0	21	0	0	0	0	15	0	0	0	0	0	0	0	19	0	0	21	17	0	10	0	0	17	0	0	25	0	0	0	0	20	0
0	0	0	0	0	14	7	0	0	0	0	22	11	19	20	0	0	0	21	0	0	0	0	15	0	0	0	0	0	0	0	19	0	0	21	17	0	10	0	0	17	0	0	25	0	0	0	0	20	0
0	0	0	0	0	14	7	0	0	0	0	22	11	19	20	0	0	0	21	0	0	0	0	15	0	0	0	0	0	0	0	19	0	0	21	17	0	10	0	0	17	0	0	25	0	0	0	0	20	0
0	0	0	0	0	14	7	0	0	0	0	22	11	19	20	0	0	0	21	0	0	0	0	15	0	0	0	0	0	0	0	19	0	0	21	17	0	10	0	0	17	0	0	25	0	0	0	0	20	0
0	0	0	0	0	14	7	0	0	0	0	22	11	19	20	0	0	0	21	0	0	0	0	15	0	0	0	0	0	0	0	19	0	0	21	17	6	10	0	0	17	0	0	25	0	0	0	0	20	0
0	0	0	0	0	14	7	0	0	0	0	22	11	19	20	0	0	0	21	0	0	0	0	15	0	0	0	0	0	0	0	19	0	0	21	17	6	10	0	0	17	0	0	25	0	0	0	0	20	0
0	0	0	0	0	14	7	0	0	0	0	22	11	19	20	0	0	0	21	0	0	0	0	15	0	0	0	0	0	0	0	19	0	0	21	17	6	10	0	0	17	0	0	25	0	0	0	0	20	0
0	0	0	0	0	14	7	0	0	0	0	22	11	19	20	0	0	0	21	0	18	0	0	15	0	0	0	0	0	0	0	19	0	0	21	17	6	10	0	0	17	0	0	25	0	0	0	0	20	0
0	0	0	0	0	14	7	0	0	0	0	22	11	19	20	0	0	0	21	0	18	0	0	15	0	0	0	0	0	0	0	19	0	0	21	17	6	10	0	0	17	0	0	25	0	0	0	0	20	0
0	0	0	0	0	14	7	0	0	0	0	22	11	19	20	0	0	0	21	0	18	0	0	15	0	0	0	0	0	0	0	19	0	0	21	17	6	10	0	0	17	0	0	25	0	0	0	0	20	0
0	0	0	0	0	14	7	0	0	0	0	22	11	19	20	0	0	0	21	0	18	0	0	15	0	0	0	0	0	0	0	19	0	0	21	17	6	10	0	0	17	0	0	25	0	0	0	0	20	0
0	0	0	0	0	14	7	0	0	0	0	22	11	19	20	0	0	0	21	0	18	0	0	15	0	0	0	0	0	0	0	19	0	0	21	17	6	10	0	0	17	0	0	25	0	0	0	0	20	0
0	0	0	0	0	14	7	0	0	0	0	22	11	19	20	0	0	0	21	0	18	0	0	15	0	0	0	0	0	0	0	19	0	0	21	17	6	10	0	0	17	0	8	25	0	0	0	0	20	0
0	0	0	0	0	14	0	0	0	0	0	22	11	19	20	0	0	0	21	0	18	0	0	15	0	0	0	0	0	0	0	19	0	0	21	17	6	10	0	0	17	22	8	25	0	0	0	0	20	0
0	0	0	0	0	14	0	0	0	0	0	22	11	19	20	0	0	0	21	0	18	0	0	15	0	0	0	0	0	0	0	19	0	0	21	17	6	10	0	0	17	22	8	25	0	0	0	0	20	0
0	0	0	0	0	14	0	0	0	0	0	22	11	19	20	0	0	0	21	0	18	0	0	15	0	0	0	0	0	0	0	19	0	0	21	17	6	10	0	0	17	22	8	25	0	0	0	0	20	0
0	0	0	0	0	14	0	0	0	0	0	22	11	19	20	0	0	0	21	0	18	0	0	15	0	0	0	0	0	0	0	19	0	0	21	17	6	10	0	0	17	22	8	25	0	0	0	0	20	0
0	0	0	0	0	14	0	0	0	0	0	22	11	19	20	0	0	0	21	0	18	0	0	15	0	0	0	0	0	0	0	19	0	0	21	17	6	10	0	0	17	22	8	25	0	0	0	0	20	0
0	0	0	0	0	14	0	0	0	0	0	22	11	19	20	0	0	0	21	0	18	0	0	15	0	0	0	0	0	0	0	19	0	0	21	17	6	10	0	0	17	22	8	25	0	0	0	0	20	0
0	0	0	0	0	14	0	0	0	0	0	22	11	19	20	0	0	0	21	0	18	22	0	15	0	0	0	0	0	0	0	19	0	0	21	17	6	10	0	0	17	22	8	25	0	0	0	0	20	0
0	0	0	0	0	14	0	9	0	0	0	22	11	19	20	0	0	0	21	0	18	22	0	15	0	0	0	0	0	0	0	19	0	0	21	17	6	10	0	0	17	22	8	25	0	0	0	0	20	0
0	0	0	0	0	14	0	9	0	0	0	22	11	19	20	0	0	0	21	0	18	22	0	15	0	0	0	0	0	0	0	19	0	0	21	17	6	10	0	0	17	22	8	25	0	0	0	0	20	0
0	0	0	0	0	14	0	9	0	0	0	22	11	19	20	0	0	0	21	0	18	22	0	15	0	0	0	0	0	0	0	19	0	0	21	17	6	10	0	0	17	22	8	25	0	0	0	0	20	0
0	0	0	0	0	14	0	9	0	0	0	22	11	19	20	0	0	0	21	0	18	22	0	15	0	0	0	0	0	0	0	19	0	0	21	17	6	10	0	0	17	22	8	25	0	0	0	0	20	0
0	0	0	0	0	14	0	9	0	0	0	22	11	19	20	0	0	0	21	0	18	22	0	15	0	0	0	0	0	0	0	19	0	0	21	17	6	10	0	0	17	22	8	25	0	0	0	0	20	0
0	0	0	0	0	14	0	9	0	0	0	22	11	19	20	0	0	0	21	0	18	22	0	15	0	0	0	0	0	0	0	19	0	0	21	17	6	10	0	0	17	22	8	25	0	0	0	0	20	0
0	0	0	0	0	14	0	9	0	0	0	0	11	19	20	0	0	0	21	0	18	22	0	15	0	0	0	0	0	0	0	19	0	0	21	17	6	10	0	0	17	22	8	25	0	0	0	0	20	0
0	0	0	0	0	14	0	9	0	0	0	0	11	19	20	0	0	0	21	0	18	22	0	15	0	0	0	0	0	0	0	19	0	0	21	17	6	10	0	0	17	22	8	25	0	0	0	0	20	0
0	0	0	0	0	14	0	9	0	0	0	0	11	19	20	0	0	0	21	0	18	22	0	15	0	0	0	0	0	0	0	19	0	0	21	17	6	10	0	0	17	22	8	25	0	0	0	0	20	0
0	0	0	0	0	14	0	9	0	0	0	0	11	19	20	0	0	0	21	0	18	22	0	15	0	0	0	0	0	0	0	19	0	0	21	17	6	10	0	0	17	22	8	25	0	0	0	0	20	0
0	0	0	0	0	14	0	9	0	0	0	0	11	19	20	0	0	0	21	0	18	22	0	15	0	0	0	0	0	0	0	19	0	0	21	17	6	10	0	0	17	22	8	25	0	0	0	0	20	0
0	0	0	0	0	14	0	9	0	0	0	0	11	19	20	0	0	0	21	0	18	22	0	15	0	0	0	0	0	0	0	19	0	0	21	17	6	10	0	0	17	22	8	25	0	0	0	0	20	0
0	0	0	0	0	14	0	9	0	0	0	0	11	19	20	0	0	0	21	0	18	22	0	15	0	0	0	0	0	0	0	19	0	0	21	17	6	10	0	0	17	22	8	25	0	0	0	0	20	0
0	10	0	0	0	14	0	9	0	0	0	0	11	19	20	0	0	0	21	0	18	22	0	15	0	0	0	0	0	0	0	19	0	0	21	17	6	10	0	0	17	22	8	25	0	0	0	0	20	0
0	10	0	0	0	14	0	9	0	0	0	0	11	19	20	0	0	0	21	0	18	22	0	15	0	0	0	0	0	0	0	19	0	0	21	17	6	10	0	0	17	22	8	25	0	0	0	0	20	0
0	10	0	0	0	14	0	9	0	0	0	0	11	19	20	0	0	0	21	0	18	22	0	15	0	0	0	0	0	0	0	19	0	0	21	17	6	10	0	0	17	22	8	25	0	0	0	0	20	0
0	10	0	0	0	14	0	9	0	0	0	0	11	19	20	0	0	0	21	0	18	22	0	15	0	0	0	0	0	0	0	19	0	0	21	17	6	10	0	0	17	22	8	25	0	0	0	0	20	0
0	10	0	0	0	14	0	9	0	0	0	0	11	19	20	0	0	0	21	0	18	22	0	15	0	0	0	0	0	0	0	19	0	0	21	17	6	10	0	0	17	22	8	25	0	0	0	0	20	0
0	10	0	0	0	14	0	9	0	0	0	0	11	19	20	0	0	0	21	0	18	22	0	15	0	0	0	0	0	0	0	19	0	0	21	17	6	10	0	0	17	22	8	25	0	0	0	0	20	0
0	10	0	0	0	14	0	9	0	0	0	0	11	19	20	0	0	0	21	0	18	22	0	15	0	0	0	0	0	0	0	19	0	0	21	17	6	10	0	0	17	22	8	25	0	0	0	0	20	0
0	10	0	0	0	14	0	9	0	0	0	0	11	19	20	0	0	0	21	0	18	22	0	15	0	0	0	0	0	0	0	19	0	0	21	17	6	10	0	0	17	22	8	25	0	0	0	0	20	0
0	10	0	0	0	14	0	9	0	0	0	0	11	19	20	0	0	0	21	0	18	22	0	15	0	0	0	0	0	0	0	19	0	0	21	17	6	10	0	0	17	22	8	25	0	0	0	0	20	0
0	10	0	0	0	14	0	9	0	0	0	0	11	19	20	0	0	0	21	0	18	22	0	15	0	0	0	0	0	0	0	19	0	0	21	17	6	10	0	0	17	22	8	25	0	0	0	0	20	0
0	10	0	0	0	14	0	9	0	0	0	0	11	19	20	0	0	0	0	0	18	22	0	15	0	0	0	0	0	0	0	19	0	0	21	17	6	10	0	0	17	22	8	25	0	0	0	0	20	0
0	10	0	0	0	14	0	9	0	0	0	0	11	19	20	0	0	0	0	0	18	22	0	15	0	0	0	0	0	0	0	19	0	0	21	17	6	10	0	0	17	22	8	25	0	0	0	0	20	0
0	10	0	0	0	14	0	9	0	0	0	0	11	19	20	0	0	0	0	0	18	22	0	15	0	0	0	0	0	0	15	19	0	0	21	17	6	10	0	0	17	22	8	25	0	0	0	0	20	0
0	10	0	0	0	14	0	9	0	0	0	0	11	19	20	0	0	0	0	0	18	22	0	15	0	0	0	0	0	0	15	19	0	0	21	17	6	10	0	0	17	22	8	25	0	0	0	0	20	0
0	10	0	0	0	14	0	9	0	0	0	0	11	19	20	0	0	0	0	0	18	22	0	15	0	0	0	0	0	0	15	19	0	0	21	17	6	10	0	0	17	22	8	25	0	0	0	0	20	0
0	10	0	0	0	14	0	9	0	0	0	0	11	19	20	0	0	0	0	0	18	22	0	15	0	0	0	0	0	0	15	19	0	0	21	17	6	10	0	0	17	22	8	25	0	0	0	0	20	0
0	10	0	0	0	14	0	9	0	0	0	0	11	19	20	0	0	0	0	0	18	22	0	15	0	0	0	0	0	0	15	19	0	0	21	17	6	10	0	0	17	22	8	25	0	0	0	0	20	0
0	10	0	0	0	14	0	9	0	0	0	0	11	19	20	0	0	0	0	0	18	22	0	15	0	0	0	0	0	0	15	19	0	0	21	17	6	10	0	0	17	22	8	25	0	0	0	0	20	0
0	10	0	0	0	14	0	9	0	0	0	0	11	19	20	0	0	0	0	0	18	22	0	15	0	0	0	0	0	0	15	19	0	0	21	17	6	10	0	0	17	22	8	25	0	0	0	0	20	14
0	10	0	0	0	14	0	9	0	0	0	0	11	19	20	0	0	0	0	0	18	22	0	15	0	0	0	0	0	0	15	0	0	9	21	17	6	10	0	0	17	22	8	25	0	0	0	0	20	14
0	10	0	0	0	14	0	9	0	0	0	0	11	19	20	0	0	0	0	0	18	22	0	15	0	0	0	0	0	0	15	0	0	9	21	17	6	10	0	0	17	22	8	25	0	0	0	0	20	14
0	10	0	0	0	14	0	9	0	0	0	0	11	19	20	0	0	0	0	0	18	22	0	15	0	0	0	0	0	0	15	0	0	9	21	17	6	10	0	0	17	22	8	0	0	0	0	0	20	14
0	10	0	0	0	14	0	9	0	0	0	0	11	19	20	0	0	0	0	0	18	22	0	15	0	0	0	0	0	0	15	0	0	9	21	17	6	10	0	0	17	22	8	0	0	0	0	0	20	14
0	10	0	0	0	14	0	9	0	0	0	0	11	19	20	0	0	0	0	0	18	22	0	15	0	0	0	0	0	0	15	0	0	9	21	17	6	10	0	0	17	22	8	0	0	0	0	0	20	14
0	10	0	0	0	14	0	9	0	0	0	0	11	19	20	0	0	0	0	0	18	22	0	15	0	0	0	0	0	0	15	0	0	9	21	17	6	10	0	0	17	22	8	0	0	0	0	0	20	14
0	10	0	0	0	14	0	9	0	0	0	0	11	19	20	0	0	0	0	0	18	22	0	15	0	0	0	0	0	0	15	0	0	9	21	17	6	10	0	0	17	22	8	0	0	0	0	0	20	14
0	10	0	0	0	14	0	9	0	0	0	0	11	19	20	0	0	0	0	0	18	22	0	15	0	0	0	0	0	0	15	0	0	9	21	17	6	10	0	0	17	22	8	0	0	0	0	0	20	14
0	10	0	0	0	14	0	9	0	0	0	0	11	19	20	0	0	0	0	0	18	22	0	15	0	0	0	0	0	0	15	0	0	9	21	17	6	10	0	0	17	22	8	0	0	0	0	0	20	14
0	10	0	0	0	14	0	9	0	0	0	0	11	19	20	0	0	0	0	0	18	22	0	15	0	0	0	0	0	0	15	0	0	9	21	17	6	10	0	0	17	22	8	0	0	0	0	0	20	14
0	10	0	0	0	14	0	9	0	0	0	0	11	19	20	0	0	0	0	0	18	22	0	15	0	0	0	0	0	0	15	0	0	9	21	17	6	10	0	0	17	22	8	0	0	0	0	0	20	14
0	10	0	0	0	14	0	9	0	0	0	0	11	19	20	0	0	0	0	0	18	22	0	15	0	0	0	0	0	0	15	0	0	9	21	17	6	10	0	0	17	22	8	0	0	0	0	0	20	14
0	10	0	0	0	14	0	9	0	0	0	0	11	19	20	0	0	0	0	0	18	22	0	15	0	0	0	0	0	0	15	0	0	9	21	17	6	10	0	0	17	22	8	0	0	0	0	0	20	14
0	10	0	0	0	14	0	9	0	0	0	0	11	19	20	0	0	0	0	0	18	22	0	15	0	0	0	0	0	0	15	0	0	9	21	17	6	10	0	0	17	22	8	0	0	0	0	0	20	14
0	10	0	0	0	14	0	9	0	0	0	0	11	19	20	0	0	0	0	0	18	22	0	15	0	0	0	0	0	0	15	0	23	9	21	17	6	10	0	0	17	22	8	0	0	0	0	0	20	14
0	10	0	0	0	14	0	9	0	0	0	0	11	19	20	0	0	0	0	0	18	22	0	15	0	0	0	0	0	0	15	0	23	9	21	17	6	10	0	0	17	22	8	0	0	0	0	0	20	14
0	10	0	0	0	14	0	9	0	0	0	0	11	19	20	0	0	0	0	0	18	22	0	15	0	0	0	0	0	0	15	0	23	9	21	17	6	10	0	0	17	22	8	0	0	0	0	0	20	14
0	10	0	0	0	14	0	9	0	0	0	0	11	19	20	0	0	0	0	0	18	22	0	15	0	0	0	0	0	0	15	0	23	9	21	17	6	10	0	0	17	22	8	0	0	0	0	0	20	14
0	10	0	0	0	14	0	9	0	0	0	0	11	19	20	0	0	0	0	0	18	22	0	15	0	0	0	0	0	0	15	0	23	9	21	17	6	10	0	0	17	22	8	0	0	0	0	0	20	14
0	10	0	0	0	14	0	9	0	0	0	0	11	19	20	0	0	0	0	0	18	22	0	15	0	0	0	0	0	0	15	0	23	9	21	17	6	10	0	0	17	22	8	0	0	0	0	0	20	14
0	10	0	0	0	14	0	9	0	0	0	0	11	19	20	0	0	0	0	0	18	22	0	15	0	0	0	0	0	0	15	0	23	9	21	17	6	10	0	0	17	22	8	0	0	0	0	0	20	14
0	10	0	0	0	14	0	9	0	0	0	0	11	19	20	0	0	0	0	0	18	22	0	15	0	0	0	0	0	0	15	0	23	9	21	17	6	10	0	0	17	22	8	0	0	0	0	0	20	14
0	10	0	0	0	14	0	9	0	0	0	0	11	19	20	20	0	0	0	0	18	22	0	15	0	0	0	0	0	0	15	0	23	9	21	17	6	10	0	0	17	22	8	0	0	0	0	0	20	14
0	10	0	0	0	14	0	9	0	0	0	0	11	19	20	20	0	0	0	0	18	22	0	15	0	0	0	0	0	0	15	0	23	9	21	17	6	10	0	0	17	22	8	0	0	0	0	0	20	14
0	10	0	0	0	14	0	9	0	0	0	0	11	19	20	20	0	0	0	0	18	22	0	15	0	0	0	0	0	0	15	0	23	9	21	17	6	10	0	0	17	22	8	0	0	0	0	0	20	14
0	10	0	0	0	14	0	9	0	24	0	0	11	19	20	20	0	0	0	0	18	22	0	15	0	0	0	0	0	0	15	0	23	9	21	17	6	10	0	0	17	22	8	0	0	0	0	0	20	14
0	10	0	0	0	14	0	9	0	24	0	0	11	19	20	20	0	0	0	0	18	22	0	15	0	0	0	0	0	0	15	0	23	9	21	17	6	10	0	0	17	22	8	0	0	0	0	0	20	14
0	10	0	0	0	14	0	9	0	24	0	0	11	19	20	20	0	0	0	0	18	22	0	15	0	0	0	0	0	0	15	0	23	9	21	17	6	10	0	0	17	22	8	0	0	0	0	0	20	14
0	10	0	0	0	14	0	9	0	24	0	0	11	19	20	20	0	0	0	0	18	22	0	15	0	0	0	0	0	0	15	0	23	9	21	17	6	10	0	0	17	22	8	0	0	0	0	0	20	14
0	10	0	0	0	14	0	9	0	24	0	0	11	19	20	20	0	0	0	0	18	22	0	15	0	0	0	0	0	0	15	0	23	9	21	17	6	10	0	0	17	22	8	0	0	0	0	0	20	14
0	10	0	0	0	14	0	9	0	24	0	0	11	19	20	20	0	0	0	0	18	22	0	15	0	0	0	0	0	0	15	0	23	9	21	17	6	10	0	0	17	22	8	0	0	0	0	0	20	14
0	10	0	0	0	14	0	9	0	24	0	0	11	19	20	20	0	0	0	0	18	22	0	15	0	0	0	0	0	0	15	0	23	9	21	17	6	10	0	0	17	22	8	0	0	0	0	0	20	14
0	10	0	0	0	14	0	9	0	24	0	0	11	19	20	20	0	0	0	19	18	22	0	15	0	0	0	0	0	0	15	0	23	9	21	17	6	10	0	0	17	22	8	0	0	0	0	0	20	14
0	10	0	0	0	14	0	9	0	24	0	0	11	19	20	20	0	0	0	19	18	22	0	15	0	0	0	0	0	0	15	0	23	9	21	17	6	10	0	0	17	22	8	0	0	0	0	0	20	14
0	10	0	0	0	14	0	9	0	24	0	0	11	19	20	20	0	0	0	19	18	22	0	15	0	0	0	0	0	0	15	0	23	9	21	17	6	10	0	0	17	22	8	0	0	0	0	0	20	14
0	10	0	0	0	14	0	9	0	24	0	0	11	19	20	20	0	0	0	19	18	22	0	15	0	0	0	0	0	0	15	0	23	9	21	17	6	10	0	0	17	22	8	0	0	0	0	0	20	14
0	10	0	0	0	14	0	9	0	24	0	0	11	19	20	20	0	0	0	19	18	22	0	15	0	0	0	0	0	0	15	0	23	9	21	17	6	10	0	0	17	22	8	0	0	0	0	0	20	14
0	10	0	0	0	14	0	9	0	24	0	0	11	19	20	20	0	0	0	19	18	22	0	15	0	0	0	0	0	0	15	0	23	9	21	17	6	10	0	0	0	22	8	0	0	0	0	0	20	14
0	10	0	0	0	14	0	9	0	24	0	0	11	19	20	20	0	0	0	19	18	22	0	15	0	0	0	0	0	0	15	0	23	9	21	17	6	10	0	0	0	22	8	0	0	0	0	0	20	14
0	10	0	0	0	14	0	9	0	24	0	0	11	19	20	20	0	0	0	19	18	22	0	15	0	0	0	0	0	0	15	0	23	9	21	17	6	10	0	0	0	22	8	0	0	0	0	0	20	14
0	10	0	0	0	14	0	9	0	24	0	0	11	19	20	20	0	0	0	19	18	22	0	15	0	0	0	0	0	0	15	0	23	9	21	17	6	10	0	0	0	22	8	0	0	0	0	0	20	14
0	10	0	0	0	0	0	9	0	24	0	0	11	19	20	20	0	0	0	19	18	22	0	15	0	0	0	0	0	0	15	0	23	9	21	17	6	10	0	0	0	22	8	0	0	0	0	0	20	14
0	10	0	0	0	0	0	9	0	24	0	0	11	19	20	20	0	0	0	19	18	22	0	15	0	0	0	0	0	0	15	0	23	9	21	17	6	10	0	0	0	22	8	0	0	0	0	0	20	14
0	10	0	0	0	0	0	9	0	24	0	0	11	19	20	20	0	0	0	19	18	22	0	15	0	0	0	0	0	0	15	0	23	9	21	17	6	10	0	0	0	22	8	0	0	0	0	0	20	14
0	10	0	0	0	0	0	9	0	24	0	0	11	19	20	20	0	0	0	19	18	22	0	15	0	0	0	0	0	0	15	0	23	9	21	17	6	10	0	0	0	22	8	0	0	0	0	0	20	14
0	10	0	0	0	0	0	9	0	24	0	0	11	19	20	20	0	0	0	19	18	22	0	15	0	0	0	0	0	0	15	0	23	9	21	17	6	10	0	0	0	22	8	0	0	0	0	0	20	14
0	10	0	0	0	0	0	9	0	24	0	0	11	19	20	20	0	0	0	19	18	22	0	15	0	0	0	0	0	0	15	0	23	9	21	17	6	10	0	0	0	22	8	0	0	0	0	0	20	14
0	10	0	0	0	0	0	9	0	24	0	0	11	19	20	20	0	0	0	19	18	22	0	15	0	0	0	0	0	0	15	0	23	9	21	17	6	10	0	0	0	22	8	0	0	0	0	0	20	14
0	10	0	0	0	0	0	9	0	24	0	0	11	19	20	20	0	0	0	19	18	22	0	15	0	0	0	0	0	0	15	0	23	9	21	17	6	10	0	0	0	22	8	0	0	0	0	0	20	14
0	10	0	0	0	0	0	9	0	24	0	0	11	19	20	20	0	0	0	19	18	22	0	15	0	0	0	0	0	0	15	0	23	9	21	17	6	10	0	0	0	22	8	0	0	0	0	0	20	14
0	10	0	0	0	0	0	9	0	24	0	0	11	19	20	20	0	0	0	19	18	22	0	15	0	0	0	0	0	0	15	0	23	9	21	17	6	10	0	0	0	22	8	0	0	0	0	0	20	14
0	10	0	0	0	0	0	9	0	24	0	0	11	19	20	20	0	0	0	19	18	22	0	15	0	0	0	0	0	0	15	0	23	9	21	17	6	10	0	0	0	22	8	0	0	0	0	0	20	14
0	10	0	0	0	0	0	9	0	24	0	0	11	19	20	20	0	0	0	19	18	22	0	15	0	0	0	0	0	0	15	0	23	9	21	17	6	10	0	0	0	22	8	0	0	0	0	0	20	14
0	10	0	0	0	0	0	9	0	24	0	0	11	19	20	20	0	0	0	19	18	22	0	15	0	0	0	0	0	0	15	0	23	9	21	17	6	10	0	0	0	22	8	0	0	0	0	0	20	14
0	10	0	0	0	0	0	9	0	24	0	0	11	19	20	20	0	0	0	19	18	22	0	15	0	0	0	0	0	0	15	0	23	9	21	17	6	10	0	0	0	22	8	0	0	0	0	0	20	14
0	10	0	0	0	0	0	9	0	24	0	0	11	19	20	20	0	0	0	19	0	22	0	15	0	0	0	0	12	0	15	0	23	9	0	17	6	10	0	0	0	22	8	0	0	0	0	0	20	14
0	10	0	0	0	0	0	9	0	24	0	0	11	19	20	20	0	0	0	19	0	22	0	15	0	0	0	0	12	0	15	0	23	9	0	17	6	10	0	0	0	22	8	0	0	0	0	0	20	14
0	10	0	0	0	0	0	9	0	24	0	0	11	19	0	20	0	0	0	19	0	22	0	15	0	0	0	0	12	0	15	0	23	9	0	17	6	10	0	0	0	22	8	0	0	0	0	0	0	14
0	10	0	0	0	0	0	9	0	24	0	0	11	19	0	20	0	0	0	19	0	22	0	15	0	0	0	0	12	0	15	0	23	9	0	17	6	10	0	0	0	22	8	0	0	0	0	0	0	14
0	10	0	0	0	0	0	9	0	24	0	0	11	19	0	20	0	0	0	19	0	22	0	15	0	0	0	0	12	0	15	0	23	9	0	17	6	10	0	0	0	22	8	0	0	0	0	0	0	14
0	10	0	0	0	0	0	9	0	24	0	0	11	19	0	20	0	0	0	19	0	22	0	15	0	0	0	0	12	0	15	0	23	9	0	17	6	10	0	0	0	22	8	0	0	0	0	0	0	14
0	10	0	0	0	0	0	9	0	24	0	0	11	19	0	20	0	0	0	19	0	22	0	15	0	0	0	0	12	0	15	0	23	9	0	17	6	10	0	0	0	22	8	0	0	0	0	0	0	14
0	10	0	0	0	0	0	9	0	24	0	0	11	19	0	20	0	0	0	19	0	22	0	15	0	0	0	0	12	0	15	0	23	9	0	17	6	10	0	0	0	22	8	0	0	0	0	0	0	14
0	10	0	0	0	0	0	9	0	24	0	0	11	19	0	20	0	0	0	19	0	22	0	15	0	0	0	0	12	0	15	0	23	9	0	17	6	10	0	0	0	22	8	0	0	0	0	0	0	14
0	10	0	0	0	0	0	9	0	24	0	0	11	19	0	20	0	0	0	19	0	22	0	15	0	0	0	0	12	0	15	0	23	9	0	17	6	10	0	0	0	22	8	0	0	0	0	0	0	14
0	10	0	0	0	0	0	9	0	24	0	0	11	19	0	20	0	0	0	19	0	22	0	15	0	0	0	0	12	0	15	0	23	9	0	17	6	10	0	0	0	22	8	0	0	0	0	0	0	14
0	10	0	0	0	0	0	9	0	24	0	0	11	19	0	20	0	0	0	19	0	22	0	15	0	0	0	0	12	0	15	0	23	9	0	17	6	10	0	0	0	22	8	0	0	0	0	0	0	14
0	10	0	0	0	0	0	9	0	24	0	0	11	19	0	20	0	0	0	19	0	22	0	15	0	0	0	0	12	0	15	0	23	9	0	17	6	10	0	0	0	22	8	0	0	0	0	0	0	14
0	10	0	0	0	0	0	9	0	24	0	0	11	19	0	20	0	0	0	19	0	22	0	15	0	0	0	0	12	0	15	0	23	9	0	17	6	10	0	0	0	22	8	0	0	0	0	0	0	14
0	10	0	0	0	0	0	9	0	24	0	0	11	19	0	20	0	0	0	19	0	22	0	0	0	0	0	0	12	0	15	0	23	9	0	17	6	10	0	0	0	22	8	0	0	0	0	0	0	14
0	10	0	0	0	0	0	9	0	24	0	0	11	19	0	20	0	0	0	19	0	22	0	0	0	0	0	0	12	0	15	0	23	9	0	17	6	10	0	0	0	22	8	0	0	0	0	0	0	14
0	10	0	0	0	0	0	9	0	24	0	0	11	19	0	20	0	0	0	19	0	22	0	0	0	0	0	0	12	0	15	0	23	9	0	17	6	10	0	0	0	22	8	0	0	0	0	0	0	14
0	10	0	0	0	0	0	9	0	24	0	0	11	19	0	20	0	0	0	19	0	22	0	0	0	0	0	0	12	0	15	0	23	9	0	17	0	10	0	0	0	22	8	0	0	0	0	0	0	14
0	10	0	0	0	0	0	9	0	24	0	0	11	19	0	20	0	0	0	19	0	22	0	0	0	0	0	0	12	0	15	0	23	9	0	17	0	10	0	0	0	22	8	0	0	0	0	0	0	14
0	10	0	0	0	0	0	9	0	24	0	0	11	19	0	20	0	0	0	19	0	22	0	0	0	0	0	0	12	0	15	0	23	9	0	17	0	10	0	0	0	22	8	0	0	0	0	0	0	14
0	10	0	0	0	0	0	9	0	24	0	0	11	19	0	20	0	0	0	19	0	22	0	0	0	0	0	0	12	0	15	0	23	9	0	17	0	10	0	0	0	22	8	0	0	0	0	0	0	14
0	10	0	0	0	0	0	9	0	24	0	0	11	19	0	20	0	0	0	19	0	22	0	0	0	0	0	0	12	0	15	0	23	9	0	17	0	10	0	0	0	22	8	0	0	0	0	0	0	14
0	10	0	0	0	0	0	9	0	24	0	0	11	19	0	20	0	0	0	19	0	22	0	0	0	0	0	0	12	0	15	0	23	9	0	0	0	10	0	0	0	22	8	0	0	0	0	0	0	14
0	0	0	0	0	0	0	9	0	24	0	0	11	19	0	20	0	0	0	19	0	22	0	0	0	0	0	0	12	0	15	0	23	9	0	0	0	10	0	0	0	0	8	0	0	0	0	0	0	14
0	0	0	0	0	0	0	9	0	24	0	0	11	19	0	20	0	0	0	19	0	22	0	0	0	0	0	0	12	0	15	0	23	9	0	0	0	10	0	0	0	0	8	0	0	0	0	0	0	14
0	0	0	0	0	0	0	9	0	24	0	0	11	19	0	20	0	0	0	19	0	22	0	0	0	0	0	0	12	0	15	0	23	9	0	0	0	10	0	0	0	0	8	0	0	0	0	0	0	14
0	0	0	0	0	0	0	9	0	24	0	0	11	19	0	20	0	0	0	19	0	22	0	0	0	0	0	0	12	0	15	0	23	9	0	0	0	10	0	0	0	0	8	0	0	0	0	0	0	14
0	0	0	0	0	0	0	9	0	24	0	0	11	19	0	20	0	0	0	19	0	22	0	0	0	0	0	0	12	0	15	0	23	9	0	0	0	10	0	0	0	0	8	0	0	0	0	0	0	14
0	0	0	0	0	0	0	9	0	24	0	0	11	19	0	20	0	0	0	19	0	22	0	0	0	0	0	0	12	0	15	0	23	9	0	0	0	10	0	0	0	0	8	0	0	0	0	0	0	14
0	0	0	0	0	0	0	9	0	24	0	0	11	19	0	20	0	0	0	19	0	22	0	0	0	0	0	0	12	0	15	0	23	9	0	0	0	10	0	0	0	0	8	0	0	0	0	0	0	14
0	0	0	0	0	0	0	9	0	24	0	0	11	19	0	20	0	0	0	19	0	22	0	0	0	0	0	0	12	0	15	0	23	9	0	0	0	10	0	0	0	0	8	0	0	0	0	0	0	14
0	0	0	0	0	0	0	9	0	24	0	0	11	0	0	20	0	0	0	19	0	22	0	0	0	0	0	0	12	0	15	0	23	9	0	0	0	10	0	0	0	0	8	0	0	0	0	0	0	14
0	0	0	0	0	0	0	9	0	24	0	0	11	0	0	20	0	0	0	19	0	22	0	0	0	0	0	0	12	0	15	0	23	9	0	0	0	10	0	0	0	0	8	0	0	0	0	0	0	14
0	0	0	0	0	0	0	9	0	24	0	0	11	0	0	20	0	0	0	19	0	22	0	0	0	0	0	0	12	0	15	0	23	9	0	0	0	10	0	0	0	0	8	0	0	0	0	0	0	14
0	0	0	0	0	0	0	9	0	24	0	0	11	0	0	20	0	0	0	19	0	22	0	0	0	0	0	0	12	0	15	0	23	9	0	0	0	0	0	0	0	0	8	0	0	0	0	0	0	14
0	0	0	0	0	0	0	9	0	24	0	0	11	0	0	20	0	0	0	19	0	22	0	0	0	0	0	0	12	0	15	0	23	9	0	0	0	0	0	0	0	0	8	0	0	0	0	0	0	14
0	0	0	0	0	0	0	9	0	24	0	0	11	0	0	20	0	0	0	19	0	22	0	0	0	0	0	0	12	0	15	0	23	9	0	0	0	0	0	0	0	0	8	0	0	0	0	0	0	14
0	0	0	0	0	0	0	0	0	24	0	0	11	0	0	20	0	0	0	19	0	22	0	0	0	0	0	0	12	0	15	0	23	9	0	0	0	0	0	0	0	0	8	0	0	0	0	0	0	14
0	0	0	0	0	0	0	0	0	24	0	0	11	0	0	20	0	0	0	19	0	22	0	0	0	0	0	0	12	0	15	0	23	9	0	0	0	0	0	0	0	0	8	0	0	0	0	0	0	14
0	0	0	0	0	0	0	0	0	24	0	0	0	0	0	20	0	0	0	19	0	22	0	0	0	0	0	0	12	0	15	0	23	9	0	0	0	0	0	0	0	0	8	0	0	0	0	0	0	14
0	0	0	0	0	0	0	0	0	24	0	0	0	0	0	20	0	0	0	19	0	22	0	0	0	0	0	0	12	0	15	0	23	9	0	0	0	0	0	0	0	0	8	0	0	0	0	0	0	14
0	0	0	0	0	0	0	0	0	24	0	0	0	0	0	20	0	0	0	19	0	22	0	0	0	0	0	0	12	0	15	0	23	9	0	0	0	0	0	0	0	0	8	0	0	0	0	0	0	14
0	0	0	0	0	0	0	0	0	24	0	0	0	0	0	20	0	0	0	19	0	22	0	0	0	0	0	0	12	0	15	0	23	9	0	0	0	0	0	0	0	0	8	0	0	0	0	0	0	14
0	0	0	0	0	0	0	0	0	24	0	0	0	0	0	20	0	0	0	19	0	22	0	0	0	0	0	0	12	0	15	0	23	9	0	0	0	0	0	0	0	0	8	0	0	0	0	0	0	14
0	0	0	0	0	0	0	0	0	24	0	0	0	0	0	20	0	0	0	19	0	22	0	0	0	0	0	0	12	0	15	0	23	9	0	0	0	0	0	0	0	0	8	0	0	0	0	0	0	14
0	0	0	0	0	0	0	0	0	24	0	0	0	0	0	20	0	0	0	19	0	22	0	0	0	0	0	0	12	0	15	0	23	9	0	0	0	0	0	0	0	0	8	0	0	0	0	0	0	14
0	0	0	0	0	0	0	0	0	24	0	0	0	0	0	20	0	0	0	19	0	22	0	0	0	0	0	0	12	0	15	0	23	9	0	0	0	0	0	0	0	0	8	0	0	0	0	0	0	14
0	0	0	0	0	0	0	0	0	24	0	0	0	0	0	20	0	0	0	19	0	22	0	0	0	0	0	0	12	0	15	0	23	9	0	0	0	0	0	0	0	0	8	0	0	0	0	0	0	14
0	0	0	0	0	0	0	0	0	24	0	0	0	0	0	20	0	0	0	19	0	22	0	0	0	0	0	0	12	0	15	0	23	9	0	0	0	0	0	0	0	0	8	0	0	0	0	0	0	14
0	0	0	0	0	0	0	0	0	24	0	0	0	0	0	20	0	0	0	19	0	22	0	0	0	0	0	0	12	0	15	0	23	9	0	0	0	0	0	0	0	0	8	0	0	0	0	0	0	14
0	0	0	0	0	0	0	0	0	24	0	0	0	0	0	20	0	0	0	19	0	22	0	0	0	0	0	0	12	0	15	0	23	9	0	0	0	0	0	0	0	0	8	0	0	0	0	0	0	14
0	0	0	0	0	0	0	0	0	24	0	0	0	0	0	20	0	0	0	19	0	22	0	0	0	0	0	0	12	0	15	0	23	9	0	0	0	0	0	0	0	0	8	0	0	0	0	0	0	14
0	0	0	0	0	0	0	0	0	24	0	0	0	0	0	20	0	0	0	19	0	22	0	0	0	0	0	0	12	0	15	0	23	9	0	0	0	0	0	0	0	0	8	0	0	0	0	0	0	14
0	0	0	0	0	0	0	0	0	24	0	0	0	0	0	20	0	0	0	19	0	22	0	0	0	0	0	0	12	0	15	0	23	9	0	0	0	0	0	0	0	0	8	0	0	0	0	0	0	14
0	0	0	0	0	0	0	0	0	24	0	0	0	0	0	20	0	0	0	19	0	22	0	0	0	0	0	0	12	0	15	0	23	9	0	0	0	0	0	0	0	0	8	0	0	0	0	0	0	14
0	0	0	0	0	0	0	0	0	24	0	0	0	0	0	20	0	0	0	19	0	22	0	0	0	0	0	0	12	0	15	0	23	9	0	0	0	0	0	0	0	0	8	0	0	0	0	0	0	14
0	0	0	0	0	0	0	0	0	24	0	0	0	0	0	20	0	0	0	19	0	22	0	0	0	0	0	0	12	0	15	0	23	9	0	0	0	0	0	0	0	0	8	0	0	0	0	0	0	14
0	0	0	0	0	0	0	0	0	24	0	0	0	0	0	20	0	0	0	19	0	22	0	0	0	0	0	0	12	0	15	0	23	9	0	0	0	0	0	0	0	0	8	0	0	0	0	0	0	14
0	0	0	0	0	0	0	0	0	24	0	0	0	0	0	20	0	0	0	19	0	22	0	0	0	0	0	0	12	0	15	0	23	9	0	0	0	0	0	0	0	0	8	0	0	0	0	0	0	14
0	0	0	0	0	0	0	0	0	24	0	0	0	0	0	20	0	0	0	19	0	22	0	0	0	0	0	0	12	0	15	0	23	9	0	0	0	0	0	0	0	0	8	0	0	0	0	0	0	14
0	0	0	0	0	0	0	0	0	24	0	0	0	0	0	20	0	0	0	19	0	22	0	0	0	0	0	0	12	0	15	0	23	9	0	0	0	0	0	0	0	0	8	0	0	0	0	0	0	14
0	0	0	0	0	0	0	0	0	24	0	0	0	0	0	20	0	0	0	19	0	22	0	0	0	0	0	0	12	0	15	0	23	9	0	0	0	0	0	0	0	0	8	0	0	0	0	0	0	14
0	0	0	0	0	0	0	0	0	24	0	0	0	0	0	20	0	0	0	19	0	22	0	0	0	0	0	0	12	0	15	0	23	9	0	0	0	0	0	0	0	0	8	0	0	0	0	0	0	14
0	0	0	0	0	0	0	0	0	24	0	0	0	0	0	20	0	0	0	19	0	22	0	0	0	0	0	0	12	0	15	0	23	9	0	0	0	0	0	0	0	0	8	0	0	0	0	0	0	14
0	0	0	0	0	0	0	0	0	24	0	0	0	0	0	20	0	0	0	19	0	22	0	0	0	0	0	0	12	0	15	0	23	9	0	0	0	0	0	0	0	0	8	0	0	0	0	0	0	14
0	0	0	0	0	0	0	0	0	24	0	0	0	0	0	20	0	0	0	19	0	22	0	0	0	0	0	0	12	0	15	0	23	9	0	0	0	0	0	0	0	0	8	0	0	0	0	0	0	14
0	0	0	0	0	0	0	0	0	24	0	0	0	0	0	20	0	0	0	19	0	22	0	0	0	0	0	0	12	0	15	0	23	9	0	0	0	0	0	0	0	0	8	0	0	0	0	0	0	14
0	0	0	0	0	0	0	0	0	24	0	0	0	0	0	20	0	0	0	19	0	22	0	0	0	0	0	0	12	0	15	0	23	9	0	0	0	0	0	0	0	0	8	0	0	0	0	0	0	14
0	0	0	0	0	0	0	0	0	24	0	0	0	0	0	20	0	0	0	19	0	22	0	0	0	0	0	0	12	0	15	0	23	9	0	0	0	0	0	0	0	0	8	0	0	0	0	0	0	14
0	0	0	0	0	0	0	0	0	24	0	0	0	0	0	20	0	0	0	19	0	22	0	0	0	0	0	0	12	0	15	0	23	0	0	0	0	0	0	0	0	0	8	0	0	0	0	0	0	14
0	0	0	0	0	0	0	0	0	24	0	0	0	0	0	20	0	0	0	19	0	22	0	0	0	0	0	0	12	0	15	0	23	0	0	0	0	0	0	0	0	0	8	0	0	0	0	0	0	14
0	0	0	0	0	0	0	0	0	24	0	0	0	0	0	20	0	0	0	19	0	22	0	0	0	0	0	0	12	0	15	0	23	0	0	0	0	0	0	0	0	0	8	0	0	0	0	0	0	14
0	0	0	0	0	0	0	0	0	24	0	0	0	0	0	20	0	0	0	19	0	22	0	0	0	0	0	0	12	0	15	0	23	0	0	0	0	0	0	0	0	0	8	0	0	0	0	0	0	14
0	0	0	0	0	0	0	0	0	24	0	0	0	0	0	20	0	0	0	19	0	22	0	0	0	0	0	0	12	0	15	0	23	0	0	0	0	0	0	0	0	0	8	0	0	0	0	0	0	14
0	0	0	0	0	0	0	0	0	24	0	0	0	0	0	20	0	0	0	19	0	22	0	0	0	0	0	0	12	0	15	0	23	0	0	0	0	0	0	0	0	0	8	0	0	0	0	0	0	14
0	0	0	0	0	0	0	0	0	24	0	0	0	0	0	20	0	0	0	19	0	22	0	0	0	0	0	0	12	0	15	0	23	0	0	0	0	0	0	0	0	0	0	0	0	0	0	0	0	14
0	0	0	0	0	0	0	0	0	24	0	0	0	0	0	20	0	0	0	19	0	0	0	0	0	0	0	0	12	0	15	0	23	0	0	0	0	0	0	0	0	0	0	0	0	0	0	0	0	14
0	0	0	0	0	0	0	0	0	24	0	0	0	0	0	20	0	0	0	19	0	0	0	0	0	0	0	0	12	0	15	0	23	0	0	0	0	0	0	0	0	0	0	0	0	0	0	0	0	14
0	0	0	0	0	0	0	0	0	24	0	0	0	0	0	20	0	0	0	19	0	0	0	0	0	0	0	0	12	0	15	0	23	0	0	0	0	0	0	0	0	0	0	0	0	0	0	0	0	14
0	0	0	0	0	0	0	0	0	24	0	0	0	0	0	20	0	0	0	19	0	0	0	0	0	0	0	0	12	0	15	0	23	0	0	0	0	0	0	0	0	0	0	0	0	0	0	0	0	14
0	0	0	0	0	0	0	0	0	24	0	0	0	0	0	20	0	0	0	19	0	0	0	0	0	0	0	0	12	0	15	0	23	0	0	0	0	0	0	0	0	0	0	0	0	0	0	0	0	14
0	0	0	0	0	0	0	0	0	24	0	0	0	0	0	20	0	0	0	19	0	0	0	0	0	0	0	0	12	0	15	0	23	0	0	0	0	0	0	0	0	0	0	0	0	0	0	0	0	14
0	0	0	0	0	0	0	0	0	24	0	0	0	0	0	20	0	0	0	19	0	0	0	0	0	0	0	0	12	0	15	0	23	0	0	0	0	0	0	0	0	0	0	0	0	0	0	0	0	14
0	0	0	0	0	0	0	0	0	24	0	0	0	0	0	20	0	0	0	19	0	0	0	0	0	0	0	0	12	0	15	0	23	0	0	0	0	0	0	0	0	0	0	0	0	0	0	0	0	14
0	0	0	0	0	0	0	0	0	24	0	0	0	0	0	20	0	0	0	19	0	0	0	0	0	0	0	0	12	0	15	0	23	0	0	0	0	0	0	0	0	0	0	0	0	0	0	0	0	14
0	0	0	0	0	0	0	0	0	24	0	0	0	0	0	20	0	0	0	19	0	0	0	0	0	0	0	0	12	0	15	0	23	0	0	0	0	0	0	0	0	0	0	0	0	0	0	0	0	14
0	0	0	0	0	0	0	0	0	24	0	0	0	0	0	20	0	0	0	19	0	0	0	0	0	0	0	0	12	0	15	0	23	0	0	0	0	0	0	0	0	0	0	0	0	0	0	0	0	14
0	0	0	0	0	0	0	0	0	24	0	0	0	0	0	20	0	0	0	19	0	0	0	0	0	0	0	0	12	0	15	0	23	0	0	0	0	0	0	0	0	0	0	0	0	0	0	0	0	14
0	0	0	0	0	0	0	0	0	24	0	0	0	0	0	20	0	0	0	19	0	0	0	0	0	0	0	0	12	0	15	0	23	0	0	0	0	0	0	0	0	0	0	0	0	0	0	0	0	14
0	0	0	0	0	0	0	0	0	24	0	0	0	0	0	20	0	0	0	19	0	0	0	0	0	0	0	0	12	0	15	0	23	0	0	0	0	0	0	0	0	0	0	0	0	0	0	0	0	14
0	0	0	0	0	0	0	0	0	24	0	0	0	0	0	20	0	0	0	19	0	0	0	0	0	0	0	0	12	0	15	0	23	0	0	0	0	0	0	0	0	0	0	0	0	0	0	0	0	14
0	0	0	0	0	0	0	0	0	24	0	0	0	0	0	20	0	0	0	19	0	0	0	0	0	0	0	0	12	0	15	0	23	0	0	0	0	0	0	0	0	0	0	0	0	0	0	0	0	14
0	0	0	0	0	0	0	0	0	24	0	0	0	0	0	20	0	0	0	19	0	0	0	0	0	0	0	0	12	0	15	0	23	0	0	0	0	0	0	0	0	0	0	0	0	0	0	0	0	14
0	0	0	0	0	0	0	0	0	24	0	0	0	0	0	20	0	0	0	19	0	0	0	0	0	0	0	0	12	0	15	0	23	0	0	0	0	0	0	0	0	0	0	0	0	0	0	0	0	14
0	0	0	0	0	0	0	0	0	24	0	0	0	0	0	20	0	0	0	19	0	0	0	0	0	0	0	0	0	0	15	0	23	0	0	0	0	0	0	0	0	0	0	0	0	0	0	0	0	14
0	0	0	0	0	0	0	0	0	24	0	0	0	0	0	20	0	0	0	19	0	0	0	0	0	0	0	0	0	0	15	0	23	0	0	0	0	0	0	0	0	0	0	0	0	0	0	0	0	14
0	0	0	0	0	0	0	0	0	24	0	0	0	0	0	20	0	0	0	19	0	0	0	0	0	0	0	0	0	0	0	0	23	0	0	0	0	0	0	0	0	0	0	0	0	0	0	0	0	14
0	0	0	0	0	0	0	0	0	24	0	0	0	0	0	20	0	0	0	19	0	0	0	0	0	0	0	0	0	0	0	0	23	0	0	0	0	0	0	0	0	0	0	0	0	0	0	0	0	14
0	0	0	0	0	0	0	0	0	24	0	0	0	0	0	20	0	0	0	19	0	0	0	0	0	0	0	0	0	0	0	0	23	0	0	0	0	0	0	0	0	0	0	0	0	0	0	0	0	0
0	0	0	0	0	0	0	0	0	24	0	0	0	0	0	20	0	0	0	19	0	0	0	0	0	0	0	0	0	0	0	0	23	0	0	0	0	0	0	0	0	0	0	0	0	0	0	0	0	0
0	0	0	0	0	0	0	0	0	24	0	0	0	0	0	20	0	0	0	19	0	0	0	0	0	0	0	0	0	0	0	0	23	0	0	0	0	0	0	0	0	0	0	0	0	0	0	0	0	0
0	0	0	0	0	0	0	0	0	24	0	0	0	0	0	20	0	0	0	19	0	0	0	0	0	0	0	0	0	0	0	0	23	0	0	0	0	0	0	0	0	0	0	0	0	0	0	0	0	0
0	0	0	0	0	0	0	0	0	24	0	0	0	0	0	20	0	0	0	19	0	0	0	0	0	0	0	0	0	0	0	0	23	0	0	0	0	0	0	0	0	0	0	0	0	0	0	0	0	0
0	0	0	0	0	0	0	0	0	24	0	0	0	0	0	20	0	0	0	19	0	0	0	0	0	0	0	0	0	0	0	0	23	0	0	0	0	0	0	0	0	0	0	0	0	0	0	0	0	0
0	0	0	0	0	0	0	0	0	24	0	0	0	0	0	0	0	0	0	19	0	0	0	0	0	0	0	0	0	0	0	0	23	0	0	0	0	0	0	0	0	0	0	0	0	0	0	0	0	0
0	0	0	0	0	0	0	0	0	24	0	0	0	0	0	0	0	0	0	19	0	0	0	0	0	0	0	0	0	0	0	0	23	0	0	0	0	0	0	0	0	0	0	0	0	0	0	0	0	0
0	0	0	0	0	0	0	0	0	24	0	0	0	0	0	0	0	0	0	19	0	0	0	0	0	0	0	0	0	0	0	0	23	0	0	0	0	0	0	0	0	0	0	0	0	0	0	0	0	0
0	0	0	0	0	0	0	0	0	24	0	0	0	0	0	0	0	0	0	19	0	0	0	0	0	0	0	0	0	0	0	0	23	0	0	0	0	0	0	0	0	0	0	0	0	0	0	0	0	0
0	0	0	0	0	0	0	0	0	24	0	0	0	0	0	0	0	0	0	19	0	0	0	0	0	0	0	0	0	0	0	0	23	0	0	0	0	0	0	0	0	0	0	0	0	0	0	0	0	0
0	0	0	0	0	0	0	0	0	24	0	0	0	0	0	0	0	0	0	19	0	0	0	0	0	0	0	0	0	0	0	0	23	0	0	0	0	0	0	0	0	0	0	0	0	0	0	0	0	0
0	0	0	0	0	0	0	0	0	24	0	0	0	0	0	0	0	0	0	0	0	0	0	0	0	0	0	0	0	0	0	0	23	0	0	0	0	0	0	0	0	0	0	0	0	0	0	0	0	0
0	0	0	0	0	0	0	0	0	24	0	0	0	0	0	0	0	0	0	0	0	0	0	0	0	0	0	0	0	0	0	0	23	0	0	0	0	0	0	0	0	0	0	0	0	0	0	0	0	0
0	0	0	0	0	0	0	0	0	24	0	0	0	0	0	0	0	0	0	0	0	0	0	0	0	0	0	0	0	0	0	0	23	0	0	0	0	0	0	0	0	0	0	0	0	0	0	0	0	0
0	0	0	0	0	0	0	0	0	24	0	0	0	0	0	0	0	0	0	0	0	0	0	0	0	0	0	0	0	0	0	0	23	0	0	0	0	0	0	0	0	0	0	0	0	0	0	0	0	0
0	0	0	0	0	0	0	0	0	24	0	0	0	0	0	0	0	0	0	0	0	0	0	0	0	0	0	0	0	0	0	0	23	0	0	0	0	0	0	0	0	0	0	0	0	0	0	0	0	0
0	0	0	0	0	0	0	0	0	24	0	0	0	0	0	0	0	0	0	0	0	0	0	0	0	0	0	0	0	0	0	0	23	0	0	0	0	0	0	0	0	0	0	0	0	0	0	0	0	0
0	0	0	0	0	0	0	0	0	24	0	0	0	0	0	0	0	0	0	0	0	0	0	0	0	0	0	0	0	0	0	0	23	0	0	0	0	0	0	0	0	0	0	0	0	0	0	0	0	0
0	0	0	0	0	0	0	0	0	24	0	0	0	0	0	0	0	0	0	0	0	0	0	0	0	0	0	0	0	0	0	0	23	0	0	0	0	0	0	0	0	0	0	0	0	0	0	0	0	0
0	0	0	0	0	0	0	0	0	24	0	0	0	0	0	0	0	0	0	0	0	0	0	0	0	0	0	0	0	0	0	0	23	0	0	0	0	0	0	0	0	0	0	0	0	0	0	0	0	0
0	0	0	0	0	0	0	0	0	24	0	0	0	0	0	0	0	0	0	0	0	0	0	0	0	0	0	0	0	0	0	0	23	0	0	0	0	0	0	0	0	0	0	0	0	0	0	0	0	0
0	0	0	0	0	0	0	0	0	24	0	0	0	0	0	0	0	0	0	0	0	0	0	0	0	0	0	0	0	0	0	0	23	0	0	0	0	0	0	0	0	0	0	0	0	0	0	0	0	0
0	0	0	0	0	0	0	0	0	24	0	0	0	0	0	0	0	0	0	0	0	0	0	0	0	0	0	0	0	0	0	0	23	0	0	0	0	0	0	0	0	0	0	0	0	0	0	0	0	0
0	0	0	0	0	0	0	0	0	24	0	0	0	0	0	0	0	0	0	0	0	0	0	0	0	0	0	0	0	0	0	0	23	0	0	0	0	0	0	0	0	0	0	0	0	0	0	0	0	0
0	0	0	0	0	0	0	0	0	0	0	0	0	0	0	0	0	0	0	0	0	0	0	0	0	0	0	0	0	0	0	0	23	0	0	0	0	0	0	0	0	0	0	0	0	0	0	0	0	0
0	0	0	0	0	0	0	0	0	0	0	0	0	0	0	0	0	0	0	0	0	0	0	0	0	0	0	0	0	0	0	0	23	0	0	0	0	0	0	0	0	0	0	0	0	0	0	0	0	0
0	0	0	0	0	0	0	0	0	0	0	0	0	0	0	0	0	0	0	0	0	0	0	0	0	0	0	0	0	0	0	0	23	0	0	0	0	0	0	0	0	0	0	0	0	0	0	0	0	0
0	0	0	0	0	0	0	0	0	0	0	0	0	0	0	0	0	0	0	0	0	0	0	0	0	0	0	0	0	0	0	0	23	0	0	0	0	0	0	0	0	0	0	0	0	0	0	0	0	0
0	0	0	0	0	0	0	0	0	0	0	0	0	0	0	0	0	0	0	0	0	0	0	0	0	0	0	0	0	0	0	0	23	0	0	0	0	0	0	0	0	0	0	0	0	0	0	0	0	0
0	0	0	0	0	0	0	0	0	0	0	0	0	0	0	0	0	0	0	0	0	0	0	0	0	0	0	0	0	0	0	0	23	0	0	0	0	0	0	0	0	0	0	0	0	0	0	0	0	0
0	0	0	0	0	0	0	0	0	0	0	0	0	0	0	0	0	0	0	0	0	0	0	0	0	0	0	0	0	0	0	0	23	0	0	0	0	0	0	0	0	0	0	0	0	0	0	0	0	0
0	0	0	0	0	0	0	0	0	0	0	0	0	0	0	0	0	0	0	0	0	0	0	0	0	0	0	0	0	0	0	0	23	0	0	0	0	0	0	0	0	0	0	0	0	0	0	0	0	0
0	0	0	0	0	0	0	0	0	0	0	0	0	0	0	0	0	0	0	0	0	0	0	0	0	0	0	0	0	0	0	0	23	0	0	0	0	0	0	0	0	0	0	0	0	0	0	0	0	0
0	0	0	0	0	0	0	0	0	0	0	0	0	0	0	0	0	0	0	0	0	0	0	0	0	0	0	0	0	0	0	0	23	0	0	0	0	0	0	0	0	0	0	0	0	0	0	0	0	0
0	0	0	0	0	0	0	0	0	0	0	0	0	0	0	0	0	0	0	0	0	0	0	0	0	0	0	0	0	0	0	0	23	0	0	0	0	0	0	0	0	0	0	0	0	0	0	0	0	0
0	0	0	0	0	0	0	0	0	0	0	0	0	0	0	0	0	0	0	0	0	0	0	0	0	0	0	0	0	0	0	0	0	0	0	0	0	0	0	0	0	0	0	0	0	0	0	0	0	0
0	0	0	0	0	0	0	0	0	0	0	0	0	0	0	0	0	0	0	0	0	0	0	0	0	0	0	0	0	0	0	0	0	0	0	0	0	0	0	0	0	0	0	0	0	0	0	0	0	0
0	0	0	0	0	0	0	0	0	0	0	0	0	0	0	0	0	0	0	0	0	0	0	0	0	0	0	0	0	0	0	0	0	0	0	0	0	0	0	0	0	0	0	0	0	0	0	0	0	0
0	0	0	0	0	0	0	0	0	0	0	0	0	0	0	0	0	0	0	0	0	0	0	0	0	0	0	0	0	0	0	0	0	0	0	0	0	0	0	0	0	0	0	0	0	0	0	0	0	0
0	0	0	0	0	0	0	0	0	0	0	0	0	0	0	0	0	0	0	0	0	0	0	0	0	0	0	0	0	0	0	0	0	0	0	0	0	0	0	0	0	0	0	0	0	0	0	0	0	0
0	0	0	0	0	0	0	0	0	0	0	0	0	0	0	0	0	0	0	0	0	0	0	0	0	0	0	0	0	0	0	0	0	0	0	0	0	0	0	0	0	0	0	0	0	0	0	0	0	0
0	0	0	0	0	0	0	0	0	0	0	0	0	0	0	0	0	0	0	0	0	0	0	0	0	0	0	0	0	0	0	0	0	0	0	0	0	0	0	0	0	0	0	0	0	0	0	0	0	0
0	0	0	0	0	0	0	0	0	0	0	0	0	0	0	0	0	0	0	0	0	0	0	0	0	0	0	0	0	0	0	0	0	0	0	0	0	0	0	0	0	0	0	0	0	0	0	0	0	0
0	0	0	0	0	0	0	0	0	0	0	0	0	0	0	0	0	0	0	0	0	0	0	0	0	0	0	0	0	0	0	0	0	0	0	0	0	0	0	0	0	0	0	0	0	0	0	0	0	0
0	0	0	0	0	0	0	0	0	0	0	0	0	0	0	0	0	0	0	0	0	0	0	0	0	0	0	0	0	0	0	0	0	0	0	0	0	0	0	0	0	0	0	0	0	0	0	0	0	0
0	0	0	0	0	0	0	0	0	0	0	0	0	0	0	0	0	0	0	0	0	0	0	0	0	0	0	0	0	0	0	0	0	0	0	0	0	0	0	0	0	0	0	0	0	0	0	0	0	0
0	0	0	0	0	0	0	0	0	0	0	0	0	0	0	0	0	0	0	0	0	0	0	0	0	0	0	0	0	0	0	0	0	0	0	0	0	0	0	0	0	0	0	0	0	0	0	0	0	0
0	0	0	0	0	0	0	0	0	0	0	0	0	0	0	0	0	0	0	0	0	0	0	0	0	0	0	0	0	0	0	0	0	0	0	0	0	0	0	0	0	0	0	0	0	0	0	0	0	0
0	0	0	0	0	0	0	0	0	0	0	0	0	0	0	0	0	0	0	0	0	0	0	0	0	0	0	0	0	0	0	0	0	0	0	0	0	0	0	0	0	0	0	0	0	0	0	0	0	0
0	0	0	0	0	0	0	0	0	0	0	0	0	0	0	0	0	0	0	0	0	0	0	0	0	0	0	0	0	0	0	0	0	0	0	0	0	0	0	0	0	0	0	0	0	0	0	0	0	0
0	0	0	0	0	0	0	0	0	0	0	0	0	0	0	0	0	0	0	0	0	0	0	0	0	0	0	0	0	0	0	0	0	0	0	0	0	0	0	0	0	0	0	0	0	0	0	0	0	0
0	0	0	0	0	0	0	0	0	0	0	0	0	0	0	0	0	0	0	0	0	0	0	0	0	0	0	0	0	0	0	0	0	0	0	0	0	0	0	0	0	0	0	0	0	0	0	0	0	0
0	0	0	0	0	0	0	0	0	0	0	0	0	0	0	0	0	0	0	0	0	0	0	0	0	0	0	0	0	0	0	0	0	0	0	0	0	0	0	0	0	0	0	0	0	0	0	0	0	0
0	0	0	0	0	0	0	0	0	0	0	0	0	0	0	0	0	0	0	0	0	0	0	0	0	0	0	0	0	0	0	0	0	0	0	0	0	0	0	0	0	0	0	0	0	0	0	0	0	0
0	0	0	0	0	0	0	0	0	0	0	0	0	0	0	0	0	0	0	0	0	0	0	0	0	0	0	0	0	0	0	0	0	0	0	0	0	0	0	0	0	0	0	0	0	0	0	0	0	0
0	0	0	0	0	0	0	0	0	0	0	0	0	0	0	0	0	0	0	0	0	0	0	0	0	0	0	0	0	0	0	0	0	0	0	0	0	0	0	0	0	0	0	0	0	0	0	0	0	0
0	0	0	0	0	0	0	0	0	0	0	0	0	0	0	0	0	0	0	0	0	0	0	0	0	0	0	0	0	0	0	0	0	0	0	0	0	0	0	0	0	0	0	0	0	0	0	0	0	0
0	0	0	0	0	0	0	0	0	0	0	0	0	0	0	0	0	0	0	0	0	0	0	0	0	0	0	0	0	0	0	0	0	0	0	0	0	0	0	0	0	0	0	0	0	0	0	0	0	0
0	0	0	0	0	0	0	0	0	0	0	0	0	0	0	0	0	0	0	0	0	0	0	0	0	0	0	0	0	0	0	0	0	0	0	0	0	0	0	0	0	0	0	0	0	0	0	0	0	0
0	0	0	0	0	0	0	0	0	0	0	0	0	0	0	0	0	0	0	0	0	0	0	0	0	0	0	0	0	0	0	0	0	0	0	0	0	0	0	0	0	0	0	0	0	0	0	0	0	0
0	0	0	0	0	0	0	0	0	0	0	0	0	0	0	0	0	0	0	0	0	0	0	0	0	0	0	0	0	0	0	0	0	0	0	0	0	0	0	0	0	0	0	0	0	0	0	0	0	0
0	0	0	0	0	0	0	0	0	0	0	0	0	0	0	0	0	0	0	0	0	0	0	0	0	0	0	0	0	0	0	0	0	0	0	0	0	0	0	0	0	0	0	0	0	0	0	0	0	0
0	0	0	0	0	0	0	0	0	0	0	0	0	0	0	0	0	0	0	0	0	0	0	0	0	0	0	0	0	0	0	0	0	0	0	0	0	0	0	0	0	0	0	0	0	0	0	0	0	0
0	0	0	0	0	0	0	0	0	0	0	0	0	0	0	0	0	0	0	0	0	0	0	0	0	0	0	0	0	0	0	0	0	0	0	0	0	0	0	0	0	0	0	0	0	0	0	0	0	0
0	0	0	0	0	0	0	0	0	0	0	0	0	0	0	0	0	0	0	0	0	0	0	0	0	0	0	0	0	0	0	0	0	0	0	0	0	0	0	0	0	0	0	0	0	0	0	0	0	0
0	0	0	0	0	0	0	0	0	0	0	0	0	0	0	0	0	0	0	0	0	0	0	0	0	0	0	0	0	0	0	0	0	0	0	0	0	0	0	0	0	0	0	0	0	0	0	0	0	0
0	0	0	0	0	0	0	0	0	0	0	0	0	0	0	0	0	0	0	0	0	0	0	0	0	0	0	0	0	0	0	0	0	0	0	0	0	0	0	0	0	0	0	0	0	0	0	0	0	0
0	0	0	0	0	0	0	0	0	0	0	0	0	0	0	0	0	0	0	0	0	0	0	0	0	0	0	0	0	0	0	0	0	0	0	0	0	0	0	0	0	0	0	0	0	0	0	0	0	0
0	0	0	0	0	0	0	0	0	0	0	0	0	0	0	0	0	0	0	0	0	0	0	0	0	0	0	0	0	0	0	0	0	0	0	0	0	0	0	0	0	0	0	0	0	0	0	0	0	0
0	0	0	0	0	0	0	0	0	0	0	0	0	0	0	0	0	0	0	0	0	0	0	0	0	0	0	0	0	0	0	0	0	0	0	0	0	0	0	0	0	0	0	0	0	0	0	0	0	0
0	0	0	0	0	0	0	0	0	0	0	0	0	0	0	0	0	0	0	0	0	0	0	0	0	0	0	0	0	0	0	0	0	0	0	0	0	0	0	0	0	0	0	0	0	0	0	0	0	0
0	0	0	0	0	0	0	0	0	0	0	0	0	0	0	0	0	0	0	0	0	0	0	0	0	0	0	0	0	0	0	0	0	0	0	0	0	0	0	0	0	0	0	0	0	0	0	0	0	0
0	0	0	0	0	0	0	0	0	0	0	0	0	0	0	0	0	0	0	0	0	0	0	0	0	0	0	0	0	0	0	0	0	0	0	0	0	0	0	0	0	0	0	0	0	0	0	0	0	0
0	0	0	0	0	0	0	0	0	0	0	0	0	0	0	0	0	0	0	0	0	0	0	0	0	0	0	0	0	0	0	0	0	0	0	0	0	0	0	0	0	0	0	0	0	0	0	0	0	0
0	0	0	0	0	0	0	0	0	0	0	0	0	0	0	0	0	0	0	0	0	0	0	0	0	0	0	0	0	0	0	0	0	0	0	0	0	0	0	0	0	0	0	0	0	0	0	0	0	0
0	0	0	0	0	0	0	0	0	0	0	0	0	0	0	0	0	0	0	0	0	0	0	0	0	0	0	0	0	0	0	0	0	0	0	0	0	0	0	0	0	0	0	0	0	0	0	0	0	0
0	0	0	0	0	0	0	0	0	0	0	0	0	0	0	0	0	0	0	0	0	0	0	0	0	0	0	0	0	0	0	0	0	0	0	0	0	0	0	0	0	0	0	0	0	0	0	0	0	0
0	0	0	0	0	0	0	0	0	0	0	0	0	0	0	0	0	0	0	0	0	0	0	0	0	0	0	0	0	0	0	0	0	0	0	0	0	0	0	0	0	0	0	0	0	0	0	0	0	0
0	0	0	0	0	0	0	0	0	0	0	0	0	0	0	0	0	0	0	0	0	0	0	0	0	0	0	0	0	0	0	0	0	0	0	0	0	0	0	0	0	0	0	0	0	0	0	0	0	0
0	0	0	0	0	0	0	0	0	0	0	0	0	0	0	0	0	0	0	0	0	0	0	0	0	0	0	0	0	0	0	0	0	0	0	0	0	0	0	0	0	0	0	0	0	0	0	0	0	0
0	0	0	0	0	0	0	0	0	0	0	0	0	0	0	0	0	0	0	0	0	0	0	0	0	0	0	0	0	0	0	0	0	0	0	0	0	0	0	0	0	0	0	0	0	0	0	0	0	0
0	0	0	0	0	0	0	0	0	0	0	0	0	0	0	0	0	0	0	0	0	0	0	0	0	0	0	0	0	0	0	0	0	0	0	0	0	0	0	0	0	0	0	0	0	0	0	0	0	0
0	0	0	0	0	0	0	0	0	0	0	0	0	0	0	0	0	0	0	0	0	0	0	0	0	0	0	0	0	0	0	0	0	0	0	0	0	0	0	0	0	0	0	0	0	0	0	0	0	0
0	0	0	0	0	0	0	0	0	0	0	0	0	0	0	0	0	0	0	0	0	0	0	0	0	0	0	0	0	0	0	0	0	0	0	0	0	0	0	0	0	0	0	0	0	0	0	0	0	0
0	0	0	0	0	0	0	0	0	0	0	0	0	0	0	0	0	0	0	0	0	0	0	0	0	0	0	0	0	0	0	0	0	0	0	0	0	0	0	0	0	0	0	0	0	0	0	0	0	0
0	0	0	0	0	0	0	0	0	0	0	0	0	0	0	0	0	0	0	0	0	0	0	0	0	0	0	0	0	0	0	0	0	0	0	0	0	0	0	0	0	0	0	0	0	0	0	0	0	0
0	0	0	0	0	0	0	0	0	0	0	0	0	0	0	0	0	0	0	0	0	0	0	0	0	0	0	0	0	0	0	0	0	0	0	0	0	0	0	0	0	0	0	0	0	0	0	0	0	0
0	0	0	0	0	0	0	0	0	0	0	0	0	0	0	0	0	0	0	0	0	0	0	0	0	0	0	0	0	0	0	0	0	0	0	0	0	0	0	0	0	0	0	0	0	0	0	0	0	0
0	0	0	0	0	0	0	0	0	0	0	0	0	0	0	0	0	0	0	0	0	0	0	0	0	0	0	0	0	0	0	0	0	0	0	0	0	0	0	0	0	0	0	0	0	0	0	0	0	0
0	0	0	0	0	0	0	0	0	0	0	0	0	0	0	0	0	0	0	0	0	0	0	0	0	0	0	0	0	0	0	0	0	0	0	0	0	0	0	0	0	0	0	0	0	0	0	0	0	0
0	0	0	0	0	0	0	0	0	0	0	0	0	0	0	0	0	0	0	0	0	0	0	0	0	0	0	0	0	0	0	0	0	0	0	0	0	0	0	0	0	0	0	0	0	0	0	0	0	0
0	0	0	0	0	0	0	0	0	0	0	0	0	0	0	0	0	0	0	0	0	0	0	0	0	0	0	0	0	0	0	0	0	0	0	0	0	0	0	0	0	0	0	0	0	0	0	0	0	0
0	0	0	0	0	0	0	0	0	0	0	0	0	0	0	0	0	0	0	0	0	0	0	0	0	0	0	0	0	0	0	0	0	0	0	0	0	0	0	0	0	0	0	0	0	0	0	0	0	0
0	0	0	0	0	0	0	0	0	0	0	0	0	0	0	0	0	0	0	0	0	0	0	0	0	0	0	0	0	0	0	0	0	0	0	0	0	0	0	0	0	0	0	0	0	0	0	0	0	0
0	0	0	0	0	0	0	0	0	0	0	0	0	0	0	0	0	0	0	0	0	0	0	0	0	0	0	0	0	0	0	0	0	0	0	0	0	0	0	0	0	0	0	0	0	0	0	0	0	0
0	0	0	0	0	0	0	0	0	0	0	0	0	0	0	0	0	0	0	0	0	0	0	0	0	0	0	0	0	0	0	0	0	0	0	0	0	0	0	0	0	0	0	0	0	0	0	0	0	0
0	0	0	0	0	0	0	0	0	0	0	0	0	0	0	0	0	0	0	0	0	0	0	0	0	0	0	0	0	0	0	0	0	0	0	0	0	0	0	0	0	0	0	0	0	0	0	0	0	0
0	0	0	0	0	0	0	0	0	0	0	0	0	0	0	0	0	0	0	0	0	0	0	0	0	0	0	0	0	0	0	0	0	0	0	0	0	0	0	0	0	0	0	0	0	0	0	0	0	0
0	0	0	0	0	0	0	0	0	0	0	0	0	0	0	0	0	0	0	0	0	0	0	0	0	0	0	0	0	0	0	0	0	0	0	0	0	0	0	0	0	0	0	0	0	0	0	0	0	0
0	0	0	0	0	0	0	0	0	0	0	0	0	0	0	0	0	0	0	0	0	0	0	0	0	0	0	0	0	0	0	0	0	0	0	0	0	0	0	0	0	0	0	0	0	0	0	0	0	0
0	0	0	0	0	0	0	0	0	0	0	0	0	0	0	0	0	0	0	0	0	0	0	0	0	0	0	0	0	0	0	0	0	0	0	0	0	0	0	0	0	0	0	0	0	0	0	0	0	0
0	0	0	0	0	0	0	0	0	0	0	0	0	0	0	0	0	0	0	0	0	0	0	0	0	0	0	0	0	0	0	0	0	0	0	0	0	0	0	0	0	0	0	0	0	0	0	0	0	0
0	0	0	0	0	0	0	0	0	0	0	0	0	0	0	0	0	0	0	0	0	0	0	0	0	0	0	0	0	0	0	0	0	0	0	0	0	0	0	0	0	0	0	0	0	0	0	0	0	0
0	0	0	0	0	0	0	0	0	0	0	0	0	0	0	0	0	0	0	0	0	0	0	0	0	0	0	0	0	0	0	0	0	0	0	0	0	0	0	0	0	0	0	0	0	0	0	0	0	0
0	0	0	0	0	0	0	0	0	0	0	0	0	0	0	0	0	0	0	0	0	0	0	0	0	0	0	0	0	0	0	0	0	0	0	0	0	0	0	0	0	0	0	0	0	0	0	0	0	0
0	0	0	0	0	0	0	0	0	0	0	0	0	0	0	0	0	0	0	0	0	0	0	0	0	0	0	0	0	0	0	0	0	0	0	0	0	0	0	0	0	0	0	0	0	0	0	0	0	0
0	0	0	0	0	0	0	0	0	0	0	0	0	0	0	0	0	0	0	0	0	0	0	0	0	0	0	0	0	0	0	0	0	0	0	0	0	0	0	0	0	0	0	0	0	0	0	0	0	0
0	0	0	0	0	0	0	0	0	0	0	0	0	0	0	0	0	0	0	0	0	0	0	0	0	0	0	0	0	0	0	0	0	0	0	0	0	0	0	0	0	0	0	0	0	0	0	0	0	0
0	0	0	0	0	0	0	0	0	0	0	0	0	0	0	0	0	0	0	0	0	0	0	0	0	0	0	0	0	0	0	0	0	0	0	0	0	0	0	0	0	0	0	0	0	0	0	0	0	0
0	0	0	0	0	0	0	0	0	0	0	0	0	0	0	0	0	0	0	0	0	0	0	0	0	0	0	0	0	0	0	0	0	0	0	0	0	0	0	0	0	0	0	0	0	0	0	0	0	0
0	0	0	0	0	0	0	0	0	0	0	0	0	0	0	0	0	0	0	0	0	0	0	0	0	0	0	0	0	0	0	0	0	0	0	0	0	0	0	0	0	0	0	0	0	0	0	0	0	0
0	0	0	0	0	0	0	0	0	0	0	0	0	0	0	0	0	0	0	0	0	0	0	0	0	0	0	0	0	0	0	0	0	0	0	0	0	0	0	0	0	0	0	0	0	0	0	0	0	0
0	0	0	0	0	0	0	0	0	0	0	0	0	0	0	0	0	0	0	0	0	0	0	0	0	0	0	0	0	0	0	0	0	0	0	0	0	0	0	0	0	0	0	0	0	0	0	0	0	0
0	0	0	0	0	0	0	0	0	0	0	0	0	0	0	0	0	0	0	0	0	0	0	0	0	0	0	0	0	0	0	0	0	0	0	0	0	0	0	0	0	0	0	0	0	0	0	0	0	0
0	0	0	0	0	0	0	0	0	0	0	0	0	0	0	0	0	0	0	0	0	0	0	0	0	0	0	0	0	0	0	0	0	0	0	0	0	0	0	0	0	0	0	0	0	0	0	0	0	0
0	0	0	0	0	0	0	0	0	0	0	0	0	0	0	0	0	0	0	0	0	0	0	0	0	0	0	0	0	0	0	0	0	0	0	0	0	0	0	0	0	0	0	0	0	0	0	0	0	0
0	0	0	0	0	0	0	0	0	0	0	0	0	0	0	0	0	0	0	0	0	0	0	0	0	0	0	0	0	0	0	0	0	0	0	0	0	0	0	0	0	0	0	0	0	0	0	0	0	0
0	0	0	0	0	0	0	0	0	0	0	0	0	0	0	0	0	0	0	0	0	0	0	0	0	0	0	0	0	0	0	0	0	0	0	0	0	0	0	0	0	0	0	0	0	0	0	0	0	0
0	0	0	0	0	0	0	0	0	0	0	0	0	0	0	0	0	0	0	0	0	0	0	0	0	0	0	0	0	0	0	0	0	0	0	0	0	0	0	0	0	0	0	0	0	0	0	0	0	0
0	0	0	0	0	0	0	0	0	0	0	0	0	0	0	0	0	0	0	0	0	0	0	0	0	0	0	0	0	0	0	0	0	0	0	0	0	0	0	0	0	0	0	0	0	0	0	0	0	0
0	0	0	0	0	0	0	0	0	0	0	0	0	0	0	0	0	0	0	0	0	0	0	0	0	0	0	0	0	0	0	0	0	0	0	0	0	0	0	0	0	0	0	0	0	0	0	0	0	0
0	0	0	0	0	0	0	0	0	0	0	0	0	0	0	0	0	0	0	0	0	0	0	0	0	0	0	0	0	0	0	0	0	0	0	0	0	0	0	0	0	0	0	0	0	0	0	0	0	0
0	0	0	0	0	0	0	0	0	0	0	0	0	0	0	0	0	0	0	0	0	0	0	0	0	0	0	0	0	0	0	0	0	0	0	0	0	0	0	0	0	0	0	0	0	0	0	0	0	0
0	0	0	0	0	0	0	0	0	0	0	0	0	0	0	0	0	0	0	0	0	0	0	0	0	0	0	0	0	0	0	0	0	0	0	0	0	0	0	0	0	0	0	0	0	0	0	0	0	0
0	0	0	0	0	0	0	0	0	0	0	0	0	0	0	0	0	0	0	0	0	0	0	0	0	0	0	0	0	0	0	0	0	0	0	0	0	0	0	0	0	0	0	0	0	0	0	0	0	0
0	0	0	0	0	0	0	0	0	0	0	0	0	0	0	0	0	0	0	0	0	0	0	0	0	0	0	0	0	0	0	0	0	0	0	0	0	0	0	0	0	0	0	0	0	0	0	0	0	0
0	0	0	0	0	0	0	0	0	0	0	0	0	0	0	0	0	0	0	0	0	0	0	0	0	0	0	0	0	0	0	0	0	0	0	0	0	0	0	0	0	0	0	0	0	0	0	0	0	0
0	0	0	0	0	0	0	0	0	0	0	0	0	0	0	0	0	0	0	0	0	0	0	0	0	0	0	0	0	0	0	0	0	0	0	0	0	0	0	0	0	0	0	0	0	0	0	0	0	0
0	0	0	0	0	0	0	0	0	0	0	0	0	0	0	0	0	0	0	0	0	0	0	0	0	0	0	0	0	0	0	0	0	0	0	0	0	0	0	0	0	0	0	0	0	0	0	0	0	0
0	0	0	0	0	0	0	0	0	0	0	0	0	0	0	0	0	0	0	0	0	0	0	0	0	0	0	0	0	0	0	0	0	0	0	0	0	0	0	0	0	0	0	0	0	0	0	0	0	0
0	0	0	0	0	0	0	0	0	0	0	0	0	0	0	0	0	0	0	0	0	0	0	0	0	0	0	0	0	0	0	0	0	0	0	0	0	0	0	0	0	0	0	0	0	0	0	0	0	0
0	0	0	0	0	0	0	0	0	0	0	0	0	0	0	0	0	0	0	0	0	0	0	0	0	0	0	0	0	0	0	0	0	0	0	0	0	0	0	0	0	0	0	0	0	0	0	0	0	0
0	0	0	0	0	0	0	0	0	0	0	0	0	0	0	0	0	0	0	0	0	0	0	0	0	0	0	0	0	0	0	0	0	0	0	0	0	0	0	0	0	0	0	0	0	0	0	0	0	0
0	0	0	0	0	0	0	0	0	0	0	0	0	0	0	0	0	0	0	0	0	0	0	0	0	0	0	0	0	0	0	0	0	0	0	0	0	0	0	0	0	0	0	0	0	0	0	0	0	0
0	0	0	0	0	0	0	0	0	0	0	0	0	0	0	0	0	0	0	0	0	0	0	0	0	0	0	0	0	0	0	0	0	0	0	0	0	0	0	0	0	0	0	0	0	0	0	0	0	0
0	0	0	0	0	0	0	0	0	0	0	0	0	0	0	0	0	0	0	0	0	0	0	0	0	0	0	0	0	0	0	0	0	0	0	0	0	0	0	0	0	0	0	0	0	0	0	0	0	0
0	0	0	0	0	0	0	0	0	0	0	0	0	0	0	0	0	0	0	0	0	0	0	0	0	0	0	0	0	0	0	0	0	0	0	0	0	0	0	0	0	0	0	0	0	0	0	0	0	0
0	0	0	0	0	0	0	0	0	0	0	0	0	0	0	0	0	0	0	0	0	0	0	0	0	0	0	0	0	0	0	0	0	0	0	0	0	0	0	0	0	0	0	0	0	0	0	0	0	0
0	0	0	0	0	0	0	0	0	0	0	0	0	0	0	0	0	0	0	0	0	0	0	0	0	0	0	0	0	0	0	0	0	0	0	0	0	0	0	0	0	0	0	0	0	0	0	0	0	0
0	0	0	0	0	0	0	0	0	0	0	0	0	0	0	0	0	0	0	0	0	0	0	0	0	0	0	0	0	0	0	0	0	0	0	0	0	0	0	0	0	0	0	0	0	0	0	0	0	0
0	0	0	0	0	0	0	0	0	0	0	0	0	0	0	0	0	0	0	0	0	0	0	0	0	0	0	0	0	0	0	0	0	0	0	0	0	0	0	0	0	0	0	0	0	0	0	0	0	0
0	0	0	0	0	0	0	0	0	0	0	0	0	0	0	0	0	0	0	0	0	0	0	0	0	0	0	0	0	0	0	0	0	0	0	0	0	0	0	0	0	0	0	0	0	0	0	0	0	0
0	0	0	0	0	0	0	0	0	0	0	0	0	0	0	0	0	0	0	0	0	0	0	0	0	0	0	0	0	0	0	0	0	0	0	0	0	0	0	0	0	0	0	0	0	0	0	0	0	0
0	0	0	0	0	0	0	0	0	0	0	0	0	0	0	0	0	0	0	0	0	0	0	0	0	0	0	0	0	0	0	0	0	0	0	0	0	0	0	0	0	0	0	0	0	0	0	0	0	0
0	0	0	0	0	0	0	0	0	0	0	0	0	0	0	0	0	0	0	0	0	0	0	0	0	0	0	0	0	0	0	0	0	0	0	0	0	0	0	0	0	0	0	0	0	0	0	0	0	0
0	0	0	0	0	0	0	0	0	0	0	0	0	0	0	0	0	0	0	0	0	0	0	0	0	0	0	0	0	0	0	0	0	0	0	0	0	0	0	0	0	0	0	0	0	0	0	0	0	0
0	0	0	0	0	0	0	0	0	0	0	0	0	0	0	0	0	0	0	0	0	0	0	0	0	0	0	0	0	0	0	0	0	0	0	0	0	0	0	0	0	0	0	0	0	0	0	0	0	0
0	0	0	0	0	0	0	0	0	0	0	0	0	0	0	0	0	0	0	0	0	0	0	0	0	0	0	0	0	0	0	0	0	0	0	0	0	0	0	0	0	0	0	0	0	0	0	0	0	0
0	0	0	0	0	0	0	0	0	0	0	0	0	0	0	0	0	0	0	0	0	0	0	0	0	0	0	0	0	0	0	0	0	0	0	0	0	0	0	0	0	0	0	0	0	0	0	0	0	0
0	0	0	0	0	0	0	0	0	0	0	0	0	0	0	0	0	0	0	0	0	0	0	0	0	0	0	0	0	0	0	0	0	0	0	0	0	0	0	0	0	0	0	0	0	0	0	0	0	0
0	0	0	0	0	0	0	0	0	0	0	0	0	0	0	0	0	0	0	0	0	0	0	0	0	0	0	0	0	0	0	0	0	0	0	0	0	0	0	0	0	0	0	0	0	0	0	0	0	0
0	0	0	0	0	0	0	0	0	0	0	0	0	0	0	0	0	0	0	0	0	0	0	0	0	0	0	0	0	0	0	0	0	0	0	0	0	0	0	0	0	0	0	0	0	0	0	0	0	0
0	0	0	0	0	0	0	0	0	0	0	0	0	0	0	0	0	0	0	0	0	0	0	0	0	0	0	0	0	0	0	0	0	0	0	0	0	0	0	0	0	0	0	0	0	0	0	0	0	0
0	0	0	0	0	0	0	0	0	0	0	0	0	0	0	0	0	0	0	0	0	0	0	0	0	0	0	0	0	0	0	0	0	0	0	0	0	0	0	0	0	0	0	0	0	0	0	0	0	0
0	0	0	0	0	0	0	0	0	0	0	0	0	0	0	0	0	0	0	0	0	0	0	0	0	0	0	0	0	0	0	0	0	0	0	0	0	0	0	0	0	0	0	0	0	0	0	0	0	0
0	0	0	0	0	0	0	0	0	0	0	0	0	0	0	0	0	0	0	0	0	0	0	0	0	0	0	0	0	0	0	0	0	0	0	0	0	0	0	0	0	0	0	0	0	0	0	0	0	0
0	0	0	0	0	0	0	0	0	0	0	0	0	0	0	0	0	0	0	0	0	0	0	0	0	0	0	0	0	0	0	0	0	0	0	0	0	0	0	0	0	0	0	0	0	0	0	0	0	0
0	0	0	0	0	0	0	0	0	0	0	0	0	0	0	0	0	0	0	0	0	0	0	0	0	0	0	0	0	0	0	0	0	0	0	0	0	0	0	0	0	0	0	0	0	0	0	0	0	0
0	0	0	0	0	0	0	0	0	0	0	0	0	0	0	0	0	0	0	0	0	0	0	0	0	0	0	0	0	0	0	0	0	0	0	0	0	0	0	0	0	0	0	0	0	0	0	0	0	0
0	0	0	0	0	0	0	0	0	0	0	0	0	0	0	0	0	0	0	0	0	0	0	0	0	0	0	0	0	0	0	0	0	0	0	0	0	0	0	0	0	0	0	0	0	0	0	0	0	0
0	0	0	0	0	0	0	0	0	0	0	0	0	0	0	0	0	0	0	0	0	0	0	0	0	0	0	0	0	0	0	0	0	0	0	0	0	0	0	0	0	0	0	0	0	0	0	0	0	0
0	0	0	0	0	0	0	0	0	0	0	0	0	0	0	0	0	0	0	0	0	0	0	0	0	0	0	0	0	0	0	0	0	0	0	0	0	0	0	0	0	0	0	0	0	0	0	0	0	0
0	0	0	0	0	0	0	0	0	0	0	0	0	0	0	0	0	0	0	0	0	0	0	0	0	0	0	0	0	0	0	0	0	0	0	0	0	0	0	0	0	0	0	0	0	0	0	0	0	0
0	0	0	0	0	0	0	0	0	0	0	0	0	0	0	0	0	0	0	0	0	0	0	0	0	0	0	0	0	0	0	0	0	0	0	0	0	0	0	0	0	0	0	0	0	0	0	0	0	0
0	0	0	0	0	0	0	0	0	0	0	0	0	0	0	0	0	0	0	0	0	0	0	0	0	0	0	0	0	0	0	0	0	0	0	0	0	0	0	0	0	0	0	0	0	0	0	0	0	0
0	0	0	0	0	0	0	0	0	0	0	0	0	0	0	0	0	0	0	0	0	0	0	0	0	0	0	0	0	0	0	0	0	0	0	0	0	0	0	0	0	0	0	0	0	0	0	0	0	0
0	0	0	0	0	0	0	0	0	0	0	0	0	0	0	0	0	0	0	0	0	0	0	0	0	0	0	0	0	0	0	0	0	0	0	0	0	0	0	0	0	0	0	0	0	0	0	0	0	0
0	0	0	0	0	0	0	0	0	0	0	0	0	0	0	0	0	0	0	0	0	0	0	0	0	0	0	0	0	0	0	0	0	0	0	0	0	0	0	0	0	0	0	0	0	0	0	0	0	0
0	0	0	0	0	0	0	0	0	0	0	0	0	0	0	0	0	0	0	0	0	0	0	0	0	0	0	0	0	0	0	0	0	0	0	0	0	0	0	0	0	0	0	0	0	0	0	0	0	0
0	0	0	0	0	0	0	0	0	0	0	0	0	0	0	0	0	0	0	0	0	0	0	0	0	0	0	0	0	0	0	0	0	0	0	0	0	0	0	0	0	0	0	0	0	0	0	0	0	0
0	0	0	0	0	0	0	0	0	0	0	0	0	0	0	0	0	0	0	0	0	0	0	0	0	0	0	0	0	0	0	0	0	0	0	0	0	0	0	0	0	0	0	0	0	0	0	0	0	0
0	0	0	0	0	0	0	0	0	0	0	0	0	0	0	0	0	0	0	0	0	0	0	0	0	0	0	0	0	0	0	0	0	0	0	0	0	0	0	0	0	0	0	0	0	0	0	0	0	0
0	0	0	0	0	0	0	0	0	0	0	0	0	0	0	0	0	0	0	0	0	0	0	0	0	0	0	0	0	0	0	0	0	0	0	0	0	0	0	0	0	0	0	0	0	0	0	0	0	0
0	0	0	0	0	0	0	0	0	0	0	0	0	0	0	0	0	0	0	0	0	0	0	0	0	0	0	0	0	0	0	0	0	0	0	0	0	0	0	0	0	0	0	0	0	0	0	0	0	0
0	0	0	0	0	0	0	0	0	0	0	0	0	0	0	0	0	0	0	0	0	0	0	0	0	0	0	0	0	0	0	0	0	0	0	0	0	0	0	0	0	0	0	0	0	0	0	0	0	0
0	0	0	0	0	0	0	0	0	0	0	0	0	0	0	0	0	0	0	0	0	0	0	0	0	0	0	0	0	0	0	0	0	0	0	0	0	0	0	0	0	0	0	0	0	0	0	0	0	0
0	0	0	0	0	0	0	0	0	0	0	0	0	0	0	0	0	0	0	0	0	0	0	0	0	0	0	0	0	0	0	0	0	0	0	0	0	0	0	0	0	0	0	0	0	0	0	0	0	0
0	0	0	0	0	0	0	0	0	0	0	0	0	0	0	0	0	0	0	0	0	0	0	0	0	0	0	0	0	0	0	0	0	0	0	0	0	0	0	0	0	0	0	0	0	0	0	0	0	0
0	0	0	0	0	0	0	0	0	0	0	0	0	0	0	0	0	0	0	0	0	0	0	0	0	0	0	0	0	0	0	0	0	0	0	0	0	0	0	0	0	0	0	0	0	0	0	0	0	0
0	0	0	0	0	0	0	0	0	0	0	0	0	0	0	0	0	0	0	0	0	0	0	0	0	0	0	0	0	0	0	0	0	0	0	0	0	0	0	0	0	0	0	0	0	0	0	0	0	0
0	0	0	0	0	0	0	0	0	0	0	0	0	0	0	0	0	0	0	0	0	0	0	0	0	0	0	0	0	0	0	0	0	0	0	0	0	0	0	0	0	0	0	0	0	0	0	0	0	0
0	0	0	0	0	0	0	0	0	0	0	0	0	0	0	0	0	0	0	0	0	0	0	0	0	0	0	0	0	0	0	0	0	0	0	0	0	0	0	0	0	0	0	0	0	0	0	0	0	0
0	0	0	0	0	0	0	0	0	0	0	0	0	0	0	0	0	0	0	0	0	0	0	0	0	0	0	0	0	0	0	0	0	0	0	0	0	0	0	0	0	0	0	0	0	0	0	0	0	0
0	0	0	0	0	0	0	0	0	0	0	0	0	0	0	0	0	0	0	0	0	0	0	0	0	0	0	0	0	0	0	0	0	0	0	0	0	0	0	0	0	0	0	0	0	0	0	0	0	0
0	0	0	0	0	0	0	0	0	0	0	0	0	0	0	0	0	0	0	0	0	0	0	0	0	0	0	0	0	0	0	0	0	0	0	0	0	0	0	0	0	0	0	0	0	0	0	0	0	0
0	0	0	0	0	0	0	0	0	0	0	0	0	0	0	0	0	0	0	0	0	0	0	0	0	0	0	0	0	0	0	0	0	0	0	0	0	0	0	0	0	0	0	0	0	0	0	0	0	0
0	0	0	0	0	0	0	0	0	0	0	0	0	0	0	0	0	0	0	0	0	0	0	0	0	0	0	0	0	0	0	0	0	0	0	0	0	0	0	0	0	0	0	0	0	0	0	0	0	0
0	0	0	0	0	0	0	0	0	0	0	0	0	0	0	0	0	0	0	0	0	0	0	0	0	0	0	0	0	0	0	0	0	0	0	0	0	0	0	0	0	0	0	0	0	0	0	0	0	0
0	0	0	0	0	0	0	0	0	0	0	0	0	0	0	0	0	0	0	0	0	0	0	0	0	0	0	0	0	0	0	0	0	0	0	0	0	0	0	0	0	0	0	0	0	0	0	0	0	0
0	0	0	0	0	0	0	0	0	0	0	0	0	0	0	0	0	0	0	0	0	0	0	0	0	0	0	0	0	0	0	0	0	0	0	0	0	0	0	0	0	0	0	0	0	0	0	0	0	0
0	0	0	0	0	0	0	0	0	0	0	0	0	0	0	0	0	0	0	0	0	0	0	0	0	0	0	0	0	0	0	0	0	0	0	0	0	0	0	0	0	0	0	0	0	0	0	0	0	0
0	0	0	0	0	0	0	0	0	0	0	0	0	0	0	0	0	0	0	0	0	0	0	0	0	0	0	0	0	0	0	0	0	0	0	0	0	0	0	0	0	0	0	0	0	0	0	0	0	0
0	0	0	0	0	0	0	0	0	0	0	0	0	0	0	0	0	0	0	0	0	0	0	0	0	0	0	0	0	0	0	0	0	0	0	0	0	0	0	0	0	0	0	0	0	0	0	0	0	0
0	0	0	0	0	0	0	0	0	0	0	0	0	0	0	0	0	0	0	0	0	0	0	0	0	0	0	0	0	0	0	0	0	0	0	0	0	0	0	0	0	0	0	0	0	0	0	0	0	0
0	0	0	0	0	0	0	0	0	0	0	0	0	0	0	0	0	0	0	0	0	0	0	0	0	0	0	0	0	0	0	0	0	0	0	0	0	0	0	0	0	0	0	0	0	0	0	0	0	0
0	0	0	0	0	0	0	0	0	0	0	0	0	0	0	0	0	0	0	0	0	0	0	0	0	0	0	0	0	0	0	0	0	0	0	0	0	0	0	0	0	0	0	0	0	0	0	0	0	0
0	0	0	0	0	0	0	0	0	0	0	0	0	0	0	0	0	0	0	0	0	0	0	0	0	0	0	0	0	0	0	0	0	0	0	0	0	0	0	0	0	0	0	0	0	0	0	0	0	0
0	0	0	0	0	0	0	0	0	0	0	0	0	0	0	0	0	0	0	0	0	0	0	0	0	0	0	0	0	0	0	0	0	0	0	0	0	0	0	0	0	0	0	0	0	0	0	0	0	0
0	0	0	0	0	0	0	0	0	0	0	0	0	0	0	0	0	0	0	0	0	0	0	0	0	0	0	0	0	0	0	0	0	0	0	0	0	0	0	0	0	0	0	0	0	0	0	0	0	0
0	0	0	0	0	0	0	0	0	0	0	0	0	0	0	0	0	0	0	0	0	0	0	0	0	0	0	0	0	0	0	0	0	0	0	0	0	0	0	0	0	0	0	0	0	0	0	0	0	0
0	0	0	0	0	0	0	0	0	0	0	0	0	0	0	0	0	0	0	0	0	0	0	0	0	0	0	0	0	0	0	0	0	0	0	0	0	0	0	0	0	0	0	0	0	0	0	0	0	0
0	0	0	0	0	0	0	0	0	0	0	0	0	0	0	0	0	0	0	0	0	0	0	0	0	0	0	0	0	0	0	0	0	0	0	0	0	0	0	0	0	0	0	0	0	0	0	0	0	0
0	0	0	0	0	0	0	0	0	0	0	0	0	0	0	0	0	0	0	0	0	0	0	0	0	0	0	0	0	0	0	0	0	0	0	0	0	0	0	0	0	0	0	0	0	0	0	0	0	0
0	0	0	0	0	0	0	0	0	0	0	0	0	0	0	0	0	0	0	0	0	0	0	0	0	0	0	0	0	0	0	0	0	0	0	0	0	0	0	0	0	0	0	0	0	0	0	0	0	0
0	0	0	0	0	0	0	0	0	0	0	0	0	0	0	0	0	0	0	0	0	0	0	0	0	0	0	0	0	0	0	0	0	0	0	0	0	0	0	0	0	0	0	0	0	0	0	0	0	0
0	0	0	0	0	0	0	0	0	0	0	0	0	0	0	0	0	0	0	0	0	0	0	0	0	0	0	0	0	0	0	0	0	0	0	0	0	0	0	0	0	0	0	0	0	0	0	0	0	0
0	0	0	0	0	0	0	0	0	0	0	0	0	0	0	0	0	0	0	0	0	0	0	0	0	0	0	0	0	0	0	0	0	0	0	0	0	0	0	0	0	0	0	0	0	0	0	0	0	0
0	0	0	0	0	0	0	0	0	0	0	0	0	0	0	0	0	0	0	0	0	0	0	0	0	0	0	0	0	0	0	0	0	0	0	0	0	0	0	0	0	0	0	0	0	0	0	0	0	0
0	0	0	0	0	0	0	0	0	0	0	0	0	0	0	0	0	0	0	0	0	0	0	0	0	0	0	0	0	0	0	0	0	0	0	0	0	0	0	0	0	0	0	0	0	0	0	0	0	0
0	0	0	0	0	0	0	0	0	0	0	0	0	0	0	0	0	0	0	0	0	0	0	0	0	0	0	0	0	0	0	0	0	0	0	0	0	0	0	0	0	0	0	0	0	0	0	0	0	0
0	0	0	0	0	0	0	0	0	0	0	0	0	0	0	0	0	0	0	0	0	0	0	0	0	0	0	0	0	0	0	0	0	0	0	0	0	0	0	0	0	0	0	0	0	0	0	0	0	0
0	0	0	0	0	0	0	0	0	0	0	0	0	0	0	0	0	0	0	0	0	0	0	0	0	0	0	0	0	0	0	0	0	0	0	0	0	0	0	0	0	0	0	0	0	0	0	0	0	0
0	0	0	0	0	0	0	0	0	0	0	0	0	0	0	0	0	0	0	0	0	0	0	0	0	0	0	0	0	0	0	0	0	0	0	0	0	0	0	0	0	0	0	0	0	0	0	0	0	0
0	0	0	0	0	0	0	0	0	0	0	0	0	0	0	0	0	0	0	0	0	0	0	0	0	0	0	0	0	0	0	0	0	0	0	0	0	0	0	0	0	0	0	0	0	0	0	0	0	0
0	0	0	0	0	0	0	0	0	0	0	0	0	0	0	0	0	0	0	0	0	0	0	0	0	0	0	0	0	0	0	0	0	0	0	0	0	0	0	0	0	0	0	0	0	0	0	0	0	0
0	0	0	0	0	0	0	0	0	0	0	0	0	0	0	0	0	0	0	0	0	0	0	0	0	0	0	0	0	0	0	0	0	0	0	0	0	0	0	0	0	0	0	0	0	0	0	0	0	0
0	0	0	0	0	0	0	0	0	0	0	0	0	0	0	0	0	0	0	0	0	0	0	0	0	0	0	0	0	0	0	0	0	0	0	0	0	0	0	0	0	0	0	0	0	0	0	0	0	0
0	0	0	0	0	0	0	0	0	0	0	0	0	0	0	0	0	0	0	0	0	0	0	0	0	0	0	0	0	0	0	0	0	0	0	0	0	0	0	0	0	0	0	0	0	0	0	0	0	0
0	0	0	0	0	0	0	0	0	0	0	0	0	0	0	0	0	0	0	0	0	0	0	0	0	0	0	0	0	0	0	0	0	0	0	0	0	0	0	0	0	0	0	0	0	0	0	0	0	0
0	0	0	0	0	0	0	0	0	0	0	0	0	0	0	0	0	0	0	0	0	0	0	0	0	0	0	0	0	0	0	0	0	0	0	0	0	0	0	0	0	0	0	0	0	0	0	0	0	0
0	0	0	0	0	0	0	0	0	0	0	0	0	0	0	0	0	0	0	0	0	0	0	0	0	0	0	0	0	0	0	0	0	0	0	0	0	0	0	0	0	0	0	0	0	0	0	0	0	0
0	0	0	0	0	0	0	0	0	0	0	0	0	0	0	0	0	0	0	0	0	0	0	0	0	0	0	0	0	0	0	0	0	0	0	0	0	0	0	0	0	0	0	0	0	0	0	0	0	0
0	0	0	0	0	0	0	0	0	0	0	0	0	0	0	0	0	0	0	0	0	0	0	0	0	0	0	0	0	0	0	0	0	0	0	0	0	0	0	0	0	0	0	0	0	0	0	0	0	0
0	0	0	0	0	0	0	0	0	0	0	0	0	0	0	0	0	0	0	0	0	0	0	0	0	0	0	0	0	0	0	0	0	0	0	0	0	0	0	0	0	0	0	0	0	0	0	0	0	0
0	0	0	0	0	0	0	0	0	0	0	0	0	0	0	0	0	0	0	0	0	0	0	0	0	0	0	0	0	0	0	0	0	0	0	0	0	0	0	0	0	0	0	0	0	0	0	0	0	0
0	0	0	0	0	0	0	0	0	0	0	0	0	0	0	0	0	0	0	0	0	0	0	0	0	0	0	0	0	0	0	0	0	0	0	0	0	0	0	0	0	0	0	0	0	0	0	0	0	0
0	0	0	0	0	0	0	0	0	0	0	0	0	0	0	0	0	0	0	0	0	0	0	0	0	0	0	0	0	0	0	0	0	0	0	0	0	0	0	0	0	0	0	0	0	0	0	0	0	0
0	0	0	0	0	0	0	0	0	0	0	0	0	0	0	0	0	0	0	0	0	0	0	0	0	0	0	0	0	0	0	0	0	0	0	0	0	0	0	0	0	0	0	0	0	0	0	0	0	0
0	0	0	0	0	0	0	0	0	0	0	0	0	0	0	0	0	0	0	0	0	0	0	0	0	0	0	0	0	0	0	0	0	0	0	0	0	0	0	0	0	0	0	0	0	0	0	0	0	0
0	0	0	0	0	0	0	0	0	0	0	0	0	0	0	0	0	0	0	0	0	0	0	0	0	0	0	0	0	0	0	0	0	0	0	0	0	0	0	0	0	0	0	0	0	0	0	0	0	0
0	0	0	0	0	0	0	0	0	0	0	0	0	0	0	0	0	0	0	0	0	0	0	0	0	0	0	0	0	0	0	0	0	0	0	0	0	0	0	0	0	0	0	0	0	0	0	0	0	0
0	0	0	0	0	0	0	0	0	0	0	0	0	0	0	0	0	0	0	0	0	0	0	0	0	0	0	0	0	0	0	0	0	0	0	0	0	0	0	0	0	0	0	0	0	0	0	0	0	0
0	0	0	0	0	0	0	0	0	0	0	0	0	0	0	0	0	0	0	0	0	0	0	0	0	0	0	0	0	0	0	0	0	0	0	0	0	0	0	0	0	0	0	0	0	0	0	0	0	0
0	0	0	0	0	0	0	0	0	0	0	0	0	0	0	0	0	0	0	0	0	0	0	0	0	0	0	0	0	0	0	0	0	0	0	0	0	0	0	0	0	0	0	0	0	0	0	0	0	0
0	0	0	0	0	0	0	0	0	0	0	0	0	0	0	0	0	0	0	0	0	0	0	0	0	0	0	0	0	0	0	0	0	0	0	0	0	0	0	0	0	0	0	0	0	0	0	0	0	0
0	0	0	0	0	0	0	0	0	0	0	0	0	0	0	0	0	0	0	0	0	0	0	0	0	0	0	0	0	0	0	0	0	0	0	0	0	0	0	0	0	0	0	0	0	0	0	0	0	0
0	0	0	0	0	0	0	0	0	0	0	0	0	0	0	0	0	0	0	0	0	0	0	0	0	0	0	0	0	0	0	0	0	0	0	0	0	0	0	0	0	0	0	0	0	0	0	0	0	0
0	0	0	0	0	0	0	0	0	0	0	0	0	0	0	0	0	0	0	0	0	0	0	0	0	0	0	0	0	0	0	0	0	0	0	0	0	0	0	0	0	0	0	0	0	0	0	0	0	0
0	0	0	0	0	0	0	0	0	0	0	0	0	0	0	0	0	0	0	0	0	0	0	0	0	0	0	0	0	0	0	0	0	0	0	0	0	0	0	0	0	0	0	0	0	0	0	0	0	0
0	0	0	0	0	0	0	0	0	0	0	0	0	0	0	0	0	0	0	0	0	0	0	0	0	0	0	0	0	0	0	0	0	0	0	0	0	0	0	0	0	0	0	0	0	0	0	0	0	0
0	0	0	0	0	0	0	0	0	0	0	0	0	0	0	0	0	0	0	0	0	0	0	0	0	0	0	0	0	0	0	0	0	0	0	0	0	0	0	0	0	0	0	0	0	0	0	0	0	0
0	0	0	0	0	0	0	0	0	0	0	0	0	0	0	0	0	0	0	0	0	0	0	0	0	0	0	0	0	0	0	0	0	0	0	0	0	0	0	0	0	0	0	0	0	0	0	0	0	0
0	0	0	0	0	0	0	0	0	0	0	0	0	0	0	0	0	0	0	0	0	0	0	0	0	0	0	0	0	0	0	0	0	0	0	0	0	0	0	0	0	0	0	0	0	0	0	0	0	0
0	0	0	0	0	0	0	0	0	0	0	0	0	0	0	0	0	0	0	0	0	0	0	0	0	0	0	0	0	0	0	0	0	0	0	0	0	0	0	0	0	0	0	0	0	0	0	0	0	0
0	0	0	0	0	0	0	0	0	0	0	0	0	0	0	0	0	0	0	0	0	0	0	0	0	0	0	0	0	0	0	0	0	0	0	0	0	0	0	0	0	0	0	0	0	0	0	0	0	0
0	0	0	0	0	0	0	0	0	0	0	0	0	0	0	0	0	0	0	0	0	0	0	0	0	0	0	0	0	0	0	0	0	0	0	0	0	0	0	0	0	0	0	0	0	0	0	0	0	0
0	0	0	0	0	0	0	0	0	0	0	0	0	0	0	0	0	0	0	0	0	0	0	0	0	0	0	0	0	0	0	0	0	0	0	0	0	0	0	0	0	0	0	0	0	0	0	0	0	0
0	0	0	0	0	0	0	0	0	0	0	0	0	0	0	0	0	0	0	0	0	0	0	0	0	0	0	0	0	0	0	0	0	0	0	0	0	0	0	0	0	0	0	0	0	0	0	0	0	0
0	0	0	0	0	0	0	0	0	0	0	0	0	0	0	0	0	0	0	0	0	0	0	0	0	0	0	0	0	0	0	0	0	0	0	0	0	0	0	0	0	0	0	0	0	0	0	0	0	0
0	0	0	0	0	0	0	0	0	0	0	0	0	0	0	0	0	0	0	0	0	0	0	0	0	0	0	0	0	0	0	0	0	0	0	0	0	0	0	0	0	0	0	0	0	0	0	0	0	0
0	0	0	0	0	0	0	0	0	0	0	0	0	0	0	0	0	0	0	0	0	0	0	0	0	0	0	0	0	0	0	0	0	0	0	0	0	0	0	0	0	0	0	0	0	0	0	0	0	0
0	0	0	0	0	0	0	0	0	0	0	0	0	0	0	0	0	0	0	0	0	0	0	0	0	0	0	0	0	0	0	0	0	0	0	0	0	0	0	0	0	0	0	0	0	0	0	0	0	0
0	0	0	0	0	0	0	0	0	0	0	0	0	0	0	0	0	0	0	0	0	0	0	0	0	0	0	0	0	0	0	0	0	0	0	0	0	0	0	0	0	0	0	0	0	0	0	0	0	0
0	0	0	0	0	0	0	0	0	0	0	0	0	0	0	0	0	0	0	0	0	0	0	0	0	0	0	0	0	0	0	0	0	0	0	0	0	0	0	0	0	0	0	0	0	0	0	0	0	0
0	0	0	0	0	0	0	0	0	0	0	0	0	0	0	0	0	0	0	0	0	0	0	0	0	0	0	0	0	0	0	0	0	0	0	0	0	0	0	0	0	0	0	0	0	0	0	0	0	0
0	0	0	0	0	0	0	0	0	0	0	0	0	0	0	0	0	0	0	0	0	0	0	0	0	0	0	0	0	0	0	0	0	0	0	0	0	0	0	0	0	0	0	0	0	0	0	0	0	0
0	0	0	0	0	0	0	0	0	0	0	0	0	0	0	0	0	0	0	0	0	0	0	0	0	0	0	0	0	0	0	0	0	0	0	0	0	0	0	0	0	0	0	0	0	0	0	0	0	0
0	0	0	0	0	0	0	0	0	0	0	0	0	0	0	0	0	0	0	0	0	0	0	0	0	0	0	0	0	0	0	0	0	0	0	0	0	0	0	0	0	0	0	0	0	0	0	0	0	0
0	0	0	0	0	0	0	0	0	0	0	0	0	0	0	0	0	0	0	0	0	0	0	0	0	0	0	0	0	0	0	0	0	0	0	0	0	0	0	0	0	0	0	0	0	0	0	0	0	0
0	0	0	0	0	0	0	0	0	0	0	0	0	0	0	0	0	0	0	0	0	0	0	0	0	0	0	0	0	0	0	0	0	0	0	0	0	0	0	0	0	0	0	0	0	0	0	0	0	0
0	0	0	0	0	0	0	0	0	0	0	0	0	0	0	0	0	0	0	0	0	0	0	0	0	0	0	0	0	0	0	0	0	0	0	0	0	0	0	0	0	0	0	0	0	0	0	0	0	0
0	0	0	0	0	0	0	0	0	0	0	0	0	0	0	0	0	0	0	0	0	0	0	0	0	0	0	0	0	0	0	0	0	0	0	0	0	0	0	0	0	0	0	0	0	0	0	0	0	0
0	0	0	0	0	0	0	0	0	0	0	0	0	0	0	0	0	0	0	0	0	0	0	0	0	0	0	0	0	0	0	0	0	0	0	0	0	0	0	0	0	0	0	0	0	0	0	0	0	0
0	0	0	0	0	0	0	0	0	0	0	0	0	0	0	0	0	0	0	0	0	0	0	0	0	0	0	0	0	0	0	0	0	0	0	0	0	0	0	0	0	0	0	0	0	0	0	0	0	0
0	0	0	0	0	0	0	0	0	0	0	0	0	0	0	0	0	0	0	0	0	0	0	0	0	0	0	0	0	0	0	0	0	0	0	0	0	0	0	0	0	0	0	0	0	0	0	0	0	0
0	0	0	0	0	0	0	0	0	0	0	0	0	0	0	0	0	0	0	0	0	0	0	0	0	0	0	0	0	0	0	0	0	0	0	0	0	0	0	0	0	0	0	0	0	0	0	0	0	0
0	0	0	0	0	0	0	0	0	0	0	0	0	0	0	0	0	0	0	0	0	0	0	0	0	0	0	0	0	0	0	0	0	0	0	0	0	0	0	0	0	0	0	0	0	0	0	0	0	0
0	0	0	0	0	0	0	0	0	0	0	0	0	0	0	0	0	0	0	0	0	0	0	0	0	0	0	0	0	0	0	0	0	0	0	0	0	0	0	0	0	0	0	0	0	0	0	0	0	0
0	0	0	0	0	0	0	0	0	0	0	0	0	0	0	0	0	0	0	0	0	0	0	0	0	0	0	0	0	0	0	0	0	0	0	0	0	0	0	0	0	0	0	0	0	0	0	0	0	0
0	0	0	0	0	0	0	0	0	0	0	0	0	0	0	0	0	0	0	0	0	0	0	0	0	0	0	0	0	0	0	0	0	0	0	0	0	0	0	0	0	0	0	0	0	0	0	0	0	0
0	0	0	0	0	0	0	0	0	0	0	0	0	0	0	0	0	0	0	0	0	0	0	0	0	0	0	0	0	0	0	0	0	0	0	0	0	0	0	0	0	0	0	0	0	0	0	0	0	0
0	0	0	0	0	0	0	0	0	0	0	0	0	0	0	0	0	0	0	0	0	0	0	0	0	0	0	0	0	0	0	0	0	0	0	0	0	0	0	0	0	0	0	0	0	0	0	0	0	0
0	0	0	0	0	0	0	0	0	0	0	0	0	0	0	0	0	0	0	0	0	0	0	0	0	0	0	0	0	0	0	0	0	0	0	0	0	0	0	0	0	0	0	0	0	0	0	0	0	0
0	0	0	0	0	0	0	0	0	0	0	0	0	0	0	0	0	0	0	0	0	0	0	0	0	0	0	0	0	0	0	0	0	0	0	0	0	0	0	0	0	0	0	0	0	0	0	0	0	0
0	0	0	0	0	0	0	0	0	0	0	0	0	0	0	0	0	0	0	0	0	0	0	0	0	0	0	0	0	0	0	0	0	0	0	0	0	0	0	0	0	0	0	0	0	0	0	0	0	0
0	0	0	0	0	0	0	0	0	0	0	0	0	0	0	0	0	0	0	0	0	0	0	0	0	0	0	0	0	0	0	0	0	0	0	0	0	0	0	0	0	0	0	0	0	0	0	0	0	0
0	0	0	0	0	0	0	0	0	0	0	0	0	0	0	0	0	0	0	0	0	0	0	0	0	0	0	0	0	0	0	0	0	0	0	0	0	0	0	0	0	0	0	0	0	0	0	0	0	0
0	0	0	0	0	0	0	0	0	0	0	0	0	0	0	0	0	0	0	0	0	0	0	0	0	0	0	0	0	0	0	0	0	0	0	0	0	0	0	0	0	0	0	0	0	0	0	0	0	0
0	0	0	0	0	0	0	0	0	0	0	0	0	0	0	0	0	0	0	0	0	0	0	0	0	0	0	0	0	0	0	0	0	0	0	0	0	0	0	0	0	0	0	0	0	0	0	0	0	0
0	0	0	0	0	0	0	0	0	0	0	0	0	0	0	0	0	0	0	0	0	0	0	0	0	0	0	0	0	0	0	0	0	0	0	0	0	0	0	0	0	0	0	0	0	0	0	0	0	0
0	0	0	0	0	0	0	0	0	0	0	0	0	0	0	0	0	0	0	0	0	0	0	0	0	0	0	0	0	0	0	0	0	0	0	0	0	0	0	0	0	0	0	0	0	0	0	0	0	0
0	0	0	0	0	0	0	0	0	0	0	0	0	0	0	0	0	0	0	0	0	0	0	0	0	0	0	0	0	0	0	0	0	0	0	0	0	0	0	0	0	0	0	0	0	0	0	0	0	0
0	0	0	0	0	0	0	0	0	0	0	0	0	0	0	0	0	0	0	0	0	0	0	0	0	0	0	0	0	0	0	0	0	0	0	0	0	0	0	0	0	0	0	0	0	0	0	0	0	0
0	0	0	0	0	0	0	0	0	0	0	0	0	0	0	0	0	0	0	0	0	0	0	0	0	0	0	0	0	0	0	0	0	0	0	0	0	0	0	0	0	0	0	0	0	0	0	0	0	0
0	0	0	0	0	0	0	0	0	0	0	0	0	0	0	0	0	0	0	0	0	0	0	0	0	0	0	0	0	0	0	0	0	0	0	0	0	0	0	0	0	0	0	0	0	0	0	0	0	0
0	0	0	0	0	0	0	0	0	0	0	0	0	0	0	0	0	0	0	0	0	0	0	0	0	0	0	0	0	0	0	0	0	0	0	0	0	0	0	0	0	0	0	0	0	0	0	0	0	0
0	0	0	0	0	0	0	0	0	0	0	0	0	0	0	0	0	0	0	0	0	0	0	0	0	0	0	0	0	0	0	0	0	0	0	0	0	0	0	0	0	0	0	0	0	0	0	0	0	0
0	0	0	0	0	0	0	0	0	0	0	0	0	0	0	0	0	0	0	0	0	0	0	0	0	0	0	0	0	0	0	0	0	0	0	0	0	0	0	0	0	0	0	0	0	0	0	0	0	0
0	0	0	0	0	0	0	0	0	0	0	0	0	0	0	0	0	0	0	0	0	0	0	0	0	0	0	0	0	0	0	0	0	0	0	0	0	0	0	0	0	0	0	0	0	0	0	0	0	0
0	0	0	0	0	0	0	0	0	0	0	0	0	0	0	0	0	0	0	0	0	0	0	0	0	0	0	0	0	0	0	0	0	0	0	0	0	0	0	0	0	0	0	0	0	0	0	0	0	0
0	0	0	0	0	0	0	0	0	0	0	0	0	0	0	0	0	0	0	0	0	0	0	0	0	0	0	0	0	0	0	0	0	0	0	0	0	0	0	0	0	0	0	0	0	0	0	0	0	0
0	0	0	0	0	0	0	0	0	0	0	0	0	0	0	0	0	0	0	0	0	0	0	0	0	0	0	0	0	0	0	0	0	0	0	0	0	0	0	0	0	0	0	0	0	0	0	0	0	0
0	0	0	0	0	0	0	0	0	0	0	0	0	0	0	0	0	0	0	0	0	0	0	0	0	0	0	0	0	0	0	0	0	0	0	0	0	0	0	0	0	0	0	0	0	0	0	0	0	0
0	0	0	0	0	0	0	0	0	0	0	0	0	0	0	0	0	0	0	0	0	0	0	0	0	0	0	0	0	0	0	0	0	0	0	0	0	0	0	0	0	0	0	0	0	0	0	0	0	0
0	0	0	0	0	0	0	0	0	0	0	0	0	0	0	0	0	0	0	0	0	0	0	0	0	0	0	0	0	0	0	0	0	0	0	0	0	0	0	0	0	0	0	0	0	0	0	0	0	0
0	0	0	0	0	0	0	0	0	0	0	0	0	0	0	0	0	0	0	0	0	0	0	0	0	0	0	0	0	0	0	0	0	0	0	0	0	0	0	0	0	0	0	0	0	0	0	0	0	0
0	0	0	0	0	0	0	0	0	0	0	0	0	0	0	0	0	0	0	0	0	0	0	0	0	0	0	0	0	0	0	0	0	0	0	0	0	0	0	0	0	0	0	0	0	0	0	0	0	0
0	0	0	0	0	0	0	0	0	0	0	0	0	0	0	0	0	0	0	0	0	0	0	0	0	0	0	0	0	0	0	0	0	0	0	0	0	0	0	0	0	0	0	0	0	0	0	0	0	0
0	0	0	0	0	0	0	0	0	0	0	0	0	0	0	0	0	0	0	0	0	0	0	0	0	0	0	0	0	0	0	0	0	0	0	0	0	0	0	0	0	0	0	0	0	0	0	0	0	0
0	0	0	0	0	0	0	0	0	0	0	0	0	0	0	0	0	0	0	0	0	0	0	0	0	0	0	0	0	0	0	0	0	0	0	0	0	0	0	0	0	0	0	0	0	0	0	0	0	0
0	0	0	0	0	0	0	0	0	0	0	0	0	0	0	0	0	0	0	0	0	0	0	0	0	0	0	0	0	0	0	0	0	0	0	0	0	0	0	0	0	0	0	0	0	0	0	0	0	0
0	0	0	0	0	0	0	0	0	0	0	0	0	0	0	0	0	0	0	0	0	0	0	0	0	0	0	0	0	0	0	0	0	0	0	0	0	0	0	0	0	0	0	0	0	0	0	0	0	0
0	0	0	0	0	0	0	0	0	0	0	0	0	0	0	0	0	0	0	0	0	0	0	0	0	0	0	0	0	0	0	0	0	0	0	0	0	0	0	0	0	0	0	0	0	0	0	0	0	0
0	0	0	0	0	0	0	0	0	0	0	0	0	0	0	0	0	0	0	0	0	0	0	0	0	0	0	0	0	0	0	0	0	0	0	0	0	0	0	0	0	0	0	0	0	0	0	0	0	0
0	0	0	0	0	0	0	0	0	0	0	0	0	0	0	0	0	0	0	0	0	0	0	0	0	0	0	0	0	0	0	0	0	0	0	0	0	0	0	0	0	0	0	0	0	0	0	0	0	0
0	0	0	0	0	0	0	0	0	0	0	0	0	0	0	0	0	0	0	0	0	0	0	0	0	0	0	0	0	0	0	0	0	0	0	0	0	0	0	0	0	0	0	0	0	0	0	0	0	0
0	0	0	0	0	0	0	0	0	0	0	0	0	0	0	0	0	0	0	0	0	0	0	0	0	0	0	0	0	0	0	0	0	0	0	0	0	0	0	0	0	0	0	0	0	0	0	0	0	0
0	0	0	0	0	0	0	0	0	0	0	0	0	0	0	0	0	0	0	0	0	0	0	0	0	0	0	0	0	0	0	0	0	0	0	0	0	0	0	0	0	0	0	0	0	0	0	0	0	0
0	0	0	0	0	0	0	0	0	0	0	0	0	0	0	0	0	0	0	0	0	0	0	0	0	0	0	0	0	0	0	0	0	0	0	0	0	0	0	0	0	0	0	0	0	0	0	0	0	0
0	0	0	0	0	0	0	0	0	0	0	0	0	0	0	0	0	0	0	0	0	0	0	0	0	0	0	0	0	0	0	0	0	0	0	0	0	0	0	0	0	0	0	0	0	0	0	0	0	0
0	0	0	0	0	0	0	0	0	0	0	0	0	0	0	0	0	0	0	0	0	0	0	0	0	0	0	0	0	0	0	0	0	0	0	0	0	0	0	0	0	0	0	0	0	0	0	0	0	0
0	0	0	0	0	0	0	0	0	0	0	0	0	0	0	0	0	0	0	0	0	0	0	0	0	0	0	0	0	0	0	0	0	0	0	0	0	0	0	0	0	0	0	0	0	0	0	0	0	0
0	0	0	0	0	0	0	0	0	0	0	0	0	0	0	0	0	0	0	0	0	0	0	0	0	0	0	0	0	0	0	0	0	0	0	0	0	0	0	0	0	0	0	0	0	0	0	0	0	0
0	0	0	0	0	0	0	0	0	0	0	0	0	0	0	0	0	0	0	0	0	0	0	0	0	0	0	0	0	0	0	0	0	0	0	0	0	0	0	0	0	0	0	0	0	0	0	0	0	0
0	0	0	0	0	0	0	0	0	0	0	0	0	0	0	0	0	0	0	0	0	0	0	0	0	0	0	0	0	0	0	0	0	0	0	0	0	0	0	0	0	0	0	0	0	0	0	0	0	0
0	0	0	0	0	0	0	0	0	0	0	0	0	0	0	0	0	0	0	0	0	0	0	0	0	0	0	0	0	0	0	0	0	0	0	0	0	0	0	0	0	0	0	0	0	0	0	0	0	0
0	0	0	0	0	0	0	0	0	0	0	0	0	0	0	0	0	0	0	0	0	0	0	0	0	0	0	0	0	0	0	0	0	0	0	0	0	0	0	0	0	0	0	0	0	0	0	0	0	0
0	0	0	0	0	0	0	0	0	0	0	0	0	0	0	0	0	0	0	0	0	0	0	0	0	0	0	0	0	0	0	0	0	0	0	0	0	0	0	0	0	0	0	0	0	0	0	0	0	0
0	0	0	0	0	0	0	0	0	0	0	0	0	0	0	0	0	0	0	0	0	0	0	0	0	0	0	0	0	0	0	0	0	0	0	0	0	0	0	0	0	0	0	0	0	0	0	0	0	0
0	0	0	0	0	0	0	0	0	0	0	0	0	0	0	0	0	0	0	0	0	0	0	0	0	0	0	0	0	0	0	0	0	0	0	0	0	0	0	0	0	0	0	0	0	0	0	0	0	0
0	0	0	0	0	0	0	0	0	0	0	0	0	0	0	0	0	0	0	0	0	0	0	0	0	0	0	0	0	0	0	0	0	0	0	0	0	0	0	0	0	0	0	0	0	0	0	0	0	0
0	0	0	0	0	0	0	0	0	0	0	0	0	0	0	0	0	0	0	0	0	0	0	0	0	0	0	0	0	0	0	0	0	0	0	0	0	0	0	0	0	0	0	0	0	0	0	0	0	0
0	0	0	0	0	0	0	0	0	0	0	0	0	0	0	0	0	0	0	0	0	0	0	0	0	0	0	0	0	0	0	0	0	0	0	0	0	0	0	0	0	0	0	0	0	0	0	0	0	0
0	0	0	0	0	0	0	0	0	0	0	0	0	0	0	0	0	0	0	0	0	0	0	0	0	0	0	0	0	0	0	0	0	0	0	0	0	0	0	0	0	0	0	0	0	0	0	0	0	0
0	0	0	0	0	0	0	0	0	0	0	0	0	0	0	0	0	0	0	0	0	0	0	0	0	0	0	0	0	0	0	0	0	0	0	0	0	0	0	0	0	0	0	0	0	0	0	0	0	0
0	0	0	0	0	0	0	0	0	0	0	0	0	0	0	0	0	0	0	0	0	0	0	0	0	0	0	0	0	0	0	0	0	0	0	0	0	0	0	0	0	0	0	0	0	0	0	0	0	0
0	0	0	0	0	0	0	0	0	0	0	0	0	0	0	0	0	0	0	0	0	0	0	0	0	0	0	0	0	0	0	0	0	0	0	0	0	0	0	0	0	0	0	0	0	0	0	0	0	0
0	0	0	0	0	0	0	0	0	0	0	0	0	0	0	0	0	0	0	0	0	0	0	0	0	0	0	0	0	0	0	0	0	0	0	0	0	0	0	0	0	0	0	0	0	0	0	0	0	0
0	0	0	0	0	0	0	0	0	0	0	0	0	0	0	0	0	0	0	0	0	0	0	0	0	0	0	0	0	0	0	0	0	0	0	0	0	0	0	0	0	0	0	0	0	0	0	0	0	0
0	0	0	0	0	0	0	0	0	0	0	0	0	0	0	0	0	0	0	0	0	0	0	0	0	0	0	0	0	0	0	0	0	0	0	0	0	0	0	0	0	0	0	0	0	0	0	0	0	0
0	0	0	0	0	0	0	0	0	0	0	0	0	0	0	0	0	0	0	0	0	0	0	0	0	0	0	0	0	0	0	0	0	0	0	0	0	0	0	0	0	0	0	0	0	0	0	0	0	0
0	0	0	0	0	0	0	0	0	0	0	0	0	0	0	0	0	0	0	0	0	0	0	0	0	0	0	0	0	0	0	0	0	0	0	0	0	0	0	0	0	0	0	0	0	0	0	0	0	0
0	0	0	0	0	0	0	0	0	0	0	0	0	0	0	0	0	0	0	0	0	0	0	0	0	0	0	0	0	0	0	0	0	0	0	0	0	0	0	0	0	0	0	0	0	0	0	0	0	0
0	0	0	0	0	0	0	0	0	0	0	0	0	0	0	0	0	0	0	0	0	0	0	0	0	0	0	0	0	0	0	0	0	0	0	0	0	0	0	0	0	0	0	0	0	0	0	0	0	0
0	0	0	0	0	0	0	0	0	0	0	0	0	0	0	0	0	0	0	0	0	0	0	0	0	0	0	0	0	0	0	0	0	0	0	0	0	0	0	0	0	0	0	0	0	0	0	0	0	0
0	0	0	0	0	0	0	0	0	0	0	0	0	0	0	0	0	0	0	0	0	0	0	0	0	0	0	0	0	0	0	0	0	0	0	0	0	0	0	0	0	0	0	0	0	0	0	0	0	0
0	0	0	0	0	0	0	0	0	0	0	0	0	0	0	0	0	0	0	0	0	0	0	0	0	0	0	0	0	0	0	0	0	0	0	0	0	0	0	0	0	0	0	0	0	0	0	0	0	0
0	0	0	0	0	0	0	0	0	0	0	0	0	0	0	0	0	0	0	0	0	0	0	0	0	0	0	0	0	0	0	0	0	0	0	0	0	0	0	0	0	0	0	0	0	0	0	0	0	0
0	0	0	0	0	0	0	0	0	0	0	0	0	0	0	0	0	0	0	0	0	0	0	0	0	0	0	0	0	0	0	0	0	0	0	0	0	0	0	0	0	0	0	0	0	0	0	0	0	0
0	0	0	0	0	0	0	0	0	0	0	0	0	0	0	0	0	0	0	0	0	0	0	0	0	0	0	0	0	0	0	0	0	0	0	0	0	0	0	0	0	0	0	0	0	0	0	0	0	0
0	0	0	0	0	0	0	0	0	0	0	0	0	0	0	0	0	0	0	0	0	0	0	0	0	0	0	0	0	0	0	0	0	0	0	0	0	0	0	0	0	0	0	0	0	0	0	0	0	0
0	0	0	0	0	0	0	0	0	0	0	0	0	0	0	0	0	0	0	0	0	0	0	0	0	0	0	0	0	0	0	0	0	0	0	0	0	0	0	0	0	0	0	0	0	0	0	0	0	0
0	0	0	0	0	0	0	0	0	0	0	0	0	0	0	0	0	0	0	0	0	0	0	0	0	0	0	0	0	0	0	0	0	0	0	0	0	0	0	0	0	0	0	0	0	0	0	0	0	0
0	0	0	0	0	0	0	0	0	0	0	0	0	0	0	0	0	0	0	0	0	0	0	0	0	0	0	0	0	0	0	0	0	0	0	0	0	0	0	0	0	0	0	0	0	0	0	0	0	0
0	0	0	0	0	0	0	0	0	0	0	0	0	0	0	0	0	0	0	0	0	0	0	0	0	0	0	0	0	0	0	0	0	0	0	0	0	0	0	0	0	0	0	0	0	0	0	0	0	0
0	0	0	0	0	0	0	0	0	0	0	0	0	0	0	0	0	0	0	0	0	0	0	0	0	0	0	0	0	0	0	0	0	0	0	0	0	0	0	0	0	0	0	0	0	0	0	0	0	0
0	0	0	0	0	0	0	0	0	0	0	0	0	0	0	0	0	0	0	0	0	0	0	0	0	0	0	0	0	0	0	0	0	0	0	0	0	0	0	0	0	0	0	0	0	0	0	0	0	0
0	0	0	0	0	0	0	0	0	0	0	0	0	0	0	0	0	0	0	0	0	0	0	0	0	0	0	0	0	0	0	0	0	0	0	0	0	0	0	0	0	0	0	0	0	0	0	0	0	0
0	0	0	0	0	0	0	0	0	0	0	0	0	0	0	0	0	0	0	0	0	0	0	0	0	0	0	0	0	0	0	0	0	0	0	0	0	0	0	0	0	0	0	0	0	0	0	0	0	0
0	0	0	0	0	0	0	0	0	0	0	0	0	0	0	0	0	0	0	0	0	0	0	0	0	0	0	0	0	0	0	0	0	0	0	0	0	0	0	0	0	0	0	0	0	0	0	0	0	0
0	0	0	0	0	0	0	0	0	0	0	0	0	0	0	0	0	0	0	0	0	0	0	0	0	0	0	0	0	0	0	0	0	0	0	0	0	0	0	0	0	0	0	0	0	0	0	0	0	0
0	0	0	0	0	0	0	0	0	0	0	0	0	0	0	0	0	0	0	0	0	0	0	0	0	0	0	0	0	0	0	0	0	0	0	0	0	0	0	0	0	0	0	0	0	0	0	0	0	0
0	0	0	0	0	0	0	0	0	0	0	0	0	0	0	0	0	0	0	0	0	0	0	0	0	0	0	0	0	0	0	0	0	0	0	0	0	0	0	0	0	0	0	0	0	0	0	0	0	0
0	0	0	0	0	0	0	0	0	0	0	0	0	0	0	0	0	0	0	0	0	0	0	0	0	0	0	0	0	0	0	0	0	0	0	0	0	0	0	0	0	0	0	0	0	0	0	0	0	0
0	0	0	0	0	0	0	0	0	0	0	0	0	0	0	0	0	0	0	0	0	0	0	0	0	0	0	0	0	0	0	0	0	0	0	0	0	0	0	0	0	0	0	0	0	0	0	0	0	0
0	0	0	0	0	0	0	0	0	0	0	0	0	0	0	0	0	0	0	0	0	0	0	0	0	0	0	0	0	0	0	0	0	0	0	0	0	0	0	0	0	0	0	0	0	0	0	0	0	0
0	0	0	0	0	0	0	0	0	0	0	0	0	0	0	0	0	0	0	0	0	0	0	0	0	0	0	0	0	0	0	0	0	0	0	0	0	0	0	0	0	0	0	0	0	0	0	0	0	0
0	0	0	0	0	0	0	0	0	0	0	0	0	0	0	0	0	0	0	0	0	0	0	0	0	0	0	0	0	0	0	0	0	0	0	0	0	0	0	0	0	0	0	0	0	0	0	0	0	0
0	0	0	0	0	0	0	0	0	0	0	0	0	0	0	0	0	0	0	0	0	0	0	0	0	0	0	0	0	0	0	0	0	0	0	0	0	0	0	0	0	0	0	0	0	0	0	0	0	0
0	0	0	0	0	0	0	0	0	0	0	0	0	0	0	0	0	0	0	0	0	0	0	0	0	0	0	0	0	0	0	0	0	0	0	0	0	0	0	0	0	0	0	0	0	0	0	0	0	0
0	0	0	0	0	0	0	0	0	0	0	0	0	0	0	0	0	0	0	0	0	0	0	0	0	0	0	0	0	0	0	0	0	0	0	0	0	0	0	0	0	0	0	0	0	0	0	0	0	0
0	0	0	0	0	0	0	0	0	0	0	0	0	0	0	0	0	0	0	0	0	0	0	0	0	0	0	0	0	0	0	0	0	0	0	0	0	0	0	0	0	0	0	0	0	0	0	0	0	0
0	0	0	0	0	0	0	0	0	0	0	0	0	0	0	0	0	0	0	0	0	0	0	0	0	0	0	0	0	0	0	0	0	0	0	0	0	0	0	0	0	0	0	0	0	0	0	0	0	0
0	0	0	0	0	0	0	0	0	0	0	0	0	0	0	0	0	0	0	0	0	0	0	0	0	0	0	0	0	0	0	0	0	0	0	0	0	0	0	0	0	0	0	0	0	0	0	0	0	0
0	0	0	0	0	0	0	0	0	0	0	0	0	0	0	0	0	0	0	0	0	0	0	0	0	0	0	0	0	0	0	0	0	0	0	0	0	0	0	0	0	0	0	0	0	0	0	0	0	0
0	0	0	0	0	0	0	0	0	0	0	0	0	0	0	0	0	0	0	0	0	0	0	0	0	0	0	0	0	0	0	0	0	0	0	0	0	0	0	0	0	0	0	0	0	0	0	0	0	0
0	0	0	0	0	0	0	0	0	0	0	0	0	0	0	0	0	0	0	0	0	0	0	0	0	0	0	0	0	0	0	0	0	0	0	0	0	0	0	0	0	0	0	0	0	0	0	0	0	0
0	0	0	0	0	0	0	0	0	0	0	0	0	0	0	0	0	0	0	0	0	0	0	0	0	0	0	0	0	0	0	0	0	0	0	0	0	0	0	0	0	0	0	0	0	0	0	0	0	0
0	0	0	0	0	0	0	0	0	0	0	0	0	0	0	0	0	0	0	0	0	0	0	0	0	0	0	0	0	0	0	0	0	0	0	0	0	0	0	0	0	0	0	0	0	0	0	0	0	0
0	0	0	0	0	0	0	0	0	0	0	0	0	0	0	0	0	0	0	0	0	0	0	0	0	0	0	0	0	0	0	0	0	0	0	0	0	0	0	0	0	0	0	0	0	0	0	0	0	0
0	0	0	0	0	0	0	0	0	0	0	0	0	0	0	0	0	0	0	0	0	0	0	0	0	0	0	0	0	0	0	0	0	0	0	0	0	0	0	0	0	0	0	0	0	0	0	0	0	0
0	0	0	0	0	0	0	0	0	0	0	0	0	0	0	0	0	0	0	0	0	0	0	0	0	0	0	0	0	0	0	0	0	0	0	0	0	0	0	0	0	0	0	0	0	0	0	0	0	0
0	0	0	0	0	0	0	0	0	0	0	0	0	0	0	0	0	0	0	0	0	0	0	0	0	0	0	0	0	0	0	0	0	0	0	0	0	0	0	0	0	0	0	0	0	0	0	0	0	0
0	0	0	0	0	0	0	0	0	0	0	0	0	0	0	0	0	0	0	0	0	0	0	0	0	0	0	0	0	0	0	0	0	0	0	0	0	0	0	0	0	0	0	0	0	0	0	0	0	0
0	0	0	0	0	0	0	0	0	0	0	0	0	0	0	0	0	0	0	0	0	0	0	0	0	0	0	0	0	0	0	0	0	0	0	0	0	0	0	0	0	0	0	0	0	0	0	0	0	0
0	0	0	0	0	0	0	0	0	0	0	0	0	0	0	0	0	0	0	0	0	0	0	0	0	0	0	0	0	0	0	0	0	0	0	0	0	0	0	0	0	0	0	0	0	0	0	0	0	0
0	0	0	0	0	0	0	0	0	0	0	0	0	0	0	0	0	0	0	0	0	0	0	0	0	0	0	0	0	0	0	0	0	0	0	0	0	0	0	0	0	0	0	0	0	0	0	0	0	0
0	0	0	0	0	0	0	0	0	0	0	0	0	0	0	0	0	0	0	0	0	0	0	0	0	0	0	0	0	0	0	0	0	0	0	0	0	0	0	0	0	0	0	0	0	0	0	0	0	0
0	0	0	0	0	0	0	0	0	0	0	0	0	0	0	0	0	0	0	0	0	0	0	0	0	0	0	0	0	0	0	0	0	0	0	0	0	0	0	0	0	0	0	0	0	0	0	0	0	0
0	0	0	0	0	0	0	0	0	0	0	0	0	0	0	0	0	0	0	0	0	0	0	0	0	0	0	0	0	0	0	0	0	0	0	0	0	0	0	0	0	0	0	0	0	0	0	0	0	0
0	0	0	0	0	0	0	0	0	0	0	0	0	0	0	0	0	0	0	0	0	0	0	0	0	0	0	0	0	0	0	0	0	0	0	0	0	0	0	0	0	0	0	0	0	0	0	0	0	0
0	0	0	0	0	0	0	0	0	0	0	0	0	0	0	0	0	0	0	0	0	0	0	0	0	0	0	0	0	0	0	0	0	0	0	0	0	0	0	0	0	0	0	0	0	0	0	0	0	0
0	0	0	0	0	0	0	0	0	0	0	0	0	0	0	0	0	0	0	0	0	0	0	0	0	0	0	0	0	0	0	0	0	0	0	0	0	0	0	0	0	0	0	0	0	0	0	0	0	0
0	0	0	0	0	0	0	0	0	0	0	0	0	0	0	0	0	0	0	0	0	0	0	0	0	0	0	0	0	0	0	0	0	0	0	0	0	0	0	0	0	0	0	0	0	0	0	0	0	0
0	0	0	0	0	0	0	0	0	0	0	0	0	0	0	0	0	0	0	0	0	0	0	0	0	0	0	0	0	0	0	0	0	0	0	0	0	0	0	0	0	0	0	0	0	0	0	0	0	0
0	0	0	0	0	0	0	0	0	0	0	0	0	0	0	0	0	0	0	0	0	0	0	0	0	0	0	0	0	0	0	0	0	0	0	0	0	0	0	0	0	0	0	0	0	0	0	0	0	0
0	0	0	0	0	0	0	0	0	0	0	0	0	0	0	0	0	0	0	0	0	0	0	0	0	0	0	0	0	0	0	0	0	0	0	0	0	0	0	0	0	0	0	0	0	0	0	0	0	0
0	0	0	0	0	0	0	0	0	0	0	0	0	0	0	0	0	0	0	0	0	0	0	0	0	0	0	0	0	0	0	0	0	0	0	0	0	0	0	0	0	0	0	0	0	0	0	0	0	0
0	0	0	0	0	0	0	0	0	0	0	0	0	0	0	0	0	0	0	0	0	0	0	0	0	0	0	0	0	0	0	0	0	0	0	0	0	0	0	0	0	0	0	0	0	0	0	0	0	0
0	0	0	0	0	0	0	0	0	0	0	0	0	0	0	0	0	0	0	0	0	0	0	0	0	0	0	0	0	0	0	0	0	0	0	0	0	0	0	0	0	0	0	0	0	0	0	0	0	0
0	0	0	0	0	0	0	0	0	0	0	0	0	0	0	0	0	0	0	0	0	0	0	0	0	0	0	0	0	0	0	0	0	0	0	0	0	0	0	0	0	0	0	0	0	0	0	0	0	0
0	0	0	0	0	0	0	0	0	0	0	0	0	0	0	0	0	0	0	0	0	0	0	0	0	0	0	0	0	0	0	0	0	0	0	0	0	0	0	0	0	0	0	0	0	0	0	0	0	0
0	0	0	0	0	0	0	0	0	0	0	0	0	0	0	0	0	0	0	0	0	0	0	0	0	0	0	0	0	0	0	0	0	0	0	0	0	0	0	0	0	0	0	0	0	0	0	0	0	0
0	0	0	0	0	0	0	0	0	0	0	0	0	0	0	0	0	0	0	0	0	0	0	0	0	0	0	0	0	0	0	0	0	0	0	0	0	0	0	0	0	0	0	0	0	0	0	0	0	0
0	0	0	0	0	0	0	0	0	0	0	0	0	0	0	0	0	0	0	0	0	0	0	0	0	0	0	0	0	0	0	0	0	0	0	0	0	0	0	0	0	0	0	0	0	0	0	0	0	0
0	0	0	0	0	0	0	0	0	0	0	0	0	0	0	0	0	0	0	0	0	0	0	0	0	0	0	0	0	0	0	0	0	0	0	0	0	0	0	0	0	0	0	0	0	0	0	0	0	0
0	0	0	0	0	0	0	0	0	0	0	0	0	0	0	0	0	0	0	0	0	0	0	0	0	0	0	0	0	0	0	0	0	0	0	0	0	0	0	0	0	0	0	0	0	0	0	0	0	0
0	0	0	0	0	0	0	0	0	0	0	0	0	0	0	0	0	0	0	0	0	0	0	0	0	0	0	0	0	0	0	0	0	0	0	0	0	0	0	0	0	0	0	0	0	0	0	0	0	0
0	0	0	0	0	0	0	0	0	0	0	0	0	0	0	0	0	0	0	0	0	0	0	0	0	0	0	0	0	0	0	0	0	0	0	0	0	0	0	0	0	0	0	0	0	0	0	0	0	0
0	0	0	0	0	0	0	0	0	0	0	0	0	0	0	0	0	0	0	0	0	0	0	0	0	0	0	0	0	0	0	0	0	0	0	0	0	0	0	0	0	0	0	0	0	0	0	0	0	0
0	0	0	0	0	0	0	0	0	0	0	0	0	0	0	0	0	0	0	0	0	0	0	0	0	0	0	0	0	0	0	0	0	0	0	0	0	0	0	0	0	0	0	0	0	0	0	0	0	0
0	0	0	0	0	0	0	0	0	0	0	0	0	0	0	0	0	0	0	0	0	0	0	0	0	0	0	0	0	0	0	0	0	0	0	0	0	0	0	0	0	0	0	0	0	0	0	0	0	0
0	0	0	0	0	0	0	0	0	0	0	0	0	0	0	0	0	0	0	0	0	0	0	0	0	0	0	0	0	0	0	0	0	0	0	0	0	0	0	0	0	0	0	0	0	0	0	0	0	0
0	0	0	0	0	0	0	0	0	0	0	0	0	0	0	0	0	0	0	0	0	0	0	0	0	0	0	0	0	0	0	0	0	0	0	0	0	0	0	0	0	0	0	0	0	0	0	0	0	0
0	0	0	0	0	0	0	0	0	0	0	0	0	0	0	0	0	0	0	0	0	0	0	0	0	0	0	0	0	0	0	0	0	0	0	0	0	0	0	0	0	0	0	0	0	0	0	0	0	0
0	0	0	0	0	0	0	0	0	0	0	0	0	0	0	0	0	0	0	0	0	0	0	0	0	0	0	0	0	0	0	0	0	0	0	0	0	0	0	0	0	0	0	0	0	0	0	0	0	0
0	0	0	0	0	0	0	0	0	0	0	0	0	0	0	0	0	0	0	0	0	0	0	0	0	0	0	0	0	0	0	0	0	0	0	0	0	0	0	0	0	0	0	0	0	0	0	0	0	0
0	0	0	0	0	0	0	0	0	0	0	0	0	0	0	0	0	0	0	0	0	0	0	0	0	0	0	0	0	0	0	0	0	0	0	0	0	0	0	0	0	0	0	0	0	0	0	0	0	0
0	0	0	0	0	0	0	0	0	0	0	0	0	0	0	0	0	0	0	0	0	0	0	0	0	0	0	0	0	0	0	0	0	0	0	0	0	0	0	0	0	0	0	0	0	0	0	0	0	0
0	0	0	0	0	0	0	0	0	0	0	0	0	0	0	0	0	0	0	0	0	0	0	0	0	0	0	0	0	0	0	0	0	0	0	0	0	0	0	0	0	0	0	0	0	0	0	0	0	0
0	0	0	0	0	0	0	0	0	0	0	0	0	0	0	0	0	0	0	0	0	0	0	0	0	0	0	0	0	0	0	0	0	0	0	0	0	0	0	0	0	0	0	0	0	0	0	0	0	0
0	0	0	0	0	0	0	0	0	0	0	0	0	0	0	0	0	0	0	0	0	0	0	0	0	0	0	0	0	0	0	0	0	0	0	0	0	0	0	0	0	0	0	0	0	0	0	0	0	0
0	0	0	0	0	0	0	0	0	0	0	0	0	0	0	0	0	0	0	0	0	0	0	0	0	0	0	0	0	0	0	0	0	0	0	0	0	0	0	0	0	0	0	0	0	0	0	0	0	0
0	0	0	0	0	0	0	0	0	0	0	0	0	0	0	0	0	0	0	0	0	0	0	0	0	0	0	0	0	0	0	0	0	0	0	0	0	0	0	0	0	0	0	0	0	0	0	0	0	0
0	0	0	0	0	0	0	0	0	0	0	0	0	0	0	0	0	0	0	0	0	0	0	0	0	0	0	0	0	0	0	0	0	0	0	0	0	0	0	0	0	0	0	0	0	0	0	0	0	0
0	0	0	0	0	0	0	0	0	0	0	0	0	0	0	0	0	0	0	0	0	0	0	0	0	0	0	0	0	0	0	0	0	0	0	0	0	0	0	0	0	0	0	0	0	0	0	0	0	0
0	0	0	0	0	0	0	0	0	0	0	0	0	0	0	0	0	0	0	0	0	0	0	0	0	0	0	0	0	0	0	0	0	0	0	0	0	0	0	0	0	0	0	0	0	0	0	0	0	0
0	0	0	0	0	0	0	0	0	0	0	0	0	0	0	0	0	0	0	0	0	0	0	0	0	0	0	0	0	0	0	0	0	0	0	0	0	0	0	0	0	0	0	0	0	0	0	0	0	0
0	0	0	0	0	0	0	0	0	0	0	0	0	0	0	0	0	0	0	0	0	0	0	0	0	0	0	0	0	0	0	0	0	0	0	0	0	0	0	0	0	0	0	0	0	0	0	0	0	0
0	0	0	0	0	0	0	0	0	0	0	0	0	0	0	0	0	0	0	0	0	0	0	0	0	0	0	0	0	0	0	0	0	0	0	0	0	0	0	0	0	0	0	0	0	0	0	0	0	0
0	0	0	0	0	0	0	0	0	0	0	0	0	0	0	0	0	0	0	0	0	0	0	0	0	0	0	0	0	0	0	0	0	0	0	0	0	0	0	0	0	0	0	0	0	0	0	0	0	0
0	0	0	0	0	0	0	0	0	0	0	0	0	0	0	0	0	0	0	0	0	0	0	0	0	0	0	0	0	0	0	0	0	0	0	0	0	0	0	0	0	0	0	0	0	0	0	0	0	0
0	0	0	0	0	0	0	0	0	0	0	0	0	0	0	0	0	0	0	0	0	0	0	0	0	0	0	0	0	0	0	0	0	0	0	0	0	0	0	0	0	0	0	0	0	0	0	0	0	0
0	0	0	0	0	0	0	0	0	0	0	0	0	0	0	0	0	0	0	0	0	0	0	0	0	0	0	0	0	0	0	0	0	0	0	0	0	0	0	0	0	0	0	0	0	0	0	0	0	0
0	0	0	0	0	0	0	0	0	0	0	0	0	0	0	0	0	0	0	0	0	0	0	0	0	0	0	0	0	0	0	0	0	0	0	0	0	0	0	0	0	0	0	0	0	0	0	0	0	0
0	0	0	0	0	0	0	0	0	0	0	0	0	0	0	0	0	0	0	0	0	0	0	0	0	0	0	0	0	0	0	0	0	0	0	0	0	0	0	0	0	0	0	0	0	0	0	0	0	0
0	0	0	0	0	0	0	0	0	0	0	0	0	0	0	0	0	0	0	0	0	0	0	0	0	0	0	0	0	0	0	0	0	0	0	0	0	0	0	0	0	0	0	0	0	0	0	0	0	0
0	0	0	0	0	0	0	0	0	0	0	0	0	0	0	0	0	0	0	0	0	0	0	0	0	0	0	0	0	0	0	0	0	0	0	0	0	0	0	0	0	0	0	0	0	0	0	0	0	0
0	0	0	0	0	0	0	0	0	0	0	0	0	0	0	0	0	0	0	0	0	0	0	0	0	0	0	0	0	0	0	0	0	0	0	0	0	0	0	0	0	0	0	0	0	0	0	0	0	0
0	0	0	0	0	0	0	0	0	0	0	0	0	0	0	0	0	0	0	0	0	0	0	0	0	0	0	0	0	0	0	0	0	0	0	0	0	0	0	0	0	0	0	0	0	0	0	0	0	0
0	0	0	0	0	0	0	0	0	0	0	0	0	0	0	0	0	0	0	0	0	0	0	0	0	0	0	0	0	0	0	0	0	0	0	0	0	0	0	0	0	0	0	0	0	0	0	0	0	0
0	0	0	0	0	0	0	0	0	0	0	0	0	0	0	0	0	0	0	0	0	0	0	0	0	0	0	0	0	0	0	0	0	0	0	0	0	0	0	0	0	0	0	0	0	0	0	0	0	0
[truncated: 191 more columns]
