# Supplementary material for: A novel user-centric happiness model for personalized tour recommendations
Source: PeerJ Comput Sci. 2025 Apr 22;11:e2837. doi: 10.7717/peerj-cs.2837 (PMC12192884; doi:10.7717/peerj-cs.2837)
Supplement: Supplemental Information 3 [file peerj-cs-11-2837-s003.zip › HM/pr01_10/pr05/Location.txt]

8.681	-10.439
65.991	-49.829
-36.938	-36.743
-2.734	18.774
31.116	-35.907
2.789	8.008
31.152	43.665
-36.304	-21.307
52.814	35.046
11.267	20.66
-0.623	23.114
43.091	-12.36
6.854	19.073
-6.848	25.317
-27.93	-23.712
33.24	-30.487
63.885	-52.881
-13.672	-43.945
-0.647	-27.502
59.406	-49.261
27.167	-5.713
70.001	-20.844
35.327	-65.167
-14.386	-42.236
19.366	30.273
-39.789	10.101
-15.753	-40.204
-28.418	-40.503
27.081	9.735
22.205	-9.216
-0.83	-6.525
10.217	75.531
7.446	18.5
48.914	-20.294
-18.958	-29.675
16.815	-6.659
2.509	-30.42
15.424	4.913
60.315	89.801
40.405	-45.367
-26.837	-54.272
69.171	72.577
-22.815	46.173
-14.258	-30.249
76.05	12.073
63.043	60.022
-20.239	-81.97
-41.168	-42.023
79.199	-29.016
-20.728	-7.068
-4.163	-53.497
39.594	-40.46
-47.125	-77.85
-1.233	49.182
-0.372	-27.264
31.537	-8.722
-0.134	-20.264
66.394	-26.691
6.104	-64.093
13.544	-20.874
54.211	-6.537
22.046	-34.137
-9.723	4.706
-11.584	-46.857
-2.905	-0.305
13.837	-44.452
17.48	27.747
2.972	-43.689
-44.354	-38.202
-59.399	1.514
-13.452	-75.531
-5.518	-51.947
-9.589	-26.88
19.318	29.498
26.245	36.743
43.707	-28.033
-52.026	-35.339
-8.435	-0.116
89.111	62.122
6.067	-16.132
27.094	-5.103
27.527	-15.344
42.511	32.056
25.311	12.689
47.778	-12.769
-3.143	-13.837
12.482	-78.101
-21.039	-3.43
-3.149	-55.432
53.009	84.9
35.638	-47.552
43.427	-18.439
6.598	-54.578
87.952	94.012
39.105	-48.743
-48.34	-26.477
72.003	-9.253
-37.732	3.351
-65.967	-36.749
-16.669	-35.284
10.742	-4.669
15.594	-5.817
21.606	-18.109
9.784	49.28
94.147	-4.492
10.382	-16.302
-1.453	-0.861
-6.219	25.305
-6.25	10.217
-17.444	-70.795
-55.09	-43.854
-9.442	23.724
8.978	35.406
-16.754	-0.812
66.852	-37.842
14.716	-23.724
33.472	20.026
66.394	-70.111
-5.664	8.881
-5.103	-46.729
-8.826	55.743
5.847	-3.186
-25.726	-37.695
-15.363	-24.548
43.793	-11.102
17.664	-25.604
-39.624	54.883
-24.554	-43.225
-26.892	-12.738
34.155	-38.458
-47.314	-29.468
49.365	-25.592
3.705	-16.449
22.43	-23.273
-37.549	-29.608
25.549	3.674
-15.216	3.284
-12.939	-7.495
-22.107	26.434
-17.944	7.733
-21.234	14.49
3.503	-19.708
32.599	-14.935
-5.737	-28.296
-6.128	-39.624
-2.46	12.817
-6.47	8.466
-37.891	-36.115
10.852	-18.75
50.104	8.636
46.844	4.712
19.598	-10.406
-38.947	52.942
-0.641	-21.289
40.906	-33.765
-0.574	-62.299
-9.778	26.794
34.265	-23.895
29.572	-24.561
16.376	-58.887
61.877	-15.167
40.088	-9.625
0.122	-4.645
-8.929	-43.903
-7.135	-57.434
7.55	-21.21
3.949	7.3
-15.118	92.023
84.821	-24.518
-52.325	30.682
7.538	13.818
-21.484	30.359
36.047	29.883
12.781	-40.942
-17.291	-10.254
-10.541	12.402
-15.845	-59.46
29.266	-2.222
-12.598	-58.929
-17.303	-35.297
57.05	-50.354
26.941	17.444
-6.195	-8.881
16.98	-16.321
83.71	-32.52
12.451	34.589
15.057	67.004
25.818	-5.835
13.666	-14.832
48.322	-5.164
13.489	19.739
-18.512	65.405
17.554	38.379
37.775	-16.003
47.968	-30.31
38.806	36.243
-16.089	-42.841
28.656	-1.99
-5.859	-1.862
60.516	63.416
63.196	-47.766
-15.308	-23.285
-2.875	0.787
32.056	-10.175
-18.634	-25.665
-3.632	25.433
10.48	22.888
1.819	-3.009
-25.275	-12.183
56.927	-75.507
13.885	-36.23
32.52	-29.523
4.803	-7.288
11.365	-8.344
17.126	-24.646
-33.661	-41.241
-32.391	-50.885
23.041	-14.496
-21.857	-39.502
32.013	77.332
13.831	-76.19
-8.051	-21.179
25.391	46.613
49.536	-54.639
63.416	-8.636
2.301	-5.536
52.423	29.895
9.296	-16.254
34.845	-96.185
-21.063	-41.498
28.448	10.242
16.254	-22.583
-36.639	-34.033
-27.356	-50.177
-53.705	11.334
26.276	-5.994
-31.519	34.589
-14.612	-31.506
-4.242	-30.865
-18.524	-29.486
-17.133	-19.397
