# Supplementary material for: A novel user-centric happiness model for personalized tour recommendations
Source: PeerJ Comput Sci. 2025 Apr 22;11:e2837. doi: 10.7717/peerj-cs.2837 (PMC12192884; doi:10.7717/peerj-cs.2837)
Supplement: Supplemental Information 3 [file peerj-cs-11-2837-s003.zip › HM/pr01_10/pr05/SC/Score.txt]

0
0.4
1
0.72
0.64
0.56
0.28
0.36
0.64
0.96
0.24
0.88
0.44
0.76
0.8
0.8
0.64
0.2
0.84
0.76
0.72
0.88
0.76
0.6
0.96
0.8
0.68
0.8
0.48
0.92
0.6
0.76
0.92
0.36
0.84
0.68
0.24
0.4
0.36
0.76
0.68
0.88
0.32
1
0.52
0.04
0.6
0.64
0.8
0.56
0.08
0.2
0.64
0.48
0.04
0.6
0.2
0.36
0.32
0.08
0.4
1
0.96
0.28
0.56
0.12
0.92
0.84
0.52
0.6
0.56
0.28
0.8
0.24
0.96
0.68
0.12
0.6
0.24
0.84
1
0.72
0.04
0.76
0.68
0.8
0.04
0.52
1
0.64
0.2
0.72
0.68
0.6
0.52
0.6
0.08
0.04
0.36
0.64
0.24
0.72
0.96
0.96
0.36
0.76
0.48
0.88
0.52
0.8
1
0.04
0.96
0.4
0.88
0.56
0.48
0.92
0.56
0.92
1
0.2
0.28
1
0.44
0.72
0.72
0.04
0.28
0.88
0.28
0.12
0.72
0.32
0.24
0.28
0.8
0.4
0.08
0.12
0.4
0.2
1
0.92
0.84
0.52
0.04
0.44
0.24
0.36
0.68
0.52
0.92
0.76
0.44
0.48
0.72
1
0.52
0.96
0.2
0.56
0.72
1
0.44
0.72
0.92
0.88
0.8
0.44
0.44
0.76
0.52
0.96
0.24
0.2
0.96
0.28
0.52
1
0.6
0.6
0.64
0.2
0.6
0.96
0.6
0.36
0.76
0.6
0.08
0.12
0.72
0.8
0.56
0.4
0.24
0.68
0.8
0.12
0.56
0.48
0.08
0.44
0.64
0.72
0.56
0.24
0.48
0.84
0.04
0.72
0.68
0.6
0.16
0.72
0.88
0.64
0.56
1
0.6
0.24
0.28
0.84
0.12
0.6
0.96
0.08
0.68
0.08
1
0.6
0.12
0.04
0.04
0.8
0.76
0.08
0.36
0.16
0.64
