# Supplementary material for: A novel user-centric happiness model for personalized tour recommendations
Source: PeerJ Comput Sci. 2025 Apr 22;11:e2837. doi: 10.7717/peerj-cs.2837 (PMC12192884; doi:10.7717/peerj-cs.2837)
Supplement: Supplemental Information 3 [file peerj-cs-11-2837-s003.zip › HM/pr01_10/pr05/Visiting_Time.txt]

0
20
20
13
13
17
24
15
12
20
20
3
8
16
20
21
23
21
3
19
20
7
14
24
3
13
1
5
2
9
18
5
12
11
17
21
5
5
7
24
1
12
6
5
19
23
8
1
20
16
8
16
25
5
10
24
16
7
14
11
15
23
5
16
13
18
14
3
22
16
16
2
19
23
6
11
19
3
14
14
19
3
18
24
6
1
3
15
18
5
23
10
20
11
16
15
19
4
14
23
11
21
14
16
25
17
16
13
23
10
2
15
14
22
15
16
12
14
15
11
11
4
23
13
22
17
2
5
14
1
13
8
24
12
23
1
2
8
18
14
23
14
4
24
9
15
10
3
12
6
1
24
3
4
7
21
1
24
5
23
5
17
24
23
3
5
22
9
23
15
15
11
20
10
24
10
6
22
25
11
6
9
6
12
4
24
18
3
18
17
23
10
22
5
16
10
10
9
5
9
12
16
8
1
1
18
22
20
4
15
7
25
3
22
5
1
9
16
23
5
5
6
16
25
1
25
17
11
24
10
12
17
18
5
16
9
6
1
4
20
19
