# Supplementary material for: A novel user-centric happiness model for personalized tour recommendations
Source: PeerJ Comput Sci. 2025 Apr 22;11:e2837. doi: 10.7717/peerj-cs.2837 (PMC12192884; doi:10.7717/peerj-cs.2837)
Supplement: Supplemental Information 3 [file peerj-cs-11-2837-s003.zip › HM/pr01_10/pr06.txt]

5 18 288 4
400 175
 0 -2.676 -9.467 0 0 0 0 0 1000
 1 -66.174 -37.811 13 19 4 1 15 396 492
 2 2.673 -35.223 16 21 4 1 15 176 346
 3 38.751 8.618 1 17 4 1 15 212 304
 4 62.653 20.667 9 6 4 1 15 157 266
 5 60.974 -6.110 20 6 4 1 15 345 455
 6 -98.535 -39.532 2 19 4 1 15 242 375
 7 8.411 -81.274 5 17 4 1 15 383 506
 8 -14.569 26.056 10 19 4 1 15 99 261
 9 -34.186 -76.697 10 2 4 1 15 440 592
 10 55.145 -33.911 25 3 4 1 15 213 324
 11 15.869 8.716 2 24 4 1 15 280 388
 12 -63.416 -20.282 5 5 4 1 15 343 508
 13 -9.357 -42.212 16 9 4 1 15 339 500
 14 -53.619 3.729 24 20 4 1 15 325 471
 15 53.491 -3.308 7 19 4 1 15 437 573
 16 -22.614 -32.794 19 20 4 1 15 154 307
 17 39.612 -1.550 15 4 4 1 15 155 269
 18 16.705 -22.748 7 3 4 1 15 290 405
 19 -51.245 -13.757 16 2 4 1 15 447 579
 20 -29.907 14.380 20 23 4 1 15 370 469
 21 -70.441 -27.911 21 6 4 1 15 382 545
 22 -75.385 -30.811 7 17 4 1 15 221 313
 23 10.590 -28.931 17 17 4 1 15 338 483
 24 86.340 -45.935 11 3 4 1 15 94 197
 25 3.864 34.583 6 16 4 1 15 98 190
 26 -37.598 -42.114 4 15 4 1 15 231 344
 27 69.440 1.379 16 23 4 1 15 216 349
 28 -13.818 1.245 8 15 4 1 15 470 563
 29 -27.124 -38.037 13 12 4 1 15 150 300
 30 -69.348 -14.734 25 19 4 1 15 408 565
 31 58.575 29.346 16 23 4 1 15 276 414
 32 58.105 31.702 2 10 4 1 15 429 603
 33 -62.250 -16.425 12 23 4 1 15 415 538
 34 -66.382 13.586 12 22 4 1 15 314 469
 35 68.030 -12.482 14 4 4 1 15 344 491
 36 -30.701 -41.681 16 5 4 1 15 367 486
 37 -55.389 -51.050 9 1 4 1 15 356 503
 38 36.237 -2.655 16 11 4 1 15 110 236
 39 -1.215 5.591 2 20 4 1 15 202 347
 40 10.278 -23.950 21 25 4 1 15 298 451
 41 -7.159 36.859 7 18 4 1 15 376 492
 42 -90.204 61.169 3 4 4 1 15 375 544
 43 46.368 65.082 5 10 4 1 15 279 416
 44 13.348 31.372 12 17 4 1 15 70 219
 45 -73.566 -28.839 9 7 4 1 15 174 286
 46 -41.528 -37.097 11 4 4 1 15 184 311
 47 -60.938 -27.246 17 3 4 1 15 199 292
 48 38.312 54.376 10 12 4 1 15 354 471
 49 26.306 11.975 5 13 4 1 15 414 567
 50 10.297 -48.346 3 24 4 1 15 178 268
 51 52.417 -28.363 1 16 4 1 15 202 318
 52 -43.756 -39.343 3 2 4 1 15 233 335
 53 49.316 11.395 5 7 4 1 15 132 281
 54 45.593 4.346 25 15 4 1 15 125 258
 55 -25.989 -15.814 14 12 4 1 15 427 535
 56 65.253 -59.631 4 15 4 1 15 191 297
 57 12.109 -34.387 14 17 4 1 15 400 567
 58 12.390 -16.254 20 16 4 1 15 201 363
 59 0.525 69.611 5 1 4 1 15 133 310
 60 -8.679 7.770 22 9 4 1 15 429 574
 61 41.467 -35.016 17 4 4 1 15 374 468
 62 11.859 -34.973 19 3 4 1 15 121 292
 63 -1.306 -58.063 9 1 4 1 15 232 333
 64 6.024 -31.018 16 4 4 1 15 396 549
 65 1.788 -32.544 19 6 4 1 15 426 577
 66 29.272 -6.494 11 1 4 1 15 324 483
 67 23.950 10.742 6 19 4 1 15 306 473
 68 -65.887 40.912 23 1 4 1 15 355 454
 69 -10.095 26.257 24 2 4 1 15 192 367
 70 58.093 67.352 21 25 4 1 15 153 331
 71 90.015 9.485 16 4 4 1 15 194 354
 72 -6.622 15.216 15 4 4 1 15 391 535
 73 -2.875 -42.841 23 13 2 2 5 10 334 441
 74 -37.714 -7.306 22 18 2 2 5 10 196 338
 75 44.171 -11.224 21 9 2 2 5 10 268 446
 76 -58.704 -2.808 21 5 2 2 5 10 197 300
 77 -3.912 10.071 21 12 2 2 5 10 69 220
 78 -41.370 -1.495 7 22 2 2 5 10 364 486
 79 58.179 27.563 15 9 2 2 5 10 391 527
 80 -63.861 26.147 15 11 2 2 5 10 66 185
 81 -56.793 -15.918 16 6 2 2 5 10 84 247
 82 22.217 -27.509 13 19 2 2 5 10 444 577
 83 -1.031 -14.838 22 10 2 2 5 10 90 209
 84 -57.703 -10.480 1 1 2 2 5 10 162 267
 85 80.847 6.299 22 10 2 2 5 10 373 522
 86 2.887 10.822 24 20 2 2 5 10 171 302
 87 -37.390 -7.800 6 18 2 2 5 10 351 475
 88 -33.600 -26.740 5 1 2 2 5 10 142 266
 89 95.197 24.231 14 11 2 2 5 10 118 283
 90 -13.904 29.327 19 20 2 2 5 10 98 243
 91 -53.461 9.296 16 12 2 2 5 10 318 439
 92 67.578 13.007 20 17 2 2 5 10 422 590
 93 -83.881 -53.265 12 16 2 2 5 10 456 622
 94 30.255 -72.430 7 3 2 2 5 10 306 466
 95 -22.333 -20.538 23 14 2 2 5 10 255 393
 96 3.741 -35.461 9 12 2 2 5 10 439 596
 97 -20.093 -43.982 19 9 2 2 5 10 474 628
 98 -47.687 -21.100 17 1 2 2 5 10 323 455
 99 -20.447 -13.849 1 7 2 2 5 10 235 349
100 34.515 3.967 25 7 2 2 5 10 224 368
101 20.514 -11.884 12 5 2 2 5 10 291 386
102 -46.039 -22.565 15 9 2 2 5 10 250 370
103 -39.630 25.385 16 15 2 2 5 10 471 616
104 -1.025 50.433 10 4 2 2 5 10 246 357
105 -28.632 23.486 24 10 2 2 5 10 308 440
106 -52.997 -16.248 24 21 2 2 5 10 160 264
107 -3.345 -22.955 18 2 2 2 5 10 329 461
108 -62.640 -26.349 21 6 2 2 5 10 356 511
109 25.403 0.531 21 1 2 2 5 10 410 532
110 -29.895 72.919 17 23 2 2 5 10 275 454
111 26.630 1.971 7 24 2 2 5 10 233 331
112 -9.814 35.004 14 16 2 2 5 10 367 534
113 -7.758 -42.426 8 18 2 2 5 10 364 460
114 28.918 -7.117 2 1 2 2 5 10 259 429
115 47.693 36.108 18 1 2 2 5 10 146 314
116 -53.168 5.206 10 21 2 2 5 10 155 245
117 17.560 13.214 17 8 2 2 5 10 178 310
118 6.836 -2.496 20 22 2 2 5 10 133 300
119 -17.322 97.260 9 23 2 2 5 10 115 265
120 22.406 26.532 25 11 2 2 5 10 129 240
121 -73.090 -13.251 6 15 2 2 5 10 399 562
122 -64.996 -4.578 16 14 2 2 5 10 303 418
123 -34.906 -43.903 11 16 2 2 5 10 330 448
124 -92.346 -4.517 9 25 2 2 5 10 394 572
125 0.647 -8.496 9 12 2 2 5 10 259 358
126 5.048 -37.323 18 9 2 2 5 10 267 417
127 -19.080 -14.178 10 20 2 2 5 10 297 446
128 -71.704 -11.450 11 22 2 2 5 10 269 442
129 -45.581 -28.717 14 13 2 2 5 10 394 545
130 -28.351 -23.914 15 24 2 2 5 10 219 378
131 -16.486 30.920 19 13 2 2 5 10 477 648
132 -83.423 -20.935 25 4 2 2 5 10 289 410
133 -12.054 -20.612 10 22 2 2 5 10 463 584
134 -7.184 -63.721 11 18 2 2 5 10 74 175
135 34.546 -8.881 11 25 2 2 5 10 92 213
136 -4.865 73.694 25 19 2 2 5 10 360 523
137 -36.005 -3.876 14 8 2 2 5 10 80 234
138 -28.400 -21.820 20 13 2 2 5 10 122 296
139 -56.281 -15.112 7 1 2 2 5 10 339 469
140 -11.017 42.151 1 1 2 2 5 10 390 506
141 -63.092 -62.573 15 5 2 2 5 10 112 207
142 29.486 79.944 2 2 2 2 5 10 374 492
143 -65.674 -0.238 7 22 2 2 5 10 411 532
144 46.130 -20.416 21 3 2 2 5 10 442 578
145 1.575 -16.364 19 2 1 4 1 2 4 8 144 272
146 40.277 -1.379 17 6 1 4 1 2 4 8 265 439
147 -15.271 42.249 23 19 1 4 1 2 4 8 190 346
148 33.215 -16.614 17 5 1 4 1 2 4 8 423 595
149 -72.388 13.074 20 25 1 4 1 2 4 8 91 201
150 -24.487 5.273 11 9 1 4 1 2 4 8 418 513
151 -6.598 -30.957 1 20 1 4 1 2 4 8 356 449
152 31.287 21.332 11 11 1 4 1 2 4 8 127 282
153 20.557 0.378 15 18 1 4 1 2 4 8 79 179
154 -67.200 -41.339 3 25 1 4 1 2 4 8 144 312
155 22.168 -40.375 21 22 1 4 1 2 4 8 358 450
156 31.165 2.222 5 25 1 4 1 2 4 8 82 226
157 74.634 30.219 11 14 1 4 1 2 4 8 273 391
158 60.699 81.116 6 21 1 4 1 2 4 8 357 473
159 -60.736 24.133 17 1 1 4 1 2 4 8 102 268
160 1.978 17.517 20 9 1 4 1 2 4 8 227 369
161 -80.566 -38.196 10 2 1 4 1 2 4 8 230 345
162 -49.927 -36.713 24 2 1 4 1 2 4 8 129 229
163 -60.449 -27.820 6 4 1 4 1 2 4 8 331 450
164 -78.748 -44.226 18 15 1 4 1 2 4 8 234 357
165 54.260 -9.259 15 11 1 4 1 2 4 8 306 461
166 -42.059 -26.636 6 15 1 4 1 2 4 8 344 474
167 -57.336 -16.718 10 15 1 4 1 2 4 8 429 583
168 -1.276 -13.330 7 16 1 4 1 2 4 8 182 278
169 -24.158 39.197 24 14 1 4 1 2 4 8 61 152
170 17.908 -40.442 3 25 1 4 1 2 4 8 148 302
171 59.833 -3.674 22 9 1 4 1 2 4 8 380 543
172 -3.510 6.256 1 23 1 4 1 2 4 8 349 462
173 40.167 8.594 4 16 1 4 1 2 4 8 403 497
174 -1.691 -54.376 12 10 1 4 1 2 4 8 70 234
175 -36.035 -17.065 14 4 1 4 1 2 4 8 146 274
176 7.275 -4.144 17 25 1 4 1 2 4 8 106 231
177 30.219 -6.830 20 20 1 4 1 2 4 8 205 325
178 -26.379 -63.055 19 5 1 4 1 2 4 8 476 639
179 28.772 -0.031 18 19 1 4 1 2 4 8 254 364
180 2.625 5.072 22 2 1 4 1 2 4 8 123 275
181 3.595 -21.600 14 13 1 4 1 2 4 8 447 588
182 -64.948 -10.956 14 19 1 4 1 2 4 8 382 555
183 18.671 -41.010 20 2 1 4 1 2 4 8 240 418
184 29.291 12.799 16 16 1 4 1 2 4 8 318 436
185 4.529 26.654 25 2 1 4 1 2 4 8 308 448
186 25.360 29.718 12 6 1 4 1 2 4 8 423 597
187 57.349 -15.405 1 3 1 4 1 2 4 8 382 487
188 -11.566 -19.012 11 20 1 4 1 2 4 8 272 442
189 -45.441 -71.808 18 13 1 4 1 2 4 8 359 496
190 2.197 -3.564 8 9 1 4 1 2 4 8 299 473
191 -1.855 -24.475 8 5 1 4 1 2 4 8 463 640
192 -59.851 -48.938 1 15 1 4 1 2 4 8 443 584
193 70.081 -17.816 23 22 1 4 1 2 4 8 238 394
194 -4.932 28.754 19 18 1 4 1 2 4 8 381 510
195 -46.625 -23.529 18 21 1 4 1 2 4 8 142 284
196 -49.872 -35.339 16 16 1 4 1 2 4 8 373 483
197 -67.499 8.142 7 22 1 4 1 2 4 8 469 611
198 31.195 -18.243 13 23 1 4 1 2 4 8 313 489
199 -42.139 -52.704 5 1 1 4 1 2 4 8 123 301
200 -15.094 18.933 3 1 1 4 1 2 4 8 209 320
201 -78.625 -24.341 22 13 1 4 1 2 4 8 456 632
202 51.471 -9.607 21 14 1 4 1 2 4 8 91 256
203 29.987 -31.061 18 18 1 4 1 2 4 8 329 421
204 46.741 1.453 14 5 1 4 1 2 4 8 75 213
205 -52.954 31.738 19 24 1 4 1 2 4 8 198 298
206 10.535 -61.432 18 11 1 4 1 2 4 8 242 379
207 -15.948 -56.012 12 5 1 4 1 2 4 8 124 298
208 -7.776 -54.730 21 1 1 4 1 2 4 8 225 322
209 11.047 -20.905 15 21 1 4 1 2 4 8 277 435
210 -24.359 -23.047 8 6 1 4 1 2 4 8 273 382
211 2.948 -20.398 5 6 1 4 1 2 4 8 162 263
212 -82.654 24.323 3 5 1 4 1 2 4 8 307 453
213 -12.134 42.065 2 23 1 4 1 2 4 8 108 257
214 -98.035 -36.359 5 16 1 4 1 2 4 8 431 598
215 -61.102 -13.477 3 18 1 4 1 2 4 8 401 534
216 -39.136 6.287 12 10 1 4 1 2 4 8 254 431
217 41.180 7.971 4 9 1 4 1 2 4 8 342 477
218 4.254 19.830 23 18 1 4 1 2 4 8 468 609
219 -34.143 -37.915 8 22 1 4 1 2 4 8 171 344
220 -4.559 23.566 7 24 1 4 1 2 4 8 282 419
221 37.891 -1.947 10 15 1 4 1 2 4 8 170 282
222 78.259 15.936 18 6 1 4 1 2 4 8 448 567
223 -8.661 -25.110 4 12 1 4 1 2 4 8 283 407
224 10.071 37.164 9 19 1 4 1 2 4 8 418 529
225 -42.621 -46.985 19 19 1 4 1 2 4 8 464 621
226 92.157 -94.183 5 17 1 4 1 2 4 8 251 359
227 32.202 -39.844 19 22 1 4 1 2 4 8 468 577
228 -55.231 -15.027 7 25 1 4 1 2 4 8 390 563
229 -26.746 -21.490 22 11 1 4 1 2 4 8 132 295
230 -75.513 -0.708 2 23 1 4 1 2 4 8 282 442
231 34.021 12.665 7 10 1 4 1 2 4 8 123 290
232 -2.643 -20.831 4 17 1 4 1 2 4 8 310 401
233 53.369 13.770 11 6 1 4 1 2 4 8 416 561
234 -14.948 -40.259 12 20 1 4 1 2 4 8 438 538
235 67.828 5.750 2 6 1 4 1 2 4 8 268 447
236 -13.220 -26.031 13 4 1 4 1 2 4 8 461 600
237 4.169 -32.617 22 25 1 4 1 2 4 8 305 440
238 -26.050 -33.313 6 7 1 4 1 2 4 8 298 471
239 31.964 -45.703 11 11 1 4 1 2 4 8 404 582
240 96.820 26.208 22 14 1 4 1 2 4 8 194 345
241 -44.696 -37.854 9 14 1 4 1 2 4 8 300 404
242 33.417 11.792 21 15 1 4 1 2 4 8 88 207
243 -35.187 19.226 8 2 1 4 1 2 4 8 363 521
244 -14.233 -74.988 4 14 1 4 1 2 4 8 132 266
245 37.158 -0.836 19 17 1 4 1 2 4 8 249 351
246 -51.697 -26.447 20 24 1 4 1 2 4 8 341 496
247 23.535 5.896 22 10 1 4 1 2 4 8 426 520
248 -18.433 53.711 10 20 1 4 1 2 4 8 119 226
249 -11.340 -17.621 20 11 1 4 1 2 4 8 69 228
250 -7.812 -35.895 10 16 1 4 1 2 4 8 239 357
251 3.522 26.941 23 3 1 4 1 2 4 8 125 301
252 -46.588 -22.266 5 11 1 4 1 2 4 8 479 627
253 -2.997 -0.549 25 10 1 4 1 2 4 8 407 542
254 32.147 17.151 7 18 1 4 1 2 4 8 106 263
255 32.019 13.007 16 20 1 4 1 2 4 8 356 533
256 -6.628 29.889 15 24 1 4 1 2 4 8 283 411
257 77.777 -25.397 9 16 1 4 1 2 4 8 321 458
258 30.707 65.704 19 2 1 4 1 2 4 8 68 188
259 -43.811 -43.036 11 14 1 4 1 2 4 8 396 512
260 49.561 16.827 19 10 1 4 1 2 4 8 180 273
261 -28.931 -0.439 10 22 1 4 1 2 4 8 363 526
262 40.363 16.382 20 14 1 4 1 2 4 8 340 479
263 22.748 40.674 17 15 1 4 1 2 4 8 332 476
264 -1.471 6.567 22 7 1 4 1 2 4 8 142 290
265 -1.190 16.864 24 20 1 4 1 2 4 8 145 286
266 8.032 41.821 5 1 1 4 1 2 4 8 201 367
267 -44.019 -22.784 5 24 1 4 1 2 4 8 74 176
268 12.366 -11.353 17 22 1 4 1 2 4 8 87 195
269 33.276 15.881 7 23 1 4 1 2 4 8 479 569
270 -34.790 -15.045 25 20 1 4 1 2 4 8 277 371
271 -96.857 -19.391 12 15 1 4 1 2 4 8 414 520
272 38.434 -5.353 11 14 1 4 1 2 4 8 458 620
273 -25.391 0.220 6 12 1 4 1 2 4 8 423 557
274 0.848 -31.860 13 4 1 4 1 2 4 8 145 311
275 -24.023 95.691 23 15 1 4 1 2 4 8 261 434
276 -4.272 35.468 15 12 1 4 1 2 4 8 228 371
277 -6.927 1.855 13 8 1 4 1 2 4 8 154 257
278 -70.953 -3.217 10 2 1 4 1 2 4 8 98 270
279 -32.648 -16.522 24 24 1 4 1 2 4 8 111 260
280 42.859 -21.680 13 5 1 4 1 2 4 8 305 478
281 5.182 6.403 12 8 1 4 1 2 4 8 427 579
282 36.920 -4.987 21 21 1 4 1 2 4 8 327 439
283 49.591 27.783 10 5 1 4 1 2 4 8 433 564
284 45.038 10.785 12 16 1 4 1 2 4 8 178 352
285 7.690 14.056 9 8 1 4 1 2 4 8 300 463
286 -60.907 18.640 5 24 1 4 1 2 4 8 467 641
287 -64.496 8.923 18 23 1 4 1 2 4 8 424 520
288 37.158 -14.990 24 6 1 4 1 2 4 8 376 511
