# Supplementary material for: A novel user-centric happiness model for personalized tour recommendations
Source: PeerJ Comput Sci. 2025 Apr 22;11:e2837. doi: 10.7717/peerj-cs.2837 (PMC12192884; doi:10.7717/peerj-cs.2837)
Supplement: Supplemental Information 3 [file peerj-cs-11-2837-s003.zip › HM/pr01_10/pr06/Connection_2.txt]

0.0546417914496583	0.332485127147835	0.860863959534821	0.384581849888280	0.910629988005220	0.162328929299917	0.0645707317366798	0.911167463570108	0.278565872623218	0.274761761169845	0.679990635143987	0.150724294203693	0.256018272681671	0.522801523767708	0.746555768923980	0.0405882503359170	0.809840977676592	0.410644552391486	0.858540321751653	0.878185386048272	0.182039163470596	0.980518089667917	0.537975036735953	0.731933275595765	0.697057690458723	0.445688245135468	0.0234664635898171	0.647044906946595	0.251636784817268	0.838585116176399	0.145313673106471	0.459211907326229	0.208576873343324	0.165508491643492	0.374960504786135	0.120236851551193	0.344596768417919	0.649793970857113	0.480053400542983	0.417825358263060	0.949090357156953	0.780073058292500	0.990826057224051	0.998424298010716	0.909442437025993	0.587638012465960	0.883951358288908	0.902842675707588	0.178556949635184	0.257931837070432
0.656471903579477	0.0835380734081270	0.503426634778614	0.384702713979437	0.111266030440755	0.228715029873485	0.771933664028494	0.699735233287639	0.534619101641949	0.594949182958360	0.947144069357044	0.833595310806454	0.450501858786830	0.897456804355821	0.199922636408851	0.721512678849235	0.717524101715485	0.602153994256873	0.178794214159741	0.968850819022741	0.848901150758134	0.858272606650929	0.476799700488309	0.952946418675573	0.529525605197336	0.364014151342887	0.283813000056344	0.508200591022906	0.320774911336302	0.336448206866792	0.544933323594755	0.929739338848327	0.215633120301501	0.0483204577557966	0.756647687783260	0.125038999545869	0.130564020393098	0.983199706358904	0.607403625871538	0.148608917276832	0.794060936112269	0.188819647615833	0.546256177354536	0.530324078761659	0.571221673024614	0.885617750996861	0.659049683159033	0.552038672163856	0.357234077823372	0.995587762969836
0.311581832974289	0.466365275512891	0.313683031348079	0.854539949168231	0.482682529036100	0.179809103263152	0.328165280188789	0.397724856560859	0.926178204495211	0.708959153532658	0.775013261663456	0.0954889478701199	0.345233526902356	0.661125707015972	0.845329753363137	0.585892584331934	0.517092587653546	0.200959322801424	0.805314639674941	0.764432063422492	0.571307480613548	0.904386825007353	0.285203832783062	0.00690881883561512	0.424085845113845	0.192779526502891	0.484395291465644	0.0586112774581582	0.279351742999421	0.674827861745467	0.221418659210408	0.252851720304817	0.0615028752421282	0.0358357342281420	0.741000594734563	0.107483096410705	0.141122148887077	0.437891583273216	0.648017931167425	0.253427819285248	0.829239422543006	0.981332458369636	0.551273141843898	0.354886971007044	0.0966053837624321	0.959582504356414	0.331272738254540	0.530873774341310	0.121657736245594	0.0922134590359219
0.497469997364606	0.866872347898311	0.864646567035241	0.285760193221142	0.898641036555316	0.874625126364070	0.801177225888098	0.970183407275719	0.915334873309805	0.316199035593883	0.556321566147681	0.194369214851438	0.984828928720687	0.277249239306243	0.0242085227372176	0.705922519595181	0.0547214916760774	0.155366183786089	0.0831772823117335	0.390767334469776	0.477326469913608	0.0969602822759316	0.967204981736654	0.846789724848564	0.135038394204819	0.104882432670213	0.475405833226258	0.831734125035349	0.288697467132237	0.212993608120896	0.479321909460732	0.325308489501362	0.546744048272039	0.554391381234733	0.178922333343841	0.349047975374663	0.966412127504996	0.329010323946882	0.00263369574473116	0.588474199010553	0.490622170867952	0.950011835430015	0.746713915545752	0.416345090428638	0.0431399756915992	0.685320942953777	0.354624889596951	0.838980679954410	0.253906148218033	0.288113100127909
0.511056431494728	0.480620083690909	0.267943211280048	0.164172922227917	0.213851142859646	0.977568273664521	0.00698200909798230	0.581352477397018	0.929163482653277	0.607050829009788	0.189956027988918	0.585101159412021	0.181487444699434	0.576111034423189	0.558445136907621	0.0194424348723464	0.565732060703135	0.195225205486322	0.870717420419085	0.108147222890693	0.890342920079718	0.398421248361275	0.262891998876827	0.811570941572989	0.678100800525746	0.225361660499711	0.208698344849428	0.989973233886225	0.826387299951575	0.267843577273276	0.270568316221855	0.693979371703177	0.623130671847148	0.554558898188681	0.724534199139343	0.446386795954493	0.975968172266413	0.623015700333406	0.317970149749433	0.523050026121434	0.650355276365098	0.968096889055524	0.984621981761329	0.264414453607498	0.0432900891391103	0.189745525537093	0.507896032761867	0.221611438390024	0.507623354109948	0.603260020852841
0.503925753661985	0.540391982892179	0.257177751494355	0.606074607138973	0.154960658373059	0.0367267736180567	0.657788190880845	0.728823901399969	0.481172261706598	0.425404669142668	0.829986167010993	0.151002670039181	0.982862503978053	0.225588224809792	0.779530303127436	0.159314472151545	0.224193168182282	0.412705794717454	0.0193051438587518	0.584971498403149	0.799957102951461	0.205065218014614	0.744170549838190	0.411925078595823	0.112411479459135	0.877162449595273	0.788001888885042	0.969649712213508	0.329048189893147	0.128829247969350	0.743861443562880	0.236100712212861	0.0926780526045691	0.552786433050008	0.690319847983905	0.117149923209632	0.416477763903644	0.0503641751808818	0.480328009901565	0.279642226262873	0.859650415986098	0.564506697403972	0.202237759650951	0.526083273531662	0.915120900269863	0.438373735870179	0.374241123694003	0.112615725603643	0.00807076280290298	0.0199182190090166
0.670443579488781	0.898626032103464	0.0265681862779327	0.665504807655940	0.343249072799554	0.795989059463755	0.827337630937297	0.385934516514991	0.447189599030086	0.698559406189041	0.500660802045181	0.139886936024743	0.830502642335745	0.618303002827041	0.991330278989544	0.133284462825283	0.186592366382929	0.979047219089698	0.466802272985099	0.681534094634736	0.872202358178431	0.257894727879624	0.649497094450646	0.403523748228291	0.220223856715327	0.974651538978411	0.782461184318557	0.161241039283700	0.713839298961772	0.687051608159296	0.884169982451218	0.948802719815321	0.0304243458151827	0.718104246644524	0.291741651903544	0.737276092610743	0.468953810193215	0.426765618567943	0.977118263996146	0.359737191364305	0.807358179609672	0.845233895623939	0.951365235967183	0.927951952533367	0.300270309938435	0.341318191643657	0.645608587792110	0.0388184702398066	0.781205767100608	0.992943987258706
0.404928411843542	0.853702587724498	0.226326708696729	0.158022931159098	0.394703034195644	0.840103748715617	0.510707262328968	0.867313721862865	0.893474776467588	0.939581169790451	0.964440476819378	0.176621201948934	0.660651754515052	0.498855010287661	0.0391748047785933	0.990820907209722	0.782551368443017	0.610098575052303	0.433051549209091	0.104840455125159	0.297214620000778	0.750350153231221	0.756212134349529	0.846320715872414	0.359568594365782	0.704121808542113	0.382939681627536	0.822716736836064	0.334247895927888	0.500927032059575	0.155475812499222	0.554282277189818	0.180297034855875	0.0296856037536193	0.743993629341934	0.330565421217567	0.0164328517002808	0.455901743039419	0.757557134043730	0.117292133577930	0.134709328769909	0.890104354701793	0.00243988221919189	0.301281694215369	0.637849284484658	0.942597246851338	0.191342494190203	0.383737455438050	0.464252105564386	0.916437733040021
0.890915280544452	0.573137465134734	0.799978588952166	0.104985726743070	0.797026585167104	0.465839150365922	0.206774613633547	0.106930708934147	0.552352863681267	0.242827368912729	0.132658514472186	0.810571728447895	0.524720340331147	0.567061713993720	0.331994239333628	0.685516740973015	0.165637433484094	0.666698960277819	0.730489230197781	0.484880375602527	0.404067398830703	0.266619038410361	0.337699248748971	0.234093085628884	0.853583208743632	0.676100859853620	0.851714785977591	0.401030923711484	0.358923249234689	0.219558303055098	0.713225286969401	0.838390251536915	0.228253331811716	0.721093109375825	0.207427695223488	0.313942703347274	0.151054443435920	0.697371733049472	0.0639457049322146	0.404222388087580	0.362360575453303	0.998148092766445	0.749387592041243	0.0160352640892461	0.648237143448288	0.544795482339529	0.406079421339051	0.463077090138278	0.562595860269674	0.971887924197891
0.243611197119552	0.584012161323522	0.670152155830129	0.417282035781296	0.647169157627049	0.793985097971068	0.0658713327276047	0.402048588019461	0.652381307368097	0.352062483357608	0.669429460668834	0.533691232759463	0.216973124698146	0.911658932931992	0.446038736609140	0.410124985036975	0.580433605743963	0.980493649008197	0.444948382071153	0.290158602327865	0.507920893101811	0.974826497580028	0.236021220637920	0.823374666893131	0.679897124422639	0.660337696961399	0.728346379090113	0.0447495863868785	0.952774099670439	0.974640607991397	0.0270636001106229	0.220161006837068	0.995075939134666	0.779648875229612	0.969287288355209	0.775454589976685	0.302394060134946	0.812218495182572	0.219912815109750	0.325507619219283	0.622927283660037	0.678845739168247	0.816066957314695	0.293597557947644	0.782677042449271	0.624985587448421	0.506652083479752	0.469160400693923	0.146060167124855	0.449154255449148
0.926468415901329	0.728029601851937	0.693600979663698	0.860615939277629	0.558088971303911	0.906443266002397	0.108385788576773	0.273983207973884	0.218131617421886	0.371394719017787	0.0791117804827285	0.173874865401950	0.542823793069513	0.190042008806782	0.386077867152739	0.409262618041685	0.675980646252658	0.964474064336058	0.326105951853746	0.277868509170121	0.579121874205741	0.571846316469334	0.167484797715211	0.0759460749120733	0.468605957051721	0.311752060839777	0.750499412054663	0.784502060282232	0.772220756032897	0.0221013157993956	0.203629116979177	0.161299247138005	0.445555796181781	0.325067524430620	0.148306347550144	0.152672217398334	0.379836630437905	0.709165408427192	0.925475610576815	0.568441812716235	0.887093004645140	0.545122105234720	0.851040281718415	0.0742281831717795	0.873722543895006	0.368461491141411	0.649139307372462	0.0158562087631696	0.376750444204072	0.184515489300646
0.468776240499944	0.679389419296200	0.653993332851022	0.421478838885136	0.544202282879742	0.235448307814108	0.728612182715174	0.0304465663916703	0.495892692400451	0.802603482354001	0.132540922508286	0.692616577430971	0.467838705714156	0.804774477433985	0.646883935833837	0.629432933076009	0.979712735069762	0.668257884310533	0.990307736644658	0.779516919975505	0.829893507116022	0.116281883610449	0.251291205496331	0.887841197360272	0.429882402722942	0.190278680146475	0.894828417736349	0.325846848424060	0.569338797985879	0.461482866075163	0.0723371346300729	0.140692993715097	0.843792499054788	0.613625354929692	0.579805595624084	0.908061235333813	0.440824996613455	0.620921928295138	0.228588602384748	0.868643526051356	0.737341519837140	0.896302097994201	0.241263545413229	0.343384841983044	0.802546638087007	0.517373969097813	0.510943508455416	0.00955315522517131	0.870914582246068	0.0319178466575765
0.563693661425322	0.249535286681689	0.577854273404314	0.269253705425521	0.186057500776455	0.725372807486881	0.337748784564917	0.835847141279840	0.475903291875143	0.618716222785485	0.300124759517967	0.165572046851747	0.725238560911395	0.323741773528764	0.0585592056477147	0.538273025238807	0.814866646139867	0.549106555901245	0.310196450517970	0.235332010476426	0.547180907463705	0.456212299018640	0.696853171520337	0.774730696584147	0.00845183966457164	0.539068159489917	0.383983435456121	0.331219940429583	0.0788275194651770	0.0201876218818223	0.641591969723899	0.569015267228332	0.904730406959039	0.278598804180531	0.404336212523897	0.149263760781326	0.422513353212650	0.531117517901297	0.357254041225310	0.539103876540473	0.361479612100960	0.376874729820581	0.797686650329091	0.916164382665384	0.0958290987719358	0.504611485485061	0.167916879869129	0.264407289787293	0.0530393737793237	0.0484819985862129
0.261122221553856	0.632132981013620	0.411722189283120	0.472669674234201	0.432348072225637	0.957760328370063	0.454106078520693	0.933752888810375	0.922984419072192	0.225435797505362	0.0200961681794463	0.788791249259249	0.463611222872146	0.511338395598560	0.470430556126439	0.561896583423694	0.235865293993637	0.299145850244576	0.508727101207099	0.953620141209375	0.157751383323268	0.873715357624720	0.979116387990894	0.387863909851386	0.356856774885179	0.285144036786580	0.439991284102622	0.0755713689953519	0.849701167589841	0.689088691619421	0.740246671719794	0.630050762819497	0.976260135401285	0.932033841830080	0.435910129784159	0.629773492533368	0.321412846745510	0.191802554311050	0.145018444163619	0.907097999784445	0.283350891170672	0.339527096544818	0.168589404706024	0.842473333794197	0.283103745206350	0.411835809036719	0.290732491147795	0.699959724688626	0.335214951534392	0.101994500551733
0.273260509515672	0.413481488453032	0.314747599551782	0.759656577862360	0.303259065468134	0.329060253580312	0.105123927050708	0.306738010160876	0.604746893146209	0.750653000842811	0.113978845505442	0.911333974899058	0.993521480070546	0.825806896364290	0.444861654636319	0.957087138356757	0.833833468121674	0.0129854743044124	0.0369337082197386	0.704544440031677	0.991262368256819	0.650829758411007	0.0636075525026644	0.661147474547761	0.630223691007985	0.318743660305625	0.747679259267949	0.507168374636862	0.132576651684169	0.825541348941562	0.146059521821296	0.918378247959492	0.614750032564739	0.00115510020995580	0.144887543955520	0.195691779681806	0.0621432493346557	0.361794169061420	0.565013357520601	0.858483349564602	0.718936990389831	0.769009835227816	0.903509801113197	0.581319133493129	0.517930813770466	0.459540810123274	0.359025897691909	0.656419727213459	0.961691057561717	0.671232828722135
0.851477437445190	0.842456348284560	0.473293898355446	0.487798915719848	0.891401747864100	0.189210943747055	0.500379940631442	0.101247028126846	0.383169958100613	0.749466302237558	0.899724801749908	0.190729646929743	0.0160759220992358	0.304525328464346	0.537237281862570	0.716532962883812	0.416144740942942	0.912098037238868	0.710979331851817	0.608156047046982	0.897439845323945	0.880376591655217	0.123047586089780	0.677498402362196	0.650666483404440	0.319948251242548	0.584305018492952	0.268500514586320	0.480481580781081	0.426362397827870	0.368038797950607	0.543970343262738	0.883893042721113	0.637431977478431	0.0371814482582679	0.954720502696609	0.164975554647306	0.700236146968097	0.175223911356149	0.407244882676719	0.0126156103730846	0.603718097234270	0.272363901273674	0.875356506118034	0.358188087400145	0.619999426907947	0.127323197285254	0.261133334346605	0.228236353430691	0.901385283664830
0.0765751286751575	0.476479862227255	0.560416284472341	0.444682617232352	0.503810569320470	0.163549645038641	0.232191510560635	0.969174363912271	0.0569244021644897	0.510555247257640	0.655296348984207	0.300012676328608	0.783927245062944	0.941421998706433	0.650951234330930	0.317485168490734	0.312313525699578	0.729657471111039	0.150114296835198	0.158693244113426	0.610659866679124	0.00734463415380682	0.441632403806102	0.181602256893645	0.996395007010184	0.760260560637684	0.374645840173409	0.0658065141385738	0.359154059197973	0.346500668928176	0.358951260110950	0.536364535641444	0.729009598306275	0.905266363790845	0.631396827054403	0.613092077241502	0.866773025793315	0.219216570962415	0.241357199996661	0.316809283871734	0.425715303573353	0.999432187137206	0.665588976741426	0.470082697919986	0.913312039264768	0.507323482333747	0.966614449031114	0.0622959283460837	0.787521944842030	0.00135218986204899
0.557276894753724	0.480560035049427	0.147208596163654	0.913349248763266	0.113092992526973	0.376835327967570	0.139345608743024	0.00376611614854094	0.586449853192703	0.580946231710038	0.638605121403535	0.508410602283013	0.759837967013456	0.578006042809150	0.930488723569824	0.160949557440719	0.381643004514193	0.631850223321611	0.920956314474167	0.559231771379163	0.194230739988434	0.321429823078559	0.252573404844511	0.0885854595218247	0.331828534891633	0.770534336421556	0.836149396195459	0.571135849334762	0.393740800843166	0.979037834635105	0.866582611815295	0.152512786134029	0.580429289178441	0.196418352575309	0.409383207236481	0.458307611975885	0.0998619823048577	0.681014410936098	0.118880491597813	0.595958149582933	0.360219458837802	0.148943721731876	0.104031487915474	0.238680430265724	0.336495336203543	0.0511914147606440	0.891911578371019	0.0894456338284004	0.791063258256302	0.581763628532932
0.490402862883008	0.0239350767272096	0.980491691280323	0.123893748105868	0.435739059019594	0.756524647752573	0.601135248770798	0.0276836392069156	0.569161253367043	0.334833610475099	0.739038912335495	0.0837031003123876	0.499188726354260	0.879323006647543	0.698577768913133	0.812840800736151	0.358568450338356	0.418264401360421	0.256782475481651	0.813129006628935	0.748271230603416	0.520672910781459	0.736578013863701	0.911851406667060	0.128575215522801	0.754919439400210	0.998690130726308	0.649133201148303	0.863062399354285	0.736691251669133	0.852704285045981	0.363386287854636	0.891438185455055	0.516798874315155	0.665245752387470	0.601911929416536	0.756202509792189	0.436771876856513	0.502207518317075	0.743949157889294	0.447234735988467	0.587625747632915	0.475128569683208	0.837148771815594	0.499256438782969	0.244744701971240	0.421834930699880	0.0981618736991820	0.131542777684285	0.275974953953132
0.0612458862548299	0.182921957748019	0.799900182706836	0.353275431473626	0.944537623953122	0.897456928781180	0.157373484599775	0.303783018240680	0.761581580723243	0.163412452466526	0.393060053749830	0.779311735498533	0.00416555438985544	0.470079843480806	0.0951559631662110	0.343296334551020	0.918992136795369	0.588555018027954	0.0264339439119884	0.432200719462135	0.903841607150115	0.747161358569172	0.570816821042627	0.0987943598179883	0.687544356051388	0.288876975388958	0.202949963354237	0.646253448023875	0.896524148235835	0.733186185510639	0.348538727732675	0.610940381183603	0.149028495354877	0.823228497950723	0.382483740070495	0.640154633384431	0.451539519147490	0.656226457677534	0.554080862169072	0.890082359884477	0.967556752679395	0.125947405871618	0.566425983015108	0.354278258869580	0.517223804580276	0.0872676118762953	0.0477048615761976	0.336578987104705	0.166915645285163	0.139253680542116
0.971038662899314	0.0122570888425864	0.605753922434921	0.525828881070356	0.719667256287264	0.0385746097842075	0.595871052154703	0.646020468289453	0.352124662677479	0.439261699661035	0.850025176289745	0.500587486167597	0.614820343004386	0.977473448023309	0.0984683817283842	0.198611218306294	0.763423980091278	0.0188674837692077	0.547667120147557	0.161897998879796	0.144500005769330	0.414431951638638	0.585438608387308	0.593466479785577	0.149078138847825	0.366228186668889	0.302463693703910	0.443662264073182	0.554838006633771	0.352630477496650	0.329305645430485	0.976358278551295	0.654113925040479	0.296674613071367	0.0640591432368028	0.389186808393385	0.907146563653186	0.505018187891276	0.769462530392993	0.938575069960661	0.314081778877694	0.670999928301990	0.540297926631488	0.573845941267702	0.0233020712149479	0.187181617596781	0.915193919566414	0.0890835901404609	0.808284131237046	0.526683361206163
0.449734202467246	0.332152442160643	0.988626926647217	0.299300120782699	0.358346744974102	0.832140422540934	0.954092499767530	0.333243117657165	0.619580125231691	0.959873477715314	0.472342193183774	0.803399416401359	0.0313956764947349	0.271615055603325	0.526219118558131	0.0569671663841908	0.303929704111190	0.635612141014890	0.325850825651075	0.645536059741871	0.423026620966650	0.930899164777919	0.802502011947220	0.810823104832914	0.898380987241989	0.688819660822873	0.887141429930685	0.344901659731231	0.697532447642248	0.568450942910381	0.266246030875090	0.592669188124537	0.699519452941851	0.140403374258496	0.539496363842817	0.874614660584278	0.793377029243196	0.673809964490189	0.00198004021329457	0.579799986678515	0.234336573244965	0.335720077708862	0.810132420799322	0.164808225483166	0.777108360369075	0.634429244818116	0.468000425772631	0.399459521594712	0.679056113094976	0.700244744446179
0.745479289196628	0.182611892624409	0.992926067982080	0.384046338421607	0.591833479693794	0.569137286550888	0.758666142227123	0.850009757345300	0.621551219567422	0.903379233140468	0.0788503216033861	0.430914442152359	0.629906790795863	0.364904956659204	0.220602706938013	0.656149210022293	0.0135440563543231	0.928717969525164	0.610727826465100	0.532871681934007	0.501107131430693	0.871385367393402	0.514966284520701	0.480868510113287	0.0684342761886436	0.616733668503789	0.507179526096489	0.446122804735018	0.992447952393152	0.617467313938526	0.880703979426519	0.736283031588437	0.293840808806902	0.724490413063252	0.687174830668485	0.0267623613437676	0.657191701070197	0.0500321132925445	0.981731143853053	0.271658367760895	0.768307212865726	0.981411450095464	0.911484575748421	0.0924716671373191	0.767485000424938	0.342112445573844	0.496625089250969	0.502254060745233	0.615880815879649	0.697434717078565
0.324317021656099	0.791171534285352	0.962942550315497	0.856416906149884	0.863411326671035	0.473100273982631	0.949861269689922	0.684970411713767	0.352320454913569	0.0463465155710650	0.954933312654523	0.585777539293536	0.935655281435144	0.610030429468235	0.175224432425824	0.484634563689655	0.351143440561564	0.448144973897166	0.0332992173540825	0.934710357484317	0.0495386707180630	0.999727358825130	0.612206088696254	0.121232573163906	0.703767795675144	0.153438382456146	0.438204747502501	0.220877341354378	0.0956877724374743	0.238624300674699	0.961135724208538	0.868035912428782	0.389610381280571	0.299607475663584	0.529093545617038	0.641799676434871	0.662728576274474	0.675037124166671	0.693169676050837	0.179181169486461	0.0282842225132789	0.298059899321651	0.515003511173930	0.688167373834228	0.702159389285239	0.0551277066615015	0.622289030303982	0.363870800007951	0.904136994784925	0.250346282103724
0.633613216746539	0.849360293683811	0.626965771223548	0.642670966969329	0.973682278404800	0.677078026546495	0.353950483144885	0.249381543639155	0.378037880515686	0.463053178886709	0.173781376043718	0.427719033528692	0.956708551091729	0.417967562061759	0.109192659490168	0.627709086816642	0.900049928819025	0.220775479372170	0.744196858687204	0.719866742462342	0.0359828380963223	0.119256064798787	0.486259079826002	0.712066995666759	0.480129563888964	0.511466837374609	0.441208655030941	0.874046153856234	0.766647574475219	0.135273985731512	0.565602226220003	0.899483263840849	0.730404617301596	0.329733055062267	0.0893097795781999	0.226224750640185	0.0713008710343304	0.935262183848872	0.364535690870013	0.305527161674695	0.783480300551914	0.938741833116482	0.390715746669394	0.246688380005853	0.523674418539836	0.688150956622834	0.0425798580267867	0.295259028185020	0.0257976736526589	0.133966447175357
0.343757538857384	0.180668851972596	0.563114084886097	0.643631543315060	0.704994236029687	0.156021589238319	0.532928738407351	0.450522842205394	0.746865247353360	0.586619060630780	0.654905637435665	0.911363387461773	0.00603993365918265	0.594401925323275	0.314216149020229	0.593317126748044	0.430352275745379	0.354646992677537	0.0157423517813339	0.191974922476104	0.241417170918817	0.380658089853947	0.462099435980789	0.420597147021344	0.294171784560439	0.293529263337420	0.0401579012414044	0.773001377214100	0.933540050148729	0.255256229393195	0.378375218874099	0.846326828780311	0.841318352788507	0.799947153034375	0.0947684614468376	0.0239816584930195	0.997352719598187	0.0942978119254118	0.650166362473067	0.795043985149393	0.879217516089145	0.878931957969620	0.366470250971044	0.824742616777517	0.881900105198867	0.755702552171728	0.574324277302889	0.276913175737486	0.281345051406398	0.424039927143478
0.0337021631902861	0.645856138207108	0.499564847037243	0.910888998361683	0.810625742371778	0.258304295755814	0.511057716807942	0.997061991886662	0.162249201602998	0.912050525827598	0.807514431195397	0.991681072141164	0.118889546972109	0.881446724433467	0.208485421186943	0.482809729496363	0.615461362781956	0.315493818351412	0.875021025284572	0.0871091264794907	0.843624045582922	0.126798851422297	0.803829063833557	0.993493653427950	0.670985183695886	0.532977143263554	0.111294567085293	0.391493490373007	0.238466815693604	0.661517420423355	0.876593793807123	0.109437670925680	0.638085075722200	0.944989636069950	0.500334668494812	0.0202149099639616	0.788172597544879	0.412844575676153	0.969138458904217	0.638766052471115	0.709430255409763	0.471060232573035	0.596961011205373	0.162208426819777	0.381856888484826	0.249781157873507	0.401662440114648	0.811023654993504	0.504131933553869	0.622063754917182
0.0748456361630669	0.110384738002685	0.192759253398529	0.0172453853366900	0.606528446541461	0.600975807328756	0.190304470243284	0.815387790628486	0.433065966480337	0.777210108919040	0.741843881912819	0.159524370735290	0.574852414343638	0.351797085929768	0.785146540368889	0.475567969334267	0.316860302592991	0.858084648557900	0.119149605429309	0.816319688551493	0.759587991697310	0.405132011340489	0.00999922209798732	0.217507697956391	0.0385505429558731	0.961197725451178	0.477977931501647	0.853448075436645	0.961871745567311	0.568103563493422	0.903628800111367	0.683799991759335	0.910252028862262	0.585364744175300	0.633643509005073	0.669180300805286	0.764521507361277	0.492642581708695	0.646029843573140	0.533723455489270	0.822006642809581	0.619367564595396	0.861872688469637	0.165981772525923	0.946848366074608	0.401573177072993	0.796150412554379	0.471516099313018	0.846088098208532	0.219245246474213
0.175565871403724	0.582033226124204	0.651864916398377	0.372109262315997	0.193307156834285	0.551551114860978	0.777121800260986	0.484225177452318	0.625559126239904	0.173762684245574	0.166161143053921	0.923720661057739	0.520341238656555	0.611605810696488	0.0895426080445437	0.511449401521228	0.312097987579973	0.382989066948950	0.704587905905265	0.00914670540450135	0.250702404724940	0.367606357916615	0.00951860782080438	0.0182910788431535	0.963674825909587	0.0965128483071578	0.953477646415159	0.194324804493740	0.585470994840046	0.892934853182668	0.756777743553384	0.636173129026891	0.939490650321286	0.817064458745429	0.748692847281013	0.780358394404191	0.0495203818473607	0.633277115274773	0.0813864711376271	0.169802549126780	0.413686841840019	0.442031121703959	0.734116588400605	0.297398574154932	0.389727401539826	0.992671233156248	0.696463080087978	0.915858933200785	0.895671213955358	0.507610685154370
0.970765277209474	0.00475993801798624	0.623477961337539	0.00546300608624328	0.295526673646515	0.382298741813287	0.766366771584112	0.615394464260656	0.968444015604368	0.178569837570951	0.550253380227758	0.658079835766425	0.665323379369696	0.149122501171060	0.533659620564217	0.619932879102016	0.914907304205308	0.0362229496512092	0.593151439315992	0.657714873932001	0.581349947184316	0.233756410918394	0.173202299537788	0.683833960753765	0.619188973140122	0.186949274550650	0.826462760722800	0.915687589942269	0.807607371757880	0.185809390203772	0.835804717943057	0.935714897718250	0.0449404342107412	0.422289344777109	0.223557272784806	0.522614441877063	0.571720825305807	0.599347858464751	0.771949966881525	0.914744200762781	0.491977967873752	0.566378974245792	0.331657820878240	0.195761392698678	0.0116094264663106	0.874446708436676	0.600350045972295	0.530833993685159	0.954474586415455	0.664162095127243
0.143392700431060	0.735355423382668	0.0473171832250156	0.850726263223880	0.475633273699407	0.531041398149672	0.913341551618488	0.359746956683129	0.798444774386263	0.960264400421600	0.719893468207136	0.172411928048952	0.228269644711246	0.541203832644917	0.00830300408541440	0.448697762597375	0.258224001509199	0.963023672581551	0.619168718516412	0.922597177138692	0.615917816593113	0.0358768181059387	0.678856576494746	0.957355353739120	0.873662690975206	0.654741276648531	0.199117763228964	0.0714767422169823	0.546642931057549	0.421932464857789	0.872441559802364	0.190116491151692	0.178044573466374	0.804740576735192	0.726354268108122	0.400592106427409	0.886299424588659	0.0882361876035096	0.699165967045401	0.938422899161658	0.263438800448086	0.531073317374582	0.581927819719643	0.710546695530067	0.493822122501279	0.447117899274994	0.784240652253840	0.968474564009710	0.682618071679643	0.393710275574835
0.898680955220216	0.344254164695214	0.404991587012085	0.727745707722818	0.433742351816820	0.537120291284269	0.278583385001969	0.0986087868585980	0.744455703327822	0.703941718725468	0.466039316217630	0.907334057922374	0.0468097453739903	0.577608392947326	0.839240112564897	0.725063323103458	0.339745897604601	0.692918256129815	0.357854489078892	0.517463932864917	0.977518004184614	0.0241776538347915	0.798721281379295	0.916449362451149	0.595830632968145	0.299412759499520	0.889071156857166	0.704963813796727	0.550399868484006	0.0379545601779120	0.745697388398959	0.112452604407312	0.755045448106630	0.273921503343415	0.783808798393483	0.184658910855042	0.154314082393204	0.265906230349431	0.420060778099868	0.342647983345023	0.929002904694863	0.638116182733227	0.904295102209216	0.439884914697138	0.404046149977865	0.00714381836473332	0.433230742961623	0.257216856313495	0.353904880577471	0.210733748357223
0.225220502191043	0.607887905829893	0.613432657807097	0.678778676428059	0.835641779539296	0.0360172012264484	0.165592393001340	0.876311559016273	0.861150052880691	0.799031092774574	0.0852296891572789	0.758407337213376	0.406752559504859	0.845927712407860	0.198675827008797	0.0414797160483417	0.576435787617781	0.125630599590477	0.705667659950843	0.856890799806103	0.0877749540599210	0.790571220264676	0.590643749523846	0.449158753893543	0.154398210320494	0.631941662899269	0.983047774493191	0.318428568216602	0.297919037583430	0.647513994763643	0.358987968485747	0.924998235673174	0.0510058778934157	0.495504693017123	0.754820046779869	0.483980823337531	0.532492072233631	0.648488625410454	0.786578037908307	0.569188791719905	0.667384867666305	0.0243839435654782	0.492930194023237	0.841176676446655	0.548123206426293	0.903556901514763	0.861839587700264	0.103123550736638	0.816194803276534	0.715653701217138
0.666363417105232	0.0742925630298423	0.538147511523814	0.141328283779975	0.511559426419046	0.829166287425456	0.414357742398945	0.390387293780424	0.678919296323742	0.155553891678119	0.485519260067407	0.0580423040550633	0.793707310114896	0.906705236636309	0.00100637850112117	0.445050752407310	0.902923540137680	0.611247344165536	0.515556347516771	0.938246613807949	0.0279148158706163	0.433945754068612	0.190977670897322	0.208013012171703	0.884723940213277	0.264516480374353	0.652214184323288	0.137073531244209	0.663169453691662	0.194445576106311	0.127120582651540	0.208784837626972	0.854369737112084	0.662635031019001	0.333889253602779	0.143378446727160	0.0117033482360072	0.271471952777918	0.268535004591493	0.337686812673980	0.748232625392555	0.206753304242142	0.636141827546649	0.670247184353661	0.472471593074058	0.0755674351036366	0.945809049199236	0.0892585083702198	0.415589714683446	0.370777605730223
0.121052625970866	0.671446731935418	0.471564093016638	0.770745620672831	0.138493107126072	0.242025653551823	0.345094512538850	0.191790971356443	0.0532372476443443	0.364446728329699	0.325679456831244	0.942488372239517	0.0858672914339070	0.378393782523042	0.492532850524647	0.738801602829558	0.164556435602761	0.732755939523722	0.891173020646335	0.172824358393816	0.288019576256049	0.819040594654029	0.169813042146595	0.877889815348452	0.568253489142327	0.948856192898610	0.433103164364214	0.128761598021487	0.813806913993155	0.987925807597332	0.883871876808119	0.0114752834545913	0.908421795031427	0.145650664804449	0.0528396041335884	0.722894830434604	0.0439622179991456	0.376911442808353	0.684100892572465	0.795000667696960	0.916221704099933	0.935370535046038	0.581756020290497	0.974228041526996	0.578339596060544	0.366412532903728	0.440148496342921	0.644211574932378	0.583355311238875	0.703607989576162
0.710493465997978	0.227189293854510	0.182859137611938	0.609452205781095	0.951300556767457	0.288534289241213	0.983908003610128	0.414187528066348	0.675827039399086	0.472975120334734	0.967227009288536	0.444825785647959	0.444853243669907	0.0582462406465458	0.852706840802758	0.526270518957848	0.574775605434840	0.412134672546124	0.619798621224698	0.0489840299264367	0.224406996231293	0.939597716607092	0.294232061609668	0.990805530104627	0.573191811060245	0.360500625882352	0.0837839881260625	0.959146096312756	0.00733919782391734	0.960816902792625	0.736998234881221	0.130602426921641	0.236259532871294	0.645159272297934	0.910701783873923	0.589636303784241	0.213506689811165	0.599401744909940	0.182999337349232	0.147523056268191	0.405801074749297	0.202824043716242	0.261212442537921	0.817156655175090	0.602736627868484	0.827277279695050	0.806745662740451	0.439393274525157	0.982804486962684	0.135216893518361
0.239612308562048	0.637302053337499	0.694958000389737	0.405263247562770	0.472570249762095	0.939417113495690	0.451269966379591	0.0270854611630916	0.787952693652717	0.562030087568476	0.601979883105482	0.936037579949647	0.926438943307999	0.793845951215169	0.501183022811310	0.328686318511543	0.980214816517453	0.0382067039117803	0.330159483206571	0.861605902778149	0.138660489679232	0.0683604545967387	0.496124163093186	0.0447521191932555	0.0374302817105477	0.627355036476776	0.397433063606132	0.654831379300644	0.317584976574821	0.849223082199395	0.318672487294716	0.732821444694744	0.278754726758398	0.533927979442774	0.937866648080374	0.206972485296172	0.390971925032481	0.158044684498680	0.979212188881753	0.493424956821532	0.258338113211682	0.823422333981438	0.830225269691080	0.385899656817662	0.819712184968776	0.513931020405529	0.377314414127838	0.860261380056003	0.714624389590328	0.929824953754005
0.495044826043233	0.513622099253225	0.586884225717370	0.963080347465722	0.818968015993635	0.453033670231947	0.784266489821356	0.614912022768077	0.413167338545777	0.916553094431291	0.557932921093644	0.708008877877145	0.226091489739619	0.643521911188796	0.234025307716881	0.106444335484729	0.858879650009669	0.251318682252784	0.126590844094387	0.911855425449424	0.240937573373317	0.428517166931803	0.00206313760211230	0.764615472072959	0.664177544380943	0.821791696393322	0.658196383973712	0.561593764565795	0.256377387622104	0.311829795407579	0.621541491606087	0.448731776128632	0.985142726887954	0.483584017396942	0.701188227822387	0.477716513779874	0.956090928456269	0.441580223131385	0.872614334934027	0.238988487511991	0.471325167733429	0.964004793574617	0.773590029984254	0.152613183593743	0.914588514547205	0.0476071359628550	0.680576832049368	0.383107020007628	0.763248548832467	0.449756787992331
0.338721699608174	0.597874243763295	0.645153027447693	0.502170516040662	0.841710521659802	0.538118229904481	0.150006595376812	0.532231786260492	0.888704000721983	0.856689490938808	0.817571567972287	0.0472580417766592	0.898972500485297	0.892695130499174	0.891063429115377	0.104959417191623	0.397946746041136	0.736010140768523	0.639129874706044	0.845369076344527	0.230073279456551	0.237201256249227	0.486506944817654	0.645694719083876	0.0929316188220820	0.333377057693284	0.574999667233753	0.137144081911156	0.196983594911200	0.625839433530497	0.357626196312719	0.228254046830432	0.0739044117322328	0.391573894583710	0.0578646460360338	0.601401652037606	0.715235543532264	0.191855386237506	0.162673985274139	0.00815531508460898	0.668541046294180	0.206403023258753	0.297454139232932	0.0568935019921475	0.181968236678883	0.197076917376104	0.305475316777039	0.278084077702294	0.896138166661913	0.162372742813955
0.495326084709181	0.924084191100258	0.115692886336209	0.0662460971958739	0.127746834829834	0.635817411866581	0.843065182439971	0.811664599600709	0.605993013729922	0.526547089700653	0.456623803485873	0.823977427675235	0.142235563022410	0.875239959216192	0.0687977700988592	0.544741379319567	0.901264557645843	0.737513995892199	0.525528826214893	0.291569023622541	0.371837789040622	0.186287136694833	0.232070735178880	0.357927494584919	0.840245050214023	0.979775602431097	0.641345785972394	0.563229908180196	0.622396899220082	0.324292754356831	0.216452979927341	0.865958487927991	0.465285351559041	0.434987532871095	0.328367239964777	0.314793388346422	0.542794942482060	0.464443667667115	0.421556889151359	0.693152588731438	0.358186412227758	0.719914766318972	0.614566140176975	0.252845835812334	0.0915407004223829	0.770218662311581	0.253261753024629	0.651374399420857	0.700394416198128	0.0206977398981676
0.369775747004979	0.485013933575759	0.625814480892905	0.142253779534296	0.0141728651032083	0.385961100524735	0.0387470400197115	0.889841202853854	0.195529220830014	0.203212311609193	0.949138758367652	0.172137666462130	0.122138128341636	0.916347134885386	0.772867339539885	0.744199475923352	0.630226871716338	0.543318608183156	0.448666240098842	0.443624365168259	0.734424709553608	0.847858536079549	0.157707001901266	0.777340602334721	0.355513609790917	0.186536642512472	0.813870255191307	0.146983576538543	0.306611551975272	0.996170092381579	0.497613497346613	0.741927446591059	0.189379362951105	0.671255498686880	0.480155549347233	0.182220055180136	0.106318564721204	0.818079306840500	0.218600512044275	0.145477627126889	0.0938372509058729	0.0810500904988353	0.304276123651590	0.633725859525925	0.248899007968351	0.112659590063141	0.774828091182446	0.968532883619139	0.765163613247170	0.881115217980322
0.348524386204676	0.0338100708331827	0.755059936162021	0.498005968122041	0.432176712240431	0.555098729566558	0.505452417339801	0.948101214427764	0.316830005134501	0.317245076501848	0.832796328193558	0.756214020723200	0.934517256806279	0.345675938349394	0.660357304867382	0.138035716079926	0.435345974272545	0.0384282494568773	0.441162801490084	0.0273229740616761	0.0209218242019807	0.584592893061189	0.261107707978912	0.271449847008433	0.522254378557138	0.499934944707268	0.572961769648794	0.851314026634204	0.198152216870492	0.453482243474967	0.594570620272487	0.948895028614189	0.879675708837399	0.577222587556791	0.350048679292608	0.993408361409624	0.254838817040601	0.337595109561347	0.608912370726313	0.341839170477539	0.240975018888981	0.271428601401973	0.653149413003345	0.0332567587087136	0.737803105369284	0.177549029002393	0.254290593126105	0.161071881056389	0.0194403478287113	0.511446895540442
0.636861205292172	0.0840985172819112	0.226651835492129	0.332418394271412	0.457365030047017	0.372851305091732	0.603804781049024	0.410770402581979	0.0367240929021982	0.508756896592373	0.725864337380690	0.422458412372778	0.742828008107494	0.145779973284435	0.966169603990278	0.628237296047271	0.00739103188235024	0.00824006892259310	0.434814475439623	0.965664540353789	0.673467580309586	0.287008485998561	0.181600367931557	0.455361174324650	0.0966905349358587	0.842758416912645	0.426831019594127	0.526230858352625	0.511334839299885	0.466601960915719	0.258330533174696	0.941468874986440	0.545432807931844	0.824532133954832	0.210372698871824	0.328144734853267	0.282160690417403	0.376698577763875	0.612719172779988	0.862518152256086	0.169351943143963	0.820902538509254	0.135897549074232	0.454279410342617	0.380573762452620	0.914446602142328	0.771947310569183	0.594547952952705	0.439106600933652	0.405264829478190
0.151368645880163	0.608506600409815	0.589070027053166	0.635178623396331	0.385406057309363	0.110499630780967	0.221591439435545	0.807271132944791	0.948091323918051	0.825360023710814	0.781525782301820	0.455050176505624	0.211079325564899	0.702313967397906	0.985414665795158	0.0759850463002489	0.907502972516659	0.693225059552589	0.735425692320282	0.680049159099014	0.988852481957398	0.353073867724251	0.876959088020843	0.656825835481093	0.0844434099866094	0.191981914108921	0.928695720349111	0.144261492701976	0.0421386360911753	0.335942819757729	0.789056263021801	0.261761614745702	0.345373449236896	0.958368593905444	0.875385205578737	0.195155910819181	0.361462383480025	0.406255436858951	0.837647500366371	0.230376640480139	0.367631152126791	0.680702951179554	0.342806248405412	0.415579585645234	0.580685222076676	0.904355477379430	0.575449716768330	0.392939378877128	0.722550557384489	0.386486556754826
0.547058786576916	0.565293273892414	0.762800598377644	0.146855970397921	0.394320663334156	0.535749171333073	0.557376329931525	0.162549893871825	0.534093713315637	0.484316569779591	0.749651983340661	0.534223200536137	0.354157182953671	0.917535180668756	0.589074021192097	0.563197325579830	0.0338480357790213	0.777555052891726	0.463832839809878	0.126940406556319	0.703839639157144	0.936531256288310	0.590858769867023	0.230192246961433	0.0809479957352455	0.337913772462887	0.434252999872175	0.502932170940509	0.540818664090217	0.141513301176023	0.526101857109523	0.261412621198837	0.526438835356573	0.657005392494535	0.336742854040102	0.0814623429459754	0.816493648759493	0.990520039820650	0.0410414099992363	0.612516139948152	0.690780385371311	0.379105194344497	0.475292330087247	0.613580043539897	0.223556156481126	0.0462919365871007	0.0179075364179045	0.928208581253362	0.275496995609294	0.658060532854480
0.563486781004988	0.164472022786478	0.846772876345302	0.740294688213878	0.0379053910820690	0.0453699791472437	0.235345401696819	0.157858130054948	0.506278214669639	0.652186049065947	0.387973978857834	0.723259846919524	0.540133524216959	0.277821265843332	0.927501670604215	0.729252964267816	0.335310128560926	0.727995342461995	0.739803325591433	0.122457560635035	0.923194819487371	0.258217343868458	0.424900133691661	0.250293689630315	0.400645845690808	0.149559598296646	0.528453692347700	0.497009089362362	0.246711035997797	0.256583384439584	0.0473685588984744	0.694842286400040	0.0800908512447637	0.883904233693938	0.793426457335787	0.120003732384845	0.523404493522352	0.362711249658013	0.895212738308860	0.219057337898048	0.486973468220058	0.833620844959600	0.175165484683336	0.683696378423374	0.543204221363815	0.0238242978457988	0.125014685346164	0.192245056437300	0.179655200801955	0.0396802333493223
0.771042607312649	0.805430122417786	0.0765077568102198	0.942202785888245	0.799810454406873	0.675747061003864	0.403061517601006	0.562171056875632	0.386607008837886	0.610475159261629	0.738135121968494	0.698859532226460	0.895249712667549	0.768082847611715	0.487592728081044	0.469246469744872	0.815286776737533	0.874858066661652	0.135919832689499	0.333174166931164	0.247312243558249	0.158138426346706	0.0467003432254085	0.536131603646934	0.686511567727778	0.617755439493167	0.464699567198146	0.420520599216015	0.621267192115199	0.00599557883445423	0.698505346015480	0.726283856767837	0.926912523818970	0.0558498940154726	0.376534422325441	0.0580039224115538	0.353513820806781	0.118648490105180	0.556231689708887	0.535172735635121	0.757793848354549	0.312559173171660	0.630752438397285	0.158400692135112	0.426022148329501	0.808923922103635	0.204522328415783	0.159448819812177	0.858334969971723	0.246537081320827
0.685467931241294	0.786764077271223	0.357796786159435	0.0670350848090456	0.339879923910165	0.494992119585517	0.703893060319764	0.916413241648452	0.133731126605655	0.00978346652205242	0.371457225307767	0.861472383399321	0.236441790870406	0.700983369140487	0.466193825012363	0.116347921604104	0.998280860814821	0.494449671773356	0.713541243121161	0.660623508861089	0.0979992149563693	0.165093698372886	0.859638584071261	0.104400960852211	0.409151362890111	0.461012745427929	0.266906886656287	0.666283028820872	0.631590767789119	0.136212881159624	0.175411107107501	0.251289255293104	0.662200977067850	0.114565274529066	0.376719081392626	0.649677018722782	0.339031563198126	0.981213383695138	0.273703519006370	0.425599810319784	0.279735175555184	0.383867891176502	0.398491223713910	0.397020008250580	0.128146606791476	0.984520268838679	0.694499151196722	0.317737085554137	0.0571237898704279	0.830485995211934
0.928040554239241	0.666116646138525	0.113128727172694	0.309547745118254	0.185960420408034	0.357846723193126	0.738976717290909	0.513258838255042	0.865559147594781	0.588586138232827	0.427224720430600	0.435564472218515	0.454364121827341	0.500689893387613	0.868347406131119	0.822899464220542	0.849031290615762	0.515333033664628	0.414499854483037	0.950354592782181	0.712327259724169	0.920847471565574	0.863008760350870	0.774360424306455	0.0617604060767594	0.185060454129758	0.595815129435141	0.426389625177245	0.268901408784138	0.872078006250337	0.383242019428764	0.0522437205933339	0.983667639407227	0.985164902771392	0.323316164873630	0.626330591695394	0.236348514815375	0.936188010267483	0.440753486116546	0.573386807412365	0.567616233881695	0.0249455368853926	0.0602009958948134	0.208576888477633	0.995623397232913	0.593280908729714	0.101674875999596	0.839464109558398	0.233400471163824	0.679430981339109
0.0630264170157376	0.648217609047384	0.0757798202287223	0.728445940641362	0.144353315816234	0.0729687673021331	0.0220713206242216	0.152702118191164	0.975656063293935	0.798518569666334	0.857765297915066	0.657212726746376	0.245081527444199	0.354099640399943	0.487560317423978	0.0426215770170483	0.644799504800168	0.510481574144838	0.734405568509451	0.284516471034956	0.140980100560094	0.759621557073898	0.752665079043892	0.627926547828236	0.255965706319200	0.501982823480194	0.751645387242772	0.337660748774067	0.636392577822339	0.268072367966184	0.715420987063012	0.544545231809841	0.911953730948312	0.440412466125686	0.0645691012358431	0.149122367525380	0.957258919924123	0.418137174720583	0.346143152014398	0.477179695255957	0.240105176457721	0.543072813156786	0.328197807493528	0.0244963093385940	0.715076028642700	0.0942729125245314	0.710188856555196	0.545629657210619	0.855518475171996	0.216192910456731
0.555904986150635	0.658267954780506	0.169472200624836	0.309423002961056	0.943233633045985	0.524135712149280	0.497836386674368	0.170264997156320	0.179019950021590	0.641836726512769	0.689783002049158	0.0798397970748208	0.840870033700326	0.457690582185817	0.738254856017063	0.291970300550958	0.545335930605782	0.224174120739371	0.788466765199284	0.774038539110720	0.113795333772056	0.708255427055350	0.499925113100043	0.957180049015001	0.870228067863685	0.0487446764151395	0.436838725143811	0.168163608769714	0.752198569404579	0.217009067021255	0.162790593530810	0.549801367560281	0.892020735087772	0.260707247093536	0.325146924403242	0.810502191038838	0.925369004303892	0.984827238087181	0.544977093449861	0.0950758366484313	0.714663288877511	0.966027085904646	0.322756351242166	0.414344242564020	0.378408358676550	0.910061685850830	0.288481754305679	0.124092224144749	0.806284041799486	0.239789067572967
0.400875695158441	0.927597858524411	0.112811532153387	0.520730380636328	0.501283660511335	0.377842374084271	0.318033823886277	0.0932780293868702	0.792579346935749	0.564537542144398	0.904433262523122	0.897448878953249	0.284159703442364	0.0424954682647437	0.121931567690677	0.111054862002911	0.784464105837411	0.475967594357317	0.0886719641358864	0.335573145456178	0.703059634431042	0.985759234118662	0.166328064370779	0.712069383543628	0.700333538877654	0.265848514951845	0.802366434196438	0.278402483155187	0.178536610582672	0.190728294859725	0.233821443615649	0.477504084505792	0.975056259838465	0.271580826694244	0.129750394530531	0.938874111008286	0.645663479091995	0.226486181304049	0.286299107719747	0.722031724196434	0.223747258881910	0.862947535167096	0.971028051538768	0.238102140439595	0.0939721664746251	0.814040399013615	0.0193785876327853	0.506480737595021	0.150723129577701	0.00832079739362934
0.694235249158083	0.890350442343459	0.217975962115594	0.437239717678022	0.245639624446464	0.773131206529230	0.202588433988986	0.330820209359906	0.607840114306161	0.699168185314259	0.798297212272295	0.715660159308808	0.589539173860647	0.636472189390384	0.782892362364941	0.107233453859712	0.785218939412993	0.426244964994868	0.486468929319210	0.587910034510658	0.858680587354604	0.879580940884147	0.421145505006608	0.814113345020148	0.907270904988815	0.537282855703336	0.271311608859954	0.245206387456642	0.152544216434962	0.777736878174378	0.108805737549144	0.799706611266194	0.206448696825399	0.395288432298725	0.0448124026115554	0.115126111584583	0.0476905362301279	0.490834670083159	0.806515144595201	0.869699389185771	0.524704266514818	0.485375194038868	0.641173439123597	0.119568409065400	0.579514342870685	0.930206052970487	0.607092996169193	0.593252309646853	0.338852358902700	0.880946285251083
0.284680540624459	0.985988432602141	0.664098350900693	0.0559246240128619	0.282660165378038	0.685669169926535	0.896188660127500	0.397843155698439	0.985960714438077	0.630031013040100	0.965530098924903	0.896091772474580	0.561239952097088	0.122022592743236	0.462106402975797	0.404416373911129	0.959363207366965	0.635094905817914	0.670841401108767	0.582492263994116	0.742855447546418	0.153649330061613	0.557398132941570	0.758705879750129	0.437911341560237	0.495976686451245	0.712831280015872	0.299382617056070	0.488029101067785	0.416331122285225	0.557170104712202	0.744737446451022	0.0657346088884787	0.443563062667794	0.550421437247125	0.0145074521319346	0.0423386168032617	0.260173560295172	0.0669891268975953	0.266310493869646	0.422326562216597	0.388142417564300	0.353820918476713	0.450375966286411	0.337057362739620	0.445240579220533	0.0382315524488421	0.0589050893602323	0.311044493837216	0.307411405556354
0.567305277419003	0.203337764814890	0.278078424777681	0.296906170604034	0.0302774764838756	0.397262585865944	0.162661750233895	0.677131780265807	0.997411960343971	0.883297624641392	0.356860060551821	0.534209805164945	0.482641178993246	0.583451541782896	0.447992760830674	0.733261232144058	0.691177761544588	0.161581288058913	0.918291548955225	0.544659054862450	0.178686201246574	0.677999134927060	0.248681062324323	0.0880222321423522	0.545563175516649	0.622373205371913	0.681369949211920	0.850297641385997	0.254620800571111	0.423307879527728	0.461764843002678	0.263595927925365	0.798014607952273	0.0221834461364671	0.445825273363100	0.0445375548873079	0.0235209576760610	0.294237893055521	0.257237217706041	0.462846754515368	0.150026777597172	0.509384309120007	0.198770438218782	0.966047897655800	0.862318867988765	0.00514300664477896	0.714554324559561	0.162049800998704	0.367532933810819	0.186295195030054
0.372383784221327	0.603844793626096	0.578505617697461	0.722037487190551	0.756217021802220	0.472842907106546	0.348943810422720	0.297502689586249	0.771571559869457	0.282855991452030	0.992074922322398	0.866647100538760	0.923409145338143	0.00395208532799318	0.404001521710620	0.385868459137981	0.640229618391216	0.933585685562197	0.573580806366980	0.221436407840745	0.939709482892974	0.386742155010945	0.279621193347212	0.0447847032189065	0.535318636412577	0.419289361543184	0.294727016503861	0.369963496996426	0.479360925616947	0.961757945004587	0.447223614968536	0.167828830539585	0.205723971306002	0.716866627639471	0.152008263974282	0.123659429824395	0.997435085787221	0.00793750920441239	0.285976838598119	0.765737319977909	0.332659697359073	0.872751793539439	0.937653069721564	0.780261288386206	0.0253392405667203	0.0284665912022015	0.00473329176599724	0.752194227926002	0.812702867540819	0.719858449257480
0.322370140559790	0.711082223837789	0.203798228184446	0.324604182102051	0.153741808901807	0.330280976243258	0.239482892796868	0.491491840323222	0.820165855546538	0.750852596127905	0.463656037933119	0.0769525766874203	0.784923828835907	0.0193241407782203	0.668158960019801	0.967514862914380	0.602704237379134	0.630178382920973	0.478311221278925	0.963251572998745	0.108812274083921	0.503213661713457	0.0271481172308153	0.236021070039948	0.884251001068846	0.0682009537912449	0.995998185062192	0.461786080319509	0.650548746396928	0.254642703926687	0.0852691968836902	0.399892751604398	0.301092748358482	0.299987222972943	0.186441999703627	0.740626352180937	0.745260539507444	0.618549282251473	0.100834223403210	0.959651858908441	0.583218416895881	0.752642320807568	0.990494245778834	0.700164592406119	0.992760378876616	0.235630745527987	0.469363573940137	0.493204156397058	0.199227006743922	0.0375204761450866
0.881730434030195	0.520935708680703	0.775423285364978	0.948431102883487	0.109180288874924	0.256871227647721	0.351335867962635	0.796205567614427	0.00971684032831188	0.847572555588255	0.809940754617788	0.0939408819512460	0.0804292235929907	0.382002144032831	0.159732807448010	0.841559504648321	0.333771259303506	0.0288808229165169	0.933485314688856	0.225749431596197	0.581177197883104	0.871780008470664	0.898950147588060	0.244585210868058	0.346903697432282	0.453288652520027	0.00666826998315617	0.817326158612218	0.700802292917359	0.732356379625048	0.416493558700611	0.385969617343949	0.183032793377344	0.687793236519207	0.277624019210068	0.782133536980951	0.865965565264320	0.867957629137194	0.568184308972726	0.481683985887867	0.843947817615705	0.978227444599305	0.506222578729371	0.788351619483493	0.164166582747726	0.878061737770886	0.133706944317164	0.403685274242652	0.123503136561513	0.492668896047923
0.607722909168351	0.405555367585854	0.303964502254606	0.635178517410257	0.944830575049928	0.973862405829258	0.587003829406546	0.253822133192155	0.996161115511891	0.137530134606401	0.155249244780385	0.0745792656325228	0.454188678361203	0.531089878957446	0.384870915132172	0.966387588774560	0.107988274830945	0.201758082228796	0.240722164479423	0.270443235632391	0.0242419382274065	0.149569556478222	0.155323364211375	0.153929557048591	0.00946531926209338	0.334153024526040	0.439367304262548	0.836480103646885	0.488527449953709	0.605071654097278	0.835464838202357	0.951548722780386	0.377941757967947	0.770858653334490	0.320596228995294	0.692873988605579	0.675776016592417	0.106420501399033	0.248817485687067	0.603080052176335	0.217329262734499	0.997391635115518	0.943870255902694	0.0314433718908493	0.527855968490453	0.847176368118112	0.353507169328635	0.228815798038002	0.809485290756229	0.305574760772382
0.252028126115807	0.668396003008436	0.296737848319256	0.751977631070019	0.171865453372341	0.236225845045454	0.125231676385888	0.616333878558686	0.908124285423016	0.522916895352450	0.850224416844280	0.712699263114914	0.273927366010337	0.0895688596627100	0.678189445675492	0.845594129346561	0.835766248683862	0.278605681179510	0.364773212290686	0.333603612874639	0.428754100567911	0.518856670508752	0.589917115713040	0.140705095395293	0.441735597855378	0.234290344464267	0.977424194812452	0.411553995844852	0.472616017110638	0.00899478640571894	0.420596108681198	0.500965465204118	0.651261099644305	0.566721125421037	0.887567359728300	0.0399590514458380	0.113343116661316	0.180534553341306	0.740429366773234	0.172828410482074	0.0300177740399801	0.696065323206704	0.466250165827329	0.950628411560008	0.172845483747379	0.235946733505764	0.315087792511901	0.424554346001388	0.518608318560597	0.954268368230992
0.202566798703326	0.0949003647110995	0.247828940801121	0.937820929202425	0.0146569686264739	0.960328107933164	0.885691052268705	0.319168525438029	0.279425429263622	0.717687673642912	0.664289573351452	0.882077978072772	0.664922405228352	0.736052490263196	0.0894259817545643	0.358776376342983	0.121648330500759	0.568158784232715	0.774327524379891	0.112646022608631	0.703195303808540	0.425100357216342	0.850564154058753	0.359348217968640	0.0705994933167651	0.865775661061112	0.0675187170155728	0.760486561975695	0.644312046797628	0.643613486577308	0.679405824323849	0.804091793641628	0.709286778410738	0.984436799329619	0.692741323494767	0.886414837582491	0.471854750900682	0.236333944396026	0.0522121163716516	0.515642954591842	0.892581859993309	0.285384794587336	0.291185690761705	0.779011949674105	0.207769848513037	0.301723928574967	0.355773577495905	0.925963858199798	0.619572884588833	0.688203650583797
0.297404709877431	0.634226912769234	0.927527303468569	0.621466025405003	0.981129335493807	0.557382362394234	0.755726436933164	0.636445541019631	0.954776612572059	0.850877239758367	0.0945910051816751	0.0686886406920217	0.633661494602493	0.503468312617505	0.789237245403672	0.475702803881996	0.766014833717980	0.678648655231477	0.289445283933251	0.149586817111457	0.917171778956657	0.968679877739765	0.663107569147659	0.775749440581180	0.506961922690525	0.0617618643993266	0.163747236230876	0.718304379204827	0.394105306255921	0.848301553972568	0.341888844785885	0.0994035128787211	0.268359107733170	0.365684073398517	0.112010936096761	0.0501382835969195	0.0202134836788203	0.689561326632772	0.165027488014060	0.721573330518743	0.0700634504433778	0.871593623702800	0.371301435672462	0.361045333066532	0.450773914660571	0.0366727268345803	0.874133624436470	0.0224802400454042	0.900424966835357	0.0330172918164211
0.146798825193049	0.715653865108920	0.294483853059910	0.865863446071062	0.813432260561133	0.666559344978029	0.244391494846816	0.439000010961504	0.600472012313376	0.976621733827443	0.304415604386638	0.934344824322753	0.0980705948035875	0.864415553277700	0.491580293354520	0.461256149961415	0.855288171399760	0.958997152127927	0.222552590585758	0.716685310643053	0.145867078516309	0.106701994191431	0.211156003539434	0.669315326282616	0.478316947634372	0.0626561297203703	0.173956789530861	0.825690279060402	0.757946315513340	0.388588884320367	0.925961887178360	0.544787206613673	0.372589274803819	0.0921941358740875	0.108642712004651	0.789549124142566	0.761261225199536	0.711008715801791	0.253385554646526	0.339502644919159	0.687786617459137	0.159122209288458	0.638944971175897	0.611250428191138	0.00683546882814556	0.574682451439882	0.955757863387627	0.324914868655128	0.455534036791377	0.154266650766060
0.386492488216923	0.812216850979180	0.316520306967054	0.392917920061557	0.736678772757833	0.379530633430528	0.764333671682909	0.163387660843340	0.584887041895438	0.462189370029829	0.449635325478932	0.565072315057820	0.395710652444462	0.209685577107758	0.411843132593987	0.0264487183398258	0.140503158029630	0.589848257423794	0.185356792809888	0.863056659206779	0.266499172463830	0.402409862955634	0.776938143060033	0.148338140912619	0.867714476819789	0.760956920091230	0.596603328026298	0.0323734569946969	0.277413699576131	0.739631172496248	0.189675265622697	0.701870416525565	0.0629388459182273	0.857899000524677	0.289702814622983	0.605531187674745	0.184456253173318	0.776705244314711	0.710242137392204	0.392180875147452	0.730424124999515	0.400952623345879	0.373497406088272	0.620948979111890	0.567844642669084	0.336744108766385	0.461381774622424	0.808606536669126	0.0857104422585072	0.0357244114206641
0.534958695018999	0.480311019062272	0.676161046750739	0.865560580801918	0.524170748672877	0.289609323187432	0.0172134411335132	0.779258313264012	0.768463488173163	0.542359321107847	0.534641755428327	0.850108197332627	0.160854568688932	0.133968249082960	0.805401747220632	0.0316303762320671	0.0562149519426990	0.727892879786686	0.414011086006020	0.440636285448479	0.644602661526521	0.795502859721688	0.394477174149173	0.675033647401479	0.552443040595364	0.241395525149869	0.0858235320896076	0.295416531793152	0.317023065238835	0.827885277323711	0.757944566012093	0.953148399665764	0.977614518025777	0.0615608365259311	0.948166543223241	0.257536508136857	0.275549506459010	0.0860646929719591	0.757599720323255	0.411917859127583	0.752680709866073	0.117780112296846	0.667844925890608	0.636746803354392	0.589853502550650	0.483660460457480	0.922804160094980	0.122825007762499	0.173471245939636	0.165924651748681
0.419578654066857	0.286270158657201	0.232033587308177	0.0366882924681551	0.947769186412933	0.276921207115909	0.598609515656305	0.219991265892335	0.567399197679421	0.0243065992780328	0.183208431708136	0.923660728140539	0.970981873825843	0.870625559730123	0.963602175581853	0.634409503594854	0.339607177705546	0.660894384263632	0.464562210852844	0.944681104911544	0.685176327526255	0.269454458287500	0.762254964006047	0.545955275725510	0.856990225271052	0.593204141507184	0.869054642798894	0.857715150400915	0.457021472862723	0.376940172993372	0.666375094308138	0.555618613010076	0.462677086360430	0.885850401472135	0.580418882015741	0.912615411605356	0.617371424535283	0.555829804612804	0.859775621284399	0.512061771074420	0.0961453573983929	0.857103440505390	0.387318516130186	0.608823265802071	0.907172381657675	0.263974023528140	0.185807158237357	0.222173261329852	0.124953606564351	0.634478327261095
0.913984079285828	0.717963808378315	0.644896756508363	0.671362970050755	0.281613946076723	0.446245378170577	0.0939016520722541	0.581315203811620	0.614360030842282	0.817311152199020	1.08542345370610e-05	0.139193136810259	0.957715805913416	0.640111137238571	0.673210043604187	0.265703544025773	0.0445476520230136	0.913886986786445	0.351622482173807	0.310424000191535	0.734085004007461	0.401186331886875	0.293005854469772	0.369102205660142	0.438086787058996	0.678477745831475	0.483630684060460	0.434845164985555	0.601235661333373	0.827287219477354	0.295418386471029	0.142585059721717	0.485149627869569	0.563150698140706	0.658033088831947	0.687555717853705	0.270558276824911	0.520939206084106	0.806988240555438	0.772228510239324	0.311538643000599	0.215898927460135	0.801808946658681	0.871429089416291	0.254492807553903	0.838601513995363	0.0270035529805617	0.379128879340031	0.617957039340108	0.638989840434603
0.588511254690324	0.785337672887537	0.775182244112075	0.806689806016175	0.709288525042559	0.427707517536523	0.331977045574248	0.599755458236781	0.531186501099951	0.151028003576634	0.380912778522118	0.552783297859364	0.391700695482431	0.671141252277934	0.113405945577167	0.441204582441610	0.640116233981174	0.107151922241043	0.309251277341619	0.392949273383801	0.220915310714868	0.955054135074302	0.709504685068309	0.268653450739798	0.500467248248266	0.551020577566063	0.786915389915650	0.188615230009591	0.829609792407304	0.229368446682153	0.539162843572155	0.250140561057638	0.860376121245583	0.648559862319339	0.758232622971725	0.662933401205240	0.801548861576888	0.718350144178135	0.358526561634433	0.960860425617356	0.742007312455101	0.435353504705466	0.569615094693754	0.0923981379424830	0.549213951797211	0.538977955405527	0.849173665999771	0.410630930362057	0.218053837578804	0.786390165133816
0.687159921297521	0.626130567547078	0.699645332475629	0.111487954085019	0.764022700536929	0.596237987490403	0.354983469830924	0.676982088200440	0.547302759578957	0.414201726696368	0.467862855439206	0.288912099416885	0.422489572287274	0.158551614427823	0.985828826812898	0.393695289696398	0.792806230455245	0.0856775655572245	0.658801756055864	0.0352537368220344	0.349953560698906	0.967065777569453	0.132796894070612	0.608678741161617	0.382373303451937	0.539235541009771	0.335396854448539	0.207876571190084	0.943443200971118	0.942135190985519	0.562070696425117	0.118199883661029	0.435885464645908	0.404539567432114	0.886819192715310	0.0533246136958131	0.466278997975725	0.291012672966524	0.669141213731415	0.0984459200115054	0.962867492526889	0.175337091366366	0.505488916320570	0.828262858428948	0.573116755669147	0.784864122397217	0.0278685305706473	0.595089984981702	0.612256758833213	0.236832912959005
0.239684770056196	0.548810779269864	0.587876419549812	0.775252347016405	0.738797561721808	0.726246489443620	0.0881652313854351	0.0932888099220665	0.371635846608445	0.599324798968584	0.666774881111530	0.779505962308209	0.857068720438803	0.310807417766634	0.884410058261541	0.625878310759822	0.793361317381419	0.420759347120378	0.244355637687272	0.0338040933476400	0.249748927756151	0.606186361531185	0.380030147139146	0.542203608322481	0.497519550333171	0.975685528123050	0.368877523187120	0.272079289892426	0.326938483130727	0.705908616382995	0.585457258121537	0.355081795236229	0.757384405956193	0.490086943986266	0.387591586462003	0.475008350094467	0.539697059126819	0.301893347405920	0.407356017740717	0.509784981349531	0.551236194967266	0.774851647275082	0.557606960778253	0.991523918801581	0.837863999820789	0.964225449807939	0.788778276596918	0.674567514774687	0.455866601667244	0.0128972446948842
0.177937128831219	0.344481851695433	0.139556245344692	0.671288217093235	0.927499168620791	0.143354583389984	0.350836974145397	0.321412764056274	0.408369832778210	0.935025205194989	0.0815303681474162	0.147711386885641	0.0989334919481665	0.876746320840039	0.217536735872931	0.660450323622424	0.194343521391133	0.779742459920509	0.883193304695659	0.0672380708861389	0.883700444635673	0.690689727167022	0.833554430873709	0.865904622082411	0.229405436147627	0.788565156605222	0.339551889416338	0.518046591458704	0.738786352716861	0.0249192080021065	0.354449171587222	0.448786685917860	0.612648117686710	0.310545998171724	0.0492466918001663	0.747580486453903	0.203224281541983	0.0404984014640329	0.0526861421191610	0.792721048134866	0.650303916078121	0.420995733482256	0.0450500591561813	0.777878426972064	0.788001782631083	0.641601549886339	0.542343528521608	0.975537665480267	0.508564716356778	0.179774056016195
0.427093351123757	0.637476814846705	0.413223861343900	0.0953447140729518	0.660180237826807	0.969137279356305	0.796309259251216	0.176980118038235	0.850312212018442	0.870565545282269	0.537458714613784	0.372038521141260	0.177900024412062	0.455721625753114	0.0964630027006677	0.575028421338041	0.114322673978328	0.995805001022101	0.503209234943502	0.181317042640440	0.0915264201818207	0.254701088530693	0.599429005068698	0.167721232080664	0.319486831765843	0.661915805895335	0.0708922383090535	0.768481269010914	0.600761143699689	0.685471708531838	0.692341483675070	0.636924192664263	0.151015071638061	0.494800388707573	0.279728872514732	0.415121657429550	0.869236012822323	0.291548912626662	0.00858910919511202	0.145786963991289	0.651106856086865	0.586069399402120	0.838153068966786	0.508562155899753	0.682192017792411	0.850142447007389	0.615122418470604	0.697426646406352	0.752182731349109	0.393044469873024
0.234321964213077	0.231129242853040	0.583751785111267	0.0552377788273674	0.320377963546325	0.0375849537427164	0.402675345073080	0.247619021732377	0.0253451838930568	0.380824205828797	0.448456698411664	0.0904995611121684	0.446127215601066	0.646617622876339	0.0276240308940394	0.741666782619551	0.297709747879517	0.226135684556891	0.941393721899325	0.653051391715946	0.00773791514132438	0.296416486468393	0.536541961354344	0.900155178060321	0.994514684953556	0.659553681206194	0.513670913651493	0.0165276442703368	0.0501355916369917	0.571160754057061	0.119836116797566	0.641748917717837	0.0246564089104673	0.112229252185158	0.447653961135448	0.695606900390492	0.920649077032379	0.285804881853674	0.636232366195949	0.518309151605496	0.00691544549949741	0.356961889373316	0.305282874061875	0.419068107035537	0.129464908086232	0.699331082200616	0.769666726857082	0.862111348959464	0.686526185852719	0.0840740530296621
0.258683884497930	0.680989585803734	0.381295205827999	0.910694268670337	0.373572764138162	0.891106587099374	0.347886800201437	0.0319519774691854	0.362115881815124	0.610117491913238	0.277551140208576	0.246977108020432	0.412776405907386	0.582743634619053	0.905522099447255	0.673301398519269	0.257455299603166	0.748656505088482	0.0335699671061641	0.734243949465924	0.337693229903124	0.161990004467196	0.999263146971709	0.422829585286187	0.199630562244105	0.550224522202328	0.796283592937013	0.904475750957346	0.0679571225729957	0.423653502338091	0.957091474983219	0.448835697319559	0.571776174902665	0.504014613323607	0.653975970018979	0.760250560585237	0.577132157136156	0.881587665092591	0.384790882553344	0.550932159388266	0.779526871123948	0.980253455196654	0.637339041688273	0.225464599447097	0.746181995065055	0.702608860847847	0.0409956314930702	0.213634145557214	0.312869606281046	0.290655860390560
0.922445693339454	0.396452288948509	0.774282824874992	0.220042775549721	0.334067670130828	0.180924266018976	0.801744972945455	0.0232503574667960	0.995835880343443	0.712218020061072	0.291292087192891	0.583711997830700	0.558185903915481	0.948901211249527	0.873667013875156	0.329106504495363	0.970698930468563	0.690695708117204	0.314239545867151	0.356545221262889	0.546277841541856	0.321814388296285	0.505008276308974	0.545076395526970	0.886773445867184	0.109864860293440	0.272645637605756	0.908212886019539	0.777905508900745	0.399448029815828	0.0482266608933236	0.388095629430322	0.926877929742640	0.801445499016533	0.372478031498297	0.764535288258644	0.296966600331650	0.881039859046073	0.598800828503135	0.308788070794388	0.934599245272141	0.382759148569707	0.900847626054394	0.643644049133251	0.648530571996780	0.343981828072238	0.825415659878067	0.940675802951689	0.296717638759333	0.138095277590361
0.239293822403203	0.327404488483403	0.877004405991817	0.964634735185952	0.551849429775822	0.810920461008088	0.174615296042136	0.277427481471177	0.237937024473498	0.886481463023870	0.743054907605434	0.298037828410859	0.284784846884258	0.155365984981642	0.353745418286588	0.0838143727846999	0.242338867673553	0.688281995370271	0.183070986121025	0.497928910349927	0.932784137337550	0.316840197825468	0.293507685839706	0.834205477167586	0.901666697116593	0.0822290436478880	0.576268494129594	0.217116910475439	0.528211787993520	0.153205658940105	0.859747071319047	0.476220120453959	0.801950715592451	0.610588243998152	0.755730518478456	0.553932319640353	0.0269386219006301	0.701568450219752	0.922805002270330	0.598367625467664	0.559550018127882	0.374499956565748	0.699498870939950	0.641632987639755	0.192434652699045	0.292708629908709	0.820510728021081	0.495628499408816	0.523097967376678	0.571913926516364
0.210049799572830	0.505887009048681	0.623276160497548	0.315922490494596	0.925111323593156	0.613280209417174	0.912506347046092	0.937448391792574	0.0981172290652331	0.618720204956021	0.506109210767269	0.554016509040359	0.442984063674319	0.573278317244178	0.702124317351953	0.926440683211421	0.0775906089464614	0.268462922747806	0.277119494490144	0.511300859977812	0.448817267843378	0.239959437552076	0.198827509876005	0.759226826164223	0.734124889734195	0.909281378419218	0.701149429853323	0.197449588576394	0.126051570178267	0.425015244397582	0.701522478439716	0.893720320381723	0.205546773921006	0.399738839733329	0.000630078217042751	0.405805758185750	0.974925956528770	0.906332295269893	0.860626828786522	0.977379720374754	0.322189545324317	0.218723968931688	0.579401805909223	0.501906266115576	0.196012040039576	0.00282733054168283	0.391289939968598	0.871807082226440	0.0839199381799940	0.327746402075526
0.0275611296799709	0.330826933638081	0.565899115345975	0.593700906594824	0.196341281774253	0.275229303248570	0.660284413336357	0.655322239532304	0.362559253623858	0.444604545377188	0.932720165155878	0.689353547457167	0.750025769514536	0.576524478112310	0.714718300004305	0.841759124168318	0.136532926628196	0.630477306883372	0.251208864945262	0.822669582019185	0.737380217429767	0.101960561921500	0.213916911474050	0.0717483413116113	0.416588267923253	0.386233496774999	0.428917887611836	0.767855275741085	0.112158860533441	0.305983055706180	0.172017497367276	0.762956274949497	0.949545257999267	0.191191174318408	0.999452702810440	0.299993146577150	0.0657822875279331	0.475566077026689	0.557892394128571	0.534005245590481	0.0775857552579848	0.183124860744027	0.447541389375879	0.108409112434514	0.0698433207171496	0.944311814578895	0.429315051585887	0.618293525336572	0.943005278007277	0.0301200350388134
0.597249895816100	0.574980156773287	0.537874186745738	0.729364978845992	0.0854750057376637	0.308721665097264	0.780421838976077	0.325665982793401	0.166583432658142	0.497313327893285	0.426388290114263	0.354774302770904	0.639731471192021	0.650944099793032	0.603945526156612	0.432679722622964	0.857311868217721	0.203015012426735	0.427195444540513	0.592995104250792	0.416309936043454	0.0705306402236059	0.0990105887047705	0.714981288582667	0.825645854559682	0.234871168488248	0.0762532707611329	0.633801245394508	0.604290501094274	0.484386439975828	0.285183430405140	0.545474647901012	0.789624654052562	0.0853058330596513	0.0535276602889099	0.418597631717423	0.570781250604543	0.376554201380482	0.586900189730310	0.0304432963378180	0.409387096994532	0.328016894443302	0.519634997265189	0.742156454469460	0.595216188301233	0.769653364763995	0.674049320215168	0.735656637298023	0.990470961610196	0.974664420263402
0.871443137708809	0.652585811480369	0.438341021438074	0.665850385759832	0.712929992506272	0.543119391008233	0.987554166670526	0.993321300131700	0.874202456693418	0.523730411325773	0.0107201144225378	0.464326897195755	0.843368773212491	0.405027435846060	0.288508549150699	0.638033743179156	0.731884794843410	0.645817101938031	0.235146802306024	0.123986240703393	0.663857476684785	0.330724834876463	0.0264360976930855	0.984958199520176	0.624044612323836	0.452389111332647	0.140075095045850	0.799039685827278	0.941505466772622	0.122105333893641	0.782871149230586	0.194086036631060	0.920454663310700	0.399133411403097	0.383433371374136	0.828187905915859	0.157807953290420	0.917615252815287	0.760172877659132	0.807654370627374	0.913056761431145	0.336590871406310	0.552362467057691	0.348407078507622	0.766312554824940	0.535943177987272	0.0565899027531183	0.445439023832507	0.214463880086417	0.0847048781235175
0.266362878573241	0.685152283867306	0.334692747193909	0.249052010125486	0.777572811448874	0.886409019588252	0.212525895204506	0.614346946813531	0.567930932511613	0.974966856894845	0.942724049441872	0.353990662395965	0.979246729718839	0.912311835759046	0.881138383511726	0.206093202974585	0.711591053814288	0.496171133793237	0.0675452994129668	0.0642831208394474	0.433031667491398	0.651964152404152	0.346557252607329	0.711657127386985	0.988929349166724	0.729059926287092	0.120861819734248	0.493438469284735	0.388648936244782	0.134212198506151	0.132130533407508	0.467629164006752	0.908962743979821	0.765267038632227	0.755271548523039	0.455847704684918	0.848986250765291	0.271384073772039	0.476876080897191	0.562917592055180	0.219426774951971	0.721422710497878	0.611860694390504	0.453428932107194	0.492412015329781	0.867021369656609	0.0137642265882878	0.715672627503350	0.743522575233379	0.929981790963637
0.524936513289818	0.631360214328582	0.833200018155628	0.515879361238031	0.847125469636007	0.308629396540069	0.456760379172604	0.947654460521585	0.851407069579521	0.981966664216611	0.0911685475112110	0.188331924508276	0.829872967358514	0.970480826472325	0.526384761548583	0.591430541995174	0.535358501257023	0.149478188330780	0.186949813477679	0.142965477613229	0.772152517120740	0.103785288539957	0.279340290549200	0.814727358825139	0.710049381190739	0.483984835325823	0.184007036906837	0.0105139226422974	0.301930541981647	0.368465916669569	0.233090452317345	0.176490146655137	0.771437954912612	0.252997997693886	0.275179645113235	0.871991062460080	0.512299025669846	0.184745836640613	0.890591029715422	0.490510075229004	0.603959034666814	0.962496165645650	0.858885343388134	0.529249279373020	0.472790707294950	0.653896189830849	0.676829338990063	0.448894317660245	0.736234254193395	0.421643063110460
0.612768944434064	0.0563373997770029	0.273902010623969	0.0119029276806178	0.767677512069124	0.490345160982064	0.836096174532495	0.154517674814688	0.598566203882773	0.649696267989546	0.157430603286609	0.221091743974004	0.744071018403055	0.120981484505295	0.814202264155977	0.529016431287722	0.0175615844389831	0.624797528613310	0.934219357316543	0.406326647794232	0.258723908606296	0.185727597102945	0.418715809238293	0.967538981600198	0.0214636738411975	0.0563862374930865	0.173421253465591	0.988852131032141	0.980631978033731	0.304993961101822	0.654217620828632	0.321205794368140	0.435905057494800	0.765850252304559	0.566025703839719	0.415597587806702	0.778462927048769	0.384981647323585	0.486835508938320	0.299079261778882	0.114017683580737	0.597776751973305	0.484676556253433	0.394705602690981	0.494999374977013	0.0941696060178020	0.328269809704854	0.192192167389588	0.965070615507141	0.184296084400195
0.625762093564274	0.195538542532540	0.535541187269311	0.268415404796923	0.102720357941819	0.972356622174356	0.0374944399797756	0.0512309797401437	0.0878499497617261	0.295219374959527	0.288490840423510	0.811340088521002	0.0808919577564516	0.417606930292278	0.817740716963225	0.589294255536376	0.906870090497105	0.884066987490246	0.0245020001550559	0.629763298758992	0.909626162413232	0.542336084546987	0.280485754689887	0.225590578543133	0.958781254819778	0.654691945491184	0.804696747476542	0.508961033745277	0.224673027727088	0.161304310221678	0.652401073374275	0.119579067627516	0.964013799336475	0.529897472858312	0.494553988142102	0.561218042361125	0.512299864973851	0.463439094110724	0.249107549364599	0.279661304914022	0.492129224311907	0.288943490281200	0.855636141706943	0.101405245199106	0.871247729851948	0.0999546321411262	0.187844744412722	0.866479888150113	0.539975000860021	0.767799967957713
0.0399338859093461	0.475506155381211	0.243390327130428	0.793150439869069	0.0234194033752515	0.757001507246984	0.0611407571153690	0.218728073752957	0.624435457029138	0.502921642281702	0.581799861184635	0.951972841620782	0.129425093623748	0.210877640115896	0.246014628502181	0.503582669886647	0.393137397334193	0.832715867187603	0.0449536656362641	0.701227151596638	0.0894757938404794	0.132400983964545	0.184031083868511	0.363683712343965	0.247467144061791	0.0516620735385595	0.685127960306853	0.114893007301433	0.426986339348330	0.432181980864976	0.432879542373971	0.483675520137060	0.643509517033215	0.864295227430255	0.377149787033060	0.216342329282955	0.572793676744965	0.574999716161513	0.540659314127712	0.301297882406400	0.228744945183289	0.0739342501348707	0.343266347956151	0.471114715618087	0.872491455395729	0.0714743550838153	0.479472619131606	0.215045033547155	0.957607195734195	0.215530224396453
0.969527099446241	0.143187935912383	0.989497933691040	0.893153798128848	0.725416009453625	0.197998220867888	0.900789639004701	0.853428313839107	0.214443721251266	0.596411158878523	0.875672926315318	0.867157441171276	0.836983591420594	0.804820003428795	0.347339802554864	0.247217798172912	0.705097575132616	0.683509142016980	0.231254403629165	0.0968948118523306	0.631347786116496	0.555577123601664	0.346381213014479	0.198246822510996	0.528144592448348	0.274238236717794	0.588251354624847	0.421880836648094	0.601095656583261	0.649817513579494	0.0455242785996713	0.692482993855290	0.174821594893024	0.293935297521433	0.653683928099002	0.456411069202903	0.430373581801472	0.946010197120735	0.00926368154606461	0.184543188683327	0.841801850912445	0.449975159101916	0.0281383954457789	0.478456311516633	0.613770757386737	0.0531327376167257	0.138563308262857	0.0172703379551475	0.375754139286616	0.288593767830523
0.510150866730965	0.682588535011473	0.722969360708767	0.0416958993865508	0.719684632085389	0.991789023513715	0.882479531763478	0.741597481012598	0.885375994265203	0.556767399599650	0.811835180783332	0.585479504868019	0.188618323645874	0.219778636122780	0.326948377370111	0.517308767284939	0.659782762071279	0.852419082106644	0.147702970861154	0.605077611671419	0.249211264652121	0.839270077853197	0.735664923535993	0.532715727712270	0.993780295446311	0.648273233920692	0.252742434547080	0.959311092200131	0.108182764354831	0.898057217354361	0.0325902507666659	0.834073445984495	0.814225868071300	0.268501520446024	0.420366735926598	0.619236817775380	0.714941320214724	0.103212782255980	0.867750246508920	0.640225223720299	0.631834659639676	0.583757678443578	0.508168616028599	0.931504415735641	0.995210418100614	0.913938715717994	0.300061332325444	0.0255043467740949	0.195889096048715	0.858324592695772
0.298915352727321	0.676895567507439	0.822613494893828	0.436668527040227	0.249553559197644	0.603409699425601	0.244836302846090	0.790512648668759	0.874389105705431	0.741768085329004	0.169291697241010	0.912043244355433	0.524515407343289	0.438364330572107	0.0754280079063460	0.995324535071928	0.0124499191930718	0.409221019892801	0.999678324514215	0.116867737219705	0.0644228722120246	0.418320897964668	0.914502893468844	0.705791909374258	0.323931376277029	0.0380656230385867	0.225439904755564	0.782955679143388	0.512229969175071	0.168973270247540	0.985109149154211	0.0857767982194716	0.617007662138093	0.654869204507235	0.519633857650082	0.338352824649432	0.0359464366425074	0.528890082107993	0.559471961138902	0.647730728039070	0.516648999659897	0.00969172211644087	0.739251921053862	0.835744234154020	0.772756766835982	0.937929499439372	0.937429240023282	0.949136293744089	0.124518376729112	0.563351846614420
0.595852241209407	0.889330140279239	0.716223033042884	0.824941857586085	0.454448784300945	0.205535168651176	0.933113876651543	0.414272978000484	0.723578379310714	0.541758320408694	0.479473829660306	0.0105370934240515	0.934369841261759	0.930076279846093	0.284285577031612	0.876757606505166	0.0824825911093844	0.925506405678271	0.770229037242001	0.875084373987696	0.369390178717078	0.0600503057648474	0.183956477283629	0.788680548094883	0.488531832319543	0.287212243563968	0.666955164761263	0.908175471701879	0.892264260864384	0.712789729519375	0.819846947248037	0.216244355498021	0.511314213353390	0.733738914764922	0.762377946301680	0.802895019785916	0.248447259853089	0.0899235054189915	0.483178659711592	0.325822914148025	0.364855539028126	0.0837339662932329	0.864923707125863	0.708877859053582	0.0616547840161218	0.110974809103954	0.804828631179077	0.604587650112363	0.822603662324912	0.00231996670470558
0.0529563752972326	0.165810300642234	0.697435657092711	0.726342959033946	0.335068577533374	0.389721133902729	0.215271983777142	0.525964983925547	0.925791325323783	0.409101086548184	0.282301727989549	0.271951359096120	0.256738161659136	0.127211748828507	0.565528319625170	0.149104085414132	0.532975265964170	0.0577091863438429	0.238179991895761	0.913539795965354	0.902766269407076	0.877589188130817	0.515679254437802	0.859458019076976	0.302699893565865	0.265010684412264	0.783192463825340	0.605933104903318	0.770931188225422	0.758942659866883	0.968004204551953	0.660605380396902	0.138790050620480	0.0428992339451317	0.0284921241371252	0.565586391977206	0.229381073224796	0.500018278004485	0.419367918663594	0.720226747745865	0.613953201819840	0.149382546670777	0.242947987819472	0.128060713350494	0.0113029743098334	0.359458215584132	0.553454499841150	0.158612888837242	0.697832691703154	0.958307872527324
0.704495328792031	0.0562075224872458	0.643474908361298	0.835767537795141	0.457569419019754	0.877589858654680	0.664883926785658	0.0251316724950883	0.612271438834909	0.335163319933507	0.0712812568910862	0.323656881399301	0.907024217574892	0.243858830610799	0.648397265028545	0.700849925941119	0.896365993434758	0.324474990853806	0.950957955754989	0.847898492330240	0.247100966402920	0.360843276298073	0.910956613113483	0.447200878338336	0.578017414870185	0.774874113595548	0.505201038704261	0.561886366499994	0.690687312953230	0.146463929298115	0.468799078668345	0.802401099053468	0.283127008225276	0.768961653855382	0.460186957759374	0.139359771088892	0.899803561755783	0.769315001855076	0.261495178604881	0.413956805731978	0.287813448402120	0.705609349749032	0.954413526889568	0.257571735376869	0.501334773005891	0.761576104144273	0.460859997830914	0.790968846209686	0.476287299074920	0.395895189897558
0.174481125255201	0.786094997521724	0.129871738385535	0.459816691481194	0.0308797366791407	0.871392565758338	0.901151227087424	0.292996584964511	0.700621244423671	0.206546810487111	0.680319249294035	0.464445625169991	0.873938034371723	0.189149821245657	0.168568936568967	0.101295574079846	0.573634882922309	0.347281887912230	0.569481744763986	0.171266189432590	0.251984011777493	0.352714776481759	0.539660159263654	0.922859319589232	0.903541083683103	0.0556994368726390	0.275729208305484	0.0649369502663444	0.939586690296927	0.386642394275121	0.114235681592834	0.330371178898203	0.809139942922322	0.267064901396531	0.695338362788382	0.0272525168654335	0.957815146398055	0.534956124421158	0.602108652466700	0.341169292110845	0.104047379741899	0.293605752648731	0.401458397431181	0.906800882817573	0.121401303969821	0.551961828693794	0.555151180565077	0.349742648291140	0.276725999571260	0.341271571150774
0.628717505751285	0.735722084094365	0.366071674478915	0.473353755474206	0.777556976622919	0.809405630134159	0.487985738103619	0.895660826826413	0.910421652876251	0.388067929693202	0.450018109196942	0.746227286124641	0.294583767384507	0.641810704666183	0.483469728132239	0.195670311756802	0.478180431945589	0.644278586707080	0.0594401686103524	0.332646707331811	0.582581575874484	0.696636917053943	0.492968061367900	0.0448774376374780	0.926852737842542	0.00465370417530131	0.142762463636761	0.447791321897594	0.223608248091985	0.638487170287576	0.730981535209513	0.765719681442079	0.671735292181375	0.413578309661524	0.750552320809965	0.383138938482744	0.254506979830164	0.437946549083295	0.627515833964330	0.0211385935997356	0.703581640254996	0.0673623307076038	0.0599901020031228	0.261888203885627	0.248014618600017	0.386149620351638	0.279786004090768	0.957240466496556	0.846832309829920	0.975375604068209
0.934757798671484	0.773240758775902	0.622152742819716	0.433976367157727	0.789059105815608	0.771218007243973	0.896232249597642	0.183137961048783	0.138265476449450	0.514023671635159	0.105405401363443	0.960621958677238	0.277016588629914	0.743777251684800	0.114398437872871	0.344798070599930	0.410692165856053	0.641571441995104	0.582195090952294	0.341820686133571	0.485463263627576	0.331871333575711	0.918233148258257	0.787581744076240	0.00719511272490192	0.807778830372531	0.982370459394776	0.477258557544816	0.171287704789890	0.480784148323780	0.512539510145916	0.574253415919183	0.521812859037674	0.733499306458347	0.885796546371409	0.750383651409935	0.0254468481618674	0.646969485137903	0.828125817055120	0.383610482753118	0.718704498680950	0.309934049655026	0.775350540686573	0.472921503637687	0.363077973111613	0.193154402878593	0.827345820375202	0.296346233970537	0.610377818123513	0.589141328478340
0.127848445638103	0.166899432352264	0.578964992785610	0.450195874505535	0.114274912384679	0.195939083988648	0.417179288953140	0.269796865730126	0.430347612264708	0.203434676155797	0.961977607862110	0.213645451798437	0.477266610334302	0.426163171891665	0.396512319893939	0.702176907492843	0.807524103363305	0.0677888060307786	0.556998932156429	0.0335457782088503	0.882876522689839	0.707045426532982	0.979834298372211	0.708256760791748	0.352551258266690	0.710535178492953	0.988464996032862	0.341489892516100	0.167353396158564	0.171676944977917	0.0795713715801197	0.918824769104421	0.739646257474050	0.960517886116861	0.439428120907562	0.657318313931361	0.995027937575484	0.916227942314401	0.875760303770009	0.825761762474660	0.743531167851992	0.885196208093942	0.920512613141937	0.242657108049021	0.997834053149382	0.483927266464461	0.697086839049711	0.812769418683875	0.736381422076291	0.943818702131466
0.675325770974043	0.756204935779118	0.997613929188675	0.113268164760932	0.753506334460791	0.870464096249724	0.353804647900168	0.690959221366216	0.529184788327320	0.682029434472906	0.609184544211558	0.199093953944450	0.359059731679405	0.363307542355738	0.0573710307692013	0.290751501588506	0.722394348418323	0.413508661082099	0.0138399917604003	0.462998872560015	0.316642948960253	0.000796869241168952	0.828945351669457	0.0612734307815241	0.147884514484170	0.461949543321129	0.992277785147327	0.195424197603214	0.0150748395734246	0.655061589403920	0.178924364317457	0.930337490969646	0.265448720510653	0.752547157564426	0.743846467242151	0.149039399206398	0.993024565640893	0.883773619828244	0.962114046260877	0.781716453698974	0.00636078728138612	0.767747554451624	0.885832122353573	0.0652823073637635	0.536193967177461	0.488588206759679	0.706570474327801	0.981689250476413	0.766563005760450	0.684001308815717
0.722997603575859	0.523600226548764	0.980165807748062	0.383983235233973	0.100835363506196	0.547586289244313	0.864585251063052	0.793659662477606	0.459729125522480	0.0943176246045248	0.217583006730088	0.342949476158288	0.752526045671085	0.613200046071680	0.311149961560060	0.525095154346557	0.412442601964824	0.793730507108219	0.409679660845739	0.564797180509227	0.116369716706830	0.917138755157413	0.170785839014395	0.815781793689601	0.0957881426298767	0.613901534306111	0.652871365336237	0.784392080627735	0.368503211526555	0.0268005668745476	0.409075298066159	0.263998723824865	0.000128125955069613	0.464879840368783	0.536989736113035	0.176215847567072	0.932204073909387	0.632592653171583	0.776458979331819	0.0388836528799662	0.303720742532716	0.944513794766107	0.0496055492965783	0.430112543726654	0.976991144793808	0.888460934084359	0.677158701927625	0.805291479036815	0.703479092128401	0.392952645601192
0.167035601299734	0.939335858820691	0.825578134014369	0.402096497163835	0.0118913795668718	0.690522076245340	0.407688989521697	0.481971547768233	0.151280693549693	0.706492516088581	0.235922265850431	0.445836234877805	0.309095512495807	0.646663934982492	0.861936038025328	0.619603943380010	0.816798090500771	0.372134372029972	0.253872269066145	0.0314996031472228	0.395225681368190	0.563085648217796	0.118820864743842	0.263442791518967	0.556289614548921	0.781269722286645	0.336842026406637	0.572193917100154	0.758157981700722	0.761689919463120	0.685110445821808	0.916220725479049	0.0478216514185913	0.135418314132880	0.784307024847320	0.352221949483057	0.926327445327267	0.0244405417050606	0.811800611791477	0.113863883747225	0.860088391782041	0.671139541497621	0.525828957523749	0.0877995026217167	0.0390443457502370	0.876508773655210	0.0142860139361357	0.112071514751347	0.673826029562712	0.496476060796513
0.306304647361694	0.493384631043683	0.919959151151007	0.495457881134702	0.622247633393266	0.254435061790502	0.652687654916672	0.267409191506980	0.343511050631225	0.930952201018121	0.930851419686633	0.504666665159322	0.698900337848796	0.0589121096283428	0.491641559411625	0.391692930061574	0.0479866499987064	0.229144310228249	0.876659617807837	0.310309215559533	0.809507954121266	0.235228496411929	0.905935951485707	0.0452605728526851	0.971593281519946	0.222210426146493	0.601221128864057	0.542195711620249	0.0102529142317739	0.257885495137211	0.621742250881157	0.661427873932069	0.736366796759690	0.311174922168141	0.426729328917247	0.224041490953718	0.890208860199246	0.741725353059824	0.198231155622855	0.626137865355734	0.728194661307971	0.333463200453036	0.705641629829803	0.141674800578074	0.916487096671745	0.285924428282567	0.637232193164483	0.310269531847103	0.902628599099224	0.556916943582331
0.220301295820256	0.588401531435490	0.622734812634513	0.593456652230281	0.969580893191180	0.671377652804798	0.848089175172716	0.204589042569861	0.501977990772450	0.946163436398740	0.174930189934208	0.430814658651759	0.502077246175129	0.118726335358654	0.770135533913041	0.892453880741899	0.188987372513773	0.921894809170015	0.744316552198422	0.929520913361630	0.582661775422846	0.783558570799669	0.381416384289686	0.694961046291931	0.951742498063820	0.958677958687986	0.196690078609617	0.109399595547368	0.211452269693247	0.376088068731900	0.956039995004788	0.810085303396661	0.180855075076540	0.509385957746197	0.289993445437822	0.441559737843736	0.608955570863775	0.637324178966340	0.577665232277394	0.910010057610518	0.407129730608057	0.549158840440376	0.379723538173750	0.935749451041184	0.984260743942866	0.218420662535313	0.102509167583246	0.319726485805925	0.943336602691798	0.792102636806431
0.308051066627888	0.554152202328551	0.929192150406077	0.147067063762094	0.326497403011570	0.899318107308925	0.0819598056809104	0.885155722150939	0.328096038661755	0.609625618942883	0.491991805668611	0.776768372096863	0.204684000941404	0.938784647447896	0.252014253193832	0.948946905432725	0.927888593853364	0.709724704703364	0.250579977007197	0.802794679211894	0.867859951664160	0.853426343119884	0.264414996765627	0.295169395196579	0.0702716359798700	0.160092616839991	0.202383770400748	0.770595953753139	0.764413460979611	0.377827200310620	0.119008650707879	0.524779508343030	0.462755727573800	0.795734613869310	0.855081973760836	0.645636665327685	0.870347895612751	0.139167800087483	0.773183979093204	0.187715374717492	0.377738051506166	0.0123421654503749	0.466017416164295	0.165154562979327	0.818174625085475	0.708133373905146	0.564462681999977	0.517351149044978	0.116727343516246	0.517373131237445
0.505240495019142	0.674742879331889	0.504285404825666	0.251984410049327	0.505348326902445	0.508433818480390	0.723429856048724	0.409826161086330	0.759180119355869	0.934273989319562	0.405048343429865	0.886759416225598	0.732368104880679	0.0783169426473570	0.643736314555633	0.00973062856386309	0.956754451940400	0.604955067007606	0.551865840993022	0.482526269088058	0.703385899192899	0.424993383095744	0.985867150038145	0.843974060067659	0.616196887709189	0.895408224294610	0.719193018930100	0.705893900227869	0.902523307549076	0.232419459722083	0.439775454748009	0.282365966504567	0.427241168736616	0.0107656821106575	0.0391537630155923	0.402346271941705	0.449780543411056	0.342957913409142	0.704846457956475	0.317899693447429	0.775885050434937	0.458923085286354	0.286391330116470	0.451512630620262	0.351020450707325	0.545985397589432	0.592631607940937	0.935673418596804	0.986533551109021	0.567440989181542
0.526618402359677	0.382664588171779	0.945816772700530	0.743208167723207	0.110735041386579	0.989414249821249	0.379631016066155	0.455197766713596	0.840367534080377	0.416122068150432	0.729706389887227	0.704178013380310	0.292825828773592	0.583159985520347	0.527155064145483	0.182815315051295	0.460305438102293	0.0948004931718636	0.812344614618051	0.172714130051040	0.335779738039261	0.753557316557271	0.333583968235270	0.686067597086194	0.229685695121813	0.120291064757811	0.877703596023825	0.141362589333164	0.178514043386164	0.431357126821374	0.889754140985366	0.319900984152166	0.492271593525369	0.300192471152114	0.00522738306166304	0.987331045372807	0.593226025010998	0.635368118465390	0.461751779209845	0.213935933342549	0.336720788979242	0.825658377713753	0.705086182450454	0.131243436982470	0.522135084879623	0.191446279587765	0.636701319596856	0.878329620097652	0.569271018273883	0.318608971649144
0.151717251809436	0.325968169064643	0.929368035982888	0.871287405265341	0.955478175335126	0.427602493039705	0.221283646264390	0.0880790310028662	0.974573997863964	0.259454001139166	0.798991360361056	0.389170674921585	0.534676466256875	0.552715864302034	0.418920546415331	0.414985986159309	0.926933746016418	0.306644278632400	0.641391849932434	0.662383350182340	0.874792465830614	0.506100124216287	0.425298362237855	0.683202576551969	0.0235019316679601	0.168085261452618	0.832059046604067	0.234781105153740	0.190369192720755	0.346858175564021	0.112958327507430	0.638616745869439	0.172218037406062	0.548053709471321	0.972853357876551	0.708288180068434	0.272626543367565	0.834318628470906	0.257737570903207	0.0154807125624383	0.536415630310068	0.342631134586089	0.245550714947070	0.0523658355772265	0.959372138144712	0.507284310534835	0.805851243826500	0.855697712068672	0.489512192715565	0.258731445697015
0.454236605126993	0.505510004707903	0.744438957062293	0.611202719347994	0.363343265864743	0.242962472968944	0.0735911110559434	0.237007361757961	0.187764267983381	0.0471800797845915	0.664641392331870	0.418097866228994	0.174259922229172	0.361910613322799	0.360089725085478	0.688995433539009	0.693498265348271	0.435623914680995	0.551965257945570	0.151593143436097	0.222664430156405	0.830346553194791	0.409906957598145	0.815756041035692	0.172793467077869	0.138515454939051	0.00879199443383727	0.268765689085471	0.681671361087861	0.433728660348260	0.501281808516401	0.291563151216348	0.701024546693601	0.578805460437668	0.198086486450625	0.0190708956652261	0.649742425993653	0.970427181182679	0.369102349637237	0.615269210376312	0.0458698631872528	0.614812374315465	0.403854213774562	0.0505620943930726	0.198587632400680	0.733015557652328	0.186447208279477	0.298850184284043	0.325436064499340	0.640811495957530
0.116091253202279	0.403745673584299	0.354231353487335	0.0885618781430894	0.262445723022773	0.846736749957645	0.285689519538253	0.491195000055511	0.00564412445131512	0.179116286746115	0.288058473367101	0.351894210295731	0.278073558503011	0.0500829886654280	0.589002559859812	0.153654999366200	0.326731883803615	0.313714518253498	0.684312407732925	0.976771236686201	0.605406789858920	0.519776180717616	0.544858753475546	0.641868472800972	0.0934228710889395	0.455935544780515	0.331751147037576	0.722350108025266	0.666551537297675	0.664454148736631	0.572019341396844	0.659380765977748	0.567523101372819	0.550327178889124	0.474363989759983	0.910425623451639	0.932674042753791	0.971903042532197	0.438469149542801	0.0667426468791185	0.609225828099077	0.00150645980782793	0.862320094471931	0.935010378328902	0.369697244172550	0.913269692114172	0.621819075058269	0.334898080750348	0.142587273317055	0.184584448737004
0.239986233968645	0.794750272652226	0.459706500925989	0.809693757648960	0.00889547489695342	0.406791807027170	0.867617619848946	0.214456608121271	0.974337772173273	0.535446258163855	0.519671563194026	0.612964162570848	0.524354617403731	0.249480839989622	0.456831497056863	0.513637938251746	0.611264488647609	0.882716968076253	0.131004293565992	0.422051756259673	0.662946840279663	0.483289179091050	0.145327450760739	0.525048254637319	0.874037421806112	0.330745439409105	0.265441614429133	0.532804147900691	0.574478464134640	0.329724459932219	0.846665141164253	0.279093272795530	0.267373214564392	0.0732731061878924	0.0556412421339372	0.0111478190256894	0.0293545478296052	0.828407927870718	0.204963214024369	0.990373739824259	0.180274920677607	0.307303932120913	0.551234575353754	0.843847654668555	0.198983620321775	0.696261054494079	0.495690727632330	0.706563577735964	0.995008052818926	0.350937638887398
0.252743692590444	0.872777381108029	0.139639219231312	0.0173199289205058	0.175845534592458	0.499192388745512	0.806606298043722	0.421393418271528	0.743494425791720	0.889083201787886	0.624713125572741	0.675667925618820	0.680923962554439	0.681922900355421	0.439125050785828	0.917259386825627	0.915847794935049	0.281167182501738	0.746228817708650	0.0434014021383511	0.448897765349628	0.925096929340413	0.692426031558251	0.946108012340456	0.695797048155641	0.720858899569606	0.731456297645229	0.808673039126442	0.485009782928744	0.136673605618864	0.976842758348097	0.224816887260704	0.632811841916252	0.432702964152858	0.644776965572773	0.771287652049185	0.162883824696511	0.0580386452886547	0.292019480268829	0.728371433968905	0.341258588760322	0.957880934322493	0.851631772974530	0.304572797914126	0.722011582496868	0.105654618333246	0.613415116705014	0.576593852963234	0.0476125616384389	0.154119075637084
0.421842627312246	0.768640338283497	0.725697752772081	0.306769873903550	0.544051618909963	0.668401282480669	0.320832153428331	0.715730510980778	0.635841318918225	0.920780994609240	0.853840765219095	0.342062804835136	0.0569206756161621	0.818746450747387	0.00205807619639720	0.726912006968957	0.00962535751123150	0.608630403777353	0.0492214121493050	0.327645346551035	0.0470995026570302	0.624912283790171	0.0989062140831866	0.0391652227987263	0.785010346307530	0.352725214002525	0.582295655169514	0.716113629781931	0.124301461933982	0.441381033180669	0.311574297958935	0.778652756684595	0.0603436863209347	0.822735572036282	0.0802840598420562	0.181931473983284	0.990336503058166	0.782551057777014	0.871401163378526	0.701151664656742	0.988294588450704	0.381762620752077	0.444392121295602	0.119152908878891	0.574255668007939	0.882645007604114	0.390939482468288	0.458801142038940	0.723574207089921	0.179656190313425
0.936025784917278	0.606214429096910	0.630205756451510	0.365100207776319	0.0899546440419846	0.640816811218440	0.338173533635338	0.0396741887030140	0.717087206870423	0.583289682432010	0.486234088776067	0.0391037730403734	0.861012282548613	0.599351110073363	0.409932017016071	0.714723829488060	0.458237651461519	0.582647573390625	0.266032090207988	0.0442035835050897	0.196756745197740	0.0884664934991277	0.944112649993368	0.747868109293338	0.0531740036837345	0.938587820077702	0.242287329674998	0.168995155667868	0.280542236604295	0.298433275107582	0.372360935863000	0.562270401941229	0.0477343352332652	0.303368736328331	0.464193484726911	0.694732169750125	0.709520222431662	0.388282844621967	0.995148420166828	0.357266358995534	0.561441799026845	0.904872100765078	0.590198651313442	0.229361785308013	0.138455861480021	0.555448723254665	0.243486530148341	0.0522256062839191	0.297536534058211	0.288512060909837
0.345287537895914	0.157894472611681	0.722545361449488	0.654306974216901	0.225348402768332	0.809482825052062	0.848414687465673	0.971186178130752	0.869749819150643	0.385736156688227	0.597732800023836	0.913693132978768	0.437923599563589	0.601988386969790	0.567904767750087	0.210064990561930	0.0160124037220885	0.790443507843729	0.130726637254539	0.272395755336226	0.143478632204825	0.898456421453669	0.0978792442308398	0.493091022344355	0.857550539609486	0.141335458984978	0.0972479051009744	0.201789481974367	0.134087277805009	0.557674895194962	0.871148034262178	0.744358320121652	0.605271335339261	0.0803079572736596	0.843972155942641	0.238234773156366	0.385538927015598	0.264187160984587	0.127678461095508	0.331211157626162	0.490220655552826	0.798697775356516	0.166246826391653	0.933065263161862	0.369153246338778	0.488827297238236	0.230501369075649	0.196663308871031	0.364351219342445	0.387547379198616
0.981615268668591	0.417800044990910	0.0648380081703748	0.197043380697344	0.274770272794741	0.621802098103820	0.803183209719897	0.526186733800489	0.0343699795330297	0.255280343189579	0.321411750797949	0.222267277506058	0.852229698414964	0.560242591606843	0.741909123137640	0.952404918239980	0.329137208312088	0.979148180476116	0.795957703303898	0.0489325725244247	0.0145618258304365	0.0863137071582071	0.574911288342639	0.491498754457584	0.873801189960529	0.683159471732944	0.354003767379009	0.219787438147997	0.124084806905663	0.858822223557314	0.390986438820925	0.142106984225450	0.0176921268752078	0.898490003583501	0.123998218503175	0.864867132783638	0.940062035485795	0.188466563409005	0.823206785722714	0.262378701082244	0.774325141106158	0.463862843762361	0.429732591941534	0.484525349283428	0.596424466937193	0.198388704597696	0.827639601937770	0.402307563259250	0.923151587333090	0.447966742486568
0.335987409001525	0.00374626266816014	0.0172442192467023	0.0332216578119773	0.458215314216936	0.957774812607860	0.604469144981320	0.787160172137618	0.167508616575478	0.545273939837485	0.139280731695909	0.278045860287872	0.796010060150822	0.730543446013191	0.741327584525824	0.550150905457077	0.816566106523357	0.0703083633872179	0.590106674110004	0.141977382060468	0.0963013779223053	0.870923520190380	0.288645895066735	0.321512139808701	0.570709795762195	0.787481664139135	0.191412794320580	0.653790032260842	0.288738715774510	0.303917824398685	0.805389357500094	0.690170583786203	0.247317765019915	0.419135695629561	0.847435236462890	0.322848104188406	0.735772299914528	0.122473692897816	0.294233162655744	0.597532112408391	0.137718413780476	0.130038162319327	0.402000708884609	0.378046660557761	0.827290043055436	0.236903823025825	0.715071864065229	0.760028468041334	0.206368639595870	0.00870917425438422
0.106534499668745	0.738568300274804	0.931310225648990	0.483955493776843	0.124805305081233	0.493430534034825	0.732271102360674	0.168107280024611	0.373642708804476	0.655093396245856	0.560437168198340	0.532203909439680	0.945994737233034	0.489536968197103	0.380257754367470	0.414152772953823	0.809754794979707	0.199235176145395	0.939702696085941	0.194466147734705	0.925941055972801	0.162561186735043	0.842821805720191	0.641053216195562	0.601085753972873	0.704315945300480	0.786361598497710	0.281987190559920	0.564596819641699	0.616299754682153	0.689406444024164	0.232156014115388	0.471382043157782	0.662259291032561	0.560007703735831	0.662464457824339	0.431772482886178	0.889221594559037	0.405243139341631	0.192102078654397	0.246112804792076	0.438692786692065	0.730455444467380	0.786905055479932	0.208448003076333	0.0434850161511005	0.357848019124320	0.194495096187837	0.475372705721500	0.332884991574113
0.469396273155012	0.796916112484569	0.536187469989046	0.106369858706168	0.200173095744726	0.984362295938249	0.756601208984673	0.814068101091019	0.875373619148382	0.0333779968760958	0.382506258573511	0.618257639670918	0.979493824651147	0.945856202708213	0.771868022515677	0.513513561185581	0.0912540369108092	0.689431154479263	0.113063216265251	0.826599030089637	0.0487196332742887	0.660583638281346	0.998338388495329	0.583938393732769	0.394416434589702	0.460866466074281	0.924205548329539	0.179892105257756	0.133714512470767	0.903893766206819	0.956556876333077	0.161392662538247	0.272812694128088	0.297412747812124	0.915498527318421	0.968509935223278	0.804784646612124	0.309060516374560	0.562510961247972	0.411719657876063	0.719368269458104	0.912298532316808	0.0628493507318964	0.283799137654086	0.844239846212069	0.778513647149522	0.997492595640829	0.415033983676167	0.220286041149035	0.809327133758285
0.381188736967463	0.873035806229004	0.00706926630582927	0.806913235841175	0.239924487634145	0.154481540821554	0.911926037751502	0.968999870219871	0.678215451174887	0.534664817322861	0.711909365522382	0.877453449381763	0.762925859359730	0.880076110648238	0.257402708253302	0.667503146513086	0.495089243880551	0.161757790779096	0.799161433460586	0.369429446579482	0.640704120876750	0.184245763177394	0.0207655937340612	0.864865485957829	0.416194462759881	0.248725804135279	0.981247058475688	0.122071291050043	0.0396354745230402	0.869257856678440	0.0757418528461328	0.807392116626700	0.484714081952464	0.526008693217658	0.0142618852045953	0.440705112046273	0.394986209030799	0.0794454039215171	0.229992431595383	0.0205644019606989	0.547335988638506	0.0345111428471900	0.936112945157707	0.376882285493545	0.903778953877393	0.427196056126417	0.541315164033371	0.392286576147916	0.102197527756333	0.781757078048383
0.458494320863274	0.471675341104510	0.596913859472245	0.268484081943300	0.564084990018251	0.760256746410116	0.876078946223702	0.216956727279848	0.206249507590019	0.568193224059599	0.153772604967205	0.191454193840565	0.355202190317210	0.435269936733154	0.130774829056594	0.0625734113272087	0.924391510293997	0.689055623953699	0.0787471314996455	0.986381569314388	0.549708295824869	0.518966244531758	0.460723629702460	0.480363156803995	0.846174314881245	0.120388308984288	0.617171526782127	0.585804977622506	0.947974783353295	0.445387742191036	0.577211869740239	0.477760137984926	0.674478865088330	0.875811829037756	0.951437565499963	0.774301424951752	0.264716464511066	0.757172728210368	0.397852735207774	0.547975206703925	0.195490075291607	0.375688550001559	0.470900448845342	0.887630979543590	0.513500024546590	0.985774752799326	0.827856297921335	0.661909605495413	0.281371766200669	0.970850164932455
0.787575860947086	0.282158253226207	0.181336735385141	0.973908948063055	0.837372122008649	0.0984154156943542	0.0941256524504768	0.733858993913717	0.728715800862443	0.486422459406066	0.0618059755968856	0.688929433317513	0.192270060349090	0.472580197916237	0.0362194284103480	0.0227665891920443	0.404755701604772	0.364556585437402	0.676857758375546	0.294094938127953	0.678004369620851	0.342609561073499	0.416487735282696	0.729323992662471	0.941645045931746	0.207009808805324	0.382427252318472	0.964430119583697	0.823689555378998	0.998727191911620	0.365059367275396	0.563284002826780	0.374088568360111	0.496257166764923	0.670477419830688	0.993372463192858	0.283367281748067	0.696575384764114	0.341763093974029	0.297513290940085	0.00370412843036383	0.519781927787257	0.911276876109563	0.327007988625913	0.643719565083232	0.0991921377394515	0.643151556401278	0.685649274984650	0.724646900153712	0.718114027243088
0.123067670769252	0.357932466246310	0.120434434706721	0.0398788828524381	0.277116057811055	0.404669188710821	0.492401077726497	0.622927633713100	0.824104150193961	0.826296551411438	0.778626097020855	0.143927130111017	0.739065134300055	0.236203264965409	0.721514157564340	0.283144248259689	0.903323188269076	0.0568619561795396	0.184425129231413	0.848782592286631	0.743206666628153	0.207379166820930	0.0110376766555141	0.983458796481013	0.495573500264642	0.192743374802446	0.852359764115864	0.561566061131941	0.0537128979094802	0.919103360649816	0.209154988806882	0.721164675903038	0.241572173319175	0.0278635557914633	0.0709684840707135	0.768809105404830	0.210916583462820	0.958855571382649	0.555439675634864	0.674056841389071	0.369881437972760	0.734413786332733	0.0934610278760153	0.671254406757140	0.681108520492612	0.981609061244518	0.886482182770855	0.727309207098560	0.766114290651574	0.511746233865153
0.284989245025951	0.439649446443122	0.363344892089473	0.679677781916081	0.811463089136043	0.788743039788219	0.927386620400464	0.582887229849390	0.887325545730373	0.768989457603599	0.588698868741739	0.992715185189419	0.0300448540513131	0.563648338430079	0.647267529997118	0.751388729316671	0.296859523825142	0.954753030934467	0.964738269575606	0.870465288303572	0.442427856627432	0.429546194602362	0.940739959221556	0.743071517712917	0.986247095123750	0.638138204170068	0.451000162041300	0.294156141213238	0.961140621588069	0.482308684678260	0.571826938730382	0.977222637070766	0.434087753874811	0.754587693636706	0.796382177154010	0.854454319080993	0.462815759909898	0.586051258361586	0.656979823958843	0.451992979829103	0.980036513909076	0.647719168006829	0.612999116423995	0.257673091086162	0.834404347451755	0.234037321429952	0.648312282255381	0.818685827113233	0.170343284599107	0.412014682653765
0.425400261693215	0.721157669320714	0.947326744659573	0.537728218132351	0.778911327374396	0.453068205121481	0.118005470311065	0.882907439144562	0.363207258832356	0.654901879062926	0.521661362024168	0.219526625730041	0.764545803640335	0.806203814959435	0.834169676630408	0.639220378550483	0.449321087871208	0.536142628333482	0.323665480131290	0.722201962896163	0.230045229508985	0.314893269603548	0.492096418754141	0.333410214871378	0.517954276689278	0.875476679723221	0.560815000661605	0.0954545822673567	0.974171792286156	0.532067504659464	0.0782018589635809	0.233431101296293	0.723986355925661	0.640859713256003	0.352611153873306	0.337721604652585	0.151805457768023	0.988574959129581	0.675243730422394	0.351788810486198	0.865881010357403	0.548326276606525	0.551971848953678	0.985914575933625	0.810239587070223	0.584156816640871	0.551366397698841	0.107396431768911	0.538307125091739	0.865998674314172
0.652331841183847	0.722919073893559	0.705827847613911	0.321922347127066	0.520096751118349	0.0187175765995571	0.0532600226967186	0.967411554886930	0.276635478646141	0.965621273012569	0.833905982768128	0.405283668495752	0.0920781599296985	0.500867161199171	0.506872104643425	0.0645398938530355	0.599043765980592	0.712878206525017	0.175277877426373	0.412300743746533	0.699341552195571	0.786754794710099	0.474247358788907	0.828457086274567	0.170494912086981	0.584957105658443	0.126080122472877	0.467638858313716	0.148521763476081	0.360313525951399	0.745749824843827	0.586571855212151	0.941095006305727	0.239775209807179	0.0274804698348625	0.853441726126336	0.175467465433033	0.236012327592002	0.728877534653418	0.797634112040000	0.200619768255251	0.949373056614272	0.634269870277030	0.555716077084239	0.608107331120875	0.274057295690195	0.248986488950974	0.839852252113823	0.973727630976812	0.925607963747632
0.505932365256628	0.519252858076820	0.445730517467459	0.0637434161416141	0.398101644025113	0.851929727801991	0.872401663395138	0.545786132311155	0.140607648696269	0.326832596190437	0.159335858996096	0.819112603708385	0.483683438664335	0.770100593579007	0.202729588371461	0.292107783470938	0.0279402662146165	0.771100344065243	0.796424521952663	0.928446783853465	0.630937466880389	0.0881510593775150	0.0431735212083663	0.141854916356546	0.660592440918047	0.716748489895339	0.219117731873006	0.248635124297592	0.112254780361632	0.871408736199241	0.901195294799007	0.214790955309380	0.424936103877335	0.613087918848797	0.0572826678769792	0.691786935924680	0.178639337135366	0.330421411651011	0.538685574678135	0.0804803430882566	0.0599881118161740	0.759275607028566	0.808450640949550	0.534270336127619	0.615377809025313	0.876069212061213	0.00678710224425316	0.698654219368407	0.0108111269799474	0.445850795739814
0.354255796527749	0.984752497959868	0.0882972518661441	0.727075037182397	0.976222245282680	0.152119986693243	0.709786509673231	0.151812067019297	0.551944693642703	0.712418052521831	0.361502533696619	0.857415140798074	0.492458670800240	0.868689220074679	0.731881708044511	0.104343930087293	0.693849427785729	0.396993956338025	0.871141200872651	0.256420142805465	0.999968353920888	0.443345738616359	0.678280057616041	0.927397841599113	0.0905170531558165	0.135867647349301	0.612550260002220	0.264345782284134	0.839717804226258	0.911908744656991	0.813991495351349	0.203417647052009	0.0442571242043188	0.644683960961132	0.520946919185188	0.542982099907609	0.841959735963257	0.132400885795054	0.470723200272658	0.121243618058644	0.703480109760894	0.850067565782751	0.0482576634931352	0.781037928042500	0.690105731080460	0.527841138094806	0.698957022554728	0.864919347823153	0.971032928006638	0.0801903853933185
0.0855820920574532	0.511963501254156	0.905473055881221	0.724080866394011	0.0546280472200794	0.272538296982142	0.143964391444996	0.633155954365452	0.264487073591464	0.601309541212052	0.844228547811639	0.0953647226696009	0.0698161199414118	0.986304049332849	0.378307004364975	0.584243927602443	0.514449811247278	0.137454515948735	0.0610003043287198	0.813701916943416	0.937619531283183	0.350212863822926	0.720072215186023	0.509352743096998	0.529952057008778	0.945696558364199	0.384802327006713	0.545253468513022	0.495745350438666	0.600986623091499	0.721220232071801	0.631178931118543	0.000229249440168222	0.351994429049934	0.661143249904009	0.983594349143366	0.903282455882325	0.492267676827817	0.864337792020167	0.685122164460047	0.981348383586809	0.626920726175476	0.854135918394072	0.275212878247721	0.246406736303095	0.980869132670254	0.609677800173815	0.615617090840702	0.755734009513840	0.0542286025424903
0.648814083443367	0.515046280243398	0.0417284609154756	0.338172376609123	0.264187664763028	0.00624975688742646	0.573926269194212	0.738327089611226	0.0745629634131645	0.896919379314234	0.671660782241775	0.274664668304899	0.956283137796549	0.450685735038531	0.890109730687312	0.410005967764440	0.240514854106331	0.211549242782662	0.923470299825212	0.907466371399946	0.267227680002974	0.960370653260484	0.296433268124849	0.659645675845969	0.0391676776485090	0.587279899616971	0.816285800595166	0.459234170717019	0.354133007968534	0.777092153183761	0.0581976043546850	0.0854027908853958	0.948253533288729	0.659176934969454	0.701987115787329	0.675400548488745	0.355043917316939	0.103207951212375	0.656181754301996	0.599078870699832	0.237004980567464	0.576984425463447	0.0158359781877553	0.410948294347077	0.692793195561738	0.402471195465606	0.937677853292473	0.995959975515506	0.236548370687948	0.0628611801403082
0.916091579819698	0.902423935272397	0.194654731668828	0.531070981321929	0.856452798709002	0.986437111972980	0.230753965404470	0.232369086024317	0.790033492253547	0.636898784012922	0.702699964531765	0.552177813987906	0.891318004485556	0.633571621626585	0.425796069823345	0.777648648507345	0.281002209728286	0.438928745128863	0.772202343671325	0.259770273700509	0.145673320385923	0.955098041005964	0.911887312993109	0.945216977754815	0.985073215224930	0.0371084725917119	0.475624281269469	0.684142123878906	0.660940797243968	0.128345079137404	0.179746936673073	0.263434690596972	0.716658025427197	0.262887231053495	0.210547119006286	0.275812819726441	0.488941223571319	0.404838469483246	0.302374034532021	0.336147470307972	0.309564514042423	0.131297893196450	0.979504594376431	0.723449614105325	0.543375675231430	0.956716072102062	0.543767317624859	0.180260412252567	0.513853319295357	0.866002872854080
0.377683247563604	0.0545690340040509	0.859487128295514	0.540912385093956	0.565659031806002	0.627261673596277	0.334695212809947	0.551072220456504	0.555579745968700	0.860899584850601	0.493381086017929	0.252165860221972	0.328995644529961	0.608646965393595	0.913102585211322	0.152262515489021	0.259089896974954	0.350485590556535	0.383231958103874	0.172854483380131	0.0278989090369733	0.593568375651894	0.772154671266944	0.804419203720280	0.156244233817541	0.519300511188176	0.181012979072512	0.967536365540302	0.219628118103640	0.686483697955653	0.920343955957022	0.363282053017181	0.317239588612812	0.523999723404885	0.110418648889237	0.839200258830449	0.438682939066195	0.923094415718812	0.415212910095581	0.450686143087295	0.724058544081326	0.964455089220723	0.0978973564079704	0.0384634711788593	0.174063985203877	0.115114164741623	0.466056908326873	0.391531841527518	0.684431280900220	0.812629175887388
0.409381966135994	0.116034815962662	0.419810994265358	0.231528564747605	0.770288819335862	0.907454861300137	0.535263631790369	0.179936488858717	0.0193862640170904	0.143773928667953	0.0400534732033717	0.639580542958747	0.887506840544962	0.391334277773817	0.628607177030929	0.137153532802280	0.980792331183724	0.854725377435447	0.648770498257905	0.859379376819654	0.493160574713281	0.727303008362445	0.704038025410598	0.293854923049378	0.555018942382723	0.204131122147024	0.299511275241920	0.942407717035168	0.290861805755987	0.568568247153939	0.915845614687884	0.115599408168535	0.422249755915557	0.157269010762021	0.423942568369689	0.0112549318213240	0.0503550616854369	0.0190593642388047	0.935042947553335	0.787673597201925	0.0103084226617782	0.998883989097912	0.0604465715668219	0.981277339250858	0.911665171927656	0.320488344114265	0.134718391562082	0.593598575059804	0.696448551890951	0.715158142782958
0.940394020860579	0.945032801592657	0.316526507944986	0.257558770933256	0.0263188280971027	0.0988603180866310	0.933707805302474	0.0454683721744398	0.425267727233135	0.0132411805306085	0.490194935188813	0.576678108869390	0.0836074833814875	0.326721455903792	0.937121437381582	0.326172664007704	0.998839528022801	0.997719406626144	0.0636684259335200	0.134667740523442	0.318307053489793	0.253533218278100	0.751610331904579	0.542972221348530	0.0689140867535009	0.395745834449612	0.529020431159580	0.893604211753524	0.00122337082056179	0.161047298581975	0.862668429510035	0.322488628440555	0.758286423792151	0.408813209159879	0.202140123258800	0.979090056475324	0.367073722343044	0.301072240411090	0.577042197816148	0.122622766663794	0.920203548869489	0.566710467136957	0.415634430409245	0.368376080333077	0.459672897203070	0.977677342380289	0.387854858222882	0.394643562363263	0.265144464850725	0.549564278098187
0.765106789122545	0.902143686777870	0.0658444436717028	0.984793720360625	0.939209648564210	0.427391717653602	0.105793637433423	0.892891092657713	0.125490126479516	0.256007410213296	0.477003681559720	0.380465021557979	0.553220396905747	0.280593415558017	0.132851200751603	0.106076701999955	0.307787608168920	0.241332427468861	0.932483143076891	0.834975437910686	0.231707000776568	0.269364588486585	0.651237681158570	0.589553214736776	0.517044655234568	0.179101458772005	0.958701628517737	0.709262510158026	0.0116598293638319	0.799341552800497	0.410912849170079	0.344383294265697	0.155304358046253	0.411278314428621	0.178446084465125	0.525364230236143	0.212234379995165	0.602874446125989	0.775812827451269	0.445018192676304	0.840972506818937	0.0146815206304913	0.495419838140063	0.921498186956201	0.523589614638642	0.699084161939659	0.244899852106938	0.505989821402194	0.745300450769146	0.499282020364572
0.842394082988012	0.948769649501676	0.00904716733519961	0.430455339397089	0.341814563904434	0.888909630000455	0.577580475388789	0.193710955464713	0.453204998376722	0.500885472710742	0.407394124229410	0.509490279333133	0.924504685479245	0.850815357501025	0.365067392186683	0.947894382094393	0.965594799340630	0.135890379038709	0.104248689064220	0.111606339872823	0.880920503586438	0.347627689004597	0.280145217681086	0.776708595514284	0.385898546768991	0.668861680127294	0.675278843582241	0.904397560967892	0.906389680245298	0.516255792298248	0.632954727919834	0.915423344096826	0.959469041587793	0.809951348994304	0.263868367235889	0.366914926737319	0.159660517089628	0.762656154766377	0.832421516130951	0.0168134744674702	0.623064505960757	0.205668528358770	0.597789811931726	0.442426675470946	0.307430161707205	0.446228794998344	0.230558813948919	0.0272685016369766	0.568413751975274	0.186286520025814
0.952691147035366	0.313925341097054	0.0664054428173081	0.733166915432816	0.306995385974605	0.801424657579853	0.768981896825521	0.579510643277146	0.245631153189496	0.662108550223144	0.231453062120484	0.901355139700692	0.297268183335350	0.114895801703603	0.686483556706240	0.956784897546701	0.559768837432389	0.497390610372097	0.241707809371005	0.0673822133569918	0.709615454558313	0.155221345333203	0.0859442615996369	0.549974709922972	0.480577330157321	0.0705172663940903	0.659318827547535	0.676494222636395	0.937698269708093	0.552793436014619	0.645524621708832	0.0735269081871147	0.723405870705060	0.229901380292271	0.248077473133107	0.278399555932532	0.535919533842250	0.914734651889199	0.164197039072467	0.302694942303921	0.963804057569724	0.916322656739538	0.999091701995105	0.465522688265584	0.842711741997110	0.150343879305004	0.998995571094420	0.873560592956279	0.331402502341075	0.781150681229281
0.580627788345882	0.306158932745983	0.635849487031493	0.365207241253125	0.308286094387544	0.00552387248817521	0.781058084125041	0.485508566733604	0.244847417868270	0.579550132815445	0.472685405561119	0.686548766495708	0.713641111389457	0.136237853696931	0.997837266827748	0.114582421316206	0.328150757051386	0.0386817471297449	0.369293584303534	0.345452123397658	0.660386889076659	0.174635874183866	0.00215809365884867	0.889373263786167	0.592077269655508	0.962241368113012	0.518919264592884	0.403293165566343	0.262681641070517	0.604909011786750	0.169159566424587	0.843846580994940	0.362822612469890	0.412051511000668	0.308406979628440	0.124237786061599	0.214673824829531	0.623560635950112	0.893088639204272	0.705062106521685	0.595850696927049	0.309437120497826	0.391228398901140	0.417595005697357	0.244949903114083	0.785227615411972	0.0827728059433420	0.779075875741367	0.341130523322390	0.154598913807183
0.139753029255641	0.0498080361283261	0.150768732149911	0.0247609149965744	0.804040298289809	0.162206912379359	0.377702711147604	0.0114742463984788	0.798886331984288	0.105076940963538	0.00933704877080621	0.755958894124495	0.550927071074206	0.710736729907917	0.232386933210192	0.829132645976011	0.407092730069340	0.415553999441751	0.0989737909425464	0.450553866349381	0.0983008883267774	0.511948639958583	0.0699938228883645	0.286570681890511	0.602610087909056	0.798354127051554	0.641125516198818	0.311523836665948	0.502704100846503	0.511905631282740	0.428112423237066	0.833893684973535	0.130213227063693	0.744492252600972	0.794491532624572	0.575923303787660	0.258935029100510	0.735639932124796	0.380331206811213	0.0563834028030470	0.937750179915491	0.695578940102166	0.124158896515023	0.850575319225937	0.792704603638691	0.0586733953694891	0.640552966580841	0.208746511090186	0.288747903906528	0.287336461159429
0.332740291562259	0.845189865424272	0.428805864056232	0.205716407171423	0.261177214905010	0.0472587910127772	0.649268203103160	0.683014794757124	0.682697068264647	0.660751480445821	0.494346837900172	0.746856352764757	0.205825157975450	0.852124985770022	0.375241199503148	0.0970889182128781	0.245701727902233	0.980377314906304	0.493810733272125	0.606789345160682	0.334003097790981	0.936614490704771	0.691431048499539	0.757273088459249	0.553637375010035	0.191331173449548	0.979352958152605	0.501342937827350	0.109563141699683	0.821327087549346	0.496639066942133	0.340623218510388	0.138949858654518	0.0475096074862986	0.602734370507293	0.840838854614258	0.454295052373762	0.377623688446646	0.780443655526555	0.611281130616774	0.824007141145239	0.263523911357917	0.698661996060594	0.537464778393120	0.0844200883993316	0.939900309053418	0.873499057955283	0.269659782752233	0.673106746720523	0.211255735307218
0.451862521740751	0.391160745600926	0.473617771400876	0.989995795037472	0.471612331949685	0.894550449528743	0.671865289202554	0.0234120994314139	0.453061644312145	0.152739477512258	0.868290659521277	0.481650465122082	0.751859247704821	0.512295789927577	0.708821343344862	0.459566827105486	0.691690228128346	0.789523328670637	0.124720740119133	0.728811602246686	0.113429010711528	0.837454556796091	0.812369268239590	0.404568890408182	0.253015970673566	0.144203971826901	0.437719750315408	0.782182277556146	0.662290964018338	0.981384181742705	0.240023793443621	0.0769194283751362	0.535947427858707	0.433024812492633	0.926029591278154	0.697775527440191	0.344561633213867	0.404058904461287	0.207855581851066	0.901634634599327	0.965474681833962	0.477810014076448	0.272650259327195	0.850924426823978	0.835115285561691	0.217814015976856	0.869272199598871	0.194867600613422	0.0227364835747674	0.611171027255078
0.651868709151026	0.704899119998929	0.672130778135751	0.398331066596285	0.771560193843717	0.0421109133579053	0.228838594200538	0.177514134078545	0.0247967890545430	0.0181059939995177	0.358278256016256	0.481434852924174	0.109475233715947	0.440035272122511	0.0532467621270423	0.597782464368939	0.766800285018119	0.595697942000553	0.747147524737290	0.130229893064090	0.232867369497354	0.0105961300149471	0.488571936410882	0.231917081652118	0.974682082072743	0.171217837281053	0.781601621724038	0.252098795303435	0.180785593324972	0.166892155504297	0.899034428038680	0.323647909885016	0.436442627271547	0.661458498806266	0.486430726807560	0.663807535689823	0.112156423691213	0.364398155547770	0.602244314081075	0.267370829982073	0.780034613374459	0.571234636608447	0.256571804330638	0.965466586089251	0.392795426991975	0.344250333999843	0.261326949304280	0.548696138214999	0.408297080152065	0.572856217526330
0.411825783446863	0.975473565931771	0.240987313890683	0.359498141139361	0.944813474734014	0.314930872492738	0.487253054587941	0.115030805411439	0.406476512497946	0.308034626849622	0.886050675517884	0.890443657486180	0.0582576295149383	0.899254508634462	0.571196690846279	0.216589790081598	0.935922905712720	0.358930985352461	0.922487070974725	0.268282059774144	0.468728681796063	0.851800439151554	0.0562618912427925	0.715719752431768	0.105889139889608	0.567806799884093	0.537402178219320	0.0673707679079982	0.795781047524138	0.172036433275133	0.176249156858908	0.857906700276910	0.104563535552670	0.00165062728159304	0.133435104704490	0.161386914602118	0.654043127538706	0.582921212644640	0.472552009909653	0.936907016879193	0.907250516792272	0.746554145810733	0.580613373456575	0.323144965717791	0.566134879290767	0.507779205818319	0.568775151746410	0.588534610603520	0.00264016074840467	0.806732515317565
0.212048512125684	0.854473598628561	0.661326917673260	0.0840352823725108	0.271581862219930	0.549493632100447	0.863702928489565	0.847790859582007	0.550613432394495	0.649386792322427	0.821642260587030	0.785900120388635	0.265022608213692	0.374467257275578	0.476254240425735	0.820449484747062	0.509837233507153	0.778405758388081	0.135766248209854	0.174075534021407	0.915777825541066	0.0399833332234055	0.443679286866576	0.968542545457492	0.780572315285528	0.487644084220168	0.473124789203222	0.836392678614687	0.907138654879996	0.718866583591656	0.649098844653371	0.282915419269750	0.969206331788021	0.555569065452528	0.874278471067706	0.371126539460892	0.479568256820483	0.585126000318753	0.733944719366452	0.324159902946140	0.422986195934494	0.370996772097548	0.0363758641321286	0.493861839593236	0.104244904271276	0.692245552439161	0.461538977768066	0.755590706207218	0.871263260522888	0.502956974046131
0.553560200994941	0.493882478405557	0.359751309515552	0.120990434143786	0.225463307446567	0.799774785452290	0.649299507381865	0.415858673918543	0.0517114188704053	0.237284324517389	0.894887041073867	0.868263455736408	0.575922411049213	0.703651410325491	0.852890903784966	0.405480949355672	0.557431162748221	0.463856525658095	0.196800857651398	0.287886831111462	0.280719604097689	0.406669867339756	0.296470403866946	0.0685846561022740	0.634416762529054	0.756201200028275	0.0761778906926026	0.977267575588036	0.770737472136201	0.830626297784163	0.420250475659798	0.0546501584840906	0.0331716669788928	0.913520275298906	0.254946937819020	0.712834038624504	0.00769146612555283	0.678893873177520	0.436395765861455	0.824604565556075	0.533316726464511	0.149387138900027	0.643434157373429	0.806064845630803	0.162733401767259	0.377581762555183	0.814532340653780	0.194008294534203	0.231521667496642	0.273702345091924
0.953091158446206	0.455525192525399	0.0542288683778086	0.538307708556707	0.693843261358520	0.502912175528497	0.677678365249095	0.173084959603974	0.124997002459296	0.278228061838884	0.698147034781316	0.902522560213234	0.959913590020199	0.224531276156398	0.353391246233687	0.433145008966475	0.875683621964949	0.673861027808590	0.408763401192850	0.818822941540196	0.833981492141907	0.642269921777775	0.000425542411259583	0.904019449775658	0.162130142698937	0.834909006917526	0.318948779868312	0.574182826453636	0.922799097127284	0.515446828416663	0.980645531298974	0.654948103912557	0.502607346787676	0.749631060063907	0.926792400020885	0.937050505186816	0.221444793571715	0.350720589751643	0.0679175989864200	0.522819926365719	0.732381994930708	0.437438005741690	0.174822030142977	0.0148181351339517	0.852219724431054	0.226916272464617	0.532195945069390	0.806152716363693	0.610486151191238	0.118207792255720
0.459135817533082	0.494187895130832	0.391640476062091	0.913645228039251	0.621084760903830	0.629177019888530	0.421045519461224	0.0445444264701667	0.573230662897816	0.206701881585450	0.183185707241698	0.573432804144002	0.342920721414614	0.155941628087056	0.165952014707341	0.970095485626706	0.397403005675468	0.639660376886756	0.790020094424379	0.939632620653200	0.385485468911893	0.504762664348327	0.988521370163346	0.707466458308690	0.981860797677221	0.530010319580151	0.699885486016769	0.286862892373164	0.522685496957102	0.366862678677124	0.781512571914759	0.483967071874335	0.840101241454928	0.180575722643672	0.302177046312438	0.644308041437146	0.757779312864798	0.974272491249492	0.292002516601514	0.743583045232959	0.0976450719321004	0.306960956631948	0.896993626841719	0.305241008456707	0.282068762078858	0.848561716443323	0.0401186177106164	0.832542931171960	0.476587422229626	0.0929354504860898
0.669774411232436	0.319613365086907	0.249833020930184	0.264078476802747	0.216893035577081	0.873051294557192	0.797185117108260	0.879737982095322	0.286663783521412	0.622668518980614	0.217105954840687	0.920036824589253	0.473157864877934	0.0358022247863102	0.529524475093077	0.451561165442839	0.887430929076871	0.886067735852646	0.540259484874977	0.399622226626734	0.689068364289292	0.728243068320144	0.874655301269997	0.758295921957493	0.781351321182282	0.884283412813553	0.958613564288126	0.425094700848994	0.188836051231541	0.644938539515713	0.678276044725361	0.509720005910166	0.911267408785783	0.372672841622408	0.534914588144738	0.338668013136579	0.914011090724324	0.222515121808469	0.417192882244644	0.285329814834097	0.680804416317458	0.0148739490767653	0.796978219607377	0.0691482255114914	0.965139570764933	0.0726147997455698	0.123418794363949	0.0533994852849411	0.133499996022471	0.769034820450342
0.501662182391611	0.0595462349571406	0.903348606821113	0.939190532368618	0.652415217568618	0.0708600769534762	0.808209145949766	0.135493230256802	0.566232203401989	0.197388798811071	0.419002060305305	0.852890883796382	0.675781908849287	0.748285080401363	0.343846675047930	0.688175986208919	0.499961403278793	0.931393306985164	0.181210204741341	0.375129010636246	0.0714583610411341	0.640031236666561	0.142617146436496	0.171926595283884	0.486452634082492	0.853828459216048	0.819295158848377	0.488727073019727	0.757356196334823	0.728632658516221	0.243203334401305	0.791436484945114	0.333930957716999	0.734886490518259	0.401882230423263	0.675354149776820	0.738333845642104	0.449947448650324	0.385062089656480	0.608799264499616	0.658690036728630	0.134679936621275	0.205016506412773	0.838018289968632	0.00433376978713218	0.570678955046677	0.362345786410385	0.939915331320851	0.906516634720334	0.940425502840086
0.776280596252942	0.762720760991985	0.0490533473179484	0.581617894750557	0.650384428264984	0.505032569276399	0.418898978854366	0.332643930424467	0.151538289038953	0.247627752976725	0.700377502068256	0.894846555446321	0.243745443508525	0.588428292978222	0.434011873089938	0.956708169571981	0.584844319507893	0.157889908429313	0.276974345695061	0.899338845153698	0.342918046315950	0.0337890269238540	0.850566509436744	0.253950275773172	0.305618477997250	0.160780056401366	0.757489990452859	0.792515731362533	0.972430431805749	0.251294430711376	0.753235264269233	0.523179600308820	0.424366547025675	0.332207864209549	0.779394887072788	0.106933433686215	0.127544235881660	0.327281394801202	0.738602007242379	0.187118082536227	0.672688989144380	0.559532829765942	0.193687585690421	0.700609432361925	0.960943914528847	0.0675065292705062	0.401790598714503	0.109807219276139	0.0325021796228560	0.0904210926843800
0.824484733878509	0.613263453947450	0.0250738926331229	0.531488966885684	0.242524957091439	0.0782764833016322	0.125696893324296	0.870438964318989	0.424317383298100	0.648826967219076	0.359557665860324	0.703513259670403	0.473317266894628	0.673481107505691	0.0677884713139302	0.198463720712135	0.906724211658933	0.488202477805387	0.240776130989586	0.947312553703133	0.690546121478854	0.768648806201738	0.443783933010078	0.448042032462982	0.0669082714133694	0.426821123255014	0.463449402904106	0.846592598546519	0.651839130240880	0.191091623066753	0.828289010456622	0.362150782301750	0.989492714386865	0.483574277988499	0.860504710448461	0.0284745584686368	0.527765816424137	0.718030749975276	0.640255026515560	0.236119283514422	0.528224901751918	0.451385890520585	0.404073920278757	0.205767797586444	0.956682299614967	0.185484781316957	0.117640845370008	0.271689611646500	0.536369820250349	0.799042013133248
0.436945266623744	0.445227744339128	0.991422186890902	0.607643582365921	0.571802014559286	0.748165509846644	0.131704713023678	0.363180132437546	0.621952904969748	0.515476304367889	0.738508701373066	0.435063425382992	0.495915804287522	0.0381359804082726	0.0727579483772418	0.122349337637240	0.784749214834685	0.413803194626794	0.488864044755014	0.892462773710211	0.347883880071311	0.981359237266319	0.904875444571824	0.849571005136890	0.555387609689436	0.680866714016637	0.542941092469949	0.862867292431706	0.814164444525800	0.191766771296220	0.890920590959488	0.110766987266403	0.425295845562671	0.856827692389609	0.660606229898862	0.166781651086407	0.667985864158716	0.969899943487735	0.573828756455088	0.985475053121383	0.0417610633605141	0.0508292262043837	0.749306978061733	0.486442564251671	0.265471272188872	0.324348946497392	0.586619278993931	0.136504772162033	0.800191171597783	0.995744472720555
0.194377265116769	0.454659532637897	0.857155275214999	0.783023254519165	0.428986919569157	0.281267045397180	0.881930656242004	0.295897302933765	0.165315026029506	0.350435624901124	0.850541710227935	0.578272855089428	0.0268400755948672	0.521544883893942	0.146017258149465	0.463057184087387	0.00634420250327417	0.574028875085125	0.427447093379539	0.234352489967514	0.181177598307298	0.994564717065666	0.927397168816461	0.821576838978347	0.0317788988600203	0.180678299685895	0.939952957962184	0.886357778618807	0.190522223898554	0.465790565492347	0.0961940488079927	0.988356804567301	0.560041279517863	0.131133647904931	0.893455034216243	0.775120586951617	0.999775458249425	0.430755834729377	0.820986068151137	0.656029225601771	0.393451038780311	0.00838978584372530	0.979920560070446	0.935504279777813	0.673650537992548	0.253206603850745	0.0120625451582916	0.391190404049734	0.296010014802825	0.400272841958378
0.372876079732304	0.338907850317418	0.473855431826492	0.232349655335372	0.281588252714382	0.0127790710873493	0.240553768087521	0.639221455945350	0.765796842834661	0.579608436581328	0.589092639263174	0.769813486482900	0.255000399763332	0.699954341218510	0.0118605694433299	0.594270863557428	0.926582544294335	0.295525059110712	0.237424197667650	0.134789959008217	0.686718865032000	0.593682430426530	0.469534457195288	0.651845487835899	0.418546006747589	0.419213140680254	0.584720981338018	0.312031304380682	0.965173769140233	0.711101478412100	0.597050242217860	0.395544644236750	0.909760361058418	0.896570363751429	0.993236698534489	0.895858873538817	0.304071751981620	0.774153429627823	0.373406818890293	0.311885829967804	0.114915686573198	0.518375054604353	0.913245939242091	0.0851749356346315	0.600964186944257	0.122161254666968	0.651944210502340	0.355155195047360	0.755848376480413	0.879766398811341
0.0509479549141200	0.368129877305213	0.714487118333053	0.0183771268430594	0.181463400174764	0.550191940613007	0.493891552260164	0.441205132210032	0.0462914143552448	0.934688044251072	0.408857755115148	0.590553920215242	0.888036732361137	0.571807980213568	0.616169911081901	0.371940849503964	0.260082170546927	0.254326945352671	0.460303063496777	0.00291703298112178	0.214772982578343	0.530268483574050	0.713354928154916	0.936196016897226	0.253968655090398	0.860249621338119	0.319128585080679	0.0809368029923733	0.657064693959282	0.747499092363866	0.204003640013492	0.568071248597557	0.224987726472705	0.667848764158448	0.784975870418258	0.825101060289650	0.903109053053929	0.851532267065678	0.237799646631873	0.189406102621910	0.0648871902481655	0.482044563046546	0.605461074572169	0.628813745864353	0.609736482409352	0.685081804382870	0.584666578731184	0.632234250307277	0.0112899140593135	0.740007526971899
0.0378149127025844	0.310308301344104	0.858327333354954	0.813672730324275	0.536700667044491	0.797813257206464	0.659604177310179	0.566710106158551	0.658372661066999	0.495673409600191	0.315063975306938	0.516276671374265	0.938269470571061	0.359727309297860	0.622614168602975	0.220494105296257	0.555246017440543	0.797340264495426	0.768292313495116	0.225016445746447	0.0397265857309898	0.795077722823796	0.0980398116732768	0.242142407287575	0.0304581669318659	0.705234797182107	0.923660417740140	0.111573624435854	0.404794757573805	0.830571443685569	0.524203451737862	0.106767532751906	0.767764482646355	0.926625395231003	0.739355540576041	0.154484307907854	0.687738271803917	0.805143538776615	0.991961843221600	0.145924055441420	0.132111158826652	0.0213651601098395	0.769850260641570	0.719773824599545	0.335758349646723	0.926099140660432	0.835461864182966	0.199462484285352	0.559435908688866	0.351958295558192
0.573296067691366	0.338368331604393	0.200273489323123	0.0850884389029485	0.971414439629956	0.823314688005604	0.110177669756586	0.275666174421282	0.942808465384331	0.211325473623696	0.199407129334091	0.484384276782204	0.324801715118865	0.330863197585344	0.552599278973770	0.658650842364274	0.665503539745238	0.525716252144867	0.959130840079591	0.386928130480462	0.878887969642336	0.623576261051106	0.514412744586874	0.414910756586864	0.500423195910894	0.992453930997375	0.859020162134333	0.965657787110080	0.402081762349420	0.935834268530617	0.854166194351752	0.967006383970420	0.869014309646872	0.223044518621026	0.705865060157130	0.873682045919336	0.194309855357882	0.404643647912823	0.967000382697408	0.756888968444796	0.111433571100347	0.642317214877657	0.642010124416712	0.852841531803319	0.0988949217203958	0.465768932493865	0.768144692388233	0.504912359078246	0.283055947018706	0.820038001021064
0.423915930531881	0.948607510162958	0.346774956241633	0.699894234220771	0.988361834834488	0.417020837707050	0.766195247389224	0.548643973059407	0.348092789118627	0.373351602684202	0.834973694567936	0.894308887119689	0.00806100294579693	0.642210965973039	0.334752568137069	0.994014884438704	0.263699903527120	0.365643809754368	0.100866523112341	0.0503029168057153	0.204062628137275	0.338504734630419	0.694834012315226	0.751515589671195	0.779247917198515	0.567562868617824	0.557202315342659	0.583434111134913	0.801538380524524	0.233264952114376	0.104191890752114	0.476962410917654	0.300113190929882	0.785742815153463	0.445649888743848	0.377988577590552	0.287847294522523	0.263108942942993	0.986039128097556	0.527266793847935	0.0219478633093105	0.425634176250949	0.604632298120172	0.957930094451089	0.685866386144102	0.821770626902334	0.583339158867924	0.568940257215973	0.386443552897451	0.333760415341320
0.688438771125701	0.797413226873731	0.186086672969129	0.400412732980429	0.295240027985531	0.485373673306909	0.723190211467004	0.939818005271591	0.555662050268710	0.552243439560306	0.214133443556870	0.0770102770173581	0.196530957260637	0.741651128130046	0.363762471727441	0.637808950588975	0.394140723133167	0.768399285346663	0.298458404509867	0.774332702964704	0.493454671612276	0.389353148792391	0.843986878655096	0.281411027237748	0.445792116977863	0.521391895256293	0.776807868788239	0.461539092353544	0.275977456931774	0.248886747938313	0.718762626441085	0.488403548081149	0.698645722331411	0.0529039441576861	0.247194428249392	0.658426275815238	0.663379462905631	0.226549748960020	0.0883427369115677	0.545084278288617	0.133017598152458	0.204595989047542	0.158333015267589	0.354596889753874	0.628583282659306	0.225713012401612	0.373259113251778	0.347439232218406	0.380593104669698	0.222654906281984
0.127622718530962	0.434037331178797	0.623272889968536	0.335005025910968	0.660567245970660	0.978152573270073	0.328926221357662	0.714756191087437	0.946288711749307	0.0269371310436465	0.107185987219585	0.365251827004772	0.474526428616338	0.187491595254575	0.741222949797079	0.800326299063058	0.723796163556176	0.223409477779652	0.564492627691463	0.994934689903679	0.464443910585862	0.0426965035284819	0.815686052867703	0.641867708057706	0.768857762460839	0.437010464740457	0.419895758404405	0.702673722491273	0.803255896504466	0.469417989988256	0.937266856881228	0.695886522588454	0.288705445460807	0.749620733754153	0.594979196361977	0.735681950387410	0.871079032045739	0.628296402635574	0.920889983021991	0.953365778508945	0.493092980020242	0.304830995184596	0.203130530424070	0.853332655074566	0.262376044992603	0.379791603749088	0.820330115003880	0.149327802460681	0.319793752875376	0.516656860599258
0.749032893874741	0.337253010359320	0.591568583008463	0.528751353681694	0.575667097495347	0.770166868074540	0.444307409670483	0.983934575803873	0.226005672134277	0.214788843880866	0.868751281796434	0.871196464517828	0.226082150606272	0.342150126634757	0.763309588405076	0.758721449933810	0.676887014225811	0.302451860880143	0.851561107662715	0.695082428094030	0.599539213851994	0.531016564365784	0.143009964850661	0.222701904054190	0.693166212186093	0.308823326849792	0.215561696236519	0.199254040622018	0.660054826605472	0.732410589068600	0.481853191029259	0.279243196172712	0.267299607813599	0.985154864249822	0.0118081166435058	0.384920528262960	0.708248770447502	0.628569928459274	0.775181394715766	0.0806885356703970	0.0129243667092845	0.680603473863444	0.386759027377871	0.966959096473685	0.925477607804059	0.544838093466020	0.0105675152350742	0.192923363556064	0.345393540943384	0.914444109640474
0.356782673659909	0.773725079433789	0.00284114286828496	0.655119587115440	0.726881756481748	0.348782852516071	0.847027541999161	0.864634299680981	0.547553678028734	0.622773427055132	0.586630917326782	0.828729323656963	0.498763219523738	0.704948138922093	0.620038355984205	0.451884495894043	0.735793721034101	0.824370428620400	0.159775474960941	0.762741209684003	0.581875998342303	0.632301273816928	0.758341289433974	0.245873105948160	0.581975583588890	0.928294343682624	0.902883313010140	0.672153176968967	0.979792490220673	0.298007657102014	0.523668497585170	0.393192957485619	0.332209631646170	0.562564428303199	0.371579317918362	0.681037141521186	0.634745092701132	0.536807347243485	0.233049352660409	0.459177189222678	0.131352944894554	0.172489933339008	0.640329074377798	0.0823504594286484	0.746627496478424	0.521381852519977	0.128450442343472	0.959786351373248	0.140155340677589	0.229350588280819
0.374462208847742	0.650112695837292	0.391074778384336	0.778892159276673	0.394299535030438	0.785892320347581	0.333174597441172	0.489421587713258	0.500741189892367	0.989921360292685	0.0385609588488844	0.992233175197545	0.374517348805080	0.464208768261764	0.401445933034004	0.396975365357960	0.496922688316078	0.322166182652197	0.869592013631896	0.604210572813964	0.514077898219698	0.0692509670678382	0.722143728021138	0.331071650877094	0.850958615162738	0.00221237030891885	0.501736562721118	0.662878554259465	0.0621166541655509	0.229207373374658	0.740077164284045	0.480514626951943	0.133624558191069	0.687232029109630	0.262842552484952	0.499333008620403	0.306621242750390	0.0436464056521261	0.834748030903628	0.507215974575181	0.771810883453154	0.228145954280140	0.606898216349717	0.364397793185489	0.947778902025615	0.688548055866533	0.356088310416799	0.225112756419810	0.429255308717059	0.778268464423694
0.784011980428666	0.481692926144838	0.910880096289085	0.413812100934324	0.580409229214931	0.573070417685008	0.346200372708542	0.331163813401197	0.158702182118093	0.340143277472901	0.00621730362962403	0.566701637127850	0.531340200242575	0.735551784583943	0.724848133175783	0.499700751937353	0.654203746483761	0.944793077164663	0.259044728077594	0.396791249653836	0.751555360055956	0.722774437643963	0.829293071878729	0.218343360344742	0.919619465434455	0.697899194714537	0.462684548429829	0.412160924605369	0.563495581935865	0.417751787596848	0.406855535621039	0.764779786905625	0.561383996882261	0.0181471608668553	0.0836999507016657	0.929376968864985	0.547141119838830	0.506456999403463	0.589882226463377	0.872663995699496	0.211724133865969	0.114323996370106	0.851903874024267	0.665191947601838	0.278524287964677	0.0544689755101383	0.924925044503297	0.434459341279928	0.530986286692225	0.813627997808349
0.493033156523463	0.0954245759086384	0.380846749820182	0.577164444807388	0.477499102457215	0.840771796515012	0.375616098985996	0.0569024494115643	0.684798872476905	0.733344216924526	0.667407006841871	0.534256960262622	0.772848596938596	0.0689086341727986	0.651053781505155	0.762307948396620	0.910972214332374	0.341629768929862	0.801021325277228	0.543067598137326	0.0990022732079102	0.381346349048545	0.240455898905690	0.0778046732230424	0.822046151259320	0.741189854393040	0.814003312211261	0.115145017104619	0.116006302263487	0.207148127819532	0.0518352700044586	0.0343865935713525	0.153997903467719	0.0191045478272582	0.479162131498080	0.242061855487934	0.756275936561553	0.841686837492393	0.627592885069893	0.190404235722414	0.531361214440734	0.192831835066100	0.291745882275583	0.619097039157222	0.804220053933490	0.779996955851263	0.778411016714586	0.101302507301078	0.612064885081065	0.0925092736616906
0.346846879750761	0.888072297414970	0.273823507352595	0.960490117540869	0.626695781190867	0.142138583553423	0.293898293712952	0.421444793665563	0.577392064606553	0.634851117568532	0.474548181415363	0.567557565611864	0.753852901841426	0.570576038960669	0.548015736904153	0.443813649412429	0.473403513114630	0.123480979198007	0.0385998756569634	0.386194671839597	0.326775451587596	0.983133984843073	0.493188166862448	0.985525090555304	0.468310629091946	0.654678198605406	0.255274572219607	0.502831475365075	0.702311250021128	0.793569577431657	0.639163907727453	0.606307380040249	0.212587539985715	0.522023638171419	0.518709117555158	0.195862950794188	0.812700261496641	0.292372615724455	0.170694027447512	0.486722946202821	0.393451786670588	0.496418796183566	0.138442822329238	0.0224583577457730	0.809192341145421	0.663399759365449	0.809589249228294	0.740211565820491	0.724413621201534	0.502033265735089
0.361282942783860	0.412976601021390	0.370515032298504	0.660344946592407	0.0216383492159487	0.696562776596098	0.745483603121214	0.0361979014486592	0.303127399575299	0.190098257390571	0.387563727073655	0.233537030922596	0.256659806194860	0.871704760571819	0.354436694796932	0.134907445369604	0.154945089130072	0.204094422535809	0.779375987081319	0.509125660384151	0.281087621023363	0.569434822994837	0.0286878517907319	0.876711745315723	0.749296595447611	0.257504044451800	0.921934737702715	0.520321816224829	0.0681406476742127	0.137459915546760	0.653900716155299	0.725834373526684	0.584883687167349	0.0556353740357793	0.791725657446422	0.513306337095000	0.477307008796017	0.750900995951343	0.174714451766723	0.819708954351181	0.0260582047545872	0.566910487467209	0.657780410967972	0.836543973468853	0.335679393844840	0.318579524364896	0.748256289812112	0.683142425628444	0.767469787457715	0.949148003203114
0.723779591305603	0.425446210339942	0.566870500837611	0.565063699909543	0.225343184890374	0.0697352410162612	0.951631723787808	0.108374604277054	0.534654385398095	0.708787905832348	0.733654316620212	0.866396864528706	0.457741332246507	0.709615515522904	0.596394758186610	0.135538470796641	0.952461395846916	0.421036329004467	0.956099677935340	0.915351560372790	0.926640903765462	0.111556316187248	0.825943040673200	0.970127802363715	0.345492953923607	0.389024965862423	0.582463252834435	0.740257124783214	0.622242967545446	0.277490332150753	0.220390218312747	0.895020765252702	0.738986281369209	0.445132191724401	0.908499248183638	0.505787603077418	0.958893715007793	0.954107122311532	0.0496568012835758	0.0103573200080618	0.578857117392120	0.432888884692126	0.742300164637892	0.847840606463182	0.694417042994319	0.818463084739464	0.114191532890894	0.902849223695793	0.0258524377899313	0.115628396048453
0.988780004121614	0.130617629916438	0.926008475624324	0.615143085654223	0.605733575191036	0.868031509060047	0.905906078053058	0.386729381481624	0.524839375240314	0.830019074573093	0.453792934596923	0.847440082608364	0.490149469446974	0.392540087177189	0.267808202726968	0.522605355942437	0.364800733157932	0.411100696280802	0.795210163308698	0.0787667351703317	0.569645747704712	0.538524557211547	0.803818800669476	0.763315283222185	0.908169135417378	0.897817122632310	0.104759131719947	0.934050193104677	0.871732176552839	0.914224137771938	0.151721149009372	0.479970084619085	0.836841405422914	0.878645029316295	0.581149251898462	0.609602091740077	0.0319971179472559	0.731037937152282	0.451786218053146	0.372633566991349	0.844623070307976	0.648071109334784	0.310931745854350	0.368464203735344	0.781542590475258	0.0825234832706344	0.518604936863655	0.528488586477038	0.380956988886935	0.0409730384562533
0.0567191613545329	0.797861386899787	0.270036000646284	0.235088110262617	0.666135868014759	0.807406320021159	0.650222130147130	0.0994818520339487	0.874929495715250	0.915919081438009	0.0886332218091008	0.0462063769115920	0.588558033990477	0.971216321389444	0.605331889529095	0.721610037841560	0.673336879935211	0.0381872221626938	0.203465559803336	0.896955080171739	0.128128901530976	0.344737021902068	0.126219189828099	0.698175257843938	0.823740358022773	0.325896437018456	0.848135122114427	0.277466847698339	0.166252980671259	0.523500965378197	0.844898766041520	0.334166612995460	0.880482718907000	0.229764950226444	0.561086753051751	0.942432414970595	0.594687072617535	0.188018007181021	0.925318270004511	0.665663674616724	0.0568423962238263	0.906279143932529	0.339001651228295	0.0914090708694998	0.676801183749956	0.752359648207343	0.423017135609834	0.663841711766658	0.235253992145821	0.620879951251710
0.357204554901048	0.320066333843668	0.741379801538877	0.420121057704554	0.265703786572989	0.928107849192739	0.463414644998295	0.190635727136229	0.459680964565861	0.870530597426011	0.786765411989231	0.736246294082284	0.672299444588693	0.656156933225011	0.397465354509925	0.992742716522177	0.714242595635993	0.437745078562710	0.301584565762250	0.555859600143013	0.992409991949211	0.333641075385678	0.931199385332450	0.0763902689850905	0.985241439760971	0.420007612136613	0.854610061032035	0.823448909884807	0.703225017208728	0.834207444717484	0.502717552136820	0.410894566322762	0.444987254471680	0.441460754759682	0.601864480800188	0.455087241562563	0.263618166155547	0.544270019478683	0.161903704970004	0.729597253956077	0.865037325259952	0.111701499726092	0.0693352378765688	0.605881692617404	0.894595249200590	0.843835123402950	0.205718622700533	0.891743044620058	0.423498526406693	0.707812296398796
0.591437051639086	0.926549057510118	0.273150589737285	0.160335976064765	0.765242845154852	0.508284405662909	0.188848508683258	0.589941475791963	0.732786667882528	0.403406649543729	0.211269111320679	0.824150808871558	0.932154725350178	0.244280348915814	0.758372438254300	0.450779322868944	0.0743476650628233	0.665691563700704	0.342559124013500	0.457081959844874	0.897416705981808	0.242248889372748	0.992084006947154	0.192941876394257	0.279281164117677	0.365659405808894	0.978682943408490	0.0489234989850931	0.0722903462816128	0.744199911769648	0.779373597734361	0.260150308368658	0.635991186782927	0.200353472679157	0.691313310956459	0.642710103072165	0.132074199281986	0.134450377478988	0.472600895854969	0.581071817459098	0.117460778429861	0.798191339895403	0.696329842355158	0.734027898593690	0.567307382374809	0.241510402958621	0.155254806789069	0.673698449314784	0.412515010379983	0.314356148323880
0.679065105130469	0.0370208103765618	0.200833981108675	0.358569831159515	0.0868965544687063	0.121781001566636	0.810362890455819	0.376316354906943	0.807618370976606	0.187093145502889	0.232091377224497	0.496310816308415	0.221139797745555	0.875196629046329	0.786653243791342	0.771600601794451	0.647157062330016	0.577677215057553	0.132060473852114	0.830809048714718	0.155129684000962	0.541282191670666	0.882598909045976	0.745555204818847	0.487755998836551	0.847256879434887	0.868185291353540	0.843468662512334	0.557751371147930	0.291651009900711	0.445071908146795	0.293122866478630	0.431608229133003	0.830728687355950	0.855201407038853	0.338953998652979	0.107930884972333	0.424012775368263	0.311394930044826	0.714413919377373	0.0631051758246854	0.863572241459853	0.100166268677869	0.298437623822617	0.227201443743363	0.775571659348418	0.376073932989753	0.00261304315460043	0.802230482240692	0.104876476406989
0.592370499588560	0.630515795322446	0.778608998037827	0.918946282657562	0.713209998101514	0.936894655754278	0.338044382334899	0.286640656720782	0.0724314519025905	0.0347625607551704	0.702525637734951	0.792817145855556	0.759130847857241	0.571874336457992	0.394275377098050	0.445651490166329	0.0807095447842172	0.0213302863020878	0.736451680739344	0.330900522952716	0.991413624240014	0.656165306437884	0.219782432431265	0.374896339891786	0.213094657541081	0.771199371966220	0.251739989493240	0.769206629776498	0.339212322648756	0.600443723704639	0.680130166126905	0.908665679076104	0.0287683739914939	0.789212947456512	0.238310360799625	0.398601862623941	0.00781927221497480	0.569705760287787	0.924495167742634	0.950979336662115	0.755193033554734	0.0859387202865993	0.0356545427778475	0.484436960376525	0.327118674426631	0.232002950633325	0.267991619082378	0.377691410030850	0.363459613006089	0.611917491863300
0.256495958798113	0.309473198652643	0.372800897219608	0.384587136902080	0.155658465834352	0.614980494208202	0.0786136946703836	0.977343734548573	0.664683213560673	0.234770710080627	0.578816927154807	0.789709753827848	0.0465898965581443	0.688789523565417	0.260641371536267	0.921701410889904	0.523725591968535	0.328590805449417	0.160076194450777	0.299653829982312	0.873883157655614	0.631943070648722	0.877083107253795	0.712565383283315	0.321387911826510	0.273193835554512	0.358013784752390	0.802683815000102	0.0662978767446211	0.0628161384001377	0.809999432735351	0.0644078167469034	0.585558892302812	0.307407486719333	0.168374083580127	0.851693765899969	0.480792905786868	0.728090210222793	0.0110979940035865	0.525063588570389	0.726881609549808	0.514507774137822	0.676025736002279	0.948960742869486	0.646334064261456	0.0460641908819932	0.235504669032726	0.850250210518322	0.130861262278879	0.125549698303713
0.257711192683081	0.367280096902428	0.276684304406593	0.152147469152818	0.758324148225719	0.930842948654322	0.753700978045786	0.343215644190138	0.346417293285363	0.552599581886802	0.546615869788963	0.257723465094571	0.515517052591754	0.665753255133689	0.335169207308431	0.890630616451619	0.512322891375671	0.288160651588199	0.155562905555634	0.676181386040200	0.278313621470560	0.345048397205114	0.995052736198553	0.218232660660207	0.151194535204633	0.168101360621104	0.273063703579726	0.147306895536201	0.0591780931776801	0.436420507513018	0.463875141944601	0.975407733233331	0.594033373171340	0.352929542487131	0.527740352576780	0.478519118303542	0.765217757425851	0.876915230514511	0.256405487130462	0.252548324440544	0.245126543228468	0.443829121851692	0.691005243954350	0.401885423645774	0.161826834194491	0.305089748044486	0.482550443053782	0.362158996666251	0.641354257900679	0.790246011748643
0.460962553419026	0.332384684925360	0.991035178767746	0.378304429878922	0.708149180002767	0.596900040279112	0.874311632510236	0.792144681228835	0.556551731449637	0.972679625977580	0.577403207440575	0.102049810728972	0.0238015049627738	0.584364555986462	0.0520639668462224	0.779384245601558	0.224743986372147	0.604650556040843	0.564987758452378	0.249381303471321	0.721883454051093	0.241007169538312	0.172349553305288	0.0958417629180105	0.521031352302825	0.481069449723729	0.556469281338553	0.215683707712829	0.779779124815354	0.169265052568545	0.251494731028522	0.286172718962745	0.779875276720237	0.902447161127769	0.197085491739079	0.298070965667503	0.710810038207229	0.387867604810978	0.146235872810277	0.300206239141639	0.292417276292805	0.882190528023976	0.520253755763313	0.0570685022211614	0.821084026471299	0.455805545749824	0.259532507949015	0.334508800015305	0.235730077412021	0.0933544656144589
0.266535258762355	0.392662296279276	0.720475578992082	0.701240982691818	0.125200008989909	0.695446575307728	0.145172684640301	0.394508977916146	0.851164934532200	0.921357027377776	0.662188990628559	0.433771291916603	0.668751635923880	0.925112581608507	0.480284010838837	0.640926209801856	0.848772301362849	0.919122751001259	0.0945179970910557	0.0338471419137966	0.439904226755578	0.566857784714126	0.825662827388037	0.450326373553112	0.727131840982871	0.0663447703163085	0.775534347577863	0.333063041649111	0.402117992506738	0.115308031258606	0.476895309366444	0.105785532616131	0.937194171993023	0.593972841936263	0.500381598134312	0.935547484826983	0.768734379244186	0.800959746398362	0.0177278605699652	0.169123731471828	0.239907838701169	0.525148556268105	0.804137991808630	0.585732595056978	0.956612962695752	0.919687712507358	0.350182693697367	0.633403788301640	0.296048966463671	0.0294000276296142
0.688317602459258	0.720005647068346	0.425347696755414	0.915817257203052	0.882689191024432	0.446744967322344	0.597504615917250	0.634112202530343	0.879409657609295	0.0138933881548019	0.597729282039874	0.0206369313291024	0.455025860739763	0.174682685609398	0.130676108929941	0.389866196918329	0.813509500646467	0.260816691552935	0.0794054549299432	0.638169943033029	0.408865302238029	0.871508379594666	0.301815834398412	0.0782190887321730	0.886451300524753	0.966319300683643	0.709407196938426	0.00283106076648632	0.799075358119210	0.917711958657871	0.576642995407096	0.454746843797553	0.507259705128407	0.903036130352819	0.330973148845624	0.840881167462801	0.304842634991139	0.567068276861869	0.847400185931262	0.975939379345843	0.570136975895877	0.435272222072791	0.789155799856047	0.511291960693221	0.575086458881621	0.847423486258834	0.650183549701267	0.0412113877273577	0.137871765340691	0.160773921349116
0.169369485627710	0.455095003012605	0.861269559793848	0.122072206024774	0.178007435988886	0.777857265486299	0.0194944292029828	0.471722575209225	0.673691697134832	0.427160936213235	0.593861233134960	0.619861990975891	0.113602104499968	0.512321445898603	0.791304431466336	0.623436448041557	0.682239424934394	0.249563533081522	0.348941139411924	0.779822766186387	0.572847884250166	0.616081924145409	0.926136003928314	0.872931734542554	0.429621145311654	0.693979893483879	0.909979894661281	0.311443103211193	0.595102123110034	0.758017617858645	0.817517929177552	0.375840287742865	0.924859595778644	0.836729902498659	0.813951760624701	0.643759802602202	0.883012852068673	0.524592575088231	0.0812591584760832	0.965834135307200	0.856693237271908	0.950510894047682	0.602629354944414	0.770757371657550	0.403206108110807	0.200359519358960	0.774042776022269	0.727977484448813	0.350755061551392	0.740972351899905
0.249734443023159	0.471924574249543	0.607414847659703	0.0943119813651621	0.821973642511672	0.955718671744398	0.279147786770678	0.916642877469677	0.959303063832351	0.842390347993801	0.298501221479713	0.120006591692689	0.507919761055500	0.423015251378059	0.417497969724183	0.173322181707670	0.297345410938040	0.414890533719023	0.883534322731659	0.643535634703368	0.802201698053617	0.976247830061679	0.275207701089181	0.969611186376516	0.972237326523620	0.464131715614992	0.0851794781239816	0.592262750235005	0.967836914165910	0.489125675739240	0.201928271005430	0.834369869623642	0.275757545516158	0.414372750121898	0.507328281348795	0.0190618248030494	0.605056183761417	0.171149241585988	0.164674392100911	0.178485352884868	0.899241504836627	0.735472737758589	0.0702235386400584	0.670651849970720	0.810753220656581	0.839545637335365	0.637101900939537	0.931341017440604	0.169985064310298	0.696053586638691
0.715373139999778	0.658304456946790	0.536010221357946	0.941050734690651	0.742745768142467	0.618692285820981	0.194227465507270	0.388307646092394	0.823472198315832	0.755509060271391	0.397714102424575	0.602372389792311	0.148309070713229	0.709159223088949	0.116035534499790	0.291552377726304	0.346022138214619	0.202444226130264	0.900044245943428	0.813256135924581	0.130642021823999	0.112566910566873	0.778374071244509	0.228623841433522	0.0829863615091011	0.490339490147263	0.0804525282790362	0.744774375825963	0.0582985899333606	0.796935212488911	0.784629235363245	0.421756543154594	0.695185588125937	0.514220761229409	0.0854028454132542	0.372784809418283	0.630866557036809	0.429949070896879	0.228789018323128	0.0540540081137818	0.733176431149503	0.117598943996623	0.419197367811020	0.819306976474229	0.605461484047329	0.438012672262381	0.663607531607651	0.260597404709372	0.187480336140296	0.478320194369528
0.606409730933794	0.112278132527532	0.571430881874772	0.420961779669271	0.330721560291773	0.852711489156866	0.644002706485984	0.751962111595746	0.0393565820986951	0.362830070854296	0.851894820794745	0.0761145878232149	0.753200572036601	0.193417724447236	0.782931223508217	0.396274557921413	0.481892571669270	0.181951164286997	0.0190846421040317	0.0914009960759300	0.752980154225164	0.174372055362075	0.0254000991961076	0.826732099488449	0.127264066904393	0.100832517235290	0.430599109856625	0.671719283786113	0.0161887136955267	0.975542420973092	0.170370528836989	0.690001875716464	0.0928006269599812	0.614553282673111	0.760784262874963	0.246840215831336	0.862775717486882	0.106547185312190	0.0302254604564360	0.402066887043316	0.403195298703004	0.0734799650916161	0.845408120200254	0.799353524588481	0.652930715042570	0.263134611678740	0.431631914318101	0.140519088160695	0.462127526134427	0.738739305558969
0.172996575218140	0.401099943188901	0.710755803083337	0.394806928329946	0.598467524570479	0.750544012280517	0.722109942399616	0.344975801439730	0.570049175761078	0.880431930947253	0.709660069232514	0.569357924066675	0.274477129326150	0.320472664716629	0.499484209697820	0.472711224503369	0.817841152464932	0.580816887805925	0.323799428128591	0.0916649138363370	0.226539968607052	0.155813896436023	0.224966145677182	0.963932770240426	0.571376815198735	0.400649738967242	0.255252167954254	0.634665723613460	0.435115270669908	0.398478484333057	0.869630696672039	0.391383089108655	0.484150779214794	0.841672221646842	0.373216314154651	0.374302323924435	0.505429057414096	0.749977341955895	0.0696740918025145	0.873412388072533	0.236467921752952	0.449143180031696	0.111547970769955	0.350896952003358	0.509836162077952	0.579982560114284	0.887907209884675	0.893982849632920	0.889927159214464	0.812157010459193
0.830904137676542	0.581736693425960	0.740438852692201	0.764725133830438	0.610749982798032	0.673878776162719	0.0278236113659681	0.594321104940318	0.868414318145677	0.611438609226081	0.532233869590814	0.545263590759317	0.221716950126132	0.0693083967142291	0.334518492002590	0.606586277744263	0.0751964643795577	0.0270855844302799	0.695480109856251	0.984521263042505	0.140187086342362	0.996661125654710	0.817550384489684	0.785887780123612	0.0235727834987777	0.348745362016948	0.310234652755468	0.807744829671847	0.0182617881745925	0.474537638225142	0.0771467937034448	0.642538179210469	0.793477814400456	0.877059172233961	0.102685566303065	0.346673425376020	0.537337877041816	0.174587764775774	0.0285091455875849	0.157465625589622	0.614479033548056	0.279862038363622	0.706877944017949	0.781766320594700	0.279351015595853	0.837423190218733	0.712862020437085	0.761790454958536	0.932330500871498	0.632019722290807
0.844444084746926	0.854821927877509	0.863780101923097	0.625139023842505	0.821898810303721	0.696207895243121	0.635925345149335	0.0811798483326784	0.142912324716112	0.192983169705906	0.547271440265045	0.669600775594299	0.800652811748883	0.449153802065608	0.745000014158697	0.257034348493284	0.579630130208940	0.444953929303087	0.139601339938454	0.736687819049099	0.456113041013141	0.105587363351934	0.304177984063361	0.904852344988821	0.156146258547694	0.457154828903219	0.899878543887790	0.0299173377648911	0.635506851858724	0.885257701870030	0.936478500667320	0.716166049189498	0.632300630009929	0.907795134355760	0.577155446254059	0.986916602946886	0.0656354688256173	0.850705719518020	0.335665299230936	0.738936320596908	0.0188581502176948	0.549579592016373	0.375047930167302	0.976515936603555	0.897014846461297	0.234366889539614	0.572077217980146	0.788500009948820	0.123280134901260	0.257493174407123
0.686943227881908	0.993801235416005	0.112385828689157	0.309268985667098	0.139301392439327	0.207153376016168	0.764732078514484	0.783399989565048	0.903529571746108	0.957009228889487	0.355212593816537	0.420719808963590	0.0601645842933126	0.885255597512439	0.764010838314877	0.452738222299322	0.00184231881094266	0.446794197272423	0.807113338010341	0.282493596743584	0.437700109557271	0.375902537807994	0.472381820944340	0.884715461545149	0.145410433353198	0.910777063154934	0.0963678403017039	0.540212423407276	0.916053108433900	0.0580061279579919	0.445968591001111	0.114521799077446	0.165605915802258	0.731653771177690	0.0611690354126128	0.450646193228058	0.724995706030777	0.346473610521198	0.785417468906066	0.201244300767268	0.464429153876363	0.723810843110483	0.500879963636355	0.917961578121793	0.544946043901032	0.318076394624987	0.0690603194861457	0.154063426407744	0.0528651959000323	0.0513085766571799
0.529125994663562	0.535022816501486	0.790802296068857	0.655858316800552	0.688519906833593	0.0308713218850412	0.153001079299436	0.580080241593016	0.602478479594302	0.797600601376685	0.736198912012807	0.887086434639424	0.625840657320232	0.129290174760174	0.245936387430379	0.248589457692629	0.176610205159806	0.958547441029659	0.421588144698812	0.598480883677410	0.744853870625270	0.255388405482892	0.240536256241033	0.304013557362687	0.717282280394883	0.327627369970672	0.518626500622032	0.573174834970661	0.966730419622666	0.557476121094308	0.650687940719363	0.699504694900097	0.0574765885526808	0.693182791719334	0.0145014779218633	0.143897964689218	0.114744396113578	0.450678287543699	0.492271720218625	0.645003584456443	0.997721836897437	0.924427810139386	0.328141532473972	0.493663548691416	0.608201316643976	0.790562133580260	0.962925149814270	0.984646611034744	0.540925808291973	0.305829464174786
0.707242579658173	0.256731742807906	0.194250224443949	0.174602549439218	0.321500723526253	0.677917374221175	0.509379578562276	0.950697817221955	0.926489590267136	0.0494308808646770	0.511404657478750	0.952550900373501	0.198648591388540	0.0535309343660241	0.713232939221462	0.321207846367515	0.625220074251328	0.604248982454787	0.123912239589357	0.672150855071976	0.195779757418915	0.451397705316328	0.174442617355423	0.479173984763579	0.395807676138045	0.854988475574152	0.867492547980513	0.891386557553631	0.0600219509599722	0.467216839799763	0.892075315680119	0.229825748964313	0.309542760268769	0.245076926781110	0.435923068816580	0.548872019157445	0.552384306199196	0.332491488450906	0.372058069805301	0.853924256512075	0.823228057284739	0.148057227503277	0.342831941814558	0.963401560839521	0.200707499448458	0.0267345757287802	0.967957640371624	0.936219297299467	0.878127542508464	0.990669493164698
0.0463599043966140	0.0198669386769873	0.352696135217495	0.0267722828370833	0.0202400356632615	0.859045561827157	0.797409244928087	0.829476006291328	0.222962230774462	0.316619163585982	0.306298875302065	0.144964659513725	0.958449616623817	0.782802835796559	0.903757868042195	0.130567722887810	0.706960514048103	0.499638731879559	0.843971342717971	0.554746455399676	0.337333114724971	0.819043162078140	0.904753982748491	0.205251183880161	0.429771162543356	0.929630260021324	0.553828789988641	0.215706408077404	0.335705752714145	0.280013019330063	0.713417033635386	0.574370527602697	0.00805176771737770	0.480565606731297	0.689868440781599	0.660566036205169	0.729548017855740	0.719353339712276	0.566033351169737	0.642921619744975	0.0163365388777662	0.224788518526147	0.683169443001297	0.488697881573989	0.475124724806225	0.689053861608966	0.669510178479050	0.860959427136297	0.567140024728040	0.307614434184896
0.831818839955074	0.469551798320600	0.839145089491271	0.938449081777063	0.695178285765100	0.796783477387690	0.537802486829855	0.829162944115916	0.843268938680718	0.943578812058081	0.849669201763104	0.469380290757660	0.0401194141373897	0.0441265909458093	0.0235799318232239	0.751725437681841	0.692479906237665	0.277805587182605	0.214250887116306	0.191690090964224	0.523797305922415	0.523697587869117	0.818476455065566	0.157649472120280	0.885854724532213	0.458563493397140	0.0819472045989647	0.815147385916562	0.794241809951275	0.759977318462625	0.439317443188214	0.147481625867489	0.0947527492582946	0.965451091627008	0.517200348684443	0.0236175290055344	0.794187951211639	0.233753283076130	0.118109362736316	0.158117997688672	0.308209837480528	0.119877171725560	0.386176708906184	0.186862023162271	0.347592024585429	0.197848049594471	0.587912900023522	0.295132519511073	0.578817191993770	0.0465072774692547
0.0118209220064909	0.541672921381251	0.431437773390449	0.647692080676125	0.444521599419381	0.420669489899680	0.360744555301303	0.238572032899029	0.877928441114582	0.789880676013753	0.965996690485554	0.413265730815188	0.225482050421460	0.925602801920725	0.690198615958310	0.752808852802493	0.261149550859116	0.879092246334011	0.0565848046436586	0.649918373656131	0.533823439236994	0.0782944049455230	0.955353752754706	0.405113643223985	0.786010392201573	0.453303162253634	0.205320442992638	0.399246816650016	0.347866561272344	0.622977958287371	0.481385917549907	0.106594255932816	0.125255596625969	0.709104414131854	0.0145229819431173	0.0257549706497915	0.0449106286671833	0.0305700940250617	0.723909562033689	0.446307718601912	0.313841644665689	0.168527044560941	0.481448448198652	0.158808119670944	0.716553086779485	0.165227998869499	0.828200133478062	0.0652427476949649	0.846459394750342	0.812389500276686
0.0932617898201446	0.179896405978479	0.863662351033297	0.314879936917562	0.796582392679989	0.506939577147366	0.290825596843946	0.0262720496786675	0.781033567575107	0.562375285851654	0.0193738173917876	0.761383842399827	0.575375050340993	0.842727414674680	0.0536542265119513	0.0403719155821957	0.925856342513338	0.677640568822321	0.139085422188496	0.425792179362904	0.804264953550262	0.319366020737404	0.224750342448140	0.582907388673813	0.286561875441681	0.705223663939946	0.751063637115355	0.750304608244247	0.00729207403035004	0.152319011689284	0.590098186597365	0.490508715200731	0.286289984607422	0.732249968657308	0.315233236405966	0.501884225690846	0.250705983624954	0.420070071929127	0.810135524467789	0.170649306877104	0.662893215831445	0.218714361994908	0.436551766588789	0.218001583187953	0.898932381807623	0.759536517001373	0.892681718240724	0.771279356338225	0.422090232852254	0.970423858665481
0.219365251544567	0.275163826985254	0.168324352707276	0.930555088824759	0.958941206057876	0.978870807511079	0.752838188872286	0.241643250046811	0.275017251807057	0.289643587223665	0.588143090823923	0.0946748767954416	0.733478911849560	0.420824919334255	0.577105147242981	0.876731687311319	0.0699512162058388	0.0706760908398997	0.465313692165375	0.701602084501226	0.0651090728722106	0.969696519403980	0.120997576870728	0.376142680943520	0.637383390002622	0.924085544783826	0.602232709577359	0.836883287185982	0.362461811618656	0.355635762693605	0.660799694472479	0.255992329247461	0.748030075559024	0.344984955210056	0.679298153720062	0.777430474076711	0.725830639039794	0.779755920581464	0.412676688351215	0.777686427733779	0.0500825647356594	0.593982478977290	0.0971049763568039	0.271484472941933	0.745319342794658	0.322137778645672	0.111002817485741	0.447396230221660	0.159712249832144	0.372872993208123
0.176023607190977	0.338234677691080	0.309395214622210	0.756766929851471	0.373221441554116	0.469945634740893	0.599178296525046	0.581994303261110	0.243607096083989	0.483569387322662	0.0189119001233147	0.445273566430138	0.920738108734029	0.607813205169191	0.708703510091876	0.841013102247401	0.864931489134759	0.635951583550622	0.0831975911404626	0.0650998319349123	0.509614789772443	0.241980162982487	0.799111796191700	0.0427497242217068	0.257796104943563	0.249998277883705	0.974828664066309	0.872458019173208	0.644678357381473	0.839150508339614	0.563878410059047	0.579842119684890	0.157835248633006	0.114524232459948	0.418237653773442	0.820456248922855	0.772965918284816	0.216977786066140	0.829635999091234	0.199488661015732	0.0817681931896330	0.132682660202367	0.523596825263344	0.614418129592295	0.904957155327020	0.508102958217611	0.0776345136161206	0.296596295559871	0.393814517556531	0.588492417458296
0.259267504845076	0.157645864899922	0.197616252048767	0.952752333470560	0.302872117118425	0.209863756277233	0.563348494377937	0.207532914473649	0.0967902095080192	0.0625034555059119	0.568530783526858	0.0486447363188948	0.322637255417425	0.687479196731416	0.661242413322216	0.432700740214233	0.526778675093206	0.823566638442069	0.690313103220342	0.621607154400845	0.707939619622914	0.513839104330081	0.137821801620698	0.753845653434467	0.122887393379026	0.365905850204180	0.0970566598552533	0.343468234458655	0.184487294836162	0.416603170543029	0.0228123779862149	0.850984046619717	0.284439035943012	0.525612192521094	0.0473639285045163	0.0558690816786150	0.172111825754411	0.792078667552944	0.686726480096685	0.469698649354893	0.607095560180452	0.445866373329881	0.110937984919515	0.599944200523271	0.922782790170563	0.209684184592767	0.823764210808387	0.191661518548392	0.457318684975864	0.327769894310327
0.833835269658667	0.371525276588413	0.673984645227083	0.438583634139497	0.106695188023509	0.762096431483367	0.852014033039532	0.575045872784590	0.640770755098521	0.0853852554622827	0.746513388925350	0.828106970938861	0.400846832805600	0.391130524784375	0.834359704639751	0.0732024043051470	0.837026946089168	0.724653986000223	0.830013106242226	0.921074784640066	0.415590200841929	0.874341356842877	0.877638147558781	0.735547291586093	0.966754710713306	0.446481222530553	0.353158667868551	0.276220127764364	0.746547662556956	0.671641214713135	0.207200565873904	0.430127906595272	0.289907530412297	0.536522334945320	0.968761886656404	0.155861419221697	0.972380223996266	0.278925193773745	0.997306415700938	0.280320543535323	0.746266556034179	0.835967885754380	0.572967367690565	0.621035886317464	0.987143249345429	0.124287689847851	0.692544713861795	0.160421361895134	0.949236337615079	0.691235825638226
0.0484055848947745	0.466102504637816	0.145485008002249	0.358146735639926	0.637862530622540	0.200796303373259	0.983750613569774	0.320791632638852	0.308054231747404	0.427596526192506	0.893191619857644	0.901669357436816	0.982046169762160	0.759761306837166	0.781406123800365	0.932701866472169	0.211925001843656	0.773419205665358	0.332038360677794	0.484566409223825	0.922607864743808	0.404382213492344	0.101718185128767	0.587649405274012	0.949235225067221	0.456386378186270	0.481184730402635	0.853162318786609	0.207403311263947	0.576338970889382	0.100201954270124	0.187023982203982	0.834504222531083	0.409053463663643	0.999076185504489	0.316704285297806	0.958263111739959	0.961128574057142	0.325927612678084	0.796010024304178	0.916609446542522	0.126603220625486	0.474007356187724	0.841408392614070	0.801203125142693	0.381869988979370	0.724430482210054	0.482373063729393	0.890649489249730	0.580000025287862
0.775739189657058	0.633628178888274	0.471827053791913	0.919298598007421	0.903932367357817	0.898490946343273	0.528748475987549	0.186475386653432	0.407998065603129	0.672029208110842	0.122015726416154	0.856969373331144	0.933055891731227	0.334978721835575	0.208000803137457	0.285349411122020	0.403795211983005	0.836365112413148	0.826781247362331	0.956889279803658	0.0987358348239328	0.347120516834616	0.635866173097009	0.424205278482256	0.227101912530529	0.522377039594778	0.594765025298588	0.932230801649634	0.934123625381029	0.328648405648717	0.151899250685037	0.735407413405482	0.0933463204517943	0.617293139640840	0.673975764144315	0.225907627093839	0.442713094267986	0.0464621429193486	0.174200991921391	0.0977912415591509	0.363949904315678	0.753874557193998	0.0783147445082641	0.209178369478158	0.106947691014935	0.560793599774791	0.280819365943663	0.766665298468868	0.582604999775718	0.974325250084137
0.303071121158229	0.364690173808659	0.106062124945895	0.975554533694159	0.272489429243756	0.878464876714402	0.893608381363075	0.397147277103436	0.240107855460054	0.974961763128020	0.239810689234318	0.362208222349564	0.648639007203911	0.485524122449211	0.185250540262849	0.114109788386099	0.471485375276422	0.363352033063371	0.327175073745142	0.544187625255751	0.610526368649366	0.179971712909363	0.999419657225377	0.0623354083698605	0.442670940143460	0.466530916343979	0.593195188659901	0.316000350439455	0.694725943960164	0.916285398387439	0.662534131527008	0.756294625586762	0.984404392465439	0.171212169732493	0.638229167247847	0.734001022549795	0.910249279917615	0.0808238609213917	0.0881402202698166	0.629625314669371	0.560937994008915	0.956637797518443	0.0648567918823026	0.515252027382846	0.0487573012423552	0.125778132424505	0.199536839390199	0.272724636099651	0.157380302890893	0.812621116793975
0.503329754473195	0.763600442519481	0.932558144711486	0.208907133001104	0.755992103384740	0.254372200760854	0.273708811380637	0.531670170872148	0.149256181637665	0.173082196352052	0.0907142376483856	0.0539034010613666	0.108555143890475	0.309433253466966	0.282890593505698	0.265249874968114	0.503561233475107	0.243939519243671	0.369691943619849	0.962524659615312	0.798476074898972	0.919567330136640	0.755232586437515	0.504239975485281	0.265455042856630	0.163479131535380	0.927440961235660	0.298076836002038	0.387746122255036	0.388690788885245	0.286794678029299	0.371385998303715	0.763566949761060	0.219010583751101	0.733390490375795	0.230427140726760	0.668746241883398	0.904787096964870	0.00817698843865111	0.489596776630467	0.236186019040824	0.634640275205085	0.290722455679369	0.595474530252084	0.0443844469239727	0.975237683332956	0.677421680306221	0.159308474697542	0.304047411151632	0.243524576300889
0.733758189586809	0.0802923684265054	0.669800587145727	0.271010957643620	0.296356932481459	0.00948032746602867	0.492729358185340	0.790031621260954	0.282405537865314	0.210860755705287	0.213094075635668	0.693311480083360	0.783715238100079	0.136210642500339	0.463721362921568	0.704661123867252	0.329037462173201	0.876594895259037	0.505071775559295	0.545120083293627	0.201135665153778	0.939257045607522	0.327935391668376	0.656386721900859	0.491167493979644	0.0516725846839434	0.140128494668822	0.0571550470282194	0.710571922311600	0.486211088566509	0.761319450180497	0.0908530842398739	0.939210931736643	0.695298501868334	0.00358804765991283	0.947574003481992	0.346723787022798	0.555828937403596	0.943596174560878	0.772261413738524	0.789542561391922	0.789570201898551	0.568759069274829	0.419391734344031	0.549534790043608	0.340333621247210	0.998861758894125	0.912769364037167	0.634567752490364	0.364396539962996
0.708385116364829	0.256758870510024	0.232228595583854	0.949031657279591	0.446748466546018	0.123779631477653	0.781281363061985	0.601052809893998	0.00473545356361049	0.473557090150454	0.398161625715801	0.766137846592044	0.0122003244653495	0.241331395709310	0.146751109989316	0.139876306464148	0.260352863253366	0.226316230451922	0.770101620168396	0.316250576794751	0.342636907315846	0.935367334445443	0.240400392603082	0.484297868555848	0.822652637098081	0.996781950252232	0.0655128981681505	0.408890844119831	0.947866369830959	0.961875044396011	0.868513188614866	0.628985593453268	0.584138482880088	0.453248175854741	0.891238158196257	0.809290236172445	0.180289774342428	0.221089084780371	0.691394267646104	0.246004077261145	0.368136249090310	0.106289972110902	0.476020381758114	0.778308365130867	0.285860518549497	0.126457127835790	0.735313336871927	0.695608573165744	0.908463394455601	0.888061644897946
0.287286280713003	0.644858160895331	0.931471935790568	0.135263899406919	0.732773665291848	0.342927643088607	0.0467657614890520	0.000243771454522368	0.460354933317197	0.166257281109678	0.207471787384167	0.354744328496095	0.658815724298198	0.979591490624292	0.681064327457040	0.871264856078910	0.957019424402413	0.515636863785708	0.665802378169859	0.804986098588111	0.227076572221591	0.266820325701333	0.881824354523108	0.756021092055930	0.834168948159396	0.593907371209432	0.0778043121231455	0.806885402916230	0.662744389200872	0.0324350888946576	0.523548411922935	0.283375406961740	0.929581367950965	0.311441329216379	0.225505139828008	0.590408189662869	0.223425023532974	0.511077548368133	0.155414574637143	0.985136711442012	0.889490514780369	0.992900354250642	0.230276014725919	0.923282502531187	0.0505030383581074	0.738504147763125	0.561228848473833	0.568795261417738	0.687771837258476	0.273739482619705
0.541679711132937	0.649336003758252	0.961851728020902	0.191787581223887	0.380493224649430	0.0645062831818964	0.796686459858741	0.783080757802268	0.692240598352489	0.575404913913607	0.635521956864164	0.231544517815084	0.172617788134917	0.151767432358572	0.558975995023610	0.767301761035658	0.967600729510315	0.114169569996591	0.696622329109010	0.877213340106178	0.776774671122960	0.0864743546197085	0.548043952522007	0.0931829017228866	0.581378633089668	0.626629774163075	0.311699472592807	0.425046432448719	0.446386471011245	0.0377097625535678	0.614901460942660	0.997083739497353	0.330630794376227	0.743519578656019	0.655718921194882	0.111527181662564	0.294969601383908	0.560809240380003	0.472826291744520	0.945156185561938	0.693339972581519	0.0503988952213398	0.112473286086109	0.740122456279660	0.514251908110368	0.747666235926895	0.920156121837760	0.837891178169665	0.219802786745475	0.119592262573288
0.496785312645884	0.959129939577516	0.156394656047860	0.732762599705698	0.496035108575711	0.545306350517909	0.779466589339914	0.284189923904471	0.980517557610117	0.385845764420639	0.210340507963230	0.680591286093547	0.246246747431922	0.245979889114663	0.721262989984157	0.278788309805074	0.587164607385549	0.454337880783381	0.469120540131504	0.163030203897836	0.213502133770626	0.891759093601583	0.844204909131988	0.0891106385026975	0.474124272909890	0.823783128527307	0.135284979439451	0.562079506217078	0.179885257770423	0.0795801987822857	0.269180069911276	0.788952651396626	0.887029092444571	0.147236383374983	0.857695308003788	0.868897058530055	0.264132937778952	0.137274700378402	0.125664476455090	0.768105422300467	0.269701443138201	0.0220259058739988	0.255881137139679	0.630460576684936	0.616045217190864	0.203464133002612	0.121330221116450	0.562413894236540	0.221505441191171	0.417948643538780
0.803821320020405	0.631597152776755	0.179990725992546	0.975726117986109	0.619020015605130	0.948574869811600	0.295364721480538	0.0298196743740801	0.350663605960987	0.820602198271744	0.810417835155190	0.729336169869326	0.646470739157421	0.334217021798800	0.604405990634381	0.806030154246013	0.599191448913056	0.0553850520470470	0.886978039811728	0.924386514037992	0.612520431860928	0.625853803379575	0.274433304377032	0.234309458627375	0.761123695872117	0.505194205134901	0.849065953177378	0.994182030343198	0.783737043254667	0.460005417024348	0.825549433298271	0.211345693644085	0.703496773466309	0.688148522696561	0.859987860520118	0.526433249142526	0.237276036049537	0.486378863963976	0.139863104481612	0.828741871253747	0.230698693851415	0.854612658434136	0.913891929303482	0.719160905818473	0.219602906713719	0.495915137525091	0.255658666262126	0.746453894922483	0.602009801715307	0.189662756862230
0.536290127714718	0.157703328364173	0.754874851382377	0.791457018102780	0.916385506313869	0.972119667610412	0.976678131946123	0.563010359052552	0.000846612649552325	0.687716319299160	0.710009522403112	0.159132333617198	0.702326508070869	0.540825033418577	0.415663608425277	0.935930963694851	0.619152717485990	0.117139562337165	0.777666020481032	0.640289144319230	0.985229284715534	0.0920738234335504	0.804855197097766	0.730232891826326	0.208328020344890	0.713949654234340	0.154777290483948	0.828585966567095	0.843092314613793	0.401633803779333	0.0521128928482542	0.477127518848760	0.948711920813697	0.945150091521260	0.229819728713428	0.489571692379138	0.315506772552366	0.989987143811811	0.357351283755411	0.936507743420081	0.510448920679898	0.438908543122484	0.954392113911909	0.251755205780536	0.765879530996802	0.531447723301083	0.485251361616419	0.684964244205693	0.806371175873180	0.600758406667624
0.633091696409009	0.793167679612691	0.911871503157642	0.732408964653249	0.0580590879014796	0.362955882730634	0.620116498729960	0.0118878568858729	0.0237145285213155	0.882372349956568	0.773727577297183	0.323115438962569	0.254280919000718	0.418769141697584	0.0317864962666202	0.573168866130085	0.895512154079929	0.807955389096150	0.994980489504224	0.522159314239933	0.275769291062241	0.462149439765706	0.216182341381298	0.529425207484217	0.0738835680159338	0.397166333800097	0.823016800227292	0.272481764619715	0.588684346358985	0.471170920638323	0.491333933275068	0.418440694254753	0.485533868456200	0.636243185764656	0.120968730725597	0.180407078280746	0.643882556546562	0.160428133286568	0.123397018908136	0.924609911429201	0.179990920883229	0.601920897286686	0.294810319392001	0.935428597063897	0.267791596620484	0.658765901114201	0.395485585000297	0.982483846901811	0.136844633936784	0.660764380499669
0.934639260211220	0.350031737740075	0.499481139895551	0.145803160594626	0.499506710348599	0.224438514557525	0.487511370246301	0.448904683483997	0.489794830208632	0.0644240492563325	0.200261306329213	0.116647128794676	0.359595428937705	0.137477878346950	0.308642967059006	0.496627843178359	0.742522748361485	0.520287012800227	0.839237848072561	0.927938603176882	0.785167040417345	0.732651010782881	0.869023531473915	0.00256911856266451	0.859340457275711	0.487454032483226	0.834915647241230	0.547409779599384	0.980215084278419	0.533912870414951	0.638645157396374	0.514960920800624	0.354297183562607	0.106981618932748	0.373182984275180	0.496784462779068	0.412303832513266	0.410564945376629	0.521625757446613	0.933379986610602	0.160323505034842	0.262399028278000	0.459405391392915	0.709134354103793	0.523008513729954	0.785378086323574	0.000397179030486750	0.699009899164104	0.253775162399086	0.376911830802382
0.343659285648660	0.582492283323626	0.252581827362374	0.770237418871683	0.596988141679733	0.570969575138962	0.781049727981121	0.415679910738612	0.633142366407788	0.858931867018457	0.776354060869078	0.587140122979605	0.0777669260488298	0.159264656541116	0.264313116788404	0.438122048834925	0.876539845468864	0.0521097544519492	0.669973034042068	0.234949299006353	0.726338671413806	0.432385354869403	0.274287285382697	0.561469904883225	0.774825129984181	0.123476234677574	0.514071651358447	0.177858650226609	0.930840491974783	0.647461660562793	0.320766422978621	0.946038903034884	0.807647638458482	0.604981585080801	0.0715745759096765	0.201095623395219	0.619756992985946	0.688459977835601	0.641929397962822	0.0904040267237607	0.425058911483569	0.910986664894762	0.387783741026007	0.449279652198851	0.962891451850350	0.166417485271861	0.0645699777664062	0.625063494577844	0.811715051885054	0.861995979765444
0.194974761306363	0.423944435423076	0.101476763338592	0.201347890028112	0.817364633473738	0.546799854757767	0.398686466626450	0.0148314641121428	0.608845162908023	0.559511750448320	0.734553609508886	0.346676001137770	0.908004760470944	0.276141995529222	0.0577196965335989	0.672028277326833	0.439139060707098	0.161712722959929	0.313184260025200	0.650489862029359	0.552737775594302	0.0782364256195891	0.436281243462436	0.572956597817008	0.0726578075995643	0.256861033884187	0.941007783549349	0.997167894323618	0.0621446655859692	0.528808548569334	0.774270939012554	0.123757296407806	0.719681361240042	0.771886983338992	0.276461466139306	0.00164203190626422	0.503720876826822	0.844064413784172	0.943484818592982	0.900497997298575	0.175470894974321	0.945861006105515	0.770379895327774	0.970723769686046	0.661156059964175	0.0741197366036996	0.495755760442643	0.946881997585810	0.828199949430542	0.164260781665018
0.383117665205960	0.478910462173760	0.871918156909427	0.362737868930885	0.985748858198554	0.519126846008731	0.141133889002843	0.970154448346178	0.875637443187728	0.716741886975086	0.318503316742731	0.342880957214072	0.425774974037125	0.244587201241048	0.179526531823089	0.837287525783822	0.0270841737449665	0.0258861831339993	0.855743873892187	0.814546751528996	0.00913481590762511	0.228428607154403	0.899513372414473	0.531028586216234	0.245839575723529	0.324250821564739	0.279708696742581	0.531004798141412	0.146407986107445	0.631246430200268	0.430324989856384	0.0816884690336084	0.672064130167407	0.240570334811845	0.524537686813273	0.660383100220321	0.656617778592996	0.0721018352037585	0.00439635181383635	0.436950027220388	0.241110460111097	0.795524958985847	0.394932405547700	0.451720662515953	0.732987683839348	0.955150722310781	0.819053583824866	0.408727287325103	0.170314396280275	0.253728803466497
0.549845915304591	0.697140215460192	0.511371733124885	0.280546577061467	0.448910392423621	0.353214122419381	0.952956337902368	0.891899508189282	0.751586336011645	0.537326733727863	0.641784779010405	0.472805339193927	0.454712626042196	0.365103933129428	0.614552577413981	0.269943526700375	0.662057520164823	0.636824112939671	0.124105636025663	0.406925610791228	0.537123518033526	0.599435417446396	0.301750480951423	0.588761403764068	0.340964198368463	0.281493629207459	0.665172586902765	0.323977505909190	0.844978376091698	0.501510676105506	0.169516162069563	0.230833015711698	0.942872371067359	0.945649015183669	0.818935857043011	0.530139785263587	0.228348684747031	0.811939725161838	0.410536081944917	0.153122700163541	0.247804413447624	0.479364461734704	0.903640747597652	0.290860943581807	0.349717793220628	0.325876704396684	0.514849934025379	0.625858211828963	0.752026142628518	0.903885993994622
0.269489749316213	0.454765927402893	0.705792522833042	0.375801734180569	0.771477350165305	0.238407975859137	0.371326144411592	0.450585647711337	0.111188896206080	0.383592471285423	0.537052985504654	0.463143807997767	0.669494802152568	0.471543426058301	0.957546026594018	0.290300136895539	0.556979154847408	0.597002685574891	0.670847384598184	0.590066812814489	0.604597433473047	0.403608257355034	0.531073787077061	0.130939480070082	0.916375027102816	0.144094493302264	0.486984406858184	0.749269412801548	0.194449857084761	0.466536875139584	0.455954927144577	0.692916731901915	0.243002810135258	0.298703025480678	0.698876925839530	0.862925948762532	0.749439128217963	0.377970963703286	0.780097172530427	0.387645144470162	0.683999190586430	0.817537650565296	0.924581278252945	0.455412925886296	0.864461962735676	0.118621940759073	0.368504168052182	0.199094359508725	0.321751337163149	0.188792607276598
0.357836459342394	0.934849980820838	0.271119641129943	0.0867898099943486	0.956221483215698	0.522027438946993	0.108975944730212	0.870391123237144	0.659768427003246	0.604572674837083	0.857583083313081	0.967090012564151	0.854762789907835	0.707023378484379	0.633185927130572	0.316518064778416	0.107379940152733	0.479267392976903	0.258736845788664	0.998664615083787	0.765254361566051	0.962668572069388	0.953501202850109	0.00400750266176730	0.167806607573597	0.850990313079473	0.0919799733876158	0.404240234212304	0.879109753118662	0.639416521726566	0.890531579323255	0.302377792599396	0.220581012196703	0.0649717976924609	0.628179969903941	0.422493607003413	0.588886802232542	0.372126725359156	0.413217219915585	0.893396400416187	0.116940720512141	0.990328383890478	0.694400728032127	0.813399999987455	0.590202207284145	0.194276675729031	0.263184255457281	0.669846061710364	0.660320453915623	0.439763423439840
0.0586595995147384	0.590406546014133	0.132488207913363	0.0487074517944619	0.836156835740667	0.893809478425137	0.267004693180994	0.851873048891727	0.0624417740619730	0.00520818629635778	0.314350718080876	0.926386252808192	0.0595674115176692	0.876653767134220	0.595163939729095	0.779253076457980	0.123969912685158	0.237984340199323	0.410157313947392	0.0400171635464901	0.627649067028737	0.158839408876012	0.591279105918319	0.780847345450829	0.664632545094496	0.138145523379504	0.870479440127331	0.0728402149867445	0.273393063320841	0.587103960016268	0.801855570659153	0.0928298640543160	0.750925151007818	0.653552868255225	0.895936648266070	0.943459015660811	0.233506603032393	0.568865698220130	0.554064612943096	0.614192509598036	0.521360422889229	0.619417259786748	0.975808324391244	0.595057688143745	0.138698971314064	0.726374765319542	0.318506672150392	0.352902832641705	0.795262842076029	0.748573570262837
0.939895014896843	0.687831510852146	0.0136912566545967	0.519702698171418	0.394715472242074	0.0502451878228939	0.230846210556987	0.892041527148309	0.544771547731340	0.300487609783642	0.609716547705079	0.878683952830596	0.672771172587643	0.0382660143762033	0.763555235458189	0.731882571168563	0.288511903029112	0.782671633736066	0.608409744487514	0.264748170514534	0.895580559830606	0.179734435790669	0.0189507082047440	0.0101908538882926	0.450886411645911	0.346139412249693	0.993988712365047	0.751612302067501	0.458237986004092	0.274312948252389	0.528980794631541	0.475991100028663	0.501986689343359	0.859467664927176	0.247811203383438	0.658458302951859	0.970551683842287	0.511777384071629	0.605481915028428	0.925673668092019	0.479930308496469	0.652354153793241	0.263511531052704	0.797364796657920	0.479324248328644	0.208883201456707	0.185702073091051	0.255319823146552	0.513504206491615	0.302593443989348
0.223704558040415	0.360689664013946	0.874369336497360	0.270729045643628	0.206717682158125	0.295032561797075	0.206666126188922	0.518346607929658	0.475386049300306	0.0527479572998962	0.238688842299729	0.254435909914726	0.162040915592632	0.940215284430762	0.792481287027536	0.736436927090890	0.410084611871114	0.801925674036037	0.658529926215063	0.152871621760808	0.770487145121117	0.922746856047442	0.195275533192814	0.144629529498735	0.199086004200312	0.524568394805069	0.259917994876569	0.653264467088050	0.119579134097374	0.860196606895905	0.391460745482166	0.837167924965244	0.984438483753442	0.249418053817324	0.644212635047589	0.415330009023164	0.0430702428467389	0.335336234677315	0.725425953331719	0.0381557975905819	0.185184215966090	0.221875959341266	0.0391853824105549	0.592008702967615	0.449049136276524	0.255813154906625	0.0835044423941138	0.409118484024599	0.739569487413258	0.590498861418855
0.714907413422367	0.162922280803653	0.287502652461020	0.589902636155382	0.207858348615410	0.831191671101183	0.897379551396175	0.129621244185903	0.387664129054650	0.225814461182602	0.861175460509635	0.739798924330051	0.989714915397658	0.847304106542492	0.261320275574235	0.0856428079296683	0.833345212043101	0.616199339718556	0.863361458605325	0.617217979304310	0.296650153748464	0.608388439240317	0.607182086754297	0.952430587419987	0.253650697304969	0.734466958927790	0.802835630406704	0.262439449397437	0.457882715650194	0.643469260988783	0.457324761608229	0.931965704880345	0.310080868172248	0.238349076598256	0.872029290015084	0.0274028564080513	0.881956363486280	0.527914749449998	0.147454142694663	0.0803357217245980	0.626239896823423	0.719148457297589	0.764723705290574	0.784184677574534	0.410237487489069	0.712703434532678	0.806862538113663	0.133659901580103	0.751149876690840	0.589412280083797
0.753378479835026	0.217871855064093	0.870504607591055	0.0312854774926183	0.226694361767821	0.131821279788032	0.236152141503288	0.870059708891440	0.139364486439132	0.778962240911411	0.607476298974267	0.510728769268769	0.860782297484716	0.758947916257639	0.115032775395140	0.905525886199835	0.808396522671953	0.412854090320678	0.549919051768605	0.583649136342473	0.489548553434300	0.903326061045455	0.608623688801616	0.625024538484060	0.289842055510153	0.832840200142724	0.192149095287053	0.445797881192394	0.579444037874318	0.598852981390929	0.796569326353253	0.205879447490882	0.892830506666699	0.253230834583155	0.638549594929140	0.802305944965031	0.524374603335122	0.353439203481641	0.320380173594586	0.747681609174668	0.390171732778727	0.437126109263089	0.423750254022879	0.982412023001421	0.0719380463640963	0.485700005281828	0.767644108090548	0.888052580135055	0.916460124563225	0.433456839388228
0.150664242245332	0.173008719532026	0.357472654464065	0.681840688331956	0.357852785861537	0.872412612957616	0.00683591425438146	0.285184986227501	0.374213341686640	0.598499700689346	0.736087065696490	0.119886152120040	0.0357532454252838	0.140637801347887	0.622127992043900	0.973308173774624	0.436194491244039	0.253955295476435	0.960009775809657	0.371658774740925	0.198990054017578	0.355467734082747	0.294258562439985	0.0278100986885580	0.636136223630843	0.214462698219046	0.0256649149764240	0.597807110500507	0.436337106307485	0.632809339283239	0.128575989004624	0.398325660819723	0.490548391923764	0.317054117327153	0.242973999225911	0.968290488395654	0.812360820822581	0.272250530594319	0.780935793810039	0.611023081321345	0.724168528913294	0.283824996098960	0.615170459901797	0.241909447502551	0.286415853647034	0.0211011329051362	0.198969302901976	0.763827795517841	0.926775940852602	0.939952710961661
0.585955377220622	0.404859949172327	0.776978421013056	0.667548980745899	0.230664750428070	0.323199921616242	0.226804027060121	0.699317676918530	0.150340545014315	0.284749509056202	0.666998857450770	0.286339248450153	0.669714923231422	0.180542835780149	0.889493889171046	0.774975724538767	0.508334163013047	0.829752204135096	0.871543694171460	0.290420341169302	0.164668755152827	0.336255844434887	0.670485139677322	0.0547751378985625	0.509960719221835	0.250630594032329	0.323222416528629	0.781676812138647	0.113304976436355	0.756947444330856	0.832819915275545	0.399204347419270	0.559678480658864	0.567992684485720	0.0696447592154182	0.453776714146666	0.577351939897731	0.850951190079645	0.867403409880105	0.347094575002683	0.677667452428804	0.202175105734203	0.876866761955040	0.909983501187319	0.670100544939836	0.0833441177218470	0.610906664302468	0.153697949275285	0.948997288406598	0.768963045007782
0.0868098455902867	0.600673749320805	0.795537751793190	0.605890482474986	0.968927756425555	0.508551407872201	0.833783741901013	0.876311267538192	0.276362233816663	0.738282513862695	0.231410644572430	0.299191219332024	0.287171906489944	0.916333929230478	0.0677009578671667	0.745681926702909	0.973454553272788	0.891962706406866	0.868613991449184	0.519372850122715	0.428030986637041	0.368619445012886	0.381964366832600	0.510546589042437	0.771459226511517	0.444472467043642	0.708075195875535	0.0678521453079849	0.705713914879462	0.390711696292059	0.139713149265239	0.00591047005351686	0.120254766779746	0.397766386473470	0.564932146227677	0.742402430229439	0.392472949601995	0.465379728286685	0.654884510078578	0.418933172713333	0.669006676258910	0.0145960382023120	0.460204838720221	0.997926197026480	0.0699929887564773	0.111246754961840	0.904539413769386	0.285671427543344	0.950345879530945	0.570267211968214
0.733777531189272	0.218526566589929	0.695728628287785	0.149971244169347	0.816819215466632	0.589073426743237	0.139848713294303	0.781621329616354	0.642107188905261	0.821004003547923	0.216900291811936	0.669124813358565	0.502763944750259	0.847242864904852	0.304798020576969	0.469390035214805	0.637877267176358	0.212134381211368	0.613057636585582	0.898636584747209	0.135468249417255	0.861522115074931	0.600255108705720	0.598470691187498	0.766808311327420	0.0750971771211013	0.308697595746983	0.628791466592996	0.687906935545798	0.878970089854679	0.0170628338063138	0.614183591239134	0.963494279535647	0.0504712309916184	0.742688237992686	0.189610565427502	0.484653075535766	0.663977363967257	0.0369917401497730	0.334972963264795	0.475023736092302	0.421474939491251	0.705223151284130	0.00814087554280352	0.474894854560782	0.0497815401383350	0.519907607311699	0.699557310587310	0.286024838892156	0.0433019080553687
0.462163656898783	0.358804068878143	0.639116218444169	0.374721048102424	0.231034143301502	0.752637696269309	0.184275780299671	0.593978822420833	0.745780805185381	0.607746278886341	0.368773927972780	0.651856650927408	0.448131018519148	0.225402849070852	0.614531585666867	0.362523983430825	0.477710409029985	0.778621125246632	0.721092980963203	0.223589269596200	0.0145337034093984	0.747321745092711	0.518878030415488	0.281522434277157	0.945037532227109	0.617019925346135	0.981301671179203	0.885136910374530	0.184247616018146	0.644746287614782	0.411236525390399	0.755247911882391	0.637469723462919	0.353791240775600	0.967749645817152	0.776136774510790	0.976695240030513	0.644196216151725	0.0765973124619086	0.367914825708088	0.788409472470327	0.426816592123922	0.773599405078582	0.643216944192364	0.516698810630764	0.246784588777541	0.610228848288910	0.198211621391770	0.136023615892948	0.816002620346241
0.521417013114421	0.888800556256627	0.786438948570417	0.0579294560725764	0.899726700658074	0.0838283678236946	0.670067081211680	0.209678219773886	0.347878565701609	0.364321475998649	0.0634582644409980	0.412105412317604	0.0780915357471560	0.557418116315999	0.326042421541413	0.842891189422937	0.826316202855856	0.301541673985483	0.788819558217880	0.145679625744989	0.688941542035925	0.329224091972530	0.0948743513063467	0.317829398382401	0.717859739003805	0.985586785966612	0.176405180416022	0.296601888240007	0.133891108123702	0.727125102042260	0.0602059819334064	0.264722680167624	0.857416733394417	0.479447161833590	0.431632367747791	0.254392620496051	0.888214906025803	0.423036735414598	0.787819175131226	0.0826230310932155	0.304361124666899	0.143040844520770	0.483290686389858	0.920364753692330	0.0731097816885505	0.516600485521792	0.243013113816732	0.273063929552456	0.794450923402146	0.580955105039452
0.429268375669814	0.0635245072796750	0.0972426412645300	0.0923244360956032	0.861649674650417	0.793288004751825	0.483609520148665	0.556686918990495	0.769348717703341	0.772838291804759	0.394554933780695	0.334581118724255	0.875154394988104	0.636072977410370	0.422222091734314	0.344450022581865	0.590877238285458	0.237285775359207	0.0974886199832603	0.917343728063736	0.0236539223506099	0.989354751107273	0.833842209550224	0.782789461075831	0.305566708524588	0.368198928280777	0.721716744446234	0.958200070057187	0.550311350831696	0.515989886317625	0.620286211675725	0.847447766261166	0.684144784869981	0.237481880534585	0.658862016219982	0.458750994423382	0.434951877885120	0.998847481780861	0.928169456253364	0.0933714173791829	0.107395906801673	0.0260523360622333	0.647079314763310	0.351527920125635	0.611376692448236	0.940701923641597	0.438446693243783	0.377503055685458	0.568240081739864	0.0743112476768576
0.322628295061864	0.0448101036873223	0.314279414203662	0.974727188553595	0.417790859152817	0.815923185475312	0.930755846070965	0.846080820716138	0.147888299250143	0.329250055667451	0.176540736516540	0.790689603632215	0.0590793488295848	0.147257158228679	0.615401522671016	0.802511889845685	0.972403777543746	0.781463104684014	0.466656408017979	0.0492611232862510	0.821312378001985	0.848050185545782	0.0705873994108428	0.762014066530151	0.503353992041580	0.496458519848855	0.211915964992370	0.531737810161049	0.0408239214726684	0.974580743539610	0.139089524690863	0.683663128662963	0.472439963741947	0.706024182438717	0.531379461246956	0.407848720181457	0.770080436164077	0.140681590125651	0.286466739816004	0.732346880607807	0.434372421751831	0.579017557608411	0.649057837528688	0.431824445673836	0.462010466223619	0.419318600512743	0.538632773189639	0.539498138143225	0.0127460117978222	0.420097807629379
0.970171480451517	0.426335480560413	0.623500981636346	0.622052902366630	0.854128729632323	0.515616468036803	0.535671797669772	0.308186919092667	0.708768770285424	0.532032106593437	0.841300862889431	0.428627868934364	0.996186068044417	0.941415119155819	0.451275223913573	0.258384111510152	0.326576878477216	0.346836169623269	0.518724098604103	0.599664000264675	0.743833806230632	0.809390077555163	0.275758214135386	0.631551705257826	0.943538007132523	0.632364701228118	0.998899444340730	0.875457975420876	0.124971469428824	0.119329801717538	0.351271537203103	0.562571995222625	0.935494920164832	0.0853332511267280	0.555726591673912	0.0678448990720180	0.374364014586230	0.828415185453051	0.643418795030525	0.779394176573093	0.896268381290779	0.996693389990026	0.269246073710426	0.661492707574399	0.590249158024367	0.466623728828795	0.862057938996622	0.226555288950074	0.688259818092946	0.576058776719580
0.873574767860771	0.000375418905618097	0.100712647904099	0.872891106602563	0.198206665733787	0.988101098886202	0.553115861777939	0.00938292366498617	0.583884476626286	0.555756745000531	0.970184340429792	0.763205796348955	0.597477084261848	0.270683356124609	0.168431364745698	0.650416149034822	0.488634190917855	0.270575590301686	0.259173841691809	0.189021778288577	0.163492927769035	0.691550111694525	0.593567319655206	0.604187152189297	0.210541776039894	0.844969000077662	0.645761967153846	0.619548427864632	0.886583838182553	0.481908815722061	0.771969543306614	0.0480351387946411	0.984892695817441	0.950590868181803	0.334277548556811	0.752031615065217	0.915221177626726	0.0192950591930341	0.442786723414498	0.490458857922312	0.581540296439253	0.694589807656761	0.327954596576588	0.505436162539217	0.768113265933838	0.621435221089091	0.855211972397554	0.613867565704818	0.231905123968155	0.291217992736314
0.782826863575301	0.803252942722377	0.538428052239802	0.124913796352680	0.907593587896486	0.0683583738404215	0.764522846705375	0.741951948522438	0.950617835709381	0.0988722094141534	0.378681313045822	0.674690945142708	0.905464731603285	0.557415607501068	0.515318061000908	0.419234252466688	0.714518824776692	0.361585718689051	0.576019158293965	0.433398641076507	0.180545322313251	0.341704631937189	0.372571695716068	0.494805525388277	0.783020417345991	0.525914001438698	0.446701729784799	0.296901005147269	0.471530573906984	0.0146788491880679	0.313015374849457	0.748905829734290	0.271937351431092	0.752139836899401	0.806733217598767	0.185313564146110	0.530875734176955	0.484155701864802	0.00165619052381172	0.0249101827354787	0.545541487342988	0.787912620708293	0.665847132353623	0.369308167823640	0.957199751946815	0.676301883970148	0.597958271377760	0.995589246189544	0.832186540710305	0.776707398217635
0.611769350665229	0.299215654650336	0.0880711803875076	0.204084421468933	0.380880781428070	0.876586384016180	0.380396321370753	0.744061081360780	0.139593905276109	0.618230430187383	0.526780954918949	0.754916930242487	0.424200872665876	0.868003746250780	0.515931644994196	0.514580401499672	0.586220822530292	0.359791333509145	0.588462845532611	0.285151265784781	0.261584959674195	0.206775651062679	0.0317373488321575	0.314409325974470	0.174025293522897	0.375712804580360	0.0285460179603672	0.335724175723469	0.526184522593093	0.638849632613351	0.0206851049539912	0.154605299598839	0.0805968659625171	0.834903640271114	0.0532371283998708	0.421932259971704	0.618612269664673	0.696143782482094	0.686801602703801	0.853191327642394	0.584491328988261	0.517153751898384	0.349662596582113	0.925389234069717	0.134603657581517	0.754053135827061	0.609674607628603	0.905372029638655	0.249186864926747	0.931361482039859
0.236191915458207	0.547183583600357	0.870755082969096	0.247604464956019	0.725264026191059	0.496052037170555	0.0221385150449031	0.756852632484300	0.0500719868028625	0.0434198068053984	0.457889331060150	0.0108883280297917	0.446623680110708	0.886059715524641	0.924574671166172	0.921021679615333	0.923441535662962	0.578000678497623	0.345186272944191	0.883710011899263	0.704717533772428	0.00136754445045539	0.0399347142577740	0.760533639586175	0.218189204563643	0.595661889753192	0.0965793167670878	0.264645414699473	0.259883145480489	0.771575843163086	0.711802364886697	0.121479743994120	0.0765249096311369	0.879494214525922	0.913008307911813	0.923117144100893	0.569604314658184	0.0116900804491106	0.199843239870231	0.976922876519110	0.0650698697391065	0.978923641796773	0.705927679762481	0.997683554129795	0.390801771897378	0.357922062237375	0.864437904373351	0.508413294651635	0.263331045035647	0.811809491115486
0.523454353886828	0.919323504314798	0.575717208256834	0.320792021648703	0.255988341962739	0.341226593843311	0.0521372417851799	0.554149027382633	0.867162824050297	0.0430729221286819	0.984341651079419	0.0650537045495370	0.794388841476457	0.586554920875797	0.0443174113427831	0.767984595861619	0.847098427320383	0.643956661455825	0.524706114024650	0.591239779745056	0.872360438820073	0.0984959675101715	0.863933050031516	0.785843399340942	0.202333210764209	0.900790727284967	0.514618760611240	0.888500647136583	0.387102435684117	0.379822906026485	0.715406318502156	0.695410515600600	0.551844212964334	0.917109310402633	0.444220008968522	0.112367867915511	0.585336109859116	0.847641169219384	0.971360264699276	0.464681757097553	0.288567791544709	0.504605156502476	0.0311604468397917	0.779596301288011	0.566899994354163	0.257782986304260	0.478279163142152	0.962372269422526	0.738197700248195	0.548572668072680
0.476238007140552	0.564840204128673	0.747741904970862	0.146600051408448	0.103629572527633	0.963901511198576	0.281315896091273	0.399404542815262	0.620868494976540	0.686209497830974	0.942894929202679	0.0207902654902257	0.144216243565913	0.769600085585026	0.177507413409822	0.351155583254756	0.671082000775738	0.790179474600546	0.950893545619975	0.179882356665141	0.135096888784581	0.729895044139189	0.250092463197038	0.212168075707238	0.488072050062361	0.138449783722123	0.531123152461483	0.706607196428022	0.727967670315577	0.153270289664543	0.691582072068692	0.937508124299503	0.581069756074030	0.779274176663268	0.538375736801220	0.497628800725940	0.638875177165326	0.158609865530299	0.117558961032085	0.821728420495134	0.517004625083275	0.942882420837438	0.562725725326989	0.131244013103394	0.227616628750840	0.936467900755125	0.0176960599041279	0.151638277691464	0.0454861771572886	0.647764005681097
0.219657781480608	0.972937250556171	0.346871343827192	0.346310846563235	0.572594164955531	0.170370586935704	0.270200947640707	0.739265648180446	0.911777755169962	0.386854001533077	0.234343335182199	0.851547604569064	0.660683559219071	0.688140751021537	0.958917277773414	0.847559921459680	0.740717488064382	0.384560073062091	0.178257165878772	0.246781656630121	0.337802952115004	0.128470018446752	0.468138893021058	0.905411174900578	0.0104241682596109	0.822140171853740	0.842377057193243	0.932796975711776	0.390283769569601	0.720657393039768	0.598294361433190	0.187668784054434	0.477359667866996	0.462333525623136	0.166435262874149	0.597264574363181	0.930436001682849	0.982974524794339	0.437551115077054	0.187121077351716	0.951165345182716	0.771888993841330	0.198413059659834	0.616794960161134	0.134020855213096	0.124857965064238	0.972610425575915	0.0400755930473040	0.868232151708089	0.109130144913167
0.520883729325536	0.685951981359505	0.695424794732208	0.391494890951305	0.248628240187198	0.0686377202136481	0.446798336736665	0.633355204686295	0.208769120434805	0.940421151120013	0.545378978394167	0.443863357703808	0.763971682530312	0.434744537753543	0.666082878846888	0.930415741439048	0.389444252307886	0.460762936072331	0.835771430437487	0.440887566382126	0.838446511607020	0.697036459636560	0.330113523534015	0.325694728781854	0.908155586048582	0.895787802100351	0.570204734672299	0.538849608610072	0.546945026314950	0.0503940365297022	0.104129633845204	0.956447433579710	0.767634014591121	0.339434570598992	0.635115899402629	0.262133392716753	0.730056653949378	0.364304807671422	0.0848821147063178	0.543479484730093	0.982079619760952	0.480297001840193	0.775236526665921	0.923307797860002	0.286360190282159	0.218052187650876	0.162661452947315	0.810409752104401	0.932387317524776	0.994581988036163
0.242334605963867	0.328558115740439	0.0710498603065179	0.613110026428715	0.604658332821005	0.868422588530896	0.525134806703554	0.173662876181943	0.414611113278704	0.273347847496238	0.00506771934855321	0.905924243554911	0.555799145279580	0.741126312099824	0.434917939631850	0.670707568195387	0.290816050382962	0.975413163128723	0.377116015783158	0.125144098470301	0.852543528823213	0.544826385207745	0.698519898784054	0.515356920005276	0.447049995934640	0.495175562499786	0.102775246426889	0.662496784940562	0.312071800633874	0.515017644969763	0.384831460221981	0.403681459882836	0.168451614341593	0.630659861093460	0.675451561487712	0.802958290599986	0.0211053182784505	0.898208178799016	0.769375390080760	0.638064484860472	0.584475842333137	0.262059116119795	0.713185357029977	0.935245273620763	0.605830591651016	0.861156634608688	0.637213863081271	0.208365677889900	0.611373114622504	0.330878144204888
0.951208041640709	0.781223629417329	0.778390652786943	0.183347947856952	0.433322224990110	0.170806230370959	0.901527408766740	0.739909615959493	0.330541724859777	0.995818969961887	0.315668934023103	0.123955902232506	0.404064044244581	0.141461628368254	0.0810744044926816	0.452766914619333	0.713882227884277	0.122800420709736	0.830986560475306	0.378093576849736	0.222720421294990	0.907101551370512	0.255804386098585	0.317513589108802	0.943162648591251	0.849111441567662	0.925362185759482	0.584883030442399	0.623374952687654	0.934030031125092	0.647649603624255	0.373984913543976	0.906378244095950	0.701217565517045	0.637232137103021	0.557272955833118	0.0333656828826986	0.592326183494388	0.451482819294911	0.152839235930832	0.582459820598024	0.660077795581559	0.692892178517755	0.203733811086619	0.160773023753259	0.239702738117049	0.432927583196460	0.320372542864441	0.470517209046141	0.810646112528614
0.0338987236085864	0.417917918340483	0.0799202958645284	0.889074050625469	0.203448241830367	0.665488376925607	0.581917025134710	0.000404373274978331	0.515839769231121	0.267714489931602	0.916300985426678	0.666750830207016	0.352039975227774	0.667121971106007	0.955214152499419	0.610010983437406	0.130953313068012	0.221600541251748	0.732817126081169	0.723254659085618	0.363394410711319	0.150660825297972	0.209127390187253	0.985759979808390	0.136811021140648	0.781317220666058	0.106712030983901	0.588414854476901	0.548258116257938	0.819208279456553	0.199127957497358	0.977111249329226	0.0404760754442176	0.353694717312489	0.307341908624194	0.295229177507291	0.408812874659212	0.253855540162546	0.367150981941379	0.574603376968712	0.938883432609268	0.325258967327869	0.923686022236418	0.630898867810217	0.381995766069257	0.185387555023427	0.712600385639722	0.590330570352451	0.0201360337514683	0.353838914878872
0.281027364700741	0.905771956726828	0.982342190322086	0.302642525906717	0.866237438352644	0.633429208326730	0.644700071490912	0.537465530149956	0.832891711906917	0.476511779883651	0.321209291023884	0.396265374584507	0.953935746778627	0.606836293220132	0.365018293663838	0.665951169838851	0.276299959194459	0.250586514070128	0.312922259707508	0.450569758264317	0.477033056064107	0.495796649341112	0.758413791464380	0.834822965638364	0.0260353056018663	0.567957509250901	0.599307643583194	0.344385531936640	0.176480683600955	0.822891782852087	0.752267038656855	0.264778569692225	0.275385041715992	0.933048171803192	0.663713066065536	0.941861060997289	0.355923283825455	0.272294733407119	0.313708763259842	0.895184313225542	0.776962900816112	0.727768605684301	0.143511987732944	0.588467420133400	0.723758476782477	0.0817107163666518	0.988806355467304	0.0423264065625186	0.310406100955824	0.0193462849335873
0.124403767663552	0.0388334688432255	0.168247070367185	0.995902579698524	0.190395545620778	0.156812823879729	0.803966040198190	0.489491471029052	0.998106166853671	0.851958373304710	0.102436363205715	0.456886488742941	0.385556750335765	0.260393300891049	0.172150969128020	0.227029422169981	0.151848603103440	0.408351308569372	0.715997973435401	0.0269613668589910	0.855021166125554	0.700236078811761	0.280854970578784	0.0160255847354771	0.360100100784896	0.0863388663436027	0.0462420966158211	0.486820798789697	0.660729456392937	0.655775315386836	0.822716465488347	0.610320552071848	0.780715532987645	0.730551717987195	0.887313544748882	0.665268328626461	0.508339188335897	0.137332653778627	0.116988776767165	0.173910669341538	0.396377446102341	0.636497895500699	0.387699662550925	0.295556127999506	0.559097899542446	0.679770280897530	0.191481853426347	0.409055011330425	0.788239617552158	0.545204567778538
0.222460434065698	0.242369089521377	0.751089844266435	0.569678946242299	0.363090843851459	0.0789932266697450	0.661492802570722	0.216550147928977	0.269719999269272	0.464075271128817	0.941759655572850	0.858750404231541	0.0180139153842196	0.729840320959132	0.148793415531261	0.310698690332522	0.140858775720508	0.725960427958704	0.296270255064938	0.964096755405665	0.965971648645621	0.0333632681457319	0.464491723191777	0.138119107368014	0.230619968668761	0.493950533634234	0.601265787106607	0.638200346396252	0.106703010236610	0.520017076085448	0.206235178753242	0.118139059821729	0.537869068054501	0.808872965315851	0.775441714399326	0.284191912164982	0.607708507615134	0.974065630535240	0.550979743096321	0.0246923305026955	0.174650821778974	0.753793148894656	0.505895591571162	0.807645194984935	0.849269115245472	0.205382147026716	0.935857565320864	0.749207262770549	0.470055930295678	0.0615975571740026
0.851854795603768	0.434969296253412	0.894441318369371	0.536339732891601	0.141444133407327	0.152104282578811	0.513744916887612	0.899626209781698	0.376643820903620	0.988933625651100	0.915184308946360	0.897975662720651	0.513517186028078	0.368942748171006	0.0171427973460209	0.734404820584597	0.911109268496934	0.417787533545529	0.783988546527891	0.744881613595933	0.0820236624774494	0.774722475904285	0.463867100494987	0.780644691953504	0.490738096375842	0.122988107242940	0.0692508420460284	0.841421960283151	0.699205853764315	0.471541544001087	0.0650460546618183	0.815336409316725	0.0832016463951643	0.0117777252336102	0.731575087825483	0.0403185343891834	0.262530767229230	0.656612679631924	0.927678750369054	0.687491214726453	0.769811055404976	0.762563038178797	0.456483259331354	0.438410483947314	0.620915279146942	0.602135796821300	0.459764761607518	0.753982051000514	0.793300092785258	0.604838800030736
0.296347955138353	0.192531718661024	0.667063547129258	0.950986448212639	0.842339303175324	0.923230047278725	0.350662277454692	0.138054986286764	0.968994601643106	0.608282138524961	0.434028834710583	0.164531842926459	0.503580712014163	0.597594799953299	0.679645933901057	0.829252551016607	0.213340901453281	0.598852709979590	0.176035238274765	0.383041978528195	0.754852904426957	0.316459254958260	0.342971013197523	0.252672646870208	0.917021751955663	0.0592769518750933	0.730126711754525	0.0546608015296117	0.226515104614629	0.737438397157919	0.726250044164688	0.132789226363386	0.777649416300334	0.511750405592123	0.958891558956888	0.0146534055841189	0.338055084808712	0.00919735676271694	0.644883525469475	0.0234471275990650	0.468682395877949	0.465368742883550	0.00715528471552529	0.350452930552600	0.824510918216468	0.814083841963165	0.602765800826091	0.173827058926102	0.341998410786659	0.168510546078286
0.868248188246952	0.893385980389102	0.448351981892691	0.851109111477917	0.655493314942691	0.264137901496897	0.522218864802295	0.854128333547385	0.487214455974231	0.135758284598568	0.253728864052239	0.530383638866920	0.290809995624592	0.498755430765856	0.600696983980186	0.702485451801403	0.573385096250017	0.309700398667322	0.966923626230039	0.0110753926585906	0.908799159423405	0.120087994141420	0.245937340977012	0.130697311059117	0.652807457588420	0.797064256618544	0.359752587263003	0.919564140451624	0.501124681058942	0.267474985233812	0.213750522572733	0.541281314160961	0.141156453614245	0.0699166757422256	0.824226946702547	0.0746253436257820	0.225842252489339	0.409311026578161	0.0645923222734072	0.695109020075616	0.659443647321059	0.315225288828996	0.363997155941531	0.400838928056256	0.815163817282459	0.144312223874050	0.495648287889765	0.510155406226246	0.772668294443906	0.855524600182054
0.846572988782577	0.926047069907340	0.842568180492344	0.0542727775998509	0.114086691347427	0.773725741614804	0.135070260465760	0.449809589022218	0.475906853622720	0.726273623468383	0.346537141886258	0.0879386921359439	0.314620366578401	0.267750691614263	0.160620134507153	0.165619923883900	0.192693622032389	0.234635888707607	0.293249167288146	0.953187096166854	0.837423602485815	0.890660730337847	0.0163501422195121	0.727718571273018	0.0445317431898468	0.277617385645431	0.778644307644458	0.463026157430165	0.776035088292314	0.538093413893614	0.160418718384514	0.855398678036664	0.756118333944254	0.976807719079800	0.596931073159828	0.970794843129377	0.626065518650746	0.217028407998875	0.289307879705428	0.526417015428845	0.923912438299384	0.316336810726554	0.908691547013227	0.650010595016778	0.980773973476034	0.325532753592246	0.222365325158515	0.518022376276989	0.490755757652056	0.201711190738055
0.568969407718511	0.877087630419810	0.830583869648079	0.495284390622294	0.890566920451234	0.724094439072622	0.717141312391076	0.497734135381296	0.598612912170531	0.759580311138168	0.398120445858640	0.129671962927757	0.879852326579879	0.900784392892104	0.701573863639142	0.923880895019028	0.178650809325533	0.469517950637460	0.874360168191503	0.772345322518396	0.511313173493491	0.160089130610388	0.242886499760931	0.602897208055082	0.902566530192944	0.507375680978201	0.0656136610485013	0.579973790965383	0.883868714750459	0.813742783729146	0.182316347408931	0.404918464534099	0.393516304139683	0.580086211725723	0.465554304423847	0.736044654757790	0.191401058134267	0.627476681874784	0.544850753892761	0.131578490835214	0.465089579039030	0.805224903786354	0.162016385016831	0.467229582678161	0.0552910482818030	0.312861895747740	0.979074742283522	0.482453552181455	0.199986551819637	0.727822406773267
0.965077913801454	0.137694184256644	0.411137905264523	0.634655962865926	0.601338080218818	0.365902881182382	0.0251398565108629	0.0446144668786289	0.657451470011376	0.658777764217572	0.489904623331153	0.0486818807791197	0.696008581834542	0.870536710590933	0.0246082325073659	0.673329418758449	0.952999528843530	0.0298965404071029	0.985805107193105	0.638887677391695	0.432886705081886	0.172494925686913	0.993965772851081	0.133227150777304	0.946797820746385	0.296335885924672	0.260598007042786	0.900798745653883	0.955765933256618	0.906119363707816	0.887844159690970	0.903787256797494	0.675015319911522	0.180670754970661	0.507207834793949	0.430310807033669	0.197870184341356	0.668413959328222	0.901174657028387	0.563571108803760	0.605342970615185	0.689335528516960	0.544679560315356	0.971970323932153	0.473836701887931	0.131887693621962	0.485267923196636	0.752503493571510	0.903215420062579	0.0850871706681474
0.462814792225779	0.255879851358429	0.793919170133050	0.408351187282171	0.177811696474367	0.456215223650734	0.0468507067163199	0.810715229182662	0.581467748683494	0.314084567321089	0.892730405700491	0.386114563704948	0.324296214511545	0.764976528177039	0.100786906902748	0.407272270951167	0.946005239839700	0.110218322188806	0.271168071892194	0.277389408681968	0.909815365628716	0.165867129931905	0.115276160728872	0.334106769602626	0.334147573393490	0.474437528011241	0.704688467848646	0.815399824488943	0.477675121941830	0.824269280098006	0.265002688823605	0.740349085204024	0.313565373545628	0.851715052528727	0.732987910341716	0.869288907936191	0.728109303751504	0.772372558806381	0.325405129823552	0.784915224437216	0.562654676016985	0.785329505785830	0.518621158170952	0.0845471883078713	0.0624535344091958	0.195984252359644	0.0680411185972309	0.184647829792490	0.242659963054383	0.946824233417175
0.0906846869228576	0.935660465932267	0.989634149715648	0.755896994629901	0.593142968396233	0.0369423809006179	0.984028044259347	0.0436301139009891	0.936209016005271	0.590248611015922	0.726057649983782	0.0549703303726572	0.390480252999994	0.895851156876872	0.996716958475198	0.589612438398716	0.351473571858777	0.453961104091383	0.922661502917530	0.815673533491841	0.734697935142751	0.603587505244647	0.238516355344056	0.950478561206362	0.813202029502202	0.955799072266700	0.899259999641224	0.243360237134881	0.272875643904131	0.570021921587096	0.267317149482997	0.740946966804059	0.125251405612715	0.211914037323682	0.269347219444787	0.980616268473874	0.0831593084024402	0.647640793277444	0.887876969069844	0.0218858511059331	0.331927222705771	0.648273263855003	0.792991159771891	0.0457390218348391	0.296684026438188	0.293832024498747	0.902505733802073	0.879383797977742	0.656949984411431	0.973434908382448
0.851082996999647	0.461516320086337	0.235676047259802	0.729577297591237	0.593298944036193	0.474561911318219	0.537435685419216	0.220326516764668	0.108639775976256	0.812073834661233	0.899723682908174	0.680591800150724	0.133537867998092	0.960327600183196	0.824777874355935	0.396710996260057	0.773659440757932	0.0787204406566783	0.608214058913577	0.143559828499674	0.563817701921110	0.338458246147461	0.512537986236167	0.00113114490038857	0.0593185878174157	0.0447948347261433	0.00267737373209653	0.0325086222366096	0.168274535701480	0.169321893086268	0.124783051060914	0.113137308405818	0.770789583497866	0.618923599505197	0.0982698187408335	0.907476908015037	0.515507557971642	0.0997886905613103	0.114112953714259	0.866847889788706	0.538868954711462	0.279349956827974	0.880713559043041	0.783919076454778	0.322337486622496	0.949431076813464	0.499837132876577	0.744552001873291	0.422507044194495	0.665216284901006
0.0764912960400099	0.956014682345893	0.523707183930855	0.409824954336719	0.176842736111589	0.572505427504911	0.320112550585708	0.222614276945104	0.513714981489002	0.743993119855743	0.157079292070346	0.450495953152749	0.0964926179994399	0.273373348757592	0.117111909272529	0.0360680436896007	0.424550299601217	0.562124800694604	0.583838853947420	0.0953544427998418	0.347719983524887	0.473041309048000	0.398399801131886	0.744218811627852	0.280708959960132	0.497245619419758	0.486942007907598	0.686410854574911	0.152979539065115	0.211932026079672	0.294184262573505	0.880682617389217	0.497674945063707	0.768948824066600	0.689469684866656	0.752680285085995	0.331138162936970	0.408578939723874	0.585921684765344	0.798056637986425	0.383431117047610	0.400287194033944	0.233925632564264	0.413867747351795	0.881706621938978	0.402007808673074	0.0702155656388018	0.675290435233656	0.658465929667234	0.841683284944645
0.911467541738458	0.0935364338147028	0.753210052729584	0.204310959777922	0.989634333702160	0.356645501728937	0.886160564880092	0.183329284755579	0.358482695749739	0.707355250045013	0.579614544364202	0.141585850524027	0.450305222916615	0.748699998741156	0.704699159013245	0.331889064210953	0.443169012670735	0.867062339536488	0.354322671712771	0.920052272313102	0.715327743143246	0.142331689724373	0.204686085856072	0.0320861744016926	0.109192297449794	0.00453129797885055	0.146522734993201	0.471154762929860	0.204634998791668	0.919338649256215	0.972773247615891	0.729761368823829	0.539931393211189	0.824859257565860	0.819786020937823	0.229954989557958	0.630241343518516	0.181634317100419	0.544863653816775	0.468031370285993	0.973168123783951	0.361187468157708	0.640205353827491	0.696430693090795	0.787258715178860	0.911854418140758	0.331533188939669	0.390439661611835	0.364806364206364	0.993505119787535
0.187271745918071	0.732789560910481	0.284641245290626	0.121993929415077	0.619632456033397	0.915403620889408	0.909656703806333	0.955677907568504	0.500713515033609	0.748586804326816	0.628775388679247	0.665790360403374	0.161424899777862	0.633517773958583	0.445361592699873	0.765661257588280	0.915503234988002	0.165905232771614	0.250170776927367	0.589286315465085	0.498640684121332	0.267306226130138	0.265902569999455	0.697737911529358	0.831356401198255	0.450707411270348	0.0673089907208571	0.639547826573941	0.687340144493744	0.602159646453872	0.696161816990656	0.258650941331194	0.571887528676949	0.892382053509368	0.346729009298502	0.222326182166220	0.858376936950113	0.215453038858357	0.876522368697382	0.324966353614734	0.145275637041859	0.254783309779615	0.188797951244300	0.345598349698253	0.589735972205893	0.928785194581542	0.406002819500023	0.0178347829340837	0.149411613076365	0.244251233149221
0.542385438407632	0.495984979066508	0.552338975850091	0.629230277079299	0.817268505572928	0.697850773491471	0.0173390496097010	0.963333235776697	0.0789327550818725	0.772602935359530	0.772181551413864	0.752248088460860	0.400378378953521	0.449573108213379	0.911562271392251	0.557031660244082	0.855484258984928	0.509488437133722	0.904140706229003	0.277130206796827	0.242213883914132	0.276491220669973	0.00204705115385662	0.706850606163923	0.552135445863415	0.267485885514984	0.634645181338900	0.172735620297081	0.284346134629594	0.127176422414372	0.284673407529865	0.434114674067361	0.141688675217333	0.897768694771782	0.0771848295420798	0.970664992233622	0.907642621185442	0.836830125178632	0.0828364019878990	0.148759124570770	0.120076154650303	0.641959373669303	0.753757291789774	0.840273301409590	0.0849979650115590	0.811433986942983	0.867851523032016	0.788952426060067	0.284608689050512	0.763258286506705
0.490276378534634	0.446616263566991	0.0172289837230636	0.225701760265541	0.0362930788737001	0.225954800820318	0.252144264253786	0.114701563005812	0.0874390165635963	0.794463476509493	0.293502813141610	0.590707594817453	0.534393077974230	0.302036848992314	0.614549543631574	0.141893599341803	0.0879292932090687	0.954313255172663	0.891298159013748	0.369123374442011	0.0356946370404103	0.323595989020054	0.212855515240967	0.535688067890682	0.341829554364650	0.127025724189265	0.805827418951305	0.0963930108476895	0.734561839114377	0.113215093458503	0.135698615884084	0.271065124678808	0.377442177730634	0.346115573124085	0.0626725638698293	0.281862041058709	0.615347678386184	0.167684097833264	0.170114215075781	0.118034666578517	0.763518224461501	0.902312058701986	0.704925457087180	0.303284010136127	0.580866021161097	0.517840093515335	0.639357147582557	0.0189132334190570	0.162985446977617	0.163794370951416
0.716832082654837	0.954211848223513	0.951559423496509	0.759233600241999	0.442848543078957	0.341480295539938	0.728508500317725	0.395770129203187	0.434682198639686	0.279791237926502	0.957303619504624	0.461114800050221	0.121729618370670	0.392307222316651	0.333258093672369	0.338402625679115	0.741770042967878	0.296502615926421	0.437602304230530	0.761729418246301	0.934635472719558	0.328277249724556	0.694550646684202	0.771680036772980	0.689962419803077	0.327567934043956	0.604906551665993	0.947901997276807	0.0861809321974127	0.618082763039188	0.401725367259786	0.666573433450944	0.0389697333100671	0.0585352678933931	0.726393947487725	0.623449955978188	0.832481519258224	0.449777360535827	0.655203025384767	0.484891983845691	0.672915182297445	0.757015763987156	0.0206262384722258	0.305797571073910	0.859401256044584	0.667945768901687	0.484235869599190	0.894635139628690	0.602358032822945	0.424773290448033
0.269565780928843	0.686832490208780	0.367929596924539	0.0797495750732979	0.931462679145351	0.680345201488140	0.864789807229931	0.0228102009176693	0.514663627238468	0.320106799541105	0.510568174557901	0.151215013108569	0.916080605596391	0.235892177334079	0.834429009270865	0.782799056888403	0.609362608980085	0.672320295295383	0.107604634896490	0.932201934507900	0.691765637636125	0.966036751532954	0.345088065229278	0.216688019671807	0.281776692341139	0.112888688401363	0.610342664906932	0.0641450736519683	0.862437021911055	0.744543869693016	0.891172573317511	0.0309137346635872	0.789188092705764	0.864308686203249	0.152941339199521	0.418309640971519	0.0636894972241869	0.347812043157270	0.633442038007918	0.732431419355734	0.621129464536574	0.802389290424723	0.617560835755633	0.967089524884602	0.985420607557899	0.647829024865927	0.304196655924522	0.901411202087559	0.00262614208705125	0.496506501608245
0.125338136743010	0.378789615207364	0.565099454437773	0.947600692018256	0.680749474271554	0.130659420644262	0.370479589465841	0.900169500947589	0.236796257403024	0.933930319812348	0.227636617849905	0.372556014420796	0.598020406038680	0.456816312125587	0.501530396558728	0.0169221164306347	0.991910403839752	0.375436894082484	0.0518760259725776	0.356882361492709	0.976317731425170	0.691231198102159	0.129886896050740	0.428661747059671	0.765351728704591	0.218267385093176	0.782052370279006	0.466099295108478	0.584007242293827	0.859540732975000	0.0884995846194531	0.991159911266073	0.885272360427028	0.543330367820103	0.278121653835880	0.762800946378857	0.316557575457803	0.0675971749011436	0.539722810563171	0.889954301492408	0.350654233470142	0.478800330662570	0.824944687429578	0.155302487095047	0.654964114268455	0.909497777574544	0.480376975811312	0.266365714552254	0.828405638356071	0.525112411728595
0.199799523924308	0.0798570377050220	0.995076235514236	0.569295080619792	0.157020174371749	0.429900389968066	0.890370776716319	0.677359787581010	0.712337236040312	0.177735294440237	0.428777188886720	0.940731464499038	0.650364229636322	0.0423968277915564	0.129910223542274	0.753165012071949	0.508646257159261	0.982676729852290	0.798870738430101	0.826682776289501	0.998978231566868	0.274289678291558	0.221967290287877	0.812310953457192	0.989429828014225	0.584262288189111	0.161025587345747	0.528795062764005	0.537899005624135	0.369738461232257	0.376219011594596	0.720013959893152	0.363755236690503	0.161173031280791	0.441503123521744	0.758064482452792	0.593744084414045	0.836504195520316	0.868421242697146	0.163300854912717	0.677815383200641	0.0120921037519051	0.731622456922219	0.0904239308962647	0.735838078782585	0.619149629797746	0.00540762298107056	0.553316069879932	0.709360795883317	0.583087704430763
0.349645864488366	0.691466935044368	0.641426495549490	0.238274979484715	0.649385278958441	0.0986418413025754	0.616577587532045	0.520613160632413	0.861477338319857	0.288979973881084	0.583716773829496	0.353245816890138	0.995060741412906	0.810419724028681	0.0608655803066207	0.385440407505146	0.812788799277186	0.941805126251393	0.709065189283058	0.199655541523868	0.377519539044709	0.598203150782253	0.860382452030390	0.281909971966521	0.526308287718855	0.133230524967999	0.163861792849469	0.487893184263852	0.180922234381124	0.388229995469008	0.904450564249738	0.309180669515968	0.878623663593232	0.219079439319495	0.804343584210608	0.479570320959308	0.437043297116574	0.985175928190993	0.315117462349343	0.465811893961839	0.270187108733149	0.783598988393915	0.871026868843642	0.845611917195744	0.702296400721575	0.323538964378664	0.381351506234805	0.620854153423282	0.621150400453994	0.259034606626493
0.760535211529483	0.800181057838602	0.678989636548606	0.118828177668279	0.270570730065081	0.725457722929989	0.370880302825679	0.771327884068663	0.0944805549653520	0.505784287812035	0.0864747451493012	0.802499393568678	0.378461420756661	0.513504391104183	0.448818258266801	0.847845937574913	0.285189795972742	0.522322426905871	0.432659916766821	0.455780853473459	0.345672402690963	0.559445257005421	0.182657845512787	0.955646113251871	0.762568455932211	0.295476883178158	0.173628038743435	0.794219446932755	0.804781135575712	0.633720262368544	0.204834222754783	0.511052669229648	0.258461332129824	0.638673955549192	0.125645362698987	0.313568151160911	0.876788347004063	0.438257361470689	0.0190463242777541	0.0175557231248462	0.369349700798743	0.413093328078380	0.780252120011794	0.613239262072236	0.622826180906599	0.0298244776434877	0.345211867594600	0.347690528320930	0.404571493859412	0.983806566749975
0.648455067154337	0.746602336443778	0.848133483312851	0.905172565680004	0.840220711807400	0.747529274397308	0.290585126608121	0.171101687418857	0.333724248907230	0.737116184335351	0.798641147847041	0.581033643282118	0.00462248826445066	0.977178369617537	0.655248850802216	0.932976470632585	0.126524294189553	0.344160864121861	0.521275580077806	0.256181480208871	0.527097553395730	0.567987149302432	0.424082504134050	0.283509612040219	0.406492750497444	0.0787027887259084	0.0978083245122550	0.834658917751318	0.514439356237160	0.360835848313682	0.809176897978140	0.961594545680032	0.330525011535001	0.874393320785253	0.432786189094230	0.220953227576463	0.589799672213930	0.0596216856172515	0.185864902043008	0.797410858167436	0.502103540866093	0.744026762464953	0.624323520540366	0.465765662874945	0.644739569041895	0.357099821003245	0.517556952486938	0.785422255157123	0.165647913699380	0.237178694569278
0.157451596755835	0.0905868845046471	0.975350685622611	0.970279933948211	0.166176220309137	0.455771281359621	0.294619173529913	0.0801606308258824	0.927174105507269	0.655560701403900	0.972043812925907	0.550661347865487	0.289140593662205	0.551426972909811	0.273006135210505	0.0130075537787822	0.492824212685052	0.249732867253053	0.620012914669750	0.579840973148373	0.0826440021949000	0.579738388830996	0.912345728554569	0.340061959506494	0.594324346415614	0.466784710670746	0.375576956537600	0.228661313583724	0.134451610925245	0.959114830863301	0.375618163256098	0.931296238539473	0.223270892770820	0.862343661634381	0.987063908354925	0.513521133486298	0.191550780303317	0.482504686541638	0.548971576834727	0.426948016363179	0.491374301618110	0.554392045564405	0.822578402522637	0.909550818042973	0.363941451896666	0.695812386565224	0.0210293584908775	0.551284150030089	0.939760157491062	0.413971642283079
0.0269873210002272	0.0127896709689490	0.542787357609012	0.223930024093929	0.630377478402184	0.345842779601304	0.471417927591379	0.611420983808806	0.657801198589874	0.641337920483152	0.872645182570912	0.866969139224178	0.780521631062860	0.460809509901754	0.503776059961802	0.866951378129102	0.573372985814080	0.300618573924069	0.259966232062118	0.318801084281785	0.725742686663511	0.00891653631937373	0.643542344213973	0.620672219286375	0.275176723022277	0.0726152017619827	0.215517585877839	0.325141764121150	0.0960511963482056	0.841669098566929	0.871517863412915	0.686057279252896	0.384602904705886	0.623207655807934	0.756014975523091	0.0513243439765010	0.614353203933244	0.611470353690055	0.652866616607473	0.0792710651587554	0.950763522584794	0.0532151582419477	0.611769404895405	0.281855189115762	0.940805237927328	0.710309510370621	0.566244110311690	0.885987817725693	0.0222899098786583	0.163606559682518
0.852964959218557	0.993960966235842	0.455725566388595	0.318114347399759	0.246571456149214	0.772078336306210	0.119355454219797	0.371540124583990	0.378667288495644	0.533599340632573	0.197117895263107	0.757120636570559	0.541764305973278	0.685005964260148	0.708924827645990	0.624129215137428	0.225026232448415	0.199700205521930	0.134900583977565	0.515232780330136	0.888965246640853	0.136324633646097	0.277077889887930	0.851026247609944	0.916222925268330	0.709349252109258	0.152809802391442	0.564148726273425	0.0399094878015550	0.919082967498568	0.839624367171360	0.500659004816349	0.952070510816122	0.699720010243095	0.689370438277527	0.192235023860983	0.0790846156147257	0.661756021622235	0.415173002898108	0.518139164986238	0.840463624269562	0.162379234388297	0.519437734188456	0.516579682831202	0.217396389471915	0.296832417141594	0.871498031466712	0.611305877228852	0.403800422411972	0.725523207528870
0.856732395352580	0.613601584817102	0.192762852935418	0.0734845633721161	0.0756960850865522	0.478101885108209	0.235286596934817	0.732656275297779	0.941770543369143	0.236791646912230	0.0491201894540478	0.619206697481206	0.946356324576715	0.366868166294885	0.531435124973011	0.544028463426526	0.388344130083342	0.00848311254620837	0.656744113281878	0.552657174319066	0.809218258969812	0.172342771422590	0.0105052933619989	0.322067340421171	0.00992419229250763	0.336647463970813	0.601422593875110	0.573900530341476	0.968952910472825	0.789955948587920	0.332848715295130	0.348146888895988	0.344790273827443	0.497665396070291	0.0801756173893725	0.227899561941108	0.693564838842630	0.507646313601260	0.466415531460498	0.972156444353829	0.503659474520369	0.470838548287168	0.930338595297308	0.733074141444155	0.321825782626455	0.0580519501860612	0.386779493412078	0.275191150996773	0.674419006140919	0.621076267813745
0.102686812052708	0.182227712492899	0.675454839816032	0.0190103555883852	0.121893526366794	0.0241404268297586	0.542751054324292	0.387604730057111	0.744224825602308	0.910493398693548	0.666722772067980	0.0384598026178080	0.637522992366508	0.348761105091592	0.529134847019657	0.913460630770420	0.292188120250759	0.340377043775392	0.927195366964535	0.255542414738172	0.0529644083230729	0.514035624032141	0.786564809203519	0.314978503109464	0.615545424030048	0.914701159992148	0.654572798005819	0.249167076963000	0.660535152718057	0.422789179137385	0.691901777138717	0.572890065372774	0.377951984663596	0.388656321428447	0.0334213966274616	0.309538922388445	0.638271366218107	0.636372705537544	0.710139622421636	0.665406049564619	0.225635274172230	0.227267739805862	0.882885334188711	0.832448172648227	0.638666684625175	0.264599407313720	0.0461387638257904	0.356178658515113	0.975971045362256	0.932139317373727
0.758959692927368	0.717318050170680	0.274232030927175	0.709755643332361	0.644180171970113	0.741550504389307	0.343436417890020	0.188446659959617	0.204336112973303	0.248533127076755	0.471749605350170	0.405651200867782	0.170779159471803	0.417522650059723	0.206585869001757	0.781905605181812	0.257688033752660	0.536685802218225	0.0460878819730685	0.685101071997049	0.618229028744044	0.550361151203916	0.203867134034236	0.138327746249233	0.817711984485698	0.201706920748446	0.987962384563816	0.310339419873336	0.501344537358926	0.604057257833020	0.916074816167351	0.347554830015562	0.705756145577511	0.545388037300004	0.887593324393754	0.988376473899778	0.167200927069794	0.222452341731597	0.637922518386103	0.269722283257952	0.535413217147832	0.681865530804531	0.935446040382557	0.922753163579774	0.185891233108139	0.377288847352874	0.355966022400844	0.457859494116375	0.0998704910911774	0.537711728732212
0.937291635707610	0.904064645931532	0.550365935120582	0.966122175013072	0.733359552838969	0.314580823601634	0.0531777003549272	0.766216508690676	0.168583905504441	0.957917560961606	0.718046618720608	0.221472408657749	0.383576074074115	0.573529135852131	0.169467129185297	0.738882301208165	0.487423930479633	0.570985051257137	0.933775342745121	0.0125183859170855	0.580822198470845	0.370078949423763	0.996717380041050	0.675495342814688	0.811533614376779	0.934149549621210	0.959196500573951	0.889969351597040	0.234548888078950	0.145003651141405	0.404925411670755	0.635376803430350	0.143445245154141	0.525081967502393	0.0246825468601992	0.972008032882738	0.240774878660615	0.169817463903312	0.232871737795528	0.555921616813855	0.169968389103892	0.313267379131635	0.153803463312124	0.649594921296983	0.817845117303753	0.469815508688978	0.805255485617366	0.449596415105587	0.939907461232224	0.607939358548270
0.788885181446108	0.0699010528151564	0.100767028800622	0.715021821662015	0.548059645506194	0.346171195595538	0.865147709584560	0.994864905782461	0.868630334302464	0.0745945196937971	0.0529144117426276	0.469965221137890	0.860906692269737	0.807126962877382	0.811831015590651	0.920853142412061	0.401252691791456	0.703250134350828	0.356467408859825	0.967906330924891	0.505219958370038	0.772398056812131	0.929382384003684	0.0947036178602200	0.821195452208159	0.163522568370941	0.364106870295460	0.592246056306423	0.865203058770244	0.595191579047128	0.922841120728383	0.827150761942386	0.642867841872904	0.228449658051634	0.899779423113958	0.143936764409551	0.983218392367252	0.531429158655433	0.558490118264040	0.749049627925027	0.0184965355681155	0.356965792387782	0.902111782413604	0.970339958214044	0.793827917122163	0.163367331806967	0.792599781369521	0.556175793941626	0.198745900545733	0.0847626841831020
0.159384261188154	0.827649779161550	0.839822316679073	0.963165880993126	0.101180303508082	0.0513970783965382	0.259248154980624	0.225706804263710	0.729437046003045	0.355105831924857	0.739763900003289	0.771793179534238	0.827358792811531	0.759132915054366	0.162188623453891	0.693089653425685	0.163853196265925	0.518347115781967	0.0711365977365958	0.766429251212710	0.989084942926055	0.141248753493895	0.625154458130436	0.483016566477993	0.297526200929938	0.249724378186461	0.441379448288704	0.581735905648162	0.651699091674596	0.389137948811593	0.643625038571606	0.137072315229730	0.582240577016152	0.945323746296330	0.681913744488700	0.730579116566184	0.178183947192682	0.599778564568877	0.555169160250867	0.246036335373160	0.777010110815332	0.655603607458358	0.0193819675849430	0.932545936873600	0.859613184931089	0.870306642663159	0.780964599272404	0.589353464355654	0.494417911550999	0.0323076462901069
0.199504289629509	0.398301903816895	0.722237670388885	0.571973441908397	0.946421132163925	0.552794420864939	0.804599917899972	0.315423998462596	0.318658174157546	0.535984969360104	0.0145494962834083	0.913655740754869	0.920184768283468	0.00483884094900600	0.946974691722306	0.714009762279368	0.624698247358076	0.716094957816421	0.938913554115447	0.188077450474439	0.0552759306533821	0.0116331256838170	0.0563310779066268	0.244366631334364	0.892341428219411	0.901243013972569	0.351258252164535	0.703892997180842	0.952652359006796	0.0605744869364103	0.509410948145704	0.935404534902779	0.100759375469598	0.847195169244952	0.0294820159331554	0.369379409375717	0.868169806369713	0.184150826805834	0.476595445610861	0.0840974404377415	0.795592263572437	0.428954871654492	0.746733350945046	0.784150724155747	0.954320672964517	0.195653414508601	0.978204243706928	0.308087101302615	0.868552249857576	0.336635576251517
0.504299549395218	0.746745832505810	0.0200599950378013	0.161750034416413	0.346400940248780	0.835703967207141	0.0475692594350544	0.395768454104608	0.158949287810822	0.981394327302570	0.600181032157157	0.413642614294806	0.789995263145415	0.477260186561025	0.955211772405503	0.775070971472869	0.400127595729811	0.201536097327406	0.0786537027398723	0.347693755581053	0.257338965914542	0.671218858409807	0.446625592007103	0.691124412644143	0.865893626507856	0.673712967460778	0.153522187188333	0.376474880676219	0.952518271048156	0.147732794077342	0.227569277555309	0.892544893387943	0.134921309867072	0.436488192967320	0.112178533145778	0.858847287727420	0.443009189335378	0.441059421706473	0.805499629700984	0.323662933265502	0.832537978402496	0.555776122691485	0.586677870974510	0.182270110331085	0.641790412145722	0.0216083057934663	0.180856374447607	0.363627787199985	0.112181205359951	0.285558298629390
0.620571701655749	0.344996258587183	0.0760256169386425	0.994328085026257	0.822448846491430	0.590854080751078	0.579364733073033	0.471897217808881	0.907234420571846	0.547199355271343	0.269595232245349	0.883643031724892	0.427110525353789	0.469236448383278	0.691240152639708	0.346109325590482	0.562784292685838	0.938421114530433	0.216961578956048	0.901106001721262	0.515358478369971	0.299210504651337	0.645622019305202	0.788603356936867	0.0537195944040584	0.793607552230280	0.0861105189245564	0.268659875833355	0.815560436120300	0.967490467566191	0.755861399188258	0.560998174079095	0.530926914277506	0.167135549325086	0.789486212250729	0.839480901685028	0.443694410247039	0.966639284009235	0.466508222037880	0.657412454819843	0.500447182560696	0.163546127452499	0.428666447582323	0.378787575893091	0.491057433188623	0.0179462838857237	0.874043526552245	0.277502660541382	0.589957913318287	0.369026195363264
0.722384966346722	0.864709133581829	0.437083514378083	0.651847320770638	0.624630724823154	0.133758572038473	0.249593449300775	0.853410060230295	0.452379051694945	0.766230404333104	0.620161379012279	0.829623308480064	0.481372734509839	0.904046027959301	0.847237950619114	0.583940581716284	0.917120020418696	0.739070938756491	0.258386540838008	0.402491317946156	0.273761105816730	0.809018805887630	0.0119143133257699	0.565210368273445	0.602009424760658	0.209427189047525	0.565049610425577	0.313695380332529	0.678770786110470	0.0438752545288568	0.965181973856070	0.476519559352348	0.369182457172682	0.516716229622100	0.766164480033959	0.935820978975227	0.618585793918023	0.951057396920862	0.859595234722008	0.235162900162996	0.126685801514808	0.849605060797169	0.0828183801443785	0.668187777107234	0.262059727525164	0.343716567269490	0.551524208296039	0.574893890347687	0.342003743535919	0.612819403326182
0.641639066097925	0.0176199242373402	0.741926231178572	0.0437870309331023	0.183397921127765	0.400873147295723	0.933413514928407	0.327570839515797	0.252808329331588	0.561771394185253	0.0793407357131136	0.312834982137461	0.838523992571486	0.291551840277019	0.392308771513726	0.912363983530410	0.379944838459180	0.448617750057336	0.746738976965168	0.561469121670765	0.177150331384333	0.442931835038749	0.286157984896728	0.100059130822936	0.330085389614723	0.0880505621965552	0.984267765497723	0.902870931145478	0.931921500761961	0.577042851949495	0.428921077854131	0.661723594154595	0.544718427544560	0.886465004734009	0.663232629041293	0.561822820623066	0.658725919627059	0.889507716628551	0.853613962591493	0.557615615702590	0.759936971595285	0.398889263189854	0.474526819111765	0.119643398149971	0.559665539947178	0.428573061512031	0.443744344592702	0.679312785139471	0.894736682697055	0.521880290343688
0.361508590150587	0.628870481530143	0.702311080325653	0.911148388615345	0.0370751721211973	0.703638645205769	0.477171618634975	0.193400245561493	0.464517121356733	0.282609080378549	0.692431992218669	0.304219899755674	0.175712668179316	0.561477004330973	0.993722667919165	0.137355531293853	0.708158455960312	0.564112015928189	0.301032909328429	0.958960919369015	0.529061192384072	0.661402481424581	0.769900270620591	0.851222442881582	0.949120842877911	0.847377222715713	0.600003341820921	0.948473016997033	0.520482332217759	0.372952197069932	0.355872171522682	0.621641625339415	0.632688134617546	0.234588418957268	0.127967652437101	0.822273882255219	0.399101646092856	0.388156486183542	0.0663911746349138	0.907213525910504	0.301801965439610	0.775648895062293	0.211309502922621	0.113082501923154	0.893899999820287	0.618900084230511	0.364480786087005	0.708646574407359	0.369516363258715	0.537543851423245
0.527525622303451	0.516685785710429	0.237914084811047	0.427525018368805	0.557055330745076	0.134204659755042	0.514839859946411	0.508366858597317	0.786774705566817	0.305115860971149	0.838539436232249	0.224287916720091	0.100122142016864	0.976167187368428	0.575645141014149	0.659823693606839	0.0840674289777692	0.886282848429014	0.141225875682375	0.652026264663631	0.197989222064849	0.687319900893386	0.891391948189231	0.209684774743499	0.499369743378666	0.427752871164942	0.833763434956076	0.731762219496036	0.838397407188219	0.638050953773567	0.300505803873726	0.246946288167405	0.281750472342052	0.971138587130247	0.0157114053779310	0.881458247632738	0.848008064770097	0.0757747017246512	0.978667561584348	0.186959628487643	0.00157976437016161	0.263664805254061	0.0664260144034680	0.616397074159568	0.571404553775436	0.322010109654490	0.805709242127534	0.624365127052889	0.984522379214780	0.0521590831922508
0.997977076212821	0.899556192909460	0.515318469569478	0.593677202273650	0.130691794781484	0.196019399905820	0.340954009446325	0.226740017592742	0.517148477286741	0.428823789041037	0.725537071762533	0.147064649262300	0.179260831216757	0.905941487264102	0.920969137615869	0.656815551597132	0.726121669577114	0.263619243442741	0.607625390481657	0.488970761409643	0.479822377960550	0.587031180995725	0.0546320212987252	0.432627701469399	0.356735881204451	0.404774101011498	0.226981458793113	0.239387354024095	0.755818941318083	0.388543635266230	0.253613155056668	0.742801903922205	0.557687697249972	0.946292991177683	0.639670959354628	0.307739157130378	0.910568459580373	0.666472584383918	0.551594021563110	0.726234808678983	0.800150754852256	0.671033728215197	0.0105453752087202	0.0737845392582608	0.444996825981733	0.0146821765791497	0.575611445607333	0.493365174734463	0.939167627401422	0.968703978686755
0.719511626962719	0.670663955117055	0.754222258273619	0.155677869045823	0.405297415317286	0.289799233423488	0.0833841533885564	0.614097382767317	0.448888013242804	0.434670421439795	0.968190679187056	0.774546905200185	0.338024985617282	0.698289116208320	0.530981471435867	0.513827124900014	0.895354156613378	0.218157464181590	0.978027006953848	0.738781880590742	0.933660799738664	0.514117015461554	0.927495198145270	0.889623349333837	0.994580607597800	0.547704976763128	0.212961469676248	0.920086316032308	0.227916639083989	0.298542290784593	0.0832484319701655	0.470959753670911	0.423682056772805	0.676292819431885	0.861466644012393	0.0633183451886707	0.438934287915799	0.920694170036995	0.634443761512624	0.588485873318889	0.466300746694677	0.00620791862735470	0.193683958486339	0.909215881983053	0.528722553374650	0.770450684402249	0.760988933927284	0.00813792668593361	0.264263904758107	0.946403318657118
0.752933592958704	0.329688303826797	0.0601643685057234	0.157728542744393	0.972881479558018	0.547628384523253	0.382689046819620	0.291158356083225	0.915892246042855	0.772151458384105	0.560201444573667	0.210845529549884	0.874462371493769	0.514526005265556	0.312177904317056	0.571564416308065	0.0625687637707435	0.372740737083585	0.870719543243884	0.516039879738515	0.0460890190399162	0.804777937684999	0.819829485858027	0.0108779414309249	0.136437136331944	0.387164720948680	0.0683992313764468	0.355848711359530	0.215437711760109	0.991471516754579	0.525564336592219	0.999463674838115	0.850839724287579	0.453639691346494	0.958340384189426	0.0257231425374360	0.526325230998587	0.945721363693134	0.716805109904281	0.331704045103724	0.864795076572318	0.0603841497437794	0.0801712548239526	0.143693039361596	0.993069394872147	0.511355797391386	0.668985090411481	0.985096985703369	0.641273107893599	0.0799258792997609
0.869020875043242	0.288880903889365	0.0299477948013993	0.000630304596475506	0.237774318480273	0.915992569582267	0.842748394694977	0.0574950521681120	0.585580822068275	0.572239247134858	0.351411306360728	0.575174987461884	0.816872080655679	0.682069201430931	0.582944142289320	0.948727332393154	0.0439863903104174	0.892653246949607	0.592704501735177	0.900350381598304	0.300340101702062	0.811963898449029	0.662798025167461	0.613234183913151	0.493189934494497	0.717346316720283	0.565609264730018	0.914145484464122	0.934504106235405	0.443452576114346	0.0770591196060970	0.0510763714814251	0.632507970734055	0.186805854575841	0.562487079144529	0.806961445683506	0.687853669725876	0.619648490096863	0.971553291236047	0.153367855034002	0.360875223931873	0.641787299425816	0.962999918766312	0.938320512016586	0.312220321246143	0.258952368806458	0.621413119477539	0.951126712070239	0.543346198998496	0.424293129464327
0.246167983286539	0.619486332874949	0.895468256674455	0.643177357090757	0.175233975084387	0.840483922843737	0.898621151665459	0.376798891977861	0.722520513612099	0.584761393020181	0.249017789262183	0.290088224362961	0.304109930006682	0.465487977069754	0.651979308885151	0.978606587037058	0.279464905177394	0.208173221473353	0.801893930138846	0.611320225221457	0.900294300017138	0.248563935833945	0.796561945441249	0.0673155244482596	0.341991388734291	0.457989438844790	0.578132736313367	0.843060372671970	0.408185703029023	0.709534549871037	0.799039871096371	0.292101665541719	0.478328929534023	0.859899266342231	0.895188913076302	0.400153549440713	0.444467321379819	0.641739632110873	0.515289735407773	0.508228311361640	0.357187031636432	0.269133508066466	0.457815754516419	0.271545699518634	0.932942510000391	0.242563406019163	0.649700920511719	0.440760598931304	0.767500361545514	0.705776465125950
0.817777254456220	0.165440204894858	0.817301507413959	0.714269354953051	0.525066952331678	0.414078280791570	0.125572769444779	0.605724884831472	0.275734680580833	0.947238823430170	0.351923220761543	0.348847944489898	0.0194745864608101	0.192267757229747	0.836679173413107	0.556946882745617	0.413063183142608	0.767873548209621	0.885591043651503	0.449837911205472	0.211865572755525	0.799831687238612	0.0787301307521174	0.664186103181271	0.162651078124561	0.530312150869168	0.250139408145841	0.122417712180232	0.951402071474394	0.689799812739504	0.580786883037219	0.0369127114469627	0.664430478061697	0.411930895510104	0.791904680006291	0.954666807128033	0.139901200375615	0.702433535822463	0.0236309500051214	0.418299975029290	0.808941625309512	0.454631051238863	0.872003096640835	0.351346722106398	0.669865625499239	0.164461514987157	0.219519606864586	0.722510699169062	0.509659847401954	0.828049745168041
0.505473768352302	0.206623443828290	0.162897307974456	0.460841687574040	0.911937031203240	0.621149411947180	0.469619084517197	0.204583631144864	0.617210638604941	0.860767095682618	0.350922868814676	0.138115777762554	0.781495347227191	0.571493888343533	0.666943120784215	0.536580289568726	0.250605434207704	0.461135879982304	0.911724554830648	0.838879632878271	0.119802762653621	0.0126274378859955	0.0954296989033496	0.236089310134920	0.617908514767908	0.185760662350444	0.275981525056142	0.0809757887528604	0.855258642695400	0.349523524467207	0.261364627516262	0.267771881142613	0.330303910639057	0.0596789154524261	0.597937826052001	0.140133294825102	0.575878453540568	0.331802804666423	0.892758420381777	0.696223028785044	0.669722263146216	0.984434751273303	0.290192315677553	0.333575221313541	0.682453826481516	0.458575707496845	0.222224833274633	0.981275361622962	0.793458191311894	0.320130189544153
0.622848727657580	0.680701950314666	0.766413147426474	0.763456040782697	0.0700019219810767	0.0339433909602905	0.0860308652908641	0.0766673259778939	0.703645408241851	0.135116911176488	0.100001225995907	0.142108451106795	0.772505113734330	0.570012127952980	0.437196044234595	0.842808612581247	0.717391807302249	0.240219971389440	0.0902264449042812	0.328728181181089	0.684353639622923	0.373501766444792	0.537744676629353	0.854797919228962	0.699415511171345	0.960287437997708	0.990017990473433	0.607771980155239	0.232696715203235	0.389123361628719	0.915482699722253	0.413381143348322	0.623088806646127	0.898375762789201	0.480139295317570	0.482891088335223	0.0638787624190738	0.938653767169386	0.562072243242508	0.856427468798263	0.689348880341283	0.497095492499779	0.0654301840115592	0.966462045609831	0.850679780633733	0.729790407964871	0.348765978699634	0.942035011335933	0.509685613282702	0.185619632578247
0.478682295824174	0.305677385830617	0.446476214437944	0.0708727450645706	0.538309711885172	0.730490697674600	0.416530276762231	0.186941991091020	0.261085343842548	0.816061628327629	0.170690085212323	0.883314970124004	0.921996151565137	0.374989818265775	0.475362583156054	0.548339416833510	0.0948989771302325	0.225765542531075	0.589341672236884	0.932043108616433	0.320587149833824	0.0431449028311227	0.329673363207494	0.744095228068007	0.464626064865056	0.953757404621099	0.354930370316405	0.886738499771079	0.920724633809062	0.349823609147483	0.324161520974713	0.667240428773921	0.154403386913768	0.0246983169262625	0.361402597913768	0.761368594007885	0.468904650843647	0.909427192820201	0.458520638014367	0.792881191086554	0.493177943662209	0.522766956993514	0.409042906228051	0.620629342377917	0.457915172859353	0.362195277777269	0.847618551287806	0.00462043271350510	0.385589840636590	0.423149630742832
0.462563083136868	0.131572153999159	0.948485749005174	0.309707986875541	0.0809013208390517	0.362968032010584	0.0344591973376402	0.0407997561354915	0.313685618864770	0.272475941165599	0.901570876358461	0.0943071785228086	0.0848729656245497	0.114364824734001	0.731776797099078	0.144612421207730	0.362648005766442	0.959808139216799	0.188121008001535	0.442132744488901	0.544872801639876	0.819545834694489	0.732181959451167	0.00461901513517793	0.718767121394379	0.279325571465388	0.868840577185208	0.883354710290306	0.190325574621760	0.568597445499179	0.526526218643558	0.136937506329622	0.900610131679476	0.769561741211377	0.663724559971276	0.701265395233003	0.720559880701577	0.708229040110324	0.855102503092105	0.396077044449790	0.595433695408362	0.277153100405442	0.392281814906327	0.308498992768338	0.372859927387327	0.166572933180966	0.409126815435327	0.226629797062096	0.658456986941065	0.0671610524352252
0.295171091547656	0.338386098761733	0.487126572781955	0.399930829454817	0.0588078267761217	0.444598826765666	0.402394220611337	0.116741090510945	0.427049975660343	0.519526157257492	0.536924750478763	0.474268109402464	0.133529621151187	0.960406998029203	0.660562172670413	0.443676502173189	0.415154173878742	0.0561399987108132	0.166525393894682	0.939965700997941	0.967721595133396	0.0468305487103929	0.0456534988101101	0.698396230257386	0.841820939502045	0.566474713897032	0.880638613729016	0.291822319712593	0.846871678920054	0.545633692574778	0.125763854476748	0.757006772002474	0.767704822225112	0.225237687222970	0.528016234384911	0.292368188373375	0.950021910619606	0.890998026469628	0.922448103378257	0.793199331702098	0.753912684104192	0.556967782386423	0.412055664085158	0.862211950255317	0.0648959228210635	0.936602280604870	0.995901129314853	0.0461944392132886	0.579967084204870	0.167264050428830
0.375723642758761	0.0271660498953490	0.688544599221349	0.457340519604906	0.319646229109994	0.834124036542766	0.166146068729533	0.375684646960710	0.382139693935774	0.312180947074111	0.778232190204041	0.298217893285074	0.673028685764685	0.843271086930674	0.762654446825415	0.0122064897187737	0.749391488536051	0.663583775396297	0.145458383814310	0.0882048987908174	0.118364614455818	0.889185649098354	0.492235132020586	0.996003005346945	0.236752880023815	0.156982974224388	0.0952925645815590	0.00245431242703109	0.755377990368345	0.745115350408357	0.187450490687647	0.712149018726725	0.649503048231051	0.234835940761747	0.345398915027286	0.0253043624429411	0.757447369385973	0.0769263906971126	0.875391251980764	0.615777876354721	0.118102643907776	0.151254933280867	0.988099748778786	0.113482024574594	0.885159865925438	0.543380748075799	0.859827145875852	0.225507489758810	0.296617301660031	0.233342223786752
[truncated: 239 more columns]
