# Supplementary material for: A novel user-centric happiness model for personalized tour recommendations
Source: PeerJ Comput Sci. 2025 Apr 22;11:e2837. doi: 10.7717/peerj-cs.2837 (PMC12192884; doi:10.7717/peerj-cs.2837)
Supplement: Supplemental Information 3 [file peerj-cs-11-2837-s003.zip › HM/pr01_10/pr06/Connection_3.txt]

0.0273208957248292	0.166242563573917	0.430431979767411	0.192290924944140	0.455314994002610	0.0811644646499583	0.0322853658683399	0.455583731785054	0.139282936311609	0.137380880584922	0.339995317571993	0.0753621471018466	0.128009136340836	0.261400761883854	0.373277884461990	0.0202941251679585	0.404920488838296	0.205322276195743	0.429270160875827	0.439092693024136	0.0910195817352978	0.490259044833959	0.268987518367976	0.365966637797882	0.348528845229361	0.222844122567734	0.0117332317949085	0.323522453473298	0.125818392408634	0.419292558088199	0.0726568365532357	0.229605953663115	0.104288436671662	0.0827542458217458	0.187480252393067	0.0601184257755963	0.172298384208960	0.324896985428556	0.240026700271492	0.208912679131530	0.474545178578476	0.390036529146250	0.495413028612026	0.499212149005358	0.454721218512997	0.293819006232980	0.441975679144454	0.451421337853794	0.0892784748175921	0.128965918535216
0.328235951789738	0.0417690367040635	0.251713317389307	0.192351356989719	0.0556330152203776	0.114357514936743	0.385966832014247	0.349867616643820	0.267309550820975	0.297474591479180	0.473572034678522	0.416797655403227	0.225250929393415	0.448728402177911	0.0999613182044254	0.360756339424618	0.358762050857742	0.301076997128437	0.0893971070798703	0.484425409511370	0.424450575379067	0.429136303325464	0.238399850244155	0.476473209337786	0.264762802598668	0.182007075671443	0.141906500028172	0.254100295511453	0.160387455668151	0.168224103433396	0.272466661797378	0.464869669424163	0.107816560150751	0.0241602288778983	0.378323843891630	0.0625194997729346	0.0652820101965491	0.491599853179452	0.303701812935769	0.0743044586384158	0.397030468056135	0.0944098238079165	0.273128088677268	0.265162039380829	0.285610836512307	0.442808875498431	0.329524841579517	0.276019336081928	0.178617038911686	0.497793881484918
0.155790916487145	0.233182637756445	0.156841515674040	0.427269974584116	0.241341264518050	0.0899045516315759	0.164082640094394	0.198862428280430	0.463089102247605	0.354479576766329	0.387506630831728	0.0477444739350599	0.172616763451178	0.330562853507986	0.422664876681568	0.292946292165967	0.258546293826773	0.100479661400712	0.402657319837470	0.382216031711246	0.285653740306774	0.452193412503676	0.142601916391531	0.00345440941780756	0.212042922556922	0.0963897632514457	0.242197645732822	0.0293056387290791	0.139675871499710	0.337413930872734	0.110709329605204	0.126425860152409	0.0307514376210641	0.0179178671140710	0.370500297367282	0.0537415482053525	0.0705610744435386	0.218945791636608	0.324008965583712	0.126713909642624	0.414619711271503	0.490666229184818	0.275636570921949	0.177443485503522	0.0483026918812161	0.479791252178207	0.165636369127270	0.265436887170655	0.0608288681227972	0.0461067295179610
0.248734998682303	0.433436173949155	0.432323283517621	0.142880096610571	0.449320518277658	0.437312563182035	0.400588612944049	0.485091703637860	0.457667436654903	0.158099517796941	0.278160783073840	0.0971846074257191	0.492414464360344	0.138624619653122	0.0121042613686088	0.352961259797590	0.0273607458380387	0.0776830918930443	0.0415886411558667	0.195383667234888	0.238663234956804	0.0484801411379658	0.483602490868327	0.423394862424282	0.0675191971024094	0.0524412163351063	0.237702916613129	0.415867062517674	0.144348733566118	0.106496804060448	0.239660954730366	0.162654244750681	0.273372024136019	0.277195690617366	0.0894611666719207	0.174523987687331	0.483206063752498	0.164505161973441	0.00131684787236558	0.294237099505277	0.245311085433976	0.475005917715007	0.373356957772876	0.208172545214319	0.0215699878457996	0.342660471476888	0.177312444798476	0.419490339977205	0.126953074109017	0.144056550063955
0.255528215747364	0.240310041845454	0.133971605640024	0.0820864611139587	0.106925571429823	0.488784136832261	0.00349100454899115	0.290676238698509	0.464581741326639	0.303525414504894	0.0949780139944590	0.292550579706010	0.0907437223497171	0.288055517211595	0.279222568453811	0.00972121743617321	0.282866030351568	0.0976126027431610	0.435358710209543	0.0540736114453466	0.445171460039859	0.199210624180638	0.131445999438413	0.405785470786494	0.339050400262873	0.112680830249855	0.104349172424714	0.494986616943113	0.413193649975788	0.133921788636638	0.135284158110928	0.346989685851588	0.311565335923574	0.277279449094341	0.362267099569672	0.223193397977246	0.487984086133206	0.311507850166703	0.158985074874716	0.261525013060717	0.325177638182549	0.484048444527762	0.492310990880665	0.132207226803749	0.0216450445695551	0.0948727627685467	0.253948016380933	0.110805719195012	0.253811677054974	0.301630010426420
0.251962876830993	0.270195991446090	0.128588875747178	0.303037303569486	0.0774803291865293	0.0183633868090283	0.328894095440422	0.364411950699985	0.240586130853299	0.212702334571334	0.414993083505497	0.0755013350195904	0.491431251989027	0.112794112404896	0.389765151563718	0.0796572360757725	0.112096584091141	0.206352897358727	0.00965257192937591	0.292485749201575	0.399978551475730	0.102532609007307	0.372085274919095	0.205962539297911	0.0562057397295673	0.438581224797636	0.394000944442521	0.484824856106754	0.164524094946574	0.0644146239846749	0.371930721781440	0.118050356106430	0.0463390263022845	0.276393216525004	0.345159923991952	0.0585749616048162	0.208238881951822	0.0251820875904409	0.240164004950782	0.139821113131437	0.429825207993049	0.282253348701986	0.101118879825476	0.263041636765831	0.457560450134932	0.219186867935089	0.187120561847002	0.0563078628018213	0.00403538140145149	0.00995910950450829
0.335221789744391	0.449313016051732	0.0132840931389663	0.332752403827970	0.171624536399777	0.397994529731878	0.413668815468649	0.192967258257495	0.223594799515043	0.349279703094521	0.250330401022590	0.0699434680123717	0.415251321167873	0.309151501413520	0.495665139494772	0.0666422314126413	0.0932961831914643	0.489523609544849	0.233401136492549	0.340767047317368	0.436101179089215	0.128947363939812	0.324748547225323	0.201761874114146	0.110111928357663	0.487325769489205	0.391230592159278	0.0806205196418500	0.356919649480886	0.343525804079648	0.442084991225609	0.474401359907661	0.0152121729075914	0.359052123322262	0.145870825951772	0.368638046305371	0.234476905096608	0.213382809283972	0.488559131998073	0.179868595682152	0.403679089804836	0.422616947811969	0.475682617983591	0.463975976266684	0.150135154969217	0.170659095821828	0.322804293896055	0.0194092351199033	0.390602883550304	0.496471993629353
0.202464205921771	0.426851293862249	0.113163354348365	0.0790114655795491	0.197351517097822	0.420051874357809	0.255353631164484	0.433656860931433	0.446737388233794	0.469790584895225	0.482220238409689	0.0883106009744671	0.330325877257526	0.249427505143831	0.0195874023892966	0.495410453604861	0.391275684221509	0.305049287526152	0.216525774604545	0.0524202275625794	0.148607310000389	0.375175076615610	0.378106067174765	0.423160357936207	0.179784297182891	0.352060904271056	0.191469840813768	0.411358368418032	0.167123947963944	0.250463516029787	0.0777379062496110	0.277141138594909	0.0901485174279376	0.0148428018768096	0.371996814670967	0.165282710608784	0.00821642585014037	0.227950871519709	0.378778567021865	0.0586460667889648	0.0673546643849544	0.445052177350896	0.00121994110959595	0.150640847107685	0.318924642242329	0.471298623425669	0.0956712470951016	0.191868727719025	0.232126052782193	0.458218866520011
0.445457640272226	0.286568732567367	0.399989294476083	0.0524928633715351	0.398513292583552	0.232919575182961	0.103387306816773	0.0534653544670733	0.276176431840634	0.121413684456364	0.0663292572360931	0.405285864223947	0.262360170165573	0.283530856996860	0.165997119666814	0.342758370486508	0.0828187167420470	0.333349480138909	0.365244615098891	0.242440187801263	0.202033699415352	0.133309519205180	0.168849624374486	0.117046542814442	0.426791604371816	0.338050429926810	0.425857392988796	0.200515461855742	0.179461624617344	0.109779151527549	0.356612643484700	0.419195125768457	0.114126665905858	0.360546554687913	0.103713847611744	0.156971351673637	0.0755272217179598	0.348685866524736	0.0319728524661073	0.202111194043790	0.181180287726651	0.499074046383222	0.374693796020622	0.00801763204462302	0.324118571724144	0.272397741169764	0.203039710669525	0.231538545069139	0.281297930134837	0.485943962098945
0.121805598559776	0.292006080661761	0.335076077915064	0.208641017890648	0.323584578813525	0.396992548985534	0.0329356663638024	0.201024294009731	0.326190653684049	0.176031241678804	0.334714730334417	0.266845616379731	0.108486562349073	0.455829466465996	0.223019368304570	0.205062492518487	0.290216802871982	0.490246824504099	0.222474191035576	0.145079301163933	0.253960446550906	0.487413248790014	0.118010610318960	0.411687333446565	0.339948562211320	0.330168848480700	0.364173189545057	0.0223747931934393	0.476387049835219	0.487320303995698	0.0135318000553115	0.110080503418534	0.497537969567333	0.389824437614806	0.484643644177604	0.387727294988343	0.151197030067473	0.406109247591286	0.109956407554875	0.162753809609641	0.311463641830019	0.339422869584123	0.408033478657348	0.146798778973822	0.391338521224635	0.312492793724210	0.253326041739876	0.234580200346961	0.0730300835624276	0.224577127724574
0.463234207950665	0.364014800925969	0.346800489831849	0.430307969638815	0.279044485651956	0.453221633001198	0.0541928942883866	0.136991603986942	0.109065808710943	0.185697359508894	0.0395558902413642	0.0869374327009751	0.271411896534756	0.0950210044033909	0.193038933576370	0.204631309020842	0.337990323126329	0.482237032168029	0.163052975926873	0.138934254585061	0.289560937102871	0.285923158234667	0.0837423988576057	0.0379730374560366	0.234302978525861	0.155876030419889	0.375249706027331	0.392251030141116	0.386110378016449	0.0110506578996978	0.101814558489588	0.0806496235690024	0.222777898090890	0.162533762215310	0.0741531737750721	0.0763361086991670	0.189918315218952	0.354582704213596	0.462737805288408	0.284220906358118	0.443546502322570	0.272561052617360	0.425520140859207	0.0371140915858897	0.436861271947503	0.184230745570706	0.324569653686231	0.00792810438158481	0.188375222102036	0.0922577446503231
0.234388120249972	0.339694709648100	0.326996666425511	0.210739419442568	0.272101141439871	0.117724153907054	0.364306091357587	0.0152232831958352	0.247946346200225	0.401301741177001	0.0662704612541428	0.346308288715485	0.233919352857078	0.402387238716993	0.323441967916918	0.314716466538005	0.489856367534881	0.334128942155267	0.495153868322329	0.389758459987753	0.414946753558011	0.0581409418052245	0.125645602748165	0.443920598680136	0.214941201361471	0.0951393400732377	0.447414208868174	0.162923424212030	0.284669398992939	0.230741433037581	0.0361685673150364	0.0703464968575486	0.421896249527394	0.306812677464846	0.289902797812042	0.454030617666906	0.220412498306727	0.310460964147569	0.114294301192374	0.434321763025678	0.368670759918570	0.448151048997101	0.120631772706614	0.171692420991522	0.401273319043504	0.258686984548907	0.255471754227708	0.00477657761258565	0.435457291123034	0.0159589233287882
0.281846830712661	0.124767643340845	0.288927136702157	0.134626852712761	0.0930287503882277	0.362686403743441	0.168874392282458	0.417923570639920	0.237951645937572	0.309358111392743	0.150062379758984	0.0827860234258736	0.362619280455697	0.161870886764382	0.0292796028238573	0.269136512619403	0.407433323069933	0.274553277950623	0.155098225258985	0.117666005238213	0.273590453731852	0.228106149509320	0.348426585760168	0.387365348292073	0.00422591983228582	0.269534079744959	0.191991717728061	0.165609970214792	0.0394137597325885	0.0100938109409112	0.320795984861950	0.284507633614166	0.452365203479520	0.139299402090266	0.202168106261948	0.0746318803906630	0.211256676606325	0.265558758950648	0.178627020612655	0.269551938270236	0.180739806050480	0.188437364910290	0.398843325164546	0.458082191332692	0.0479145493859679	0.252305742742531	0.0839584399345646	0.132203644893647	0.0265196868896618	0.0242409992931065
0.130561110776928	0.316066490506810	0.205861094641560	0.236334837117101	0.216174036112818	0.478880164185032	0.227053039260347	0.466876444405187	0.461492209536096	0.112717898752681	0.0100480840897231	0.394395624629624	0.231805611436073	0.255669197799280	0.235215278063220	0.280948291711847	0.117932646996819	0.149572925122288	0.254363550603549	0.476810070604687	0.0788756916616342	0.436857678812360	0.489558193995447	0.193931954925693	0.178428387442590	0.142572018393290	0.219995642051311	0.0377856844976759	0.424850583794921	0.344544345809710	0.370123335859897	0.315025381409749	0.488130067700643	0.466016920915040	0.217955064892080	0.314886746266684	0.160706423372755	0.0959012771555248	0.0725092220818094	0.453548999892223	0.141675445585336	0.169763548272409	0.0842947023530118	0.421236666897099	0.141551872603175	0.205917904518360	0.145366245573897	0.349979862344313	0.167607475767196	0.0509972502758664
0.136630254757836	0.206740744226516	0.157373799775891	0.379828288931180	0.151629532734067	0.164530126790156	0.0525619635253539	0.153369005080438	0.302373446573104	0.375326500421406	0.0569894227527211	0.455666987449529	0.496760740035273	0.412903448182145	0.222430827318160	0.478543569178379	0.416916734060837	0.00649273715220622	0.0184668541098693	0.352272220015838	0.495631184128409	0.325414879205504	0.0318037762513322	0.330573737273880	0.315111845503993	0.159371830152812	0.373839629633975	0.253584187318431	0.0662883258420847	0.412770674470781	0.0730297609106480	0.459189123979746	0.307375016282369	0.000577550104977898	0.0724437719777600	0.0978458898409028	0.0310716246673278	0.180897084530710	0.282506678760301	0.429241674782301	0.359468495194915	0.384504917613908	0.451754900556598	0.290659566746565	0.258965406885233	0.229770405061637	0.179512948845954	0.328209863606729	0.480845528780858	0.335616414361068
0.425738718722595	0.421228174142280	0.236646949177723	0.243899457859924	0.445700873932050	0.0946054718735275	0.250189970315721	0.0506235140634228	0.191584979050306	0.374733151118779	0.449862400874954	0.0953648234648716	0.00803796104961790	0.152262664232173	0.268618640931285	0.358266481441906	0.208072370471471	0.456049018619434	0.355489665925908	0.304078023523491	0.448719922661972	0.440188295827609	0.0615237930448902	0.338749201181098	0.325333241702220	0.159974125621274	0.292152509246476	0.134250257293160	0.240240790390540	0.213181198913935	0.184019398975303	0.271985171631369	0.441946521360557	0.318715988739216	0.0185907241291339	0.477360251348304	0.0824877773236529	0.350118073484048	0.0876119556780747	0.203622441338359	0.00630780518654228	0.301859048617135	0.136181950636837	0.437678253059017	0.179094043700073	0.309999713453974	0.0636615986426271	0.130566667173302	0.114118176715345	0.450692641832415
0.0382875643375787	0.238239931113627	0.280208142236170	0.222341308616176	0.251905284660235	0.0817748225193207	0.116095755280318	0.484587181956136	0.0284622010822448	0.255277623628820	0.327648174492103	0.150006338164304	0.391963622531472	0.470710999353217	0.325475617165465	0.158742584245367	0.156156762849789	0.364828735555520	0.0750571484175992	0.0793466220567132	0.305329933339562	0.00367231707690341	0.220816201903051	0.0908011284468226	0.498197503505092	0.380130280318842	0.187322920086704	0.0329032570692869	0.179577029598987	0.173250334464088	0.179475630055475	0.268182267820722	0.364504799153138	0.452633181895422	0.315698413527202	0.306546038620751	0.433386512896657	0.109608285481208	0.120678599998330	0.158404641935867	0.212857651786677	0.499716093568603	0.332794488370713	0.235041348959993	0.456656019632384	0.253661741166873	0.483307224515557	0.0311479641730418	0.393760972421015	0.000676094931024496
0.278638447376862	0.240280017524714	0.0736042980818272	0.456674624381633	0.0565464962634866	0.188417663983785	0.0696728043715120	0.00188305807427047	0.293224926596352	0.290473115855019	0.319302560701768	0.254205301141506	0.379918983506728	0.289003021404575	0.465244361784912	0.0804747787203594	0.190821502257097	0.315925111660805	0.460478157237084	0.279615885689582	0.0971153699942172	0.160714911539279	0.126286702422256	0.0442927297609124	0.165914267445816	0.385267168210778	0.418074698097729	0.285567924667381	0.196870400421583	0.489518917317553	0.433291305907647	0.0762563930670145	0.290214644589220	0.0982091762876545	0.204691603618240	0.229153805987943	0.0499309911524288	0.340507205468049	0.0594402457989063	0.297979074791466	0.180109729418901	0.0744718608659380	0.0520157439577368	0.119340215132862	0.168247668101771	0.0255957073803220	0.445955789185509	0.0447228169142002	0.395531629128151	0.290881814266466
0.245201431441504	0.0119675383636048	0.490245845640161	0.0619468740529340	0.217869529509797	0.378262323876286	0.300567624385399	0.0138418196034578	0.284580626683521	0.167416805237550	0.369519456167747	0.0418515501561938	0.249594363177130	0.439661503323772	0.349288884456566	0.406420400368075	0.179284225169178	0.209132200680210	0.128391237740825	0.406564503314468	0.374135615301708	0.260336455390729	0.368289006931851	0.455925703333530	0.0642876077614006	0.377459719700105	0.499345065363154	0.324566600574152	0.431531199677142	0.368345625834566	0.426352142522991	0.181693143927318	0.445719092727527	0.258399437157577	0.332622876193735	0.300955964708268	0.378101254896095	0.218385938428256	0.251103759158537	0.371974578944647	0.223617367994234	0.293812873816457	0.237564284841604	0.418574385907797	0.249628219391485	0.122372350985620	0.210917465349940	0.0490809368495910	0.0657713888421423	0.137987476976566
0.0306229431274149	0.0914609788740095	0.399950091353418	0.176637715736813	0.472268811976561	0.448728464390590	0.0786867422998875	0.151891509120340	0.380790790361622	0.0817062262332631	0.196530026874915	0.389655867749266	0.00208277719492772	0.235039921740403	0.0475779815831055	0.171648167275510	0.459496068397685	0.294277509013977	0.0132169719559942	0.216100359731067	0.451920803575057	0.373580679284586	0.285408410521314	0.0493971799089942	0.343772178025694	0.144438487694479	0.101474981677119	0.323126724011938	0.448262074117917	0.366593092755320	0.174269363866338	0.305470190591801	0.0745142476774383	0.411614248975361	0.191241870035247	0.320077316692216	0.225769759573745	0.328113228838767	0.277040431084536	0.445041179942238	0.483778376339698	0.0629737029358091	0.283212991507554	0.177139129434790	0.258611902290138	0.0436338059381476	0.0238524307880988	0.168289493552352	0.0834578226425813	0.0696268402710578
0.485519331449657	0.00612854442129318	0.302876961217461	0.262914440535178	0.359833628143632	0.0192873048921037	0.297935526077351	0.323010234144727	0.176062331338740	0.219630849830517	0.425012588144872	0.250293743083799	0.307410171502193	0.488736724011654	0.0492341908641921	0.0993056091531472	0.381711990045639	0.00943374188460383	0.273833560073778	0.0809489994398979	0.0722500028846649	0.207215975819319	0.292719304193654	0.296733239892788	0.0745390694239123	0.183114093334445	0.151231846851955	0.221831132036591	0.277419003316885	0.176315238748325	0.164652822715243	0.488179139275648	0.327056962520240	0.148337306535683	0.0320295716184014	0.194593404196692	0.453573281826593	0.252509093945638	0.384731265196497	0.469287534980330	0.157040889438847	0.335499964150995	0.270148963315744	0.286922970633851	0.0116510356074739	0.0935908087983906	0.457596959783207	0.0445417950702304	0.404142065618523	0.263341680603082
0.224867101233623	0.166076221080322	0.494313463323609	0.149650060391350	0.179173372487051	0.416070211270467	0.477046249883765	0.166621558828582	0.309790062615846	0.479936738857657	0.236171096591887	0.401699708200679	0.0156978382473674	0.135807527801663	0.263109559279066	0.0284835831920954	0.151964852055595	0.317806070507445	0.162925412825537	0.322768029870936	0.211513310483325	0.465449582388959	0.401251005973610	0.405411552416457	0.449190493620995	0.344409830411436	0.443570714965342	0.172450829865615	0.348766223821124	0.284225471455191	0.133123015437545	0.296334594062268	0.349759726470926	0.0702016871292480	0.269748181921409	0.437307330292139	0.396688514621598	0.336904982245094	0.000990020106647283	0.289899993339257	0.117168286622482	0.167860038854431	0.405066210399661	0.0824041127415832	0.388554180184537	0.317214622409058	0.234000212886316	0.199729760797356	0.339528056547488	0.350122372223089
0.372739644598314	0.0913059463122045	0.496463033991040	0.192023169210803	0.295916739846897	0.284568643275444	0.379333071113561	0.425004878672650	0.310775609783711	0.451689616570234	0.0394251608016931	0.215457221076179	0.314953395397931	0.182452478329602	0.110301353469007	0.328074605011147	0.00677202817716155	0.464358984762582	0.305363913232550	0.266435840967003	0.250553565715347	0.435692683696701	0.257483142260350	0.240434255056644	0.0342171380943218	0.308366834251895	0.253589763048245	0.223061402367509	0.496223976196576	0.308733656969263	0.440351989713260	0.368141515794218	0.146920404403451	0.362245206531626	0.343587415334242	0.0133811806718838	0.328595850535098	0.0250160566462723	0.490865571926527	0.135829183880447	0.384153606432863	0.490705725047732	0.455742287874210	0.0462358335686596	0.383742500212469	0.171056222786922	0.248312544625485	0.251127030372616	0.307940407939824	0.348717358539283
0.162158510828049	0.395585767142676	0.481471275157748	0.428208453074942	0.431705663335517	0.236550136991316	0.474930634844961	0.342485205856883	0.176160227456785	0.0231732577855325	0.477466656327262	0.292888769646768	0.467827640717572	0.305015214734117	0.0876122162129118	0.242317281844828	0.175571720280782	0.224072486948583	0.0166496086770412	0.467355178742158	0.0247693353590315	0.499863679412565	0.306103044348127	0.0606162865819532	0.351883897837572	0.0767191912280728	0.219102373751250	0.110438670677189	0.0478438862187371	0.119312150337350	0.480567862104269	0.434017956214391	0.194805190640286	0.149803737831792	0.264546772808519	0.320899838217435	0.331364288137237	0.337518562083335	0.346584838025419	0.0895905847432303	0.0141421112566394	0.149029949660825	0.257501755586965	0.344083686917114	0.351079694642620	0.0275638533307507	0.311144515151991	0.181935400003976	0.452068497392463	0.125173141051862
0.316806608373270	0.424680146841905	0.313482885611774	0.321335483484665	0.486841139202400	0.338539013273247	0.176975241572443	0.124690771819578	0.189018940257843	0.231526589443354	0.0868906880218591	0.213859516764346	0.478354275545865	0.208983781030880	0.0545963297450839	0.313854543408321	0.450024964409513	0.110387739686085	0.372098429343602	0.359933371231171	0.0179914190481612	0.0596280323993937	0.243129539913001	0.356033497833380	0.240064781944482	0.255733418687305	0.220604327515470	0.437023076928117	0.383323787237609	0.0676369928657559	0.282801113110002	0.449741631920425	0.365202308650798	0.164866527531134	0.0446548897890999	0.113112375320092	0.0356504355171652	0.467631091924436	0.182267845435006	0.152763580837347	0.391740150275957	0.469370916558241	0.195357873334697	0.123344190002927	0.261837209269918	0.344075478311417	0.0212899290133933	0.147629514092510	0.0128988368263295	0.0669832235876784
0.171878769428692	0.0903344259862981	0.281557042443049	0.321815771657530	0.352497118014843	0.0780107946191593	0.266464369203676	0.225261421102697	0.373432623676680	0.293309530315390	0.327452818717833	0.455681693730887	0.00301996682959133	0.297200962661638	0.157108074510115	0.296658563374022	0.215176137872690	0.177323496338769	0.00787117589066694	0.0959874612380521	0.120708585459409	0.190329044926974	0.231049717990394	0.210298573510672	0.147085892280220	0.146764631668710	0.0200789506207022	0.386500688607050	0.466770025074365	0.127628114696598	0.189187609437050	0.423163414390155	0.420659176394254	0.399973576517188	0.0473842307234188	0.0119908292465097	0.498676359799094	0.0471489059627059	0.325083181236534	0.397521992574696	0.439608758044573	0.439465978984810	0.183235125485522	0.412371308388758	0.440950052599434	0.377851276085864	0.287162138651445	0.138456587868743	0.140672525703199	0.212019963571739
0.0168510815951430	0.322928069103554	0.249782423518621	0.455444499180841	0.405312871185889	0.129152147877907	0.255528858403971	0.498530995943331	0.0811246008014988	0.456025262913799	0.403757215597698	0.495840536070582	0.0594447734860547	0.440723362216734	0.104242710593471	0.241404864748182	0.307730681390978	0.157746909175706	0.437510512642286	0.0435545632397453	0.421812022791461	0.0633994257111485	0.401914531916778	0.496746826713975	0.335492591847943	0.266488571631777	0.0556472835426464	0.195746745186504	0.119233407846802	0.330758710211677	0.438296896903562	0.0547188354628398	0.319042537861100	0.472494818034975	0.250167334247406	0.0101074549819808	0.394086298772440	0.206422287838076	0.484569229452109	0.319383026235558	0.354715127704882	0.235530116286518	0.298480505602687	0.0811042134098887	0.190928444242413	0.124890578936753	0.200831220057324	0.405511827496752	0.252065966776935	0.311031877458591
0.0374228180815335	0.0551923690013423	0.0963796266992646	0.00862269266834498	0.303264223270730	0.300487903664378	0.0951522351216418	0.407693895314243	0.216532983240169	0.388605054459520	0.370921940956409	0.0797621853676451	0.287426207171819	0.175898542964884	0.392573270184445	0.237783984667133	0.158430151296496	0.429042324278950	0.0595748027146543	0.408159844275746	0.379793995848655	0.202566005670244	0.00499961104899366	0.108753848978196	0.0192752714779366	0.480598862725589	0.238988965750824	0.426724037718322	0.480935872783656	0.284051781746711	0.451814400055683	0.341899995879668	0.455126014431131	0.292682372087650	0.316821754502537	0.334590150402643	0.382260753680638	0.246321290854347	0.323014921786570	0.266861727744635	0.411003321404790	0.309683782297698	0.430936344234818	0.0829908862629614	0.473424183037304	0.200786588536496	0.398075206277190	0.235758049656509	0.423044049104266	0.109622623237106
0.0877829357018619	0.291016613062102	0.325932458199189	0.186054631157998	0.0966535784171423	0.275775557430489	0.388560900130493	0.242112588726159	0.312779563119952	0.0868813421227869	0.0830805715269606	0.461860330528869	0.260170619328277	0.305802905348244	0.0447713040222719	0.255724700760614	0.156048993789987	0.191494533474475	0.352293952952633	0.00457335270225068	0.125351202362470	0.183803178958308	0.00475930391040219	0.00914553942157675	0.481837412954794	0.0482564241535789	0.476738823207580	0.0971624022468702	0.292735497420023	0.446467426591334	0.378388871776692	0.318086564513445	0.469745325160643	0.408532229372715	0.374346423640506	0.390179197202095	0.0247601909236804	0.316638557637386	0.0406932355688135	0.0849012745633899	0.206843420920010	0.221015560851980	0.367058294200302	0.148699287077466	0.194863700769913	0.496335616578124	0.348231540043989	0.457929466600392	0.447835606977679	0.253805342577185
0.485382638604737	0.00237996900899312	0.311738980668769	0.00273150304312164	0.147763336823257	0.191149370906643	0.383183385792056	0.307697232130328	0.484222007802184	0.0892849187854753	0.275126690113879	0.329039917883212	0.332661689684848	0.0745612505855302	0.266829810282108	0.309966439551008	0.457453652102654	0.0181114748256046	0.296575719657996	0.328857436966000	0.290674973592158	0.116878205459197	0.0866011497688939	0.341916980376882	0.309594486570061	0.0934746372753250	0.413231380361400	0.457843794971135	0.403803685878940	0.0929046951018861	0.417902358971528	0.467857448859125	0.0224702171053706	0.211144672388555	0.111778636392403	0.261307220938531	0.285860412652904	0.299673929232376	0.385974983440762	0.457372100381391	0.245988983936876	0.283189487122896	0.165828910439120	0.0978806963493389	0.00580471323315529	0.437223354218338	0.300175022986148	0.265416996842580	0.477237293207727	0.332081047563621
0.0716963502155300	0.367677711691334	0.0236585916125078	0.425363131611940	0.237816636849704	0.265520699074836	0.456670775809244	0.179873478341564	0.399222387193132	0.480132200210800	0.359946734103568	0.0862059640244758	0.114134822355623	0.270601916322459	0.00415150204270720	0.224348881298687	0.129112000754600	0.481511836290775	0.309584359258206	0.461298588569346	0.307958908296556	0.0179384090529693	0.339428288247373	0.478677676869560	0.436831345487603	0.327370638324266	0.0995588816144818	0.0357383711084912	0.273321465528774	0.210966232428895	0.436220779901182	0.0950582455758458	0.0890222867331870	0.402370288367596	0.363177134054061	0.200296053213704	0.443149712294329	0.0441180938017548	0.349582983522701	0.469211449580829	0.131719400224043	0.265536658687291	0.290963909859821	0.355273347765033	0.246911061250640	0.223558949637497	0.392120326126920	0.484237282004855	0.341309035839822	0.196855137787417
0.449340477610108	0.172127082347607	0.202495793506042	0.363872853861409	0.216871175908410	0.268560145642135	0.139291692500984	0.0493043934292990	0.372227851663911	0.351970859362734	0.233019658108815	0.453667028961187	0.0234048726869952	0.288804196473663	0.419620056282448	0.362531661551729	0.169872948802300	0.346459128064908	0.178927244539446	0.258731966432459	0.488759002092307	0.0120888269173958	0.399360640689648	0.458224681225574	0.297915316484073	0.149706379749760	0.444535578428583	0.352481906898363	0.275199934242003	0.0189772800889560	0.372848694199480	0.0562263022036560	0.377522724053315	0.136960751671707	0.391904399196742	0.0923294554275208	0.0771570411966020	0.132953115174715	0.210030389049934	0.171323991672512	0.464501452347431	0.319058091366614	0.452147551104608	0.219942457348569	0.202023074988932	0.00357190918236666	0.216615371480811	0.128608428156748	0.176952440288735	0.105366874178611
0.112610251095522	0.303943952914947	0.306716328903549	0.339389338214029	0.417820889769648	0.0180086006132242	0.0827961965006698	0.438155779508137	0.430575026440345	0.399515546387287	0.0426148445786395	0.379203668606688	0.203376279752430	0.422963856203930	0.0993379135043987	0.0207398580241708	0.288217893808890	0.0628152997952384	0.352833829975422	0.428445399903052	0.0438874770299605	0.395285610132338	0.295321874761923	0.224579376946772	0.0771991051602470	0.315970831449634	0.491523887246595	0.159214284108301	0.148959518791715	0.323756997381821	0.179493984242874	0.462499117836587	0.0255029389467079	0.247752346508562	0.377410023389934	0.241990411668765	0.266246036116816	0.324244312705227	0.393289018954153	0.284594395859952	0.333692433833153	0.0121919717827391	0.246465097011619	0.420588338223327	0.274061603213147	0.451778450757381	0.430919793850132	0.0515617753683189	0.408097401638267	0.357826850608569
0.333181708552616	0.0371462815149212	0.269073755761907	0.0706641418899873	0.255779713209523	0.414583143712728	0.207178871199472	0.195193646890212	0.339459648161871	0.0777769458390593	0.242759630033704	0.0290211520275316	0.396853655057448	0.453352618318154	0.000503189250560587	0.222525376203655	0.451461770068840	0.305623672082768	0.257778173758386	0.469123306903975	0.0139574079353081	0.216972877034306	0.0954888354486608	0.104006506085852	0.442361970106639	0.132258240187176	0.326107092161644	0.0685367656221044	0.331584726845831	0.0972227880531553	0.0635602913257700	0.104392418813486	0.427184868556042	0.331317515509501	0.166944626801390	0.0716892233635799	0.00585167411800358	0.135735976388959	0.134267502295747	0.168843406336990	0.374116312696277	0.103376652121071	0.318070913773324	0.335123592176831	0.236235796537029	0.0377837175518183	0.472904524599618	0.0446292541851099	0.207794857341723	0.185388802865111
0.0605263129854331	0.335723365967709	0.235782046508319	0.385372810336416	0.0692465535630359	0.121012826775912	0.172547256269425	0.0958954856782214	0.0266186238221722	0.182223364164849	0.162839728415622	0.471244186119759	0.0429336457169535	0.189196891261521	0.246266425262324	0.369400801414779	0.0822782178013804	0.366377969761861	0.445586510323167	0.0864121791969080	0.144009788128024	0.409520297327014	0.0849065210732974	0.438944907674226	0.284126744571164	0.474428096449305	0.216551582182107	0.0643807990107435	0.406903456996577	0.493962903798666	0.441935938404059	0.00573764172729563	0.454210897515713	0.0728253324022247	0.0264198020667942	0.361447415217302	0.0219811089995728	0.188455721404176	0.342050446286233	0.397500333848480	0.458110852049966	0.467685267523019	0.290878010145249	0.487114020763498	0.289169798030272	0.183206266451864	0.220074248171460	0.322105787466189	0.291677655619437	0.351803994788081
0.355246732998989	0.113594646927255	0.0914295688059691	0.304726102890547	0.475650278383728	0.144267144620607	0.491954001805064	0.207093764033174	0.337913519699543	0.236487560167367	0.483613504644268	0.222412892823979	0.222426621834953	0.0291231203232729	0.426353420401379	0.263135259478924	0.287387802717420	0.206067336273062	0.309899310612349	0.0244920149632183	0.112203498115647	0.469798858303546	0.147116030804834	0.495402765052313	0.286595905530122	0.180250312941176	0.0418919940630312	0.479573048156378	0.00366959891195867	0.480408451396313	0.368499117440610	0.0653012134608207	0.118129766435647	0.322579636148967	0.455350891936961	0.294818151892120	0.106753344905582	0.299700872454970	0.0914996686746160	0.0737615281340954	0.202900537374648	0.101412021858121	0.130606221268961	0.408578327587545	0.301368313934242	0.413638639847525	0.403372831370226	0.219696637262578	0.491402243481342	0.0676084467591803
0.119806154281024	0.318651026668749	0.347479000194869	0.202631623781385	0.236285124881047	0.469708556747845	0.225634983189796	0.0135427305815458	0.393976346826358	0.281015043784238	0.300989941552741	0.468018789974824	0.463219471653999	0.396922975607584	0.250591511405655	0.164343159255772	0.490107408258727	0.0191033519558901	0.165079741603286	0.430802951389074	0.0693302448396158	0.0341802272983693	0.248062081546593	0.0223760595966278	0.0187151408552739	0.313677518238388	0.198716531803066	0.327415689650322	0.158792488287411	0.424611541099697	0.159336243647358	0.366410722347372	0.139377363379199	0.266963989721387	0.468933324040187	0.103486242648086	0.195485962516240	0.0790223422493401	0.489606094440877	0.246712478410766	0.129169056605841	0.411711166990719	0.415112634845540	0.192949828408831	0.409856092484388	0.256965510202764	0.188657207063919	0.430130690028001	0.357312194795164	0.464912476877003
0.247522413021616	0.256811049626612	0.293442112858685	0.481540173732861	0.409484007996818	0.226516835115974	0.392133244910678	0.307456011384038	0.206583669272888	0.458276547215646	0.278966460546822	0.354004438938573	0.113045744869809	0.321760955594398	0.117012653858441	0.0532221677423643	0.429439825004834	0.125659341126392	0.0632954220471933	0.455927712724712	0.120468786686659	0.214258583465902	0.00103156880105615	0.382307736036479	0.332088772190472	0.410895848196661	0.329098191986856	0.280796882282898	0.128188693811052	0.155914897703789	0.310770745803044	0.224365888064316	0.492571363443977	0.241792008698471	0.350594113911193	0.238858256889937	0.478045464228135	0.220790111565692	0.436307167467014	0.119494243755996	0.235662583866714	0.482002396787309	0.386795014992127	0.0763065917968717	0.457294257273602	0.0238035679814275	0.340288416024684	0.191553510003814	0.381624274416233	0.224878393996166
0.169360849804087	0.298937121881647	0.322576513723847	0.251085258020331	0.420855260829901	0.269059114952241	0.0750032976884061	0.266115893130246	0.444352000360992	0.428344745469404	0.408785783986143	0.0236290208883296	0.449486250242649	0.446347565249587	0.445531714557689	0.0524797085958117	0.198973373020568	0.368005070384262	0.319564937353022	0.422684538172263	0.115036639728275	0.118600628124614	0.243253472408827	0.322847359541938	0.0464658094110410	0.166688528846642	0.287499833616876	0.0685720409555780	0.0984917974556002	0.312919716765248	0.178813098156360	0.114127023415216	0.0369522058661164	0.195786947291855	0.0289323230180169	0.300700826018803	0.357617771766132	0.0959276931187528	0.0813369926370696	0.00407765754230449	0.334270523147090	0.103201511629376	0.148727069616466	0.0284467509960737	0.0909841183394417	0.0985384586880522	0.152737658388520	0.139042038851147	0.448069083330956	0.0811863714069775
0.247663042354590	0.462042095550129	0.0578464431681047	0.0331230485979370	0.0638734174149170	0.317908705933290	0.421532591219985	0.405832299800355	0.302996506864961	0.263273544850326	0.228311901742937	0.411988713837618	0.0711177815112049	0.437619979608096	0.0343988850494296	0.272370689659784	0.450632278822921	0.368756997946099	0.262764413107446	0.145784511811271	0.185918894520311	0.0931435683474167	0.116035367589440	0.178963747292459	0.420122525107012	0.489887801215549	0.320672892986197	0.281614954090098	0.311198449610041	0.162146377178416	0.108226489963671	0.432979243963996	0.232642675779520	0.217493766435548	0.164183619982389	0.157396694173211	0.271397471241030	0.232221833833557	0.210778444575680	0.346576294365719	0.179093206113879	0.359957383159486	0.307283070088488	0.126422917906167	0.0457703502111915	0.385109331155791	0.126630876512314	0.325687199710428	0.350197208099064	0.0103488699490838
0.184887873502490	0.242506966787880	0.312907240446453	0.0711268897671482	0.00708643255160413	0.192980550262367	0.0193735200098558	0.444920601426927	0.0977646104150070	0.101606155804596	0.474569379183826	0.0860688332310650	0.0610690641708180	0.458173567442693	0.386433669769943	0.372099737961676	0.315113435858169	0.271659304091578	0.224333120049421	0.221812182584130	0.367212354776804	0.423929268039775	0.0788535009506331	0.388670301167360	0.177756804895459	0.0932683212562362	0.406935127595654	0.0734917882692713	0.153305775987636	0.498085046190789	0.248806748673307	0.370963723295529	0.0946896814755525	0.335627749343440	0.240077774673617	0.0911100275900680	0.0531592823606021	0.409039653420250	0.109300256022138	0.0727388135634444	0.0469186254529365	0.0405250452494176	0.152138061825795	0.316862929762963	0.124449503984176	0.0563297950315703	0.387414045591223	0.484266441809570	0.382581806623585	0.440557608990161
0.174262193102338	0.0169050354165913	0.377529968081011	0.249002984061020	0.216088356120216	0.277549364783279	0.252726208669901	0.474050607213882	0.158415002567250	0.158622538250924	0.416398164096779	0.378107010361600	0.467258628403139	0.172837969174697	0.330178652433691	0.0690178580399632	0.217672987136273	0.0192141247284386	0.220581400745042	0.0136614870308380	0.0104609121009904	0.292296446530594	0.130553853989456	0.135724923504217	0.261127189278569	0.249967472353634	0.286480884824397	0.425657013317102	0.0990761084352461	0.226741121737484	0.297285310136244	0.474447514307095	0.439837854418700	0.288611293778395	0.175024339646304	0.496704180704812	0.127419408520300	0.168797554780674	0.304456185363157	0.170919585238769	0.120487509444490	0.135714300700986	0.326574706501672	0.0166283793543568	0.368901552684642	0.0887745145011967	0.127145296563052	0.0805359405281944	0.00972017391435565	0.255723447770221
0.318430602646086	0.0420492586409556	0.113325917746064	0.166209197135706	0.228682515023508	0.186425652545866	0.301902390524512	0.205385201290990	0.0183620464510991	0.254378448296186	0.362932168690345	0.211229206186389	0.371414004053747	0.0728899866422175	0.483084801995139	0.314118648023635	0.00369551594117512	0.00412003446129655	0.217407237719811	0.482832270176894	0.336733790154793	0.143504242999280	0.0908001839657784	0.227680587162325	0.0483452674679293	0.421379208456323	0.213415509797064	0.263115429176312	0.255667419649942	0.233300980457859	0.129165266587348	0.470734437493220	0.272716403965922	0.412266066977416	0.105186349435912	0.164072367426633	0.141080345208702	0.188349288881938	0.306359586389994	0.431259076128043	0.0846759715719813	0.410451269254627	0.0679487745371160	0.227139705171309	0.190286881226310	0.457223301071164	0.385973655284591	0.297273976476353	0.219553300466826	0.202632414739095
0.0756843229400813	0.304253300204908	0.294535013526583	0.317589311698166	0.192703028654681	0.0552498153904834	0.110795719717773	0.403635566472395	0.474045661959025	0.412680011855407	0.390762891150910	0.227525088252812	0.105539662782449	0.351156983698953	0.492707332897579	0.0379925231501245	0.453751486258330	0.346612529776294	0.367712846160141	0.340024579549507	0.494426240978699	0.176536933862125	0.438479544010422	0.328412917740546	0.0422217049933047	0.0959909570544606	0.464347860174556	0.0721307463509878	0.0210693180455877	0.167971409878865	0.394528131510900	0.130880807372851	0.172686724618448	0.479184296952722	0.437692602789368	0.0975779554095906	0.180731191740012	0.203127718429475	0.418823750183186	0.115188320240070	0.183815576063396	0.340351475589777	0.171403124202706	0.207789792822617	0.290342611038338	0.452177738689715	0.287724858384165	0.196469689438564	0.361275278692244	0.193243278377413
0.273529393288458	0.282646636946207	0.381400299188822	0.0734279851989604	0.197160331667078	0.267874585666536	0.278688164965763	0.0812749469359125	0.267046856657818	0.242158284889795	0.374825991670331	0.267111600268068	0.177078591476835	0.458767590334378	0.294537010596048	0.281598662789915	0.0169240178895106	0.388777526445863	0.231916419904939	0.0634702032781593	0.351919819578572	0.468265628144155	0.295429384933512	0.115096123480717	0.0404739978676227	0.168956886231444	0.217126499936088	0.251466085470254	0.270409332045108	0.0707566505880116	0.263050928554761	0.130706310599419	0.263219417678286	0.328502696247268	0.168371427020051	0.0407311714729877	0.408246824379746	0.495260019910325	0.0205207049996182	0.306258069974076	0.345390192685655	0.189552597172248	0.237646165043623	0.306790021769949	0.111778078240563	0.0231459682935504	0.00895376820895227	0.464104290626681	0.137748497804647	0.329030266427240
0.281743390502494	0.0822360113932392	0.423386438172651	0.370147344106939	0.0189526955410345	0.0226849895736219	0.117672700848410	0.0789290650274740	0.253139107334820	0.326093024532974	0.193986989428917	0.361629923459762	0.270066762108480	0.138910632921666	0.463750835302107	0.364626482133908	0.167655064280463	0.363997671230997	0.369901662795717	0.0612287803175174	0.461597409743685	0.129108671934229	0.212450066845830	0.125146844815157	0.200322922845404	0.0747797991483229	0.264226846173850	0.248504544681181	0.123355517998898	0.128291692219792	0.0236842794492372	0.347421143200020	0.0400454256223818	0.441952116846969	0.396713228667894	0.0600018661924226	0.261702246761176	0.181355624829007	0.447606369154430	0.109528668949024	0.243486734110029	0.416810422479800	0.0875827423416680	0.341848189211687	0.271602110681908	0.0119121489228994	0.0625073426730819	0.0961225282186502	0.0898276004009776	0.0198401166746611
0.385521303656324	0.402715061208893	0.0382538784051099	0.471101392944122	0.399905227203437	0.337873530501932	0.201530758800503	0.281085528437816	0.193303504418943	0.305237579630815	0.369067560984247	0.349429766113230	0.447624856333774	0.384041423805857	0.243796364040522	0.234623234872436	0.407643388368766	0.437429033330826	0.0679599163447493	0.166587083465582	0.123656121779124	0.0790692131733531	0.0233501716127043	0.268065801823467	0.343255783863889	0.308877719746583	0.232349783599073	0.210260299608008	0.310633596057600	0.00299778941722711	0.349252673007740	0.363141928383919	0.463456261909485	0.0279249470077363	0.188267211162721	0.0290019612057769	0.176756910403390	0.0593242450525900	0.278115844854443	0.267586367817560	0.378896924177274	0.156279586585830	0.315376219198642	0.0792003460675561	0.213011074164750	0.404461961051818	0.102261164207891	0.0797244099060883	0.429167484985862	0.123268540660414
0.342733965620647	0.393382038635611	0.178898393079717	0.0335175424045228	0.169939961955082	0.247496059792759	0.351946530159882	0.458206620824226	0.0668655633028277	0.00489173326102621	0.185728612653884	0.430736191699660	0.118220895435203	0.350491684570244	0.233096912506181	0.0581739608020519	0.499140430407411	0.247224835886678	0.356770621560581	0.330311754430545	0.0489996074781847	0.0825468491864428	0.429819292035630	0.0522004804261057	0.204575681445056	0.230506372713965	0.133453443328144	0.333141514410436	0.315795383894559	0.0681064405798120	0.0877055535537503	0.125644627646552	0.331100488533925	0.0572826372645330	0.188359540696313	0.324838509361391	0.169515781599063	0.490606691847569	0.136851759503185	0.212799905159892	0.139867587777592	0.191933945588251	0.199245611856955	0.198510004125290	0.0640733033957381	0.492260134419339	0.347249575598361	0.158868542777068	0.0285618949352139	0.415242997605967
0.464020277119620	0.333058323069262	0.0565643635863469	0.154773872559127	0.0929802102040169	0.178923361596563	0.369488358645454	0.256629419127521	0.432779573797390	0.294293069116414	0.213612360215300	0.217782236109257	0.227182060913670	0.250344946693806	0.434173703065560	0.411449732110271	0.424515645307881	0.257666516832314	0.207249927241519	0.475177296391090	0.356163629862085	0.460423735782787	0.431504380175435	0.387180212153228	0.0308802030383797	0.0925302270648791	0.297907564717571	0.213194812588623	0.134450704392069	0.436039003125168	0.191621009714382	0.0261218602966670	0.491833819703614	0.492582451385696	0.161658082436815	0.313165295847697	0.118174257407687	0.468094005133741	0.220376743058273	0.286693403706183	0.283808116940848	0.0124727684426963	0.0301004979474067	0.104288444238817	0.497811698616457	0.296640454364857	0.0508374379997978	0.419732054779199	0.116700235581912	0.339715490669554
0.0315132085078688	0.324108804523692	0.0378899101143612	0.364222970320681	0.0721766579081171	0.0364843836510665	0.0110356603121108	0.0763510590955822	0.487828031646968	0.399259284833167	0.428882648957533	0.328606363373188	0.122540763722100	0.177049820199971	0.243780158711989	0.0213107885085241	0.322399752400084	0.255240787072419	0.367202784254726	0.142258235517478	0.0704900502800470	0.379810778536949	0.376332539521946	0.313963273914118	0.127982853159600	0.250991411740097	0.375822693621386	0.168830374387033	0.318196288911170	0.134036183983092	0.357710493531506	0.272272615904920	0.455976865474156	0.220206233062843	0.0322845506179216	0.0745611837626902	0.478629459962062	0.209068587360291	0.173071576007199	0.238589847627979	0.120052588228861	0.271536406578393	0.164098903746764	0.0122481546692970	0.357538014321350	0.0471364562622657	0.355094428277598	0.272814828605309	0.427759237585998	0.108096455228365
0.277952493075317	0.329133977390253	0.0847361003124180	0.154711501480528	0.471616816522993	0.262067856074640	0.248918193337184	0.0851324985781600	0.0895099750107951	0.320918363256385	0.344891501024579	0.0399198985374104	0.420435016850163	0.228845291092908	0.369127428008531	0.145985150275479	0.272667965302891	0.112087060369686	0.394233382599642	0.387019269555360	0.0568976668860280	0.354127713527675	0.249962556550021	0.478590024507501	0.435114033931843	0.0243723382075697	0.218419362571905	0.0840818043848570	0.376099284702289	0.108504533510627	0.0813952967654049	0.274900683780141	0.446010367543886	0.130353623546768	0.162573462201621	0.405251095519419	0.462684502151946	0.492413619043591	0.272488546724930	0.0475379183242157	0.357331644438755	0.483013542952323	0.161378175621083	0.207172121282010	0.189204179338275	0.455030842925415	0.144240877152839	0.0620461120723744	0.403142020899743	0.119894533786483
0.200437847579221	0.463798929262205	0.0564057660766937	0.260365190318164	0.250641830255668	0.188921187042135	0.159016911943138	0.0466390146934351	0.396289673467874	0.282268771072199	0.452216631261561	0.448724439476625	0.142079851721182	0.0212477341323719	0.0609657838453384	0.0555274310014555	0.392232052918705	0.237983797178658	0.0443359820679432	0.167786572728089	0.351529817215521	0.492879617059331	0.0831640321853897	0.356034691771814	0.350166769438827	0.132924257475923	0.401183217098219	0.139201241577594	0.0892683052913362	0.0953641474298624	0.116910721807825	0.238752042252896	0.487528129919233	0.135790413347122	0.0648751972652656	0.469437055504143	0.322831739545998	0.113243090652025	0.143149553859873	0.361015862098217	0.111873629440955	0.431473767583548	0.485514025769384	0.119051070219797	0.0469860832373126	0.407020199506807	0.00968929381639266	0.253240368797510	0.0753615647888503	0.00416039869681467
0.347117624579041	0.445175221171729	0.108987981057797	0.218619858839011	0.122819812223232	0.386565603264615	0.101294216994493	0.165410104679953	0.303920057153081	0.349584092657130	0.399148606136147	0.357830079654404	0.294769586930323	0.318236094695192	0.391446181182471	0.0536167269298560	0.392609469706496	0.213122482497434	0.243234464659605	0.293955017255329	0.429340293677302	0.439790470442074	0.210572752503304	0.407056672510074	0.453635452494407	0.268641427851668	0.135655804429977	0.122603193728321	0.0762721082174808	0.388868439087189	0.0544028687745722	0.399853305633097	0.103224348412699	0.197644216149362	0.0224062013057777	0.0575630557922916	0.0238452681150639	0.245417335041579	0.403257572297600	0.434849694592885	0.262352133257409	0.242687597019434	0.320586719561798	0.0597842045326998	0.289757171435343	0.465103026485244	0.303546498084596	0.296626154823426	0.169426179451350	0.440473142625542
0.142340270312229	0.492994216301070	0.332049175450347	0.0279623120064310	0.141330082689019	0.342834584963267	0.448094330063750	0.198921577849220	0.492980357219039	0.315015506520050	0.482765049462452	0.448045886237290	0.280619976048544	0.0610112963716182	0.231053201487898	0.202208186955564	0.479681603683482	0.317547452908957	0.335420700554383	0.291246131997058	0.371427723773209	0.0768246650308067	0.278699066470785	0.379352939875064	0.218955670780118	0.247988343225622	0.356415640007936	0.149691308528035	0.244014550533893	0.208165561142612	0.278585052356101	0.372368723225511	0.0328673044442394	0.221781531333897	0.275210718623563	0.00725372606596730	0.0211693084016308	0.130086780147586	0.0334945634487976	0.133155246934823	0.211163281108299	0.194071208782150	0.176910459238357	0.225187983143205	0.168528681369810	0.222620289610266	0.0191157762244211	0.0294525446801162	0.155522246918608	0.153705702778177
0.283652638709501	0.101668882407445	0.139039212388841	0.148453085302017	0.0151387382419378	0.198631292932972	0.0813308751169475	0.338565890132904	0.498705980171986	0.441648812320696	0.178430030275910	0.267104902582473	0.241320589496623	0.291725770891448	0.223996380415337	0.366630616072029	0.345588880772294	0.0807906440294565	0.459145774477612	0.272329527431225	0.0893431006232869	0.338999567463530	0.124340531162162	0.0440111160711761	0.272781587758324	0.311186602685957	0.340684974605960	0.425148820692998	0.127310400285555	0.211653939763864	0.230882421501339	0.131797963962683	0.399007303976137	0.0110917230682335	0.222912636681550	0.0222687774436540	0.0117604788380305	0.147118946527761	0.128618608853020	0.231423377257684	0.0750133887985860	0.254692154560004	0.0993852191093911	0.483023948827900	0.431159433994383	0.00257150332238948	0.357277162279780	0.0810249004993518	0.183766466905409	0.0931475975150270
0.186191892110664	0.301922396813048	0.289252808848730	0.361018743595275	0.378108510901110	0.236421453553273	0.174471905211360	0.148751344793124	0.385785779934729	0.141427995726015	0.496037461161199	0.433323550269380	0.461704572669072	0.00197604266399659	0.202000760855310	0.192934229568991	0.320114809195608	0.466792842781099	0.286790403183490	0.110718203920373	0.469854741446487	0.193371077505472	0.139810596673606	0.0223923516094532	0.267659318206288	0.209644680771592	0.147363508251930	0.184981748498213	0.239680462808473	0.480878972502294	0.223611807484268	0.0839144152697923	0.102861985653001	0.358433313819735	0.0760041319871412	0.0618297149121977	0.498717542893611	0.00396875460220619	0.142988419299060	0.382868659988954	0.166329848679536	0.436375896769719	0.468826534860782	0.390130644193103	0.0126696202833602	0.0142332956011008	0.00236664588299862	0.376097113963001	0.406351433770409	0.359929224628740
0.161185070279895	0.355541111918894	0.101899114092223	0.162302091051025	0.0768709044509033	0.165140488121629	0.119741446398434	0.245745920161611	0.410082927773269	0.375426298063952	0.231828018966559	0.0384762883437101	0.392461914417954	0.00966207038911016	0.334079480009901	0.483757431457190	0.301352118689567	0.315089191460487	0.239155610639463	0.481625786499372	0.0544061370419604	0.251606830856728	0.0135740586154077	0.118010535019974	0.442125500534423	0.0341004768956225	0.497999092531096	0.230893040159755	0.325274373198464	0.127321351963343	0.0426345984418451	0.199946375802199	0.150546374179241	0.149993611486472	0.0932209998518134	0.370313176090469	0.372630269753722	0.309274641125736	0.0504171117016049	0.479825929454221	0.291609208447940	0.376321160403784	0.495247122889417	0.350082296203060	0.496380189438308	0.117815372763993	0.234681786970069	0.246602078198529	0.0996135033719608	0.0187602380725433
0.440865217015097	0.260467854340351	0.387711642682489	0.474215551441743	0.0545901444374619	0.128435613823861	0.175667933981317	0.398102783807213	0.00485842016415594	0.423786277794128	0.404970377308894	0.0469704409756230	0.0402146117964953	0.191001072016416	0.0798664037240048	0.420779752324160	0.166885629651753	0.0144404114582585	0.466742657344428	0.112874715798099	0.290588598941552	0.435890004235332	0.449475073794030	0.122292605434029	0.173451848716141	0.226644326260014	0.00333413499157809	0.408663079306109	0.350401146458679	0.366178189812524	0.208246779350305	0.192984808671974	0.0915163966886721	0.343896618259604	0.138812009605034	0.391066768490476	0.432982782632160	0.433978814568597	0.284092154486363	0.240841992943933	0.421973908807852	0.489113722299653	0.253111289364686	0.394175809741746	0.0820832913738632	0.439030868885443	0.0668534721585820	0.201842637121326	0.0617515682807567	0.246334448023962
0.303861454584176	0.202777683792927	0.151982251127303	0.317589258705128	0.472415287524964	0.486931202914629	0.293501914703273	0.126911066596077	0.498080557755946	0.0687650673032005	0.0776246223901926	0.0372896328162614	0.227094339180601	0.265544939478723	0.192435457566086	0.483193794387280	0.0539941374154725	0.100879041114398	0.120361082239711	0.135221617816195	0.0121209691137033	0.0747847782391112	0.0776616821056873	0.0769647785242955	0.00473265963104669	0.167076512263020	0.219683652131274	0.418240051823442	0.244263724976855	0.302535827048639	0.417732419101179	0.475774361390193	0.188970878983974	0.385429326667245	0.160298114497647	0.346436994302789	0.337888008296208	0.0532102506995163	0.124408742843533	0.301540026088168	0.108664631367250	0.498695817557759	0.471935127951347	0.0157216859454247	0.263927984245226	0.423588184059056	0.176753584664317	0.114407899019001	0.404742645378115	0.152787380386191
0.126014063057903	0.334198001504218	0.148368924159628	0.375988815535010	0.0859327266861707	0.118112922522727	0.0626158381929438	0.308166939279343	0.454062142711508	0.261458447676225	0.425112208422140	0.356349631557457	0.136963683005168	0.0447844298313550	0.339094722837746	0.422797064673280	0.417883124341931	0.139302840589755	0.182386606145343	0.166801806437320	0.214377050283955	0.259428335254376	0.294958557856520	0.0703525476976463	0.220867798927689	0.117145172232134	0.488712097406226	0.205776997922426	0.236308008555319	0.00449739320285947	0.210298054340599	0.250482732602059	0.325630549822152	0.283360562710518	0.443783679864150	0.0199795257229190	0.0566715583306578	0.0902672766706530	0.370214683386617	0.0864142052410372	0.0150088870199900	0.348032661603352	0.233125082913664	0.475314205780004	0.0864227418736897	0.117973366752882	0.157543896255951	0.212277173000694	0.259304159280298	0.477134184115496
0.101283399351663	0.0474501823555498	0.123914470400561	0.468910464601213	0.00732848431323696	0.480164053966582	0.442845526134352	0.159584262719015	0.139712714631811	0.358843836821456	0.332144786675726	0.441038989036386	0.332461202614176	0.368026245131598	0.0447129908772821	0.179388188171492	0.0608241652503796	0.284079392116358	0.387163762189946	0.0563230113043156	0.351597651904270	0.212550178608171	0.425282077029377	0.179674108984320	0.0352997466583825	0.432887830530556	0.0337593585077864	0.380243280987847	0.322156023398814	0.321806743288654	0.339702912161924	0.402045896820814	0.354643389205369	0.492218399664809	0.346370661747384	0.443207418791246	0.235927375450341	0.118166972198013	0.0261060581858258	0.257821477295921	0.446290929996654	0.142692397293668	0.145592845380853	0.389505974837053	0.103884924256519	0.150861964287483	0.177886788747953	0.462981929099899	0.309786442294416	0.344101825291898
0.148702354938716	0.317113456384617	0.463763651734284	0.310733012702501	0.490564667746903	0.278691181197117	0.377863218466582	0.318222770509816	0.477388306286029	0.425438619879184	0.0472955025908375	0.0343443203460109	0.316830747301246	0.251734156308752	0.394618622701836	0.237851401940998	0.383007416858990	0.339324327615739	0.144722641966626	0.0747934085557285	0.458585889478328	0.484339938869883	0.331553784573829	0.387874720290590	0.253480961345263	0.0308809321996633	0.0818736181154378	0.359152189602413	0.197052653127961	0.424150776986284	0.170944422392943	0.0497017564393605	0.134179553866585	0.182842036699258	0.0560054680483806	0.0250691417984598	0.0101067418394101	0.344780663316386	0.0825137440070302	0.360786665259371	0.0350317252216889	0.435796811851400	0.185650717836231	0.180522666533266	0.225386957330285	0.0183363634172902	0.437066812218235	0.0112401200227021	0.450212483417679	0.0165086459082106
0.0733994125965243	0.357826932554460	0.147241926529955	0.432931723035531	0.406716130280567	0.333279672489015	0.122195747423408	0.219500005480752	0.300236006156688	0.488310866913722	0.152207802193319	0.467172412161376	0.0490352974017937	0.432207776638850	0.245790146677260	0.230628074980707	0.427644085699880	0.479498576063963	0.111276295292879	0.358342655321526	0.0729335392581544	0.0533509970957155	0.105578001769717	0.334657663141308	0.239158473817186	0.0313280648601851	0.0869783947654304	0.412845139530201	0.378973157756670	0.194294442160184	0.462980943589180	0.272393603306837	0.186294637401909	0.0460970679370438	0.0543213560023254	0.394774562071283	0.380630612599768	0.355504357900896	0.126692777323263	0.169751322459579	0.343893308729569	0.0795611046442289	0.319472485587948	0.305625214095569	0.00341773441407278	0.287341225719941	0.477878931693814	0.162457434327564	0.227767018395688	0.0771333253830302
0.193246244108461	0.406108425489590	0.158260153483527	0.196458960030779	0.368339386378916	0.189765316715264	0.382166835841455	0.0816938304216701	0.292443520947719	0.231094685014915	0.224817662739466	0.282536157528910	0.197855326222231	0.104842788553879	0.205921566296993	0.0132243591699129	0.0702515790148152	0.294924128711897	0.0926783964049439	0.431528329603389	0.133249586231915	0.201204931477817	0.388469071530016	0.0741690704563097	0.433857238409894	0.380478460045615	0.298301664013149	0.0161867284973484	0.138706849788066	0.369815586248124	0.0948376328113487	0.350935208262782	0.0314694229591136	0.428949500262339	0.144851407311492	0.302765593837373	0.0922281265866590	0.388352622157355	0.355121068696102	0.196090437573726	0.365212062499757	0.200476311672940	0.186748703044136	0.310474489555945	0.283922321334542	0.168372054383193	0.230690887311212	0.404303268334563	0.0428552211292536	0.0178622057103320
0.267479347509500	0.240155509531136	0.338080523375370	0.432780290400959	0.262085374336439	0.144804661593716	0.00860672056675660	0.389629156632006	0.384231744086581	0.271179660553923	0.267320877714164	0.425054098666314	0.0804272843444661	0.0669841245414799	0.402700873610316	0.0158151881160336	0.0281074759713495	0.363946439893343	0.207005543003010	0.220318142724240	0.322301330763261	0.397751429860844	0.197238587074586	0.337516823700739	0.276221520297682	0.120697762574934	0.0429117660448038	0.147708265896576	0.158511532619417	0.413942638661855	0.378972283006046	0.476574199832882	0.488807259012888	0.0307804182629656	0.474083271611620	0.128768254068429	0.137774753229505	0.0430323464859795	0.378799860161628	0.205958929563791	0.376340354933037	0.0588900561484230	0.333922462945304	0.318373401677196	0.294926751275325	0.241830230228740	0.461402080047490	0.0614125038812495	0.0867356229698181	0.0829623258743407
0.209789327033429	0.143135079328601	0.116016793654089	0.0183441462340775	0.473884593206467	0.138460603557954	0.299304757828152	0.109995632946168	0.283699598839711	0.0121532996390164	0.0916042158540682	0.461830364070270	0.485490936912921	0.435312779865061	0.481801087790927	0.317204751797427	0.169803588852773	0.330447192131816	0.232281105426422	0.472340552455772	0.342588163763127	0.134727229143750	0.381127482003023	0.272977637862755	0.428495112635526	0.296602070753592	0.434527321399447	0.428857575200458	0.228510736431362	0.188470086496686	0.333187547154069	0.277809306505038	0.231338543180215	0.442925200736067	0.290209441007871	0.456307705802678	0.308685712267641	0.277914902306402	0.429887810642200	0.256030885537210	0.0480726786991965	0.428551720252695	0.193659258065093	0.304411632901035	0.453586190828837	0.131987011764070	0.0929035791186784	0.111086630664926	0.0624768032821754	0.317239163630548
0.456992039642914	0.358981904189157	0.322448378254182	0.335681485025378	0.140806973038361	0.223122689085288	0.0469508260361271	0.290657601905810	0.307180015421141	0.408655576099510	5.42711726853051e-06	0.0695965684051293	0.478857902956708	0.320055568619286	0.336605021802094	0.132851772012886	0.0222738260115068	0.456943493393223	0.175811241086904	0.155212000095767	0.367042502003731	0.200593165943438	0.146502927234886	0.184551102830071	0.219043393529498	0.339238872915737	0.241815342030230	0.217422582492777	0.300617830666687	0.413643609738677	0.147709193235514	0.0712925298608583	0.242574813934784	0.281575349070353	0.329016544415974	0.343777858926853	0.135279138412456	0.260469603042053	0.403494120277719	0.386114255119662	0.155769321500299	0.107949463730067	0.400904473329340	0.435714544708146	0.127246403776952	0.419300756997682	0.0135017764902808	0.189564439670015	0.308978519670054	0.319494920217301
0.294255627345162	0.392668836443769	0.387591122056037	0.403344903008087	0.354644262521280	0.213853758768262	0.165988522787124	0.299877729118390	0.265593250549976	0.0755140017883169	0.190456389261059	0.276391648929682	0.195850347741215	0.335570626138967	0.0567029727885837	0.220602291220805	0.320058116990587	0.0535759611205213	0.154625638670810	0.196474636691900	0.110457655357434	0.477527067537151	0.354752342534154	0.134326725369899	0.250233624124133	0.275510288783031	0.393457694957825	0.0943076150047953	0.414804896203652	0.114684223341077	0.269581421786077	0.125070280528819	0.430188060622791	0.324279931159669	0.379116311485863	0.331466700602620	0.400774430788444	0.359175072089067	0.179263280817217	0.480430212808678	0.371003656227550	0.217676752352733	0.284807547346877	0.0461990689712415	0.274606975898605	0.269488977702764	0.424586832999886	0.205315465181028	0.109026918789402	0.393195082566908
0.343579960648761	0.313065283773539	0.349822666237815	0.0557439770425093	0.382011350268464	0.298118993745201	0.177491734915462	0.338491044100220	0.273651379789478	0.207100863348184	0.233931427719603	0.144456049708443	0.211244786143637	0.0792758072139114	0.492914413406449	0.196847644848199	0.396403115227622	0.0428387827786123	0.329400878027932	0.0176268684110172	0.174976780349453	0.483532888784727	0.0663984470353062	0.304339370580808	0.191186651725968	0.269617770504885	0.167698427224270	0.103938285595042	0.471721600485559	0.471067595492759	0.281035348212558	0.0590999418305145	0.217942732322954	0.202269783716057	0.443409596357655	0.0266623068479065	0.233139498987862	0.145506336483262	0.334570606865707	0.0492229600057527	0.481433746263445	0.0876685456831831	0.252744458160285	0.414131429214474	0.286558377834574	0.392432061198608	0.0139342652853237	0.297544992490851	0.306128379416606	0.118416456479503
0.119842385028098	0.274405389634932	0.293938209774906	0.387626173508203	0.369398780860904	0.363123244721810	0.0440826156927175	0.0466444049610332	0.185817923304223	0.299662399484292	0.333387440555765	0.389752981154105	0.428534360219401	0.155403708883317	0.442205029130771	0.312939155379911	0.396680658690709	0.210379673560189	0.122177818843636	0.0169020466738200	0.124874463878076	0.303093180765593	0.190015073569573	0.271101804161240	0.248759775166586	0.487842764061525	0.184438761593560	0.136039644946213	0.163469241565363	0.352954308191498	0.292728629060769	0.177540897618115	0.378692202978097	0.245043471993133	0.193795793231001	0.237504175047234	0.269848529563410	0.150946673702960	0.203678008870358	0.254892490674765	0.275618097483633	0.387425823637541	0.278803480389127	0.495761959400791	0.418931999910394	0.482112724903970	0.394389138298459	0.337283757387344	0.227933300833622	0.00644862234744209
0.0889685644156095	0.172240925847717	0.0697781226723462	0.335644108546617	0.463749584310396	0.0716772916949920	0.175418487072698	0.160706382028137	0.204184916389105	0.467512602597495	0.0407651840737081	0.0738556934428207	0.0494667459740832	0.438373160420020	0.108768367936466	0.330225161811212	0.0971717606955663	0.389871229960254	0.441596652347830	0.0336190354430694	0.441850222317836	0.345344863583511	0.416777215436855	0.432952311041205	0.114702718073813	0.394282578302611	0.169775944708169	0.259023295729352	0.369393176358430	0.0124596040010532	0.177224585793611	0.224393342958930	0.306324058843355	0.155272999085862	0.0246233459000831	0.373790243226951	0.101612140770992	0.0202492007320165	0.0263430710595805	0.396360524067433	0.325151958039061	0.210497866741128	0.0225250295780907	0.388939213486032	0.394000891315541	0.320800774943170	0.271171764260804	0.487768832740134	0.254282358178389	0.0898870280080975
0.213546675561879	0.318738407423352	0.206611930671950	0.0476723570364759	0.330090118913403	0.484568639678153	0.398154629625608	0.0884900590191173	0.425156106009221	0.435282772641135	0.268729357306892	0.186019260570630	0.0889500122060308	0.227860812876557	0.0482315013503338	0.287514210669021	0.0571613369891642	0.497902500511050	0.251604617471751	0.0906585213202201	0.0457632100909103	0.127350544265346	0.299714502534349	0.0838606160403318	0.159743415882921	0.330957902947667	0.0354461191545267	0.384240634505457	0.300380571849845	0.342735854265919	0.346170741837535	0.318462096332132	0.0755075358190306	0.247400194353786	0.139864436257366	0.207560828714775	0.434618006411162	0.145774456313331	0.00429455459755601	0.0728934819956447	0.325553428043433	0.293034699701060	0.419076534483393	0.254281077949876	0.341096008896206	0.425071223503694	0.307561209235302	0.348713323203176	0.376091365674555	0.196522234936512
0.117160982106538	0.115564621426520	0.291875892555633	0.0276188894136837	0.160188981773163	0.0187924768713582	0.201337672536540	0.123809510866188	0.0126725919465284	0.190412102914398	0.224228349205832	0.0452497805560842	0.223063607800533	0.323308811438169	0.0138120154470197	0.370833391309775	0.148854873939758	0.113067842278446	0.470696860949663	0.326525695857973	0.00386895757066219	0.148208243234196	0.268270980677172	0.450077589030161	0.497257342476778	0.329776840603097	0.256835456825747	0.00826382213516841	0.0250677958184958	0.285580377028531	0.0599180583987829	0.320874458858919	0.0123282044552336	0.0561146260925789	0.223826980567724	0.347803450195246	0.460324538516190	0.142902440926837	0.318116183097975	0.259154575802748	0.00345772274974870	0.178480944686658	0.152641437030938	0.209534053517768	0.0647324540431159	0.349665541100308	0.384833363428541	0.431055674479732	0.343263092926359	0.0420370265148310
0.129341942248965	0.340494792901867	0.190647602913999	0.455347134335169	0.186786382069081	0.445553293549687	0.173943400100718	0.0159759887345927	0.181057940907562	0.305058745956619	0.138775570104288	0.123488554010216	0.206388202953693	0.291371817309526	0.452761049723627	0.336650699259634	0.128727649801583	0.374328252544241	0.0167849835530821	0.367121974732962	0.168846614951562	0.0809950022335981	0.499631573485854	0.211414792643094	0.0998152811220524	0.275112261101164	0.398141796468506	0.452237875478673	0.0339785612864978	0.211826751169045	0.478545737491609	0.224417848659780	0.285888087451333	0.252007306661803	0.326987985009490	0.380125280292618	0.288566078568078	0.440793832546296	0.192395441276672	0.275466079694133	0.389763435561974	0.490126727598327	0.318669520844136	0.112732299723548	0.373090997532528	0.351304430423923	0.0204978157465351	0.106817072778607	0.156434803140523	0.145327930195280
0.461222846669727	0.198226144474255	0.387141412437496	0.110021387774861	0.167033835065414	0.0904621330094877	0.400872486472727	0.0116251787333980	0.497917940171722	0.356109010030536	0.145646043596446	0.291855998915350	0.279092951957740	0.474450605624764	0.436833506937578	0.164553252247681	0.485349465234281	0.345347854058602	0.157119772933575	0.178272610631444	0.273138920770928	0.160907194148143	0.252504138154487	0.272538197763485	0.443386722933592	0.0549324301467202	0.136322818802878	0.454106443009770	0.388952754450372	0.199724014907914	0.0241133304466618	0.194047814715161	0.463438964871320	0.400722749508267	0.186239015749149	0.382267644129322	0.148483300165825	0.440519929523037	0.299400414251567	0.154394035397194	0.467299622636071	0.191379574284853	0.450423813027197	0.321822024566625	0.324265285998390	0.171990914036119	0.412707829939033	0.470337901475845	0.148358819379667	0.0690476387951806
0.119646911201601	0.163702244241702	0.438502202995909	0.482317367592976	0.275924714887911	0.405460230504044	0.0873076480210682	0.138713740735589	0.118968512236749	0.443240731511935	0.371527453802717	0.149018914205430	0.142392423442129	0.0776829924908209	0.176872709143294	0.0419071863923500	0.121169433836777	0.344140997685135	0.0915354930605125	0.248964455174963	0.466392068668775	0.158420098912734	0.146753842919853	0.417102738583793	0.450833348558296	0.0411145218239440	0.288134247064797	0.108558455237720	0.264105893996760	0.0766028294700527	0.429873535659523	0.238110060226980	0.400975357796225	0.305294121999076	0.377865259239228	0.276966159820176	0.0134693109503151	0.350784225109876	0.461402501135165	0.299183812733832	0.279775009063941	0.187249978282874	0.349749435469975	0.320816493819878	0.0962173263495226	0.146354314954355	0.410255364010540	0.247814249704408	0.261548983688339	0.285956963258182
0.105024899786415	0.252943504524340	0.311638080248774	0.157961245247298	0.462555661796578	0.306640104708587	0.456253173523046	0.468724195896287	0.0490586145326166	0.309360102478010	0.253054605383634	0.277008254520179	0.221492031837160	0.286639158622089	0.351062158675976	0.463220341605710	0.0387953044732307	0.134231461373903	0.138559747245072	0.255650429988906	0.224408633921689	0.119979718776038	0.0994137549380024	0.379613413082111	0.367062444867098	0.454640689209609	0.350574714926661	0.0987247942881971	0.0630257850891333	0.212507622198791	0.350761239219858	0.446860160190862	0.102773386960503	0.199869419866665	0.000315039108521376	0.202902879092875	0.487462978264385	0.453166147634947	0.430313414393261	0.488689860187377	0.161094772662158	0.109361984465844	0.289700902954611	0.250953133057788	0.0980060200197880	0.00141366527084141	0.195644969984299	0.435903541113220	0.0419599690899970	0.163873201037763
0.0137805648399855	0.165413466819040	0.282949557672987	0.296850453297412	0.0981706408871266	0.137614651624285	0.330142206668179	0.327661119766152	0.181279626811929	0.222302272688594	0.466360082577939	0.344676773728583	0.375012884757268	0.288262239056155	0.357359150002153	0.420879562084159	0.0682664633140979	0.315238653441686	0.125604432472631	0.411334791009593	0.368690108714883	0.0509802809607502	0.106958455737025	0.0358741706558057	0.208294133961626	0.193116748387499	0.214458943805918	0.383927637870542	0.0560794302667203	0.152991527853090	0.0860087486836380	0.381478137474748	0.474772628999633	0.0955955871592039	0.499726351405220	0.149996573288575	0.0328911437639666	0.237783038513344	0.278946197064285	0.267002622795240	0.0387928776289924	0.0915624303720133	0.223770694687940	0.0542045562172569	0.0349216603585748	0.472155907289448	0.214657525792944	0.309146762668286	0.471502639003639	0.0150600175194067
0.298624947908050	0.287490078386644	0.268937093372869	0.364682489422996	0.0427375028688318	0.154360832548632	0.390210919488039	0.162832991396701	0.0832917163290711	0.248656663946643	0.213194145057132	0.177387151385452	0.319865735596010	0.325472049896516	0.301972763078306	0.216339861311482	0.428655934108861	0.101507506213367	0.213597722270257	0.296497552125396	0.208154968021727	0.0352653201118029	0.0495052943523853	0.357490644291333	0.412822927279841	0.117435584244124	0.0381266353805664	0.316900622697254	0.302145250547137	0.242193219987914	0.142591715202570	0.272737323950506	0.394812327026281	0.0426529165298257	0.0267638301444549	0.209298815858711	0.285390625302271	0.188277100690241	0.293450094865155	0.0152216481689090	0.204693548497266	0.164008447221651	0.259817498632595	0.371078227234730	0.297608094150617	0.384826682381998	0.337024660107584	0.367828318649011	0.495235480805098	0.487332210131701
0.435721568854404	0.326292905740185	0.219170510719037	0.332925192879916	0.356464996253136	0.271559695504117	0.493777083335263	0.496660650065850	0.437101228346709	0.261865205662886	0.00536005721126892	0.232163448597878	0.421684386606245	0.202513717923030	0.144254274575349	0.319016871589578	0.365942397421705	0.322908550969016	0.117573401153012	0.0619931203516967	0.331928738342392	0.165362417438231	0.0132180488465428	0.492479099760088	0.312022306161918	0.226194555666324	0.0700375475229249	0.399519842913639	0.470752733386311	0.0610526669468207	0.391435574615293	0.0970430183155299	0.460227331655350	0.199566705701548	0.191716685687068	0.414093952957930	0.0789039766452102	0.458807626407643	0.380086438829566	0.403827185313687	0.456528380715573	0.168295435703155	0.276181233528845	0.174203539253811	0.383156277412470	0.267971588993636	0.0282949513765591	0.222719511916254	0.107231940043208	0.0423524390617587
0.133181439286620	0.342576141933653	0.167346373596954	0.124526005062743	0.388786405724437	0.443204509794126	0.106262947602253	0.307173473406765	0.283965466255807	0.487483428447422	0.471362024720936	0.176995331197983	0.489623364859419	0.456155917879523	0.440569191755863	0.103046601487292	0.355795526907144	0.248085566896618	0.0337726497064834	0.0321415604197237	0.216515833745699	0.325982076202076	0.173278626303664	0.355828563693492	0.494464674583362	0.364529963143546	0.0604309098671242	0.246719234642368	0.194324468122391	0.0671060992530754	0.0660652667037541	0.233814582003376	0.454481371989910	0.382633519316114	0.377635774261519	0.227923852342459	0.424493125382646	0.135692036886019	0.238438040448596	0.281458796027590	0.109713387475986	0.360711355248939	0.305930347195252	0.226714466053597	0.246206007664890	0.433510684828304	0.00688211329414390	0.357836313751675	0.371761287616689	0.464990895481818
0.262468256644909	0.315680107164291	0.416600009077814	0.257939680619015	0.423562734818004	0.154314698270034	0.228380189586302	0.473827230260792	0.425703534789760	0.490983332108305	0.0455842737556055	0.0941659622541382	0.414936483679257	0.485240413236162	0.263192380774292	0.295715270997587	0.267679250628512	0.0747390941653898	0.0934749067388393	0.0714827388066146	0.386076258560370	0.0518926442699786	0.139670145274600	0.407363679412569	0.355024690595370	0.241992417662911	0.0920035184534185	0.00525696132114872	0.150965270990824	0.184232958334784	0.116545226158672	0.0882450733275683	0.385718977456306	0.126498998846943	0.137589822556617	0.435995531230040	0.256149512834923	0.0923729183203064	0.445295514857711	0.245255037614502	0.301979517333407	0.481248082822825	0.429442671694067	0.264624639686510	0.236395353647475	0.326948094915425	0.338414669495032	0.224447158830123	0.368117127096698	0.210821531555230
0.306384472217032	0.0281686998885015	0.136951005311984	0.00595146384030892	0.383838756034562	0.245172580491032	0.418048087266248	0.0772588374073442	0.299283101941387	0.324848133994773	0.0787153016433045	0.110545871987002	0.372035509201527	0.0604907422526476	0.407101132077989	0.264508215643861	0.00878079221949157	0.312398764306655	0.467109678658271	0.203163323897116	0.129361954303148	0.0928637985514724	0.209357904619147	0.483769490800099	0.0107318369205988	0.0281931187465432	0.0867106267327953	0.494426065516070	0.490315989016865	0.152496980550911	0.327108810414316	0.160602897184070	0.217952528747400	0.382925126152280	0.283012851919859	0.207798793903351	0.389231463524385	0.192490823661792	0.243417754469160	0.149539630889441	0.0570088417903687	0.298888375986653	0.242338278126716	0.197352801345491	0.247499687488506	0.0470848030089010	0.164134904852427	0.0960960836947939	0.482535307753570	0.0921480422000973
0.312881046782137	0.0977692712662701	0.267770593634656	0.134207702398461	0.0513601789709096	0.486178311087178	0.0187472199898878	0.0256154898700718	0.0439249748808631	0.147609687479764	0.144245420211755	0.405670044260501	0.0404459788782258	0.208803465146139	0.408870358481612	0.294647127768188	0.453435045248553	0.442033493745123	0.0122510000775279	0.314881649379496	0.454813081206616	0.271168042273494	0.140242877344943	0.112795289271567	0.479390627409889	0.327345972745592	0.402348373738271	0.254480516872639	0.112336513863544	0.0806521551108388	0.326200536687137	0.0597895338137578	0.482006899668237	0.264948736429156	0.247276994071051	0.280609021180563	0.256149932486926	0.231719547055362	0.124553774682300	0.139830652457011	0.246064612155954	0.144471745140600	0.427818070853471	0.0507026225995528	0.435623864925974	0.0499773160705631	0.0939223722063612	0.433239944075057	0.269987500430011	0.383899983978857
0.0199669429546731	0.237753077690605	0.121695163565214	0.396575219934534	0.0117097016876258	0.378500753623492	0.0305703785576845	0.109364036876479	0.312217728514569	0.251460821140851	0.290899930592318	0.475986420810391	0.0647125468118738	0.105438820057948	0.123007314251091	0.251791334943324	0.196568698667096	0.416357933593801	0.0224768328181321	0.350613575798319	0.0447378969202397	0.0662004919822725	0.0920155419342557	0.181841856171982	0.123733572030895	0.0258310367692797	0.342563980153426	0.0574465036507163	0.213493169674165	0.216090990432488	0.216439771186985	0.241837760068530	0.321754758516607	0.432147613715128	0.188574893516530	0.108171164641477	0.286396838372483	0.287499858080757	0.270329657063856	0.150648941203200	0.114372472591645	0.0369671250674353	0.171633173978075	0.235557357809044	0.436245727697865	0.0357371775419076	0.239736309565803	0.107522516773578	0.478803597867098	0.107765112198227
0.484763549723121	0.0715939679561914	0.494748966845520	0.446576899064424	0.362708004726813	0.0989991104339440	0.450394819502351	0.426714156919553	0.107221860625633	0.298205579439262	0.437836463157659	0.433578720585638	0.418491795710297	0.402410001714398	0.173669901277432	0.123608899086456	0.352548787566308	0.341754571008490	0.115627201814582	0.0484474059261653	0.315673893058248	0.277788561800832	0.173190606507239	0.0991234112554978	0.264072296224174	0.137119118358897	0.294125677312423	0.210940418324047	0.300547828291630	0.324908756789747	0.0227621392998357	0.346241496927645	0.0874107974465119	0.146967648760717	0.326841964049501	0.228205534601452	0.215186790900736	0.473005098560367	0.00463184077303230	0.0922715943416634	0.420900925456223	0.224987579550958	0.0140691977228894	0.239228155758317	0.306885378693368	0.0265663688083628	0.0692816541314284	0.00863516897757377	0.187877069643308	0.144296883915262
0.255075433365483	0.341294267505737	0.361484680354384	0.0208479496932754	0.359842316042694	0.495894511756858	0.441239765881739	0.370798740506299	0.442687997132601	0.278383699799825	0.405917590391666	0.292739752434010	0.0943091618229371	0.109889318061390	0.163474188685056	0.258654383642470	0.329891381035640	0.426209541053322	0.0738514854305772	0.302538805835709	0.124605632326061	0.419635038926599	0.367832461767997	0.266357863856135	0.496890147723155	0.324136616960346	0.126371217273540	0.479655546100065	0.0540913821774157	0.449028608677180	0.0162951253833329	0.417036722992248	0.407112934035650	0.134250760223012	0.210183367963299	0.309618408887690	0.357470660107362	0.0516063911279898	0.433875123254460	0.320112611860150	0.315917329819838	0.291878839221789	0.254084308014299	0.465752207867820	0.497605209050307	0.456969357858997	0.150030666162722	0.0127521733870474	0.0979445480243573	0.429162296347886
0.149457676363660	0.338447783753719	0.411306747446914	0.218334263520113	0.124776779598822	0.301704849712801	0.122418151423045	0.395256324334380	0.437194552852715	0.370884042664502	0.0846458486205048	0.456021622177716	0.262257703671644	0.219182165286053	0.0377140039531730	0.497662267535964	0.00622495959653591	0.204610509946400	0.499839162257107	0.0584338686098523	0.0322114361060123	0.209160448982334	0.457251446734422	0.352895954687129	0.161965688138514	0.0190328115192934	0.112719952377782	0.391477839571694	0.256114984587535	0.0844866351237698	0.492554574577106	0.0428883991097358	0.308503831069046	0.327434602253618	0.259816928825041	0.169176412324716	0.0179732183212537	0.264445041053996	0.279735980569451	0.323865364019535	0.258324499829949	0.00484586105822044	0.369625960526931	0.417872117077010	0.386378383417991	0.468964749719686	0.468714620011641	0.474568146872044	0.0622591883645562	0.281675923307210
0.297926120604703	0.444665070139620	0.358111516521442	0.412470928793043	0.227224392150473	0.102767584325588	0.466556938325772	0.207136489000242	0.361789189655357	0.270879160204347	0.239736914830153	0.00526854671202576	0.467184920630879	0.465038139923046	0.142142788515806	0.438378803252583	0.0412412955546922	0.462753202839135	0.385114518621001	0.437542186993848	0.184695089358539	0.0300251528824237	0.0919782386418143	0.394340274047442	0.244265916159771	0.143606121781984	0.333477582380631	0.454087735850939	0.446132130432192	0.356394864759687	0.409923473624019	0.108122177749011	0.255657106676695	0.366869457382461	0.381188973150840	0.401447509892958	0.124223629926545	0.0449617527094958	0.241589329855796	0.162911457074013	0.182427769514063	0.0418669831466165	0.432461853562932	0.354438929526791	0.0308273920080609	0.0554874045519770	0.402414315589539	0.302293825056182	0.411301831162456	0.00115998335235279
0.0264781876486163	0.0829051503211169	0.348717828546355	0.363171479516973	0.167534288766687	0.194860566951364	0.107635991888571	0.262982491962774	0.462895662661892	0.204550543274092	0.141150863994775	0.135975679548060	0.128369080829568	0.0636058744142535	0.282764159812585	0.0745520427070662	0.266487632982085	0.0288545931719215	0.119089995947881	0.456769897982677	0.451383134703538	0.438794594065408	0.257839627218901	0.429729009538488	0.151349946782933	0.132505342206132	0.391596231912670	0.302966552451659	0.385465594112711	0.379471329933442	0.484002102275977	0.330302690198451	0.0693950253102401	0.0214496169725659	0.0142460620685626	0.282793195988603	0.114690536612398	0.250009139002242	0.209683959331797	0.360113373872932	0.306976600909920	0.0746912733353883	0.121473993909736	0.0640303566752468	0.00565148715491670	0.179729107792066	0.276727249920575	0.0793064444186212	0.348916345851577	0.479153936263662
0.352247664396015	0.0281037612436229	0.321737454180649	0.417883768897570	0.228784709509877	0.438794929327340	0.332441963392829	0.0125658362475441	0.306135719417455	0.167581659966753	0.0356406284455431	0.161828440699651	0.453512108787446	0.121929415305399	0.324198632514273	0.350424962970560	0.448182996717379	0.162237495426903	0.475478977877495	0.423949246165120	0.123550483201460	0.180421638149036	0.455478306556742	0.223600439169168	0.289008707435093	0.387437056797774	0.252600519352130	0.280943183249997	0.345343656476615	0.0732319646490574	0.234399539334173	0.401200549526734	0.141563504112638	0.384480826927691	0.230093478879687	0.0696798855444459	0.449901780877891	0.384657500927538	0.130747589302441	0.206978402865989	0.143906724201060	0.352804674874516	0.477206763444784	0.128785867688435	0.250667386502945	0.380788052072136	0.230429998915457	0.395484423104843	0.238143649537460	0.197947594948779
0.0872405626276007	0.393047498760862	0.0649358691927676	0.229908345740597	0.0154398683395703	0.435696282879169	0.450575613543712	0.146498292482256	0.350310622211836	0.103273405243556	0.340159624647017	0.232222812584996	0.436969017185861	0.0945749106228285	0.0842844682844835	0.0506477870399231	0.286817441461154	0.173640943956115	0.284740872381993	0.0856330947162950	0.125992005888747	0.176357388240879	0.269830079631827	0.461429659794616	0.451770541841552	0.0278497184363195	0.137864604152742	0.0324684751331722	0.469793345148464	0.193321197137560	0.0571178407964172	0.165185589449101	0.404569971461161	0.133532450698266	0.347669181394191	0.0136262584327168	0.478907573199027	0.267478062210579	0.301054326233350	0.170584646055423	0.0520236898709495	0.146802876324365	0.200729198715590	0.453400441408787	0.0607006519849106	0.275980914346897	0.277575590282538	0.174871324145570	0.138362999785630	0.170635785575387
0.314358752875643	0.367861042047183	0.183035837239457	0.236676877737103	0.388778488311459	0.404702815067080	0.243992869051809	0.447830413413206	0.455210826438126	0.194033964846601	0.225009054598471	0.373113643062320	0.147291883692253	0.320905352333091	0.241734864066119	0.0978351558784010	0.239090215972795	0.322139293353540	0.0297200843051762	0.166323353665906	0.291290787937242	0.348318458526971	0.246484030683950	0.0224387188187390	0.463426368921271	0.00232685208765066	0.0713812318183803	0.223895660948797	0.111804124045993	0.319243585143788	0.365490767604756	0.382859840721040	0.335867646090687	0.206789154830762	0.375276160404982	0.191569469241372	0.127253489915082	0.218973274541647	0.313757916982165	0.0105692967998678	0.351790820127498	0.0336811653538019	0.0299950510015614	0.130944101942813	0.124007309300008	0.193074810175819	0.139893002045384	0.478620233248278	0.423416154914960	0.487687802034104
0.467378899335742	0.386620379387951	0.311076371409858	0.216988183578863	0.394529552907804	0.385609003621986	0.448116124798821	0.0915689805243917	0.0691327382247251	0.257011835817580	0.0527027006817217	0.480310979338619	0.138508294314957	0.371888625842400	0.0571992189364354	0.172399035299965	0.205346082928026	0.320785720997552	0.291097545476147	0.170910343066786	0.242731631813788	0.165935666787855	0.459116574129128	0.393790872038120	0.00359755636245096	0.403889415186266	0.491185229697388	0.238629278772408	0.0856438523949452	0.240392074161890	0.256269755072958	0.287126707959592	0.260906429518837	0.366749653229173	0.442898273185704	0.375191825704967	0.0127234240809337	0.323484742568952	0.414062908527560	0.191805241376559	0.359352249340475	0.154967024827513	0.387675270343286	0.236460751818844	0.181538986555806	0.0965772014392966	0.413672910187601	0.148173116985268	0.305188909061756	0.294570664239170
0.0639242228190514	0.0834497161761318	0.289482496392805	0.225097937252767	0.0571374561923396	0.0979695419943239	0.208589644476570	0.134898432865063	0.215173806132354	0.101717338077899	0.480988803931055	0.106822725899219	0.238633305167151	0.213081585945832	0.198256159946970	0.351088453746421	0.403762051681652	0.0338944030153893	0.278499466078214	0.0167728891044251	0.441438261344920	0.353522713266491	0.489917149186105	0.354128380395874	0.176275629133345	0.355267589246477	0.494232498016431	0.170744946258050	0.0836766980792820	0.0858384724889583	0.0397856857900599	0.459412384552210	0.369823128737025	0.480258943058431	0.219714060453781	0.328659156965680	0.497513968787742	0.458113971157200	0.437880151885005	0.412880881237330	0.371765583925996	0.442598104046971	0.460256306570968	0.121328554024510	0.498917026574691	0.241963633232231	0.348543419524856	0.406384709341938	0.368190711038146	0.471909351065733
0.337662885487022	0.378102467889559	0.498806964594338	0.0566340823804660	0.376753167230396	0.435232048124862	0.176902323950084	0.345479610683108	0.264592394163660	0.341014717236453	0.304592272105779	0.0995469769722251	0.179529865839703	0.181653771177869	0.0286855153846006	0.145375750794253	0.361197174209161	0.206754330541049	0.00691999588020015	0.231499436280007	0.158321474480126	0.000398434620584476	0.414472675834729	0.0306367153907621	0.0739422572420849	0.230974771660564	0.496138892573664	0.0977120988016069	0.00753741978671230	0.327530794701960	0.0894621821587286	0.465168745484823	0.132724360255327	0.376273578782213	0.371923233621076	0.0745196996031989	0.496512282820446	0.441886809914122	0.481057023130438	0.390858226849487	0.00318039364069306	0.383873777225812	0.442916061176787	0.0326411536818818	0.268096983588731	0.244294103379839	0.353285237163901	0.490844625238207	0.383281502880225	0.342000654407859
0.361498801787929	0.261800113274382	0.490082903874031	0.191991617616987	0.0504176817530981	0.273793144622157	0.432292625531526	0.396829831238803	0.229864562761240	0.0471588123022624	0.108791503365044	0.171474738079144	0.376263022835542	0.306600023035840	0.155574980780030	0.262547577173279	0.206221300982412	0.396865253554109	0.204839830422870	0.282398590254613	0.0581848583534151	0.458569377578706	0.0853929195071976	0.407890896844800	0.0478940713149383	0.306950767153055	0.326435682668119	0.392196040313867	0.184251605763277	0.0134002834372738	0.204537649033079	0.131999361912432	6.40629775348067e-05	0.232439920184391	0.268494868056517	0.0881079237835358	0.466102036954693	0.316296326585792	0.388229489665910	0.0194418264399831	0.151860371266358	0.472256897383054	0.0248027746482892	0.215056271863327	0.488495572396904	0.444230467042180	0.338579350963813	0.402645739518407	0.351739546064200	0.196476322800596
0.0835178006498671	0.469667929410346	0.412789067007184	0.201048248581918	0.00594568978343590	0.345261038122670	0.203844494760849	0.240985773884116	0.0756403467748466	0.353246258044291	0.117961132925215	0.222918117438902	0.154547756247904	0.323331967491246	0.430968019012664	0.309801971690005	0.408399045250386	0.186067186014986	0.126936134533072	0.0157498015736114	0.197612840684095	0.281542824108898	0.0594104323719210	0.131721395759483	0.278144807274461	0.390634861143322	0.168421013203319	0.286096958550077	0.379078990850361	0.380844959731560	0.342555222910904	0.458110362739525	0.0239108257092956	0.0677091570664398	0.392153512423660	0.176110974741529	0.463163722663633	0.0122202708525303	0.405900305895739	0.0569319418736127	0.430044195891021	0.335569770748810	0.262914478761874	0.0438997513108583	0.0195221728751185	0.438254386827605	0.00714300696806786	0.0560357573756735	0.336913014781356	0.248238030398256
0.153152323680847	0.246692315521842	0.459979575575504	0.247728940567351	0.311123816696633	0.127217530895251	0.326343827458336	0.133704595753490	0.171755525315613	0.465476100509060	0.465425709843317	0.252333332579661	0.349450168924398	0.0294560548141714	0.245820779705812	0.195846465030787	0.0239933249993532	0.114572155114125	0.438329808903918	0.155154607779767	0.404753977060633	0.117614248205965	0.452967975742854	0.0226302864263426	0.485796640759973	0.111105213073247	0.300610564432029	0.271097855810125	0.00512645711588694	0.128942747568606	0.310871125440578	0.330713936966034	0.368183398379845	0.155587461084070	0.213364664458624	0.112020745476859	0.445104430099623	0.370862676529912	0.0991155778114275	0.313068932677867	0.364097330653986	0.166731600226518	0.352820814914902	0.0708374002890371	0.458243548335872	0.142962214141283	0.318616096582241	0.155134765923551	0.451314299549612	0.278458471791165
0.110150647910128	0.294200765717745	0.311367406317256	0.296728326115141	0.484790446595590	0.335688826402399	0.424044587586358	0.102294521284930	0.250988995386225	0.473081718199370	0.0874650949671038	0.215407329325880	0.251038623087565	0.0593631676793268	0.385067766956520	0.446226940370950	0.0944936862568864	0.460947404585007	0.372158276099211	0.464760456680815	0.291330887711423	0.391779285399835	0.190708192144843	0.347480523145966	0.475871249031910	0.479338979343993	0.0983450393048083	0.0546997977736842	0.105726134846624	0.188044034365950	0.478019997502394	0.405042651698331	0.0904275375382700	0.254692978873098	0.144996722718911	0.220779868921868	0.304477785431887	0.318662089483170	0.288832616138697	0.455005028805259	0.203564865304028	0.274579420220188	0.189861769086875	0.467874725520592	0.492130371971433	0.109210331267656	0.0512545837916232	0.159863242902962	0.471668301345899	0.396051318403215
0.154025533313944	0.277076101164276	0.464596075203038	0.0735335318810472	0.163248701505785	0.449659053654463	0.0409799028404552	0.442577861075469	0.164048019330878	0.304812809471441	0.245995902834305	0.388384186048431	0.102342000470702	0.469392323723948	0.126007126596916	0.474473452716362	0.463944296926682	0.354862352351682	0.125289988503599	0.401397339605947	0.433929975832080	0.426713171559942	0.132207498382814	0.147584697598289	0.0351358179899350	0.0800463084199953	0.101191885200374	0.385297976876569	0.382206730489806	0.188913600155310	0.0595043253539396	0.262389754171515	0.231377863786900	0.397867306934655	0.427540986880418	0.322818332663843	0.435173947806375	0.0695839000437414	0.386591989546602	0.0938576873587461	0.188869025753083	0.00617108272518746	0.233008708082148	0.0825772814896633	0.409087312542738	0.354066686952573	0.282231340999988	0.258675574522489	0.0583636717581228	0.258686565618723
0.252620247509571	0.337371439665945	0.252142702412833	0.125992205024663	0.252674163451222	0.254216909240195	0.361714928024362	0.204913080543165	0.379590059677934	0.467136994659781	0.202524171714932	0.443379708112799	0.366184052440340	0.0391584713236785	0.321868157277816	0.00486531428193154	0.478377225970200	0.302477533503803	0.275932920496511	0.241263134544029	0.351692949596450	0.212496691547872	0.492933575019072	0.421987030033829	0.308098443854594	0.447704112147305	0.359596509465050	0.352946950113934	0.451261653774538	0.116209729861041	0.219887727374005	0.141182983252284	0.213620584368308	0.00538284105532877	0.0195768815077961	0.201173135970853	0.224890271705528	0.171478956704571	0.352423228978238	0.158949846723715	0.387942525217469	0.229461542643177	0.143195665058235	0.225756315310131	0.175510225353662	0.272992698794716	0.296315803970469	0.467836709298402	0.493266775554510	0.283720494590771
0.263309201179838	0.191332294085889	0.472908386350265	0.371604083861604	0.0553675206932893	0.494707124910624	0.189815508033078	0.227598883356798	0.420183767040188	0.208061034075216	0.364853194943614	0.352089006690155	0.146412914386796	0.291579992760174	0.263577532072741	0.0914076575256477	0.230152719051146	0.0474002465859318	0.406172307309025	0.0863570650255199	0.167889869019631	0.376778658278636	0.166791984117635	0.343033798543097	0.114842847560906	0.0601455323789054	0.438851798011913	0.0706812946665822	0.0892570216930818	0.215678563410687	0.444877070492683	0.159950492076083	0.246135796762684	0.150096235576057	0.00261369153083152	0.493665522686404	0.296613012505499	0.317684059232695	0.230875889604922	0.106967966671274	0.168360394489621	0.412829188856876	0.352543091225227	0.0656217184912351	0.261067542439811	0.0957231397938823	0.318350659798428	0.439164810048826	0.284635509136941	0.159304485824572
0.0758586259047179	0.162984084532322	0.464684017991444	0.435643702632670	0.477739087667563	0.213801246519852	0.110641823132195	0.0440395155014331	0.487286998931982	0.129727000569583	0.399495680180528	0.194585337460792	0.267338233128437	0.276357932151017	0.209460273207666	0.207492993079655	0.463466873008209	0.153322139316200	0.320695924966217	0.331191675091170	0.437396232915307	0.253050062108143	0.212649181118928	0.341601288275985	0.0117509658339801	0.0840426307263090	0.416029523302034	0.117390552576870	0.0951845963603777	0.173429087782011	0.0564791637537148	0.319308372934719	0.0861090187030309	0.274026854735660	0.486426678938275	0.354144090034217	0.136313271683783	0.417159314235453	0.128868785451603	0.00774035628121916	0.268207815155034	0.171315567293045	0.122775357473535	0.0261829177886133	0.479686069072356	0.253642155267418	0.402925621913250	0.427848856034336	0.244756096357783	0.129365722848508
0.227118302563497	0.252755002353952	0.372219478531146	0.305601359673997	0.181671632932372	0.121481236484472	0.0367955555279717	0.118503680878980	0.0938821339916907	0.0235900398922957	0.332320696165935	0.209048933114497	0.0871299611145859	0.180955306661399	0.180044862542739	0.344497716769504	0.346749132674136	0.217811957340497	0.275982628972785	0.0757965717180483	0.111332215078202	0.415173276597395	0.204953478799073	0.407878020517846	0.0863967335389346	0.0692577274695256	0.00439599721691863	0.134382844542735	0.340835680543930	0.216864330174130	0.250640904258200	0.145781575608174	0.350512273346801	0.289402730218834	0.0990432432253126	0.00953544783261306	0.324871212996827	0.485213590591340	0.184551174818619	0.307634605188156	0.0229349315936264	0.307406187157732	0.201927106887281	0.0252810471965363	0.0992938162003401	0.366507778826164	0.0932236041397384	0.149425092142022	0.162718032249670	0.320405747978765
0.0580456266011394	0.201872836792149	0.177115676743667	0.0442809390715447	0.131222861511386	0.423368374978822	0.142844759769127	0.245597500027755	0.00282206222565756	0.0895581433730576	0.144029236683550	0.175947105147865	0.139036779251505	0.0250414943327140	0.294501279929906	0.0768274996830999	0.163365941901808	0.156857259126749	0.342156203866462	0.488385618343100	0.302703394929460	0.259888090358808	0.272429376737773	0.320934236400486	0.0467114355444698	0.227967772390258	0.165875573518788	0.361175054012633	0.333275768648838	0.332227074368315	0.286009670698422	0.329690382988874	0.283761550686410	0.275163589444562	0.237181994879991	0.455212811725820	0.466337021376896	0.485951521266098	0.219234574771400	0.0333713234395592	0.304612914049539	0.000753229903913966	0.431160047235965	0.467505189164451	0.184848622086275	0.456634846057086	0.310909537529135	0.167449040375174	0.0712936366585275	0.0922922243685022
0.119993116984322	0.397375136326113	0.229853250462994	0.404846878824480	0.00444773744847671	0.203395903513585	0.433808809924473	0.107228304060636	0.487168886086637	0.267723129081928	0.259835781597013	0.306482081285424	0.262177308701865	0.124740419994811	0.228415748528432	0.256818969125873	0.305632244323805	0.441358484038126	0.0655021467829959	0.211025878129836	0.331473420139831	0.241644589545525	0.0726637253803696	0.262524127318660	0.437018710903056	0.165372719704552	0.132720807214567	0.266402073950346	0.287239232067320	0.164862229966109	0.423332570582127	0.139546636397765	0.133686607282196	0.0366365530939462	0.0278206210669686	0.00557390951284470	0.0146772739148026	0.414203963935359	0.102481607012185	0.495186869912129	0.0901374603388034	0.153651966060456	0.275617287676877	0.421923827334277	0.0994918101608877	0.348130527247039	0.247845363816165	0.353281788867982	0.497504026409463	0.175468819443699
0.126371846295222	0.436388690554014	0.0698196096156561	0.00865996446025291	0.0879227672962292	0.249596194372756	0.403303149021861	0.210696709135764	0.371747212895860	0.444541600893943	0.312356562786371	0.337833962809410	0.340461981277220	0.340961450177711	0.219562525392914	0.458629693412814	0.457923897467524	0.140583591250869	0.373114408854325	0.0217007010691755	0.224448882674814	0.462548464670206	0.346213015779126	0.473054006170228	0.347898524077821	0.360429449784803	0.365728148822615	0.404336519563221	0.242504891464372	0.0683368028094319	0.488421379174048	0.112408443630352	0.316405920958126	0.216351482076429	0.322388482786387	0.385643826024592	0.0814419123482556	0.0290193226443273	0.146009740134414	0.364185716984452	0.170629294380161	0.478940467161247	0.425815886487265	0.152286398957063	0.361005791248434	0.0528273091666229	0.306707558352507	0.288296926481617	0.0238062808192194	0.0770595378185419
0.210921313656123	0.384320169141749	0.362848876386040	0.153384936951775	0.272025809454982	0.334200641240335	0.160416076714165	0.357865255490389	0.317920659459112	0.460390497304620	0.426920382609548	0.171031402417568	0.0284603378080811	0.409373225373694	0.00102903809819860	0.363456003484479	0.00481267875561575	0.304315201888676	0.0246107060746525	0.163822673275518	0.0235497513285151	0.312456141895085	0.0494531070415933	0.0195826113993631	0.392505173153765	0.176362607001262	0.291147827584757	0.358056814890966	0.0621507309669908	0.220690516590334	0.155787148979468	0.389326378342297	0.0301718431604673	0.411367786018141	0.0401420299210281	0.0909657369916421	0.495168251529083	0.391275528888507	0.435700581689263	0.350575832328371	0.494147294225352	0.190881310376038	0.222196060647801	0.0595764544394457	0.287127834003969	0.441322503802057	0.195469741234144	0.229400571019470	0.361787103544961	0.0898280951567126
0.468012892458639	0.303107214548455	0.315102878225755	0.182550103888159	0.0449773220209923	0.320408405609220	0.169086766817669	0.0198370943515070	0.358543603435212	0.291644841216005	0.243117044388033	0.0195518865201867	0.430506141274307	0.299675555036681	0.204966008508035	0.357361914744030	0.229118825730760	0.291323786695313	0.133016045103994	0.0221017917525448	0.0983783725988701	0.0442332467495639	0.472056324996684	0.373934054646669	0.0265870018418672	0.469293910038851	0.121143664837499	0.0844975778339338	0.140271118302147	0.149216637553791	0.186180467931500	0.281135200970614	0.0238671676166326	0.151684368164165	0.232096742363455	0.347366084875062	0.354760111215831	0.194141422310983	0.497574210083414	0.178633179497767	0.280720899513423	0.452436050382539	0.295099325656721	0.114680892654006	0.0692279307400106	0.277724361627333	0.121743265074171	0.0261128031419596	0.148768267029105	0.144256030454918
0.172643768947957	0.0789472363058403	0.361272680724744	0.327153487108451	0.112674201384166	0.404741412526031	0.424207343732836	0.485593089065376	0.434874909575322	0.192868078344114	0.298866400011918	0.456846566489384	0.218961799781794	0.300994193484895	0.283952383875043	0.105032495280965	0.00800620186104423	0.395221753921865	0.0653633186272694	0.136197877668113	0.0717393161024125	0.449228210726835	0.0489396221154199	0.246545511172178	0.428775269804743	0.0706677294924891	0.0486239525504872	0.100894740987184	0.0670436389025044	0.278837447597481	0.435574017131089	0.372179160060826	0.302635667669630	0.0401539786368298	0.421986077971321	0.119117386578183	0.192769463507799	0.132093580492293	0.0638392305477541	0.165605578813081	0.245110327776413	0.399348887678258	0.0831234131958267	0.466532631580931	0.184576623169389	0.244413648619118	0.115250684537825	0.0983316544355155	0.182175609671222	0.193773689599308
0.490807634334295	0.208900022495455	0.0324190040851874	0.0985216903486719	0.137385136397371	0.310901049051910	0.401591604859949	0.263093366900245	0.0171849897665148	0.127640171594790	0.160705875398975	0.111133638753029	0.426114849207482	0.280121295803421	0.370954561568820	0.476202459119990	0.164568604156044	0.489574090238058	0.397978851651949	0.0244662862622124	0.00728091291521826	0.0431568535791035	0.287455644171320	0.245749377228792	0.436900594980265	0.341579735866472	0.177001883689505	0.109893719073999	0.0620424034528317	0.429411111778657	0.195493219410463	0.0710534921127249	0.00884606343760391	0.449245001791750	0.0619991092515876	0.432433566391819	0.470031017742897	0.0942332817045023	0.411603392861357	0.131189350541122	0.387162570553079	0.231931421881181	0.214866295970767	0.242262674641714	0.298212233468596	0.0991943522988479	0.413819800968885	0.201153781629625	0.461575793666545	0.223983371243284
0.167993704500763	0.00187313133408007	0.00862210962335114	0.0166108289059886	0.229107657108468	0.478887406303930	0.302234572490660	0.393580086068809	0.0837543082877388	0.272636969918743	0.0696403658479545	0.139022930143936	0.398005030075411	0.365271723006596	0.370663792262912	0.275075452728539	0.408283053261678	0.0351541816936090	0.295053337055002	0.0709886910302339	0.0481506889611527	0.435461760095190	0.144322947533368	0.160756069904351	0.285354897881097	0.393740832069567	0.0957063971602900	0.326895016130421	0.144369357887255	0.151958912199343	0.402694678750047	0.345085291893102	0.123658882509957	0.209567847814780	0.423717618231445	0.161424052094203	0.367886149957264	0.0612368464489081	0.147116581327872	0.298766056204196	0.0688592068902379	0.0650190811596634	0.201000354442305	0.189023330278881	0.413645021527718	0.118451911512912	0.357535932032614	0.380014234020667	0.103184319797935	0.00435458712719211
0.0532672498343724	0.369284150137402	0.465655112824495	0.241977746888421	0.0624026525406166	0.246715267017413	0.366135551180337	0.0840536400123055	0.186821354402238	0.327546698122928	0.280218584099170	0.266101954719840	0.472997368616517	0.244768484098552	0.190128877183735	0.207076386476912	0.404877397489854	0.0996175880726977	0.469851348042971	0.0972330738673527	0.462970527986400	0.0812805933675215	0.421410902860095	0.320526608097781	0.300542876986436	0.352157972650240	0.393180799248855	0.140993595279960	0.282298409820850	0.308149877341076	0.344703222012082	0.116078007057694	0.235691021578891	0.331129645516280	0.280003851867915	0.331232228912169	0.215886241443089	0.444610797279519	0.202621569670815	0.0960510393271986	0.123056402396038	0.219346393346033	0.365227722233690	0.393452527739966	0.104224001538166	0.0217425080755502	0.178924009562160	0.0972475480939184	0.237686352860750	0.166442495787057
0.234698136577506	0.398458056242285	0.268093734994523	0.0531849293530842	0.100086547872363	0.492181147969124	0.378300604492336	0.407034050545509	0.437686809574191	0.0166889984380479	0.191253129286756	0.309128819835459	0.489746912325573	0.472928101354107	0.385934011257838	0.256756780592791	0.0456270184554046	0.344715577239631	0.0565316081326256	0.413299515044818	0.0243598166371444	0.330291819140673	0.499169194247664	0.291969196866385	0.197208217294851	0.230433233037141	0.462102774164770	0.0899460526288778	0.0668572562353835	0.451946883103409	0.478278438166538	0.0806963312691237	0.136406347064044	0.148706373906062	0.457749263659210	0.484254967611639	0.402392323306062	0.154530258187280	0.281255480623986	0.205859828938032	0.359684134729052	0.456149266158404	0.0314246753659482	0.141899568827043	0.422119923106034	0.389256823574761	0.498746297820415	0.207516991838084	0.110143020574518	0.404663566879142
0.190594368483732	0.436517903114502	0.00353463315291463	0.403456617920588	0.119962243817072	0.0772407704107772	0.455963018875751	0.484499935109935	0.339107725587443	0.267332408661430	0.355954682761191	0.438726724690881	0.381462929679865	0.440038055324119	0.128701354126651	0.333751573256543	0.247544621940276	0.0808788953895480	0.399580716730293	0.184714723289741	0.320352060438375	0.0921228815886971	0.0103827968670306	0.432432742978915	0.208097231379940	0.124362902067639	0.490623529237844	0.0610356455250213	0.0198177372615201	0.434628928339220	0.0378709264230664	0.403696058313350	0.242357040976232	0.263004346608829	0.00713094260229763	0.220352556023136	0.197493104515399	0.0397227019607586	0.114996215797692	0.0102822009803494	0.273667994319253	0.0172555714235950	0.468056472578854	0.188441142746772	0.451889476938697	0.213598028063209	0.270657582016686	0.196143288073958	0.0510987638781663	0.390878539024191
0.229247160431637	0.235837670552255	0.298456929736123	0.134242040971650	0.282042495009125	0.380128373205058	0.438039473111851	0.108478363639924	0.103124753795009	0.284096612029799	0.0768863024836026	0.0957270969202823	0.177601095158605	0.217634968366577	0.0653874145282970	0.0312867056636044	0.462195755146998	0.344527811976849	0.0393735657498228	0.493190784657194	0.274854147912435	0.259483122265879	0.230361814851230	0.240181578401998	0.423087157440622	0.0601941544921441	0.308585763391064	0.292902488811253	0.473987391676648	0.222693871095518	0.288605934870120	0.238880068992463	0.337239432544165	0.437905914518878	0.475718782749981	0.387150712475876	0.132358232255533	0.378586364105184	0.198926367603887	0.273987603351962	0.0977450376458037	0.187844275000780	0.235450224422671	0.443815489771795	0.256750012273295	0.492887376399663	0.413928148960667	0.330954802747707	0.140685883100334	0.485425082466228
0.393787930473543	0.141079126613104	0.0906683676925705	0.486954474031527	0.418686061004324	0.0492077078471771	0.0470628262252384	0.366929496956858	0.364357900431222	0.243211229703033	0.0309029877984428	0.344464716658757	0.0961350301745451	0.236290098958118	0.0181097142051740	0.0113832945960222	0.202377850802386	0.182278292718701	0.338428879187773	0.147047469063976	0.339002184810426	0.171304780536749	0.208243867641348	0.364661996331235	0.470822522965873	0.103504904402662	0.191213626159236	0.482215059791849	0.411844777689499	0.499363595955810	0.182529683637698	0.281642001413390	0.187044284180055	0.248128583382462	0.335238709915344	0.496686231596429	0.141683640874034	0.348287692382057	0.170881546987015	0.148756645470043	0.00185206421518191	0.259890963893629	0.455638438054781	0.163503994312956	0.321859782541616	0.0495960688697257	0.321575778200639	0.342824637492325	0.362323450076856	0.359057013621544
0.0615338353846261	0.178966233123155	0.0602172173533607	0.0199394414262191	0.138558028905527	0.202334594355410	0.246200538863249	0.311463816856550	0.412052075096980	0.413148275705719	0.389313048510428	0.0719635650555085	0.369532567150027	0.118101632482704	0.360757078782170	0.141572124129845	0.451661594134538	0.0284309780897698	0.0922125646157063	0.424391296143315	0.371603333314076	0.103689583410465	0.00551883832775707	0.491729398240507	0.247786750132321	0.0963716874012231	0.426179882057932	0.280783030565971	0.0268564489547401	0.459551680324908	0.104577494403441	0.360582337951519	0.120786086659587	0.0139317778957316	0.0354842420353568	0.384404552702415	0.105458291731410	0.479427785691325	0.277719837817432	0.337028420694535	0.184940718986380	0.367206893166366	0.0467305139380076	0.335627203378570	0.340554260246306	0.490804530622259	0.443241091385427	0.363654603549280	0.383057145325787	0.255873116932576
0.142494622512976	0.219824723221561	0.181672446044737	0.339838890958041	0.405731544568021	0.394371519894109	0.463693310200232	0.291443614924695	0.443662772865187	0.384494728801799	0.294349434370870	0.496357592594709	0.0150224270256565	0.281824169215040	0.323633764998559	0.375694364658335	0.148429761912571	0.477376515467234	0.482369134787803	0.435232644151786	0.221213928313716	0.214773097301181	0.470369979610778	0.371535758856458	0.493123547561875	0.319069102085034	0.225500081020650	0.147078070606619	0.480570310794034	0.241154342339130	0.285913469365191	0.488611318535383	0.217043876937405	0.377293846818353	0.398191088577005	0.427227159540496	0.231407879954949	0.293025629180793	0.328489911979421	0.225996489914552	0.490018256954538	0.323859584003414	0.306499558211998	0.128836545543081	0.417202173725878	0.117018660714976	0.324156141127691	0.409342913556616	0.0851716422995534	0.206007341326882
0.212700130846608	0.360578834660357	0.473663372329786	0.268864109066175	0.389455663687198	0.226534102560741	0.0590027351555324	0.441453719572281	0.181603629416178	0.327450939531463	0.260830681012084	0.109763312865020	0.382272901820168	0.403101907479718	0.417084838315204	0.319610189275242	0.224660543935604	0.268071314166741	0.161832740065645	0.361100981448081	0.115022614754492	0.157446634801774	0.246048209377070	0.166705107435689	0.258977138344639	0.437738339861610	0.280407500330803	0.0477272911336784	0.487085896143078	0.266033752329732	0.0391009294817905	0.116715550648146	0.361993177962830	0.320429856628002	0.176305576936653	0.168860802326292	0.0759027288840115	0.494287479564791	0.337621865211197	0.175894405243099	0.432940505178701	0.274163138303263	0.275985924476839	0.492957287966812	0.405119793535111	0.292078408320436	0.275683198849421	0.0536982158844553	0.269153562545870	0.432999337157086
0.326165920591923	0.361459536946780	0.352913923806955	0.160961173563533	0.260048375559174	0.00935878829977854	0.0266300113483593	0.483705777443465	0.138317739323070	0.482810636506285	0.416952991384064	0.202641834247876	0.0460390799648492	0.250433580599586	0.253436052321712	0.0322699469265177	0.299521882990296	0.356439103262508	0.0876389387131865	0.206150371873266	0.349670776097786	0.393377397355050	0.237123679394453	0.414228543137284	0.0852474560434903	0.292478552829222	0.0630400612364386	0.233819429156858	0.0742608817380404	0.180156762975700	0.372874912421914	0.293285927606076	0.470547503152864	0.119887604903589	0.0137402349174313	0.426720863063168	0.0877337327165165	0.118006163796001	0.364438767326709	0.398817056020000	0.100309884127626	0.474686528307136	0.317134935138515	0.277858038542119	0.304053665560437	0.137028647845097	0.124493244475487	0.419926126056912	0.486863815488406	0.462803981873816
0.252966182628314	0.259626429038410	0.222865258733730	0.0318717080708070	0.199050822012556	0.425964863900996	0.436200831697569	0.272893066155578	0.0703038243481343	0.163416298095218	0.0796679294980480	0.409556301854192	0.241841719332168	0.385050296789504	0.101364794185730	0.146053891735469	0.0139701331073083	0.385550172032621	0.398212260976332	0.464223391926732	0.315468733440195	0.0440755296887575	0.0215867606041831	0.0709274581782732	0.330296220459023	0.358374244947669	0.109558865936503	0.124317562148796	0.0561273901808161	0.435704368099621	0.450597647399504	0.107395477654690	0.212468051938668	0.306543959424399	0.0286413339384896	0.345893467962340	0.0893196685676829	0.165210705825505	0.269342787339067	0.0402401715441283	0.0299940559080870	0.379637803514283	0.404225320474775	0.267135168063810	0.307688904512656	0.438034606030606	0.00339355112212658	0.349327109684203	0.00540556348997368	0.222925397869907
0.177127898263875	0.492376248979934	0.0441486259330721	0.363537518591199	0.488111122641340	0.0760599933466216	0.354893254836615	0.0759060335096484	0.275972346821351	0.356209026260915	0.180751266848309	0.428707570399037	0.246229335400120	0.434344610037340	0.365940854022255	0.0521719650436465	0.346924713892865	0.198496978169012	0.435570600436325	0.128210071402732	0.499984176960444	0.221672869308180	0.339140028808021	0.463698920799557	0.0452585265779082	0.0679338236746507	0.306275130001110	0.132172891142067	0.419858902113129	0.455954372328495	0.406995747675674	0.101708823526004	0.0221285621021594	0.322341980480566	0.260473459592594	0.271491049953804	0.420979867981628	0.0662004428975268	0.235361600136329	0.0606218090293220	0.351740054880447	0.425033782891376	0.0241288317465676	0.390518964021250	0.345052865540230	0.263920569047403	0.349478511277364	0.432459673911576	0.485516464003319	0.0400951926966592
0.0427910460287266	0.255981750627078	0.452736527940610	0.362040433197005	0.0273140236100397	0.136269148491071	0.0719821957224980	0.316577977182726	0.132243536795732	0.300654770606026	0.422114273905820	0.0476823613348005	0.0349080599707059	0.493152024666425	0.189153502182487	0.292121963801221	0.257224905623639	0.0687272579743677	0.0305001521643599	0.406850958471708	0.468809765641592	0.175106431911463	0.360036107593011	0.254676371548499	0.264976028504389	0.472848279182100	0.192401163503357	0.272626734256511	0.247872675219333	0.300493311545749	0.360610116035900	0.315589465559271	0.000114624720084111	0.175997214524967	0.330571624952005	0.491797174571683	0.451641227941163	0.246133838413909	0.432168896010083	0.342561082230023	0.490674191793404	0.313460363087738	0.427067959197036	0.137606439123860	0.123203368151547	0.490434566335127	0.304838900086908	0.307808545420351	0.377867004756920	0.0271143012712451
0.324407041721684	0.257523140121699	0.0208642304577378	0.169086188304562	0.132093832381514	0.00312487844371323	0.286963134597106	0.369163544805613	0.0372814817065822	0.448459689657117	0.335830391120887	0.137332334152450	0.478141568898274	0.225342867519266	0.445054865343656	0.205002983882220	0.120257427053165	0.105774621391331	0.461735149912606	0.453733185699973	0.133613840001487	0.480185326630242	0.148216634062424	0.329822837922984	0.0195838388242545	0.293639949808485	0.408142900297583	0.229617085358510	0.177066503984267	0.388546076591881	0.0290988021773425	0.0427013954426979	0.474126766644365	0.329588467484727	0.350993557893665	0.337700274244372	0.177521958658470	0.0516039756061875	0.328090877150998	0.299539435349916	0.118502490283732	0.288492212731723	0.00791798909387764	0.205474147173539	0.346396597780869	0.201235597732803	0.468838926646237	0.497979987757753	0.118274185343974	0.0314305900701541
0.458045789909849	0.451211967636198	0.0973273658344142	0.265535490660965	0.428226399354501	0.493218555986490	0.115376982702235	0.116184543012158	0.395016746126773	0.318449392006461	0.351349982265882	0.276088906993953	0.445659002242778	0.316785810813293	0.212898034911673	0.388824324253673	0.140501104864143	0.219464372564432	0.386101171835662	0.129885136850254	0.0728366601929613	0.477549020502982	0.455943656496555	0.472608488877408	0.492536607612465	0.0185542362958560	0.237812140634734	0.342071061939453	0.330470398621984	0.0641725395687018	0.0898734683365364	0.131717345298486	0.358329012713598	0.131443615526747	0.105273559503143	0.137906409863220	0.244470611785660	0.202419234741623	0.151187017266010	0.168073735153986	0.154782257021212	0.0656489465982252	0.489752297188215	0.361724807052662	0.271687837615715	0.478358036051031	0.271883658812429	0.0901302061262835	0.256926659647678	0.433001436427040
0.188841623781802	0.0272845170020254	0.429743564147757	0.270456192546978	0.282829515903001	0.313630836798139	0.167347606404973	0.275536110228252	0.277789872984350	0.430449792425300	0.246690543008964	0.126082930110986	0.164497822264981	0.304323482696798	0.456551292605661	0.0761312577445104	0.129544948487477	0.175242795278267	0.191615979051937	0.0864272416900653	0.0139494545184867	0.296784187825947	0.386077335633472	0.402209601860140	0.0781221169087706	0.259650255594088	0.0905064895362560	0.483768182770151	0.109814059051820	0.343241848977827	0.460171977978511	0.181641026508590	0.158619794306406	0.261999861702443	0.0552093244446184	0.419600129415225	0.219341469533098	0.461547207859406	0.207606455047791	0.225343071543648	0.362029272040663	0.482227544610362	0.0489486782039852	0.0192317355894296	0.0870319926019383	0.0575570823708116	0.233028454163436	0.195765920763759	0.342215640450110	0.406314587943694
0.204690983067997	0.0580174079813308	0.209905497132679	0.115764282373802	0.385144409667931	0.453727430650069	0.267631815895184	0.0899682444293586	0.00969313200854521	0.0718869643339767	0.0200267366016859	0.319790271479373	0.443753420272481	0.195667138886909	0.314303588515464	0.0685767664011401	0.490396165591862	0.427362688717723	0.324385249128952	0.429689688409827	0.246580287356641	0.363651504181223	0.352019012705299	0.146927461524689	0.277509471191362	0.102065561073512	0.149755637620960	0.471203858517584	0.145430902877993	0.284284123576969	0.457922807343942	0.0577997040842677	0.211124877957778	0.0786345053810107	0.211971284184845	0.00562746591066199	0.0251775308427185	0.00952968211940236	0.467521473776668	0.393836798600963	0.00515421133088911	0.499441994548956	0.0302232857834109	0.490638669625429	0.455832585963828	0.160244172057132	0.0673591957810412	0.296799287529902	0.348224275945475	0.357579071391479
0.470197010430289	0.472516400796329	0.158263253972493	0.128779385466628	0.0131594140485514	0.0494301590433155	0.466853902651237	0.0227341860872199	0.212633863616568	0.00662059026530426	0.245097467594407	0.288339054434695	0.0418037416907437	0.163360727951896	0.468560718690791	0.163086332003852	0.499419764011401	0.498859703313072	0.0318342129667600	0.0673338702617211	0.159153526744896	0.126766609139050	0.375805165952289	0.271486110674265	0.0344570433767504	0.197872917224806	0.264510215579790	0.446802105876762	0.000611685410280893	0.0805236492909877	0.431334214755017	0.161244314220278	0.379143211896075	0.204406604579940	0.101070061629400	0.489545028237662	0.183536861171522	0.150536120205545	0.288521098908074	0.0613113833318969	0.460101774434744	0.283355233568479	0.207817215204622	0.184188040166539	0.229836448601535	0.488838671190144	0.193927429111441	0.197321781181631	0.132572232425362	0.274782139049094
0.382553394561272	0.451071843388935	0.0329222218358514	0.492396860180313	0.469604824282105	0.213695858826801	0.0528968187167117	0.446445546328856	0.0627450632397579	0.128003705106648	0.238501840779860	0.190232510778989	0.276610198452874	0.140296707779009	0.0664256003758016	0.0530383509999775	0.153893804084460	0.120666213734431	0.466241571538445	0.417487718955343	0.115853500388284	0.134682294243292	0.325618840579285	0.294776607368388	0.258522327617284	0.0895507293860027	0.479350814258868	0.354631255079013	0.00582991468191596	0.399670776400248	0.205456424585040	0.172191647132848	0.0776521790231264	0.205639157214310	0.0892230422325623	0.262682115118071	0.106117189997583	0.301437223062995	0.387906413725635	0.222509096338152	0.420486253409469	0.00734076031524567	0.247709919070031	0.460749093478100	0.261794807319321	0.349542080969830	0.122449926053469	0.252994910701097	0.372650225384573	0.249641010182286
0.421197041494006	0.474384824750838	0.00452358366759981	0.215227669698544	0.170907281952217	0.444454815000227	0.288790237694395	0.0968554777323565	0.226602499188361	0.250442736355371	0.203697062114705	0.254745139666567	0.462252342739622	0.425407678750512	0.182533696093342	0.473947191047197	0.482797399670315	0.0679451895193544	0.0521243445321102	0.0558031699364117	0.440460251793219	0.173813844502298	0.140072608840543	0.388354297757142	0.192949273384496	0.334430840063647	0.337639421791121	0.452198780483946	0.453194840122649	0.258127896149124	0.316477363959917	0.457711672048413	0.479734520793897	0.404975674497152	0.131934183617945	0.183457463368659	0.0798302585448142	0.381328077383188	0.416210758065476	0.00840673723373508	0.311532252980379	0.102834264179385	0.298894905965863	0.221213337735473	0.153715080853603	0.223114397499172	0.115279406974459	0.0136342508184883	0.284206875987637	0.0931432600129070
0.476345573517683	0.156962670548527	0.0332027214086540	0.366583457716408	0.153497692987303	0.400712328789926	0.384490948412761	0.289755321638573	0.122815576594748	0.331054275111572	0.115726531060242	0.450677569850346	0.148634091667675	0.0574479008518017	0.343241778353120	0.478392448773350	0.279884418716194	0.248695305186049	0.120853904685503	0.0336911066784959	0.354807727279157	0.0776106726666015	0.0429721307998184	0.274987354961486	0.240288665078660	0.0352586331970451	0.329659413773768	0.338247111318198	0.468849134854046	0.276396718007310	0.322762310854416	0.0367634540935574	0.361702935352530	0.114950690146135	0.124038736566554	0.139199777966266	0.267959766921125	0.457367325944600	0.0820985195362335	0.151347471151960	0.481902028784862	0.458161328369769	0.499545850997552	0.232761344132792	0.421355870998555	0.0751719396525018	0.499497785547210	0.436780296478139	0.165701251170538	0.390575340614641
0.290313894172941	0.153079466372992	0.317924743515747	0.182603620626562	0.154143047193772	0.00276193624408760	0.390529042062521	0.242754283366802	0.122423708934135	0.289775066407723	0.236342702780559	0.343274383247854	0.356820555694729	0.0681189268484654	0.498918633413874	0.0572912106581029	0.164075378525693	0.0193408735648725	0.184646792151767	0.172726061698829	0.330193444538329	0.0873179370919330	0.00107904682942434	0.444686631893083	0.296038634827754	0.481120684056506	0.259459632296442	0.201646582783172	0.131340820535258	0.302454505893375	0.0845797832122933	0.421923290497470	0.181411306234945	0.206025755500334	0.154203489814220	0.0621188930307997	0.107336912414766	0.311780317975056	0.446544319602136	0.352531053260843	0.297925348463524	0.154718560248913	0.195614199450570	0.208797502848679	0.122474951557041	0.392613807705986	0.0413864029716710	0.389537937870684	0.170565261661195	0.0772994569035916
0.0698765146278205	0.0249040180641630	0.0753843660749555	0.0123804574982872	0.402020149144904	0.0811034561896794	0.188851355573802	0.00573712319923941	0.399443165992144	0.0525384704817689	0.00466852438540311	0.377979447062247	0.275463535537103	0.355368364953959	0.116193466605096	0.414566322988005	0.203546365034670	0.207776999720876	0.0494868954712732	0.225276933174691	0.0491504441633887	0.255974319979292	0.0349969114441823	0.143285340945256	0.301305043954528	0.399177063525777	0.320562758099409	0.155761918332974	0.251352050423251	0.255952815641370	0.214056211618533	0.416946842486768	0.0651066135318466	0.372246126300486	0.397245766312286	0.287961651893830	0.129467514550255	0.367819966062398	0.190165603405606	0.0281917014015235	0.468875089957745	0.347789470051083	0.0620794482575116	0.425287659612969	0.396352301819346	0.0293366976847446	0.320276483290421	0.104373255545093	0.144373951953264	0.143668230579715
0.166370145781130	0.422594932712136	0.214402932028116	0.102858203585712	0.130588607452505	0.0236293955063886	0.324634101551580	0.341507397378562	0.341348534132323	0.330375740222911	0.247173418950086	0.373428176382379	0.102912578987725	0.426062492885011	0.187620599751574	0.0485444591064391	0.122850863951117	0.490188657453152	0.246905366636063	0.303394672580341	0.167001548895490	0.468307245352386	0.345715524249770	0.378636544229624	0.276818687505017	0.0956655867247741	0.489676479076302	0.250671468913675	0.0547815708498413	0.410663543774673	0.248319533471066	0.170311609255194	0.0694749293272589	0.0237548037431493	0.301367185253646	0.420419427307129	0.227147526186881	0.188811844223323	0.390221827763278	0.305640565308387	0.412003570572620	0.131761955678959	0.349330998030297	0.268732389196560	0.0422100441996658	0.469950154526709	0.436749528977641	0.134829891376117	0.336553373360261	0.105627867653609
0.225931260870375	0.195580372800463	0.236808885700438	0.494997897518736	0.235806165974842	0.447275224764372	0.335932644601277	0.0117060497157069	0.226530822156073	0.0763697387561289	0.434145329760639	0.240825232561041	0.375929623852410	0.256147894963788	0.354410671672431	0.229783413552743	0.345845114064173	0.394761664335318	0.0623603700595663	0.364405801123343	0.0567145053557639	0.418727278398046	0.406184634119795	0.202284445204091	0.126507985336783	0.0721019859134505	0.218859875157704	0.391091138778073	0.331145482009169	0.490692090871353	0.120011896721811	0.0384597141875681	0.267973713929354	0.216512406246316	0.463014795639077	0.348887763720096	0.172280816606934	0.202029452230644	0.103927790925533	0.450817317299663	0.482737340916981	0.238905007038224	0.136325129663598	0.425462213411989	0.417557642780846	0.108907007988428	0.434636099799436	0.0974338003067111	0.0113682417873837	0.305585513627539
0.325934354575513	0.352449559999465	0.336065389067876	0.199165533298142	0.385780096921858	0.0210554566789526	0.114419297100269	0.0887570670392725	0.0123983945272715	0.00905299699975887	0.179139128008128	0.240717426462087	0.0547376168579735	0.220017636061255	0.0266233810635211	0.298891232184469	0.383400142509059	0.297848971000276	0.373573762368645	0.0651149465320451	0.116433684748677	0.00529806500747354	0.244285968205441	0.115958540826059	0.487341041036372	0.0856089186405266	0.390800810862019	0.126049397651718	0.0903927966624860	0.0834460777521484	0.449517214019340	0.161823954942508	0.218221313635773	0.330729249403133	0.243215363403780	0.331903767844912	0.0560782118456064	0.182199077773885	0.301122157040537	0.133685414991037	0.390017306687229	0.285617318304223	0.128285902165319	0.482733293044625	0.196397713495987	0.172125166999922	0.130663474652140	0.274348069107499	0.204148540076033	0.286428108763165
0.205912891723431	0.487736782965886	0.120493656945342	0.179749070569680	0.472406737367007	0.157465436246369	0.243626527293971	0.0575154027057197	0.203238256248973	0.154017313424811	0.443025337758942	0.445221828743090	0.0291288147574691	0.449627254317231	0.285598345423140	0.108294895040799	0.467961452856360	0.179465492676231	0.461243535487362	0.134141029887072	0.234364340898032	0.425900219575777	0.0281309456213962	0.357859876215884	0.0529445699448038	0.283903399942046	0.268701089109660	0.0336853839539991	0.397890523762069	0.0860182166375663	0.0881245784294541	0.428953350138455	0.0522817677763351	0.000825313640796521	0.0667175523522452	0.0806934573010590	0.327021563769353	0.291460606322320	0.236276004954826	0.468453508439597	0.453625258396136	0.373277072905366	0.290306686728288	0.161572482858896	0.283067439645384	0.253889602909160	0.284387575873205	0.294267305301760	0.00132008037420234	0.403366257658783
0.106024256062842	0.427236799314280	0.330663458836630	0.0420176411862554	0.135790931109965	0.274746816050224	0.431851464244782	0.423895429791004	0.275306716197248	0.324693396161213	0.410821130293515	0.392950060194318	0.132511304106846	0.187233628637789	0.238127120212868	0.410224742373531	0.254918616753576	0.389202879194041	0.0678831241049270	0.0870377670107034	0.457888912770533	0.0199916666117028	0.221839643433288	0.484271272728746	0.390286157642764	0.243822042110084	0.236562394601611	0.418196339307343	0.453569327439998	0.359433291795828	0.324549422326685	0.141457709634875	0.484603165894011	0.277784532726264	0.437139235533853	0.185563269730446	0.239784128410241	0.292563000159377	0.366972359683226	0.162079951473070	0.211493097967247	0.185498386048774	0.0181879320660643	0.246930919796618	0.0521224521356381	0.346122776219581	0.230769488884033	0.377795353103609	0.435631630261444	0.251478487023066
0.276780100497471	0.246941239202779	0.179875654757776	0.0604952170718928	0.112731653723284	0.399887392726145	0.324649753690932	0.207929336959272	0.0258557094352027	0.118642162258695	0.447443520536934	0.434131727868204	0.287961205524606	0.351825705162746	0.426445451892483	0.202740474677836	0.278715581374111	0.231928262829047	0.0984004288256991	0.143943415555731	0.140359802048845	0.203334933669878	0.148235201933473	0.0342923280511370	0.317208381264527	0.378100600014138	0.0380889453463013	0.488633787794018	0.385368736068100	0.415313148892081	0.210125237829899	0.0273250792420453	0.0165858334894464	0.456760137649453	0.127473468909510	0.356417019312252	0.00384573306277641	0.339446936588760	0.218197882930727	0.412302282778037	0.266658363232256	0.0746935694500136	0.321717078686714	0.403032422815401	0.0813667008836297	0.188790881277592	0.407266170326890	0.0970041472671017	0.115760833748321	0.136851172545962
0.476545579223103	0.227762596262699	0.0271144341889043	0.269153854278354	0.346921630679260	0.251456087764248	0.338839182624547	0.0865424798019870	0.0624985012296478	0.139114030919442	0.349073517390658	0.451261280106617	0.479956795010099	0.112265638078199	0.176695623116844	0.216572504483237	0.437841810982475	0.336930513904295	0.204381700596425	0.409411470770098	0.416990746070953	0.321134960888888	0.000212771205629791	0.452009724887829	0.0810650713494683	0.417454503458763	0.159474389934156	0.287091413226818	0.461399548563642	0.257723414208331	0.490322765649487	0.327474051956279	0.251303673393838	0.374815530031954	0.463396200010442	0.468525252593408	0.110722396785858	0.175360294875821	0.0339587994932100	0.261409963182859	0.366190997465354	0.218719002870845	0.0874110150714887	0.00740906756697585	0.426109862215527	0.113458136232308	0.266097972534695	0.403076358181847	0.305243075595619	0.0591038961278601
0.229567908766541	0.247093947565416	0.195820238031045	0.456822614019625	0.310542380451915	0.314588509944265	0.210522759730612	0.0222722132350833	0.286615331448908	0.103350940792725	0.0915928536208491	0.286716402072001	0.171460360707307	0.0779708140435281	0.0829760073536704	0.485047742813353	0.198701502837734	0.319830188443378	0.395010047212189	0.469816310326600	0.192742734455946	0.252381332174164	0.494260685081673	0.353733229154345	0.490930398838611	0.265005159790075	0.349942743008384	0.143431446186582	0.261342748478551	0.183431339338562	0.390756285957380	0.241983535937168	0.420050620727464	0.0902878613218361	0.151088523156219	0.322154020718573	0.378889656432399	0.487136245624746	0.146001258300757	0.371791522616480	0.0488225359660502	0.153480478315974	0.448496813420860	0.152620504228353	0.141034381039429	0.424280858221662	0.0200593088553082	0.416271465585980	0.238293711114813	0.0464677252430449
0.334887205616218	0.159806682543453	0.124916510465092	0.132039238401373	0.108446517788541	0.436525647278596	0.398592558554130	0.439868991047661	0.143331891760706	0.311334259490307	0.108552977420344	0.460018412294627	0.236578932438967	0.0179011123931551	0.264762237546539	0.225780582721419	0.443715464538436	0.443033867926323	0.270129742437488	0.199811113313367	0.344534182144646	0.364121534160072	0.437327650634998	0.379147960978747	0.390675660591141	0.442141706406776	0.479306782144063	0.212547350424497	0.0944180256157705	0.322469269757857	0.339138022362680	0.254860002955083	0.455633704392892	0.186336420811204	0.267457294072369	0.169334006568290	0.457005545362162	0.111257560904234	0.208596441122322	0.142664907417048	0.340402208158729	0.00743697453838266	0.398489109803689	0.0345741127557457	0.482569785382466	0.0363073998727849	0.0617093971819743	0.0266997426424705	0.0667499980112354	0.384517410225171
0.250831091195806	0.0297731174785703	0.451674303410556	0.469595266184309	0.326207608784309	0.0354300384767381	0.404104572974883	0.0677466151284011	0.283116101700995	0.0986943994055353	0.209501030152653	0.426445441898191	0.337890954424643	0.374142540200682	0.171923337523965	0.344087993104459	0.249980701639397	0.465696653492582	0.0906051023706705	0.187564505318123	0.0357291805205671	0.320015618333281	0.0713085732182482	0.0859632976419422	0.243226317041246	0.426914229608024	0.409647579424189	0.244363536509864	0.378678098167412	0.364316329258110	0.121601667200653	0.395718242472557	0.166965478858500	0.367443245259129	0.200941115211631	0.337677074888410	0.369166922821052	0.224973724325162	0.192531044828240	0.304399632249808	0.329345018364315	0.0673399683106373	0.102508253206386	0.419009144984316	0.00216688489356609	0.285339477523339	0.181172893205192	0.469957665660425	0.453258317360167	0.470212751420043
0.388140298126471	0.381360380495992	0.0245266736589742	0.290808947375278	0.325192214132492	0.252516284638200	0.209449489427183	0.166321965212234	0.0757691445194764	0.123813876488362	0.350188751034128	0.447423277723160	0.121872721754262	0.294214146489111	0.217005936544969	0.478354084785991	0.292422159753947	0.0789449542146566	0.138487172847531	0.449669422576849	0.171459023157975	0.0168945134619270	0.425283254718372	0.126975137886586	0.152809238998625	0.0803900282006830	0.378744995226429	0.396257865681267	0.486215215902875	0.125647215355688	0.376617632134617	0.261589800154410	0.212183273512837	0.166103932104775	0.389697443536394	0.0534667168431075	0.0637721179408299	0.163640697400601	0.369301003621190	0.0935590412681134	0.336344494572190	0.279766414882971	0.0968437928452104	0.350304716180963	0.480471957264424	0.0337532646352531	0.200895299357251	0.0549036096380694	0.0162510898114280	0.0452105463421900
0.412242366939254	0.306631726973725	0.0125369463165614	0.265744483442842	0.121262478545720	0.0391382416508161	0.0628484466621478	0.435219482159494	0.212158691649050	0.324413483609538	0.179778832930162	0.351756629835201	0.236658633447314	0.336740553752846	0.0338942356569651	0.0992318603560676	0.453362105829466	0.244101238902694	0.120388065494793	0.473656276851566	0.345273060739427	0.384324403100869	0.221891966505039	0.224021016231491	0.0334541357066847	0.213410561627507	0.231724701452053	0.423296299273260	0.325919565120440	0.0955458115333766	0.414144505228311	0.181075391150875	0.494746357193432	0.241787138994249	0.430252355224231	0.0142372792343184	0.263882908212069	0.359015374987638	0.320127513257780	0.118059641757211	0.264112450875959	0.225692945260293	0.202036960139379	0.102883898793222	0.478341149807483	0.0927423906584783	0.0588204226850042	0.135844805823250	0.268184910125175	0.399521006566624
0.218472633311872	0.222613872169564	0.495711093445451	0.303821791182961	0.285901007279643	0.374082754923322	0.0658523565118388	0.181590066218773	0.310976452484874	0.257738152183945	0.369254350686533	0.217531712691496	0.247957902143761	0.0190679902041363	0.0363789741886209	0.0611746688186200	0.392374607417343	0.206901597313397	0.244432022377507	0.446231386855105	0.173941940035656	0.490679618633160	0.452437722285912	0.424785502568445	0.277693804844718	0.340433357008318	0.271470546234974	0.431433646215853	0.407082222262900	0.0958833856481098	0.445460295479744	0.0553834936332013	0.212647922781336	0.428413846194805	0.330303114949431	0.0833908255432035	0.333992932079358	0.484949971743867	0.286914378227544	0.492737526560691	0.0208805316802571	0.0254146131021918	0.374653489030867	0.243221282125836	0.132735636094436	0.162174473248696	0.293309639496965	0.0682523860810163	0.400095585798892	0.497872236360277
0.0971886325583843	0.227329766318949	0.428577637607499	0.391511627259583	0.214493459784578	0.140633522698590	0.440965328121002	0.147948651466882	0.0826575130147528	0.175217812450562	0.425270855113967	0.289136427544714	0.0134200377974336	0.260772441946971	0.0730086290747324	0.231528592043693	0.00317210125163708	0.287014437542563	0.213723546689770	0.117176244983757	0.0905887991536492	0.497282358532833	0.463698584408230	0.410788419489173	0.0158894494300101	0.0903391498429474	0.469976478981092	0.443178889309404	0.0952611119492771	0.232895282746174	0.0480970244039963	0.494178402283650	0.280020639758931	0.0655668239524657	0.446727517108122	0.387560293475808	0.499887729124713	0.215377917364689	0.410493034075568	0.328014612800886	0.196725519390156	0.00419489292186265	0.489960280035223	0.467752139888906	0.336825268996274	0.126603301925372	0.00603127257914582	0.195595202024867	0.148005007401413	0.200136420979189
0.186438039866152	0.169453925158709	0.236927715913246	0.116174827667686	0.140794126357191	0.00638953554367466	0.120276884043761	0.319610727972675	0.382898421417331	0.289804218290664	0.294546319631587	0.384906743241450	0.127500199881666	0.349977170609255	0.00593028472166496	0.297135431778714	0.463291272147168	0.147762529555356	0.118712098833825	0.0673949795041087	0.343359432516000	0.296841215213265	0.234767228597644	0.325922743917950	0.209273003373795	0.209606570340127	0.292360490669009	0.156015652190341	0.482586884570116	0.355550739206050	0.298525121108930	0.197772322118375	0.454880180529209	0.448285181875714	0.496618349267245	0.447929436769408	0.152035875990810	0.387076714813911	0.186703409445147	0.155942914983902	0.0574578432865988	0.259187527302177	0.456622969621046	0.0425874678173158	0.300482093472128	0.0610806273334840	0.325972105251170	0.177577597523680	0.377924188240206	0.439883199405670
0.0254739774570600	0.184064938652606	0.357243559166526	0.00918856342152968	0.0907317000873819	0.275095970306503	0.246945776130082	0.220602566105016	0.0231457071776224	0.467344022125536	0.204428877557574	0.295276960107621	0.444018366180568	0.285903990106784	0.308084955540950	0.185970424751982	0.130041085273463	0.127163472676336	0.230151531748389	0.00145851649056089	0.107386491289171	0.265134241787025	0.356677464077458	0.468098008448613	0.126984327545199	0.430124810669059	0.159564292540339	0.0404684014961866	0.328532346979641	0.373749546181933	0.102001820006746	0.284035624298779	0.112493863236352	0.333924382079224	0.392487935209129	0.412550530144825	0.451554526526965	0.425766133532839	0.118899823315937	0.0947030513109550	0.0324435951240827	0.241022281523273	0.302730537286084	0.314406872932177	0.304868241204676	0.342540902191435	0.292333289365592	0.316117125153639	0.00564495702965673	0.370003763485950
0.0189074563512922	0.155154150672052	0.429163666677477	0.406836365162137	0.268350333522245	0.398906628603232	0.329802088655089	0.283355053079276	0.329186330533499	0.247836704800095	0.157531987653469	0.258138335687132	0.469134735285530	0.179863654648930	0.311307084301488	0.110247052648128	0.277623008720272	0.398670132247713	0.384146156747558	0.112508222873223	0.0198632928654949	0.397538861411898	0.0490199058366384	0.121071203643787	0.0152290834659329	0.352617398591053	0.461830208870070	0.0557868122179269	0.202397378786903	0.415285721842784	0.262101725868931	0.0533837663759530	0.383882241323178	0.463312697615502	0.369677770288021	0.0772421539539268	0.343869135901958	0.402571769388308	0.495980921610800	0.0729620277207101	0.0660555794133262	0.0106825800549197	0.384925130320785	0.359886912299773	0.167879174823361	0.463049570330216	0.417730932091483	0.0997312421426758	0.279717954344433	0.175979147779096
0.286648033845683	0.169184165802196	0.100136744661561	0.0425442194514742	0.485707219814978	0.411657344002802	0.0550888348782931	0.137833087210641	0.471404232692166	0.105662736811848	0.0997035646670453	0.242192138391102	0.162400857559433	0.165431598792672	0.276299639486885	0.329325421182137	0.332751769872619	0.262858126072434	0.479565420039796	0.193464065240231	0.439443984821168	0.311788130525553	0.257206372293437	0.207455378293432	0.250211597955447	0.496226965498687	0.429510081067166	0.482828893555040	0.201040881174710	0.467917134265309	0.427083097175876	0.483503191985210	0.434507154823436	0.111522259310513	0.352932530078565	0.436841022959668	0.0971549276789412	0.202321823956412	0.483500191348704	0.378444484222398	0.0557167855501735	0.321158607438829	0.321005062208356	0.426420765901659	0.0494474608601979	0.232884466246932	0.384072346194116	0.252456179539123	0.141527973509353	0.410019000510532
0.211957965265941	0.474303755081479	0.173387478120817	0.349947117110386	0.494180917417244	0.208510418853525	0.383097623694612	0.274321986529703	0.174046394559313	0.186675801342101	0.417486847283968	0.447154443559844	0.00403050147289846	0.321105482986519	0.167376284068534	0.497007442219352	0.131849951763560	0.182821904877184	0.0504332615561706	0.0251514584028577	0.102031314068637	0.169252367315209	0.347417006157613	0.375757794835597	0.389623958599258	0.283781434308912	0.278601157671330	0.291717055567457	0.400769190262262	0.116632476057188	0.0520959453760569	0.238481205458827	0.150056595464941	0.392871407576732	0.222824944371924	0.188994288795276	0.143923647261262	0.131554471471497	0.493019564048778	0.263633396923967	0.0109739316546553	0.212817088125474	0.302316149060086	0.478965047225544	0.342933193072051	0.410885313451167	0.291669579433962	0.284470128607987	0.193221776448725	0.166880207670660
0.344219385562851	0.398706613436865	0.0930433364845645	0.200206366490215	0.147620013992766	0.242686836653454	0.361595105733502	0.469909002635795	0.277831025134355	0.276121719780153	0.107066721778435	0.0385051385086790	0.0982654786303185	0.370825564065023	0.181881235863721	0.318904475294488	0.197070361566584	0.384199642673332	0.149229202254934	0.387166351482352	0.246727335806138	0.194676574396195	0.421993439327548	0.140705513618874	0.222896058488931	0.260695947628146	0.388403934394119	0.230769546176772	0.137988728465887	0.124443373969157	0.359381313220543	0.244201774040575	0.349322861165706	0.0264519720788430	0.123597214124696	0.329213137907619	0.331689731452816	0.113274874480010	0.0441713684557838	0.272542139144308	0.0665087990762290	0.102297994523771	0.0791665076337944	0.177298444876937	0.314291641329653	0.112856506200806	0.186629556625889	0.173719616109203	0.190296552334849	0.111327453140992
0.0638113592654811	0.217018665589399	0.311636444984268	0.167502512955484	0.330283622985330	0.489076286635036	0.164463110678831	0.357378095543718	0.473144355874653	0.0134685655218232	0.0535929936097925	0.182625913502386	0.237263214308169	0.0937457976272874	0.370611474898539	0.400163149531529	0.361898081778088	0.111704738889826	0.282246313845731	0.497467344951840	0.232221955292931	0.0213482517642409	0.407843026433851	0.320933854028853	0.384428881230420	0.218505232370229	0.209947879202203	0.351336861245636	0.401627948252233	0.234708994994128	0.468633428440614	0.347943261294227	0.144352722730404	0.374810366877076	0.297489598180989	0.367840975193705	0.435539516022870	0.314148201317787	0.460444991510995	0.476682889254473	0.246546490010121	0.152415497592298	0.101565265212035	0.426666327537283	0.131188022496302	0.189895801874544	0.410165057501940	0.0746639012303405	0.159896876437688	0.258328430299629
0.374516446937371	0.168626505179660	0.295784291504232	0.264375676840847	0.287833548747674	0.385083434037270	0.222153704835242	0.491967287901937	0.113002836067138	0.107394421940433	0.434375640898217	0.435598232258914	0.113041075303136	0.171075063317379	0.381654794202538	0.379360724966905	0.338443507112906	0.151225930440071	0.425780553831357	0.347541214047015	0.299769606925997	0.265508282182892	0.0715049824253305	0.111350952027095	0.346583106093046	0.154411663424896	0.107780848118260	0.0996270203110091	0.330027413302736	0.366205294534300	0.240926595514629	0.139621598086356	0.133649803906799	0.492577432124911	0.00590405832175289	0.192460264131480	0.354124385223751	0.314284964229637	0.387590697357883	0.0403442678351985	0.00646218335464227	0.340301736931722	0.193379513688936	0.483479548236842	0.462738803902030	0.272419046733010	0.00528375761753708	0.0964616817780320	0.172696770471692	0.457222054820237
0.178391336829954	0.386862539716895	0.00142057143414248	0.327559793557720	0.363440878240874	0.174391426258035	0.423513770999581	0.432317149840491	0.273776839014367	0.311386713527566	0.293315458663391	0.414364661828482	0.249381609761869	0.352474069461047	0.310019177992102	0.225942247947022	0.367896860517050	0.412185214310200	0.0798877374804707	0.381370604842001	0.290937999171152	0.316150636908464	0.379170644716987	0.122936552974080	0.290987791794445	0.464147171841312	0.451441656505070	0.336076588484484	0.489896245110337	0.149003828551007	0.261834248792585	0.196596478742809	0.166104815823085	0.281282214151599	0.185789658959181	0.340518570760593	0.317372546350566	0.268403673621743	0.116524676330204	0.229588594611339	0.0656764724472770	0.0862449666695039	0.320164537188899	0.0411752297143242	0.373313748239212	0.260690926259989	0.0642252211717358	0.479893175686624	0.0700776703387946	0.114675294140410
0.187231104423871	0.325056347918646	0.195537389192168	0.389446079638336	0.197149767515219	0.392946160173791	0.166587298720586	0.244710793856629	0.250370594946183	0.494960680146343	0.0192804794244422	0.496116587598772	0.187258674402540	0.232104384130882	0.200722966517002	0.198487682678980	0.248461344158039	0.161083091326099	0.434796006815948	0.302105286406982	0.257038949109849	0.0346254835339191	0.361071864010569	0.165535825438547	0.425479307581369	0.00110618515445943	0.250868281360559	0.331439277129732	0.0310583270827755	0.114603686687329	0.370038582142023	0.240257313475972	0.0668122790955345	0.343616014554815	0.131421276242476	0.249666504310202	0.153310621375195	0.0218232028260630	0.417374015451814	0.253607987287591	0.385905441726577	0.114072977140070	0.303449108174859	0.182198896592744	0.473889451012808	0.344274027933267	0.178044155208400	0.112556378209905	0.214627654358529	0.389134232211847
0.392005990214333	0.240846463072419	0.455440048144543	0.206906050467162	0.290204614607465	0.286535208842504	0.173100186354271	0.165581906700599	0.0793510910590466	0.170071638736451	0.00310865181481201	0.283350818563925	0.265670100121288	0.367775892291972	0.362424066587891	0.249850375968677	0.327101873241880	0.472396538582332	0.129522364038797	0.198395624826918	0.375777680027978	0.361387218821982	0.414646535939364	0.109171680172371	0.459809732717227	0.348949597357269	0.231342274214915	0.206080462302685	0.281747790967932	0.208875893798424	0.203427767810520	0.382389893452813	0.280691998441130	0.00907358043342765	0.0418499753508328	0.464688484432492	0.273570559919415	0.253228499701732	0.294941113231689	0.436331997849748	0.105862066932985	0.0571619981850532	0.425951937012133	0.332595973800919	0.139262143982338	0.0272344877550691	0.462462522251648	0.217229670639964	0.265493143346113	0.406813998904175
0.246516578261732	0.0477122879543192	0.190423374910091	0.288582222403694	0.238749551228607	0.420385898257506	0.187808049492998	0.0284512247057822	0.342399436238453	0.366672108462263	0.333703503420936	0.267128480131311	0.386424298469298	0.0344543170863993	0.325526890752578	0.381153974198310	0.455486107166187	0.170814884464931	0.400510662638614	0.271533799068663	0.0495011366039551	0.190673174524272	0.120227949452845	0.0389023366115212	0.411023075629660	0.370594927196520	0.407001656105631	0.0575725085523095	0.0580031511317434	0.103574063909766	0.0259176350022293	0.0171932967856763	0.0769989517338595	0.00955227391362912	0.239581065749040	0.121030927743967	0.378137968280777	0.420843418746197	0.313796442534947	0.0952021178612068	0.265680607220367	0.0964159175330501	0.145872941137791	0.309548519578611	0.402110026966745	0.389998477925632	0.389205508357293	0.0506512536505390	0.306032442540533	0.0462546368308453
0.173423439875380	0.444036148707485	0.136911753676297	0.480245058770434	0.313347890595434	0.0710692917767116	0.146949146856476	0.210722396832781	0.288696032303277	0.317425558784266	0.237274090707681	0.283778782805932	0.376926450920713	0.285288019480335	0.274007868452077	0.221906824706214	0.236701756557315	0.0617404895990033	0.0192999378284817	0.193097335919798	0.163387725793798	0.491566992421536	0.246594083431224	0.492762545277652	0.234155314545973	0.327339099302703	0.127637286109803	0.251415737682537	0.351155625010564	0.396784788715828	0.319581953863726	0.303153690020125	0.106293769992858	0.261011819085709	0.259354558777579	0.0979314753970940	0.406350130748321	0.146186307862227	0.0853470137237560	0.243361473101410	0.196725893335294	0.248209398091783	0.0692214111646191	0.0112291788728865	0.404596170572710	0.331699879682724	0.404794624614147	0.370105782910245	0.362206810600767	0.251016632867545
0.180641471391930	0.206488300510695	0.185257516149252	0.330172473296203	0.0108191746079743	0.348281388298049	0.372741801560607	0.0180989507243296	0.151563699787649	0.0950491286952857	0.193781863536827	0.116768515461298	0.128329903097430	0.435852380285909	0.177218347398466	0.0674537226848020	0.0774725445650360	0.102047211267904	0.389687993540659	0.254562830192076	0.140543810511682	0.284717411497419	0.0143439258953659	0.438355872657861	0.374648297723806	0.128752022225900	0.460967368851358	0.260160908112415	0.0340703238371063	0.0687299577733802	0.326950358077650	0.362917186763342	0.292441843583674	0.0278176870178897	0.395862828723211	0.256653168547500	0.238653504398008	0.375450497975672	0.0873572258833614	0.409854477175591	0.0130291023772936	0.283455243733604	0.328890205483986	0.418271986734427	0.167839696922420	0.159289762182448	0.374128144906056	0.341571212814222	0.383734893728857	0.474574001601557
0.361889795652802	0.212723105169971	0.283435250418806	0.282531849954771	0.112671592445187	0.0348676205081306	0.475815861893904	0.0541873021385270	0.267327192699048	0.354393952916174	0.366827158310106	0.433198432264353	0.228870666123253	0.354807757761452	0.298197379093305	0.0677692353983205	0.476230697923458	0.210518164502234	0.478049838967670	0.457675780186395	0.463320451882731	0.0557781580936239	0.412971520336600	0.485063901181858	0.172746476961803	0.194512482931211	0.291231626417218	0.370128562391607	0.311121483772723	0.138745166075377	0.110195109156373	0.447510382626351	0.369493140684605	0.222566095862200	0.454249624091819	0.252893801538709	0.479446857503897	0.477053561155766	0.0248284006417879	0.00517866000403089	0.289428558696060	0.216444442346063	0.371150082318946	0.423920303231591	0.347208521497159	0.409231542369732	0.0570957664454470	0.451424611847897	0.0129262188949656	0.0578141980242266
0.494390002060807	0.0653088149582190	0.463004237812162	0.307571542827111	0.302866787595518	0.434015754530024	0.452953039026529	0.193364690740812	0.262419687620157	0.415009537286546	0.226896467298461	0.423720041304182	0.245074734723487	0.196270043588595	0.133904101363484	0.261302677971218	0.182400366578966	0.205550348140401	0.397605081654349	0.0393833675851659	0.284822873852356	0.269262278605774	0.401909400334738	0.381657641611092	0.454084567708689	0.448908561316155	0.0523795658599734	0.467025096552338	0.435866088276420	0.457112068885969	0.0758605745046861	0.239985042309543	0.418420702711457	0.439322514658147	0.290574625949231	0.304801045870039	0.0159985589736280	0.365518968576141	0.225893109026573	0.186316783495674	0.422311535153988	0.324035554667392	0.155465872927175	0.184232101867672	0.390771295237629	0.0412617416353172	0.259302468431828	0.264244293238519	0.190478494443467	0.0204865192281267
0.0283595806772665	0.398930693449893	0.135018000323142	0.117544055131308	0.333067934007380	0.403703160010580	0.325111065073565	0.0497409260169743	0.437464747857625	0.457959540719004	0.0443166109045504	0.0231031884557960	0.294279016995239	0.485608160694722	0.302665944764547	0.360805018920780	0.336668439967606	0.0190936110813469	0.101732779901668	0.448477540085870	0.0640644507654881	0.172368510951034	0.0631095949140497	0.349087628921969	0.411870179011386	0.162948218509228	0.424067561057214	0.138733423849169	0.0831264903356297	0.261750482689099	0.422449383020760	0.167083306497730	0.440241359453500	0.114882475113222	0.280543376525875	0.471216207485298	0.297343536308767	0.0940090035905107	0.462659135002256	0.332831837308362	0.0284211981119131	0.453139571966265	0.169500825614147	0.0457045354347499	0.338400591874978	0.376179824103672	0.211508567804917	0.331920855883329	0.117626996072910	0.310439975625855
0.178602277450524	0.160033166921834	0.370689900769439	0.210060528852277	0.132851893286495	0.464053924596369	0.231707322499148	0.0953178635681143	0.229840482282930	0.435265298713006	0.393382705994616	0.368123147041142	0.336149722294347	0.328078466612505	0.198732677254963	0.496371358261089	0.357121297817996	0.218872539281355	0.150792282881125	0.277929800071506	0.496204995974606	0.166820537692839	0.465599692666225	0.0381951344925452	0.492620719880486	0.210003806068306	0.427305030516018	0.411724454942404	0.351612508604364	0.417103722358742	0.251358776068410	0.205447283161381	0.222493627235840	0.220730377379841	0.300932240400094	0.227543620781281	0.131809083077773	0.272135009739342	0.0809518524850022	0.364798626978039	0.432518662629976	0.0558507498630459	0.0346676189382844	0.302940846308702	0.447297624600295	0.421917561701475	0.102859311350266	0.445871522310029	0.211749263203347	0.353906148199398
0.295718525819543	0.463274528755059	0.136575294868643	0.0801679880323824	0.382621422577426	0.254142202831454	0.0944242543416289	0.294970737895981	0.366393333941264	0.201703324771865	0.105634555660339	0.412075404435779	0.466077362675089	0.122140174457907	0.379186219127150	0.225389661434472	0.0371738325314117	0.332845781850352	0.171279562006750	0.228540979922437	0.448708352990904	0.121124444686374	0.496042003473577	0.0964709381971283	0.139640582058839	0.182829702904447	0.489341471704245	0.0244617494925465	0.0361451731408064	0.372099955884824	0.389686798867181	0.130075154184329	0.317995593391464	0.100176736339578	0.345656655478230	0.321355051536082	0.0660370996409930	0.0672251887394940	0.236300447927484	0.290535908729549	0.0587303892149306	0.399095669947702	0.348164921177579	0.367013949296845	0.283653691187405	0.120755201479310	0.0776274033945347	0.336849224657392	0.206257505189992	0.157178074161940
0.339532552565234	0.0185104051882809	0.100416990554338	0.179284915579758	0.0434482772343531	0.0608905007833182	0.405181445227909	0.188158177453472	0.403809185488303	0.0935465727514444	0.116045688612249	0.248155408154207	0.110569898872777	0.437598314523164	0.393326621895671	0.385800300897226	0.323578531165008	0.288838607528777	0.0660302369260570	0.415404524357359	0.0775648420004808	0.270641095835333	0.441299454522988	0.372777602409424	0.243877999418275	0.423628439717443	0.434092645676770	0.421734331256167	0.278875685573965	0.145825504950356	0.222535954073397	0.146561433239315	0.215804114566502	0.415364343677975	0.427600703519426	0.169476999326489	0.0539654424861663	0.212006387684132	0.155697465022413	0.357206959688686	0.0315525879123427	0.431786120729927	0.0500831343389346	0.149218811911309	0.113600721871681	0.387785829674209	0.188036966494876	0.00130652157730021	0.401115241120346	0.0524382382034945
0.296185249794280	0.315257897661223	0.389304499018914	0.459473141328781	0.356604999050757	0.468447327877139	0.169022191167450	0.143320328360391	0.0362157259512952	0.0173812803775852	0.351262818867475	0.396408572927778	0.379565423928620	0.285937168228996	0.197137688549025	0.222825745083165	0.0403547723921086	0.0106651431510439	0.368225840369672	0.165450261476358	0.495706812120007	0.328082653218942	0.109891216215633	0.187448169945893	0.106547328770541	0.385599685983110	0.125869994746620	0.384603314888249	0.169606161324378	0.300221861852320	0.340065083063452	0.454332839538052	0.0143841869957470	0.394606473728256	0.119155180399813	0.199300931311971	0.00390963610748740	0.284852880143893	0.462247583871317	0.475489668331058	0.377596516777367	0.0429693601432997	0.0178272713889238	0.242218480188263	0.163559337213316	0.116001475316662	0.133995809541189	0.188845705015425	0.181729806503045	0.305958745931650
0.128247979399057	0.154736599326322	0.186400448609804	0.192293568451040	0.0778292329171761	0.307490247104101	0.0393068473351918	0.488671867274286	0.332341606780336	0.117385355040314	0.289408463577403	0.394854876913924	0.0232949482790721	0.344394761782709	0.130320685768134	0.460850705444952	0.261862795984268	0.164295402724709	0.0800380972253886	0.149826914991156	0.436941578827807	0.315971535324361	0.438541553626897	0.356282691641657	0.160693955913255	0.136596917777256	0.179006892376195	0.401341907500051	0.0331489383723105	0.0314080692000688	0.404999716367675	0.0322039083734517	0.292779446151406	0.153703743359667	0.0841870417900635	0.425846882949985	0.240396452893434	0.364045105111397	0.00554899700179323	0.262531794285194	0.363440804774904	0.257253887068911	0.338012868001140	0.474480371434743	0.323167032130728	0.0230320954409966	0.117752334516363	0.425125105259161	0.0654306311394397	0.0627748491518565
0.128855596341540	0.183640048451214	0.138342152203297	0.0760737345764092	0.379162074112860	0.465421474327161	0.376850489022893	0.171607822095069	0.173208646642681	0.276299790943401	0.273307934894482	0.128861732547286	0.257758526295877	0.332876627566844	0.167584603654216	0.445315308225809	0.256161445687836	0.144080325794100	0.0777814527778172	0.338090693020100	0.139156810735280	0.172524198602557	0.497526368099276	0.109116330330104	0.0755972676023167	0.0840506803105520	0.136531851789863	0.0736534477681007	0.0295890465888400	0.218210253756509	0.231937570972301	0.487703866616666	0.297016686585670	0.176464771243566	0.263870176288390	0.239259559151771	0.382608878712925	0.438457615257255	0.128202743565231	0.126274162220272	0.122563271614234	0.221914560925846	0.345502621977175	0.200942711822887	0.0809134170972457	0.152544874022243	0.241275221526891	0.181079498333125	0.320677128950340	0.395123005874322
0.230481276709513	0.166192342462680	0.495517589383873	0.189152214939461	0.354074590001383	0.298450020139556	0.437155816255118	0.396072340614417	0.278275865724819	0.486339812988790	0.288701603720287	0.0510249053644860	0.0119007524813869	0.292182277993231	0.0260319834231112	0.389692122800779	0.112371993186073	0.302325278020421	0.282493879226189	0.124690651735661	0.360941727025546	0.120503584769156	0.0861747766526442	0.0479208814590053	0.260515676151412	0.240534724861864	0.278234640669276	0.107841853856414	0.389889562407677	0.0846325262842727	0.125747365514261	0.143086359481372	0.389937638360118	0.451223580563885	0.0985427458695395	0.149035482833752	0.355405019103614	0.193933802405489	0.0731179364051386	0.150103119570820	0.146208638146402	0.441095264011988	0.260126877881657	0.0285342511105807	0.410542013235650	0.227902772874912	0.129766253974508	0.167254400007653	0.117865038706010	0.0466772328072295
0.133267629381177	0.196331148139638	0.360237789496041	0.350620491345909	0.0626000044949546	0.347723287653864	0.0725863423201507	0.197254488958073	0.425582467266100	0.460678513688888	0.331094495314280	0.216885645958301	0.334375817961940	0.462556290804254	0.240142005419418	0.320463104900928	0.424386150681425	0.459561375500629	0.0472589985455278	0.0169235709568983	0.219952113377789	0.283428892357063	0.412831413694019	0.225163186776556	0.363565920491436	0.0331723851581542	0.387767173788931	0.166531520824555	0.201058996253369	0.0576540156293028	0.238447654683222	0.0528927663080655	0.468597085996511	0.296986420968131	0.250190799067156	0.467773742413492	0.384367189622093	0.400479873199181	0.00886393028498261	0.0845618657359138	0.119953919350585	0.262574278134053	0.402068995904315	0.292866297528489	0.478306481347876	0.459843856253679	0.175091346848683	0.316701894150820	0.148024483231836	0.0147000138148071
0.344158801229629	0.360002823534173	0.212673848377707	0.457908628601526	0.441344595512216	0.223372483661172	0.298752307958625	0.317056101265172	0.439704828804647	0.00694669407740095	0.298864641019937	0.0103184656645512	0.227512930369882	0.0873413428046992	0.0653380544649707	0.194933098459165	0.406754750323234	0.130408345776467	0.0397027274649716	0.319084971516515	0.204432651119015	0.435754189797333	0.150907917199206	0.0391095443660865	0.443225650262376	0.483159650341821	0.354703598469213	0.00141553038324316	0.399537679059605	0.458855979328935	0.288321497703548	0.227373421898776	0.253629852564203	0.451518065176409	0.165486574422812	0.420440583731401	0.152421317495569	0.283534138430934	0.423700092965631	0.487969689672922	0.285068487947938	0.217636111036396	0.394577899928024	0.255645980346611	0.287543229440811	0.423711743129417	0.325091774850633	0.0206056938636788	0.0689358826703456	0.0803869606745578
0.0846847428138549	0.227547501506302	0.430634779896924	0.0610361030123868	0.0890037179944429	0.388928632743149	0.00974721460149142	0.235861287604613	0.336845848567416	0.213580468106618	0.296930616567480	0.309930995487945	0.0568010522499842	0.256160722949302	0.395652215733168	0.311718224020778	0.341119712467197	0.124781766540761	0.174470569705962	0.389911383093194	0.286423942125083	0.308040962072705	0.463068001964157	0.436465867271277	0.214810572655827	0.346989946741940	0.454989947330641	0.155721551605596	0.297551061555017	0.379008808929323	0.408758964588776	0.187920143871433	0.462429797889322	0.418364951249329	0.406975880312350	0.321879901301101	0.441506426034337	0.262296287544115	0.0406295792380416	0.482917067653600	0.428346618635954	0.475255447023841	0.301314677472207	0.385378685828775	0.201603054055403	0.100179759679480	0.387021388011134	0.363988742224407	0.175377530775696	0.370486175949953
0.124867221511580	0.235962287124771	0.303707423829852	0.0471559906825810	0.410986821255836	0.477859335872199	0.139573893385339	0.458321438734839	0.479651531916176	0.421195173996900	0.149250610739856	0.0600032958463446	0.253959880527750	0.211507625689029	0.208748984862091	0.0866610908538352	0.148672705469020	0.207445266859511	0.441767161365830	0.321767817351684	0.401100849026809	0.488123915030839	0.137603850544590	0.484805593188258	0.486118663261810	0.232065857807496	0.0425897390619908	0.296131375117502	0.483918457082955	0.244562837869620	0.100964135502715	0.417184934811821	0.137878772758079	0.207186375060949	0.253664140674398	0.00953091240152471	0.302528091880708	0.0855746207929938	0.0823371960504556	0.0892426764424340	0.449620752418314	0.367736368879295	0.0351117693200292	0.335325924985360	0.405376610328290	0.419772818667682	0.318550950469769	0.465670508720302	0.0849925321551488	0.348026793319345
0.357686569999889	0.329152228473395	0.268005110678973	0.470525367345325	0.371372884071233	0.309346142910490	0.0971137327536349	0.194153823046197	0.411736099157916	0.377754530135696	0.198857051212287	0.301186194896156	0.0741545353566146	0.354579611544474	0.0580177672498951	0.145776188863152	0.173011069107309	0.101222113065132	0.450022122971714	0.406628067962291	0.0653210109119997	0.0562834552834364	0.389187035622254	0.114311920716761	0.0414931807545506	0.245169745073631	0.0402262641395181	0.372387187912982	0.0291492949666803	0.398467606244456	0.392314617681623	0.210878271577297	0.347592794062968	0.257110380614705	0.0427014227066271	0.186392404709142	0.315433278518404	0.214974535448440	0.114394509161564	0.0270270040568909	0.366588215574751	0.0587994719983113	0.209598683905510	0.409653488237114	0.302730742023665	0.219006336131191	0.331803765803825	0.130298702354686	0.0937401680701481	0.239160097184764
0.303204865466897	0.0561390662637660	0.285715440937386	0.210480889834636	0.165360780145887	0.426355744578433	0.322001353242992	0.375981055797873	0.0196782910493475	0.181415035427148	0.425947410397372	0.0380572939116075	0.376600286018301	0.0967088622236180	0.391465611754108	0.198137278960706	0.240946285834635	0.0909755821434987	0.00954232105201586	0.0457004980379650	0.376490077112582	0.0871860276810374	0.0127000495980538	0.413366049744224	0.0636320334521964	0.0504162586176451	0.215299554928313	0.335859641893056	0.00809435684776333	0.487771210486546	0.0851852644184947	0.345000937858232	0.0464003134799906	0.307276641336556	0.380392131437482	0.123420107915668	0.431387858743441	0.0532735926560951	0.0151127302282180	0.201033443521658	0.201597649351502	0.0367399825458081	0.422704060100127	0.399676762294241	0.326465357521285	0.131567305839370	0.215815957159051	0.0702595440803474	0.231063763067214	0.369369652779485
0.0864982876090699	0.200549971594450	0.355377901541669	0.197403464164973	0.299233762285239	0.375272006140258	0.361054971199808	0.172487900719865	0.285024587880539	0.440215965473627	0.354830034616257	0.284678962033337	0.137238564663075	0.160236332358315	0.249742104848910	0.236355612251684	0.408920576232466	0.290408443902962	0.161899714064296	0.0458324569181685	0.113269984303526	0.0779069482180113	0.112483072838591	0.481966385120213	0.285688407599368	0.200324869483621	0.127626083977127	0.317332861806730	0.217557635334954	0.199239242166528	0.434815348336020	0.195691544554327	0.242075389607397	0.420836110823421	0.186608157077325	0.187151161962217	0.252714528707048	0.374988670977948	0.0348370459012572	0.436706194036266	0.118233960876476	0.224571590015848	0.0557739853849777	0.175448476001679	0.254918081038976	0.289991280057142	0.443953604942338	0.446991424816460	0.444963579607232	0.406078505229596
0.415452068838271	0.290868346712980	0.370219426346101	0.382362566915219	0.305374991399016	0.336939388081359	0.0139118056829841	0.297160552470159	0.434207159072839	0.305719304613040	0.266116934795407	0.272631795379658	0.110858475063066	0.0346541983571145	0.167259246001295	0.303293138872131	0.0375982321897789	0.0135427922151399	0.347740054928126	0.492260631521253	0.0700935431711812	0.498330562827355	0.408775192244842	0.392943890061806	0.0117863917493888	0.174372681008474	0.155117326377734	0.403872414835924	0.00913089408729623	0.237268819112571	0.0385733968517224	0.321269089605235	0.396738907200228	0.438529586116981	0.0513427831515326	0.173336712688010	0.268668938520908	0.0872938823878871	0.0142545727937924	0.0787328127948110	0.307239516774028	0.139931019181811	0.353438972008975	0.390883160297350	0.139675507797927	0.418711595109367	0.356431010218543	0.380895227479268	0.466165250435749	0.316009861145404
0.422222042373463	0.427410963938754	0.431890050961549	0.312569511921253	0.410949405151861	0.348103947621561	0.317962672574668	0.0405899241663392	0.0714561623580560	0.0964915848529530	0.273635720132522	0.334800387797150	0.400326405874442	0.224576901032804	0.372500007079349	0.128517174246642	0.289815065104470	0.222476964651543	0.0698006699692271	0.368343909524550	0.228056520506571	0.0527936816759669	0.152088992031680	0.452426172494410	0.0780731292738471	0.228577414451610	0.449939271943895	0.0149586688824456	0.317753425929362	0.442628850935015	0.468239250333660	0.358083024594749	0.316150315004965	0.453897567177880	0.288577723127030	0.493458301473443	0.0328177344128087	0.425352859759010	0.167832649615468	0.369468160298454	0.00942907510884739	0.274789796008187	0.187523965083651	0.488257968301777	0.448507423230649	0.117183444769807	0.286038608990073	0.394250004974410	0.0616400674506301	0.128746587203561
0.343471613940954	0.496900617708003	0.0561929143445783	0.154634492833549	0.0696506962196635	0.103576688008084	0.382366039257242	0.391699994782524	0.451764785873054	0.478504614444744	0.177606296908269	0.210359904481795	0.0300822921466563	0.442627798756219	0.382005419157439	0.226369111149661	0.000921159405471328	0.223397098636211	0.403556669005170	0.141246798371792	0.218850054778636	0.187951268903997	0.236190910472170	0.442357730772574	0.0727052166765989	0.455388531577467	0.0481839201508519	0.270106211703638	0.458026554216950	0.0290030639789959	0.222984295500555	0.0572608995387229	0.0828029579011289	0.365826885588845	0.0305845177063064	0.225323096614029	0.362497853015388	0.173236805260599	0.392708734453033	0.100622150383634	0.232214576938182	0.361905421555241	0.250439981818177	0.458980789060897	0.272473021950516	0.159038197312494	0.0345301597430728	0.0770317132038720	0.0264325979500161	0.0256542883285900
0.264562997331781	0.267511408250743	0.395401148034428	0.327929158400276	0.344259953416797	0.0154356609425206	0.0765005396497179	0.290040120796508	0.301239239797151	0.398800300688343	0.368099456006404	0.443543217319712	0.312920328660116	0.0646450873800872	0.122968193715189	0.124294728846314	0.0883051025799032	0.479273720514830	0.210794072349406	0.299240441838705	0.372426935312635	0.127694202741446	0.120268128120516	0.152006778681343	0.358641140197442	0.163813684985336	0.259313250311016	0.286587417485330	0.483365209811333	0.278738060547154	0.325343970359682	0.349752347450049	0.0287382942763404	0.346591395859667	0.00725073896093165	0.0719489823446089	0.0573721980567892	0.225339143771850	0.246135860109313	0.322501792228222	0.498860918448719	0.462213905069693	0.164070766236986	0.246831774345708	0.304100658321988	0.395281066790130	0.481462574907135	0.492323305517372	0.270462904145986	0.152914732087393
0.353621289829086	0.128365871403953	0.0971251122219746	0.0873012747196090	0.160750361763126	0.338958687110588	0.254689789281138	0.475348908610978	0.463244795133568	0.0247154404323385	0.255702328739375	0.476275450186751	0.0993242956942699	0.0267654671830120	0.356616469610731	0.160603923183758	0.312610037125664	0.302124491227393	0.0619561197946786	0.336075427535988	0.0978898787094575	0.225698852658164	0.0872213086777116	0.239586992381789	0.197903838069022	0.427494237787076	0.433746273990257	0.445693278776816	0.0300109754799861	0.233608419899882	0.446037657840059	0.114912874482157	0.154771380134384	0.122538463390555	0.217961534408290	0.274436009578723	0.276192153099598	0.166245744225453	0.186029034902651	0.426962128256038	0.411614028642370	0.0740286137516384	0.171415970907279	0.481700780419760	0.100353749724229	0.0133672878643901	0.483978820185812	0.468109648649733	0.439063771254232	0.495334746582349
0.0231799521983070	0.00993346933849365	0.176348067608747	0.0133861414185417	0.0101200178316307	0.429522780913578	0.398704622464044	0.414738003145664	0.111481115387231	0.158309581792991	0.153149437651032	0.0724823297568626	0.479224808311909	0.391401417898280	0.451878934021097	0.0652838614439049	0.353480257024052	0.249819365939780	0.421985671358986	0.277373227699838	0.168666557362486	0.409521581039070	0.452376991374246	0.102625591940080	0.214885581271678	0.464815130010662	0.276914394994320	0.107853204038702	0.167852876357072	0.140006509665032	0.356708516817693	0.287185263801348	0.00402588385868885	0.240282803365649	0.344934220390799	0.330283018102585	0.364774008927870	0.359676669856138	0.283016675584868	0.321460809872487	0.00816826943888310	0.112394259263073	0.341584721500649	0.244348940786995	0.237562362403113	0.344526930804483	0.334755089239525	0.430479713568149	0.283570012364020	0.153807217092448
0.415909419977537	0.234775899160300	0.419572544745636	0.469224540888531	0.347589142882550	0.398391738693845	0.268901243414928	0.414581472057958	0.421634469340359	0.471789406029040	0.424834600881552	0.234690145378830	0.0200597070686949	0.0220632954729046	0.0117899659116120	0.375862718840920	0.346239953118833	0.138902793591303	0.107125443558153	0.0958450454821119	0.261898652961207	0.261848793934558	0.409238227532783	0.0788247360601401	0.442927362266106	0.229281746698570	0.0409736022994823	0.407573692958281	0.397120904975637	0.379988659231312	0.219658721594107	0.0737408129337447	0.0473763746291473	0.482725545813504	0.258600174342222	0.0118087645027672	0.397093975605820	0.116876641538065	0.0590546813681580	0.0790589988443358	0.154104918740264	0.0599385858627798	0.193088354453092	0.0934310115811356	0.173796012292715	0.0989240247972353	0.293956450011761	0.147566259755537	0.289408595996885	0.0232536387346273
0.00591046100324544	0.270836460690626	0.215718886695225	0.323846040338063	0.222260799709691	0.210334744949840	0.180372277650652	0.119286016449515	0.438964220557291	0.394940338006876	0.482998345242777	0.206632865407594	0.112741025210730	0.462801400960362	0.345099307979155	0.376404426401247	0.130574775429558	0.439546123167006	0.0282924023218293	0.324959186828066	0.266911719618497	0.0391472024727615	0.477676876377353	0.202556821611992	0.393005196100786	0.226651581126817	0.102660221496319	0.199623408325008	0.173933280636172	0.311488979143685	0.240692958774953	0.0532971279664078	0.0626277983129846	0.354552207065927	0.00726149097155865	0.0128774853248957	0.0224553143335917	0.0152850470125309	0.361954781016844	0.223153859300956	0.156920822332844	0.0842635222804706	0.240724224099326	0.0794040598354718	0.358276543389743	0.0826139994347493	0.414100066739031	0.0326213738474824	0.423229697375171	0.406194750138343
0.0466308949100723	0.0899482029892396	0.431831175516648	0.157439968458781	0.398291196339994	0.253469788573683	0.145412798421973	0.0131360248393337	0.390516783787553	0.281187642925827	0.00968690869589378	0.380691921199914	0.287687525170496	0.421363707337340	0.0268271132559756	0.0201859577910978	0.462928171256669	0.338820284411160	0.0695427110942478	0.212896089681452	0.402132476775131	0.159683010368702	0.112375171224070	0.291453694336907	0.143280937720840	0.352611831969973	0.375531818557678	0.375152304122124	0.00364603701517502	0.0761595058446422	0.295049093298682	0.245254357600366	0.143144992303711	0.366124984328654	0.157616618202983	0.250942112845423	0.125352991812477	0.210035035964563	0.405067762233894	0.0853246534385518	0.331446607915723	0.109357180997454	0.218275883294395	0.109000791593977	0.449466190903811	0.379768258500686	0.446340859120362	0.385639678169112	0.211045116426127	0.485211929332740
0.109682625772283	0.137581913492627	0.0841621763536382	0.465277544412380	0.479470603028938	0.489435403755540	0.376419094436143	0.120821625023406	0.137508625903528	0.144821793611832	0.294071545411962	0.0473374383977208	0.366739455924780	0.210412459667128	0.288552573621491	0.438365843655659	0.0349756081029194	0.0353380454199498	0.232656846082687	0.350801042250613	0.0325545364361053	0.484848259701990	0.0604987884353638	0.188071340471760	0.318691695001311	0.462042772391913	0.301116354788680	0.418441643592991	0.181230905809328	0.177817881346803	0.330399847236239	0.127996164623730	0.374015037779512	0.172492477605028	0.339649076860031	0.388715237038355	0.362915319519897	0.389877960290732	0.206338344175607	0.388843213866890	0.0250412823678297	0.296991239488645	0.0485524881784020	0.135742236470966	0.372659671397329	0.161068889322836	0.0555014087428706	0.223698115110830	0.0798561249160718	0.186436496604062
0.0880118035954886	0.169117338845540	0.154697607311105	0.378383464925735	0.186610720777058	0.234972817370446	0.299589148262523	0.290997151630555	0.121803548041995	0.241784693661331	0.00945595006165734	0.222636783215069	0.460369054367014	0.303906602584596	0.354351755045938	0.420506551123700	0.432465744567379	0.317975791775311	0.0415987955702313	0.0325499159674562	0.254807394886222	0.120990081491244	0.399555898095850	0.0213748621108534	0.128898052471782	0.124999138941852	0.487414332033155	0.436229009586604	0.322339178690736	0.419575254169807	0.281939205029524	0.289921059842445	0.0789176243165029	0.0572621162299741	0.209118826886721	0.410228124461427	0.386482959142408	0.108488893033070	0.414817999545617	0.0997443305078658	0.0408840965948165	0.0663413301011833	0.261798412631672	0.307209064796148	0.452478577663510	0.254051479108805	0.0388172568080603	0.148298147779936	0.196907258778266	0.294246208729148
0.129633752422538	0.0788229324499611	0.0988081260243835	0.476376166735280	0.151436058559213	0.104931878138616	0.281674247188969	0.103766457236824	0.0483951047540096	0.0312517277529559	0.284265391763429	0.0243223681594474	0.161318627708713	0.343739598365708	0.330621206661108	0.216350370107116	0.263389337546603	0.411783319221035	0.345156551610171	0.310803577200422	0.353969809811457	0.256919552165041	0.0689109008103488	0.376922826717233	0.0614436966895132	0.182952925102090	0.0485283299276266	0.171734117229327	0.0922436474180808	0.208301585271514	0.0114061889931075	0.425492023309858	0.142219517971506	0.262806096260547	0.0236819642522582	0.0279345408393075	0.0860559128772057	0.396039333776472	0.343363240048342	0.234849324677446	0.303547780090226	0.222933186664941	0.0554689924597573	0.299972100261635	0.461391395085281	0.104842092296383	0.411882105404193	0.0958307592741958	0.228659342487932	0.163884947155163
0.416917634829334	0.185762638294207	0.336992322613542	0.219291817069748	0.0533475940117543	0.381048215741684	0.426007016519766	0.287522936392295	0.320385377549261	0.0426926277311414	0.373256694462675	0.414053485469430	0.200423416402800	0.195565262392188	0.417179852319876	0.0366012021525735	0.418513473044584	0.362326993000111	0.415006553121113	0.460537392320033	0.207795100420965	0.437170678421439	0.438819073779391	0.367773645793047	0.483377355356653	0.223240611265277	0.176579333934276	0.138110063882182	0.373273831278478	0.335820607356567	0.103600282936952	0.215063953297636	0.144953765206148	0.268261167472660	0.484380943328202	0.0779307096108485	0.486190111998133	0.139462596886872	0.498653207850469	0.140160271767662	0.373133278017090	0.417983942877190	0.286483683845283	0.310517943158732	0.493571624672714	0.0621438449239255	0.346272356930898	0.0802106809475672	0.474618168807540	0.345617912819113
0.0242027924473873	0.233051252318908	0.0727425040011246	0.179073367819963	0.318931265311270	0.100398151686629	0.491875306784887	0.160395816319426	0.154027115873702	0.213798263096253	0.446595809928822	0.450834678718408	0.491023084881080	0.379880653418583	0.390703061900183	0.466350933236084	0.105962500921828	0.386709602832679	0.166019180338897	0.242283204611912	0.461303932371904	0.202191106746172	0.0508590925643836	0.293824702637006	0.474617612533611	0.228193189093135	0.240592365201318	0.426581159393304	0.103701655631974	0.288169485444691	0.0501009771350618	0.0935119911019911	0.417252111265542	0.204526731831822	0.499538092752245	0.158352142648903	0.479131555869980	0.480564287028571	0.162963806339042	0.398005012152089	0.458304723271261	0.0633016103127432	0.237003678093862	0.420704196307035	0.400601562571346	0.190934994489685	0.362215241105027	0.241186531864697	0.445324744624865	0.290000012643931
0.387869594828529	0.316814089444137	0.235913526895956	0.459649299003710	0.451966183678909	0.449245473171636	0.264374237993774	0.0932376933267158	0.203999032801565	0.336014604055421	0.0610078632080769	0.428484686665572	0.466527945865613	0.167489360917788	0.104000401568728	0.142674705561010	0.201897605991502	0.418182556206574	0.413390623681165	0.478444639901829	0.0493679174119664	0.173560258417308	0.317933086548505	0.212102639241128	0.113550956265265	0.261188519797389	0.297382512649294	0.466115400824817	0.467061812690515	0.164324202824358	0.0759496253425183	0.367703706702741	0.0466731602258971	0.308646569820420	0.336987882072157	0.112953813546919	0.221356547133993	0.0232310714596743	0.0871004959606953	0.0488956207795754	0.181974952157839	0.376937278596999	0.0391573722541321	0.104589184739079	0.0534738455074676	0.280396799887396	0.140409682971832	0.383332649234434	0.291302499887859	0.487162625042068
0.151535560579114	0.182345086904329	0.0530310624729476	0.487777266847080	0.136244714621878	0.439232438357201	0.446804190681537	0.198573638551718	0.120053927730027	0.487480881564010	0.119905344617159	0.181104111174782	0.324319503601955	0.242762061224606	0.0926252701314244	0.0570548941930494	0.235742687638211	0.181676016531685	0.163587536872571	0.272093812627875	0.305263184324683	0.0899858564546814	0.499709828612689	0.0311677041849303	0.221335470071730	0.233265458171989	0.296597594329950	0.158000175219728	0.347362971980082	0.458142699193719	0.331267065763504	0.378147312793381	0.492202196232719	0.0856060848662464	0.319114583623923	0.367000511274898	0.455124639958808	0.0404119304606959	0.0440701101349083	0.314812657334685	0.280468997004458	0.478318898759222	0.0324283959411513	0.257626013691423	0.0243786506211776	0.0628890662122524	0.0997684196950994	0.136362318049826	0.0786901514454464	0.406310558396987
0.251664877236598	0.381800221259740	0.466279072355743	0.104453566500552	0.377996051692370	0.127186100380427	0.136854405690319	0.265835085436074	0.0746280908188327	0.0865410981760258	0.0453571188241928	0.0269517005306833	0.0542775719452374	0.154716626733483	0.141445296752849	0.132624937484057	0.251780616737554	0.121969759621836	0.184845971809924	0.481262329807656	0.399238037449486	0.459783665068320	0.377616293218757	0.252119987742640	0.132727521428315	0.0817395657676898	0.463720480617830	0.149038418001019	0.193873061127518	0.194345394442623	0.143397339014649	0.185692999151858	0.381783474880530	0.109505291875550	0.366695245187897	0.115213570363380	0.334373120941699	0.452393548482435	0.00408849421932556	0.244798388315234	0.118093009520412	0.317320137602542	0.145361227839684	0.297737265126042	0.0221922234619864	0.487618841666478	0.338710840153110	0.0796542373487709	0.152023705575816	0.121762288150444
0.366879094793404	0.0401461842132527	0.334900293572863	0.135505478821810	0.148178466240730	0.00474016373301434	0.246364679092670	0.395015810630477	0.141202768932657	0.105430377852644	0.106547037817834	0.346655740041680	0.391857619050039	0.0681053212501693	0.231860681460784	0.352330561933626	0.164518731086600	0.438297447629519	0.252535887779648	0.272560041646813	0.100567832576889	0.469628522803761	0.163967695834188	0.328193360950429	0.245583746989822	0.0258362923419717	0.0700642473344112	0.0285775235141097	0.355285961155800	0.243105544283254	0.380659725090249	0.0454265421199370	0.469605465868321	0.347649250934167	0.00179402382995641	0.473787001740996	0.173361893511399	0.277914468701798	0.471798087280439	0.386130706869262	0.394771280695961	0.394785100949276	0.284379534637415	0.209695867172016	0.274767395021804	0.170166810623605	0.499430879447063	0.456384682018583	0.317283876245182	0.182198269981498
0.354192558182415	0.128379435255012	0.116114297791927	0.474515828639796	0.223374233273009	0.0618898157388266	0.390640681530992	0.300526404946999	0.00236772678180525	0.236778545075227	0.199080812857901	0.383068923296022	0.00610016223267473	0.120665697854655	0.0733755549946578	0.0699381532320741	0.130176431626683	0.113158115225961	0.385050810084198	0.158125288397376	0.171318453657923	0.467683667222721	0.120200196301541	0.242148934277924	0.411326318549040	0.498390975126116	0.0327564490840753	0.204445422059916	0.473933184915479	0.480937522198006	0.434256594307433	0.314492796726634	0.292069241440044	0.226624087927371	0.445619079098128	0.404645118086223	0.0901448871712139	0.110544542390185	0.345697133823052	0.123002038630573	0.184068124545155	0.0531449860554509	0.238010190879057	0.389154182565434	0.142930259274749	0.0632285639178949	0.367656668435963	0.347804286582872	0.454231697227801	0.444030822448973
0.143643140356501	0.322429080447665	0.465735967895284	0.0676319497034597	0.366386832645924	0.171463821544303	0.0233828807445260	0.000121885727261184	0.230177466658599	0.0831286405548392	0.103735893692083	0.177372164248048	0.329407862149099	0.489795745312146	0.340532163728520	0.435632428039455	0.478509712201206	0.257818431892854	0.332901189084930	0.402493049294055	0.113538286110795	0.133410162850667	0.440912177261554	0.378010546027965	0.417084474079698	0.296953685604716	0.0389021560615728	0.403442701458115	0.331372194600436	0.0162175444473288	0.261774205961468	0.141687703480870	0.464790683975483	0.155720664608189	0.112752569914004	0.295204094831435	0.111712511766487	0.255538774184066	0.0777072873185715	0.492568355721006	0.444745257390184	0.496450177125321	0.115138007362960	0.461641251265593	0.0252515191790537	0.369252073881563	0.280614424236916	0.284397630708869	0.343885918629238	0.136869741309852
0.270839855566468	0.324668001879126	0.480925864010451	0.0958937906119434	0.190246612324715	0.0322531415909482	0.398343229929370	0.391540378901134	0.346120299176245	0.287702456956804	0.317760978432082	0.115772258907542	0.0863088940674585	0.0758837161792862	0.279487997511805	0.383650880517829	0.483800364755158	0.0570847849982955	0.348311164554505	0.438606670053089	0.388387335561480	0.0432371773098543	0.274021976261003	0.0465914508614433	0.290689316544834	0.313314887081538	0.155849736296403	0.212523216224360	0.223193235505623	0.0188548812767839	0.307450730471330	0.498541869748676	0.165315397188113	0.371759789328009	0.327859460597441	0.0557635908312818	0.147484800691954	0.280404620190001	0.236413145872260	0.472578092780969	0.346669986290760	0.0251994476106699	0.0562366430430546	0.370061228139830	0.257125954055184	0.373833117963448	0.460078060918880	0.418945589084833	0.109901393372738	0.0597961312866440
0.248392656322942	0.479564969788758	0.0781973280239298	0.366381299852849	0.248017554287855	0.272653175258955	0.389733294669957	0.142094961952236	0.490258778805058	0.192922882210319	0.105170253981615	0.340295643046773	0.123123373715961	0.122989944557331	0.360631494992079	0.139394154902537	0.293582303692774	0.227168940391690	0.234560270065752	0.0815151019489178	0.106751066885313	0.445879546800792	0.422102454565994	0.0445553192513488	0.237062136454945	0.411891564263654	0.0676424897197255	0.281039753108539	0.0899426288852116	0.0397900993911429	0.134590034955638	0.394476325698313	0.443514546222286	0.0736181916874916	0.428847654001894	0.434448529265027	0.132066468889476	0.0686373501892011	0.0628322382275449	0.384052711150233	0.134850721569101	0.0110129529369994	0.127940568569840	0.315230288342468	0.308022608595432	0.101732066501306	0.0606651105582249	0.281206947118270	0.110752720595585	0.208974321769390
0.401910660010203	0.315798576388377	0.0899953629962732	0.487863058993055	0.309510007802565	0.474287434905800	0.147682360740269	0.0149098371870400	0.175331802980494	0.410301099135872	0.405208917577595	0.364668084934663	0.323235369578711	0.167108510899400	0.302202995317190	0.403015077123007	0.299595724456528	0.0276925260235235	0.443489019905864	0.462193257018996	0.306260215930464	0.312926901689788	0.137216652188516	0.117154729313688	0.380561847936059	0.252597102567451	0.424532976588689	0.497091015171599	0.391868521627334	0.230002708512174	0.412774716649136	0.105672846822042	0.351748386733154	0.344074261348281	0.429993930260059	0.263216624571263	0.118638018024768	0.243189431981988	0.0699315522408061	0.414370935626873	0.115349346925707	0.427306329217068	0.456945964651741	0.359580452909236	0.109801453356860	0.247957568762546	0.127829333131063	0.373226947461242	0.301004900857653	0.0948313784311149
0.268145063857359	0.0788516641820866	0.377437425691188	0.395728509051390	0.458192753156935	0.486059833805206	0.488339065973062	0.281505179526276	0.000423306324776163	0.343858159649580	0.355004761201556	0.0795661668085989	0.351163254035435	0.270412516709289	0.207831804212639	0.467965481847426	0.309576358742995	0.0585697811685825	0.388833010240516	0.320144572159615	0.492614642357767	0.0460369117167752	0.402427598548883	0.365116445913163	0.104164010172445	0.356974827117170	0.0773886452419739	0.414292983283547	0.421546157306896	0.200816901889667	0.0260564464241271	0.238563759424380	0.474355960406848	0.472575045760630	0.114909864356714	0.244785846189569	0.157753386276183	0.494993571905906	0.178675641877706	0.468253871710041	0.255224460339949	0.219454271561242	0.477196056955955	0.125877602890268	0.382939765498401	0.265723861650542	0.242625680808210	0.342482122102846	0.403185587936590	0.300379203333812
0.316545848204505	0.396583839806346	0.455935751578821	0.366204482326625	0.0290295439507398	0.181477941365317	0.310058249364980	0.00594392844293645	0.0118572642606578	0.441186174978284	0.386863788648592	0.161557719481284	0.127140459500359	0.209384570848792	0.0158932481333101	0.286584433065043	0.447756077039965	0.403977694548075	0.497490244752112	0.261079657119966	0.137884645531120	0.231074719882853	0.108091170690649	0.264712603742108	0.0369417840079669	0.198583166900049	0.411508400113646	0.136240882309857	0.294342173179493	0.235585460319161	0.245666966637534	0.209220347127376	0.242766934228100	0.318121592882328	0.0604843653627983	0.0902035391403732	0.321941278273281	0.0802140666432838	0.0616985094540682	0.462304955714600	0.0899954604416143	0.300960448643343	0.147405159696001	0.467714298531949	0.133895798310242	0.329382950557100	0.197742792500149	0.491241923450906	0.0684223169683922	0.330382190249835
0.467319630105610	0.175015868870038	0.249740569947775	0.0729015802973130	0.249753355174299	0.112219257278762	0.243755685123151	0.224452341741999	0.244897415104316	0.0322120246281663	0.100130653164607	0.0583235643973379	0.179797714468852	0.0687389391734751	0.154321483529503	0.248313921589179	0.371261374180743	0.260143506400113	0.419618924036280	0.463969301588441	0.392583520208672	0.366325505391441	0.434511765736958	0.00128455928133225	0.429670228637855	0.243727016241613	0.417457823620615	0.273704889799692	0.490107542139209	0.266956435207475	0.319322578698187	0.257480460400312	0.177148591781304	0.0534908094663739	0.186591492137590	0.248392231389534	0.206151916256633	0.205282472688314	0.260812878723307	0.466689993305301	0.0801617525174210	0.131199514139000	0.229702695696457	0.354567177051896	0.261504256864977	0.392689043161787	0.000198589515243375	0.349504949582052	0.126887581199543	0.188455915401191
0.171829642824330	0.291246141661813	0.126290913681187	0.385118709435842	0.298494070839866	0.285484787569481	0.390524863990560	0.207839955369306	0.316571183203894	0.429465933509228	0.388177030434539	0.293570061489802	0.0388834630244149	0.0796323282705579	0.132156558394202	0.219061024417463	0.438269922734432	0.0260548772259746	0.334986517021034	0.117474649503176	0.363169335706903	0.216192677434702	0.137143642691348	0.280734952441612	0.387412564992091	0.0617381173387869	0.257035825679224	0.0889293251133044	0.465420245987391	0.323730830281396	0.160383211489310	0.473019451517442	0.403823819229241	0.302490792540401	0.0357872879548383	0.100547811697610	0.309878496492973	0.344229988917800	0.320964698981411	0.0452020133618803	0.212529455741785	0.455493332447381	0.193891870513004	0.224639826099425	0.481445725925175	0.0832087426359304	0.0322849888832031	0.312531747288922	0.405857525942527	0.430997989882722
0.0974873806531816	0.211972217711538	0.0507383816692962	0.100673945014056	0.408682316736869	0.273399927378883	0.199343233313225	0.00741573205607138	0.304422581454011	0.279755875224160	0.367276804754443	0.173338000568885	0.454002380235472	0.138070997764611	0.0288598482667994	0.336014138663417	0.219569530353549	0.0808563614799646	0.156592130012600	0.325244931014680	0.276368887797151	0.0391182128097946	0.218140621731218	0.286478298908504	0.0363289037997822	0.128430516942093	0.470503891774675	0.498583947161809	0.0310723327929846	0.264404274284667	0.387135469506277	0.0618786482039028	0.359840680620021	0.385943491669496	0.138230733069653	0.000821015953132109	0.251860438413411	0.422032206892086	0.471742409296491	0.450248998649288	0.0877354474871603	0.472930503052758	0.385189947663887	0.485361884843023	0.330578029982087	0.0370598683018498	0.247877880221321	0.473440998792905	0.414099974715271	0.0821303908325092
0.191558832602980	0.239455231086880	0.435959078454714	0.181368934465443	0.492874429099277	0.259563423004365	0.0705669445014217	0.485077224173089	0.437818721593864	0.358370943487543	0.159251658371365	0.171440478607036	0.212887487018563	0.122293600620524	0.0897632659115443	0.418643762891911	0.0135420868724833	0.0129430915669996	0.427871936946093	0.407273375764498	0.00456740795381255	0.114214303577202	0.449756686207236	0.265514293108117	0.122919787861764	0.162125410782369	0.139854348371290	0.265502399070706	0.0732039930537224	0.315623215100134	0.215162494928192	0.0408442345168042	0.336032065083704	0.120285167405922	0.262268843406637	0.330191550110160	0.328308889296498	0.0360509176018792	0.00219817590691818	0.218475013610194	0.120555230055548	0.397762479492924	0.197466202773850	0.225860331257977	0.366493841919674	0.477575361155391	0.409526791912433	0.204363643662552	0.0851571981401376	0.126864401733249
0.274922957652295	0.348570107730096	0.255685866562442	0.140273288530733	0.224455196211811	0.176607061209691	0.476478168951184	0.445949754094641	0.375793168005822	0.268663366863931	0.320892389505203	0.236402669596963	0.227356313021098	0.182551966564714	0.307276288706991	0.134971763350188	0.331028760082411	0.318412056469835	0.0620528180128316	0.203462805395614	0.268561759016763	0.299717708723198	0.150875240475711	0.294380701882034	0.170482099184232	0.140746814603729	0.332586293451382	0.161988752954595	0.422489188045849	0.250755338052753	0.0847580810347817	0.115416507855849	0.471436185533680	0.472824507591834	0.409467928521506	0.265069892631794	0.114174342373516	0.405969862580919	0.205268040972459	0.0765613500817706	0.123902206723812	0.239682230867352	0.451820373798826	0.145430471790904	0.174858896610314	0.162938352198342	0.257424967012690	0.312929105914481	0.376013071314259	0.451942996997311
0.134744874658107	0.227382963701447	0.352896261416521	0.187900867090284	0.385738675082653	0.119203987929568	0.185663072205796	0.225292823855668	0.0555944481030402	0.191796235642712	0.268526492752327	0.231571903998884	0.334747401076284	0.235771713029151	0.478773013297009	0.145150068447769	0.278489577423704	0.298501342787446	0.335423692299092	0.295033406407245	0.302298716736523	0.201804128677517	0.265536893538531	0.0654697400350409	0.458187513551408	0.0720472466511318	0.243492203429092	0.374634706400774	0.0972249285423804	0.233268437569792	0.227977463572289	0.346458365950958	0.121501405067629	0.149351512740339	0.349438462919765	0.431462974381266	0.374719564108981	0.188985481851643	0.390048586265214	0.193822572235081	0.341999595293215	0.408768825282648	0.462290639126473	0.227706462943148	0.432230981367838	0.0593109703795365	0.184252084026091	0.0995471797543626	0.160875668581574	0.0943963036382988
0.178918229671197	0.467424990410419	0.135559820564972	0.0433949049971743	0.478110741607849	0.261013719473497	0.0544879723651059	0.435195561618572	0.329884213501623	0.302286337418541	0.428791541656540	0.483545006282076	0.427381394953917	0.353511689242189	0.316592963565286	0.158259032389208	0.0536899700763666	0.239633696488451	0.129368422894332	0.499332307541893	0.382627180783025	0.481334286034694	0.476750601425055	0.00200375133088365	0.0839033037867986	0.425495156539736	0.0459899866938079	0.202120117106152	0.439554876559331	0.319708260863283	0.445265789661627	0.151188896299698	0.110290506098352	0.0324858988462304	0.314089984951971	0.211246803501707	0.294443401116271	0.186063362679578	0.206608609957792	0.446698200208094	0.0584703602560707	0.495164191945239	0.347200364016063	0.406699999993728	0.295101103642072	0.0971383378645154	0.131592127728640	0.334923030855182	0.330160226957812	0.219881711719920
0.0293297997573692	0.295203273007066	0.0662441039566813	0.0243537258972310	0.418078417870334	0.446904739212568	0.133502346590497	0.425936524445864	0.0312208870309865	0.00260409314817889	0.157175359040438	0.463193126404096	0.0297837057588346	0.438326883567110	0.297581969864548	0.389626538228990	0.0619849563425790	0.118992170099661	0.205078656973696	0.0200085817732451	0.313824533514368	0.0794197044380058	0.295639552959160	0.390423672725415	0.332316272547248	0.0690727616897522	0.435239720063666	0.0364201074933723	0.136696531660420	0.293551980008134	0.400927785329577	0.0464149320271580	0.375462575503909	0.326776434127612	0.447968324133035	0.471729507830406	0.116753301516196	0.284432849110065	0.277032306471548	0.307096254799018	0.260680211444615	0.309708629893374	0.487904162195622	0.297528844071872	0.0693494856570320	0.363187382659771	0.159253336075196	0.176451416320852	0.397631421038014	0.374286785131418
0.469947507448422	0.343915755426073	0.00684562832729835	0.259851349085709	0.197357736121037	0.0251225939114469	0.115423105278493	0.446020763574154	0.272385773865670	0.150243804891821	0.304858273852539	0.439341976415298	0.336385586293822	0.0191330071881016	0.381777617729095	0.365941285584282	0.144255951514556	0.391335816868033	0.304204872243757	0.132374085257267	0.447790279915303	0.0898672178953345	0.00947535410237199	0.00509542694414628	0.225443205822956	0.173069706124847	0.496994356182523	0.375806151033751	0.229118993002046	0.137156474126195	0.264490397315770	0.237995550014332	0.250993344671679	0.429733832463588	0.123905601691719	0.329229151475929	0.485275841921143	0.255888692035814	0.302740957514214	0.462836834046010	0.239965154248235	0.326177076896620	0.131755765526352	0.398682398328960	0.239662124164322	0.104441600728354	0.0928510365455254	0.127659911573276	0.256752103245808	0.151296721994674
0.111852279020207	0.180344832006973	0.437184668248680	0.135364522821814	0.103358841079062	0.147516280898537	0.103333063094461	0.259173303964829	0.237693024650153	0.0263739786499481	0.119344421149865	0.127217954957363	0.0810204577963158	0.470107642215381	0.396240643513768	0.368218463545445	0.205042305935557	0.400962837018018	0.329264963107531	0.0764358108804042	0.385243572560559	0.461373428023721	0.0976377665964069	0.0723147647493674	0.0995430021001560	0.262284197402535	0.129958997438284	0.326632233544025	0.0597895670486870	0.430098303447953	0.195730372741083	0.418583962482622	0.492219241876721	0.124709026908662	0.322106317523795	0.207665004511582	0.0215351214233694	0.167668117338657	0.362712976665860	0.0190778987952909	0.0925921079830451	0.110937979670633	0.0195926912052775	0.296004351483808	0.224524568138262	0.127906577453313	0.0417522211970569	0.204559242012299	0.369784743706629	0.295249430709427
0.357453706711184	0.0814611404018267	0.143751326230510	0.294951318077691	0.103929174307705	0.415595835550591	0.448689775698088	0.0648106220929517	0.193832064527325	0.112907230591301	0.430587730254817	0.369899462165026	0.494857457698829	0.423652053271246	0.130660137787117	0.0428214039648341	0.416672606021551	0.308099669859278	0.431680729302663	0.308608989652155	0.148325076874232	0.304194219620158	0.303591043377149	0.476215293709993	0.126825348652484	0.367233479463895	0.401417815203352	0.131219724698718	0.228941357825097	0.321734630494391	0.228662380804114	0.465982852440173	0.155040434086124	0.119174538299128	0.436014645007542	0.0137014282040256	0.440978181743140	0.263957374724999	0.0737270713473315	0.0401678608622990	0.313119948411712	0.359574228648794	0.382361852645287	0.392092338787267	0.205118743744535	0.356351717266339	0.403431269056832	0.0668299507900514	0.375574938345420	0.294706140041899
0.376689239917513	0.108935927532047	0.435252303795528	0.0156427387463092	0.113347180883910	0.0659106398940159	0.118076070751644	0.435029854445720	0.0696822432195661	0.389481120455706	0.303738149487134	0.255364384634385	0.430391148742358	0.379473958128819	0.0575163876975701	0.452762943099918	0.404198261335977	0.206427045160339	0.274959525884303	0.291824568171236	0.244774276717150	0.451663030522727	0.304311844400808	0.312512269242030	0.144921027755077	0.416420100071362	0.0960745476435266	0.222898940596197	0.289722018937159	0.299426490695464	0.398284663176627	0.102939723745441	0.446415253333349	0.126615417291577	0.319274797464570	0.401152972482515	0.262187301667561	0.176719601740821	0.160190086797293	0.373840804587334	0.195085866389364	0.218563054631544	0.211875127011440	0.491206011500711	0.0359690231820481	0.242850002640914	0.383822054045274	0.444026290067527	0.458230062281612	0.216728419694114
0.0753321211226661	0.0865043597660130	0.178736327232032	0.340920344165978	0.178926392930769	0.436206306478808	0.00341795712719073	0.142592493113751	0.187106670843320	0.299249850344673	0.368043532848245	0.0599430760600199	0.0178766227126419	0.0703189006739436	0.311063996021950	0.486654086887312	0.218097245622020	0.126977647738217	0.480004887904828	0.185829387370462	0.0994950270087889	0.177733867041374	0.147129281219992	0.0139050493442790	0.318068111815421	0.107231349109523	0.0128324574882120	0.298903555250253	0.218168553153743	0.316404669641619	0.0642879945023122	0.199162830409861	0.245274195961882	0.158527058663577	0.121486999612955	0.484145244197827	0.406180410411290	0.136125265297160	0.390467896905020	0.305511540660672	0.362084264456647	0.141912498049480	0.307585229950898	0.120954723751276	0.143207926823517	0.0105505664525681	0.0994846514509881	0.381913897758921	0.463387970426301	0.469976355480830
0.292977688610311	0.202429974586163	0.388489210506528	0.333774490372950	0.115332375214035	0.161599960808121	0.113402013530061	0.349658838459265	0.0751702725071572	0.142374754528101	0.333499428725385	0.143169624225077	0.334857461615711	0.0902714178900744	0.444746944585523	0.387487862269383	0.254167081506523	0.414876102067548	0.435771847085730	0.145210170584651	0.0823343775764137	0.168127922217444	0.335242569838661	0.0273875689492812	0.254980359610917	0.125315297016165	0.161611208264315	0.390838406069323	0.0566524882181776	0.378473722165428	0.416409957637773	0.199602173709635	0.279839240329432	0.283996342242860	0.0348223796077091	0.226888357073333	0.288675969948865	0.425475595039823	0.433701704940052	0.173547287501342	0.338833726214402	0.101087552867101	0.438433380977520	0.454991750593660	0.335050272469918	0.0416720588609235	0.305453332151234	0.0768489746376423	0.474498644203299	0.384481522503891
0.0434049227951434	0.300336874660403	0.397768875896595	0.302945241237493	0.484463878212777	0.254275703936101	0.416891870950507	0.438155633769096	0.138181116908331	0.369141256931348	0.115705322286215	0.149595609666012	0.143585953244972	0.458166964615239	0.0338504789335833	0.372840963351455	0.486727276636394	0.445981353203433	0.434306995724592	0.259686425061357	0.214015493318521	0.184309722506443	0.190982183416300	0.255273294521219	0.385729613255758	0.222236233521821	0.354037597937768	0.0339260726539924	0.352856957439731	0.195355848146030	0.0698565746326194	0.00295523502675843	0.0601273833898732	0.198883193236735	0.282466073113839	0.371201215114720	0.196236474800998	0.232689864143342	0.327442255039289	0.209466586356666	0.334503338129455	0.00729801910115602	0.230102419360110	0.498963098513240	0.0349964943782387	0.0556233774809201	0.452269706884693	0.142835713771672	0.475172939765473	0.285133605984107
0.366888765594636	0.109263283294964	0.347864314143892	0.0749856220846733	0.408409607733316	0.294536713371618	0.0699243566471514	0.390810664808177	0.321053594452631	0.410502001773962	0.108450145905968	0.334562406679283	0.251381972375130	0.423621432452426	0.152399010288484	0.234695017607402	0.318938633588179	0.106067190605684	0.306528818292791	0.449318292373605	0.0677341247086277	0.430761057537465	0.300127554352860	0.299235345593749	0.383404155663710	0.0375485885605507	0.154348797873492	0.314395733296498	0.343953467772899	0.439485044927339	0.00853141690315690	0.307091795619567	0.481747139767824	0.0252356154958092	0.371344118996343	0.0948052827137509	0.242326537767883	0.331988681983628	0.0184958700748865	0.167486481632397	0.237511868046151	0.210737469745626	0.352611575642065	0.00407043777140176	0.237447427280391	0.0248907700691675	0.259953803655849	0.349778655293655	0.143012419446078	0.0216509540276844
0.231081828449392	0.179402034439072	0.319558109222084	0.187360524051212	0.115517071650751	0.376318848134655	0.0921378901498355	0.296989411210416	0.372890402592691	0.303873139443170	0.184386963986390	0.325928325463704	0.224065509259574	0.112701424535426	0.307265792833433	0.181261991715412	0.238855204514993	0.389310562623316	0.360546490481601	0.111794634798100	0.00726685170469921	0.373660872546356	0.259439015207744	0.140761217138578	0.472518766113555	0.308509962673067	0.490650835589601	0.442568455187265	0.0921238080090731	0.322373143807391	0.205618262695199	0.377623955941196	0.318734861731460	0.176895620387800	0.483874822908576	0.388068387255395	0.488347620015257	0.322098108075863	0.0382986562309543	0.183957412854044	0.394204736235163	0.213408296061961	0.386799702539291	0.321608472096182	0.258349405315382	0.123392294388770	0.305114424144455	0.0991058106958852	0.0680118079464742	0.408001310173121
0.260708506557210	0.444400278128313	0.393219474285209	0.0289647280362882	0.449863350329037	0.0419141839118473	0.335033540605840	0.104839109886943	0.173939282850805	0.182160737999324	0.0317291322204990	0.206052706158802	0.0390457678735780	0.278709058158000	0.163021210770707	0.421445594711469	0.413158101427928	0.150770836992741	0.394409779108940	0.0728398128724946	0.344470771017962	0.164612045986265	0.0474371756531734	0.158914699191200	0.358929869501902	0.492793392983306	0.0882025902080109	0.148300944120004	0.0669455540618510	0.363562551021130	0.0301029909667032	0.132361340083812	0.428708366697208	0.239723580916795	0.215816183873895	0.127196310248025	0.444107453012901	0.211518367707299	0.393909587565613	0.0413115155466077	0.152180562333449	0.0715204222603852	0.241645343194929	0.460182376846165	0.0365548908442753	0.258300242760896	0.121506556908366	0.136531964776228	0.397225461701073	0.290477552519726
0.214634187834907	0.0317622536398375	0.0486213206322650	0.0461622180478016	0.430824837325208	0.396644002375913	0.241804760074333	0.278343459495247	0.384674358851671	0.386419145902379	0.197277466890347	0.167290559362128	0.437577197494052	0.318036488705185	0.211111045867157	0.172225011290932	0.295438619142729	0.118642887679603	0.0487443099916302	0.458671864031868	0.0118269611753050	0.494677375553636	0.416921104775112	0.391394730537915	0.152783354262294	0.184099464140388	0.360858372223117	0.479100035028594	0.275155675415848	0.257994943158813	0.310143105837863	0.423723883130583	0.342072392434991	0.118740940267293	0.329431008109991	0.229375497211691	0.217475938942560	0.499423740890430	0.464084728126682	0.0466857086895914	0.0536979534008366	0.0130261680311167	0.323539657381655	0.175763960062818	0.305688346224118	0.470350961820798	0.219223346621891	0.188751527842729	0.284120040869932	0.0371556238384288
0.161314147530932	0.0224050518436612	0.157139707101831	0.487363594276798	0.208895429576409	0.407961592737656	0.465377923035483	0.423040410358069	0.0739441496250713	0.164625027833726	0.0882703682582698	0.395344801816108	0.0295396744147924	0.0736285791143393	0.307700761335508	0.401255944922843	0.486201888771873	0.390731552342007	0.233328204008989	0.0246305616431255	0.410656189000992	0.424025092772891	0.0352936997054214	0.381007033265075	0.251676996020790	0.248229259924428	0.105957982496185	0.265868905080525	0.0204119607363342	0.487290371769805	0.0695447623454315	0.341831564331482	0.236219981870973	0.353012091219359	0.265689730623478	0.203924360090728	0.385040218082039	0.0703407950628253	0.143233369908002	0.366173440303903	0.217186210875915	0.289508778804206	0.324528918764344	0.215912222836918	0.231005233111810	0.209659300256371	0.269316386594819	0.269749069071612	0.00637300589891110	0.210048903814689
0.485085740225759	0.213167740280206	0.311750490818173	0.311026451183315	0.427064364816162	0.257808234018402	0.267835898834886	0.154093459546333	0.354384385142712	0.266016053296719	0.420650431444716	0.214313934467182	0.498093034022208	0.470707559577910	0.225637611956786	0.129192055755076	0.163288439238608	0.173418084811635	0.259362049302051	0.299832000132337	0.371916903115316	0.404695038777581	0.137879107067693	0.315775852628913	0.471769003566261	0.316182350614059	0.499449722170365	0.437728987710438	0.0624857347144119	0.0596649008587691	0.175635768601551	0.281285997611312	0.467747460082416	0.0426666255633640	0.277863295836956	0.0339224495360090	0.187182007293115	0.414207592726526	0.321709397515262	0.389697088286546	0.448134190645390	0.498346694995013	0.134623036855213	0.330746353787200	0.295124579012184	0.233311864414397	0.431028969498311	0.113277644475037	0.344129909046473	0.288029388359790
0.436787383930385	0.000187709452809048	0.0503563239520494	0.436445553301282	0.0991033328668937	0.494050549443101	0.276557930888970	0.00469146183249308	0.291942238313143	0.277878372500266	0.485092170214896	0.381602898174477	0.298738542130924	0.135341678062304	0.0842156823728492	0.325208074517411	0.244317095458928	0.135287795150843	0.129586920845905	0.0945108891442887	0.0817464638845176	0.345775055847263	0.296783659827603	0.302093576094649	0.105270888019947	0.422484500038831	0.322880983576923	0.309774213932316	0.443291919091276	0.240954407861030	0.385984771653307	0.0240175693973205	0.492446347908720	0.475295434090902	0.167138774278405	0.376015807532608	0.457610588813363	0.00964752959651705	0.221393361707249	0.245229428961156	0.290770148219627	0.347294903828381	0.163977298288294	0.252718081269608	0.384056632966919	0.310717610544546	0.427605986198777	0.306933782852409	0.115952561984078	0.145608996368157
0.391413431787651	0.401626471361188	0.269214026119901	0.0624568981763398	0.453796793948243	0.0341791869202108	0.382261423352687	0.370975974261219	0.475308917854690	0.0494361047070767	0.189340656522911	0.337345472571354	0.452732365801642	0.278707803750534	0.257659030500454	0.209617126233344	0.357259412388346	0.180792859344526	0.288009579146982	0.216699320538253	0.0902726611566252	0.170852315968595	0.186285847858034	0.247402762694138	0.391510208672995	0.262957000719349	0.223350864892400	0.148450502573634	0.235765286953492	0.00733942459403397	0.156507687424728	0.374452914867145	0.135968675715546	0.376069918449700	0.403366608799383	0.0926567820730552	0.265437867088478	0.242077850932401	0.000828095261905859	0.0124550913677394	0.272770743671494	0.393956310354146	0.332923566176811	0.184654083911820	0.478599875973408	0.338150941985074	0.298979135688880	0.497794623094772	0.416093270355152	0.388353699108818
0.305884675332615	0.149607827325168	0.0440355901937538	0.102042210734467	0.190440390714035	0.438293192008090	0.190198160685377	0.372030540680390	0.0697969526380542	0.309115215093692	0.263390477459474	0.377458465121244	0.212100436332938	0.434001873125390	0.257965822497098	0.257290200749836	0.293110411265146	0.179895666754573	0.294231422766306	0.142575632892391	0.130792479837098	0.103387825531339	0.0158686744160788	0.157204662987235	0.0870126467614485	0.187856402290180	0.0142730089801836	0.167862087861734	0.263092261296547	0.319424816306676	0.0103425524769956	0.0773026497994197	0.0402984329812586	0.417451820135557	0.0266185641999354	0.210966129985852	0.309306134832337	0.348071891241047	0.343400801351901	0.426595663821197	0.292245664494131	0.258576875949192	0.174831298291056	0.462694617034858	0.0673018287907584	0.377026567913530	0.304837303814301	0.452686014819328	0.124593432463374	0.465680741019929
0.118095957729103	0.273591791800178	0.435377541484548	0.123802232478009	0.362632013095529	0.248026018585277	0.0110692575224515	0.378426316242150	0.0250359934014313	0.0217099034026992	0.228944665530075	0.00544416401489584	0.223311840055354	0.443029857762320	0.462287335583086	0.460510839807667	0.461720767831481	0.289000339248812	0.172593136472096	0.441855005949631	0.352358766886214	0.000683772225227697	0.0199673571288870	0.380266819793088	0.109094602281821	0.297830944876596	0.0482896583835439	0.132322707349736	0.129941572740244	0.385787921581543	0.355901182443349	0.0607398719970599	0.0382624548155685	0.439747107262961	0.456504153955906	0.461558572050446	0.284802157329092	0.00584504022455529	0.0999216199351153	0.488461438259555	0.0325349348695532	0.489461820898387	0.352963839881240	0.498841777064897	0.195400885948689	0.178961031118688	0.432218952186675	0.254206647325817	0.131665522517824	0.405904745557743
0.261727176943414	0.459661752157399	0.287858604128417	0.160396010824352	0.127994170981370	0.170613296921656	0.0260686208925899	0.277074513691317	0.433581412025149	0.0215364610643409	0.492170825539710	0.0325268522747685	0.397194420738229	0.293277460437899	0.0221587056713916	0.383992297930809	0.423549213660192	0.321978330727913	0.262353057012325	0.295619889872528	0.436180219410037	0.0492479837550858	0.431966525015758	0.392921699670471	0.101166605382104	0.450395363642484	0.257309380305620	0.444250323568292	0.193551217842058	0.189911453013242	0.357703159251078	0.347705257800300	0.275922106482167	0.458554655201317	0.222110004484261	0.0561839339577555	0.292668054929558	0.423820584609692	0.485680132349638	0.232340878548777	0.144283895772355	0.252302578251238	0.0155802234198958	0.389798150644005	0.283449997177082	0.128891493152130	0.239139581571076	0.481186134711263	0.369098850124097	0.274286334036340
0.238119003570276	0.282420102064337	0.373870952485431	0.0733000257042240	0.0518147862638164	0.481950755599288	0.140657948045637	0.199702271407631	0.310434247488270	0.343104748915487	0.471447464601339	0.0103951327451128	0.0721081217829567	0.384800042792513	0.0887537067049112	0.175577791627378	0.335541000387869	0.395089737300273	0.475446772809988	0.0899411783325705	0.0675484443922907	0.364947522069594	0.125046231598519	0.106084037853619	0.244036025031181	0.0692248918610615	0.265561576230741	0.353303598214011	0.363983835157789	0.0766351448322713	0.345791036034346	0.468754062149752	0.290534878037015	0.389637088331634	0.269187868400610	0.248814400362970	0.319437588582663	0.0793049327651495	0.0587794805160425	0.410864210247567	0.258502312541637	0.471441210418719	0.281362862663494	0.0656220065516970	0.113808314375420	0.468233950377563	0.00884802995206396	0.0758191388457318	0.0227430885786443	0.323882002840548
0.109828890740304	0.486468625278085	0.173435671913596	0.173155423281617	0.286297082477766	0.0851852934678521	0.135100473820353	0.369632824090223	0.455888877584981	0.193427000766539	0.117171667591099	0.425773802284532	0.330341779609536	0.344070375510769	0.479458638886707	0.423779960729840	0.370358744032191	0.192280036531045	0.0891285829393861	0.123390828315061	0.168901476057502	0.0642350092233761	0.234069446510529	0.452705587450289	0.00521208412980545	0.411070085926870	0.421188528596622	0.466398487855888	0.195141884784801	0.360328696519884	0.299147180716595	0.0938343920272171	0.238679833933498	0.231166762811568	0.0832176314370743	0.298632287181591	0.465218000841425	0.491487262397169	0.218775557538527	0.0935605386758581	0.475582672591358	0.385944496920665	0.0992065298299168	0.308397480080567	0.0670104276065481	0.0624289825321192	0.486305212787957	0.0200377965236520	0.434116075854044	0.0545650724565834
0.260441864662768	0.342975990679753	0.347712397366104	0.195747445475652	0.124314120093599	0.0343188601068241	0.223399168368333	0.316677602343148	0.104384560217402	0.470210575560007	0.272689489197084	0.221931678851904	0.381985841265156	0.217372268876772	0.333041439423444	0.465207870719524	0.194722126153943	0.230381468036166	0.417885715218743	0.220443783191063	0.419223255803510	0.348518229818280	0.165056761767008	0.162847364390927	0.454077793024291	0.447893901050175	0.285102367336149	0.269424804305036	0.273472513157475	0.0251970182648511	0.0520648169226021	0.478223716789855	0.383817007295561	0.169717285299496	0.317557949701314	0.131066696358376	0.365028326974689	0.182152403835711	0.0424410573531589	0.271739742365047	0.491039809880476	0.240148500920097	0.387618263332960	0.461653898930001	0.143180095141079	0.109026093825438	0.0813307264736575	0.405204876052200	0.466193658762388	0.497290994018082
0.121167302981934	0.164279057870219	0.0355249301532590	0.306555013214358	0.302329166410503	0.434211294265448	0.262567403351777	0.0868314380909713	0.207305556639352	0.136673923748119	0.00253385967427661	0.452962121777455	0.277899572639790	0.370563156049912	0.217458969815925	0.335353784097693	0.145408025191481	0.487706581564361	0.188558007891579	0.0625720492351505	0.426271764411606	0.272413192603873	0.349259949392027	0.257678460002638	0.223524997967320	0.247587781249893	0.0513876232134446	0.331248392470281	0.156035900316937	0.257508822484882	0.192415730110990	0.201840729941418	0.0842258071707963	0.315329930546730	0.337725780743856	0.401479145299993	0.0105526591392253	0.449104089399508	0.384687695040380	0.319032242430236	0.292237921166569	0.131029558059897	0.356592678514989	0.467622636810381	0.302915295825508	0.430578317304344	0.318606931540636	0.104182838944950	0.305686557311252	0.165439072102444
0.475604020820355	0.390611814708665	0.389195326393472	0.0916739739284760	0.216661112495055	0.0854031151854796	0.450763704383370	0.369954807979746	0.165270862429889	0.497909484980943	0.157834467011551	0.0619779511162528	0.202032022122290	0.0707308141841272	0.0405372022463408	0.226383457309667	0.356941113942139	0.0614002103548680	0.415493280237653	0.189046788424868	0.111360210647495	0.453550775685256	0.127902193049293	0.158756794554401	0.471581324295625	0.424555720783831	0.462681092879741	0.292441515221200	0.311687476343827	0.467015015562546	0.323824801812128	0.186992456771988	0.453189122047975	0.350608782758522	0.318616068551510	0.278636477916559	0.0166828414413493	0.296163091747194	0.225741409647455	0.0764196179654160	0.291229910299012	0.330038897790780	0.346446089258878	0.101866905543310	0.0803865118766295	0.119851369058524	0.216463791598230	0.160186271432220	0.235258604523070	0.405323056264307
0.0169493618042932	0.208958959170242	0.0399601479322642	0.444537025312735	0.101724120915184	0.332744188462803	0.290958512567355	0.000202186637489166	0.257919884615561	0.133857244965801	0.458150492713339	0.333375415103508	0.176019987613887	0.333560985553003	0.477607076249710	0.305005491718703	0.0654766565340058	0.110800270625874	0.366408563040585	0.361627329542809	0.181697205355659	0.0753304126489858	0.104563695093627	0.492879989904195	0.0684055105703240	0.390658610333029	0.0533560154919506	0.294207427238450	0.274129058128969	0.409604139728277	0.0995639787486790	0.488555624664613	0.0202380377221088	0.176847358656244	0.153670954312097	0.147614588753646	0.204406437329606	0.126927770081273	0.183575490970689	0.287301688484356	0.469441716304634	0.162629483663934	0.461843011118209	0.315449433905108	0.190997883034628	0.0926937775117135	0.356300192819861	0.295165285176226	0.0100680168757342	0.176919457439436
0.140513682350371	0.452885978363414	0.491171095161043	0.151321262953359	0.433118719176322	0.316714604163365	0.322350035745456	0.268732765074978	0.416445855953459	0.238255889941826	0.160604645511942	0.198132687292254	0.476967873389313	0.303418146610066	0.182509146831919	0.332975584919425	0.138149979597229	0.125293257035064	0.156461129853754	0.225284879132158	0.238516528032054	0.247898324670556	0.379206895732190	0.417411482819182	0.0130176528009331	0.283978754625451	0.299653821791597	0.172192765968320	0.0882403418004777	0.411445891426043	0.376133519328427	0.132389284846112	0.137692520857996	0.466524085901596	0.331856533032768	0.470930530498645	0.177961641912727	0.136147366703560	0.156854381629921	0.447592156612771	0.388481450408056	0.363884302842150	0.0717559938664720	0.294233710066700	0.361879238391238	0.0408553581833259	0.494403177733652	0.0211632032812593	0.155203050477912	0.00967314246679363
0.0622018838317762	0.0194167344216127	0.0841235351835923	0.497951289849262	0.0951977728103892	0.0784064119398647	0.401983020099095	0.244745735514526	0.499053083426836	0.425979186652355	0.0512181816028576	0.228443244371470	0.192778375167882	0.130196650445524	0.0860754845640102	0.113514711084991	0.0759243015517200	0.204175654284686	0.357998986717700	0.0134806834294955	0.427510583062777	0.350118039405880	0.140427485289392	0.00801279236773855	0.180050050392448	0.0431694331718013	0.0231210483079106	0.243410399394849	0.330364728196469	0.327887657693418	0.411358232744173	0.305160276035924	0.390357766493823	0.365275858993598	0.443656772374441	0.332634164313230	0.254169594167948	0.0686663268893135	0.0584943883835826	0.0869553346707688	0.198188723051171	0.318248947750350	0.193849831275463	0.147778063999753	0.279548949771223	0.339885140448765	0.0957409267131735	0.204527505665212	0.394119808776079	0.272602283889269
0.111230217032849	0.121184544760689	0.375544922133218	0.284839473121149	0.181545421925729	0.0394966133348725	0.330746401285361	0.108275073964489	0.134859999634636	0.232037635564409	0.470879827786425	0.429375202115771	0.00900695769210980	0.364920160479566	0.0743967077656307	0.155349345166261	0.0704293878602538	0.362980213979352	0.148135127532469	0.482048377702832	0.482985824322811	0.0166816340728659	0.232245861595889	0.0690595536840068	0.115309984334381	0.246975266817117	0.300632893553303	0.319100173198126	0.0533515051183049	0.260008538042724	0.103117589376621	0.0590695299108646	0.268934534027250	0.404436482657925	0.387720857199663	0.142095956082491	0.303854253807567	0.487032815267620	0.275489871548160	0.0123461652513477	0.0873254108894870	0.376896574447328	0.252947795785581	0.403822597492468	0.424634557622736	0.102691073513358	0.467928782660432	0.374603631385274	0.235027965147839	0.0307987785870013
0.425927397801884	0.217484648126706	0.447220659184685	0.268169866445801	0.0707220667036637	0.0760521412894057	0.256872458443806	0.449813104890849	0.188321910451810	0.494466812825550	0.457592154473180	0.448987831360325	0.256758593014039	0.184471374085503	0.00857139867301043	0.367202410292298	0.455554634248467	0.208893766772765	0.391994273263945	0.372440806797966	0.0410118312387247	0.387361237952143	0.231933550247494	0.390322345976752	0.245369048187921	0.0614940536214700	0.0346254210230142	0.420710980141576	0.349602926882158	0.235770772000544	0.0325230273309092	0.407668204658363	0.0416008231975821	0.00588886261680510	0.365787543912741	0.0201592671945917	0.131265383614615	0.328306339815962	0.463839375184527	0.343745607363227	0.384905527702488	0.381281519089399	0.228241629665677	0.219205241973657	0.310457639573471	0.301067898410650	0.229882380803759	0.376991025500257	0.396650046392629	0.302419400015368
0.148173977569177	0.0962658593305119	0.333531773564629	0.475493224106320	0.421169651587662	0.461615023639362	0.175331138727346	0.0690274931433822	0.484497300821553	0.304141069262480	0.217014417355291	0.0822659214632293	0.251790356007081	0.298797399976649	0.339822966950529	0.414626275508304	0.106670450726640	0.299426354989795	0.0880176191373823	0.191520989264098	0.377426452213479	0.158229627479130	0.171485506598762	0.126336323435104	0.458510875977831	0.0296384759375467	0.365063355877262	0.0273304007648059	0.113257552307314	0.368719198578960	0.363125022082344	0.0663946131816931	0.388824708150167	0.255875202796061	0.479445779478444	0.00732670279205944	0.169027542404356	0.00459867838135847	0.322441762734738	0.0117235637995325	0.234341197938975	0.232684371441775	0.00357764235776265	0.175226465276300	0.412255459108234	0.407041920981583	0.301382900413045	0.0869135294630511	0.170999205393329	0.0842552730391429
0.434124094123476	0.446692990194551	0.224175990946345	0.425554555738958	0.327746657471346	0.132068950748449	0.261109432401147	0.427064166773693	0.243607227987115	0.0678791422992838	0.126864432026119	0.265191819433460	0.145404997812296	0.249377715382928	0.300348491990093	0.351242725900702	0.286692548125009	0.154850199333661	0.483461813115019	0.00553769632929529	0.454399579711702	0.0600439970707102	0.122968670488506	0.0653486555295586	0.326403728794210	0.398532128309272	0.179876293631501	0.459782070225812	0.250562340529471	0.133737492616906	0.106875261286367	0.270640657080480	0.0705782268071226	0.0349583378711128	0.412113473351273	0.0373126718128910	0.112921126244670	0.204655513289081	0.0322961611367036	0.347554510037808	0.329721823660529	0.157612644414498	0.181998577970766	0.200419464028128	0.407581908641230	0.0721561119370252	0.247824143944882	0.255077703113123	0.386334147221953	0.427762300091027
0.423286494391288	0.463023534953670	0.421284090246172	0.0271363887999255	0.0570433456737135	0.386862870807402	0.0675351302328802	0.224904794511109	0.237953426811360	0.363136811734192	0.173268570943129	0.0439693460679719	0.157310183289200	0.133875345807132	0.0803100672535766	0.0828099619419501	0.0963468110161942	0.117317944353804	0.146624583644073	0.476593548083427	0.418711801242907	0.445330365168923	0.00817507110975607	0.363859285636509	0.0222658715949234	0.138808692822716	0.389322153822229	0.231513078715082	0.388017544146157	0.269046706946807	0.0802093591922572	0.427699339018332	0.378059166972127	0.488403859539900	0.298465536579914	0.485397421564688	0.313032759325373	0.108514203999437	0.144653939852714	0.263208507714423	0.461956219149692	0.158168405363277	0.454345773506613	0.325005297508389	0.490386986738017	0.162766376796123	0.111182662579258	0.259011188138494	0.245377878826028	0.100855595369028
0.284484703859256	0.438543815209905	0.415291934824040	0.247642195311147	0.445283460225617	0.362047219536311	0.358570656195538	0.248867067690648	0.299306456085266	0.379790155569084	0.199060222929320	0.0648359814638785	0.439926163289940	0.450392196446052	0.350786931819571	0.461940447509514	0.0893254046627666	0.234758975318730	0.437180084095751	0.386172661259198	0.255656586746746	0.0800445653051939	0.121443249880466	0.301448604027541	0.451283265096472	0.253687840489100	0.0328068305242507	0.289986895482692	0.441934357375230	0.406871391864573	0.0911581737044653	0.202459232267050	0.196758152069841	0.290043105862862	0.232777152211924	0.368022327378895	0.0957005290671333	0.313738340937392	0.272425376946380	0.0657892454176068	0.232544789519515	0.402612451893177	0.0810081925084155	0.233614791339080	0.0276455241409015	0.156430947873870	0.489537371141761	0.241226776090727	0.0999932759098183	0.363911203386633
0.482538956900727	0.0688470921283220	0.205568952632262	0.317327981432963	0.300669040109409	0.182951440591191	0.0125699282554315	0.0223072334393145	0.328725735005688	0.329388882108786	0.244952311665576	0.0243409403895599	0.348004290917271	0.435268355295467	0.0123041162536829	0.336664709379224	0.476499764421765	0.0149482702035514	0.492902553596552	0.319443838695847	0.216443352540943	0.0862474628434563	0.496982886425540	0.0666135753886520	0.473398910373192	0.148167942962336	0.130299003521393	0.450399372826941	0.477882966628309	0.453059681853908	0.443922079845485	0.451893628398747	0.337507659955761	0.0903353774853304	0.253603917396974	0.215155403516835	0.0989350921706779	0.334206979664111	0.450587328514193	0.281785554401880	0.302671485307593	0.344667764258480	0.272339780157678	0.485985161966076	0.236918350943965	0.0659438468109811	0.242633961598318	0.376251746785755	0.451607710031289	0.0425435853340737
0.231407396112889	0.127939925679214	0.396959585066525	0.204175593641086	0.0889058482371835	0.228107611825367	0.0234253533581599	0.405357614591331	0.290733874341747	0.157042283660545	0.446365202850245	0.193057281852474	0.162148107255773	0.382488264088519	0.0503934534513741	0.203636135475583	0.473002619919850	0.0551091610944029	0.135584035946097	0.138694704340984	0.454907682814358	0.0829335649659523	0.0576380803644360	0.167053384801313	0.167073786696745	0.237218764005620	0.352344233924323	0.407699912244472	0.238837560970915	0.412134640049003	0.132501344411802	0.370174542602012	0.156782686772814	0.425857526264363	0.366493955170858	0.434644453968096	0.364054651875752	0.386186279403191	0.162702564911776	0.392457612218608	0.281327338008493	0.392664752892915	0.259310579085476	0.0422735941539357	0.0312267672045979	0.0979921261798221	0.0340205592986155	0.0923239148962450	0.121329981527192	0.473412116708588
0.0453423434614288	0.467830232966133	0.494817074857824	0.377948497314951	0.296571484198116	0.0184711904503089	0.492014022129673	0.0218150569504946	0.468104508002636	0.295124305507961	0.363028824991891	0.0274851651863286	0.195240126499997	0.447925578438436	0.498358479237599	0.294806219199358	0.175736785929388	0.226980552045691	0.461330751458765	0.407836766745920	0.367348967571376	0.301793752622323	0.119258177672028	0.475239280603181	0.406601014751101	0.477899536133350	0.449629999820612	0.121680118567440	0.136437821952065	0.285010960793548	0.133658574741498	0.370473483402030	0.0626257028063577	0.105957018661841	0.134673609722393	0.490308134236937	0.0415796542012201	0.323820396638722	0.443938484534922	0.0109429255529666	0.165963611352886	0.324136631927502	0.396495579885946	0.0228695109174196	0.148342013219094	0.146916012249374	0.451252866901037	0.439691898988871	0.328474992205715	0.486717454191224
0.425541498499824	0.230758160043168	0.117838023629901	0.364788648795618	0.296649472018097	0.237280955659109	0.268717842709608	0.110163258382334	0.0543198879881278	0.406036917330616	0.449861841454087	0.340295900075362	0.0667689339990462	0.480163800091598	0.412388937177968	0.198355498130029	0.386829720378966	0.0393602203283391	0.304107029456789	0.0717799142498368	0.281908850960555	0.169229123073730	0.256268993118083	0.000565572450194285	0.0296592939087079	0.0223974173630717	0.00133868686604827	0.0162543111183048	0.0841372678507398	0.0846609465431338	0.0623915255304570	0.0565686542029091	0.385394791748933	0.309461799752598	0.0491349093704168	0.453738454007519	0.257753778985821	0.0498943452806552	0.0570564768571293	0.433423944894353	0.269434477355731	0.139674978413987	0.440356779521521	0.391959538227389	0.161168743311248	0.474715538406732	0.249918566438288	0.372276000936645	0.211253522097247	0.332608142450503
0.0382456480200050	0.478007341172947	0.261853591965427	0.204912477168360	0.0884213680557944	0.286252713752455	0.160056275292854	0.111307138472552	0.256857490744501	0.371996559927872	0.0785396460351728	0.225247976576374	0.0482463089997199	0.136686674378796	0.0585559546362645	0.0180340218448004	0.212275149800608	0.281062400347302	0.291919426973710	0.0476772213999209	0.173859991762443	0.236520654524000	0.199199900565943	0.372109405813926	0.140354479980066	0.248622809709879	0.243471003953799	0.343205427287456	0.0764897695325576	0.105966013039836	0.147092131286753	0.440341308694608	0.248837472531853	0.384474412033300	0.344734842433328	0.376340142542997	0.165569081468485	0.204289469861937	0.292960842382672	0.399028318993212	0.191715558523805	0.200143597016972	0.116962816282132	0.206933873675897	0.440853310969489	0.201003904336537	0.0351077828194009	0.337645217616828	0.329232964833617	0.420841642472323
0.455733770869229	0.0467682169073514	0.376605026364792	0.102155479888961	0.494817166851080	0.178322750864469	0.443080282440046	0.0916646423777893	0.179241347874869	0.353677625022506	0.289807272182101	0.0707929252620134	0.225152611458307	0.374349999370578	0.352349579506623	0.165944532105477	0.221584506335367	0.433531169768244	0.177161335856386	0.460026136156551	0.357663871571623	0.0711658448621865	0.102343042928036	0.0160430872008463	0.0545961487248970	0.00226564898942527	0.0732613674966005	0.235577381464930	0.102317499395834	0.459669324628108	0.486386623807946	0.364880684411914	0.269965696605594	0.412429628782930	0.409893010468911	0.114977494778979	0.315120671759258	0.0908171585502097	0.272431826908387	0.234015685142996	0.486584061891975	0.180593734078854	0.320102676913745	0.348215346545398	0.393629357589430	0.455927209070379	0.165766594469834	0.195219830805918	0.182403182103182	0.496752559893767
0.0936358729590357	0.366394780455240	0.142320622645313	0.0609969647075385	0.309816228016699	0.457701810444704	0.454828351903166	0.477838953784252	0.250356757516804	0.374293402163408	0.314387694339623	0.332895180201687	0.0807124498889310	0.316758886979292	0.222680796349936	0.382830628794140	0.457751617494001	0.0829526163858070	0.125085388463684	0.294643157732543	0.249320342060666	0.133653113065069	0.132951284999727	0.348868955764679	0.415678200599128	0.225353705635174	0.0336544953604285	0.319773913286971	0.343670072246872	0.301079823226936	0.348080908495328	0.129325470665597	0.285943764338474	0.446191026754684	0.173364504649251	0.111163091083110	0.429188468475056	0.107726519429179	0.438261184348691	0.162483176807367	0.0726378185209294	0.127391654889807	0.0943989756221498	0.172799174849126	0.294867986102947	0.464392597290771	0.203001409750012	0.00891739146704185	0.0747058065381825	0.122125616574610
0.271192719203816	0.247992489533254	0.276169487925046	0.314615138539650	0.408634252786464	0.348925386745736	0.00866952480485050	0.481666617888349	0.0394663775409362	0.386301467679765	0.386090775706932	0.376124044230430	0.200189189476760	0.224786554106689	0.455781135696126	0.278515830122041	0.427742129492464	0.254744218566861	0.452070353114502	0.138565103398413	0.121106941957066	0.138245610334987	0.00102352557692831	0.353425303081962	0.276067722931707	0.133742942757492	0.317322590669450	0.0863678101485403	0.142173067314797	0.0635882112071862	0.142336703764932	0.217057337033681	0.0708443376086665	0.448884347385891	0.0385924147710399	0.485332496116811	0.453821310592721	0.418415062589316	0.0414182009939495	0.0743795622853850	0.0600380773251516	0.320979686834652	0.376878645894887	0.420136650704795	0.0424989825057795	0.405716993471492	0.433925761516008	0.394476213030033	0.142304344525256	0.381629143253353
0.245138189267317	0.223308131783495	0.00861449186153179	0.112850880132771	0.0181465394368501	0.112977400410159	0.126072132126893	0.0573507815029060	0.0437195082817982	0.397231738254746	0.146751406570805	0.295353797408727	0.267196538987115	0.151018424496157	0.307274771815787	0.0709467996709015	0.0439646466045344	0.477156627586332	0.445649079506874	0.184561687221005	0.0178473185202052	0.161797994510027	0.106427757620483	0.267844033945341	0.170914777182325	0.0635128620946323	0.402913709475652	0.0481965054238447	0.367280919557188	0.0566075467292516	0.0678493079420419	0.135532562339404	0.188721088865317	0.173057786562043	0.0313362819349147	0.140931020529355	0.307673839193092	0.0838420489166319	0.0850571075378903	0.0590173332892587	0.381759112230750	0.451156029350993	0.352462728543590	0.151642005068063	0.290433010580549	0.258920046757668	0.319678573791278	0.00945661670952852	0.0814927234888085	0.0818971854757079
0.358416041327419	0.477105924111757	0.475779711748255	0.379616800120999	0.221424271539478	0.170740147769969	0.364254250158863	0.197885064601593	0.217341099319843	0.139895618963251	0.478651809752312	0.230557400025110	0.0608648091853348	0.196153611158325	0.166629046836184	0.169201312839558	0.370885021483939	0.148251307963211	0.218801152115265	0.380864709123150	0.467317736359779	0.164138624862278	0.347275323342101	0.385840018386490	0.344981209901539	0.163783967021978	0.302453275832996	0.473950998638403	0.0430904660987064	0.309041381519594	0.200862683629893	0.333286716725472	0.0194848666550336	0.0292676339466966	0.363196973743862	0.311724977989094	0.416240759629112	0.224888680267913	0.327601512692383	0.242445991922846	0.336457591148722	0.378507881993578	0.0103131192361129	0.152898785536955	0.429700628022292	0.333972884450844	0.242117934799595	0.447317569814345	0.301179016411473	0.212386645224017
0.134782890464421	0.343416245104390	0.183964798462270	0.0398747875366490	0.465731339572676	0.340172600744070	0.432394903614965	0.0114051004588346	0.257331813619234	0.160053399770553	0.255284087278951	0.0756075065542843	0.458040302798195	0.117946088667039	0.417214504635433	0.391399528444202	0.304681304490043	0.336160147647692	0.0538023174482449	0.466100967253950	0.345882818818062	0.483018375766477	0.172544032614639	0.108344009835904	0.140888346170569	0.0564443442006814	0.305171332453466	0.0320725368259842	0.431218510955528	0.372271934846508	0.445586286658756	0.0154568673317936	0.394594046352882	0.432154343101625	0.0764706695997607	0.209154820485760	0.0318447486120935	0.173906021578635	0.316721019003959	0.366215709677867	0.310564732268287	0.401194645212362	0.308780417877816	0.483544762442301	0.492710303778950	0.323914512432963	0.152098327962261	0.450705601043779	0.00131307104352563	0.248253250804123
0.0626690683715052	0.189394807603682	0.282549727218887	0.473800346009128	0.340374737135777	0.0653297103221310	0.185239794732920	0.450084750473794	0.118398128701512	0.466965159906174	0.113818308924953	0.186278007210398	0.299010203019340	0.228408156062793	0.250765198279364	0.00846105821531734	0.495955201919876	0.187718447041242	0.0259380129862888	0.178441180746354	0.488158865712585	0.345615599051080	0.0649434480253702	0.214330873529836	0.382675864352295	0.109133692546588	0.391026185139503	0.233049647554239	0.292003621146914	0.429770366487500	0.0442497923097265	0.495579955633036	0.442636180213514	0.271665183910051	0.139060826917940	0.381400473189429	0.158278787728902	0.0337985874505718	0.269861405281585	0.444977150746204	0.175327116735071	0.239400165331285	0.412472343714789	0.0776512435475234	0.327482057134228	0.454748888787272	0.240188487905656	0.133182857276127	0.414202819178035	0.262556205864298
0.0998997619621539	0.0399285188525110	0.497538117757118	0.284647540309896	0.0785100871858746	0.214950194984033	0.445185388358160	0.338679893790505	0.356168618020156	0.0888676472201183	0.214388594443360	0.470365732249519	0.325182114818161	0.0211984138957782	0.0649551117711371	0.376582506035974	0.254323128579631	0.491338364926145	0.399435369215050	0.413341388144751	0.499489115783434	0.137144839145779	0.110983645143938	0.406155476728596	0.494714914007112	0.292131144094556	0.0805127936728733	0.264397531382002	0.268949502812068	0.184869230616128	0.188109505797298	0.360006979946576	0.181877618345251	0.0805865156403957	0.220751561760872	0.379032241226396	0.296872042207023	0.418252097760158	0.434210621348573	0.0816504274563587	0.338907691600320	0.00604605187595253	0.365811228461110	0.0452119654481323	0.367919039391292	0.309574814898873	0.00270381149053528	0.276658034939966	0.354680397941659	0.291543852215382
0.174822932244183	0.345733467522184	0.320713247774745	0.119137489742358	0.324692639479220	0.0493209206512877	0.308288793766023	0.260306580316207	0.430738669159929	0.144489986940542	0.291858386914748	0.176622908445069	0.497530370706453	0.405209862014341	0.0304327901533104	0.192720203752573	0.406394399638593	0.470902563125697	0.354532594641529	0.0998277707619341	0.188759769522355	0.299101575391126	0.430191226015195	0.140954985983261	0.263154143859427	0.0666152624839995	0.0819308964247343	0.243946592131926	0.0904611171905618	0.194114997734504	0.452225282124869	0.154590334757984	0.439311831796616	0.109539719659748	0.402171792105304	0.239785160479654	0.218521648558287	0.492587964095496	0.157558731174672	0.232905946980920	0.135093554366575	0.391799494196958	0.435513434421821	0.422805958597872	0.351148200360787	0.161769482189332	0.190675753117402	0.310427076711641	0.310575200226997	0.129517303313246
0.380267605764741	0.400090528919301	0.339494818274303	0.0594140888341394	0.135285365032540	0.362728861464994	0.185440151412840	0.385663942034332	0.0472402774826760	0.252892143906018	0.0432373725746506	0.401249696784339	0.189230710378330	0.256752195552091	0.224409129133400	0.423922968787456	0.142594897986371	0.261161213452935	0.216329958383410	0.227890426736729	0.172836201345482	0.279722628502710	0.0913289227563935	0.477823056625935	0.381284227966106	0.147738441589079	0.0868140193717174	0.397109723466377	0.402390567787856	0.316860131184272	0.102417111377392	0.255526334614824	0.129230666064912	0.319336977774596	0.0628226813494935	0.156784075580455	0.438394173502032	0.219128680735345	0.00952316213887705	0.00877786156242311	0.184674850399371	0.206546664039190	0.390126060005897	0.306619631036118	0.311413090453299	0.0149122388217439	0.172605933797300	0.173845264160465	0.202285746929706	0.491903283374988
0.324227533577168	0.373301168221889	0.424066741656426	0.452586282840002	0.420110355903700	0.373764637198654	0.145292563304061	0.0855508437094284	0.166862124453615	0.368558092167676	0.399320573923520	0.290516821641059	0.00231124413222533	0.488589184808768	0.327624425401108	0.466488235316293	0.0632621470947766	0.172080432060930	0.260637790038903	0.128090740104435	0.263548776697865	0.283993574651216	0.212041252067025	0.141754806020109	0.203246375248722	0.0393513943629542	0.0489041622561275	0.417329458875659	0.257219678118580	0.180417924156841	0.404588448989070	0.480797272840016	0.165262505767500	0.437196660392626	0.216393094547115	0.110476613788231	0.294899836106965	0.0298108428086257	0.0929324510215038	0.398705429083718	0.251051770433046	0.372013381232477	0.312161760270183	0.232882831437472	0.322369784520948	0.178549910501622	0.258778476243469	0.392711127578562	0.0828239568496902	0.118589347284639
0.0787257983779175	0.0452934422523236	0.487675342811305	0.485139966974105	0.0830881101545684	0.227885640679811	0.147309586764956	0.0400803154129412	0.463587052753635	0.327780350701950	0.486021906462954	0.275330673932743	0.144570296831103	0.275713486454905	0.136503067605253	0.00650377688939108	0.246412106342526	0.124866433626527	0.310006457334875	0.289920486574186	0.0413220010974500	0.289869194415498	0.456172864277285	0.170030979753247	0.297162173207807	0.233392355335373	0.187788478268800	0.114330656791862	0.0672258054626223	0.479557415431651	0.187809081628049	0.465648119269737	0.111635446385410	0.431171830817191	0.493531954177462	0.256760566743149	0.0957753901516584	0.241252343270819	0.274485788417364	0.213474008181589	0.245687150809055	0.277196022782202	0.411289201261318	0.454775409021487	0.181970725948333	0.347906193282612	0.0105146792454388	0.275642075015045	0.469880078745531	0.206985821141539
0.0134936605001136	0.00639483548447450	0.271393678804506	0.111965012046965	0.315188739201092	0.172921389800652	0.235708963795690	0.305710491904403	0.328900599294937	0.320668960241576	0.436322591285456	0.433484569612089	0.390260815531430	0.230404754950877	0.251888029980901	0.433475689064551	0.286686492907040	0.150309286962035	0.129983116031059	0.159400542140892	0.362871343331755	0.00445826815968686	0.321771172106986	0.310336109643187	0.137588361511139	0.0363076008809913	0.107758792938919	0.162570882060575	0.0480255981741028	0.420834549283465	0.435758931706457	0.343028639626448	0.192301452352943	0.311603827903967	0.378007487761545	0.0256621719882505	0.307176601966622	0.305735176845027	0.326433308303737	0.0396355325793777	0.475381761292397	0.0266075791209738	0.305884702447703	0.140927594557881	0.470402618963664	0.355154755185311	0.283122055155845	0.442993908862846	0.0111449549393292	0.0818032798412591
0.426482479609279	0.496980483117921	0.227862783194297	0.159057173699880	0.123285728074607	0.386039168153105	0.0596777271098986	0.185770062291995	0.189333644247822	0.266799670316287	0.0985589476315535	0.378560318285279	0.270882152986639	0.342502982130074	0.354462413822995	0.312064607568714	0.112513116224207	0.0998501027609650	0.0674502919887826	0.257616390165068	0.444482623320427	0.0681623168230485	0.138538944943965	0.425513123804972	0.458111462634165	0.354674626054629	0.0764049011957209	0.282074363136713	0.0199547439007775	0.459541483749284	0.419812183585680	0.250329502408174	0.476035255408061	0.349860005121547	0.344685219138763	0.0961175119304915	0.0395423078073628	0.330878010811117	0.207586501449054	0.259069582493119	0.420231812134781	0.0811896171941484	0.259718867094228	0.258289841415601	0.108698194735957	0.148416208570797	0.435749015733356	0.305652938614426	0.201900211205986	0.362761603764435
0.428366197676290	0.306800792408551	0.0963814264677089	0.0367422816860580	0.0378480425432761	0.239050942554105	0.117643298467409	0.366328137648890	0.470885271684572	0.118395823456115	0.0245600947270239	0.309603348740603	0.473178162288357	0.183434083147443	0.265717562486505	0.272014231713263	0.194172065041671	0.00424155627310419	0.328372056640939	0.276328587159533	0.404609129484906	0.0861713857112948	0.00525264668099945	0.161033670210585	0.00496209614625381	0.168323731985407	0.300711296937555	0.286950265170738	0.484476455236412	0.394977974293960	0.166424357647565	0.174073444447994	0.172395136913722	0.248832698035145	0.0400878086946863	0.113949780970554	0.346782419421315	0.253823156800630	0.233207765730249	0.486078222176915	0.251829737260184	0.235419274143584	0.465169297648654	0.366537070722078	0.160912891313228	0.0290259750930306	0.193389746706039	0.137595575498386	0.337209503070460	0.310538133906873
0.0513434060263538	0.0911138562464495	0.337727419908016	0.00950517779419258	0.0609467631833969	0.0120702134148793	0.271375527162146	0.193802365028556	0.372112412801154	0.455246699346774	0.333361386033990	0.0192299013089040	0.318761496183254	0.174380552545796	0.264567423509829	0.456730315385210	0.146094060125380	0.170188521887696	0.463597683482268	0.127771207369086	0.0264822041615365	0.257017812016071	0.393282404601760	0.157489251554732	0.307772712015024	0.457350579996074	0.327286399002910	0.124583538481500	0.330267576359029	0.211394589568692	0.345950888569359	0.286445032686387	0.188975992331798	0.194328160714224	0.0167106983137308	0.154769461194223	0.319135683109054	0.318186352768772	0.355069811210818	0.332703024782309	0.112817637086115	0.113633869902931	0.441442667094355	0.416224086324114	0.319333342312588	0.132299703656860	0.0230693819128952	0.178089329257557	0.487985522681128	0.466069658686863
0.379479846463684	0.358659025085340	0.137116015463588	0.354877821666181	0.322090085985056	0.370775252194654	0.171718208945010	0.0942233299798084	0.102168056486651	0.124266563538378	0.235874802675085	0.202825600433891	0.0853895797359017	0.208761325029862	0.103292934500879	0.390952802590906	0.128844016876330	0.268342901109112	0.0230439409865342	0.342550535998524	0.309114514372022	0.275180575601958	0.101933567017118	0.0691638731246163	0.408855992242849	0.100853460374223	0.493981192281908	0.155169709936668	0.250672268679463	0.302028628916510	0.458037408083675	0.173777415007781	0.352878072788756	0.272694018650002	0.443796662196877	0.494188236949889	0.0836004635348968	0.111226170865799	0.318961259193051	0.134861141628976	0.267706608573916	0.340932765402266	0.467723020191279	0.461376581789887	0.0929456165540697	0.188644423676437	0.177983011200422	0.228929747058187	0.0499352455455887	0.268855864366106
0.468645817853805	0.452032322965766	0.275182967560291	0.483061087506536	0.366679776419485	0.157290411800817	0.0265888501774636	0.383108254345338	0.0842919527522206	0.478958780480803	0.359023309360304	0.110736204328874	0.191788037037058	0.286764567926066	0.0847335645926484	0.369441150604083	0.243711965239817	0.285492525628568	0.466887671372560	0.00625919295854277	0.290411099235422	0.185039474711881	0.498358690020525	0.337747671407344	0.405766807188389	0.467074774810605	0.479598250286975	0.444984675798520	0.117274444039475	0.0725018255707025	0.202462705835378	0.317688401715175	0.0717226225770707	0.262540983751197	0.0123412734300996	0.486004016441369	0.120387439330307	0.0849087319516559	0.116435868897764	0.277960808406928	0.0849841945519462	0.156633689565817	0.0769017316560620	0.324797460648491	0.408922558651877	0.234907754344489	0.402627742808683	0.224798207552793	0.469953730616112	0.303969679274135
0.394442590723054	0.0349505264075782	0.0503835144003109	0.357510910831008	0.274029822753097	0.173085597797769	0.432573854792280	0.497432452891231	0.434315167151232	0.0372972598468985	0.0264572058713138	0.234982610568945	0.430453346134869	0.403563481438691	0.405915507795325	0.460426571206030	0.200626345895728	0.351625067175414	0.178233704429912	0.483953165462446	0.252609979185019	0.386199028406066	0.464691192001842	0.0473518089301100	0.410597726104079	0.0817612841854704	0.182053435147730	0.296123028153212	0.432601529385122	0.297595789523564	0.461420560364192	0.413575380971193	0.321433920936452	0.114224829025817	0.449889711556979	0.0719683822047755	0.491609196183626	0.265714579327717	0.279245059132020	0.374524813962513	0.00924826778405774	0.178482896193891	0.451055891206802	0.485169979107022	0.396913958561082	0.0816836659034836	0.396299890684761	0.278087896970813	0.0993729502728666	0.0423813420915510
0.0796921305940771	0.413824889580775	0.419911158339536	0.481582940496563	0.0505901517540411	0.0256985391982691	0.129624077490312	0.112853402131855	0.364718523001523	0.177552915962428	0.369881950001644	0.385896589767119	0.413679396405765	0.379566457527183	0.0810943117269456	0.346544826712842	0.0819265981329626	0.259173557890984	0.0355682988682979	0.383214625606355	0.494542471463027	0.0706243767469474	0.312577229065218	0.241508283238996	0.148763100464969	0.124862189093230	0.220689724144352	0.290867952824081	0.325849545837298	0.194568974405797	0.321812519285803	0.0685361576148650	0.291120288508076	0.472661873148165	0.340956872244350	0.365289558283092	0.0890919735963408	0.299889282284439	0.277584580125434	0.123018167686580	0.388505055407666	0.327801803729179	0.00969098379247152	0.466272968436800	0.429806592465545	0.435153321331579	0.390482299636202	0.294676732177827	0.247208955775499	0.0161538231450534
0.0997521448147547	0.199150951908447	0.361118835194442	0.285986720954199	0.473210566081963	0.276397210432470	0.402299958949986	0.157711999231298	0.159329087078773	0.267992484680052	0.00727474814170415	0.456827870377434	0.460092384141734	0.00241942047450300	0.473487345861153	0.357004881139684	0.312349123679038	0.358047478908210	0.469456777057723	0.0940387252372193	0.0276379653266911	0.00581656284190851	0.0281655389533134	0.122183315667182	0.446170714109705	0.450621506986284	0.175629126082268	0.351946498590421	0.476326179503398	0.0302872434682052	0.254705474072852	0.467702267451390	0.0503796877347989	0.423597584622476	0.0147410079665777	0.184689704687859	0.434084903184856	0.0920754134029171	0.238297722805431	0.0420487202188707	0.397796131786218	0.214477435827246	0.373366675472523	0.392075362077874	0.477160336482259	0.0978267072543006	0.489102121853464	0.154043550651308	0.434276124928788	0.168317788125758
0.252149774697609	0.373372916252905	0.0100299975189007	0.0808750172082063	0.173200470124390	0.417851983603571	0.0237846297175272	0.197884227052304	0.0794746439054109	0.490697163651285	0.300090516078579	0.206821307147403	0.394997631572707	0.238630093280513	0.477605886202752	0.387535485736434	0.200063797864906	0.100768048663703	0.0393268513699361	0.173846877790527	0.128669482957271	0.335609429204904	0.223312796003551	0.345562206322072	0.432946813253928	0.336856483730389	0.0767610935941666	0.188237440338109	0.476259135524078	0.0738663970386710	0.113784638777655	0.446272446693972	0.0674606549335360	0.218244096483660	0.0560892665728888	0.429423643863710	0.221504594667689	0.220529710853237	0.402749814850492	0.161831466632751	0.416268989201248	0.277888061345742	0.293338935487255	0.0911350551655425	0.320895206072861	0.0108041528967331	0.0904281872238034	0.181813893599992	0.0560906026799756	0.142779149314695
0.310285850827875	0.172498129293591	0.0380128084693213	0.497164042513129	0.411224423245715	0.295427040375539	0.289682366536517	0.235948608904440	0.453617210285923	0.273599677635672	0.134797616122675	0.441821515862446	0.213555262676895	0.234618224191639	0.345620076319854	0.173054662795241	0.281392146342919	0.469210557265217	0.108480789478024	0.450553000860631	0.257679239184986	0.149605252325669	0.322811009652601	0.394301678468434	0.0268597972020292	0.396803776115140	0.0430552594622782	0.134329937916677	0.407780218060150	0.483745233783095	0.377930699594129	0.280499087039547	0.265463457138753	0.0835677746625430	0.394743106125364	0.419740450842514	0.221847205123519	0.483319642004617	0.233254111018940	0.328706227409921	0.250223591280348	0.0817730637262497	0.214333223791162	0.189393787946545	0.245528716594311	0.00897314194286186	0.437021763276123	0.138751330270691	0.294978956659144	0.184513097681632
0.361192483173361	0.432354566790915	0.218541757189041	0.325923660385319	0.312315362411577	0.0668792860192364	0.124796724650388	0.426705030115148	0.226189525847472	0.383115202166552	0.310080689506140	0.414811654240032	0.240686367254920	0.452023013979650	0.423618975309557	0.291970290858142	0.458560010209348	0.369535469378245	0.129193270419004	0.201245658973078	0.136880552908365	0.404509402943815	0.00595715666288493	0.282605184136723	0.301004712380329	0.104713594523763	0.282524805212788	0.156847690166264	0.339385393055235	0.0219376272644284	0.482590986928035	0.238259779676174	0.184591228586341	0.258358114811050	0.383082240016980	0.467910489487614	0.309292896959011	0.475528698460431	0.429797617361004	0.117581450081498	0.0633429007574039	0.424802530398585	0.0414091900721892	0.334093888553617	0.131029863762582	0.171858283634745	0.275762104148019	0.287446945173844	0.171001871767960	0.306409701663091
0.320819533048963	0.00880996211867008	0.370963115589286	0.0218935154665512	0.0916989605638823	0.200436573647862	0.466706757464203	0.163785419757898	0.126404164665794	0.280885697092626	0.0396703678565568	0.156417491068730	0.419261996285743	0.145775920138509	0.196154385756863	0.456181991765205	0.189972419229590	0.224308875028668	0.373369488482584	0.280734560835382	0.0885751656921665	0.221465917519375	0.143078992448364	0.0500295654114680	0.165042694807362	0.0440252810982776	0.492133882748862	0.451435465572739	0.465960750380980	0.288521425974748	0.214460538927066	0.330861797077298	0.272359213772280	0.443232502367004	0.331616314520646	0.280911410311533	0.329362959813530	0.444753858314276	0.426806981295746	0.278807807851295	0.379968485797642	0.199444631594927	0.237263409555883	0.0598216990749857	0.279832769973589	0.214286530756016	0.221872172296351	0.339656392569736	0.447368341348528	0.260940145171844
0.180754295075294	0.314435240765071	0.351155540162826	0.455574194307673	0.0185375860605986	0.351819322602885	0.238585809317487	0.0967001227807464	0.232258560678367	0.141304540189275	0.346215996109335	0.152109949877837	0.0878563340896581	0.280738502165487	0.496861333959583	0.0686777656469264	0.354079227980156	0.282056007964094	0.150516454664214	0.479480459684507	0.264530596192036	0.330701240712291	0.384950135310295	0.425611221440791	0.474560421438955	0.423688611357856	0.300001670910461	0.474236508498516	0.260241166108879	0.186476098534966	0.177936085761341	0.310820812669708	0.316344067308773	0.117294209478634	0.0639838262185506	0.411136941127609	0.199550823046428	0.194078243091771	0.0331955873174569	0.453606762955252	0.150900982719805	0.387824447531146	0.105654751461311	0.0565412509615771	0.446949999910143	0.309450042115255	0.182240393043503	0.354323287203680	0.184758181629357	0.268771925711622
0.263762811151726	0.258342892855214	0.118957042405524	0.213762509184403	0.278527665372538	0.0671023298775208	0.257419929973205	0.254183429298658	0.393387352783409	0.152557930485575	0.419269718116125	0.112143958360046	0.0500610710084321	0.488083593684214	0.287822570507075	0.329911846803420	0.0420337144888846	0.443141424214507	0.0706129378411877	0.326013132331816	0.0989946110324245	0.343659950446693	0.445695974094616	0.104842387371750	0.249684871689333	0.213876435582471	0.416881717478038	0.365881109748018	0.419198703594109	0.319025476886784	0.150252901936863	0.123473144083703	0.140875236171026	0.485569293565123	0.00785570268896552	0.440729123816369	0.424004032385049	0.0378873508623256	0.489333780792174	0.0934798142438216	0.000789882185080804	0.131832402627030	0.0332130072017340	0.308198537079784	0.285702276887718	0.161005054827245	0.402854621063767	0.312182563526444	0.492261189607390	0.0260795415961254
0.498988538106410	0.449778096454730	0.257659234784739	0.296838601136825	0.0653458973907422	0.0980096999529099	0.170477004723162	0.113370008796371	0.258574238643370	0.214411894520518	0.362768535881267	0.0735323246311502	0.0896304156083787	0.452970743632051	0.460484568807934	0.328407775798566	0.363060834788557	0.131809621721371	0.303812695240828	0.244485380704822	0.239911188980275	0.293515590497862	0.0273160106493626	0.216313850734699	0.178367940602225	0.202387050505749	0.113490729396557	0.119693677012047	0.377909470659041	0.194271817633115	0.126806577528334	0.371400951961102	0.278843848624986	0.473146495588842	0.319835479677314	0.153869578565189	0.455284229790187	0.333236292191959	0.275797010781555	0.363117404339491	0.400075377426128	0.335516864107599	0.00527268760436012	0.0368922696291304	0.222498412990867	0.00734108828957486	0.287805722803667	0.246682587367232	0.469583813700711	0.484351989343377
0.359755813481359	0.335331977558528	0.377111129136810	0.0778389345229117	0.202648707658643	0.144899616711744	0.0416920766942782	0.307048691383659	0.224444006621402	0.217335210719897	0.484095339593528	0.387273452600093	0.169012492808641	0.349144558104160	0.265490735717933	0.256913562450007	0.447677078306689	0.109078732090795	0.489013503476924	0.369390940295371	0.466830399869332	0.257058507730777	0.463747599072635	0.444811674666919	0.497290303798900	0.273852488381564	0.106480734838124	0.460043158016154	0.113958319541994	0.149271145392297	0.0416242159850828	0.235479876835456	0.211841028386403	0.338146409715943	0.430733322006197	0.0316591725943354	0.219467143957899	0.460347085018497	0.317221880756312	0.294242936659444	0.233150373347338	0.00310395931367735	0.0968419792431695	0.454607940991527	0.264361276687325	0.385225342201125	0.380494466963642	0.00406896334296680	0.132131952379053	0.473201659328559
0.376466796479352	0.164844151913398	0.0300821842528617	0.0788642713721963	0.486440739779009	0.273814192261626	0.191344523409810	0.145579178041612	0.457946123021428	0.386075729192053	0.280100722286834	0.105422764774942	0.437231185746884	0.257263002632778	0.156088952158528	0.285782208154032	0.0312843818853718	0.186370368541792	0.435359771621942	0.258019939869258	0.0230445095199581	0.402388968842500	0.409914742929014	0.00543897071546245	0.0682185681659722	0.193582360474340	0.0341996156882234	0.177924355679765	0.107718855880054	0.495735758377289	0.262782168296110	0.499731837419057	0.425419862143789	0.226819845673247	0.479170192094713	0.0128615712687180	0.263162615499294	0.472860681846567	0.358402554952141	0.165852022551862	0.432397538286159	0.0301920748718897	0.0400856274119763	0.0718465196807982	0.496534697436074	0.255677898695693	0.334492545205741	0.492548492851685	0.320636553946800	0.0399629396498805
0.434510437521621	0.144440451944683	0.0149738974006997	0.000315152298237753	0.118887159240136	0.457996284791134	0.421374197347488	0.0287475260840560	0.292790411034137	0.286119623567429	0.175705653180364	0.287587493730942	0.408436040327839	0.341034600715466	0.291472071144660	0.474363666196577	0.0219931951552087	0.446326623474803	0.296352250867589	0.450175190799152	0.150170050851031	0.405981949224515	0.331399012583731	0.306617091956576	0.246594967247248	0.358673158360142	0.282804632365009	0.457072742232061	0.467252053117703	0.221726288057173	0.0385295598030485	0.0255381857407125	0.316253985367028	0.0934029272879205	0.281243539572265	0.403480722841753	0.343926834862938	0.309824245048432	0.485776645618024	0.0766839275170008	0.180437611965936	0.320893649712908	0.481499959383156	0.469160256008293	0.156110160623072	0.129476184403229	0.310706559738769	0.475563356035120	0.271673099499248	0.212146564732163
0.123083991643270	0.309743166437474	0.447734128337228	0.321588678545379	0.0876169875421933	0.420241961421868	0.449310575832729	0.188399445988931	0.361260256806050	0.292380696510091	0.124508894631092	0.145044112181480	0.152054965003341	0.232743988534877	0.325989654442576	0.489303293518529	0.139732452588697	0.104086610736677	0.400946965069423	0.305660112610729	0.450147150008569	0.124281967916973	0.398280972720625	0.0336577622241298	0.170995694367146	0.228994719422395	0.289066368156683	0.421530186335985	0.204092851514512	0.354767274935519	0.399519935548186	0.146050832770860	0.239164464767011	0.429949633171115	0.447594456538151	0.200076774720357	0.222233660689909	0.320869816055437	0.257644867703886	0.254114155680820	0.178593515818216	0.134566754033233	0.228907877258210	0.135772849759317	0.466471255000195	0.121281703009581	0.324850460255860	0.220380299465652	0.383750180772757	0.352888232562975
0.408888627228110	0.0827201024474292	0.408650753706980	0.357134677476526	0.262533476165839	0.207039140395785	0.0627863847223895	0.302862442415736	0.137867340290416	0.473619411715085	0.175961610380771	0.174423972244949	0.00973729323040506	0.0961338786148734	0.418339586706553	0.278473441372809	0.206531591571304	0.383936774104811	0.442795521825752	0.224918955602736	0.105932786377762	0.399915843619306	0.0393650653760587	0.332093051590636	0.0813255390622804	0.265156075434584	0.125069704072920	0.0612088560901161	0.475701035737197	0.344899906369752	0.290393441518609	0.0184563557234814	0.332215239030849	0.205965447755052	0.395952340003146	0.477333403564017	0.0699506001878076	0.351216767911231	0.0118154750025607	0.209149987514645	0.404470812654756	0.227315525619431	0.436001548320417	0.175673361053199	0.334932812749620	0.0822307574935786	0.109759803432293	0.361255349584531	0.254829923700977	0.414024872584020
0.252736884176151	0.103311721914145	0.0814486539872280	0.230420843787020	0.455968515601620	0.310574705973590	0.234809542258599	0.102291815572432	0.308605319302471	0.430383547841309	0.175461434407338	0.0690578888812770	0.390747673613596	0.285746944171766	0.333471560392107	0.268290144784363	0.125302717103852	0.230567939991152	0.455862277415324	0.419439816439136	0.0599013813268107	0.00631371894299776	0.0477148494516748	0.118044655067460	0.308954257383954	0.0928803311752220	0.137990762528071	0.0404878943764302	0.427629321347700	0.174761762233603	0.130682313758131	0.133885940571306	0.165151955319528	0.0298394577262130	0.298968913026000	0.0700666474125508	0.287939226770284	0.165901402333212	0.446379210190889	0.348111514392522	0.334861131573108	0.492217375636652	0.145096157838777	0.166787610656770	0.341226913240758	0.229287853748422	0.111112416637317	0.490637680811481	0.396729095655947	0.160065094772077
0.311424363828790	0.340350975157333	0.383206573713237	0.381728020391349	0.0350009609905383	0.0169716954801453	0.0430154326454321	0.0383336629889470	0.351822704120925	0.0675584555882439	0.0500006129979536	0.0710542255533977	0.386252556867165	0.285006063976490	0.218598022117298	0.421404306290624	0.358695903651124	0.120109985694720	0.0451132224521406	0.164364090590544	0.342176819811462	0.186750883222396	0.268872338314676	0.427398959614481	0.349707755585673	0.480143718998854	0.495008995236717	0.303885990077619	0.116348357601618	0.194561680814359	0.457741349861126	0.206690571674161	0.311544403323063	0.449187881394601	0.240069647658785	0.241445544167612	0.0319393812095369	0.469326883584693	0.281036121621254	0.428213734399132	0.344674440170642	0.248547746249890	0.0327150920057796	0.483231022804915	0.425339890316867	0.364895203982435	0.174382989349817	0.471017505667967	0.254842806641351	0.0928098162891233
0.239341147912087	0.152838692915308	0.223238107218972	0.0354363725322853	0.269154855942586	0.365245348837300	0.208265138381115	0.0934709955455098	0.130542671921274	0.408030814163814	0.0853450426061614	0.441657485062002	0.460998075782569	0.187494909132888	0.237681291578027	0.274169708416755	0.0474494885651163	0.112882771265537	0.294670836118442	0.466021554308216	0.160293574916912	0.0215724514155614	0.164836681603747	0.372047614034004	0.232313032432528	0.476878702310549	0.177465185158203	0.443369249885540	0.460362316904531	0.174911804573742	0.162080760487356	0.333620214386960	0.0772016934568839	0.0123491584631312	0.180701298956884	0.380684297003942	0.234452325421823	0.454713596410100	0.229260319007184	0.396440595543277	0.246588971831105	0.261383478496757	0.204521453114026	0.310314671188958	0.228957586429677	0.181097638888634	0.423809275643903	0.00231021635675255	0.192794920318295	0.211574815371416
0.231281541568434	0.0657860769995797	0.474242874502587	0.154853993437770	0.0404506604195258	0.181484016005292	0.0172295986688201	0.0203998780677457	0.156842809432385	0.136237970582799	0.450785438179230	0.0471535892614043	0.0424364828122749	0.0571824123670003	0.365888398549539	0.0723062106038648	0.181324002883221	0.479904069608400	0.0940605040007675	0.221066372244451	0.272436400819938	0.409772917347244	0.366090979725583	0.00230950756758896	0.359383560697190	0.139662785732694	0.434420288592604	0.441677355145153	0.0951627873108798	0.284298722749590	0.263263109321779	0.0684687531648111	0.450305065839738	0.384780870605688	0.331862279985638	0.350632697616501	0.360279940350789	0.354114520055162	0.427551251546052	0.198038522224895	0.297716847704181	0.138576550202721	0.196140907453164	0.154249496384169	0.186429963693664	0.0832864665904832	0.204563407717663	0.113314898531048	0.329228493470533	0.0335805262176126
0.147585545773828	0.169193049380866	0.243563286390977	0.199965414727409	0.0294039133880609	0.222299413382833	0.201197110305668	0.0583705452554726	0.213524987830172	0.259763078628746	0.268462375239382	0.237134054701232	0.0667648105755935	0.480203499014601	0.330281086335206	0.221838251086595	0.207577086939371	0.0280699993554066	0.0832626969473411	0.469982850498970	0.483860797566698	0.0234152743551965	0.0228267494050550	0.349198115128693	0.420910469751022	0.283237356948516	0.440319306864508	0.145911159856297	0.423435839460027	0.272816846287389	0.0628819272383739	0.378503386001237	0.383852411112556	0.112618843611485	0.264008117192455	0.146184094186688	0.475010955309803	0.445499013234814	0.461224051689128	0.396599665851049	0.376956342052096	0.278483891193212	0.206027832042579	0.431105975127659	0.0324479614105317	0.468301140302435	0.497950564657426	0.0230972196066443	0.289983542102435	0.0836320252144152
0.187861821379381	0.0135830249476745	0.344272299610674	0.228670259802453	0.159823114554997	0.417062018271383	0.0830730343647663	0.187842323480355	0.191069846967887	0.156090473537056	0.389116095102021	0.149108946642537	0.336514342882342	0.421635543465337	0.381327223412708	0.00610324485938685	0.374695744268025	0.331791887698148	0.0727291919071548	0.0441024493954087	0.0591823072279091	0.444592824549177	0.246117566010293	0.498001502673472	0.118376440011908	0.0784914871121940	0.0476462822907795	0.00122715621351555	0.377688995184173	0.372557675204179	0.0937252453438237	0.356074509363362	0.324751524115525	0.117417970380873	0.172699457513643	0.0126521812214705	0.378723684692986	0.0384631953485563	0.437695625990382	0.307888938177361	0.0590513219538878	0.0756274666404336	0.494049874389393	0.0567410122872972	0.442579932962719	0.271690374037900	0.429913572937926	0.112753744879405	0.148308650830016	0.116671111893376
[truncated: 239 more columns]
