# Supplementary material for: A novel user-centric happiness model for personalized tour recommendations
Source: PeerJ Comput Sci. 2025 Apr 22;11:e2837. doi: 10.7717/peerj-cs.2837 (PMC12192884; doi:10.7717/peerj-cs.2837)
Supplement: Supplemental Information 3 [file peerj-cs-11-2837-s003.zip › HM/pr01_10/pr06/Distance.txt]

0	69.5369	26.3056	45.2025	71.944	63.7385	100.463	72.6579	37.461	74.2479	62.7756	25.9719	61.6953	33.4196	52.6244	56.5037	30.6867	43.0227	23.4949	48.7581	36.1968	70.2302	75.7771	23.5549	96.1965	44.5328	47.8056	72.927	15.4561	37.6025	66.8797	72.513	73.4113	59.979	67.7488	70.7703	42.6983	67.1402	39.5047	15.1287	19.431	46.5424	112.475	89.2349	43.8702	73.4892	47.6749	60.9143	75.8679	36.0516
69.5369	0	68.8956	114.738	141.478	131.04	32.4067	86.3247	82.1101	50.3523	121.382	94.3176	17.7446	56.9872	43.3958	124.54	43.848	111.828	84.2367	28.3102	63.5547	10.7804	11.569	77.2759	152.73	100.728	28.8982	141.163	65.3186	39.0507	23.2943	141.677	142.398	21.743	51.3974	136.573	35.6835	17.0759	108.277	78.1243	77.6984	95.1755	101.855	152.488	105.404	11.6249	24.6563	11.7913	139.34	105.03
26.3056	68.8956	0	56.7772	81.9835	65.1657	101.3	46.4071	63.6585	55.4858	52.4884	45.8778	67.7568	13.9128	68.4547	60.0086	25.4034	49.9836	18.7756	58.034	59.3457	73.4787	78.1826	10.1128	84.3499	69.8162	40.8563	76.1416	40.0233	29.9296	74.8787	85.406	86.9003	67.5896	84.5631	69.2004	33.9931	60.1805	46.7677	40.9988	13.5984	72.7495	133.856	109.409	67.4452	76.5058	44.2407	64.1092	96.4268	52.7842
45.2025	114.738	56.7772	0	26.7672	26.6604	145.485	94.8741	56.0991	112.243	45.5794	22.8822	106.176	69.9862	92.4993	18.9604	74.0312	10.2044	38.3386	92.7358	68.8994	115.14	120.755	46.9358	72.393	43.4889	91.6674	31.5312	53.0835	80.723	110.593	28.6817	30.1239	104.059	105.25	36.0897	85.753	111.457	11.5499	40.0805	43.2595	53.9007	139.252	56.9755	34.1036	118.398	92.3828	105.944	45.7601	12.8898
71.944	141.478	81.9835	26.7672	0	26.8296	172.062	115.474	77.4098	137.323	55.092	48.2863	132.553	95.5992	117.499	25.666	100.641	32.0075	63.2146	118.986	92.7733	141.682	147.324	71.9063	70.6888	60.4136	118.287	20.4473	78.8988	107.266	136.666	9.58932	11.9355	130.294	129.229	33.5823	112.26	138.12	35.2381	65.6232	68.8027	71.6652	158.132	47.3064	50.4537	144.936	119.123	132.553	41.5786	37.3719
63.7385	131.04	65.1657	26.6604	26.8296	0	162.973	91.7197	82.106	118.482	28.4055	47.4792	125.195	79.0557	115.015	7.9904	87.7439	21.8433	47.2924	112.479	93.1622	133.211	138.578	55.3114	47.2172	70.1247	104.942	11.303	75.1528	93.7048	130.607	35.5371	37.9207	123.655	128.87	9.50734	98.3341	124.74	24.9771	63.2802	53.7434	80.5509	165.473	72.6749	60.6064	136.446	107.083	123.731	64.592	39.1016
100.463	32.4067	101.3	145.485	172.062	162.973	0	114.803	106.546	74.3104	153.783	124.162	40.0488	89.2183	62.3615	156.282	76.2194	143.273	116.456	53.8581	87.2715	30.4026	24.7382	109.639	184.986	126.406	60.9917	172.885	94.0199	71.4266	38.2991	171.545	172.077	43.0178	62.0914	168.747	67.868	44.6569	139.726	107.272	109.923	119.101	101.045	178.72	132.458	27.1623	57.059	39.5535	165.969	135.049
72.6579	86.3247	46.4071	94.8741	115.474	91.7197	114.803	0	109.763	42.8422	66.5381	90.2985	94.2292	42.9132	105.229	90.0606	57.5575	85.612	59.1108	90.0965	103.043	95.2116	97.8176	52.3883	85.5674	115.946	60.418	102.743	85.4606	55.9658	102.343	121.463	123.422	95.9081	120.799	91.0317	55.6539	70.597	83.398	87.3967	57.3544	119.155	173.248	151.198	112.754	97.3122	66.6747	87.9108	138.906	94.9506
37.461	82.1101	63.6585	56.0991	77.4098	82.106	106.546	109.763	0	104.609	91.957	35.0307	67.3293	68.4667	44.9822	74.1243	59.3973	60.8085	57.9646	54.1314	19.2765	77.6796	83.2613	60.4694	123.957	20.3097	71.9547	87.5584	24.8224	65.3111	68.2976	73.218	72.893	63.8601	53.2925	91.147	69.6315	87.2445	58.3573	24.4366	55.8388	13.1001	83.3881	72.3626	28.4186	80.586	68.6665	70.6483	59.9869	43.2324
74.2479	50.3523	55.4858	112.243	137.323	118.482	74.3104	42.8422	104.609	0	99.0488	98.9994	63.5377	42.4935	82.7405	114.338	45.4025	105.324	74.1646	65.2108	91.1775	60.7824	61.6675	65.4712	124.39	117.605	34.7509	129.747	80.5594	39.2997	71.2445	140.889	142.366	66.4854	95.852	120.713	35.189	33.2767	102.184	88.6476	68.9876	116.728	148.812	163.065	118.061	61.9772	40.2749	56.2234	149.787	107.341
62.7756	121.382	52.4884	45.5794	55.092	28.4055	153.783	66.5381	91.957	99.0488	0	57.9626	119.342	65.0339	115.093	30.6477	77.767	35.8958	40.0281	108.282	97.8052	125.729	130.567	44.8324	33.4321	85.5638	93.1051	38.0753	77.407	82.3724	125.961	63.3499	65.6797	118.69	130.479	25.0045	86.1969	111.855	36.5301	68.8248	45.9594	94.2878	173.685	99.3813	77.5168	128.811	96.7255	116.274	89.8774	54.1961
25.9719	94.3176	45.8778	22.8822	48.2863	47.4792	124.162	90.2985	35.0307	98.9994	57.9626	0	84.4215	56.8332	69.6667	39.4967	56.6041	25.8674	31.4751	70.7766	46.1251	93.7601	99.4469	38.0153	89.179	28.517	73.7727	54.0711	30.6126	63.5157	88.3846	47.4278	48.0857	82.0649	82.395	56.3039	68.6194	93.0036	23.3271	17.3675	33.141	36.3637	118.333	64.0883	22.7958	97	73.4387	84.8091	50.8775	10.934
61.6953	17.7446	67.7568	106.176	132.553	125.195	40.0488	94.2292	67.3293	63.5377	119.342	84.4215	0	58.3378	25.9328	118.133	42.6773	104.717	80.1589	13.8097	48.2111	10.3707	15.941	74.5097	151.937	86.8146	33.8113	134.61	54.0682	40.4023	8.12213	131.699	132.173	4.02939	33.9976	131.677	39.0921	31.7978	101.2	67.3675	73.7852	80.1869	85.743	139.067	92.5248	13.2757	27.6012	7.39174	126.184	95.3444
33.4196	56.9872	13.9128	69.9862	95.5992	79.0557	89.2183	42.9132	68.4667	42.4935	65.0339	56.8332	58.3378	0	63.7942	73.9148	16.2618	63.6503	32.5281	50.6388	60.2076	62.7357	67.0051	23.9639	95.7694	77.9248	28.2412	90.0508	43.6854	18.2509	65.9845	98.6676	100.072	58.8442	79.7826	82.9013	21.3506	46.8728	60.362	48.4914	26.8148	79.1015	131.24	120.902	77.0073	65.5868	32.5751	53.7083	107.711	64.8697
52.6244	43.3958	68.4547	92.4993	117.499	115.015	62.3615	105.229	44.9822	82.7405	115.093	69.6667	25.9328	63.7942	0	107.341	47.9087	93.3803	75.1432	17.6464	25.9943	35.8339	40.8261	72.038	148.509	65.2401	48.5618	123.081	39.8784	49.4609	24.2546	115.081	115.173	21.9244	16.1262	122.724	50.8655	54.8076	90.0825	52.4371	69.6344	57.0625	68.1015	117.31	72.448	38.1911	42.5788	31.8279	104.959	80.3493
56.5037	124.54	60.0086	18.9604	25.666	7.9904	156.282	90.0606	74.1243	114.338	30.6477	39.4967	118.133	73.9148	107.341	0	81.6174	13.9899	41.6068	105.256	85.2531	126.35	131.778	49.9703	53.8156	62.4385	99.0107	16.6234	67.4628	87.7775	123.369	33.0474	35.3127	116.482	121.058	17.1914	92.5245	118.887	17.2664	55.4251	47.89	72.7448	157.498	68.7599	53.0487	129.597	100.848	116.906	59.6477	31.1864
30.6867	43.848	25.4034	74.0312	100.641	87.7439	76.2194	57.5575	59.3973	45.4025	77.767	56.6041	42.6773	16.2618	47.9087	81.6174	0	69.6295	40.5821	34.3823	47.7344	48.0756	52.8082	33.428	109.744	72.393	17.646	98.1923	35.1571	6.91586	50.1022	102.24	103.321	42.8831	63.771	92.8919	12.0158	37.5164	66.1196	43.9468	34.0602	71.347	115.747	119.742	73.5564	51.1053	19.3973	38.7235	106.351	66.3131
43.0227	111.828	49.9836	10.2044	32.0075	21.8433	143.273	85.612	60.8085	105.324	35.8958	25.8674	104.717	63.6503	93.3803	13.9899	69.6295	0	31.2103	91.6734	71.3208	113.166	118.661	39.8998	64.4479	50.8283	87.2171	29.9715	53.5031	76.0592	109.755	36.2513	38.0485	102.942	107.069	30.4482	80.9593	107.123	3.55129	41.4468	36.9086	60.5209	144.173	66.9736	42.1148	116.421	88.5849	103.781	55.9411	18.973
23.4949	84.2367	18.7756	38.3386	63.2146	47.2924	116.456	59.1108	57.9646	74.1646	40.0281	31.4751	80.1589	32.5281	75.1432	41.6068	40.5821	31.2103	0	68.5423	59.5917	87.2988	92.4423	8.69613	73.3939	58.7515	57.6529	57.9922	38.8242	46.4191	86.4254	66.8347	68.4015	79.2078	90.6841	52.3416	51.0469	77.4503	28.0219	33.5295	6.53844	64.2066	135.91	92.7038	54.224	90.4763	59.9748	77.7732	80.0935	36.0259
48.7581	28.3102	58.034	92.7358	118.986	112.479	53.8581	90.0965	54.1314	65.2108	108.282	70.7766	13.8097	50.6388	17.6464	105.256	34.3823	91.6734	68.5423	0	35.3129	23.85	29.5564	63.6696	141.298	73.3059	31.47	121.63	40.3217	34.2249	18.1293	117.976	118.423	11.3238	31.2533	119.282	34.6671	37.5225	88.1836	53.6409	62.3617	67.1234	84.4494	125.475	78.7965	26.9387	25.2819	16.6105	112.528	81.7086
36.1968	63.5547	59.3457	68.8994	92.7733	93.1622	87.2715	103.043	19.2765	91.1775	97.8052	46.1251	48.2111	60.2076	25.9943	85.2531	47.7344	71.3208	59.5917	35.3129	0	58.5793	64.113	59.2946	130.963	39.3528	57.0151	100.194	20.7698	52.4908	49.0226	89.7388	89.7004	44.6656	36.4836	101.554	56.0666	70.2169	68.3024	30.008	55.534	31.9809	76.3213	91.5891	46.4728	61.4328	52.7724	51.9196	79.0792	56.2644
70.2302	10.7804	73.4787	115.14	141.682	133.211	30.4026	95.2116	77.6796	60.7824	125.729	93.7601	10.3707	62.7357	35.8339	126.35	48.0756	113.166	87.2988	23.85	58.5793	0	5.73177	81.0374	157.814	97.0914	35.7825	142.915	63.6886	44.4848	13.2223	141.151	141.696	14.1075	41.695	139.328	42.0581	27.6039	109.627	76.9066	80.8161	90.5526	91.2459	149.305	102.64	3.25988	30.3372	9.52624	136.376	104.646
75.7771	11.569	78.1826	120.755	147.324	138.578	24.7382	97.8176	83.2613	61.6675	130.567	99.4469	15.941	67.0051	40.8261	131.778	52.8082	118.661	92.4423	29.5564	64.113	5.73177	0	85.9956	162.431	102.746	39.4413	148.359	69.4124	48.799	17.1731	146.847	147.402	19.4804	45.3006	144.582	45.9871	28.451	115.118	82.6214	85.9373	96.0938	93.1661	154.981	108.353	2.68282	34.4356	14.8804	142.07	110.325
23.5549	77.2759	10.1128	46.9358	71.9063	55.3114	109.639	52.3883	60.4694	65.4712	44.8324	38.0153	74.5097	23.9639	72.038	49.9703	33.428	39.8998	8.69613	63.6696	59.2946	81.0374	85.9956	0	77.635	63.8691	49.9587	66.1968	38.8116	38.7977	81.1889	75.4902	77.0327	73.9058	87.934	59.7488	43.2147	69.5879	36.7178	36.4846	4.99076	68.1421	135.194	100.591	60.366	84.1561	52.7539	71.5478	87.7984	43.8212
96.1965	152.73	84.3499	72.393	70.6888	47.2172	184.986	85.5674	123.957	124.39	33.4321	89.179	151.937	95.7694	148.509	53.8156	109.744	64.4479	73.3939	141.298	130.963	157.814	162.431	77.635	0	115.262	123.997	50.2417	110.714	113.739	158.784	80.2379	82.6119	151.492	163.911	38.1361	117.118	141.821	66.2078	101.591	79.1756	124.888	206.492	117.994	106.321	160.817	128.173	148.459	111.216	83.4125
44.5328	100.728	69.8162	43.4889	60.4136	70.1247	126.406	115.946	20.3097	117.605	85.5638	28.517	86.8146	77.9248	65.2401	62.4385	72.393	50.8283	58.7515	73.3059	39.3528	97.0914	102.746	63.8691	115.262	0	87.1867	73.5032	37.7369	78.9552	88.2732	54.9611	54.3175	83.5038	73.3169	79.5763	83.7313	104.134	49.3425	29.4335	58.8834	11.2555	97.7528	52.3142	10.0128	100.089	84.8437	89.5663	39.7294	31.8554
47.8056	28.8982	40.8563	91.6674	118.287	104.942	60.9917	60.418	71.9547	34.7509	93.1051	73.7727	33.8113	28.2412	48.5618	99.0107	17.646	87.2171	57.6529	31.47	57.0151	35.7825	39.4413	49.9587	123.997	87.1867	0	115.537	49.4519	11.2395	41.9253	119.816	120.863	35.604	62.6978	109.706	6.91058	19.9091	83.7175	59.9957	51.2059	84.6361	115.908	136.166	89.4186	38.3396	6.373	27.6733	122.771	83.7218
72.927	141.163	76.1416	31.5312	20.4473	11.303	172.885	102.743	87.5584	129.747	38.0753	54.0711	134.61	90.0508	123.081	16.6234	98.1923	29.9715	57.9922	121.63	100.194	142.915	148.359	66.1968	50.2417	73.5032	115.537	0	83.2581	104.299	139.72	30.0034	32.3723	132.888	136.369	13.9325	109.006	135.392	33.4472	70.7804	64.356	84.417	170.473	67.7524	63.6073	146.164	117.449	133.483	61.4625	44.4164
15.4561	65.3186	40.0233	53.0835	78.8988	75.1528	94.0199	85.4606	24.8224	80.5594	77.407	30.6126	54.0682	43.6854	39.8784	67.4628	35.1571	53.5031	38.8242	40.3217	20.7698	63.6886	69.4124	38.8116	110.714	37.7369	49.4519	83.2581	0	41.4744	57.7833	77.6557	78.106	51.5547	53.9933	82.9911	46.1268	66.8051	50.2067	13.3313	34.8627	36.2312	97.0861	87.7355	40.5663	66.8945	47.307	55.0639	74.4341	41.5339
37.6025	39.0507	29.9296	80.723	107.266	93.7048	71.4266	55.9658	65.3111	39.2997	82.3724	63.5157	40.4023	18.2509	49.4609	87.7775	6.91586	76.0592	46.4191	34.2249	52.4908	44.4848	48.799	38.7977	113.739	78.9552	11.2395	104.299	41.4744	0	48.2275	109.017	110.125	41.2421	64.8546	98.5258	5.10624	31.1167	72.5707	50.7413	39.9669	77.5114	117.562	126.628	80.3467	47.3441	14.4346	35.4941	113.234	73.1845
66.8797	23.2943	74.8787	110.593	136.666	130.607	38.2991	102.343	68.2976	71.2445	125.961	88.3846	8.12213	65.9845	24.2546	123.369	50.1022	109.755	86.4254	18.1293	49.0226	13.2223	17.1731	81.1889	158.784	88.2732	41.9253	139.72	57.7833	48.2275	0	135.305	135.649	7.29665	28.4749	137.396	47.114	38.9064	106.274	71.1	80.1576	80.8041	78.7162	140.573	94.6805	14.7222	35.6939	15.0758	127.933	99.3129
72.513	141.677	85.406	28.6817	9.58932	35.5371	171.545	121.463	73.218	140.889	63.3499	47.4278	131.699	98.6676	115.081	33.0474	102.24	36.2513	66.8347	117.976	89.7388	141.151	146.847	75.4902	80.2379	54.9611	119.816	30.0034	77.6557	109.017	135.305	0	2.40242	129.204	125.947	42.8833	114.083	139.468	39.0263	64.3362	71.924	66.162	152.144	37.7634	45.2724	144.384	120.147	132.235	32.2039	36.6475
73.4113	142.398	86.9003	30.1239	11.9355	37.9207	172.077	123.422	72.893	142.366	65.6797	48.0857	132.173	100.072	115.173	35.3127	103.321	38.0485	68.4015	118.423	89.7004	141.696	147.402	77.0327	82.6119	54.3175	120.863	32.3723	78.106	110.125	135.649	2.40242	0	129.621	125.798	45.285	115.202	140.459	40.7261	64.8124	73.3796	65.4674	151.208	35.3834	44.7582	144.922	121.079	132.839	30.0977	37.421
59.979	21.743	67.5896	104.059	130.294	123.655	43.0178	95.9081	63.8601	66.4854	118.69	82.0649	4.02939	58.8442	21.9244	116.482	42.8831	102.942	79.2078	11.3238	44.6656	14.1075	19.4804	73.9058	151.492	83.5038	35.604	132.888	51.5547	41.2421	7.29665	129.204	129.621	0	30.2941	130.34	40.4129	35.2982	99.445	64.8843	72.9173	76.6433	82.4758	135.799	89.4405	16.7976	29.27	10.9002	122.986	92.9985
67.7488	51.3974	84.5631	105.25	129.229	128.87	62.0914	120.799	53.2925	95.852	130.479	82.395	33.9976	79.7826	16.1262	121.058	63.771	107.069	90.6841	31.2533	36.4836	41.695	45.3006	87.934	163.911	73.3169	62.6978	136.369	53.9933	64.8546	28.4749	125.947	125.798	30.2941	0	136.916	65.7843	65.5642	103.896	65.6556	85.3564	63.6317	53.2131	123.953	81.6897	43.0289	56.449	41.1933	112.36	92.702
70.7703	136.573	69.2004	36.0897	33.5823	9.50734	168.747	91.0317	91.147	120.713	25.0045	56.3039	131.677	82.9013	122.724	17.1914	92.8919	30.4482	52.3416	119.282	101.554	139.328	144.582	59.7488	38.1361	79.5763	109.706	13.9325	82.9911	98.5258	137.396	42.8833	45.285	130.34	136.916	0	102.958	129.305	33.2771	71.5647	58.8796	89.9329	174.535	80.5321	70.0949	142.538	112.289	129.81	73.1652	48.3636
42.6983	35.6835	33.9931	85.753	112.26	98.3341	67.868	55.6539	69.6315	35.189	86.1969	68.6194	39.0921	21.3506	50.8655	92.5245	12.0158	80.9593	51.0469	34.6671	56.0666	42.0581	45.9871	43.2147	117.118	83.7313	6.91058	109.006	46.1268	5.10624	47.114	114.083	115.202	40.4129	65.7843	102.958	0	26.406	77.4837	55.7141	44.6505	81.9924	118.822	131.674	85.3057	44.7473	11.7574	33.5059	118.278	78.2864
67.1402	17.0759	60.1805	111.457	138.12	124.74	44.6569	70.597	87.2445	33.2767	111.855	93.0036	31.7978	46.8728	54.8076	118.887	37.5164	107.123	77.4503	37.5225	70.2169	27.6039	28.451	69.5879	141.821	104.134	19.9091	135.392	66.8051	31.1167	38.9064	139.468	140.459	35.2982	65.5642	129.305	26.406	0	103.621	78.3775	71.0392	100.27	117.495	154.406	107.323	28.7007	19.6676	24.4422	141.048	103.181
39.5047	108.277	46.7677	11.5499	35.2381	24.9771	139.726	83.398	58.3573	102.184	36.5301	23.3271	101.2	60.362	90.0825	17.2664	66.1196	3.55129	28.0219	88.1836	68.3024	109.627	115.118	36.7178	66.2078	49.3425	83.7175	33.4472	50.2067	72.5707	106.274	39.0263	40.7261	99.445	103.896	33.2771	77.4837	103.621	0	38.349	33.576	58.6905	141.636	68.4904	41.0091	112.882	85.0508	100.238	57.0687	17.6822
15.1287	78.1243	40.9988	40.0805	65.6232	63.2802	107.272	87.3967	24.4366	88.6476	68.8248	17.3675	67.3675	48.4914	52.4371	55.4251	43.9468	41.4468	33.5295	53.6409	30.008	76.9066	82.6214	36.4846	101.591	29.4335	59.9957	70.7804	13.3313	50.7413	71.1	64.3362	64.8124	64.8843	65.6556	71.5647	55.7141	78.3775	38.349	0	31.6979	31.828	104.919	76.1795	29.6098	80.1255	58.7146	68.155	62.7882	28.2517
19.431	77.6984	13.5984	43.2595	68.8027	53.7434	109.923	57.3544	55.8388	68.9876	45.9594	33.141	73.7852	26.8148	69.6344	47.89	34.0602	36.9086	6.53844	62.3617	55.534	80.8161	85.9373	4.99076	79.1756	58.8834	51.2059	64.356	34.8627	39.9669	80.1576	71.924	73.3796	72.9173	85.3564	58.8796	44.6505	71.0392	33.576	31.6979	0	63.2597	131.689	96.0686	55.4071	83.9864	53.4482	71.2922	83.1918	39.3383
46.5424	95.1755	72.7495	53.9007	71.6652	80.5509	119.101	119.155	13.1001	116.728	94.2878	36.3637	80.1869	79.1015	57.0625	72.7448	71.347	60.5209	64.2066	67.1234	31.9809	90.5526	96.0938	68.1421	124.888	11.2555	84.6361	84.417	36.2312	77.5114	80.8041	66.162	65.4674	76.6433	63.6317	89.9329	81.9924	100.27	58.6905	31.828	63.2597	0	86.53	60.5118	21.2284	93.4137	81.5519	83.6758	48.7284	41.7028
112.475	101.855	133.856	139.252	158.132	165.473	101.045	173.248	83.3881	148.812	173.685	118.333	85.743	131.24	68.1015	157.498	115.747	144.173	135.91	84.4494	76.3213	91.2459	93.1661	135.194	206.492	97.7528	115.908	170.473	97.0861	117.562	78.7162	152.144	151.208	82.4758	53.2131	174.535	118.822	117.495	141.636	104.919	131.689	86.53	0	136.628	107.754	91.5329	109.661	93.1328	128.695	126.47
89.2349	152.488	109.409	56.9755	47.3064	72.6749	178.72	151.198	72.3626	163.065	99.3813	64.0883	139.067	120.902	117.31	68.7599	119.742	66.9736	92.7038	125.475	91.5891	149.305	154.981	100.591	117.994	52.3142	136.166	67.7524	87.7355	126.628	140.573	37.7634	35.3834	135.799	123.953	80.5321	131.674	154.406	68.4904	76.1795	96.0686	60.5118	136.628	0	47.1878	152.333	134.782	141.559	13.3984	56.77
43.8702	105.404	67.4452	34.1036	50.4537	60.6064	132.458	112.754	28.4186	118.061	77.5168	22.7958	92.5248	77.0073	72.448	53.0487	73.5564	42.1148	54.224	78.7965	46.4728	102.64	108.353	60.366	106.321	10.0128	89.4186	63.6073	40.5663	80.3467	94.6805	45.2724	44.7582	89.4405	81.6897	70.0949	85.3057	107.323	41.0091	29.6098	55.4071	21.2284	107.754	47.1878	0	105.733	87.7461	94.6281	33.9468	23.3271
73.4892	11.6249	76.5058	118.398	144.936	136.446	27.1623	97.3122	80.586	61.9772	128.811	97	13.2757	65.5868	38.1911	129.597	51.1053	116.421	90.4763	26.9387	61.4328	3.25988	2.68282	84.1561	160.817	100.089	38.3396	146.164	66.8945	47.3441	14.7222	144.384	144.922	16.7976	43.0289	142.538	44.7473	28.7007	112.882	80.1255	83.9864	93.4137	91.5329	152.333	105.733	0	33.0852	12.7281	139.433	107.89
47.6749	24.6563	44.2407	92.3828	119.123	107.083	57.059	66.6747	68.6665	40.2749	96.7255	73.4387	27.6012	32.5751	42.5788	100.848	19.3973	88.5849	59.9748	25.2819	52.7724	30.3372	34.4356	52.7539	128.173	84.8437	6.373	117.449	47.307	14.4346	35.6939	120.147	121.079	29.27	56.449	112.289	11.7574	19.6676	85.0508	58.7146	53.4482	81.5519	109.661	134.782	87.7461	33.0852	0	21.7667	121.416	83.7228
60.9143	11.7913	64.1092	105.944	132.553	123.731	39.5535	87.9108	70.6483	56.2234	116.274	84.8091	7.39174	53.7083	31.8279	116.906	38.7235	103.781	77.7732	16.6105	51.9196	9.52624	14.8804	71.5478	148.459	89.5663	27.6733	133.483	55.0639	35.4941	15.0758	132.235	132.839	10.9002	41.1933	129.81	33.5059	24.4422	100.238	68.155	71.2922	83.6758	93.1328	141.559	94.6281	12.7281	21.7667	0	128.502	95.6546
75.8679	139.34	96.4268	45.7601	41.5786	64.592	165.969	138.906	59.9869	149.787	89.8774	50.8775	126.184	107.711	104.959	59.6477	106.351	55.9411	80.0935	112.528	79.0792	136.376	142.07	87.7984	111.216	39.7294	122.771	61.4625	74.4341	113.234	127.933	32.2039	30.0977	122.986	112.36	73.1652	118.278	141.048	57.0687	62.7882	83.1918	48.7284	128.695	13.3984	33.9468	139.433	121.416	128.502	0	44.068
36.0516	105.03	52.7842	12.8898	37.3719	39.1016	135.049	94.9506	43.2324	107.341	54.1961	10.934	95.3444	64.8697	80.3493	31.1864	66.3131	18.973	36.0259	81.7086	56.2644	104.646	110.325	43.8212	83.4125	31.8554	83.7218	44.4164	41.5339	73.1845	99.3129	36.6475	37.421	92.9985	92.702	48.3636	78.2864	103.181	17.6822	28.2517	39.3383	41.7028	126.47	56.77	23.3271	107.89	83.7228	95.6546	44.068	0
40.9863	77.1933	15.1769	63.6752	86.6253	65.97	109.188	32.982	78.4473	52.7496	47.1138	57.3334	78.8745	20.589	82.4443	62.4031	36.4005	55.2199	26.3879	70.5962	74.5044	83.2839	87.4579	19.4172	76.0812	83.1781	48.2987	77.2688	55.1435	38.815	86.4471	91.4703	93.2378	79.2592	98.5659	67.9656	41.5362	65.7416	52.5409	55.1518	24.396	86.9747	148.64	119.025	79.7764	86.1018	53.0318	74.2942	106.474	62.4092
58.2434	118.967	50.2148	39.4253	50.0871	23.8415	151.365	68.8193	86.305	99.1779	6.18242	52.0635	116.115	63.3074	110.786	25.078	75.1617	29.7137	36.1507	104.686	92.7589	122.859	127.825	41.8309	38.204	79.4959	91.0593	34.2691	72.5514	80.1271	122.525	58.0366	60.3337	115.287	125.988	22.2704	84.1782	110.167	30.3759	63.4765	42.3694	88.3358	168.395	93.6406	71.3769	125.984	94.3501	113.361	83.9327	48.0514
50.7951	22.4703	46.6114	95.4341	122.164	109.876	54.7793	66.9298	71.6164	38.5604	99.0501	76.582	27.3832	34.5184	44.1868	103.709	22.1331	91.5343	62.6971	26.6595	55.4793	29.0307	32.7596	55.3344	130.263	87.9359	6.75273	120.298	50.4348	16.6832	35.5043	123.247	124.19	29.4493	57.5623	114.968	13.2627	16.504	88.0051	61.8773	56.1838	84.5345	110.725	137.938	90.8927	31.6065	3.16362	21.0133	124.573	86.846
56.0213	125.536	65.9455	10.9239	16.2433	21.0317	156.376	101.295	65.5457	121.379	45.6794	33.5541	117.098	79.4747	103.22	15.2843	84.4191	16.1784	47.2146	103.659	79.2792	126.042	131.65	55.9097	68.2459	51.0252	102.065	22.4788	63.9447	91.0307	121.507	20.1982	22.1274	114.982	115.719	30.3369	96.0197	121.912	19.1954	50.8632	52.6615	61.9503	148.133	53.7679	41.1434	129.301	102.976	116.829	44.3673	23.0173
50.2065	119.453	58.3766	8.06616	23.6097	18.5985	150.659	93.345	63.9593	113.722	39.4314	30.0435	111.756	72.0219	99.2139	10.9983	77.6632	8.39852	39.6056	98.5156	76.1638	120.434	125.983	48.2967	64.7186	51.5324	95.2852	24.0309	59.4919	84.167	116.514	28.1697	30.0816	109.825	112.356	28.0464	89.1025	115.178	11.6854	46.8246	45.2528	61.9667	147.206	60.7409	42.0731	123.694	96.4759	111.117	50.557	20.741
24.1615	45.8116	34.6153	69.1968	95.8555	87.5027	76.3247	73.9484	43.3995	61.4323	83.1278	48.5161	37.6927	31.2006	33.843	80.4579	17.3122	67.1338	43.2534	25.3396	30.4471	46.0686	51.6224	38.8597	116.297	58.5752	28.7482	96.9654	20.9557	22.252	43.3724	95.8671	96.5897	36.2661	49.9595	94.078	26.2927	45.8905	63.6022	32.7403	37.1684	55.9376	100.249	108.534	61.4322	49.3277	26.352	36.7712	95.1906	59.2199
84.4439	133.226	67.1715	73.2139	80.3401	53.6918	165.017	60.823	117.106	100.893	27.6349	84.3214	134.551	76.6164	134.704	57.538	91.874	63.4891	60.9694	125.205	120.553	139.352	143.561	62.694	25.1444	112.449	104.332	61.1535	99.7903	94.8673	141.891	89.2273	91.6123	134.625	150.627	47.2307	97.6185	120.947	63.939	93.1231	65.5392	120.639	196.874	126.135	104.765	142.193	109.133	130.28	117.147	81.5125
28.9759	78.3578	9.47296	50.5888	74.7371	56.4569	110.764	47.0326	66.0687	62.7165	43.0386	43.2667	76.8308	22.8478	75.9803	51.753	34.7595	42.8332	12.5136	66.6283	64.3705	82.8036	87.567	5.66351	75.1239	69.4611	50.304	67.5726	44.0664	39.4024	83.7943	78.8732	80.5195	76.4977	91.9905	60.0582	43.4269	69.5244	39.8633	42.1399	10.5964	73.8055	139.996	105.203	65.7707	85.8544	53.7054	73.3952	92.5498	48.487
16.5242	81.4678	21.313	36.2425	62.3661	49.6317	113.341	65.1416	50.169	76.3065	46.2575	25.2112	75.9129	33.8637	68.9674	43.0917	38.715	30.9394	7.79688	63.684	52.2253	83.6472	88.9739	12.8042	79.6842	51.547	56.2809	59.7129	31.5131	45.1205	81.7521	64.9031	66.2544	74.6402	84.2345	55.7677	50.0337	76.1889	27.452	25.7352	7.98054	56.5964	128.53	88.1479	47.6356	86.8724	57.8064	74.1473	75.2366	31.4727
79.1428	126.445	104.856	71.9818	79.0911	96.8904	147.394	151.091	46.0963	150.369	117.048	62.7984	110.314	112.259	85.2761	90.1253	104.987	81.1892	93.7655	98.1344	63.0601	120.61	125.884	99.0547	143.927	35.1868	118.05	96.9788	69.8544	111.142	109.528	70.6475	68.9387	106.503	87.266	106.284	115.59	132.987	80.6084	64.0436	94.068	33.6413	91.1209	46.0662	40.3318	123.215	114.695	114.713	40.7426	63.1393
18.2524	73.371	44.4665	47.4376	72.4885	71.0225	101.546	90.6692	19.2112	88.2342	76.2287	24.5662	61.5065	49.9866	45.1213	63.1493	42.8908	49.1821	39.695	47.6999	22.2333	71.328	77.0596	41.4519	109.146	29.6018	57.6604	78.38	8.30572	49.3812	64.7082	70.6302	70.9425	58.7814	57.9954	79.3373	54.1329	75.1107	46.11	7.77556	36.953	29.1287	97.4565	79.466	32.2838	74.502	55.6067	62.9057	66.1836	35.2368
51.0035	107.677	38.7946	43.7184	59.5772	34.8723	140.075	56.8551	82.8844	86.3752	13.7226	50.6729	105.913	51.3309	102.677	33.9113	64.1195	33.5174	27.6344	95.1181	86.7998	112.133	116.928	31.4709	46.1824	79.1076	79.383	45.903	66.1157	68.6575	112.656	66.5969	68.7613	105.37	118.294	34.8335	72.4751	98.1742	32.7809	58.9125	33.094	86.7785	163.061	100.218	72.0975	115.199	83.0211	102.699	89.4477	49.3762
29.3568	78.0846	9.1894	51.2187	75.3382	56.968	110.488	46.4292	66.5055	62.1372	43.299	43.8726	76.6952	22.417	76.0606	52.3058	34.5418	43.4434	13.1505	66.575	64.6538	82.6024	87.3432	6.17383	75.2834	70.014	49.9699	68.0958	44.3965	39.1032	83.6911	79.4941	81.1434	76.3948	92.0849	60.5064	43.0854	69.1431	40.4814	42.6189	11.1358	74.3069	140.215	105.839	66.3617	85.6449	53.4292	73.2059	93.1826	49.1206
48.6153	67.9559	23.184	77.7877	101.436	81.1043	98.9792	25.1629	85.1582	37.7931	61.4006	68.9523	72.6984	17.7784	80.9623	77.465	33.0538	69.7711	39.6427	66.7602	77.8846	75.4241	78.9327	31.4673	88.4811	92.7901	39.6419	92.4032	60.6134	32.6743	80.6667	105.953	107.645	73.8099	96.7908	82.9766	33.6517	54.5358	66.9292	63.6541	36.0262	95.1023	148.725	132.051	90.6276	77.9458	45.3584	67.1242	119.215	75.2844
23.2408	72.5169	5.37692	51.4011	76.6693	60.3317	104.905	50.3127	60.6755	60.8557	49.2061	40.9355	70.265	19.0232	69.0264	54.9633	28.693	44.6824	13.5084	59.8137	57.8966	76.5281	81.4093	5.02035	81.6895	65.6366	45.0111	71.212	37.8762	33.883	77.111	80.0339	81.5244	69.8161	85.042	64.7173	38.2417	64.5975	41.4401	37.3179	8.24943	69.1453	133.26	104.225	62.8184	79.6198	47.939	67.0682	91.2943	47.5369
23.5048	68.1658	2.82139	55.3225	80.8453	64.8208	100.566	49.178	60.84	56.9528	53.3745	43.5966	66.347	14.754	66.2244	59.3965	24.4033	48.9007	17.846	56.2623	56.6254	72.3774	77.1925	9.51467	85.6058	67.1591	40.532	75.6807	37.2189	29.4292	73.3316	83.9949	85.4351	66.0355	82.3112	69.2133	33.7494	60.0973	45.608	38.2531	12.0804	69.9773	131.319	107.323	64.953	75.445	43.5546	62.9493	94.282	50.8239
32.086	100.452	39.1518	17.8388	43.035	31.7043	132.008	77.6352	54.6034	94.6329	37.6975	20.2728	93.7079	52.6115	83.519	24.4277	58.1708	11.4612	20.5456	80.8439	62.7525	101.987	107.445	29.1965	69.3711	48.3	75.7653	40.9323	43.7794	64.6179	98.9636	46.2944	47.8568	92.0592	97.7389	39.2178	69.5333	95.6699	7.95293	32.7949	25.797	56.6277	137.305	73.5894	41.0781	105.238	77.131	92.5661	61.5376	18.7056
33.4267	102.371	50.6507	14.9526	39.9553	40.6788	132.401	93.3188	41.4516	105.002	54.4703	8.3311	92.7109	62.5578	77.8854	32.712	63.7463	19.9096	34.2647	79.0853	53.9797	101.999	107.676	41.8621	84.2899	31.1744	81.129	46.4436	38.9437	70.6254	96.7137	39.3065	40.0735	90.3797	90.3768	49.8237	75.7291	100.563	18.1783	25.6868	37.2889	40.6186	124.796	58.7827	23.1948	105.243	81.0922	93.0003	45.9368	2.65914
80.8311	78.7235	102.455	109.508	130.125	135.295	86.8166	143.002	53.4251	121.807	142.293	87.8671	61.2439	100.525	39.1546	127.305	85.47	113.724	104.279	56.5958	44.7047	68.9735	72.3492	103.57	175.258	70.0375	87.7131	140.983	65.4573	87.9518	55.7535	124.998	124.334	57.4522	27.3305	144.169	89.7756	92.5593	111.029	73.6888	100.041	58.8677	31.6491	114.828	79.8072	70.1724	81.7237	68.3374	105.065	96.6276
36.4862	85.1444	62.7918	51.9333	72.9625	78.0924	110.226	109.112	4.47851	105.735	88.7493	31.3339	70.7743	68.473	49.0087	70.1232	60.3634	56.9563	55.8545	57.3972	23.0993	81.0914	86.7153	58.9371	120.463	16.2535	73.6954	83.3351	25.2876	66.5109	72.0498	68.7394	68.417	67.3936	57.6956	87.2022	70.9942	89.5987	54.6128	22.4931	54.183	11.001	87.3859	68.5234	23.9945	84.0484	70.7231	73.8077	55.9814	39.1025
97.9491	162.793	116.589	61.8368	46.9072	73.5185	189.622	156.71	83.5771	171.072	101.306	72.2568	149.814	128.661	128.559	70.8097	128.619	71.3375	99.1513	136.138	102.713	159.988	165.688	107.364	116.755	63.3608	145.395	66.9417	97.6797	135.531	151.589	38.0091	35.65	146.632	135.591	80.4501	140.615	164.004	73.3394	85.6263	103.065	72.0253	148.426	11.9427	57.4167	163.055	144.34	152.043	23.6572	63.8516
94.6087	163.193	98.1195	51.2713	29.5587	32.9634	194.817	122.051	105.889	151.173	55.6698	74.15	156.292	112.015	143.749	38.6997	120.303	51.5968	80.0832	143.159	120.022	164.756	170.238	88.2277	55.5417	89.7324	137.65	22.1142	104.159	126.412	161.193	37.1878	38.8824	154.454	156.451	31.0788	131.112	157.502	55.1312	91.3131	86.4632	100.956	187.484	70.683	79.73	168.01	139.547	155.358	68.4719	63.7576
24.9964	79.739	51.2883	45.8502	69.4891	70.8803	106.983	97.654	13.441	95.9571	78.9216	23.4114	66.9751	57.4931	48.3805	62.9024	50.6034	49.1801	44.558	53.2038	23.3	77.0247	82.7456	47.3837	111.272	22.0236	65.1632	77.3104	15.7153	57.0632	69.5094	66.7106	66.7935	63.9971	59.7822	79.6247	61.7824	82.2764	46.4356	11.0398	42.6566	21.6497	95.3815	72.7637	25.6869	80.1395	62.8894	68.9438	59.6034	33.0871
33.3746	63.4985	9.42413	66.1873	91.2534	73.6604	95.7172	40.0558	69.8824	46.1152	58.7032	54.8586	64.6074	6.51245	68.8747	68.8475	22.1488	59.246	28.0554	56.4406	63.2848	69.1959	73.5012	19.3596	89.2686	77.7167	34.7306	84.7636	45.4238	24.7203	72.1711	94.8001	96.3079	64.9861	84.9538	77.131	27.8502	53.1517	56.0773	48.4604	23.0189	79.8151	135.81	118.627	75.9655	72.0644	39.0775	60.1208	105.582	62.0993
35.1046	41.7196	49.0965	78.1055	104.192	98.6952	68.831	87.171	40.6044	69.4806	96.5951	55.9271	28.7918	44.9728	19.3582	91.2926	29.6251	77.5399	56.5675	14.9901	23.0485	38.6733	44.4026	52.9237	129.929	59.0205	34.8082	107.505	25.3799	32.5045	32.4944	103.029	103.455	26.1758	35.4729	105.871	35.0831	47.1799	74.0971	38.7106	50.7962	53.7043	86.2788	110.95	64.0571	41.8215	30.0342	30.6098	97.9011	66.8604
46.8799	113.503	47.9378	20.5689	36.8595	17.564	145.487	78.6497	69.5714	102.11	25.2018	34.6209	107.968	61.8507	98.9266	12.2281	70.1819	10.6944	29.7856	95.4496	78.378	115.82	121.15	37.9634	54.6176	61.0159	87.4092	28.2375	59.3144	76.1703	113.573	43.0511	45.1309	106.548	113.303	23.8921	80.8297	107.23	11.678	48.4008	36.2034	70.3331	152.635	76.3376	52.5783	119.047	89.5194	106.323	65.8611	29.2806
56.4223	35.7912	69.4109	98.1225	123.607	119.724	54.1771	103.254	52.7355	77.8506	118.021	75.4582	18.0982	63.149	8.28188	112.196	46.9217	98.324	78.0008	13.2483	33.5365	27.7113	32.5948	74.0545	151.32	72.8892	44.6142	128.212	45.0686	47.3115	15.9851	121.607	121.8	14.0711	18.1029	127.103	47.9091	48.3558	94.9411	58.0993	72.1492	65.0412	71.3113	125.097	79.7481	29.9749	38.3504	24.5399	112.615	86.2858
19.5771	78.5445	45.7702	42.6877	67.4031	66.8731	106.836	92.1725	19.2118	91.8978	73.6352	19.8274	66.7984	52.5658	50.1099	58.9415	46.7672	45.0487	38.7575	52.9923	26.3497	76.6077	82.3391	41.6109	106.217	25.7158	62.113	73.8652	13.2675	53.4151	69.9797	65.3923	65.6811	64.0731	62.5688	75.3942	58.2745	79.9103	42.1176	5.22917	36.8617	26.9841	100.286	74.5271	27.4161	79.7851	60.3306	68.1507	61.2029	30.2779
39.5067	43.9783	55.474	80.7567	106.358	102.448	68.6633	94.0364	38.4363	75.5444	101.813	58.1426	28.9651	51.7948	13.3165	94.8783	36.4886	80.982	61.8417	15.744	19.581	39.2801	44.9049	58.7586	135.221	57.8596	40.7938	110.847	27.6879	39.2207	30.9522	104.595	104.868	25.6686	29.2068	109.95	41.5781	51.4998	77.6157	40.7754	56.3182	51.3948	79.4452	110.138	63.8302	42.2407	35.6024	32.3422	97.318	69.0035
71.2359	140.49	83.8033	27.136	8.22019	33.7888	170.473	119.676	72.7636	139.289	61.5488	46.3179	130.669	97.1064	114.31	31.2249	100.849	34.5297	65.2019	116.966	89.067	140.073	145.763	73.8667	78.7083	54.7668	118.44	28.5028	76.6564	107.61	134.358	1.82645	4.13966	128.211	125.343	41.2389	112.669	138.122	37.3441	63.3278	70.3427	65.996	152.141	39.3341	44.9925	143.311	118.838	131.122	33.3712	35.4806
70.7952	63.9998	90.5155	104.098	126.633	128.935	74.2699	129.47	49.2921	107.04	133.302	81.6132	46.4311	87.4279	24.6468	120.992	71.94	107.116	94.2422	41.8508	35.9352	54.457	58.1121	92.6096	166.602	68.2484	73.139	135.582	55.8964	73.954	41.2476	122.478	122.092	42.6025	12.8115	137.432	75.4998	77.6605	104.159	65.9323	89.4779	57.705	43.8234	116.903	77.3856	55.8359	67.0714	53.4729	106.001	91.2739
54.5001	23.8182	62.5211	98.6442	124.923	118.175	47.9585	92.3199	59.5372	64.8472	113.375	76.7242	7.9315	54.236	19.9017	111.003	38.1183	97.4698	73.8147	5.95401	40.5071	18.1687	23.8215	68.628	146.247	78.928	32.4758	127.413	46.2755	37.0068	12.6107	123.93	124.375	5.4805	31.0231	124.87	36.6678	35.16	93.9707	59.5949	67.5502	72.4496	84.0161	131.161	84.5938	21.1728	26.1069	12.0625	118.263	87.6554
30.7437	88.9893	21.0113	39.7308	62.8967	44.2721	121.349	55.5093	64.9801	74.8382	33.5446	36.777	85.9374	34.8295	82.0178	39.5443	45.1414	31.2483	7.28349	74.7381	66.87	92.6589	97.6578	11.7136	66.7179	64.7476	61.5722	55.3582	46.1011	50.4517	92.4519	67.4863	69.2379	85.1911	97.6657	48.2145	54.7828	81.0979	28.5356	40.5545	12.4582	70.7544	143.186	95.6889	59.5452	95.7922	64.462	83.1554	83.4518	39.6952
5.61726	69.0751	20.7188	46.1822	72.9127	62.6163	100.582	67.1036	43.0766	70.184	59.3256	28.9897	62.6221	28.6122	55.7694	55.7278	28.0757	42.7601	19.4199	50.2256	41.0794	70.6304	76.0503	18.2664	92.74	49.6628	45.6194	72.3129	20.5468	34.9147	68.3171	74.1964	75.2532	61.2396	71.2648	69.1012	40.0107	65.3154	39.2088	20.4298	14.5232	52.0589	117.17	92.9186	48.3955	73.8739	46.2111	61.1785	79.6144	38.2916
55.0363	28.6137	65.2493	98.3265	124.321	118.757	50.1126	96.8651	56.5281	70.2691	115.255	76.035	11.3454	57.8295	14.7843	111.425	41.5831	97.7239	75.4126	7.24186	37.2912	21.5893	26.9444	70.7416	148.342	76.2966	37.4823	127.695	45.4243	41.1639	12.3977	122.909	123.251	7.48453	25.5831	125.749	41.2627	40.6359	94.2653	58.7296	69.3026	69.2508	78.6759	128.609	82.4611	24.2629	31.1464	17.0752	115.867	86.9583
84.998	153.495	88.517	42.1598	23.1832	23.429	185.144	113.649	97.44	141.848	47.7225	65.0229	146.691	102.421	134.491	28.9939	110.6	41.9754	70.4125	133.606	111.048	155.108	160.579	78.5952	52.522	82.0144	127.957	12.4228	94.7998	116.719	151.661	32.0501	34.0956	144.89	147.409	22.7377	121.429	147.815	45.4997	82.0651	76.7788	93.161	179.636	68.1487	72.0053	158.361	129.842	145.699	64.1921	54.8356
21.0378	84.4665	46.0455	35.9317	60.5714	60.5045	113.234	92.2615	23.1687	95.0473	68.7891	13.1517	73.2362	54.429	56.9494	52.5397	50.5238	38.753	36.3026	59.4508	32.9864	82.9291	88.6556	40.4924	100.925	23.7811	66.6427	67.2196	19.2555	57.3399	76.6225	58.6881	59.0339	70.6061	69.3241	69.1859	62.3275	84.9955	35.9702	6.64754	35.5488	27.9078	105.834	69.5323	23.0594	86.1281	65.337	74.3156	56.1416	23.4474
34.754	41.5834	48.5496	77.891	104.014	98.3785	68.8885	86.5804	40.8292	68.9715	96.1484	55.7611	28.8644	44.3851	19.9072	90.9919	29.035	77.2552	56.1223	15.0813	23.4083	38.6888	44.4199	52.4271	129.474	59.1457	34.3146	107.224	25.2478	31.9322	32.7016	102.903	103.343	26.3137	36.0263	105.524	34.535	46.8458	73.8065	38.5739	50.3295	53.929	86.868	111.028	64.0998	41.849	29.5878	30.5394	97.9625	66.6951
35.421	34.404	37.2517	80.5286	107.294	96.7979	66.183	68.8395	56.1213	49.9604	89.0343	60.863	30.5074	28.7594	36.4571	90.1881	12.5436	77.4244	50.4631	21.9067	41.2855	36.8596	41.9828	44.2443	121.466	71.8614	15.8853	106.808	34.2708	13.0216	37.7103	107.897	108.744	30.4503	51.9697	102.625	15.2196	32.6456	73.8735	45.7611	43.9666	68.8764	104.556	121.763	74.7069	40.0211	13.043	27.3427	108.403	71.3273
103.512	172.887	109.979	58.5655	32.7386	45.7361	203.955	136.613	109.781	164.093	70.6021	80.831	164.741	123.88	150.222	49.9779	130.887	61.2728	91.4769	151.289	125.491	173.651	179.242	99.9227	70.7228	91.9178	148.446	34.4331	111.412	137.258	169.096	36.9775	37.8369	162.611	161.929	45.6715	142.108	168.355	64.8008	98.1974	97.6353	103.132	189.045	63.6638	82.1599	176.911	149.849	164.402	64.3788	69.9727
40.3862	85.0862	66.6446	56.581	77.0452	82.8402	109.105	112.83	3.33791	107.947	93.6312	36.2111	70.0892	71.6834	47.2497	74.8808	62.7286	61.7847	60.4046	57.0139	21.8977	80.4526	86.0029	63.1977	125.352	18.5291	75.2677	87.9051	28.0821	68.6489	70.8196	72.479	72.0482	66.5626	54.788	91.9846	72.9676	90.4515	59.4724	26.9148	58.5082	10.1107	82.6777	70.0795	27.3286	83.3237	71.9391	73.5711	57.9134	43.7942
54.1402	48.7923	71.6447	92.2145	116.669	115.467	66.4518	109.686	42.3496	88.1267	116.885	69.3324	31.2083	67.8103	5.56924	107.692	52.1834	93.7028	77.1368	23.1593	24.0964	40.8984	45.7081	74.5911	150.316	62.6545	53.8017	123.156	40.4523	54.1669	28.8069	113.816	113.794	27.1812	13.6146	123.427	55.8272	60.3768	90.4906	52.3772	71.8885	53.885	63.5677	114.359	70.3619	43.1102	47.9031	37.2991	102.247	79.812
73.7611	143.081	80.8628	29.1592	9.10666	20.2255	174.224	111.309	83.177	135.657	48.5374	51.8867	135.158	94.7002	121.552	21.5551	101.155	31.5278	62.181	121.8	97.4947	143.957	149.527	70.7561	61.8561	67.2681	118.745	11.7761	82.2414	107.582	139.708	18.6552	20.9581	133.122	133.961	25.493	112.47	138.651	35.0365	69.1916	68.1844	78.4509	164.969	56.2287	57.2553	147.217	120.061	134.672	50.6744	41.2849
92.2633	23.5024	88.4144	137.361	164.128	152.337	20.0832	96.4485	105.337	54.9423	140.367	117.438	38.8162	75.3392	64.5299	146.174	64.5965	133.884	105.113	51.2444	86.5392	28.696	24.0076	97.5547	170.379	124.163	47.6074	162.768	88.7703	58.7644	41.1807	164.676	165.467	42.721	69.1033	157.29	54.427	28.578	130.345	101.478	98.6169	118.358	114.609	175.985	128.907	26.5147	45.3341	34.6896	162.843	128.052
71.0548	102.455	46.3155	81.4921	98.5732	73.089	132.925	23.5664	108.207	64.5821	45.8609	82.4113	107.209	49.8221	113.292	72.923	66.0768	71.4949	51.4966	100.423	105.619	110.098	113.543	47.7376	62.0283	110.219	74.3175	83.5657	85.8512	66.8971	115.107	105.643	107.792	108.138	129.373	70.857	68.2725	88.2723	70.031	84.1287	52.4346	115.516	179.886	138.453	105.17	112.601	80.0076	101.773	127.062	84.4973
22.5602	47.121	28.9991	67.6855	94.4483	84.5472	78.5335	68.0739	47.2364	57.3962	78.6236	48.1164	41.0838	25.2614	39.5942	77.757	12.2592	64.7899	39.1005	29.6966	35.73	48.6697	54.0375	33.976	111.601	61.0296	26.43	94.3538	23.3881	18.143	47.3719	95.0501	95.9129	40.1283	55.7204	90.7214	22.7387	44.9853	61.2393	33.596	32.789	59.3689	106.219	109.775	62.9903	51.9011	25.3505	39.1835	96.3842	58.5051
26.7744	69.9545	1.0942	56.2908	81.3694	64.3203	102.357	46.0504	64.1841	56.0256	51.4274	45.8115	68.851	14.7355	69.4696	59.2358	26.4896	49.3628	18.1572	59.1145	60.1358	74.5652	79.2625	9.46307	83.2604	70.0441	41.8709	75.3229	40.6897	30.9723	75.9711	84.8924	86.4078	68.6817	85.5736	68.2723	34.9991	61.1504	46.176	41.3501	13.2377	73.1368	134.77	109.206	67.52	77.5901	45.2986	65.1986	96.2592	52.5295
38.6605	46.4924	24.3928	78.9264	105.007	89.4771	78.5681	46.938	70.2555	35.6214	75.909	63.7993	49.3819	10.8809	58.3124	84.0772	11.4685	73.2473	42.485	43.405	59.1814	52.8507	56.8391	34.1757	106.451	82.1365	17.6044	100.368	45.6602	9.2075	57.2844	107.544	108.826	50.3647	73.8698	93.5837	10.8547	35.9967	69.8641	53.0458	36.3824	81.8691	126.382	127.719	82.441	55.5758	22.5136	44.1408	114.392	72.6915
46.49	24.9204	52.3029	91.404	117.98	109.69	54.0857	82.2672	57.6237	57.2128	103.627	70.2023	15.7503	43.7596	25.5278	102.73	27.666	89.4613	64.4131	8.1596	39.6858	23.7515	29.351	58.8008	136.309	75.8822	23.3104	119.265	40.576	26.6402	22.5771	117.628	118.237	15.295	39.4033	116.037	26.6852	30.9245	85.927	53.5916	58.035	70.7232	92.6061	127.568	80.4896	27.0114	17.1417	14.6069	114.422	81.0489
18.3033	51.625	31.4862	63.318	89.9831	81.788	82.2031	73.3411	40.3356	64.3322	78.2089	42.7555	43.4479	30.454	37.5415	74.6856	19.0685	61.3054	38.2029	30.7981	29.7719	51.934	57.4969	34.5074	111.503	54.1912	33.0616	91.1678	16.4855	25.0927	48.909	90.0571	90.8037	41.8823	53.5042	88.4876	29.6608	51.0378	57.7787	27.3456	32.3428	52.4202	102.439	103.413	56.4539	55.1936	31.3828	42.6497	90.0404	53.4109
39.5429	109.012	50.4952	6.29091	32.7206	28.313	139.98	89.1485	53.8253	105.955	43.1317	19.2413	100.889	63.6966	88.1343	20.3228	67.9345	7.5111	32.1074	87.5724	65.2581	109.69	115.272	40.6778	71.9447	43.3223	85.5789	35.0208	48.4096	74.5902	105.533	34.9711	36.4104	98.8903	101.354	37.334	79.6044	105.402	6.84223	35.7669	36.9701	53.0905	137.211	62.2538	34.6277	112.95	86.4222	100.427	50.5518	11.468
23.3156	90.4821	29.377	27.4394	53.2472	40.8699	122.217	70.4376	51.6746	84.8105	41.0426	21.1172	84.3491	42.5683	75.7593	34.0739	47.9297	21.7146	11.5124	71.7834	56.8513	92.3562	97.7489	19.7253	74.1116	49.3599	65.5046	50.6918	36.7567	54.3448	89.9072	56.112	57.5571	82.8885	90.5518	47.5198	59.2523	85.4122	18.2315	27.8841	15.8229	56.0506	132.647	81.1923	43.8456	95.5956	66.9694	82.888	68.6087	24.552
45.298	25.2559	50.3298	90.3423	116.974	108.271	55.1698	80.0721	57.9169	55.4145	101.818	69.3621	17.5263	41.6122	27.3648	101.376	25.561	88.1914	62.7443	10.2315	40.3135	24.9807	30.4825	56.9857	134.426	75.8696	21.2935	117.935	40.0638	24.4369	24.5893	116.785	117.435	17.3348	41.4817	114.514	24.5087	29.9803	84.6507	52.9335	56.334	71.0131	94.6675	127.362	80.2248	28.2329	15.216	15.617	114.171	80.1674
50.7963	68.5443	73.9113	80.1543	102.392	105.419	87.6585	116.979	25.07	102.227	111.796	57.9482	51.4903	74.0662	25.7813	97.4413	60.6163	83.6946	74.0974	40.829	14.6849	61.5612	66.6064	73.9748	144.758	44.4559	67.5296	111.681	35.3412	64.6433	49.9269	98.2848	97.9389	47.5367	29.2384	114.125	67.6578	78.0427	80.8829	43.2148	70.1766	34.4386	61.9534	94.718	53.3152	63.9679	62.5108	56.7807	83.1591	67.2858
59.9227	109.688	85.7358	57.7116	70.2916	83.9106	132.672	132.045	27.8869	131.384	101.336	45.0079	94.304	93.0189	70.3377	76.5512	85.9815	65.9818	75.2982	81.5009	46.1951	104.673	110.136	80.2094	130.075	16.5869	99.5115	85.8581	50.8244	92.2394	94.4181	63.2204	62.0259	90.6559	75.0283	93.4178	96.7763	115.127	64.8598	44.8424	75.2369	14.8956	89.8229	49.6053	23.8727	107.453	96.4468	98.0999	39.5341	47.1805
41.9478	71.8799	66.5338	69.0038	91.3285	94.3671	94.1153	111.116	14.2959	100.337	101.553	46.8881	55.9067	68.4672	31.8542	86.3835	56.6008	72.6914	64.7536	43.5705	9.19483	66.2544	71.652	65.4668	134.305	34.3385	66.2099	100.533	26.723	61.5415	55.8441	87.4037	87.1253	52.1829	39.0266	103.137	65.1998	79.1931	69.9381	32.7402	61.3528	25.2968	72.1881	85.7626	42.7143	68.9708	61.9403	60.1449	73.7271	56.131
50.7758	25.2705	58.815	95.0579	121.399	114.421	51.1454	89.4389	57.1519	63.3083	109.575	73.2511	11.1727	50.7797	19.9867	107.271	34.5962	93.7681	70.0044	3.04542	38.3565	20.9838	26.7077	64.8395	142.464	76.269	30.1028	123.699	42.9069	33.8256	16.4209	120.529	121.008	9.25469	32.699	121.086	33.8223	34.8841	90.2634	56.1989	63.742	70.1532	85.8938	128.405	81.6659	24.1167	23.7954	13.5652	115.434	84.1754
13.5046	64.5615	13.6646	52.6206	79.1114	66.4883	96.6226	59.4921	50.2798	61.9626	59.5073	37.0436	60.1304	20.1737	56.9167	60.136	21.6356	47.9946	20.0511	48.7751	45.8197	67.2788	72.4671	15.1623	92.5823	57.9879	39.2471	76.745	26.369	28.1586	66.513	81.0523	82.2404	59.2658	72.8623	72.1393	33.1514	59.1431	44.484	28.6254	13.6593	59.9355	120.919	101.103	56.8338	70.4671	40.7178	57.7526	87.8373	45.818
62.2951	11.9944	65.9131	107.251	133.824	125.26	38.2393	89.8053	71.1133	57.8321	118.027	85.9838	6.11643	55.5942	31.4017	118.395	40.5416	105.216	79.4267	16.9825	52.2523	7.95584	13.5035	73.2755	150.262	90.197	29.5912	134.959	56.0804	37.3898	13.4129	133.398	133.975	9.93166	40.1099	131.404	35.4284	25.7433	101.676	69.2329	72.9575	84.1035	91.7561	142.276	95.4248	11.2061	23.6904	1.92391	129.259	96.851
29.8059	99.2797	42.3675	15.6067	42.3441	36.1856	130.252	83.5511	47.4266	97.5449	45.5065	12.5655	91.225	55.0928	79.0867	28.3491	58.4482	14.3606	24.8509	77.9683	57.0175	99.9751	105.549	32.9763	76.6316	40.2923	76.0771	44.0452	39.2275	65.1658	95.9728	43.9396	45.178	89.278	92.7088	44.569	70.2105	95.8538	11.2927	27.0947	28.7765	48.7853	130.545	67.8702	33.1133	103.235	76.783	90.6991	55.3708	11.4796
86.7659	116.522	112.94	94.0579	106.28	120.427	131.745	158.88	49.3054	149.678	136.545	78.844	99.0459	116.949	73.1443	112.977	105.963	101.867	106.413	89.2667	58.539	108.677	113.266	109.601	166.243	51.0815	115.291	122.415	73.455	110.991	96.1228	98.6182	97.1743	95.0221	69.6542	129.933	114.603	126.563	100.423	73.182	104.869	42.6292	61.443	76.6646	59.9676	110.733	110.629	104.865	70.6827	82.9019
31.459	100.971	44.2417	13.8239	40.5857	35.2819	131.867	85.2154	47.7226	99.4346	45.8326	12.7002	92.7549	56.9842	80.2683	27.3748	60.2792	13.451	26.6371	79.4474	57.8828	101.566	107.153	34.8169	76.5524	39.7723	77.902	42.8141	40.4545	67.0085	97.4209	42.0699	43.2967	90.7638	93.7344	43.8503	72.0579	97.6644	10.6628	28.0793	30.6478	48.5682	130.976	66.1255	32.2619	104.826	78.5609	92.3135	53.6913	10.0092
45.0402	92.0786	71.3285	55.2701	73.8716	81.8615	115.875	117.698	10.133	114.329	94.7045	36.7515	77.0047	77.2174	53.8238	73.9955	68.9957	61.4746	63.5496	63.9856	28.7937	87.3724	92.9041	67.1119	125.685	13.6845	81.9703	86.092	33.9956	75.0641	77.5768	68.6227	67.9992	73.4471	60.4869	91.1845	79.4787	97.3775	59.4886	30.6442	62.2837	3.23883	84.5409	63.7268	23.445	90.2233	78.7676	80.5526	51.8786	42.8368
33.3485	58.598	12.6763	69.0549	94.5433	77.7363	90.8231	42.0785	68.8199	43.2775	63.4767	56.336	59.9013	1.61326	65.0655	72.675	17.7053	62.5681	31.3953	52.0868	60.9713	64.3416	68.6172	22.7764	94.1634	77.881	29.8416	88.7604	44.0895	19.8571	67.5291	97.7307	99.161	60.3774	81.0809	81.489	22.9551	48.4054	59.3068	48.4607	25.8198	79.2873	132.398	120.364	76.7568	67.196	34.1879	55.3041	107.206	64.1859
31.6813	99.923	38.4545	18.5547	43.7036	32.0718	131.51	76.9402	54.6952	93.9334	37.4937	20.5173	93.2678	51.9291	83.2466	24.8665	57.5748	12.0562	19.8365	80.4375	62.6299	101.512	106.96	28.4915	69.3118	48.6476	75.1609	41.4031	43.5464	64.0059	98.5608	47.0009	48.5674	91.6419	97.5228	39.4782	68.9137	95.0672	8.57188	32.7031	25.1157	56.8809	137.306	74.2778	41.519	104.761	76.56	92.083	62.2064	19.2698
67.9273	135.756	84.3499	28.9078	21.4994	44.2577	164.633	123.78	63.0682	139.388	70.4144	41.9891	124.6	96.8954	106.36	39.8402	98.4406	38.5153	66.5153	110.794	80.5845	134.365	140.094	74.8779	90.6898	43.8555	115.729	40.976	70.7038	105.333	127.607	12.8118	11.3059	121.849	116.277	52.6743	110.439	134.99	40.4204	57.6479	70.7591	54.8571	140.156	29.0043	34.67	137.557	115.41	125.755	20.5359	32.246
52.5808	44.9402	68.94	91.9823	116.848	114.702	63.7154	106.164	43.8703	84.0739	115.16	69.1262	27.4711	64.559	1.54432	106.998	48.7601	93.0257	75.2573	19.0603	25.0047	37.3509	42.3181	72.3216	148.586	64.1534	49.8157	122.668	39.5489	50.4802	25.6787	114.321	114.384	23.4602	15.6472	122.482	51.9919	56.2998	89.7499	51.9544	69.8245	55.8457	67.1083	116.157	71.4775	39.688	43.8752	33.3692	103.857	79.7617
30.3961	98.0558	50.6731	21.6837	45.7048	47.5204	127.515	94.9299	34.6004	103.738	60.2777	4.80536	87.6304	61.6163	71.8082	39.5476	61.0793	26.538	35.9722	73.9024	47.4813	97.1362	102.844	42.7175	90.7154	25.3814	78.1255	53.2128	33.5833	67.995	91.2912	44.0735	44.5612	85.1358	83.9428	56.6348	73.093	97.2184	24.5083	20.2635	37.8707	34.2069	117.952	59.3312	18.6401	100.361	77.6053	88.3117	46.0972	8.83333
11.7929	81.1025	32.9907	33.7948	60.4323	54.2585	111.69	78.7937	35.6846	84.7856	57.6252	14.3981	72.4685	42.8903	60.7746	46.6621	42.2525	32.7896	22.5287	59.1626	40.4332	81.349	86.9599	26.7002	90.5971	37.1979	59.5312	62.7238	20.9901	49.1573	77.1607	60.7523	61.628	70.4762	74.9634	62.0034	54.2632	78.9268	29.4014	11.4113	21.7284	41.7693	116.06	78.2915	34.4884	84.6075	59.4668	72.1518	65.0013	24.2588
107.727	143.634	133.983	104.888	110.736	129.675	159.084	180.379	71.2572	174.773	149.858	94.5605	126.257	139.699	100.327	122.998	130.162	114.039	124.739	116.084	83.83	135.976	140.618	129.241	176.778	66.1608	140.841	129.309	96.0789	135.652	123.488	101.846	99.9354	122.241	96.996	139.026	139.584	153.117	113.365	93.0733	124.313	61.25	81.3286	71.3571	72.6765	138.074	136.52	131.925	70.2437	95.7963
43.8752	109.483	64.8311	24.2502	40.6721	50.5271	137.808	108.711	36.9781	117.724	68.7401	18.9774	97.7597	75.7273	79.3711	43.0895	74.474	32.934	49.6087	83.9504	53.7059	107.632	113.364	56.7077	96.6386	20.2145	91.1743	53.3373	44.177	81.378	100.607	36.2783	36.0714	94.9312	89.7269	60.0303	86.4486	109.868	32.2983	31.567	51.9184	31.3167	117.817	45.3903	10.27	110.8	90.2009	99.1882	32.0669	15.0704
70.5156	25.5152	78.8847	113.959	139.916	134.254	36.5806	106.158	70.4964	74.4239	129.889	91.6311	11.9591	70.0045	25.8349	126.971	54.1272	113.308	90.2958	21.8509	51.2664	14.8974	17.7093	85.1364	162.746	90.6091	45.7466	143.279	61.0189	52.2228	4.02515	138.384	138.683	11.2951	27.6626	141.122	51.0401	41.7383	109.839	74.3037	84.0517	82.8125	76.3625	142.851	97.2766	15.5953	39.5574	18.5346	130.322	102.547
62.5115	33.2539	74.2847	104.583	130.121	125.979	48.4422	106.164	59.0027	78.4245	123.67	81.9505	15.7833	67.1715	14.087	118.494	50.9154	104.652	83.6971	16.5331	39.8829	23.9599	28.2153	79.4123	156.885	79.2167	46.4715	134.568	51.5082	50.5351	11.0492	128.143	128.336	12.1611	18.2168	133.261	50.525	47.4546	101.251	64.5866	77.7268	71.1487	70.4139	131.356	86.1985	25.7302	40.1028	23.0284	118.946	92.7904
47.1658	31.8559	38.5684	90.4644	116.992	103.06	63.779	57.2097	72.855	32.8019	90.6037	73.1222	37.0239	25.6049	51.176	97.2727	16.5681	85.7129	55.7784	34.2891	58.497	38.9677	42.5435	47.8962	121.263	87.5395	3.23224	113.748	49.8302	9.74523	45.134	118.761	119.863	38.7651	65.5418	107.625	4.75598	21.6941	82.2358	59.8727	49.3935	85.3955	118.735	135.953	89.4135	41.4912	9.49592	30.905	122.555	82.881
89.8065	42.3493	99.8572	131.753	157.032	153.328	35.5578	126.663	83.5702	92.6959	150.391	109.021	32.9466	91.1487	39.5952	145.842	75.2472	131.991	110.564	42.1268	65.2359	32.0485	31.2898	105.792	183.423	103.852	66.4144	161.893	78.7391	73.3314	25.1654	154.673	154.749	32.3662	31.652	160.574	71.981	59.4234	128.596	91.6899	104.448	94.7037	65.7209	155.195	111.621	30.7286	60.3649	38.7694	143.317	119.793
3.46196	72.9686	26.8037	41.7708	68.5217	60.3742	103.925	73.191	37.754	76.5814	60.1328	22.9774	65.1381	35.1689	55.626	53.0981	33.6373	39.5793	21.4704	52.158	38.1688	73.6916	79.239	22.7256	93.5145	43.199	50.92	69.4981	17.4391	40.545	70.2724	69.193	70.1235	63.3948	70.5727	67.5008	45.6502	70.3625	36.0661	14.2095	18.2094	46.0218	114.486	86.6264	41.8422	76.9507	50.9583	64.376	73.2908	32.8245
28.907	71.2237	3.17027	56.9778	81.7385	64.0466	103.607	44.0795	66.3455	55.5843	50.2131	47.2936	70.5529	15.212	71.6037	59.1924	28.0303	49.7431	18.6632	61.0267	62.4104	76.0735	80.6962	10.0568	81.7469	71.9157	42.9143	75.1277	42.935	32.1799	77.7498	85.4979	87.0603	70.4681	87.7153	67.7038	36.0137	61.9763	46.6329	43.3686	14.3593	75.1797	137.017	110.427	69.1946	79.0705	46.5765	66.751	97.5459	53.6861
17.0671	52.6912	30.2669	62.1617	88.8508	80.4595	83.4022	72.5095	40.4861	64.3181	76.8033	41.78	44.7542	29.6722	38.9051	73.3806	18.9485	60.0351	36.7969	32.1678	30.5415	53.1653	58.7104	33.1355	110.099	53.8894	33.5162	89.8766	16.2959	25.1785	50.2711	89.0204	89.7914	43.2284	54.8481	87.1265	29.8574	51.7483	56.5044	26.6453	30.9416	52.4107	103.614	102.789	55.914	56.424	32.081	43.8505	89.4063	52.3819
69.0565	26.9348	78.0839	112.263	138.142	132.785	38.8394	106.272	68.3455	75.2647	128.822	89.8649	12.1118	69.523	23.6108	125.459	53.5294	111.755	89.128	20.5887	49.1343	16.5094	19.7078	84.1302	161.763	88.4848	45.8639	141.726	59.2617	51.9061	4.04171	136.517	136.794	10.6831	25.5954	139.738	50.9427	42.8292	108.299	72.5196	82.9295	80.6214	74.9384	140.706	95.2238	17.4884	39.6025	19.116	128.205	100.77
47.0255	22.5116	48.6906	92.2268	118.968	108.927	54.0471	75.3484	62.943	49.3146	100.86	71.9537	19.7291	38.6561	33.4268	102.278	23.3261	89.4198	62.5714	15.9963	45.8588	24.8731	29.8775	56.1714	133.04	80.3225	15.5951	118.893	43.6647	20.6766	27.5753	119.247	120.005	20.7111	47.1405	114.765	19.7352	24.3918	85.8686	56.0837	56.062	76.003	100.353	131.35	84.1624	27.9853	9.30866	15.4273	118.078	82.605
29.4605	40.2952	33.0209	74.5722	101.337	91.082	71.9007	68.1294	51.8357	53.1045	84.0923	54.9557	35.2526	26.374	37.4514	84.3962	10.572	71.548	45.0711	25.046	38.3256	42.2794	47.537	39.2629	116.786	66.781	20.4144	101.009	29.0548	14.1762	42.0122	101.945	102.8	34.7164	53.4098	97.0566	17.9217	38.3069	67.9967	40.0863	38.629	64.3619	105.19	116.203	69.2485	45.4824	18.6393	32.7569	102.826	65.3866
42.6829	84.8107	68.8619	59.5693	79.8004	85.8561	108.146	114.923	5.22813	109.063	96.6129	39.2411	69.4555	73.4787	46.024	77.8995	64.008	64.8173	63.1023	56.6059	21.3001	79.8262	85.3218	65.6906	128.374	20.677	76.0242	90.8622	29.7947	69.7727	69.8475	75.0775	74.5951	65.8475	52.8212	95.0089	73.9795	90.7333	62.506	29.5764	61.0494	11.0573	79.6828	71.5379	29.8374	82.6394	72.4804	73.207	59.6071	46.7982
81.5573	24.1315	87.2735	125.698	151.885	145.156	23.9629	109.883	83.3608	74.3887	139.174	103.625	20.0177	77.0616	38.6858	138.044	61.9546	124.553	100.144	32.9689	64.1179	14.7376	12.7336	94.3524	171.594	103.447	50.4825	154.483	73.0535	58.8392	15.3804	150.637	150.999	21.648	38.498	151.689	56.6569	41.1439	121.048	86.3816	93.7495	95.6888	82.3835	155.707	110.003	12.6346	44.9044	23.3539	143.147	114.558
14.5656	56.7871	20.7453	58.6135	85.3527	74.454	88.5264	64.021	46.7357	60.2939	68.5023	40.4948	51.3631	21.7677	48.1678	67.7907	16.1219	55.0703	28.8382	39.786	39.2832	58.8415	64.147	24.1238	101.6	57.4445	33.3891	84.409	21.9281	23.0377	57.5947	86.5116	87.5159	50.3703	64.1953	80.4956	28.1356	52.9565	51.5216	28.3563	22.5801	57.6791	113.117	103.714	57.8584	62.0597	33.7709	49.3321	90.3324	50.3329
54.441	64.4294	30.1545	85.691	109.538	89.2443	94.4993	23.48	90.0802	29.958	69.0908	76.0168	71.0562	21.6185	81.8884	85.6223	34.5625	77.8145	47.4286	66.6166	81.3394	72.6898	75.7261	39.0674	95.2002	98.9229	37.3078	100.545	65.3038	32.5157	79.146	113.955	115.621	72.5891	97.3693	91.0087	32.2306	49.8425	74.9296	69.5685	43.4356	100.58	149.966	139.492	97.2843	74.9888	43.4551	64.9609	126.557	82.7736
37.2266	104.792	41.3496	17.9971	40.781	26.5729	136.565	76.9661	60.2734	96.5562	32.4163	25.661	98.6232	55.1219	89.0622	19.7477	61.9604	8.91111	22.5963	85.9295	68.522	106.698	112.097	31.2393	63.6837	53.2025	79.4304	36.3711	49.4127	68.2148	104.059	45.1519	46.9255	97.0895	103.398	33.6771	73.0275	99.3304	6.45155	38.5783	28.5659	61.8987	143.072	74.9018	45.4935	109.939	81.1381	97.2341	63.369	22.4248
83.1898	127.248	109.178	78.3405	85.8519	103.457	146.95	155.536	48.6163	153.223	123.207	68.2059	110.724	115.993	85.2763	96.6164	107.957	87.4063	98.8247	98.9888	64.3836	120.929	126.073	103.782	150.431	40.0733	120.345	103.686	73.0001	113.927	109.442	77.404	75.6872	106.839	86.0076	112.872	118.232	134.587	86.7095	68.2007	98.8112	36.9064	86.2532	51.9518	46.0746	123.421	116.7	115.469	47.3016	69.1438
33.7947	45.4065	49.7858	75.7929	101.665	97.0047	71.9816	89.2369	36.8161	72.8437	95.971	53.3804	31.9456	46.688	19.1856	89.4978	31.868	75.6528	55.9866	18.1629	19.2475	41.9943	47.7104	52.9041	129.373	55.3952	38.2712	105.576	22.7703	35.2965	35.0664	100.245	100.611	29.0908	35.0383	104.39	38.1753	51.0012	72.2523	36.0551	50.4488	49.9142	84.6663	107.427	60.6477	45.0997	33.677	34.1733	94.4262	64.2955
28.5363	41.0194	33.8404	73.7274	100.478	90.7442	72.3369	69.9273	49.8338	55.1812	84.4154	53.7791	35.0498	27.9011	35.8992	83.9573	12.4059	70.9683	45.1145	24.2261	36.2314	42.4799	47.8375	39.6331	117.247	64.979	22.2811	100.553	27.2879	16.2671	41.5566	100.909	101.724	34.2772	51.9251	96.8811	19.9938	39.7844	67.4184	38.6055	38.7366	62.4052	103.474	114.639	67.6187	45.7081	20.1428	32.9873	101.273	64.3028
53.9014	24.7612	62.2899	97.95	124.199	117.6	48.803	92.5336	58.6063	65.4286	113.001	75.9829	8.81119	54.1874	19.0281	110.405	38.0279	96.8473	73.3844	5.21511	39.5647	19.0872	24.7269	68.2839	145.914	78.0193	32.8354	126.798	45.5045	37.0902	13.0725	123.16	123.595	6.1117	30.4238	124.339	36.8815	35.9491	93.3529	58.8292	67.1432	71.5119	83.4839	130.261	83.7195	22.0726	26.4762	12.997	117.373	86.9156
52.2876	97.1402	78.5758	60.011	76.7387	86.6708	119.714	124.945	16.4823	121.085	100.811	42.904	81.5079	84.3793	57.3688	78.9164	75.837	66.881	70.5719	68.8767	33.5866	91.8689	97.2969	74.2934	131.292	16.6949	88.358	90.198	41.0018	81.7897	81.4764	70.7603	69.9073	77.8201	62.2996	96.0895	86.1119	103.225	65.1193	37.8512	69.4465	6.549	81.4387	61.797	26.6428	94.6148	84.9186	85.4871	50.8213	47.9958
80.4384	24.9531	71.2254	124.258	150.8	136.31	42.274	73.9081	101.042	32.1721	121.661	106.381	42.2922	57.4632	66.9753	130.782	50.2519	119.465	89.1829	50.233	83.8034	35.4325	34.0579	80.9989	150.355	117.993	32.6881	147.155	80.6267	43.5398	48.2463	152.486	153.546	46.1557	76.23	140.364	38.5442	13.8606	116.002	92.0603	82.915	114.084	126.677	168.159	121.115	35.3226	33.3771	35.3926	154.79	116.402
95.0196	151.714	118.247	71.9252	67.9251	91.634	175.111	162.59	69.6043	169.087	116.711	72.5179	136.66	128.183	112.762	86.6437	124.194	82.1207	103.484	123.683	88.4656	147.031	152.527	110.503	138.123	52.0971	139.278	88.1407	89.8263	130.859	136.865	58.3638	56.0922	133.051	116.594	100.141	135.702	156.087	82.8744	80.442	105.655	56.5612	121.154	22.4918	51.1828	149.845	136.9	140.236	27.0485	68.0433
63.6704	37.5763	76.7806	104.8	130.019	126.784	51.2237	109.797	57.4726	82.689	125.424	82.0331	20.1708	70.2383	12.6909	119.205	53.982	105.294	85.3991	19.7727	38.6389	28.0806	32.0782	81.483	158.734	77.7691	50.4169	135.124	51.8772	53.9895	14.9543	127.722	127.834	16.5452	13.8421	134.263	54.2276	51.8425	101.94	64.722	79.5674	69.2834	66.1252	129.692	85.1097	29.6699	44.0638	27.4201	117.455	92.7873
50.0191	113.643	45.9103	29.957	44.2812	20.6157	145.923	71.599	76.4462	98.0725	16.2291	42.0048	109.546	59.6144	102.63	18.6244	69.8495	19.9602	29.5173	97.6024	83.6205	116.812	121.959	36.5458	47.6242	69.3636	86.4938	31.912	63.7414	75.3435	115.618	51.2946	53.476	108.453	117.538	23.2929	79.7195	106.04	20.3304	54.0177	36.0258	78.2313	158.881	85.4983	61.2916	119.992	89.2311	107.286	75.1995	37.9759
8.10183	71.0627	18.8909	44.7901	71.427	60.2776	102.756	65.269	45.3882	70.135	56.3706	28.8674	65.109	28.0647	58.7376	53.5325	29.2413	40.8199	16.4217	52.8843	44.0035	72.9358	78.3043	15.4661	89.775	50.9984	46.8784	70.1461	23.3885	35.9632	70.9417	73.0644	74.2023	63.825	74.2641	66.5683	41.0206	66.6934	37.2745	22.1316	11.5451	53.9349	120.145	92.9509	49.1663	76.1695	47.8302	63.4531	79.7104	37.6128
43.7078	112.513	50.5913	10.1128	31.412	21.2308	143.96	86.0154	61.3251	105.913	35.7685	26.4132	105.402	64.2718	94.0348	13.3541	70.3006	0.686634	31.8162	92.3552	71.9315	113.853	119.348	40.5022	64.0862	51.1778	87.8855	29.2931	54.1586	76.7249	110.435	35.7609	37.5791	103.625	107.704	29.8916	81.6219	107.792	4.23672	42.0734	37.5418	60.9288	144.698	66.7395	42.4005	117.108	89.2627	104.468	55.7896	19.3266
53.2276	94.8721	79.5229	63.6351	80.8575	90.2878	116.709	125.773	16.2082	120.441	103.724	45.762	78.9181	84.6678	54.354	82.4843	75.4014	70.2175	72.4367	66.5643	31.4785	89.2533	94.6121	75.7323	134.541	20.6135	87.2675	94.0548	41.0297	81.1562	78.5582	74.9648	74.1301	75.1643	58.5995	99.6722	85.3366	101.559	68.3333	39.2604	70.9581	9.73944	77.2847	65.7321	30.6163	91.9337	83.5776	83.1567	54.9382	51.4311
36.5957	101.624	35.7646	25.8322	47.5023	29.6799	133.728	69.2543	64.0628	90.2932	27.9305	30.7	96.7006	49.6753	89.1851	24.2521	58.1263	16.366	17.6127	84.5083	70.3208	104.27	109.524	25.7604	60.6794	59.0137	75.2644	40.4475	50.3095	64.0292	102.58	52.4924	54.3502	95.4652	104.075	35.0593	68.6557	95.0605	14.2824	40.9693	24.0816	67.0031	145.885	82.748	51.9361	107.479	77.4988	94.7514	71.1727	29.412
73.2657	51.263	89.2567	111.228	135.254	134.735	58.7457	124.218	59.2585	97.5614	135.913	88.3645	34.5416	83.8418	20.9667	126.941	67.6855	112.951	96.0249	34.1603	42.5011	41.0312	43.9872	93.0041	169.342	79.2275	65.2385	142.309	59.7526	68.2727	27.9737	131.97	131.816	31.1925	6.02778	142.725	68.818	66.3389	109.758	71.5653	90.5784	69.4302	51.2888	129.645	87.6669	41.9296	58.9022	41.9143	118.154	98.7001
26.3247	59.9503	48.7606	63.3264	88.4893	86.2157	86.5482	92.5887	23.0282	82.5418	88.7504	40.5026	46.5674	49.8372	29.1729	78.4487	38.1131	64.4611	49.8192	32.8349	10.5978	56.6829	62.3912	48.993	122.086	40.7781	49.1673	94.0077	11.404	43.3902	49.1202	86.4801	86.7175	43.5528	42.7118	94.2053	47.3634	64.2434	61.2393	23.2742	45.4157	36.0269	86.2733	92.723	45.9635	59.7694	45.6685	48.8483	79.7171	51.2332
21.845	59.969	10.2054	60.189	86.3756	71.9955	92.336	52.5078	57.5675	53.4158	61.8136	45.5929	57.8121	11.5882	58.4302	66.145	16.121	54.7735	24.7066	47.8455	50.978	63.9156	68.7872	17.307	94.1372	66.3698	32.9466	82.628	33.0015	21.7127	64.8132	88.7917	90.0701	57.518	74.5534	76.8808	26.381	52.7664	51.3404	36.9423	18.2729	67.8183	124.407	109.676	65.4427	67.0015	35.4655	54.4666	96.4294	54.0909
45.8483	114.002	63.3816	14.743	31.373	40.4275	143.381	105.125	46.0987	117.883	60.1747	19.9218	103.443	75.4306	86.7116	33.1685	76.3868	24.3494	46.4293	89.6815	61.5876	113.02	118.734	54.3575	86.9234	30.4567	93.6512	43.0555	49.3756	83.2858	106.903	28.4404	28.7531	100.87	97.9757	49.9343	88.392	112.924	24.4924	36.1131	49.9183	41.463	127.856	46.2763	20.5575	116.238	93.3594	104.237	33.7825	10.6002
25.2328	94.7664	39.8405	19.973	46.7303	40.9344	125.601	82.5504	43.5109	94.5376	48.7039	9.56554	86.4772	52.0457	74.2517	33.1396	54.4437	19.1523	23.4446	73.1801	52.3705	95.2938	100.884	30.9574	80.4506	38.061	72.0248	48.8932	34.3859	61.2306	91.1662	47.7966	48.8983	84.4946	87.9366	49.184	66.3049	91.7204	15.9706	22.3874	26.4104	45.8153	126.347	69.6622	31.8213	98.5534	72.5184	86.0495	56.8421	12.9438
71.9665	3.67416	70.1402	117.138	143.898	132.927	31.3871	85.5092	85.5109	48.3747	122.57	96.9843	21.3943	57.8496	47.0698	126.541	45.3974	113.982	85.9399	31.8642	67.0476	13.8136	13.3354	78.7734	153.609	103.992	29.6121	143.162	68.2864	40.2118	26.6916	144.277	145.039	25.401	54.9311	138.275	36.5006	15.2906	110.434	80.9719	79.4054	98.5893	105.057	155.638	108.512	14.0277	26.0201	15.4216	142.458	107.637
39.6551	88.3792	20.1643	51.7234	73.2473	51.7687	120.706	43.1507	75.9124	67.0452	33.6046	49.4935	87.911	31.5785	87.686	48.5293	45.4191	42.5638	18.4541	78.0896	75.564	93.444	98.0207	16.2793	64.4124	77.1605	59.7913	63.0717	55.0201	49.3474	95.0402	78.6542	80.5392	87.7497	103.696	53.6781	52.8851	78.2882	40.2584	51.5717	20.2769	82.6145	151.455	108.198	72.2871	96.4265	63.7803	84.1367	96.1165	52.5133
35.8029	105.25	47.0523	9.92251	36.4926	30.9516	136.255	86.5409	51.5719	102.464	43.3663	16.6175	97.2214	60.1366	84.7974	23.0007	64.174	9.25093	28.8547	83.9448	62.2704	105.98	111.553	37.3342	73.2351	42.3389	81.8171	38.2843	44.9936	70.8406	101.933	38.5619	39.9354	95.2579	98.2067	39.6892	75.8609	101.634	7.03636	32.5548	33.4849	51.657	134.927	64.6723	34.1638	109.24	82.6454	96.7023	52.6414	10.8964
86.9012	156.381	97.2679	41.8831	15.3227	38.8123	186.689	129.677	89.3001	152.554	67.026	62.5756	146.997	110.909	130.96	39.6369	115.878	47.2844	78.4938	133.339	105.734	156.288	161.958	87.18	77.0484	70.9044	133.522	29.304	93.0766	122.53	150.836	16.0827	16.5954	144.613	141.994	43.2087	127.535	153.332	50.5473	79.7472	84.1188	82.0621	167.718	44.882	61.2968	159.534	134.257	147.248	43.6216	51.6569
110.552	173.898	130.007	75.7474	60.4806	87.2264	199.778	170.601	93.257	184.142	115.161	85.1557	160.269	141.837	138.048	84.7311	141.126	85.3131	112.797	146.739	112.531	170.542	176.2	120.918	129.613	73.4543	157.632	80.2147	109.234	148.021	161.553	51.8136	49.482	156.942	143.909	93.8847	153.079	175.91	87.2695	97.6595	116.538	81.0148	152.216	21.505	68.6774	173.543	156.284	162.905	34.8741	77.2228
67.0815	62.1822	86.8553	100.69	123.438	125.411	74.0405	126.063	46.207	104.267	129.605	78.141	44.4958	83.9134	21.6096	117.477	68.5126	103.583	90.5259	39.0606	32.3349	52.9411	56.8633	88.8999	162.914	65.4398	70.1714	132.15	52.2031	70.6744	39.8097	119.425	119.082	40.5862	11.9631	133.871	72.3435	75.3729	100.605	62.3422	85.7611	55.0676	47.3289	114.665	74.4368	54.5036	64.1721	51.3794	103.562	87.887
27.3824	87.7832	52.7446	37.8345	60.7567	63.5513	115.574	99.0002	18.6204	100.916	73.9701	16.4444	75.5324	60.795	57.2812	55.5632	55.9997	42.1885	42.8737	61.7313	32.0389	85.4881	91.2175	47.2396	105.561	17.1699	71.569	69.3654	22.678	62.715	78.2785	57.8199	57.8917	72.645	68.4729	72.5452	67.6189	89.4003	39.7566	12.346	42.2895	21.3915	101.995	65.0608	17.9231	88.6328	69.8245	77.215	51.7566	24.9513
83.0193	14.3971	83.2921	128.172	154.844	145.131	18.0186	98.8566	92.1082	60.278	135.779	107.24	24.7999	71.3222	49.8382	138.522	58.2032	125.641	98.49	38.1705	73.0108	14.4325	9.02114	91.6256	167.085	111.468	43.1463	155.139	77.5299	53.4422	26.0059	154.668	155.291	28.4509	53.6895	150.804	49.9866	28.2685	122.091	90.6305	91.9542	104.985	99.8313	163.642	116.874	11.6856	39.0535	22.4758	150.67	118.062
54.5436	16.2841	52.6211	99.5926	126.359	115.046	48.6897	73.4098	72.0426	42.9709	105.109	79.9557	21.2587	40.941	40.6102	108.679	27.5927	96.196	68.0797	22.9938	54.8753	22.3226	26.1332	61.0153	136.579	89.3118	13.4601	125.298	52.3896	22.8414	29.33	127.029	127.873	23.7373	52.9222	120.42	19.8575	15.3422	92.6509	64.5173	61.543	85.0996	105.845	140.125	92.9478	24.9159	8.40777	14.5212	126.82	90.4544
60.6181	11.515	63.5546	105.68	132.307	123.349	39.8461	87.1724	70.7644	55.4861	115.754	84.6127	8.1009	53.0803	32.2798	116.547	38.1606	103.452	77.3205	16.8072	52.0927	9.99241	15.2325	71.0477	147.903	89.6119	26.9534	133.131	54.9475	34.856	15.8252	132.04	132.657	11.5364	41.8289	129.391	32.8188	23.7747	99.9073	68.0071	70.8328	83.8045	93.8318	141.565	94.6028	13.1565	21.0729	0.754054	128.491	95.4467
83.6369	14.1159	81.9172	128.835	155.581	144.828	20.3362	94.7061	95.1762	55.1374	134.29	108.422	28.4321	69.4202	54.1401	138.425	57.2863	125.819	97.8396	41.046	76.2896	18.3081	13.8301	90.6378	165.097	114.174	41.2042	155.047	79.2686	51.9937	30.9538	155.79	156.505	32.3277	59.1198	150.171	48.1144	24.3354	122.269	92.158	91.3058	108.165	106.016	166.139	119.15	16.2362	37.8966	24.6072	153.054	119.142
56.9364	123.772	57.7525	23.6668	31.0807	7.41579	155.765	85.3715	77.3601	111.223	24.6679	42.3907	118.191	71.6451	108.658	6.00048	80.3959	16.5527	39.904	105.601	87.4236	126.088	131.424	47.8963	48.7263	66.7973	97.5569	18.5364	68.8836	86.3222	123.729	38.8454	41.1411	116.73	122.786	14.1422	90.9371	117.343	19.1948	57.4282	46.3707	76.806	160.717	74.7587	57.66	129.317	99.7512	116.594	65.603	35.1043
42.9627	26.5784	45.5487	88.1652	114.901	105.058	57.9297	74.381	59.4319	50.6763	97.4759	67.8632	22.2822	36.222	32.491	98.3565	20.3968	85.4369	58.8925	15.8193	42.7783	28.4106	33.5865	52.699	129.841	76.529	16.108	114.965	39.6851	18.7893	29.7716	115.157	115.914	22.6261	47.0044	110.995	18.8509	27.816	81.8862	52.027	52.4059	72.4543	100.138	127.403	80.2176	31.5839	10.4745	18.8889	114.116	78.5149
55.1388	22.8697	62.7974	99.3711	125.678	118.785	47.0939	92.142	60.4866	64.2915	113.787	77.4975	7.04759	54.3317	20.7821	111.635	38.263	98.1274	74.2861	6.77258	41.4661	17.2344	22.8993	69.0152	146.617	79.8576	32.1644	128.061	47.0796	36.9765	12.1747	124.729	125.184	4.92273	31.6253	125.438	36.5044	34.3872	94.6239	60.3925	67.9997	73.4045	84.5381	132.082	85.492	20.2566	25.7914	11.1271	119.176	88.4266
4.10886	69.3619	22.2463	45.6495	72.4066	62.6673	100.727	68.6311	41.5687	71.4034	60.0575	27.9281	62.5277	29.9912	55.0527	55.6764	28.8818	42.5511	20.2982	49.9708	39.8444	70.6852	76.1428	19.6008	93.4861	48.1879	46.3444	72.2295	19.2284	35.7569	68.0865	73.5077	74.5251	61.0525	70.4504	69.3112	40.8609	65.9622	39.0023	18.9211	15.6933	50.5326	116.01	91.7518	47.0333	73.9349	46.745	61.2634	78.4303	37.4314
53.1946	87.7244	79.109	69.9472	88.7666	96.4374	108.306	124.796	16.2676	116.327	107.86	50.3116	71.2667	82.7435	46.1078	88.5214	72.0076	75.6765	74.2089	59.4797	25.4742	81.5205	86.7486	76.4778	139.489	28.3993	82.4143	100.949	39.3354	77.2909	70.3611	83.3174	82.6037	67.4152	49.3841	105.685	81.1422	95.4981	73.4789	40.6908	71.9262	17.159	69.6049	75.1262	38.3136	84.0836	78.2464	75.9437	64.2877	57.3381
37.1907	84.1232	16.1041	53.304	75.7392	55.076	116.447	41.9219	74.005	63.4682	37.8054	49.2003	83.7856	27.3224	84.0666	51.4304	41.2374	44.5382	17.7348	74.1231	72.7443	89.2332	93.7888	13.6402	68.6521	76.3281	55.5312	66.3667	52.3865	45.0962	90.9643	80.7723	82.5867	83.6787	100.119	57.3932	48.6248	74.0606	41.9977	49.847	18.1715	81.2638	148.368	109.294	71.9586	92.207	59.5301	79.9426	96.9885	53.0855
62.7769	130.549	65.2886	24.4038	24.5038	2.68998	162.377	93.0913	80.122	119.046	30.5983	45.6765	124.363	79.1987	113.693	6.35255	87.4384	20.3322	47.1576	111.535	91.538	132.509	137.914	55.3425	49.886	67.7947	104.74	10.8548	73.8151	93.5005	129.654	33.044	35.4182	122.747	127.39	12.0321	98.1883	124.582	23.618	61.7471	53.5426	78.2998	163.449	70.0621	58.2158	135.752	106.729	123.05	61.9109	36.9993
15.7451	76.6073	41.9373	42.327	67.7142	65.659	105.481	88.3381	22.6791	88.4433	71.0901	19.5345	65.5209	48.8194	50.1727	57.7978	43.4726	43.8228	35.3536	51.7605	27.6189	75.1475	80.8701	37.9069	103.908	29.2711	59.1747	73.1128	11.4615	50.1945	69.103	66.2397	66.6626	62.9668	63.2978	73.9533	55.1118	77.3008	40.7336	2.3894	33.2041	30.8198	102.622	77.1253	30.2491	78.355	57.6615	66.4858	63.7543	30.3595
46.4943	116.025	57.6691	1.4162	25.5221	25.4782	146.814	95.3137	57.4539	113.15	45.0668	24.2983	107.533	70.9498	93.9121	17.8658	75.1959	10.1592	39.1508	94.1048	70.3125	116.476	122.086	47.78	71.4518	44.6468	92.8369	30.149	54.4829	81.869	111.972	27.7399	29.2532	105.429	106.666	34.9363	86.8899	112.643	11.9157	41.4908	44.1867	55.124	140.573	56.8273	35.1866	119.735	93.6042	107.269	45.8196	14.2674
44.9198	66.5767	19.6439	74.8585	98.8514	79.0981	97.975	28.7324	81.4564	39.4227	60.4082	65.4901	70.5151	14.3781	77.9276	75.1864	30.0592	67.0561	36.5888	64.0742	74.3205	73.6679	77.37	28.2537	88.4348	89.1323	37.943	90.3783	56.9277	30.2291	78.4153	103.157	104.809	71.468	93.8283	81.3396	31.6661	53.8009	64.1373	59.9689	32.6955	91.3987	145.551	128.763	87.0568	76.2768	43.4229	65.1632	115.876	72.0159
34.2133	36.589	42.7554	79.0731	105.655	97.6256	66.4155	78.0912	48.1686	59.6607	92.7231	57.9542	27.5693	36.6618	27.2321	90.5768	20.6767	77.2217	53.0453	15.5656	32.0365	36.075	41.6818	48.1113	125.734	65.2644	25.0977	107.075	28.7898	22.7866	33.3945	105.38	106.022	26.2228	43.1326	104.166	25.1873	39.1096	73.6946	41.5419	46.822	61.1688	95.1569	116.355	69.1724	39.3345	20.7715	26.9038	103.108	68.773
11.2852	80.7974	31.4179	33.9648	60.682	53.735	111.571	77.1384	37.272	83.5641	56.3703	15.4673	72.5097	41.5427	61.4008	46.2236	41.4026	32.4409	20.8575	59.3043	41.5408	81.269	86.8551	25.0077	89.4302	38.8769	58.7819	62.4099	21.7705	48.2911	77.3514	61.2639	62.1983	70.6013	75.7609	61.3245	53.3967	78.2748	29.0003	12.9171	20.0324	43.4694	117.337	79.5016	36.0315	84.5288	58.8866	72.0189	66.2411	24.94
33.0005	101.249	39.5594	17.6475	42.5212	30.7634	132.842	77.5725	55.5649	95.0232	36.8061	21.1566	94.5964	53.0862	84.5003	23.537	58.8681	10.7753	20.8809	81.758	63.7574	102.844	108.293	29.5593	68.4015	49.0879	76.4468	40.0709	44.7712	65.2847	99.8802	45.9648	47.5641	92.9655	98.7348	38.2311	70.1843	96.3542	7.32441	33.7991	26.2819	57.4965	138.295	73.703	41.7615	106.093	77.8699	93.4153	61.7387	19.2078
58.5961	47.1264	40.2323	96.8449	122.213	104.275	75.8935	39.2718	89.8902	15.7179	86.5768	83.2825	56.5798	26.9106	72.1257	99.7443	30.4943	90.2091	58.999	55.2142	77.5153	56.361	58.6623	50.3106	114.012	102.215	23.7569	115.469	65.5154	25.0291	64.6626	125.519	126.951	58.831	86.4528	107.101	21.8066	31.3959	86.9996	73.1129	53.5998	101.746	139.661	147.347	102.444	58.2868	30.0551	49.7655	134.071	91.6799
32.8331	102.186	43.8136	13.2055	39.703	32.7708	133.294	83.7556	50.5863	99.2038	42.9347	15.5884	94.3861	56.86	82.4768	24.9353	60.9421	10.9459	25.723	81.1857	60.4227	103.056	108.61	34.1437	73.6292	42.6443	78.5872	40.6924	42.6091	67.593	99.2155	41.8477	43.2135	92.4866	96.1234	41.1852	72.6069	98.4175	7.91275	30.5095	30.2349	51.4967	133.794	67.4487	34.9864	106.315	79.4731	93.7472	55.2371	12.2566
15.4752	81.0694	40.295	36.2996	62.0207	59.4108	110.557	86.5396	27.1286	89.6728	65.4066	13.7362	70.7406	48.7785	56.26	51.5517	45.5065	37.5751	31.1801	57.0658	33.8374	80.1656	85.867	34.9234	98.0302	29.537	62.0033	66.917	16.8825	52.3774	74.6484	60.9888	61.5401	68.3439	69.5302	67.7197	57.4149	80.7174	34.4887	3.87491	30.0141	33.2587	108.462	74.2607	28.402	83.3968	61.055	71.3071	60.8642	24.6666
13.6578	71.6276	13.6542	46.3581	72.6247	59.4331	103.692	59.868	51.0002	66.8063	52.9997	32.7064	67.024	24.3436	62.57	53.1433	28.4994	41.2217	13.1602	55.398	49.1624	74.3045	79.5153	10.1328	86.2492	56.1836	46.0183	69.7395	28.7247	34.8401	73.2654	74.9553	76.2394	66.048	78.3252	65.0769	39.7424	65.9273	37.7414	27.6132	7.08414	59.4399	125.096	96.6607	53.8624	77.4998	47.71	64.7795	83.5322	40.5348
62.2898	26.883	71.8435	105.53	131.461	126.015	44.0985	101.618	62.5135	72.5822	122.267	83.1768	9.45099	63.7754	18.5471	118.686	47.6347	104.982	82.5001	13.9863	43.241	17.8226	22.431	77.6472	155.279	82.516	41.4589	134.953	52.5656	46.5192	5.79942	129.931	130.237	6.09829	24.5839	132.987	46.0096	41.2178	101.525	65.846	76.34	75.0056	76.4191	134.807	89.0052	19.8512	35.0977	16.7763	122.192	94.091
38.0875	84.9053	17.0125	53.5364	75.7527	54.8412	117.215	41.5507	74.8515	63.7764	37.1584	49.8049	84.6636	28.0538	85.0142	51.3213	42.0946	44.6723	18.3675	75.0398	73.6741	90.0696	94.6074	14.5329	67.848	77.0295	56.2798	66.1386	53.3012	45.8914	91.8573	80.8845	82.7168	84.5732	101.068	57.0102	49.3766	74.7374	42.1861	50.6666	19.0128	82.0413	149.313	109.648	72.5775	93.0365	60.326	80.7901	97.3872	53.5323
38.9572	108.051	54.9057	10.3427	34.2772	36.8966	138.123	96.3624	45.8197	109.722	53.3878	14.0293	98.4324	67.23	83.4046	29.0702	69.0858	17.6753	37.7094	84.8013	59.2191	107.721	113.397	45.7288	81.8796	33.4825	86.5423	41.7416	44.6305	75.9404	102.41	33.6356	34.4611	96.0926	95.6762	46.2584	81.0377	106.054	16.9432	31.346	41.3761	43.6748	128.914	55.0012	24.4772	110.965	86.6311	98.7161	42.5444	3.09664
36.8326	95.6799	61.9048	38.6839	58.4315	65.265	122.486	107.998	19.1074	110.364	78.931	21.2219	82.5803	70.252	62.504	57.4021	65.3514	45.0142	50.8804	68.8752	36.558	92.7245	98.43	55.9145	109.372	7.95684	80.6457	69.6582	31.3405	72.0197	84.6804	54.113	53.8133	79.4685	72.1051	74.5922	76.8819	98.1228	43.1789	21.8322	50.9295	15.5162	100.825	56.8086	10.0017	95.8035	78.6476	84.8006	43.7013	26.2623
48.1818	113.748	68.7898	24.9906	38.3756	50.5173	141.935	112.279	40.0966	121.942	70.2552	23.047	101.888	79.8699	83.1451	43.3828	78.7988	34.3629	53.1751	88.0818	57.3559	111.799	117.53	60.4802	97.1696	22.0397	95.5173	52.4037	48.4317	85.7048	104.621	33.2171	32.805	99.0186	93.1495	60.0131	90.778	114.21	34.1514	35.8935	55.7469	33.2938	119.767	41.1333	12.1253	114.958	94.5423	103.403	27.8527	17.7682
60.318	125.539	58.1568	30.3808	36.4599	9.97686	157.74	82.0588	83.0133	110.161	18.6368	47.9835	120.863	71.8909	112.606	12.6973	81.8319	22.5069	41.302	108.607	92.1995	128.4	133.625	48.676	42.1018	73.2082	98.6322	20.6856	73.0887	87.4522	126.699	44.7678	47.1131	119.603	127.082	11.0737	91.8871	118.239	24.6633	62.2139	47.8403	83.0229	166.239	81.2326	64.2197	131.602	101.228	118.878	72.3312	41.3924
13.0437	57.7532	21.5765	57.404	84.1599	73.6784	89.357	65.3884	45.1679	61.9615	68.3545	39.0067	51.8656	23.3049	47.808	66.9255	17.6636	54.075	28.5168	40.0255	38.0975	59.5437	64.9005	24.275	101.54	55.7719	34.8047	83.533	20.3818	24.5765	57.9401	85.1954	86.174	50.75	63.7764	79.8634	29.6653	54.2853	50.524	26.6918	22.3952	56.0445	112.307	102.118	56.2072	62.774	34.997	50.0539	88.7334	48.9335
75.5992	39.8203	60.4435	116.433	142.253	125.062	62.1346	54.6776	102.618	12.271	107.488	101.208	54.5713	46.6688	75.9784	120.332	45.2014	110.319	79.1771	58.3404	87.5767	50.5168	50.7681	70.5543	134.297	117.261	30.7123	136.213	79.6037	38.4187	61.8788	145.091	146.411	57.8776	87.9242	128.044	33.5396	23.0186	107.021	89.1434	73.4506	115.213	140.309	164.826	118.753	51.3551	34.9309	47.1798	151.45	110.305
7.65451	76.4686	31.6626	38.5305	65.1312	58.8321	106.961	77.9581	34.0359	81.6833	61.0281	18.3772	67.7094	40.3381	56.2904	51.2946	38.3403	37.4692	24.0522	54.4054	36.7784	76.6098	82.2275	26.7194	94.2091	38.1834	55.4053	67.4244	16.7214	45.256	72.4117	65.2805	66.1014	65.7177	70.6909	66.4343	50.3506	74.6396	34.0521	9.77015	21.9292	41.4916	112.82	81.6293	36.6725	79.8678	55.103	67.4304	68.274	28.6828
15.0304	65.687	11.6629	52.3831	78.7343	65.4581	97.8455	57.7193	52.1059	61.4201	57.7758	37.6269	61.7036	19.2583	58.9489	59.2556	22.3639	47.3821	18.6402	50.5396	47.9231	68.672	73.8025	13.2187	90.7683	59.3343	39.8585	75.838	28.366	28.6784	68.1923	80.9227	82.1648	60.9291	74.9158	70.9066	33.5878	59.7672	43.8989	30.0728	12.1444	61.5629	123.046	101.715	57.8793	71.8437	41.6325	59.1479	88.4922	46.0613
69.4762	12.7981	64.0106	114.171	140.897	128.191	39.8111	75.5336	87.6046	37.8055	115.974	95.1709	28.8769	50.94	53.0344	122.182	40.586	110.175	80.9119	36.2183	70.0415	23.5432	23.8724	73.2271	146.222	105.049	23.2758	138.737	68.0982	34.4948	35.498	141.962	142.886	32.6014	62.8642	132.976	30.0397	4.9366	106.654	80.0724	74.4478	100.686	114.214	155.83	108.664	24.3325	21.8161	21.7192	142.512	105.515
73.2345	137.714	69.6193	40.9918	39.1933	14.8313	170.009	88.4879	95.3435	119.744	21.9575	60.3563	133.52	83.0997	125.562	22.0388	93.8973	34.539	53.6034	121.394	105.044	140.884	146.045	60.5204	32.4813	84.4414	110.386	19.2057	86.037	99.286	139.463	48.5453	50.9456	132.338	140.029	5.71473	103.569	129.797	37.0847	75.04	60.1168	94.6328	178.689	86.2229	75.0872	144.069	113.262	131.358	78.873	52.9505
38.2875	90.4515	64.4274	48.1006	68.0671	74.5594	115.864	110.834	10.0075	109.434	86.811	28.8826	76.3211	71.1038	54.7419	66.6425	64.0376	53.8749	55.8625	62.8656	28.816	86.6161	92.2584	59.7369	117.937	10.5521	78.0342	79.2501	28.9086	70.3813	77.7215	63.5098	63.1059	72.9828	63.2943	83.8085	75.0009	94.4171	51.7824	23.4593	54.8549	8.40539	91.2252	62.8603	18.4665	89.5968	75.3367	79.2002	50.2646	35.4591
46.1438	24.2103	50.666	91.2277	117.877	109	54.3208	79.7712	59.0446	54.6037	102.298	70.3224	17.1021	41.6888	28.141	102.138	25.7365	88.9938	63.3348	10.8091	41.4317	24.2158	29.6676	57.4695	134.84	76.9815	20.6613	118.708	41.1102	24.3058	24.3657	117.74	118.401	17.1641	42.046	115.186	24.1468	28.8827	85.4508	53.9448	56.9046	72.1407	95.2517	128.451	81.3073	27.4593	14.4938	14.7878	115.254	81.1139
53.8221	16.4884	52.5451	98.9255	125.692	114.635	48.8433	74.2087	70.8212	44.2327	105.027	79.1374	20.2522	41.0938	39.2473	108.212	27.3766	95.6508	67.7571	21.6256	53.5778	21.8691	25.9117	60.8006	136.624	88.1853	14.0197	124.834	51.3642	22.9074	28.3528	126.273	127.097	22.6043	51.6356	120.097	20.1928	16.6515	92.1032	63.5828	61.2187	83.8865	104.597	139.092	91.9082	24.5694	8.52719	13.7096	125.798	89.6755
67.1722	45.9721	82.4902	106.251	130.753	129.261	56.8862	117.293	55.8793	91.145	129.653	83.37	28.7158	76.9157	14.5646	121.531	60.7488	107.549	89.6912	27.2719	38.1061	36.1728	39.7432	86.4425	163.067	76.1039	58.4785	137.106	54.1223	61.3404	22.9506	127.845	127.795	25.1215	5.55741	137.089	61.9389	60.4181	104.296	66.3331	84.1377	66.825	57.6834	127.31	84.1182	37.4754	52.1638	35.9911	115.471	93.8833
34.9895	99.3158	33.1937	27.9035	50.0359	32.1558	131.465	67.0225	63.6926	87.7015	28.6197	31.0109	94.633	47.106	87.6138	26.8359	55.7417	18.695	15.1742	82.562	69.2655	102.095	107.318	23.2121	61.7075	59.4775	72.8169	42.9849	49.0505	61.5866	100.604	54.9033	56.7332	93.4627	102.637	37.2828	66.185	92.591	16.3831	40.2302	21.6816	67.1361	145.065	84.6952	52.7273	105.296	75.1273	92.5718	72.9669	30.6109
58.5386	28.2751	48.1009	101.507	127.924	113.152	57.9138	58.065	83.446	25.2768	99.0826	84.4828	38.7801	34.4201	57.5888	107.634	27.8861	96.4363	66.0301	39.9974	68.1901	37.6257	39.807	57.8403	128.657	98.6676	11.5225	123.995	60.9309	20.9898	46.7124	129.906	131.047	41.4803	70.5839	117.282	15.885	13.3528	92.993	71.2256	59.7857	96.1516	123.601	147.333	100.735	39.4613	15.619	31.6467	133.935	94.1705
30.9962	76.3482	56.996	54.8241	77.7663	80.0843	101.885	102.927	7.14232	97.5172	87.8977	32.6051	62.2321	61.4136	41.4166	72.1011	52.2708	58.4149	52.426	48.7394	15.4969	72.5097	78.1631	54.3197	120.402	24.5831	65.0628	86.3374	17.734	58.2263	63.8511	74.4013	74.3044	58.9396	51.566	88.8623	62.591	80.7546	55.6858	19.2519	49.8266	19.6037	86.1707	76.859	31.0431	75.5059	61.9525	65.0705	64.0969	41.9806
77.3918	18.3431	82.0231	121.916	148.274	140.784	25.0435	104.003	81.5048	68.673	134.112	100.109	15.7413	71.5362	37.5929	133.78	56.6453	120.414	95.3433	29.3545	62.2315	8.92876	7.23592	89.333	166.372	101.373	44.7112	150.282	69.6749	53.291	13.355	147.33	147.77	18.188	39.8541	147.134	50.9646	35.4017	116.891	82.9954	88.9039	94.0895	86.2904	153.687	107.531	6.76945	39.2289	17.924	140.963	111.038
54.1472	120.979	55.1128	22.225	32.2731	10.126	152.962	83.6081	75.0542	108.803	24.5801	40.0404	115.382	69.0154	105.933	6.61497	77.6288	14.3371	37.1667	102.8	84.8396	123.278	128.616	45.2181	50.3545	64.9552	94.8156	21.0613	66.1847	83.5789	120.928	39.5955	41.8383	113.925	120.113	16.8067	88.2099	114.615	16.7453	54.8342	43.6186	74.8102	158.37	74.8631	55.97	126.507	96.9769	113.785	65.3222	33.1521
39.1557	96.3976	27.6293	40.6353	61.1789	39.7837	128.801	54.6523	72.4402	78.7453	25.3189	42.2081	94.0229	40.8937	90.5555	36.3685	52.6295	31.0409	15.669	83.0546	75.181	100.477	105.372	19.5136	58.2829	70.6509	68.4829	51.0773	54.4294	57.5355	100.668	66.8302	68.7737	93.391	106.209	42.3373	61.6102	87.6848	29.0854	48.1345	20.9526	77.4142	151.5	97.5285	64.6122	103.577	71.7693	91.005	85.8416	43.1931
50.6092	119.547	57.3334	10.7321	24.9473	16.1176	150.947	91.1754	66.0623	112.502	36.3489	31.7148	112.281	71.0888	100.386	8.26012	77.3497	7.73567	38.5727	99.1595	77.7305	120.805	126.316	47.2237	61.7552	54.1852	94.9271	22.6991	60.5594	83.7586	117.212	30.2996	32.3132	110.448	113.772	25.4442	88.6443	114.835	11.2787	48.1342	44.4394	64.4887	149.399	63.6301	44.8357	124.062	96.3199	111.438	53.59	22.9848
65.0056	70.7943	87.0525	94.5745	116.136	120.05	84.5993	128.598	38.8033	110.047	126.472	72.5715	53.0616	85.8446	28.0169	112.066	71.3084	98.3695	88.437	45.5271	28.8525	62.1595	66.4494	87.8554	159.486	56.8892	75.4316	126.103	49.613	74.4026	49.2789	111.555	111.059	49.0519	22.5789	128.812	76.7173	82.8238	95.5924	57.9706	84.2582	46.0804	47.4736	104.77	66.303	63.9877	69.7769	59.5219	94.0317	81.6867
53.618	80.2635	27.3628	75.5192	97.2447	74.864	111.247	19.9554	91.0185	47.2545	52.4162	70.3505	84.629	27.6604	91.4423	72.2746	43.8063	66.5682	39.173	78.0364	85.9245	87.64	91.2134	32.501	77.3728	96.2465	51.8649	86.1105	67.2419	44.3343	92.5311	102.706	104.579	85.5762	107.443	75.5101	45.7221	66.7365	64.1508	68.0452	37.4829	99.8709	158.68	131.491	92.8466	90.1958	57.4695	79.228	119.093	75.082
48.4002	53.4222	27.9092	84.6701	109.808	91.6908	84.2152	35.0932	82.0796	27.5771	74.4491	72.1251	59.4125	15.2932	70.6264	87.175	24.156	77.8012	46.6124	55.0578	71.7627	61.3119	64.5589	37.9163	102.783	92.736	25.727	102.883	57.2966	21.1661	67.4939	113.312	114.794	60.918	85.9504	94.5895	20.5677	39.7519	74.6341	63.3403	41.4219	93.286	138.728	136.188	92.1641	63.704	31.8137	53.4002	123.003	80.0477
45.5494	60.7995	22.1293	78.5985	103.174	84.2049	92.0227	31.0902	81.0711	34.3517	66.2758	67.7088	65.4406	12.6174	74.2902	79.9867	26.4831	71.2302	40.2761	59.7356	72.567	68.1628	71.7154	31.6686	94.526	90.0683	32.3808	95.4491	56.3001	25.5539	73.422	107.104	108.677	66.5935	90.0097	86.7839	26.3786	47.755	68.1832	60.6768	35.6841	91.5911	142.221	131.478	88.6554	70.7013	38.0804	59.8462	118.441	74.9075
17.8647	79.05	16.587	40.486	66.2677	52.073	111.154	60.4265	53.4931	71.8246	45.976	30.0109	74.4656	29.501	69.1992	45.9472	35.6989	34.5047	5.9506	62.7008	54.0579	81.7886	86.9978	8.039	79.3444	55.951	53.0675	62.5006	33.3	41.8393	80.6315	69.167	70.5829	73.4338	84.7637	57.6022	46.6319	72.9552	31.1062	29.1958	3.1406	60.5652	130.338	92.9588	52.3276	84.9842	55.0119	72.2637	80.0663	36.2482
25.5845	44.3449	29.6477	70.6084	97.3756	86.9976	75.9857	66.8151	50.0694	54.5426	80.2428	51.256	39.1548	24.3384	39.6623	80.3135	9.90197	67.4864	41.0651	28.4458	37.836	46.338	51.6133	35.4409	113.04	64.1697	23.2125	96.9272	26.4804	15.2429	45.7506	98.0973	98.9837	38.4653	55.7486	92.9911	19.6837	41.7975	63.9352	36.8209	34.6488	62.3263	106.901	113	66.2061	49.5467	22.1851	36.8192	99.6091	61.5913
12.2929	71.2816	14.8276	46.0845	72.4639	59.7592	103.271	61.1206	49.6469	67.4427	53.9178	31.8524	66.3641	25.0452	61.4975	53.3541	28.4091	41.2249	13.9563	54.5984	47.8431	73.7726	79.0221	11.4548	87.2145	54.9886	45.9952	69.9673	27.3773	34.8634	72.5175	74.6246	75.873	65.3189	77.2111	65.5616	39.8148	65.8995	37.7223	26.3203	8.14528	58.1422	123.816	95.8756	52.8043	76.9782	47.5076	64.252	82.715	39.92
86.8231	64.2824	104.05	122.417	145.353	146.817	65.8002	139.44	68.1071	112.045	149.599	99.7515	48.5768	98.9917	35.597	138.921	82.8683	124.974	109.945	49.362	53.676	53.6428	55.6111	107.38	183.017	87.1242	80.274	153.815	72.6016	83.5006	41.2613	141.318	140.952	45.5711	19.4952	155.114	83.9979	80.1528	121.913	83.5655	104.722	76.5287	37.6116	135.307	96.2604	53.9332	73.9173	55.9549	124.643	109.657
52.3928	96.4391	78.6936	60.8932	77.788	87.5535	118.841	125.038	16.1931	120.792	101.483	43.5468	80.7279	84.3227	56.4859	79.7831	75.589	67.6751	70.9395	68.1599	32.8989	91.0843	96.4966	74.544	132.065	17.6612	87.9461	91.1574	40.8547	81.4925	80.6199	71.8438	70.9994	77.024	61.2691	96.9621	85.7795	102.671	65.8759	38.0733	69.7157	7.20091	80.3734	62.8671	27.6346	93.8151	84.4431	84.7694	51.9265	48.8164
99.0783	31.8941	100.714	143.991	170.507	161.861	3.21215	115.534	104.222	75.5238	153.2	122.498	38.17	88.8709	59.8317	155.089	75.5052	141.98	115.544	51.963	84.9463	28.8582	23.3196	108.879	184.624	124.162	60.7104	171.674	92.231	70.9309	35.9247	169.835	170.329	40.9626	59.1305	167.773	67.544	45.1055	138.437	105.517	109.022	116.702	97.8419	176.472	130.36	25.5985	56.5118	38.1999	163.778	133.405
58.5634	24.857	67.3806	102.268	128.379	122.298	45.608	97.1004	61.0588	68.7113	118.029	80.1066	7.18767	59.1882	18.7628	115.043	43.0636	101.418	78.3574	9.86098	41.8227	17.1918	22.4604	73.3387	150.972	80.8105	37.0475	131.385	49.5229	41.9249	8.34126	127.108	127.481	3.16364	27.5733	129.136	41.4691	38.0049	97.9387	62.8494	72.1442	73.7805	80.1184	133.121	86.9151	19.7824	30.6765	13.77	120.363	91.0382
39.718	51.727	58.9158	77.9219	102.8	100.875	75.0175	99.6376	31.5333	83.1315	102.493	55.0586	35.9921	56.9117	14.7072	93.1226	42.43	79.137	62.9385	23.4177	12.2748	46.3628	51.8676	60.9342	135.909	51.4749	48.4254	108.687	25.8152	45.9228	36.8055	100.395	100.507	32.4051	28.2067	108.797	48.704	59.5961	75.9016	37.9274	57.9312	44.24	74.9665	103.768	58.1707	49.186	43.4499	39.9974	91.1633	65.6887
47.1957	116.708	57.8663	2.51369	24.9455	24.2915	147.57	95.0709	58.609	113.352	44.1489	25.322	108.345	71.2202	94.8939	16.6966	75.7064	9.64925	39.277	94.9447	71.3753	117.247	122.847	47.9323	70.3227	45.8332	93.3514	29.0187	55.4078	82.3539	112.836	27.5586	29.1482	106.268	107.708	33.7527	87.3625	113.177	11.7194	42.4618	44.4284	56.3132	141.745	57.3462	36.3624	120.506	94.1899	108.02	46.4935	15.4035
30.1055	91.0087	55.0757	36.2733	58.405	62.3702	118.699	101.189	19.826	103.899	74.0134	16.0757	78.6651	63.5175	60.071	54.4027	59.0862	41.3194	44.3612	64.8708	34.593	88.6484	94.3763	49.1709	105.181	14.7582	74.7573	67.747	25.923	65.8268	81.3137	55.1482	55.1441	75.7444	70.9114	71.4944	70.7492	92.6351	39.0959	15.2532	44.1925	20.4998	103.108	61.8169	14.6942	91.7858	73.0525	80.4124	48.5116	23.4092
42.4201	32.0312	36.9143	86.4804	113.143	100.294	64.4123	60.7523	66.8987	38.782	89.3777	68.3787	34.1735	25.1557	45.9732	94.2198	12.6152	82.2327	53.0618	29.5988	52.4663	37.6514	41.8494	45.6262	120.75	81.8565	5.4377	110.786	44.1204	7.02006	42.1515	114.545	115.569	35.3811	60.7594	105.291	5.10197	24.9784	78.7186	54.5621	46.5644	79.4939	113.844	130.73	84.0005	40.4543	7.43016	28.8409	117.334	78.3779
33.0866	86.9686	59.2322	45.817	67.2745	71.9391	113.194	105.639	10.315	104.549	82.8744	25.2552	73.3948	65.9528	52.9187	63.9689	59.1814	50.8123	50.9622	59.7711	26.9612	83.6081	89.2927	54.6391	114.425	13.868	73.5217	77.2536	24.1652	65.6057	75.2629	63.398	63.19	70.1964	62.6233	81.047	70.2892	90.2842	48.4959	18.2834	49.7786	13.5449	93.5364	65.7049	19.5344	86.6502	71.0402	75.8976	52.7937	32.9697
41.2581	110.072	48.452	10.5999	33.5343	23.4554	141.509	84.6277	59.4661	103.84	36.3235	24.4677	102.953	62.0777	91.6859	15.6593	67.9146	1.7662	29.6905	89.915	69.7362	111.4	116.896	38.3859	65.4389	49.9227	85.5101	31.7238	51.8074	74.3602	107.999	37.5111	39.2538	101.182	105.424	31.9272	79.2695	105.415	1.79916	39.8259	35.3074	59.4593	142.8	67.5629	41.3825	114.655	86.8499	102.016	56.3246	18.1117
84.828	154.109	91.2715	40.18	16.3073	28.0142	185.291	119.702	93.378	145.687	54.9452	62.8064	146.231	105.156	132.442	31.3654	112.027	42.4188	72.7004	132.864	108.177	155.03	160.598	81.192	62.3965	76.6963	129.586	17.02	93.2416	118.4	150.76	23.8178	25.5881	144.187	144.66	30.2029	123.256	149.496	45.9508	80.1445	78.8182	87.9432	174.43	58.5864	66.7211	158.29	131.002	145.741	55.4382	52.1038
16.7488	58.8987	15.1899	58.1848	84.7421	72.1806	91.0238	58.7013	51.506	57.5564	64.4101	41.7842	54.9674	17.1162	53.4126	65.865	15.9289	53.7155	25.4757	44.0714	44.8425	61.8435	66.9671	19.6265	97.2567	60.9929	33.5632	82.4708	26.8548	22.5386	61.5676	86.5225	87.6659	54.2882	69.4917	77.7237	27.5746	53.4452	50.2002	31.591	18.9745	61.9872	118.715	105.654	60.6186	65.012	34.9847	52.3206	92.3281	50.9705
48.3419	106.932	72.7641	40.465	55.1091	66.8113	132.957	118.45	27.0281	122.16	84.1625	29.0328	93.2758	81.719	71.9327	59.3572	77.2168	48.6975	60.2782	79.7032	46.0147	103.523	109.194	66.097	112.794	6.72223	92.5059	69.3199	43.1377	83.8967	94.8724	49.13	48.3435	90.0117	80.0061	76.3149	88.7631	109.849	47.6467	33.5295	61.1144	17.2327	103.108	45.7918	6.65477	106.544	90.4276	95.8693	33.0728	29.9677
54.8015	25.2766	46.7963	98.555	125.138	111.367	56.4085	61.4817	78.2426	30.8861	98.6363	80.7693	33.845	33.6047	51.8928	105.571	24.5289	93.95	64.0859	34.3289	62.6682	33.7308	36.5387	56.1904	128.965	93.8839	6.99694	122.052	56.176	17.8948	41.8863	126.756	127.818	36.3209	65.0648	115.906	13.0468	13.3995	90.464	66.923	57.6968	91.035	118.158	143.102	96.293	35.873	9.94823	26.9284	129.708	90.704
127.162	168.067	107.162	115.846	118.579	93.4304	198.369	84.7351	160.773	127.547	70.7291	128.094	172.233	114.044	175.606	98.7589	130.158	106.498	103.904	164.416	163.357	175.585	179.127	104.456	48.5974	156.129	139.813	98.225	142.609	131.834	179.989	128.012	130.409	172.881	191.7	85.189	133.606	153.721	107.259	136.65	107.874	164.425	239.562	165.717	148.239	178.14	145.363	167.089	158.016	124.923
46.2519	98.397	29.8884	48.9025	67.741	44.3375	130.737	47.7751	80.8105	75.931	23.6977	51.2332	97.5985	41.6264	96.2489	42.2859	55.2675	39.0043	23.0744	87.4296	82.4486	103.334	107.966	24.211	54.4796	79.6393	69.8369	55.5518	61.694	59.3535	104.608	74.0459	76.0907	97.312	112.132	45.0813	62.9298	88.3049	37.4073	56.4007	27.0792	86.2128	158.704	105.878	73.6695	106.339	73.7812	93.9881	94.4179	52.1533
52.8483	25.2757	61.325	96.9108	123.169	116.547	49.7567	91.8639	57.8032	65.162	111.98	74.9596	9.72673	53.324	18.8251	109.352	37.1421	95.7957	72.3492	4.18343	38.8082	19.9334	25.5992	67.2735	144.906	77.1581	32.3207	125.746	44.4951	36.3244	14.12	122.151	122.591	7.15687	30.7091	123.287	36.2237	36.0233	92.3009	57.8172	66.1139	70.7324	83.8388	129.382	82.8006	22.9553	25.978	13.4861	116.478	85.8917
26.9057	42.6725	32.4665	72.0857	98.8402	89.0581	74.0214	69.3552	49.0806	55.7061	82.8276	52.2345	36.6899	27.0514	36.8532	82.2713	12.0355	69.2892	43.4692	25.6905	36.009	44.1643	49.5241	38.0703	115.698	63.8839	23.3048	98.8673	26.1537	16.5513	43.1344	99.3175	100.145	35.8635	52.9277	95.2031	20.5747	41.1608	65.739	37.2184	37.1056	61.5488	104.209	113.315	66.347	47.3933	21.4962	34.6731	99.9409	62.725
73.3618	38.2603	85.4654	114.644	139.81	136.594	45.1366	116.336	66.5619	86.5	134.811	91.8667	23.0104	78.0974	22.3391	129.03	61.8693	115.128	94.8152	27.5538	48.037	27.6718	30.1033	90.6105	168.053	86.8687	56.1427	144.968	61.7259	61.1142	15.3211	137.415	137.492	20.5653	16.9615	144.025	60.7199	54.2152	111.767	74.5645	88.8836	77.9971	63.5971	138.504	94.4744	28.1983	49.791	30.277	126.453	102.606
42.8543	112.191	57.236	6.22504	29.7292	32.8476	142.463	97.3674	50.4015	112.418	51.1424	18.5766	102.857	69.951	88.0944	25.1837	72.6226	15.275	39.4198	89.266	63.951	112.066	117.728	47.7414	78.5572	37.2806	90.1666	37.1736	49.1832	79.4318	106.939	29.6842	30.6993	100.57	100.407	42.2964	84.5129	109.79	15.4794	35.9391	43.6393	47.7613	133.358	53.8516	27.8805	115.315	90.465	103.005	41.9311	7.74579
11.364	65.761	15.3424	50.8007	77.367	65.298	97.6985	61.4455	48.38	64.1558	59.2498	34.8672	60.7755	22.4104	56.584	58.8055	23.2799	46.4461	19.4427	49.1141	44.5325	68.1667	73.4234	15.5152	92.4564	55.7947	40.9245	75.4271	24.7433	29.9227	66.9831	79.1541	80.3121	59.7696	72.4375	71.1644	34.9567	60.7892	42.9188	26.4606	13.2921	57.8665	119.962	98.9097	54.5973	71.3737	42.15	58.6469	85.6353	43.7525
60.6712	130.196	70.5011	15.4993	11.5655	21.285	160.984	105.141	69.04	125.897	47.7141	37.839	121.648	84.0746	107.458	17.0784	89.1158	20.5902	51.7476	108.175	83.2782	130.638	136.254	60.4435	68.2039	53.7022	106.761	20.2932	68.3445	95.724	125.984	16.423	18.5469	119.497	119.751	30.0685	100.71	126.609	23.7336	55.1934	57.2681	64.7823	151.195	51.7874	43.7208	133.896	107.67	121.443	43.3077	27.1225
33.1474	51.2845	18.3265	72.6123	98.6605	83.2484	83.5902	47.2004	66.3161	41.2047	70.3799	57.864	52.4235	5.92229	58.5695	77.7771	10.7002	66.8968	36.1739	44.9425	56.6497	56.8502	61.171	27.9377	101.447	77.17	22.7258	94.1013	41.5194	12.3771	60.0906	101.245	102.543	52.9673	74.463	87.5038	15.8171	41.8559	63.5135	47.8625	30.0389	77.5104	126.298	121.887	77.0173	59.7201	26.7674	47.7956	108.593	66.5604
72.1275	140.905	76.9673	29.2181	15.7892	13.6981	172.416	105.373	84.8622	131.165	41.6396	52.0436	133.801	90.8729	121.464	16.9587	98.3127	29.145	58.5295	120.66	98.1153	142.307	147.806	66.925	54.9002	70.1622	115.783	4.65878	81.7702	104.562	138.697	25.3454	27.7136	131.955	134.439	18.2331	109.351	135.679	32.69	69.0432	64.7618	81.1839	167.468	63.0937	60.2043	145.563	117.45	132.926	56.8831	41.986
19.6352	54.2485	18.3597	62.4623	89.0922	76.8218	86.3767	59.327	52.1045	54.8326	68.8176	45.3158	50.5241	16.6357	50.1771	70.4748	11.5752	58.2283	30.1045	39.9569	43.7208	57.2519	62.3485	23.986	101.53	62.9756	29.2053	87.0861	27.2826	18.3702	57.2536	90.6705	91.7625	49.9621	66.3001	82.3719	23.4629	49.0324	54.7031	33.8241	23.59	63.1814	116.32	108.868	63.2532	60.4113	30.3941	47.7335	95.5031	54.8339
24.1408	70.5345	3.00487	53.8167	79.1174	62.6852	102.937	48.8416	61.5925	58.4307	50.9924	42.957	68.7014	16.5836	68.2677	57.3731	26.7836	47.1314	15.9546	58.5356	58.0508	74.7583	79.5745	7.40377	83.2433	67.2007	42.8331	73.5937	38.3428	31.7589	75.6608	82.4586	83.9406	68.3642	84.3336	66.96	36.0288	62.3453	43.8871	38.5855	10.6036	70.3935	133.049	106.423	64.644	77.8268	45.9161	65.3282	93.4533	49.7845
33.3913	40.3753	28.7864	77.1841	103.837	91.1766	72.7513	59.0578	60.4689	44.1403	81.1972	59.3603	39.573	18.9169	46.1753	85.0122	3.47498	72.941	44.041	31.894	47.8487	44.7185	49.3984	36.9011	113.097	74.1938	14.5194	101.597	36.6589	4.84455	47.1158	105.297	106.344	39.9455	61.8562	96.3586	9.57367	34.2838	69.4232	46.1552	37.5152	72.6703	114.204	122.172	75.7387	47.7262	15.9338	35.4116	108.774	69.2254
50.1296	98.4548	31.1094	54.7434	73.1218	49.0835	130.645	42.6619	85.5259	73.051	26.0079	56.7492	98.7095	41.4682	98.8331	47.5473	56.0839	44.8105	27.5639	89.1307	86.2438	103.939	108.377	27.1689	54.3765	85.0615	69.6545	60.1761	65.5752	59.5832	105.94	79.6272	81.7	98.6584	114.835	49.0346	62.7939	87.5165	43.2596	61.0894	30.716	91.3624	162.316	111.717	79.2913	106.869	73.9942	94.7177	100.28	57.9549
105.698	175.116	112.416	60.6747	34.6134	48.2637	206.12	139.171	111.389	166.589	73.1512	82.8193	166.844	126.313	152.109	52.4271	133.213	63.5866	93.8888	153.364	127.278	175.798	181.399	102.352	72.9002	93.3325	150.785	36.9614	113.419	139.605	171.138	38.3735	39.1029	164.684	163.689	48.2263	144.466	170.694	67.1072	100.179	100.027	104.523	190.264	63.6914	83.6316	179.057	152.144	166.568	64.9355	71.9361
50.71	21.478	47.442	95.5147	122.264	110.335	53.8651	68.5977	70.655	40.2398	99.9188	76.3995	25.6752	35.6067	42.5296	104.087	22.6543	91.7923	63.2319	24.9711	54.2872	27.5983	31.4868	56.0014	131.285	87.2078	8.27824	120.691	49.8215	17.573	33.7973	123.21	124.121	27.701	55.8243	115.546	14.5088	16.9845	88.256	61.466	56.705	83.6126	108.98	137.435	90.3402	30.2448	3.25719	19.3993	124.083	86.7422
41.8885	111.26	56.1748	6.20692	30.5534	32.8614	141.582	96.3669	50.0611	111.357	50.605	17.8156	102.007	68.8916	87.4087	25.1192	71.6058	14.7101	38.3706	88.4331	63.3769	111.188	116.846	46.6844	78.3151	37.3204	89.1571	37.4978	48.3982	78.4101	106.133	30.6768	31.716	99.7415	99.8151	42.2763	83.4894	108.792	14.7197	35.1828	42.5782	47.6945	133.117	54.8412	28.0382	114.439	89.4812	102.112	42.8644	7.11335
43.3619	64.9108	66.318	74.6951	97.8506	99.4427	86.403	109.549	21.7198	95.9282	104.802	52.1265	48.5568	66.647	24.081	91.4963	53.5179	77.6307	66.7428	36.6843	7.16674	58.8621	64.184	66.4427	137.894	41.9621	61.3874	106.138	27.9276	57.8279	48.169	94.3066	94.1225	44.7594	31.7008	107.978	61.072	73.1221	74.7005	36.6061	62.6995	33.1133	69.1815	93.5628	50.0317	61.5077	56.6788	53.1297	81.4716	61.919
66.5324	63.8749	43.2096	98.9811	122.725	101.982	91.4547	23.5003	101.045	20.0261	80.6265	88.9522	73.5644	33.1367	88.0206	98.6132	43.0183	91.0627	60.7139	71.5481	90.7321	73.3184	75.4399	52.3204	104.685	111.055	40.3314	113.283	76.2341	39.1351	81.6591	127.227	128.901	75.7315	102.786	103.316	37.1558	47.6114	88.2002	81.6238	56.6186	112.07	155.918	152.617	109.878	75.1674	46.6984	66.7881	139.628	95.9478
40.7583	109.748	48.6999	9.58727	33.3523	24.393	141.103	85.4205	58.2998	104.139	37.6495	23.3337	102.437	62.2545	90.8917	16.519	67.7791	2.55576	29.9743	89.3423	68.7695	110.953	116.466	38.6677	66.7292	48.6107	85.3952	32.3579	51.0185	74.2704	107.409	37.0087	38.6975	100.623	104.54	32.9956	79.2033	105.292	2.03887	38.9075	35.4513	58.18	141.653	66.5583	40.0534	114.21	86.6392	101.589	55.2241	16.7895
51.8785	18.4045	55.0737	97.0072	123.676	114.492	48.6314	81.3571	64.3044	53.2137	107.102	76.1682	13.2417	45.1798	30.2371	107.703	29.7675	94.6425	68.5019	12.698	46.2779	18.8011	24.0866	62.3365	139.406	82.5329	21.0769	124.292	46.9219	27.1691	21.1838	123.583	124.249	14.5536	42.6414	120.539	25.9404	24.8785	91.0958	59.7902	62.0253	77.4034	95.7045	134.143	87.0281	21.9994	14.7252	9.27548	120.971	86.9524
30.3815	99.7898	46.1085	15.4576	41.8139	39.317	130.249	88.4723	43.1085	100.764	50.831	8.16823	90.8062	58.2775	77.1844	31.3381	60.2216	17.7176	29.447	77.3194	54.1112	99.8719	105.511	37.155	81.4305	34.7835	77.7316	46.1267	37.6414	67.0555	95.1465	42.1628	43.1397	88.6414	90.2452	48.141	72.1465	97.3234	15.3121	24.7519	32.6578	43.5985	126.458	63.4376	27.4372	103.127	77.9846	90.7418	50.682	6.68077
65.1133	103.225	91.4042	72.8244	87.5605	99.4184	122.925	137.628	27.9236	131.356	114.417	56.5789	86.5935	96.3514	61.1249	91.7836	86.606	80.1436	84.1466	75.0237	40.9705	96.7832	101.919	87.5902	144.592	29.3775	97.7227	102.276	52.6686	92.1587	85.3057	80.7706	79.6396	82.6982	62.523	108.892	96.1776	111.088	78.5235	51.1077	82.7983	20.2754	72.1575	65.7911	38.8467	99.2681	93.6988	91.4369	56.7489	61.1839
11.8976	58.4329	22.4988	56.5473	83.3123	73.2244	89.9058	66.6469	43.7962	63.3397	68.4516	37.8678	52.1439	24.6708	47.3639	66.3922	18.903	53.4264	28.5098	40.0916	36.9973	59.9901	65.3891	24.6747	101.701	54.373	35.9081	82.9844	19.028	25.806	58.0798	84.2259	85.1784	50.924	63.2732	79.5362	30.8826	55.2975	49.8754	25.3241	22.5254	54.6402	111.478	100.846	54.8617	63.2291	35.9253	50.5233	87.4579	47.8868
26.9224	58.3934	10.5065	64.4168	90.358	74.9577	90.7959	48.1917	62.3184	48.5839	62.9883	50.5067	57.7544	6.50319	60.5668	69.426	15.1233	58.5544	27.8195	48.7495	54.916	63.1359	67.764	19.6756	94.6858	71.4386	30.4283	85.7743	37.6225	19.4304	65.0728	93.0786	94.4161	57.815	76.6734	79.3737	23.609	49.9324	55.1834	42.0072	21.6779	72.7569	127.318	114.594	70.5166	66.1315	33.7374	53.8254	101.372	58.7841
36.9318	95.1333	62.1698	39.7091	59.4629	66.2805	121.796	108.325	18.1126	110.285	79.7991	22.0136	81.9189	70.3421	61.6757	58.4115	65.2025	45.9807	51.4081	68.2331	35.711	92.0829	97.7835	56.3173	110.317	7.64965	80.3707	70.7008	30.9994	71.8423	83.9455	55.1055	54.7902	78.7818	71.1683	75.6006	76.6824	97.74	44.1157	21.8692	51.3375	14.5757	99.7804	57.363	10.7789	95.1523	78.2967	84.21	44.306	27.2597
45.7392	25.0052	50.9365	90.7555	117.375	108.769	54.7413	80.6649	57.9675	55.826	102.397	69.7192	16.9446	42.2373	26.9291	101.859	26.1838	88.6543	63.2948	9.70004	40.2639	24.5119	30.038	57.5651	135.019	76.008	21.7891	118.413	40.3316	25.0514	23.9739	117.145	117.784	16.7157	40.9532	115.035	25.0866	30.0994	85.1151	53.2421	56.8909	71.0662	94.1475	127.556	80.4323	27.7672	15.6704	15.1896	114.377	80.5356
8.92378	73.3471	35.1345	42.7426	68.9931	64.2123	103.185	81.5271	29.0127	82.2877	67.0337	21.0182	63.5598	42.1456	50.8024	56.5553	37.7434	42.6208	29.681	50.0232	30.7737	72.783	78.459	31.4666	100.205	35.7957	54.0821	72.4627	10.9687	44.581	67.8503	68.4458	69.0911	61.343	64.9419	72.0224	49.5919	72.7686	39.2905	6.39337	26.9041	37.6388	106.837	82.1239	35.8624	76.0283	53.1074	63.7957	68.7255	31.8672
43.831	112.64	60.0979	10.79	30.708	37.0415	142.446	101.247	47.5572	114.924	56.0021	18.3336	102.633	72.4331	86.8099	29.5658	74.1166	20.1359	42.783	88.9355	62.1158	112.049	117.743	50.8749	83.1668	33.2235	91.5243	40.491	48.6393	80.9862	106.386	29.106	29.7582	100.191	98.5935	46.5371	86.0876	110.968	20.2239	35.308	46.5569	43.9701	130.028	49.9962	23.572	115.284	91.4924	103.131	37.7321	7.80437
41.3379	110.564	56.4564	8.03636	31.5772	34.6966	140.729	97.1918	48.381	111.49	52.3078	16.7103	101.074	69.0008	86.1391	26.9671	71.2916	16.4183	38.8965	87.4597	61.9412	110.328	115.998	47.0956	80.1557	35.4715	88.7967	39.186	47.322	78.1242	105.094	31.1799	32.0933	98.7567	98.4027	44.1189	83.214	108.367	16.22	34.0514	42.8776	45.8676	131.37	54.0157	26.1893	113.575	88.992	101.298	41.8449	5.80546
39.5539	90.1611	65.773	50.117	69.8921	76.5895	115.179	112.176	8.81767	110.091	88.8051	30.8935	75.776	72.1526	53.782	68.6756	64.6893	55.9155	57.5768	62.4151	27.9721	86.0984	91.717	61.2883	119.968	11.4942	78.3809	81.2352	29.5326	70.9509	76.9741	65.2053	64.7584	72.3795	61.9381	85.8436	75.5101	94.4921	53.8193	24.8936	56.4309	6.9902	89.2378	63.617	20.031	89.0487	75.5323	78.8288	51.1783	37.4908
82.0149	144.485	75.744	51.7692	48.4833	25.5799	176.878	89.0723	105.713	123.156	24.1805	70.6845	141.286	88.7416	134.585	32.8289	100.663	45.0027	61.1294	129.546	114.796	148.239	153.258	67.2799	22.2516	95.1879	116.58	28.0439	95.391	105.66	147.511	58.013	60.3927	140.314	149.337	16.1803	109.693	135.614	47.3579	84.8528	67.5145	105.309	188.974	95.7756	85.8709	151.382	119.877	138.727	89.0012	63.6076
82.2503	141.779	104.748	57.65	55.2166	77.9316	166.668	148.659	60.1821	156.49	102.569	58.888	127.486	115.113	104.651	72.6758	112.004	67.841	89.5534	114.15	79.4242	137.821	143.425	96.7496	124.733	41.0982	127.633	75.0863	78.3418	118.771	128.379	45.8097	43.6668	124.041	110.193	86.6375	123.703	145.066	68.5823	68.0631	91.9521	47.6011	120.996	15.6733	38.471	140.752	125.642	130.532	13.644	53.9089
53.0939	22.9653	47.136	97.389	124.067	111.101	54.8361	64.7247	75.0253	35.01	99.3758	78.9935	30.035	34.4639	47.7824	105.1	23.5417	93.1691	63.8262	30.208	59.0755	30.6255	33.8581	56.1998	130.183	91.0912	6.28104	121.649	53.4826	17.4197	38.1201	125.388	126.383	32.375	60.9549	115.939	13.1798	14.081	89.6566	64.6452	57.3576	87.901	114.066	140.79	93.828	32.9684	6.36269	23.295	127.41	89.1213
58.4814	127.984	70.0549	13.5736	13.6435	25.6196	158.457	106.382	64.7907	125.54	51.0444	34.6546	118.915	83.4082	104.008	20.5149	87.587	20.8973	51.4363	105.343	79.5057	128.07	133.719	60.1044	72.7445	49.0254	105.218	25.1757	65.2663	94.2902	123.026	15.4265	17.1542	116.651	115.988	34.6428	99.3236	124.987	23.6025	52.0043	56.6208	60.1535	146.63	48.3605	39.0248	131.323	105.854	118.964	39.1978	23.7558
27.7638	52.7609	46.9972	68.2853	93.9845	90.0837	79.8309	89.0434	30.1372	76.4388	90.4939	45.7259	39.7864	46.1316	25.0374	82.4719	32.9659	68.552	50.797	25.9862	14.8511	49.7774	55.5016	48.7207	123.925	47.9797	42.5667	98.3878	15.2065	37.6414	42.8705	92.4362	92.781	36.9555	39.991	97.706	41.28	57.1095	65.2057	28.3644	45.7178	43.1875	86.8903	99.8145	52.9099	52.9041	38.762	41.75	86.7543	56.6148
50.2048	119.528	63.9031	7.92958	22.6981	30.5074	149.73	102.75	55.7773	119.253	52.4204	25.6656	110.065	76.8462	94.8299	23.6652	79.9023	17.9477	45.7259	96.4385	70.2985	119.329	124.999	54.219	77.4422	40.7855	97.4664	32.7194	56.2558	86.6944	114.038	22.3549	23.441	107.73	106.782	39.9824	91.7682	117.113	19.479	42.9555	50.3168	51.746	138.035	49.0688	30.8952	122.576	97.8066	110.296	38.0493	14.7316
56.2183	118.604	78.5071	35.8285	44.6395	60.415	145.405	122.788	40.078	130.451	81.3172	32.69	105.546	88.8866	84.8343	53.6614	86.3438	45.4671	63.7092	91.8569	58.8551	115.707	121.409	70.6588	107.448	19.842	102.448	61.0266	53.7747	93.1807	107.479	37.5752	36.4776	102.396	93.1553	69.8285	98.1791	120.493	45.3801	42.4858	65.8161	30.1493	114.796	33.9655	13.2245	118.779	100.895	107.78	20.736	28.9187
16.0792	78.4594	41.995	40.2743	65.6559	63.7188	107.455	88.3951	23.4815	89.4604	69.5977	17.4727	67.5133	49.4123	52.2252	55.8421	44.6801	41.8772	34.4926	53.7635	29.4898	77.1077	82.8275	37.491	102.309	28.5194	60.6218	71.1005	13.4452	51.4548	71.1408	64.2215	64.6612	64.9825	65.2894	72.0642	56.4115	78.9105	38.8193	1.00902	32.7006	30.8214	104.187	75.5816	28.8945	80.3198	59.2546	68.4079	62.1964	28.2986
26.3729	84.9251	52.2301	40.7833	63.9562	66.2734	112.501	98.6065	16.2324	99.2089	75.8402	18.905	72.47	59.6379	54.0493	58.2831	54.0824	44.7647	43.4666	58.6783	28.8242	82.4652	88.1919	47.2858	107.728	18.4257	69.3105	72.3076	20.0853	60.7181	75.1262	61.0545	61.1233	69.5448	65.2744	75.1837	65.5623	86.8898	42.211	11.273	42.3945	20.8669	99.4305	67.7255	20.5386	85.5982	67.3717	74.2665	54.4753	27.9273
52.3939	108.848	77.2302	45.2338	58.5743	71.4159	134.07	123.096	27.5561	125.813	89.1906	34.02	94.6657	85.8133	72.4696	64.0558	80.6633	53.6502	65.1489	81.2569	46.8228	104.979	110.607	70.7982	117.615	8.3523	95.5363	73.5289	46.0851	87.2539	95.8443	52.0598	51.0852	91.2806	79.5906	80.9233	92.048	112.46	52.6653	37.3914	65.8093	15.9809	100.123	44.8411	11.7235	107.94	93.1893	97.6069	32.7797	34.996
43.4348	26.7704	48.3205	88.5266	115.182	106.309	57.0306	78.5493	57.032	54.8024	99.7863	67.667	19.5577	39.7354	28.1975	99.436	23.6299	86.2846	60.724	11.5629	39.7531	26.9148	32.3768	54.9539	132.399	74.7245	20.3686	116.003	38.594	22.7617	26.5774	115.079	115.75	19.3082	42.6952	112.522	23.1185	30.4671	82.7418	51.3549	54.3095	70.1138	95.8184	126.057	78.8913	30.161	14.5281	17.4975	112.836	78.4461
15.1598	82.8768	25.763	33.0909	59.616	48.8899	114.425	70.0328	46.0969	80.2305	48.3622	20.3724	76.3062	37.7381	67.6867	41.9045	41.0282	28.9559	12.1932	63.6564	49.4893	84.4462	89.8824	17.6675	81.6582	46.7162	58.674	58.4769	29.057	47.6602	81.7839	61.5766	62.8155	74.7882	82.6027	55.6754	52.674	78.5277	25.4063	21.715	12.7689	52.0156	125.619	83.6567	42.7363	87.693	59.727	75.0071	70.6647	27.1757
43.9894	113.018	59.5665	9.09543	29.7643	35.3664	142.985	100.286	48.915	114.55	54.3829	18.8239	103.233	72.0581	87.7406	27.8723	74.1144	18.5468	42.0333	89.5668	63.2008	112.583	118.268	50.2272	81.4678	34.8544	91.5781	38.9634	49.3159	80.9649	107.093	28.6591	29.4412	100.841	99.6844	44.8587	86.0607	111.091	18.771	35.9932	45.9937	45.5529	131.523	50.9131	25.2408	115.824	91.6641	103.616	38.823	7.98985
32.5948	38.7717	42.5515	77.2542	103.781	96.1799	68.2864	79.0734	45.8059	61.655	91.8925	55.9546	29.1011	37.214	26.5894	89.0578	21.524	75.616	52.0679	16.5053	29.8274	37.9016	43.5491	47.457	125.007	62.9052	27.2143	105.516	26.5554	24.2363	34.5594	103.381	103.994	27.4947	42.6355	102.852	26.948	41.4811	72.0996	39.4097	45.9393	58.8005	94.23	114.048	66.8716	41.1564	23.0584	28.8545	100.813	66.8042
94.7024	35.7875	100.781	138.47	164.463	158.389	20.2108	122.11	94.004	84.9213	152.694	116.177	33.4529	90.427	49.0312	151.206	75.4431	137.63	113.612	45.9586	74.9852	27.756	24.32	107.87	185.11	114.271	63.4662	167.589	85.5647	72.1829	27.9004	162.894	163.168	34.7339	44.9022	165.032	69.8102	52.1717	134.142	98.8509	107.232	105.876	80.8343	166.28	121.334	25.1343	58.093	36.7679	153.988	127.094
41.3153	109.528	46.5947	13.9746	35.5472	22.5527	141.169	81.6418	61.6104	101.802	33.088	26.5917	102.938	60.3537	92.4999	15.1952	66.9318	3.98127	27.8341	90.0719	71.1329	111.187	116.631	36.4858	62.7844	52.8202	84.4526	31.7284	52.6669	73.2536	108.189	40.1208	41.9526	101.291	106.513	30.4425	78.0985	104.36	3.47937	41.1317	33.7433	62.1335	144.82	70.8804	44.4751	114.436	86.0326	101.755	59.7291	21.1506
24.6943	55.7639	45.2083	64.6894	90.3871	86.5967	83.2482	88.2261	28.011	77.4182	87.4698	42.1256	43.1999	45.3604	28.4453	78.9609	33.1306	65.0271	47.9542	29.3902	14.8627	53.1117	58.8415	46.3078	120.889	45.1295	44.0588	94.8381	11.6183	38.2962	46.431	88.8741	89.234	40.4431	43.1151	94.2806	42.2361	59.4011	61.695	24.7654	43.0867	40.9246	88.9691	96.7287	49.7107	56.2606	40.6566	44.9218	83.6119	53.0166
22.6686	67.2857	3.82628	55.4536	81.1107	65.4079	99.6787	49.9894	59.9329	56.9011	54.3357	43.2671	65.2986	14.5364	65.0633	59.8874	23.4806	49.2072	18.2886	55.1489	55.5338	71.3983	76.2402	10.1728	86.6429	66.5114	39.7899	76.2213	36.2082	28.6459	72.255	84.1343	85.5482	64.9584	81.1493	69.9209	33.0423	59.421	45.8837	37.5078	12.3082	69.1839	130.172	107.097	64.4557	74.4753	42.6984	61.958	94.0223	50.6914
107.303	139.998	133.608	107.342	114.636	132.62	154.393	179.913	70.2738	172.687	151.869	95.6871	122.481	138.681	96.6071	125.735	128.493	116.212	125.246	112.783	81.5236	132.031	136.531	129.339	179.549	67.1705	138.472	132.778	94.9957	133.764	119.365	105.944	104.113	118.454	92.3879	142.039	137.534	150.056	115.34	92.942	124.461	61.2013	74.6438	76.7581	74.3877	134.023	133.937	128.36	74.7836	97.68
44.9633	95.9253	71.0313	50.7139	68.5421	77.3678	120.46	117.429	13.9504	116.085	91.3445	33.4863	81.2778	77.8463	58.6727	69.5711	70.6833	57.412	61.88	68.0409	33.1942	91.6255	97.2109	66.0917	121.807	8.18399	84.4369	81.2128	35.5294	76.9753	82.1896	63.1445	62.4906	77.8096	65.8519	86.757	81.5504	100.49	55.6268	30.033	61.1735	3.20463	89.6931	58.6634	18.0898	94.536	81.5701	84.5227	46.593	38.5608
12.0937	71.2994	38.3006	46.1759	72.0782	68.3666	100.523	84.5322	25.3789	83.1473	71.639	23.8061	60.6717	44.1339	46.7296	60.6382	38.0347	46.6634	34.1142	46.9874	26.1717	70.143	75.8523	35.4207	104.798	34.4611	53.6095	76.3685	6.91795	44.7134	64.5877	71.0371	71.5542	58.2648	60.6013	76.3158	49.6043	71.7461	43.399	6.82529	31.0147	35.0048	102.241	82.6923	35.8096	73.3681	52.1007	61.3519	69.3183	34.7397
68.5625	34.9225	80.2818	110.341	135.724	131.959	45.602	111.317	63.53	82.1652	129.78	87.6382	18.6553	72.9018	18.6739	124.444	56.6697	110.578	89.8075	22.3494	44.659	24.6993	27.9477	85.5013	162.991	83.8238	51.24	140.468	57.309	55.9769	11.6283	133.558	133.699	15.8175	17.4136	139.291	55.675	50.3014	107.191	70.292	83.8352	75.3376	67.2024	135.753	91.1211	25.7549	44.8741	26.0325	123.514	98.4384
30.7911	39.7142	39.9662	75.6957	102.3	94.1992	69.7894	76.6724	46.2573	60.1947	89.4985	54.6887	30.9969	34.6763	29.1528	87.1466	19.117	73.7948	49.7442	18.8014	31.0233	39.4718	45.0625	44.9834	122.569	62.808	26.0663	103.646	25.8889	22.2128	36.7435	102.105	102.77	29.6022	45.2159	100.759	25.2342	41.3441	70.2669	38.432	43.5639	59.1542	96.6881	113.59	66.4038	42.7316	22.4095	30.2544	100.309	65.4802
47.1444	110.22	42.4067	30.5752	46.7447	23.8868	142.517	68.8339	74.6773	94.6721	17.3362	40.6494	106.284	56.1077	99.7678	21.2266	66.4096	20.3902	26.1758	94.4369	81.2109	113.471	118.596	33.0736	49.7886	68.4554	83.0113	35.189	61.1379	71.8691	112.422	53.3914	55.5165	105.24	114.792	26.7989	76.2307	102.544	20.1445	51.8288	32.66	76.9975	156.747	86.8329	60.7076	116.645	85.7837	103.946	76.1918	37.5055
17.7089	83.9438	41.7015	33.642	59.2147	57.178	113.434	87.7364	27.8629	91.9535	64.1991	10.9344	73.6055	50.7425	58.8618	49.2754	48.0523	35.3366	31.3458	59.9202	35.9843	83.0439	88.7464	35.7455	96.5706	28.2108	64.6841	64.4541	19.6877	54.9417	77.4693	58.1136	58.659	71.1912	71.9236	65.624	59.9972	83.4847	32.349	6.44833	30.7778	32.8613	109.99	71.6904	26.2704	86.2742	63.8285	74.1897	58.301	21.8465
39.8486	108.193	45.6845	13.7277	36.3361	24.0802	139.791	81.44	60.1231	100.987	34.187	25.1181	101.495	59.3908	90.9576	16.6558	65.7079	4.36576	26.9091	88.6001	69.5768	109.781	115.236	35.5891	64.18	51.5605	83.2547	33.1372	51.1193	72.069	106.714	40.5918	42.3661	99.8274	104.958	32.0001	76.9354	103.164	2.42996	39.5749	32.7016	60.7787	143.308	70.7031	43.3315	113.031	84.7652	100.358	59.3793	20.0092
64.1826	133.057	78.5561	22.0182	14.8746	35.7534	162.704	116.573	64.1832	133.92	61.9435	38.7392	122.804	91.5105	105.976	31.3346	94.2504	30.984	60.2899	109.057	80.6199	132.323	138.03	68.8299	82.3701	46.2298	111.748	33.0326	68.7384	101.081	126.31	9.11895	9.37266	120.261	116.839	44.2862	106.17	131.284	33.2385	55.4413	64.9755	57.4712	143.726	37.438	36.4203	135.55	111.857	123.47	28.886	28.144
51.8341	121.366	62.5422	6.64998	20.1976	23.2249	152.135	99.0777	61.5321	118.023	45.8245	29.2423	112.816	75.944	98.909	16.4337	80.4731	13.4757	43.9001	99.3616	75.0312	121.79	127.405	52.574	70.1642	47.5567	98.1173	26.1521	59.6242	87.126	117.198	22.9731	24.6631	110.685	111.455	32.7106	92.1362	117.937	16.0652	46.5437	49.1404	58.3471	144.322	54.3133	37.79	125.048	98.926	112.593	44.1069	18.7698
25.7057	90.2556	49.5337	31.5334	55.3592	56.9724	118.977	95.3327	25.2876	99.9485	67.4745	9.76789	78.963	58.7936	62.1727	48.982	55.7965	35.5325	37.892	65.1682	37.5984	88.6887	94.4166	43.0847	98.9179	20.8805	72.1531	63.0378	25.0343	62.6554	82.2418	53.1325	53.414	76.2935	74.0735	65.918	67.6793	90.6518	33.0785	12.2864	38.094	27.2116	108.641	64.0284	18.2169	91.8832	70.9862	80.0978	50.6301	18.732
64.6595	56.6962	83.3285	100.161	123.577	124.369	69.2809	121.605	46.9277	99.0109	127.396	77.4147	39.0028	79.7519	16.5968	116.484	64.1234	102.527	87.9579	33.8071	31.2913	47.5173	51.5268	85.8768	160.784	66.7043	65.0719	131.485	50.1992	65.9816	34.4249	119.961	119.727	35.0907	7.45108	132.64	67.4613	69.9081	99.4507	61.1016	82.9531	56.7519	51.6433	116.896	75.3386	49.1376	59.0098	45.886	105.458	87.4673
64.4973	46.7641	80.3775	103.247	127.69	126.367	59.216	115.978	52.7849	90.8267	127.078	80.3653	29.225	75.2004	12.0535	118.619	59.1135	104.633	87.1588	26.2673	35.0168	37.3107	41.199	84.0882	160.502	73.0173	57.6912	134.148	51.2563	60.0159	24.1494	124.754	124.699	25.4473	5.02997	134.243	60.8512	60.6605	101.396	63.3687	81.681	63.7805	58.2284	124.277	81.0163	38.836	51.4332	36.3436	112.408	90.8533
40.2151	105.822	39.9824	23.6617	43.834	25.4176	137.895	72.2493	66.0338	94.3277	26.1063	31.8621	100.713	53.8951	92.6869	20.0807	62.3673	13.6622	21.8749	88.4116	73.2141	108.372	113.65	30.0035	58.1073	59.7158	79.5247	36.1949	53.4989	68.2887	106.506	49.2379	51.1754	99.4184	107.411	30.9737	72.9195	99.3241	12.3693	43.5438	28.334	68.2079	148.396	80.5999	52.1186	111.587	81.7325	98.8587	69.3756	29.0668
[truncated: 239 more columns]
