# Supplementary material for: A novel user-centric happiness model for personalized tour recommendations
Source: PeerJ Comput Sci. 2025 Apr 22;11:e2837. doi: 10.7717/peerj-cs.2837 (PMC12192884; doi:10.7717/peerj-cs.2837)
Supplement: Supplemental Information 3 [file peerj-cs-11-2837-s003.zip › HM/pr01_10/pr06/ICDM.txt]

0	0	0	0	0	0	0	0	0	0	0	0	0	0	0	0	0	0	0	0	0	0	0	0	0	0	0	0	0	0	0	0	0	0	0	0	0	0	0	0	0	0	0	0	0	0	0	0	0	0
0	0	0	0	0	0	0	0	0	0	0	0	0	0	0	0	0	0	0	0	0	0	0	0	0	0	0	0	0	0	0	0	0	0	0	0	0	0	0	0	0	0	0	0	0	0	0	0	0	0
0	0	0	0	0	0	0	0	0	0	0	0	0	0	0	0	0	0	0	0	0	0	0	0	0	0	0	0	0	0	0	0	0	0	0	0	0	0	0	0	0	0	0	0	0	0	0	0	0	0
0	0	0	0	0	0	0	0	0	0	0	0	0	0	0	0	0	0	0	0	0	0	0	0	0	0	0	0	0	0	0	0	0	0	0	0	0	0	0	0	0	0	0	0	0	0	0	0	0	0
0	0	0	0	0	0	0	0	0	0	0	0	0	0	0	0	0	0	0	0	0	0	0	0	0	0	0	0	0	0	0	0	0	0	0	0	0	0	0	0	0	0	0	0	0	0	0	0	0	0
0	0	0	0	0	0	0	0	0	0	0	0	0	0	0	0	0	0	0	0	0	0	0	0	0	0	0	0	0	0	0	0	0	0	0	0	0	0	0	0	0	0	0	0	0	0	0	0	0	0
0	0	0	0	0	0	0	0	0	0	0	0	0	0	0	0	0	0	0	0	0	0	0	0	0	0	0	0	0	0	0	0	0	0	0	0	0	0	0	0	0	0	0	0	0	0	0	0	0	0
0	0	0	0	0	0	0	0	0	0	0	0	0	0	0	0	0	0	0	0	0	0	0	0	0	0	0	0	0	0	0	0	0	0	0	0	0	0	0	0	0	0	0	0	0	0	0	0	0	0
0	0	0	0	0	0	0	0	0	0	0	0	0	0	0	0	0	0	0	0	0	0	0	0	0	0	0	0	0	0	0	0	0	0	0	0	0	0	0	0	0	0	0	0	0	0	0	0	0	0
0	0	0	0	0	0	0	0	0	0	0	0	0	0	0	0	0	0	0	0	0	0	0	0	0	0	0	0	0	0	0	0	0	0	0	0	0	0	0	0	0	0	0	0	0	0	0	0	0	0
0	0	0	0	0	0	0	0	0	0	0	0	0	0	0	0	0	0	0	0	0	0	0	0	0	0	0	0	0	0	0	0	0	0	0	0	0	0	0	0	0	0	0	0	0	0	0	0	0	0
0	0	0	0	0	0	0	0	0	0	0	0	0	0	0	0	0	0	0	0	0	0	0	0	0	0	0	0	0	0	0	0	0	0	0	0	0	0	0	0	0	0	0	0	0	0	0	0	0	0
0	0	0	0	0	0	0	0	0	0	0	0	0	0	0	0	0	0	0	0	0	0	0	0	0	0	0	0	0	0	0	0	0	0	0	0	0	0	0	0	0	0	0	0	0	0	0	0	0	0
0	0	0	0	0	0	0	0	0	0	0	0	0	0	0	0	0	0	0	0	0	0	0	0	0	0	0	0	0	0	0	0	0	0	0	0	0	0	0	0	0	0	0	0	0	0	0	0	0	0
0	0	0	0	0	0	0	0	0	0	0	0	0	0	0	0	0	0	0	0	0	0	0	0	0	0	0	0	0	0	0	0	0	0	0	0	0	0	0	0	0	0	0	0	0	0	0	0	0	0
0	0	0	0	0	0	0	0	0	0	0	0	0	0	0	0	0	0	0	0	0	0	0	0	0	0	0	0	0	0	0	0	0	0	0	0	0	0	0	0	0	0	0	0	0	0	0	0	0	0
0	0	0	0	0	0	0	0	0	0	0	0	0	0	0	0	0	0	0	0	0	0	0	0	0	0	0	0	0	0	0	0	0	0	0	0	0	0	0	0	0	0	0	0	0	0	0	0	0	0
0	0	0	0	0	0	0	0	0	0	0	0	0	0	0	0	0	0	0	0	0	0	0	0	0	0	0	0	0	0	0	0	0	0	0	0	0	0	0	0	0	0	0	0	0	0	0	0	0	0
0	0	0	0	0	0	0	0	0	0	0	0	0	0	0	0	0	0	0	0	0	0	0	0	0	0	0	0	0	0	0	0	0	0	0	0	0	0	0	0	0	0	0	0	0	0	0	0	0	0
0	0	0	0	0	0	0	0	0	0	0	0	0	0	0	0	0	0	0	0	0	0	0	0	0	0	0	0	0	0	0	0	0	0	0	0	0	0	0	0	0	0	0	0	0	0	0	0	0	0
0	0	0	0	0	0	0	0	0	0	0	0	0	0	0	0	0	0	0	0	0	0	0	0	0	0	0	0	0	0	0	0	0	0	0	0	0	0	0	0	0	0	0	0	0	0	0	0	0	0
0	0	0	0	0	0	0	0	0	0	0	0	0	0	0	0	0	0	0	0	0	0	0	0	0	0	0	0	0	0	0	0	0	0	0	0	0	0	0	0	0	0	0	0	0	0	0	0	0	0
0	0	0	0	0	0	0	0	0	0	0	0	0	0	0	0	0	0	0	0	0	0	0	0	0	0	0	0	0	0	0	0	0	0	0	0	0	0	0	0	0	0	0	0	0	0	0	0	0	0
0	0	0	0	0	0	0	0	0	0	0	0	0	0	0	0	0	0	0	0	0	0	0	0	0	0	0	0	0	0	0	0	0	0	0	0	0	0	0	0	0	0	0	0	0	0	0	0	0	0
0	0	0	0	0	0	0	0	0	0	0	0	0	0	0	0	0	0	0	0	0	0	0	0	0	0	0	0	0	0	0	0	0	0	0	0	0	0	0	0	0	0	0	0	0	0	0	0	0	0
0	0	0	0	0	0	0	0	0	0	0	0	0	0	0	0	0	0	0	0	0	0	0	0	0	0	0	0	0	0	0	0	0	0	0	0	0	0	0	0	0	0	0	0	0	0	0	0	0	0
0	0	0	0	0	0	0	0	0	0	0	0	0	0	0	0	0	0	0	0	0	0	0	0	0	0	0	0	0	0	0	0	0	0	0	0	0	0	0	0	0	0	0	0	0	0	0	0	0	0
0	0	0	0	0	0	0	0	0	0	0	0	0	0	0	0	0	0	0	0	0	0	0	0	0	0	0	0	0	0	0	0	0	0	0	0	0	0	0	0	0	0	0	0	0	0	0	0	0	0
0	0	0	0	0	0	0	0	0	0	0	0	0	0	0	0	0	0	0	0	0	0	0	0	0	0	0	0	0	0	0	0	0	0	0	0	0	0	0	0	0	0	0	0	0	0	0	0	0	0
0	0	0	0	0	0	0	0	0	0	0	0	0	0	0	0	0	0	0	0	0	0	0	0	0	0	0	0	0	0	0	0	0	0	0	0	0	0	0	0	0	0	0	0	0	0	0	0	0	0
0	0	0	0	0	0	0	0	0	0	0	0	0	0	0	0	0	0	0	0	0	0	0	0	0	0	0	0	0	0	0	0	0	0	0	0	0	0	0	0	0	0	0	0	0	0	0	0	0	0
0	0	0	0	0	0	0	0	0	0	0	0	0	0	0	0	0	0	0	0	0	0	0	0	0	0	0	0	0	0	0	0	0	0	0	0	0	0	0	0	0	0	0	0	0	0	0	0	0	0
0	0	0	0	0	0	0	0	0	0	0	0	0	0	0	0	0	0	0	0	0	0	0	0	0	0	0	0	0	0	0	0	0	0	0	0	0	0	0	0	0	0	0	0	0	0	0	0	0	0
0	0	0	0	0	0	0	0	0	0	0	0	0	0	0	0	0	0	0	0	0	0	0	0	0	0	0	0	0	0	0	0	0	0	0	0	0	0	0	0	0	0	0	0	0	0	0	0	0	0
0	0	0	0	0	0	0	0	0	0	0	0	0	0	0	0	0	0	0	0	0	0	0	0	0	0	0	0	0	0	0	0	0	0	0	0	0	0	0	0	0	0	0	0	0	0	0	0	0	0
0	0	0	0	0	0	0	0	0	0	0	0	0	0	0	0	0	0	0	0	0	0	0	0	0	0	0	0	0	0	0	0	0	0	0	0	0	0	0	0	0	0	0	0	0	0	0	0	0	0
0	0	0	0	0	0	0	0	0	0	0	0	0	0	0	0	0	0	0	0	0	0	0	0	0	0	0	0	0	0	0	0	0	0	0	0	0	0	0	0	0	0	0	0	0	0	0	0	0	0
0	0	0	0	0	0	0	0	0	0	0	0	0	0	0	0	0	0	0	0	0	0	0	0	0	0	0	0	0	0	0	0	0	0	0	0	0	0	0	0	0	0	0	0	0	0	0	0	0	0
0	0	0	0	0	0	0	0	0	0	0	0	0	0	0	0	0	0	0	0	0	0	0	0	0	0	0	0	0	0	0	0	0	0	0	0	0	0	0	0	0	0	0	0	0	0	0	0	0	0
0	0	0	0	0	0	0	0	0	0	0	0	0	0	0	0	0	0	0	0	0	0	0	0	0	0	0	0	0	0	0	0	0	0	0	0	0	0	0	0	0	0	0	0	0	0	0	0	0	0
0	0	0	0	0	0	0	0	0	0	0	0	0	0	0	0	0	0	0	0	0	0	0	0	0	0	0	0	0	0	0	0	0	0	0	0	0	0	0	0	0	0	0	0	0	0	0	0	0	0
0	0	0	0	0	0	0	0	0	0	0	0	0	0	0	0	0	0	0	0	0	0	0	0	0	0	0	0	0	0	0	0	0	0	0	0	0	0	0	0	0	0	0	0	0	0	0	0	0	0
0	0	0	0	0	0	0	0	0	0	0	0	0	0	0	0	0	0	0	0	0	0	0	0	0	0	0	0	0	0	0	0	0	0	0	0	0	0	0	0	0	0	0	0	0	0	0	0	0	0
0	0	0	0	0	0	0	0	0	0	0	0	0	0	0	0	0	0	0	0	0	0	0	0	0	0	0	0	0	0	0	0	0	0	0	0	0	0	0	0	0	0	0	0	0	0	0	0	0	0
0	0	0	0	0	0	0	0	0	0	0	0	0	0	0	0	0	0	0	0	0	0	0	0	0	0	0	0	0	0	0	0	0	0	0	0	0	0	0	0	0	0	0	0	0	0	0	0	0	0
0	0	0	0	0	0	0	0	0	0	0	0	0	0	0	0	0	0	0	0	0	0	0	0	0	0	0	0	0	0	0	0	0	0	0	0	0	0	0	0	0	0	0	0	0	0	0	0	0	0
0	0	0	0	0	0	0	0	0	0	0	0	0	0	0	0	0	0	0	0	0	0	0	0	0	0	0	0	0	0	0	0	0	0	0	0	0	0	0	0	0	0	0	0	0	0	0	0	0	0
0	0	0	0	0	0	0	0	0	0	0	0	0	0	0	0	0	0	0	0	0	0	0	0	0	0	0	0	0	0	0	0	0	0	0	0	0	0	0	0	0	0	0	0	0	0	0	0	0	0
0	0	0	0	0	0	0	0	0	0	0	0	0	0	0	0	0	0	0	0	0	0	0	0	0	0	0	0	0	0	0	0	0	0	0	0	0	0	0	0	0	0	0	0	0	0	0	0	0	0
0	0	0	0	0	0	0	0	0	0	0	0	0	0	0	0	0	0	0	0	0	0	0	0	0	0	0	0	0	0	0	0	0	0	0	0	0	0	0	0	0	0	0	0	0	0	0	0	0	0
0	0	0	0	0	0	0	0	0	0	0	0	0	0	0	0	0	0	0	0	0	0	0	0	0	0	0	0	0	0	0	0	0	0	0	0	0	0	0	0	0	0	0	0	0	0	0	0	0	0
0	0	0	0	0	0	0	0	0	0	0	0	0	0	0	0	0	0	0	0	0	0	0	0	0	0	0	0	0	0	0	0	0	0	0	0	0	0	0	0	0	0	0	0	0	0	0	0	0	0
0	0	0	0	0	0	0	0	0	0	0	0	0	0	0	0	0	0	0	0	0	0	0	0	0	0	0	0	0	0	0	0	0	0	0	0	0	0	0	0	0	0	0	0	0	0	0	0	0	0
0	0	0	0	0	0	0	0	0	0	0	0	0	0	0	0	0	0	0	0	0	0	0	0	0	0	0	0	0	0	0	0	0	0	0	0	0	0	0	0	0	0	0	0	0	0	0	0	0	0
0	0	0	0	0	0	0	0	0	0	0	0	0	0	0	0	0	0	0	0	0	0	0	0	0	0	0	0	0	0	0	0	0	0	0	0	0	0	0	0	0	0	0	0	0	0	0	0	0	0
0	0	0	0	0	0	0	0	0	0	0	0	0	0	0	0	0	0	0	0	0	0	0	0	0	0	0	0	0	0	0	0	0	0	0	0	0	0	0	0	0	0	0	0	0	0	0	0	0	0
0	0	0	0	0	0	0	0	0	0	0	0	0	0	0	0	0	0	0	0	0	0	0	0	0	0	0	0	0	0	0	0	0	0	0	0	0	0	0	0	0	0	0	0	0	0	0	0	0	0
0	0	0	0	0	0	0	0	0	0	0	0	0	0	0	0	0	0	0	0	0	0	0	0	0	0	0	0	0	0	0	0	0	0	0	0	0	0	0	0	0	0	0	0	0	0	0	0	0	0
0	0	0	0	0	0	0	0	0	0	0	0	0	0	0	0	0	0	0	0	0	0	0	0	0	0	0	0	0	0	0	0	0	0	0	0	0	0	0	0	0	0	0	0	0	0	0	0	0	0
0	0	0	0	0	0	0	0	0	0	0	0	0	0	0	0	0	0	0	0	0	0	0	0	0	0	0	0	0	0	0	0	0	0	0	0	0	0	0	0	0	0	0	0	0	0	0	0	0	0
0	0	0	0	0	0	0	0	0	0	0	0	0	0	0	0	0	0	0	0	0	0	0	0	0	0	0	0	0	0	0	0	0	0	0	0	0	0	0	0	0	0	0	0	0	0	0	0	0	0
0	0	0	0	0	0	0	0	0	0	0	0	0	0	0	0	0	0	0	0	0	0	0	0	0	0	0	0	0	0	0	0	0	0	0	0	0	0	0	0	0	0	0	0	0	0	0	0	0	0
0	0	0	0	0	0	0	0	0	0	0	0	0	0	0	0	0	0	0	0	0	0	0	0	0	0	0	0	0	0	0	0	0	0	0	0	0	0	0	0	0	0	0	0	0	0	0	0	0	0
0	0	0	0	0	0	0	0	0	0	0	0	0	0	0	0	0	0	0	0	0	0	0	0	0	0	0	0	0	0	0	0	0	0	0	0	0	0	0	0	0	0	0	0	0	0	0	0	0	0
0	0	0	0	0	0	0	0	0	0	0	0	0	0	0	0	0	0	0	0	0	0	0	0	0	0	0	0	0	0	0	0	0	0	0	0	0	0	0	0	0	0	0	0	0	0	0	0	0	0
0	0	0	0	0	0	0	0	0	0	0	0	0	0	0	0	0	0	0	0	0	0	0	0	0	0	0	0	0	0	0	0	0	0	0	0	0	0	0	0	0	0	0	0	0	0	0	0	0	0
0	0	0	0	0	0	0	0	0	0	0	0	0	0	0	0	0	0	0	0	0	0	0	0	0	0	0	0	0	0	0	0	0	0	0	0	0	0	0	0	0	0	0	0	0	0	0	0	0	0
0	0	0	0	0	0	0	0	0	0	0	0	0	0	0	0	0	0	0	0	0	0	0	0	0	0	0	0	0	0	0	0	0	0	0	0	0	0	0	0	0	0	0	0	0	0	0	0	0	0
0	0	0	0	0	0	0	0	0	0	0	0	0	0	0	0	0	0	0	0	0	0	0	0	0	0	0	0	0	0	0	0	0	0	0	0	0	0	0	0	0	0	0	0	0	0	0	0	0	0
0	0	0	0	0	0	0	0	0	0	0	0	0	0	0	0	0	0	0	0	0	0	0	0	0	0	0	0	0	0	0	0	0	0	0	0	0	0	0	0	0	0	0	0	0	0	0	0	0	0
0	0	0	0	0	0	0	0	0	0	0	0	0	0	0	0	0	0	0	0	0	0	0	0	0	0	0	0	0	0	0	0	0	0	0	0	0	0	0	0	0	0	0	0	17	0	0	0	0	0
0	0	0	0	0	0	0	0	0	0	0	0	0	0	0	0	0	0	0	0	0	0	0	0	0	0	0	0	0	0	0	0	0	0	0	0	0	0	0	0	0	0	0	0	17	0	0	0	0	0
0	0	0	0	0	0	0	0	0	0	0	0	0	0	0	0	0	0	0	0	0	0	0	0	0	0	0	0	0	0	0	0	0	0	0	0	0	0	0	0	0	0	0	0	17	0	0	0	0	0
0	0	0	0	0	0	0	0	0	0	0	0	0	0	0	0	0	0	0	0	0	0	0	0	0	0	0	0	0	0	0	0	0	0	0	0	0	0	0	0	0	0	0	0	17	0	0	0	0	0
0	0	0	0	0	0	0	0	0	0	0	0	0	0	0	0	0	0	0	0	0	0	0	0	0	0	0	0	0	0	0	0	0	0	0	0	0	0	0	0	0	0	0	0	17	0	0	0	0	0
0	0	0	0	0	0	0	0	0	0	0	0	0	0	0	0	0	0	0	0	0	0	0	0	0	0	0	0	0	0	0	0	0	0	0	0	0	0	0	0	0	0	0	0	17	0	0	0	0	0
0	0	0	0	0	0	0	0	0	0	0	0	0	0	0	0	0	0	0	0	0	0	0	0	0	0	0	0	0	0	0	0	0	0	0	0	0	0	0	0	0	0	0	0	17	0	0	0	0	0
0	0	0	0	0	0	0	0	0	0	0	0	0	0	0	0	0	0	0	0	0	0	0	0	0	0	0	0	0	0	0	0	0	0	0	0	0	0	0	0	0	0	0	0	17	0	0	0	0	0
0	0	0	0	0	0	0	0	0	0	0	0	0	0	0	0	0	0	0	0	0	0	0	0	0	0	0	0	0	0	0	0	0	0	0	0	0	0	0	0	0	0	0	0	17	0	0	0	0	0
0	0	0	0	0	0	0	0	0	0	0	0	0	0	0	0	0	0	0	0	0	0	0	0	0	0	0	0	0	0	0	0	0	0	0	0	0	0	0	0	0	0	0	0	17	0	0	0	0	0
0	0	0	0	0	0	0	0	0	0	0	0	0	0	0	0	0	0	0	0	0	0	0	0	0	0	0	0	0	0	0	0	0	0	0	0	0	0	0	0	0	0	0	0	17	0	0	0	0	0
0	0	0	0	0	0	0	0	0	0	0	0	0	0	0	0	0	0	0	0	0	0	0	0	0	0	0	0	0	0	0	0	0	0	0	0	0	0	0	0	0	0	0	0	17	0	0	0	0	0
0	0	0	0	0	0	0	0	0	0	0	0	0	0	0	0	0	0	0	0	0	0	0	0	0	0	0	0	0	0	0	0	0	0	0	0	0	0	0	0	0	0	0	0	17	0	0	0	0	0
0	0	0	0	0	0	0	0	0	0	0	0	0	0	0	0	0	0	0	0	0	0	0	0	0	0	0	0	0	0	0	0	0	0	0	0	0	0	0	0	0	0	0	0	17	0	0	0	0	0
0	0	0	0	0	0	0	0	0	0	0	0	0	0	0	0	0	0	0	0	0	0	0	0	0	0	0	0	0	0	0	0	0	0	0	0	0	0	0	0	0	0	0	0	17	0	0	0	0	0
0	0	0	0	0	0	0	0	0	0	0	0	0	0	0	0	0	0	0	0	0	0	0	0	0	0	0	0	0	0	0	0	0	0	0	0	0	0	0	0	0	0	0	0	17	0	0	0	0	0
0	0	0	0	0	0	0	0	0	0	0	0	0	0	0	0	0	0	0	0	0	0	0	0	0	0	0	0	0	0	0	0	0	0	0	0	0	0	0	0	0	0	0	0	17	0	0	0	0	0
0	0	0	0	0	0	0	0	0	0	0	0	0	0	0	0	0	0	0	0	0	0	0	0	0	0	0	0	0	0	0	0	0	0	0	0	0	0	0	0	0	0	0	0	17	0	0	0	0	0
0	0	0	0	0	0	0	0	0	0	0	0	0	0	0	0	0	0	0	0	0	0	0	0	0	0	0	0	0	0	0	0	0	0	0	0	0	0	0	0	0	0	0	0	17	0	0	0	0	0
0	0	0	0	0	0	0	0	0	0	0	0	0	0	0	0	0	0	0	0	0	0	0	0	0	0	0	0	0	0	0	0	0	0	0	0	0	0	0	0	0	0	0	0	17	0	0	0	0	0
0	0	0	0	0	0	0	0	0	0	0	0	0	0	0	0	0	0	0	0	0	0	0	0	0	0	0	0	0	0	0	0	0	0	0	0	0	0	0	0	0	0	0	0	17	0	0	0	0	0
0	0	0	0	0	0	0	0	0	0	0	0	0	0	0	0	0	0	0	0	0	0	0	0	0	0	0	0	0	0	0	0	0	0	0	0	0	0	0	0	0	0	0	0	17	0	0	0	0	0
0	0	0	0	0	0	0	0	0	0	0	0	0	0	0	0	0	0	0	0	0	0	0	0	0	0	0	0	0	0	0	0	0	0	0	0	0	0	0	0	0	0	0	0	17	0	0	0	0	0
0	0	0	0	0	0	0	0	0	0	0	0	0	0	0	0	0	0	0	0	0	0	0	0	0	0	0	0	0	0	0	0	0	0	0	0	0	0	0	0	0	0	0	0	17	0	0	0	0	0
0	0	0	0	0	0	0	0	0	0	0	0	0	0	0	0	0	0	0	0	0	0	0	0	3	0	0	0	0	0	0	0	0	0	0	0	0	0	0	0	0	0	0	0	17	0	0	0	0	0
0	0	0	0	0	0	0	0	0	0	0	0	0	0	0	0	0	0	0	0	0	0	0	0	3	0	0	0	0	0	0	0	0	0	0	0	0	0	0	0	0	0	0	0	17	0	0	0	0	0
0	0	0	0	0	0	0	0	0	0	0	0	0	0	0	0	0	0	0	0	0	0	0	0	3	0	0	0	0	0	0	0	0	0	0	0	0	0	0	0	0	0	0	0	17	0	0	0	0	0
0	0	0	0	0	0	0	0	0	0	0	0	0	0	0	0	0	0	0	0	0	0	0	0	3	0	0	0	0	0	0	0	0	0	0	0	0	0	0	0	0	0	0	0	17	0	0	0	0	0
0	0	0	0	0	0	0	0	0	0	0	0	0	0	0	0	0	0	0	0	0	0	0	0	3	16	0	0	0	0	0	0	0	0	0	0	0	0	0	0	0	0	0	0	17	0	0	0	0	0
0	0	0	0	0	0	0	0	19	0	0	0	0	0	0	0	0	0	0	0	0	0	0	0	3	16	0	0	0	0	0	0	0	0	0	0	0	0	0	0	0	0	0	0	17	0	0	0	0	0
0	0	0	0	0	0	0	0	19	0	0	0	0	0	0	0	0	0	0	0	0	0	0	0	3	16	0	0	0	0	0	0	0	0	0	0	0	0	0	0	0	0	0	0	17	0	0	0	0	0
0	0	0	0	0	0	0	0	19	0	0	0	0	0	0	0	0	0	0	0	0	0	0	0	3	16	0	0	0	0	0	0	0	0	0	0	0	0	0	0	0	0	0	0	17	0	0	0	0	0
0	0	0	0	0	0	0	0	19	0	0	0	0	0	0	0	0	0	0	0	0	0	0	0	3	16	0	0	0	0	0	0	0	0	0	0	0	0	0	0	0	0	0	0	17	0	0	0	0	0
0	0	0	0	0	0	0	0	19	0	0	0	0	0	0	0	0	0	0	0	0	0	0	0	3	16	0	0	0	0	0	0	0	0	0	0	0	0	0	0	0	0	0	0	17	0	0	0	0	0
0	0	0	0	0	0	0	0	19	0	0	0	0	0	0	0	0	0	0	0	0	0	0	0	3	16	0	0	0	0	0	0	0	0	0	0	0	0	0	0	0	0	0	0	17	0	0	0	0	0
0	0	0	0	0	0	0	0	19	0	0	0	0	0	0	0	0	0	0	0	0	0	0	0	3	16	0	0	0	0	0	0	0	0	0	0	0	0	0	0	0	0	0	0	17	0	0	0	0	0
0	0	0	0	0	0	0	0	19	0	0	0	0	0	0	0	0	0	0	0	0	0	0	0	3	16	0	0	0	0	0	0	0	0	0	0	0	0	0	0	0	0	0	0	17	0	0	0	0	0
0	0	0	0	0	0	0	0	19	0	0	0	0	0	0	0	0	0	0	0	0	0	0	0	3	16	0	0	0	0	0	0	0	0	0	0	0	0	0	0	0	0	0	0	17	0	0	0	0	0
0	0	0	0	0	0	0	0	19	0	0	0	0	0	0	0	0	0	0	0	0	0	0	0	3	16	0	0	0	0	0	0	0	0	0	0	0	0	0	0	0	0	0	0	17	0	0	0	0	0
0	0	0	0	0	0	0	0	19	0	0	0	0	0	0	0	0	0	0	0	0	0	0	0	3	16	0	0	0	0	0	0	0	0	0	0	0	0	0	0	0	0	0	0	17	0	0	0	0	0
0	0	0	0	0	0	0	0	19	0	0	0	0	0	0	0	0	0	0	0	0	0	0	0	3	16	0	0	0	0	0	0	0	0	0	0	0	0	11	0	0	0	0	0	17	0	0	0	0	0
0	0	0	0	0	0	0	0	19	0	0	0	0	0	0	0	0	0	0	0	0	0	0	0	3	16	0	0	0	0	0	0	0	0	0	0	0	0	11	0	0	0	0	0	17	0	0	0	0	0
0	0	0	0	0	0	0	0	19	0	0	0	0	0	0	0	0	0	0	0	0	0	0	0	3	16	0	0	0	0	0	0	0	0	0	0	0	0	11	0	0	0	0	0	17	0	0	0	0	0
0	0	0	0	0	0	0	0	19	0	0	0	0	0	0	0	0	0	0	0	0	0	0	0	3	16	0	0	0	0	0	0	0	0	0	0	0	0	11	0	0	0	0	0	17	0	0	0	0	0
0	0	0	0	0	0	0	0	19	0	0	0	0	0	0	0	0	0	0	0	0	0	0	0	3	16	0	0	0	0	0	0	0	0	0	0	0	0	11	0	0	0	0	0	17	0	0	0	0	0
0	0	0	0	0	0	0	0	19	0	0	0	0	0	0	0	0	0	0	0	0	0	0	0	3	16	0	0	0	0	0	0	0	0	0	0	0	0	11	0	0	0	0	0	17	0	0	0	0	0
0	0	0	0	0	0	0	0	19	0	0	0	0	0	0	0	0	0	0	0	0	0	0	0	3	16	0	0	0	0	0	0	0	0	0	0	0	0	11	0	0	0	0	0	17	0	0	0	0	0
0	0	0	0	0	0	0	0	19	0	0	0	0	0	0	0	0	0	0	0	0	0	0	0	3	16	0	0	0	0	0	0	0	0	0	0	0	0	11	0	0	0	0	0	17	0	0	0	0	0
0	0	0	0	0	0	0	0	19	0	0	0	0	0	0	0	0	0	0	0	0	0	0	0	3	16	0	0	0	0	0	0	0	0	0	0	0	0	11	0	0	0	0	0	17	0	0	0	0	0
0	0	0	0	0	0	0	0	19	0	0	0	0	0	0	0	0	0	0	0	0	0	0	0	3	16	0	0	0	0	0	0	0	0	0	0	0	0	11	0	0	0	0	0	17	0	0	0	0	0
0	0	0	0	0	0	0	0	19	0	0	0	0	0	0	0	0	0	0	0	0	0	0	0	3	16	0	0	0	0	0	0	0	0	0	0	0	0	11	0	0	0	0	0	17	0	0	0	0	0
0	0	0	0	0	0	0	0	19	0	0	0	0	0	0	0	0	0	0	0	0	0	0	0	3	16	0	0	0	0	0	0	0	0	0	0	0	0	11	0	0	0	0	0	17	0	0	0	0	0
0	0	0	0	0	0	0	0	19	0	0	0	0	0	0	0	0	0	0	0	0	0	0	0	3	16	0	0	0	0	0	0	0	0	0	0	0	0	11	0	0	0	0	0	17	0	0	0	0	0
0	0	0	0	0	0	0	0	19	0	0	0	0	0	0	0	0	0	0	0	0	0	0	0	3	16	0	0	0	0	0	0	0	0	0	0	0	0	11	0	0	0	0	0	17	0	0	0	0	0
0	0	0	0	0	0	0	0	19	0	0	0	0	0	0	0	0	0	0	0	0	0	0	0	3	16	0	0	0	0	0	0	0	0	0	0	0	0	11	0	0	0	0	0	17	0	0	0	0	0
0	0	0	0	0	0	0	0	19	0	0	0	0	0	0	0	0	0	0	0	0	0	0	0	3	16	0	0	0	0	0	0	0	0	0	0	0	0	11	0	0	0	0	0	17	0	0	0	0	0
0	0	0	0	0	0	0	0	19	0	0	0	0	0	0	0	0	0	0	0	0	0	0	0	3	16	0	0	0	0	0	0	0	0	0	0	0	0	11	0	0	0	0	0	17	0	0	0	0	0
0	0	0	0	0	0	0	0	19	0	0	0	0	0	0	0	0	0	0	0	0	0	0	0	3	16	0	0	0	0	0	0	0	0	0	0	0	0	11	0	0	0	0	0	17	0	0	0	0	0
0	0	0	0	0	0	0	0	19	0	0	0	0	0	0	0	0	0	0	0	0	0	0	0	3	16	0	0	0	0	0	0	0	0	0	0	0	0	11	0	0	0	0	0	17	0	0	0	0	0
0	0	0	0	0	0	0	0	19	0	0	0	0	0	0	0	0	0	0	0	0	0	0	0	3	16	0	0	0	0	0	0	0	0	0	0	0	0	11	0	0	0	0	0	17	0	0	0	0	0
0	0	0	0	0	0	0	0	19	0	0	0	0	0	0	0	0	0	0	0	0	0	0	0	3	16	0	0	0	0	0	0	0	0	0	0	0	0	11	0	0	0	0	0	17	0	0	0	0	0
0	0	0	0	0	0	0	0	19	0	0	0	0	0	0	0	0	0	0	0	0	0	0	0	3	16	0	0	0	0	0	0	0	0	0	0	0	0	11	0	0	0	0	0	17	0	0	0	0	0
0	0	0	0	0	0	0	0	19	0	0	0	0	0	0	0	0	0	0	0	0	0	0	0	3	16	0	0	0	0	0	0	0	0	0	0	0	0	11	0	0	0	0	0	17	0	0	0	0	0
0	0	0	0	0	0	0	0	19	0	0	0	0	0	0	0	0	0	0	0	0	0	0	0	3	16	0	0	0	0	0	0	0	0	0	0	0	0	11	0	0	0	0	0	17	0	0	0	0	0
0	0	0	0	0	0	0	0	19	0	0	0	0	0	0	0	0	0	0	0	0	0	0	0	3	16	0	0	0	0	0	0	0	0	0	0	0	0	11	0	0	0	0	0	17	0	0	0	0	0
0	0	0	0	0	0	0	0	19	0	0	0	0	0	0	0	0	0	0	0	0	0	0	0	3	16	0	0	0	0	0	0	0	0	0	0	0	0	11	0	0	0	0	0	17	0	0	0	0	0
0	0	0	0	0	0	0	0	19	0	0	0	0	0	0	0	0	0	0	0	0	0	0	0	3	16	0	0	0	0	0	0	0	0	0	0	0	0	11	0	0	0	0	0	17	0	0	0	0	0
0	0	0	0	0	0	0	0	19	0	0	0	0	0	0	0	0	0	0	0	0	0	0	0	3	16	0	0	0	0	0	0	0	0	0	0	0	0	11	0	0	0	0	0	17	0	0	0	0	0
0	0	0	0	0	0	0	0	19	0	0	0	0	0	0	0	0	0	0	0	0	0	0	0	3	16	0	0	0	0	0	0	0	0	0	0	0	0	11	0	0	0	0	0	17	0	0	0	0	0
0	0	0	0	0	0	0	0	19	0	0	0	0	0	0	0	0	0	0	0	0	0	0	0	3	16	0	0	0	0	0	0	0	0	0	0	0	0	11	0	0	0	0	0	17	0	0	0	0	0
0	0	0	0	0	0	0	0	19	0	0	0	0	0	0	0	0	0	0	0	0	0	0	0	3	16	0	0	0	0	0	0	0	0	0	0	0	0	11	0	0	0	0	0	17	0	0	0	0	0
0	0	0	0	0	0	0	0	19	0	0	0	0	0	0	0	0	0	0	0	0	0	0	0	3	16	0	0	0	0	0	0	0	0	0	0	0	0	11	0	0	0	0	0	17	0	0	0	0	0
0	0	0	0	0	0	0	0	19	0	0	0	0	0	0	0	0	0	0	0	0	0	0	0	3	16	0	0	0	0	0	0	0	0	0	0	0	0	11	0	0	0	0	0	17	0	0	0	0	0
0	0	0	0	0	0	0	0	19	0	0	0	0	0	0	0	0	0	0	0	0	0	0	0	3	16	0	0	0	0	0	0	0	0	0	0	0	0	11	0	0	0	0	0	17	0	0	0	0	0
0	0	0	0	0	0	0	0	19	0	0	0	0	0	0	0	0	0	0	0	0	0	0	0	3	16	0	0	0	0	0	0	0	0	0	0	0	0	11	0	0	0	0	0	17	0	0	0	0	0
0	0	0	0	0	0	0	0	19	0	0	0	0	0	0	0	0	0	0	0	0	0	0	0	3	16	0	0	0	0	0	0	0	0	0	0	0	0	11	0	0	0	0	0	17	0	0	0	0	0
0	0	0	0	0	0	0	0	19	0	0	0	0	0	0	0	0	0	0	0	0	0	0	0	3	16	0	0	0	0	0	0	0	0	0	0	0	0	11	0	0	0	0	0	17	0	0	0	0	0
0	0	0	0	0	0	0	0	19	0	0	0	0	0	0	0	0	0	0	0	0	0	0	0	3	16	0	0	0	0	0	0	0	0	0	0	0	0	11	0	0	0	0	0	17	0	0	0	0	0
0	0	0	0	0	0	0	0	19	0	0	0	0	0	0	0	0	0	0	0	0	0	0	0	3	16	0	0	0	0	0	0	0	0	0	0	0	0	11	0	0	0	0	0	17	0	0	0	0	0
0	0	0	0	0	0	0	0	19	0	0	0	0	0	0	0	0	0	0	0	0	0	0	0	3	16	0	0	0	0	0	0	0	0	0	0	0	0	11	0	0	0	0	0	17	0	0	0	0	0
0	0	0	0	0	0	0	0	19	0	0	0	0	0	0	0	0	0	0	0	0	0	0	0	3	16	0	0	0	12	0	0	0	0	0	0	0	0	11	0	0	0	0	0	17	0	0	0	0	0
0	0	0	0	0	0	0	0	19	0	0	0	0	0	0	0	0	0	0	0	0	0	0	0	3	16	0	0	0	12	0	0	0	0	0	0	0	0	11	0	0	0	0	0	17	0	0	0	0	0
0	0	0	0	0	0	0	0	19	0	0	0	0	0	0	0	0	0	0	0	0	0	0	0	3	16	0	0	0	12	0	0	0	0	0	0	0	0	11	0	0	0	0	0	17	0	0	0	0	0
0	0	0	0	0	0	0	0	19	0	0	0	0	0	0	0	0	0	0	0	0	0	0	0	3	16	0	0	0	12	0	0	0	0	0	0	0	0	11	0	0	0	0	0	17	0	0	0	0	0
0	0	0	0	0	0	0	0	19	0	0	0	0	0	0	0	20	0	0	0	0	0	0	0	3	16	0	0	0	12	0	0	0	0	0	0	0	0	11	0	0	0	0	0	17	0	0	0	0	0
0	0	0	0	0	0	0	0	19	0	0	0	0	0	0	0	20	4	0	0	0	0	0	0	3	16	0	0	0	12	0	0	0	0	0	0	0	0	11	0	0	0	0	0	17	0	0	0	0	0
0	0	0	0	0	0	0	0	19	0	0	0	0	0	0	0	20	4	0	0	0	0	0	0	3	16	0	0	0	12	0	0	0	0	0	0	0	0	11	0	0	0	0	0	17	0	0	0	0	0
0	0	0	0	6	0	0	0	19	0	0	0	0	0	0	0	20	4	0	0	0	0	0	0	3	16	0	0	0	12	0	0	0	0	0	0	0	0	11	0	0	0	0	0	17	0	0	0	0	0
0	0	0	0	6	0	0	0	19	0	0	0	0	0	0	0	20	4	0	0	0	0	0	0	3	16	0	0	0	12	0	0	0	0	0	0	0	0	11	0	0	0	0	0	17	0	0	0	0	0
0	0	0	0	6	0	0	0	19	0	0	0	0	0	0	0	20	4	0	0	0	0	0	0	3	16	0	0	0	12	0	0	0	0	0	0	0	0	11	0	0	0	0	0	17	0	0	0	0	0
0	0	0	0	6	0	0	0	19	0	0	0	0	0	0	0	20	4	0	0	0	0	0	0	3	16	0	0	0	12	0	0	0	0	0	0	0	0	11	0	0	0	0	0	17	0	0	0	0	0
0	0	0	0	6	0	0	0	19	0	0	0	0	0	0	0	20	4	0	0	0	0	0	0	3	16	0	0	0	12	0	0	0	0	0	0	0	0	11	0	0	0	0	0	17	0	0	0	0	0
0	0	0	0	6	0	0	0	19	0	0	0	0	0	0	0	20	4	0	0	0	0	0	0	3	16	0	0	0	12	0	0	0	0	0	0	0	0	11	0	0	0	0	0	17	0	0	0	0	0
0	0	0	0	6	0	0	0	19	0	0	0	0	0	0	0	20	4	0	0	0	0	0	0	3	16	0	0	0	12	0	0	0	0	0	0	0	0	11	0	0	0	0	0	17	0	0	0	0	0
0	0	0	0	6	0	0	0	19	0	0	0	0	0	0	0	20	4	0	0	0	0	0	0	3	16	0	0	0	12	0	0	0	0	0	0	0	0	11	0	0	0	0	0	17	0	0	0	0	0
0	0	0	0	6	0	0	0	19	0	0	0	0	0	0	0	20	4	0	0	0	0	0	0	3	16	0	0	0	12	0	0	0	0	0	0	0	0	11	0	0	0	0	0	17	0	0	0	0	0
0	0	0	0	6	0	0	0	19	0	0	0	0	0	0	0	20	4	0	0	0	0	0	0	3	16	0	0	0	12	0	0	0	0	0	0	0	0	11	0	0	0	0	0	17	0	0	0	0	0
0	0	0	0	6	0	0	0	19	0	0	0	0	0	0	0	20	4	0	0	0	0	0	0	3	16	0	0	0	12	0	0	0	0	0	0	0	0	11	0	0	0	0	0	17	0	0	0	0	0
0	0	0	0	6	0	0	0	19	0	0	0	0	0	0	0	20	4	0	0	0	0	0	0	3	16	0	0	0	12	0	0	0	0	0	0	0	0	11	0	0	0	0	0	17	0	0	0	0	0
0	0	0	0	6	0	0	0	19	0	0	0	0	0	0	0	20	4	0	0	0	0	0	0	3	16	0	0	0	12	0	0	0	0	0	0	0	0	11	0	0	0	0	0	17	0	0	0	0	0
0	0	0	0	6	0	0	0	19	0	0	0	0	0	0	0	20	4	0	0	0	0	0	0	3	16	0	0	0	12	0	0	0	0	0	0	0	0	11	0	0	0	0	0	17	0	0	0	0	0
0	0	0	0	6	0	0	0	19	0	0	0	0	0	0	0	20	4	0	0	0	0	0	0	3	16	0	0	0	12	0	0	0	0	0	0	0	0	11	0	0	0	0	0	17	0	0	0	0	0
0	0	0	0	6	0	0	0	19	0	0	0	0	0	0	0	20	4	0	0	0	0	0	0	3	16	0	0	0	12	0	0	0	0	0	0	0	0	11	0	0	0	0	0	17	0	0	0	0	0
0	0	0	0	6	0	0	0	19	0	0	0	0	0	0	0	20	4	0	0	0	0	0	0	3	16	0	0	0	12	0	0	0	0	0	0	0	0	11	0	0	0	0	0	17	0	0	0	0	0
0	0	0	0	6	0	0	0	19	0	0	0	0	0	0	0	20	4	0	0	0	0	0	0	3	16	0	0	0	12	0	0	0	0	0	0	0	0	11	0	0	0	0	0	17	7	0	0	0	0
0	0	0	0	6	0	0	0	19	0	0	0	0	0	0	0	20	4	0	0	0	0	0	0	3	16	0	0	0	12	0	0	0	0	0	0	0	0	11	0	0	0	0	0	17	7	0	0	0	0
0	0	21	0	6	0	0	0	19	0	0	0	0	0	0	0	20	4	0	0	0	0	0	0	3	16	0	0	0	12	0	0	0	0	0	0	0	0	11	0	0	0	0	0	17	7	0	0	0	0
0	0	21	0	6	0	0	0	19	0	0	0	0	0	0	0	20	4	0	0	0	0	0	0	3	16	0	0	0	12	0	0	0	0	0	0	0	0	11	0	0	0	0	0	17	7	0	0	0	0
0	0	21	0	6	0	0	0	19	0	0	0	0	0	0	0	20	4	0	0	0	0	0	0	3	16	0	0	0	12	0	0	0	0	0	0	0	0	11	0	0	0	0	0	17	7	0	0	0	0
0	0	21	0	6	0	0	0	19	0	0	0	0	0	0	0	20	4	0	0	0	0	0	0	3	16	0	0	0	12	0	0	0	0	0	0	0	0	11	0	0	0	0	0	17	7	0	0	0	0
0	0	21	0	6	0	0	0	19	0	0	0	0	0	0	0	20	4	0	0	0	0	0	0	3	16	0	0	0	12	0	0	0	0	0	0	0	0	11	0	0	0	0	0	17	7	0	0	0	0
0	0	21	0	6	0	0	0	19	0	0	0	0	0	0	0	20	4	0	0	0	0	0	0	3	16	0	0	0	12	0	0	0	0	0	0	0	0	11	0	0	0	0	0	17	7	0	0	0	0
0	0	21	0	6	0	0	0	19	0	0	0	0	0	0	0	20	4	0	0	0	0	0	0	3	16	0	0	0	12	0	0	0	0	0	0	0	0	11	0	0	0	0	0	17	7	0	0	0	0
0	0	21	0	6	0	0	0	19	0	0	0	0	0	0	0	20	4	0	0	0	0	0	0	3	16	0	0	0	12	0	0	0	0	0	0	0	0	11	0	0	0	0	0	17	7	0	0	0	0
0	0	21	0	6	0	0	0	19	0	0	0	0	0	0	0	20	4	0	0	0	0	0	0	3	16	0	0	0	12	0	0	0	0	0	0	0	0	11	0	0	0	0	0	17	7	4	0	0	0
0	0	21	0	6	0	0	0	19	0	0	0	0	0	0	0	20	4	0	0	0	0	0	0	3	16	0	0	0	12	0	0	0	0	0	0	0	0	11	0	0	0	0	0	17	7	4	0	0	0
0	0	21	0	6	0	0	0	19	0	0	0	0	0	0	0	20	4	0	0	0	0	0	0	3	16	0	0	0	12	0	0	0	0	0	0	0	0	11	0	0	0	0	0	17	7	4	0	0	0
0	0	21	0	6	0	0	0	19	0	0	0	0	0	0	0	20	4	0	0	0	0	0	0	3	16	0	0	0	12	0	0	0	0	0	0	0	0	11	0	0	0	0	0	17	7	4	0	0	0
0	0	21	0	6	0	0	0	19	0	0	0	0	0	0	0	20	4	0	0	0	0	0	0	3	16	0	0	0	12	0	0	0	0	0	0	0	0	11	0	0	0	0	0	17	7	4	0	0	0
0	0	21	0	6	0	0	0	19	0	0	0	0	0	0	0	20	4	0	0	0	0	0	0	3	16	0	0	0	12	0	0	0	0	0	0	0	0	11	0	0	0	0	0	17	7	4	0	0	0
0	0	21	0	6	0	0	0	19	0	0	0	0	0	0	0	20	4	0	0	0	0	0	0	3	16	0	0	0	12	0	0	0	0	0	0	0	0	11	0	0	0	0	0	17	7	4	0	0	0
0	0	21	0	6	0	0	0	19	0	0	0	0	0	0	0	20	4	0	0	0	0	0	0	3	0	0	0	0	12	0	0	0	0	0	0	0	0	11	0	0	0	0	0	17	7	4	0	0	0
0	0	21	0	6	0	0	0	19	0	0	0	0	0	0	0	20	4	0	0	0	0	0	0	3	0	0	0	0	12	0	0	0	0	0	0	0	0	11	0	0	0	0	0	17	7	4	0	0	0
0	0	21	0	6	0	0	0	19	0	0	0	0	0	0	0	20	4	0	0	0	0	0	0	3	0	0	0	0	12	0	0	0	0	0	0	0	0	11	0	0	0	0	0	17	7	4	0	0	0
0	0	21	0	6	0	0	0	19	0	0	0	0	0	0	0	20	4	0	0	0	0	0	0	3	0	0	0	0	12	0	0	0	0	0	0	0	0	11	0	0	0	0	0	17	7	4	0	0	0
0	0	21	0	6	0	0	0	19	0	0	0	0	0	0	0	20	4	0	0	0	0	0	0	3	0	0	0	0	12	0	0	0	0	0	0	0	0	11	0	0	0	0	0	17	7	4	0	0	0
0	0	21	0	6	0	0	0	19	0	0	0	0	0	0	0	20	4	0	0	0	0	0	0	3	0	0	0	0	12	0	0	0	0	0	0	0	0	11	0	0	0	0	0	17	7	4	0	0	0
0	0	21	0	6	0	0	0	19	0	0	0	0	0	0	0	20	4	0	0	0	0	0	0	3	0	0	0	0	12	0	0	0	0	0	0	0	0	11	0	0	0	0	0	17	7	4	0	0	0
0	0	21	0	6	0	0	0	19	0	0	0	0	0	0	0	20	4	0	0	0	0	0	0	0	0	0	0	0	12	0	0	0	0	0	0	0	0	11	0	0	0	0	0	17	7	4	0	0	0
0	0	21	0	6	0	0	0	19	0	0	0	0	0	0	0	20	4	0	0	0	0	0	0	0	0	0	0	0	12	0	0	0	0	0	0	0	0	11	0	0	0	0	0	17	7	4	3	0	0
0	0	21	0	6	0	0	0	19	0	0	0	0	0	0	0	20	4	0	0	0	0	0	0	0	0	0	0	0	12	0	0	0	0	0	0	0	0	11	0	0	0	0	0	17	7	4	3	0	0
0	0	21	0	6	0	0	0	19	0	0	0	0	0	0	0	20	4	0	0	0	0	0	0	0	0	0	0	0	12	0	0	0	0	0	0	0	0	11	0	0	0	0	0	17	7	4	3	0	0
0	0	21	0	6	0	0	0	19	0	0	0	0	0	0	0	20	4	0	0	0	0	0	0	0	0	0	0	0	12	0	0	0	0	0	0	0	0	11	20	0	0	0	0	17	7	4	3	0	0
0	0	21	0	6	0	0	0	19	0	0	0	0	0	0	0	20	4	0	0	0	0	0	0	0	0	0	0	0	12	0	0	0	0	0	0	0	0	11	20	0	0	0	0	17	7	4	3	0	0
0	0	21	0	6	0	0	0	19	0	0	0	0	0	0	0	20	4	0	0	0	0	0	0	0	0	0	0	0	12	0	0	0	0	0	0	0	0	11	20	0	0	0	0	17	7	4	3	0	0
0	0	21	0	6	0	0	0	19	0	0	0	0	0	0	0	20	4	0	0	0	0	0	0	0	0	0	0	0	12	0	0	0	0	0	0	0	0	11	20	0	0	0	0	17	7	4	3	0	0
0	0	21	0	6	0	0	0	19	0	0	0	0	0	0	0	20	4	0	0	0	0	0	0	0	0	0	0	0	12	0	0	0	0	0	0	0	0	11	20	0	0	0	0	17	7	4	3	0	0
0	0	21	0	6	0	0	0	19	0	0	0	0	0	0	0	20	4	0	0	0	0	0	0	0	0	0	0	0	12	0	0	0	0	0	0	0	0	11	20	0	0	0	0	17	7	4	3	0	0
0	0	21	0	6	0	0	0	19	0	0	0	0	0	0	0	20	4	0	0	0	0	0	0	0	0	0	0	0	12	0	0	0	0	0	0	0	0	11	20	0	0	0	0	17	7	4	3	0	0
0	0	21	0	6	0	0	0	19	0	0	0	0	0	0	0	20	4	0	0	0	0	0	0	0	0	0	0	0	12	0	0	0	0	0	0	0	0	11	20	0	0	0	0	17	7	4	3	0	0
0	0	21	0	6	0	0	0	19	0	0	0	0	0	0	0	20	4	0	0	0	0	0	0	0	0	0	0	0	12	0	0	0	0	0	0	0	0	11	20	0	0	0	0	17	7	4	3	0	0
0	0	21	0	6	0	0	0	19	0	0	0	0	0	0	0	20	4	0	0	0	0	0	0	0	0	0	0	0	12	0	0	0	0	0	0	0	0	11	20	0	0	0	0	17	7	4	3	0	0
0	0	21	17	6	0	0	0	19	0	0	0	0	0	0	0	20	4	0	0	0	0	0	0	0	0	0	0	0	12	0	0	0	0	0	0	0	0	11	20	0	0	0	0	17	7	4	3	0	0
0	0	21	17	6	0	0	0	19	0	3	0	0	0	0	0	20	4	0	0	0	0	0	0	0	0	0	0	0	12	0	0	0	0	0	0	0	0	11	20	0	0	0	0	17	7	4	3	0	0
0	0	21	17	6	0	0	0	19	0	3	0	0	0	0	0	20	4	0	0	0	0	0	0	0	0	0	0	0	12	0	0	0	0	0	0	0	0	11	20	0	0	0	0	17	7	4	3	0	0
0	0	21	17	6	0	0	0	19	0	3	0	0	0	0	0	20	4	0	0	0	0	0	0	0	0	0	0	0	12	0	0	0	0	0	0	0	0	11	20	0	0	0	0	17	7	4	3	0	0
0	0	21	17	6	0	0	0	19	0	3	0	0	0	0	0	20	4	0	0	0	0	0	0	0	0	0	23	0	12	0	0	0	0	0	0	0	0	11	20	0	0	0	0	17	7	4	3	0	0
0	0	21	17	6	0	0	0	19	0	3	0	0	0	0	0	20	4	0	0	0	0	0	0	0	0	0	23	0	12	0	0	0	0	0	0	0	0	11	20	0	0	0	0	17	7	4	3	0	0
0	0	21	17	6	0	0	0	19	0	3	0	0	0	0	0	20	4	0	0	0	0	0	0	0	0	0	23	0	12	0	0	0	0	0	0	0	0	11	20	0	0	0	0	17	7	4	3	0	0
0	0	21	17	6	0	0	0	19	0	3	0	0	0	0	0	20	4	0	0	0	0	0	0	0	0	0	23	0	12	0	0	0	0	0	0	0	0	11	20	0	0	0	0	17	7	4	3	0	0
0	0	21	17	6	0	0	0	19	0	3	0	0	0	0	0	20	4	0	0	0	0	0	0	0	0	0	23	0	12	0	0	0	0	0	0	0	0	11	20	0	0	0	0	0	7	4	3	0	0
0	0	21	17	6	0	0	0	19	0	3	0	0	0	0	0	20	4	0	0	0	0	17	0	0	0	0	23	0	12	0	0	0	0	0	0	0	0	11	20	0	0	0	0	0	7	4	3	0	0
0	0	21	17	6	0	0	0	19	0	3	0	0	0	0	0	20	4	0	0	0	0	17	0	0	0	0	23	0	12	0	0	0	0	0	0	0	0	11	20	0	0	0	0	0	7	4	3	0	0
0	0	21	17	6	0	0	0	19	0	3	0	0	0	0	0	20	4	0	0	0	0	17	0	0	0	0	23	0	12	0	0	0	0	0	0	0	0	11	20	0	0	0	0	0	7	4	3	0	0
0	0	21	17	6	0	0	0	19	0	3	0	0	0	0	0	20	4	0	0	0	0	17	0	0	0	0	23	0	12	0	0	0	0	0	0	0	0	11	20	0	0	0	0	0	7	4	3	0	0
0	0	21	17	6	0	0	0	19	0	3	0	0	0	0	0	20	4	0	0	0	0	17	0	0	0	0	23	0	12	0	0	0	0	0	0	0	0	11	20	0	0	0	0	0	7	4	3	0	0
0	0	21	17	6	0	0	0	19	0	3	0	0	0	0	0	20	4	0	0	0	0	17	0	0	0	0	23	0	12	0	0	0	0	0	0	0	0	11	20	0	0	0	0	0	7	4	3	0	0
0	0	21	17	6	0	0	0	19	0	3	0	0	0	0	0	20	4	0	0	0	0	17	0	0	0	0	23	0	12	0	0	0	0	0	0	0	0	11	20	0	0	0	0	0	7	4	3	0	0
0	0	21	17	6	0	0	0	19	0	3	0	0	0	0	0	20	4	0	0	0	0	17	0	0	0	0	23	0	12	0	0	0	0	0	0	0	0	11	20	0	0	0	0	0	7	4	3	0	0
0	0	21	17	6	0	0	0	19	0	3	0	0	0	0	0	20	4	0	0	0	0	17	0	0	0	0	23	0	12	0	0	0	0	0	0	0	0	11	20	0	0	0	0	0	7	4	3	0	0
0	0	21	17	6	0	0	0	19	0	3	0	0	0	0	0	20	4	0	0	0	0	17	0	0	0	0	23	0	12	0	0	0	0	0	0	0	0	11	20	0	0	0	0	0	7	4	3	0	0
0	0	21	17	6	0	0	0	19	0	3	0	0	0	0	0	20	4	0	0	0	0	17	0	0	0	15	23	0	12	0	0	0	0	0	0	0	0	11	20	0	0	0	0	0	7	4	3	0	0
0	0	21	17	6	0	0	0	19	0	3	0	0	0	0	0	20	4	0	0	0	0	17	0	0	0	15	23	0	12	0	0	0	0	0	0	0	0	11	20	0	0	0	0	0	7	4	3	0	0
0	0	21	17	6	0	0	0	19	0	3	0	0	0	0	0	20	4	0	0	0	0	17	0	0	0	15	23	0	12	0	0	0	0	0	0	0	0	11	20	0	0	0	0	0	7	4	3	0	0
0	0	21	17	6	0	0	0	19	0	3	0	0	0	0	0	20	4	0	0	0	0	17	0	0	0	15	23	0	12	0	0	0	0	0	0	0	0	11	20	0	0	0	0	0	7	4	3	0	0
0	0	21	17	6	0	0	0	19	0	3	0	0	0	0	0	20	4	0	0	0	0	17	0	0	0	15	23	0	12	0	0	0	0	0	0	0	0	11	20	0	0	0	0	0	7	4	3	0	0
0	0	21	17	6	0	0	0	19	0	3	0	0	0	0	0	20	4	0	0	0	0	17	0	0	0	15	23	0	12	0	0	0	0	0	0	0	0	11	20	0	0	0	0	0	7	4	3	0	0
0	0	21	17	6	0	0	0	19	0	3	0	0	0	0	0	20	4	0	0	0	0	17	0	0	0	15	23	0	12	0	0	0	0	0	0	0	0	0	20	0	0	0	0	0	7	4	3	0	0
0	0	21	17	6	0	0	0	19	0	3	0	0	0	0	0	20	4	0	0	0	0	17	0	0	0	15	23	0	12	0	0	0	0	0	0	0	0	0	20	0	0	0	0	0	7	4	3	0	0
0	0	21	17	6	0	0	0	19	0	3	0	0	0	0	0	20	4	0	0	0	0	17	0	0	0	15	23	0	12	0	0	0	0	0	0	0	0	0	20	0	0	0	0	0	7	4	3	0	0
0	0	21	17	6	0	0	0	19	0	3	0	0	0	0	0	20	4	0	0	0	0	17	0	0	0	15	23	0	12	0	0	0	0	0	0	0	0	0	20	0	0	0	0	0	7	4	3	0	0
0	0	21	17	6	0	0	0	19	0	3	0	0	0	0	0	20	4	0	0	0	0	17	0	0	0	15	23	0	12	0	0	0	0	0	0	0	0	0	20	0	0	0	0	0	7	4	3	0	0
0	0	21	17	6	0	19	0	19	0	3	0	0	0	0	0	20	4	0	0	0	0	17	0	0	0	15	23	0	12	0	0	0	0	0	0	0	0	0	20	0	0	0	0	0	7	4	3	0	0
0	0	21	17	6	0	19	0	19	0	3	0	0	0	0	0	20	4	0	0	0	0	17	0	0	0	15	23	0	12	0	0	0	0	0	0	0	0	0	20	0	0	0	0	0	7	4	3	0	0
0	0	21	17	6	0	19	0	19	0	3	0	0	0	0	0	20	4	0	0	0	0	17	0	0	0	15	23	0	12	0	0	0	0	0	0	0	0	0	20	0	0	0	0	0	7	4	3	0	0
0	0	21	17	6	0	19	0	19	0	3	0	0	0	0	0	20	4	0	0	0	0	17	0	0	0	15	23	0	12	0	0	0	0	0	0	0	0	0	20	0	0	0	0	0	7	4	3	0	0
0	0	21	17	6	0	19	0	19	0	3	0	0	0	0	0	20	4	0	0	0	0	17	0	0	0	15	23	0	12	0	0	0	0	0	0	0	0	0	20	0	0	0	0	0	7	4	3	0	0
0	0	21	17	6	0	19	0	19	0	3	0	0	0	0	0	20	4	0	0	0	0	17	0	0	0	15	23	0	12	0	0	0	0	0	0	0	0	0	20	0	0	0	0	0	7	4	3	0	0
0	0	21	17	6	0	19	0	19	0	3	0	0	0	0	0	20	4	0	0	0	0	17	0	0	0	15	23	0	12	0	0	0	0	0	0	0	0	0	20	0	0	0	0	0	7	4	3	0	0
0	0	21	17	6	0	19	0	19	0	3	0	0	0	0	0	20	4	0	0	0	0	17	0	0	0	15	23	0	12	0	0	0	0	0	0	0	0	0	20	0	0	0	0	0	7	4	3	0	0
0	0	21	17	6	0	19	0	19	0	3	0	0	0	0	0	20	4	0	0	0	0	17	0	0	0	15	23	0	12	0	0	0	0	0	0	0	0	0	20	0	0	0	0	0	7	4	3	0	0
0	0	21	17	6	0	19	0	19	0	3	0	0	0	0	0	20	4	0	0	0	0	17	0	0	0	15	23	0	12	0	0	0	0	0	0	0	0	0	20	0	0	0	0	0	7	4	3	0	0
0	0	21	17	6	0	19	0	19	0	3	0	0	0	0	0	20	4	0	0	0	0	17	0	0	0	15	23	0	12	0	0	0	0	0	0	0	0	0	20	0	0	0	0	0	7	4	3	0	0
0	0	21	17	6	0	19	0	19	0	3	0	0	0	0	0	20	4	0	0	0	0	17	0	0	0	15	23	0	12	0	0	0	0	0	0	0	0	0	20	0	0	0	0	0	7	4	3	0	0
0	0	21	17	6	0	19	0	19	0	3	0	0	0	0	0	20	4	0	0	0	0	17	0	0	0	15	23	0	12	0	0	0	0	0	0	0	0	0	20	0	0	0	0	0	7	4	3	0	0
0	0	21	17	6	0	19	0	19	0	3	0	0	0	0	0	20	4	0	0	0	0	17	0	0	0	15	23	0	12	0	0	0	0	0	0	0	0	0	20	0	0	0	0	0	7	4	3	0	0
0	0	21	17	6	0	19	0	19	0	3	0	0	0	0	0	20	4	0	0	0	0	17	0	0	0	15	23	0	12	0	0	0	0	0	0	0	0	0	20	0	0	0	0	0	7	4	3	0	0
0	0	21	17	6	0	19	0	19	0	3	0	0	0	0	0	20	4	0	0	0	0	17	0	0	0	15	23	0	12	0	0	0	0	0	0	0	0	0	20	0	0	0	0	0	7	4	3	0	0
0	0	21	17	6	0	19	0	19	0	3	0	0	0	0	0	20	4	0	0	0	0	17	0	0	0	15	23	0	12	0	0	0	0	0	0	0	0	0	20	0	0	0	0	0	7	4	3	0	0
0	0	21	17	6	0	19	0	19	0	3	0	0	0	0	0	20	4	0	0	0	0	17	0	0	0	15	23	0	12	0	0	0	0	0	0	0	0	0	20	0	0	0	0	0	7	4	3	0	0
0	0	21	17	6	0	19	0	19	0	3	0	0	0	0	0	20	4	0	0	0	0	17	0	0	0	15	23	0	12	0	0	0	0	0	0	0	0	0	20	0	0	0	0	0	7	4	3	0	0
0	0	21	17	6	0	19	0	19	0	3	0	0	0	0	0	20	4	0	0	0	0	17	0	0	0	15	23	0	12	0	0	0	0	0	0	0	0	0	20	0	0	0	0	0	7	4	3	0	0
0	0	21	17	6	0	19	0	0	0	3	0	0	0	0	0	20	4	0	0	0	0	17	0	0	0	15	23	0	12	0	0	0	0	0	0	0	0	0	20	0	0	0	0	0	7	4	3	0	0
0	0	21	17	6	0	19	0	0	0	3	0	0	0	0	0	20	4	0	0	0	0	17	0	0	0	15	23	0	12	0	0	0	0	0	0	0	0	0	20	0	0	0	0	0	7	4	3	0	0
0	0	21	17	6	0	19	0	0	0	3	0	0	0	0	0	20	4	0	0	0	0	17	0	0	0	15	23	0	12	0	0	0	0	0	0	0	0	0	20	0	0	0	0	0	7	4	3	0	0
0	0	21	17	6	0	19	0	0	0	3	0	0	0	0	0	20	4	0	0	0	0	17	0	0	0	15	23	0	12	0	0	0	0	0	0	0	0	0	20	0	0	0	0	0	7	4	3	0	0
0	0	21	17	6	0	19	0	0	0	3	0	0	0	0	0	20	4	0	0	0	0	17	0	0	0	15	23	0	12	0	0	0	0	0	0	0	0	0	20	0	0	0	0	0	7	4	3	0	0
0	0	21	17	0	0	19	0	0	0	3	0	0	0	0	0	20	4	0	0	0	0	17	0	0	0	15	23	0	12	0	0	0	0	0	0	0	0	0	20	0	0	0	0	0	7	4	3	0	0
0	0	21	17	0	0	19	0	0	0	3	0	0	0	0	0	20	4	0	0	0	0	17	0	0	0	15	23	0	12	0	0	0	0	0	0	0	0	0	20	0	0	0	0	0	7	4	3	0	0
0	0	21	17	0	0	19	0	0	0	3	0	0	0	0	0	20	4	0	0	0	0	17	0	0	0	15	23	0	12	0	0	0	0	0	0	0	0	0	20	0	0	0	0	0	7	4	3	0	0
0	0	21	17	0	0	19	0	0	0	3	0	0	0	0	0	20	0	0	0	0	0	17	0	0	0	15	23	0	12	0	0	0	0	0	0	0	0	0	20	0	0	0	0	0	7	4	3	0	0
0	0	21	17	0	0	19	0	0	0	3	0	0	0	0	0	20	0	0	0	0	0	17	0	0	0	15	23	0	12	0	0	0	0	0	0	0	0	0	20	0	0	0	0	0	7	4	3	0	0
0	0	21	17	0	0	19	0	0	0	3	0	0	0	0	0	20	0	0	0	0	0	17	0	0	0	15	23	0	12	0	0	0	0	0	0	0	0	0	20	0	0	0	0	0	7	4	3	0	0
0	0	21	17	0	0	19	0	0	0	3	0	0	0	0	0	20	0	0	0	0	0	17	0	0	0	15	23	0	12	0	0	0	0	0	0	0	0	0	20	0	0	0	0	0	7	4	3	0	0
0	0	21	17	0	0	19	0	0	0	3	0	0	0	0	0	20	0	0	0	0	0	17	0	0	0	15	23	0	12	0	0	0	0	0	0	0	0	0	20	0	0	0	0	0	7	4	3	0	0
0	0	21	17	0	0	19	0	0	0	3	0	0	0	0	0	20	0	0	0	0	0	17	0	0	0	15	23	0	12	0	0	0	0	0	0	0	0	0	20	0	0	0	0	0	7	4	3	0	0
0	0	21	17	0	0	19	0	0	0	3	0	0	0	0	0	20	0	0	0	0	0	17	0	0	0	15	23	0	12	0	23	0	0	0	0	0	0	0	20	0	0	0	0	0	7	4	3	0	0
0	0	21	17	0	0	19	0	0	0	3	0	0	0	0	0	20	0	0	0	0	0	17	0	0	0	15	23	0	12	0	23	0	0	0	0	0	0	0	20	0	0	0	0	0	7	4	3	0	0
0	0	21	17	0	0	19	0	0	0	3	0	0	0	0	0	20	0	0	0	0	0	17	0	0	0	15	23	0	12	0	23	0	0	0	0	0	0	0	20	0	0	0	0	0	7	4	3	0	0
0	0	21	17	0	0	19	0	0	0	3	0	0	0	0	0	20	0	0	0	0	0	17	0	0	0	15	23	0	12	0	23	0	0	0	0	0	0	0	20	0	0	0	10	0	7	4	3	0	0
0	0	21	17	0	0	19	0	0	0	3	24	0	0	0	0	20	0	0	0	0	0	17	0	0	0	15	23	0	12	0	23	0	0	0	0	0	0	0	20	0	0	0	10	0	7	4	3	0	0
0	0	21	17	0	0	19	0	0	0	3	24	0	0	0	0	20	0	0	0	0	0	17	0	0	0	15	23	0	12	0	23	0	0	0	0	0	0	0	20	0	0	0	10	0	7	4	3	0	0
0	0	21	17	0	0	19	0	0	0	3	24	0	0	0	0	20	0	0	0	0	0	17	0	0	0	15	23	0	12	0	23	0	0	0	0	0	0	0	20	0	0	0	10	0	7	4	3	0	0
0	0	21	17	0	0	19	0	0	0	3	24	0	0	0	0	20	0	0	0	0	0	17	0	0	0	15	23	0	12	0	23	0	0	0	0	0	0	0	20	0	0	0	10	0	7	4	3	0	0
0	0	21	17	0	0	19	0	0	0	3	24	0	0	0	0	20	0	0	0	0	0	17	0	0	0	15	23	0	12	0	23	0	0	0	0	0	0	0	20	0	0	0	10	0	7	4	3	0	0
0	0	21	17	0	0	19	0	0	0	3	24	0	0	0	0	20	0	0	0	0	0	17	0	0	0	15	23	0	12	0	23	0	0	0	0	0	0	0	20	0	0	0	10	0	7	4	3	0	0
0	0	21	17	0	0	19	0	0	0	3	24	0	0	0	0	20	0	0	0	0	0	17	0	0	0	15	23	0	12	0	23	0	0	0	0	0	0	0	20	0	0	0	10	0	7	4	3	0	0
0	0	21	17	0	0	19	0	0	0	3	24	0	0	0	0	20	0	0	0	0	0	17	0	0	0	15	23	0	12	0	23	0	0	0	0	0	0	0	20	0	0	0	10	0	0	4	3	0	0
0	0	21	17	0	0	19	0	0	0	3	24	0	0	0	0	20	0	0	0	0	0	17	0	0	0	15	23	0	12	0	23	0	0	0	0	0	0	0	20	0	0	0	10	0	0	4	3	0	0
0	0	21	17	0	0	19	0	0	0	3	24	0	0	0	0	20	0	0	0	0	0	17	0	0	0	15	23	0	12	0	23	0	0	0	0	0	0	0	20	0	0	0	10	0	0	4	3	0	0
0	0	21	17	0	0	19	0	0	0	3	24	0	0	0	0	20	0	3	0	0	0	17	0	0	0	15	23	0	12	0	23	0	0	0	0	0	0	0	20	0	0	0	10	0	0	4	3	0	0
0	0	21	17	0	0	19	0	0	0	3	24	0	0	0	0	20	0	3	0	0	0	17	0	0	0	15	23	0	12	0	23	0	0	0	0	0	0	0	20	0	0	0	10	0	0	4	3	0	0
0	0	21	17	0	0	19	0	0	0	3	24	0	0	0	0	20	0	3	0	0	0	17	0	0	0	15	23	0	12	0	23	0	0	0	0	0	0	0	20	0	0	0	10	0	0	4	3	0	0
0	0	21	17	0	0	19	0	0	0	3	24	0	0	0	0	20	0	3	0	0	0	17	0	0	0	15	23	0	12	0	23	0	0	0	0	0	0	0	20	0	0	0	10	0	0	4	0	0	0
0	0	21	17	0	0	19	0	0	0	3	24	0	0	0	0	20	0	3	0	0	0	17	0	0	0	15	23	0	12	0	23	0	0	0	0	0	0	0	20	0	0	0	10	0	0	4	0	0	0
0	0	21	17	0	0	19	0	0	0	3	24	0	0	0	0	20	0	3	0	0	0	17	0	0	0	15	23	0	12	0	23	0	0	0	0	0	0	0	20	0	0	0	10	0	0	4	0	0	0
0	0	21	17	0	0	19	0	0	0	3	24	0	0	0	0	20	0	3	0	0	0	17	0	0	0	15	23	0	12	0	23	0	0	0	0	0	0	0	20	0	0	0	10	0	0	4	0	0	0
0	0	21	17	0	0	19	0	0	0	3	24	0	0	0	0	20	0	3	0	0	0	17	0	0	0	15	23	0	12	0	23	0	0	0	0	0	0	0	20	0	0	0	10	0	0	4	0	0	0
0	0	21	17	0	0	19	0	0	0	3	24	0	0	0	0	20	0	3	0	0	0	17	0	0	0	15	23	0	12	0	23	0	0	0	0	0	0	0	20	25	0	0	10	0	0	4	0	0	0
0	0	21	17	0	0	19	0	0	0	3	24	0	0	0	0	20	0	3	0	0	0	17	0	0	0	15	23	0	12	0	23	0	0	0	0	0	0	0	20	25	0	0	10	0	0	4	0	0	0
0	0	21	17	0	0	19	0	0	0	3	24	0	0	0	0	20	0	3	0	0	0	17	0	0	0	15	23	0	12	0	23	0	0	0	0	0	0	0	20	25	0	0	10	0	0	4	0	0	0
0	0	21	17	0	0	19	0	0	0	3	24	0	0	0	0	20	0	3	0	0	0	17	0	0	0	15	23	0	0	0	23	0	0	0	0	0	0	0	20	25	0	0	10	0	0	4	0	0	0
0	0	21	17	0	0	19	0	0	0	3	24	0	0	0	0	20	0	3	0	0	0	17	0	0	0	15	23	0	0	0	23	0	0	0	0	0	0	0	20	25	0	0	10	0	0	4	0	0	0
0	0	21	17	0	0	19	0	0	0	3	24	0	0	0	0	20	0	3	0	0	0	17	0	0	0	15	23	0	0	0	23	0	0	0	0	0	0	0	20	25	0	0	10	0	0	4	0	0	0
0	0	21	17	0	0	19	0	0	0	3	24	0	0	0	0	20	0	3	0	0	0	17	0	0	0	15	23	0	0	0	23	0	0	0	0	0	0	0	20	25	0	0	10	0	0	4	0	0	0
0	0	21	0	0	0	19	0	0	0	3	24	0	0	0	0	20	0	3	0	0	0	17	0	0	0	15	23	0	0	0	23	0	0	0	0	0	0	0	20	25	0	0	10	0	0	4	0	0	0
0	0	21	0	0	0	19	0	0	0	3	24	0	0	0	0	20	0	3	0	0	0	17	0	0	0	15	23	0	0	0	23	0	0	0	0	0	0	0	20	25	0	0	10	0	0	4	0	0	0
0	0	21	0	0	0	19	0	0	0	3	24	0	0	0	0	20	0	3	0	0	0	17	0	0	0	15	23	0	0	0	23	0	0	0	0	0	0	0	20	25	0	0	10	0	0	4	0	0	0
0	0	21	0	0	0	19	0	0	0	3	24	0	0	0	0	0	0	3	0	0	0	17	0	0	0	15	23	0	0	0	23	0	0	0	0	0	0	0	20	25	0	0	10	0	0	4	0	0	0
0	0	21	0	0	0	19	0	0	0	3	24	0	0	0	0	0	0	3	0	0	0	17	0	0	0	15	23	0	0	0	23	0	0	0	0	0	0	0	20	25	0	0	10	0	0	4	0	0	0
0	0	21	0	0	0	19	0	0	0	3	24	0	0	0	0	0	0	3	0	0	0	17	0	0	0	15	23	0	0	0	23	0	0	0	0	0	0	0	20	25	0	0	10	0	0	4	0	0	0
0	0	21	0	0	0	19	0	0	0	3	24	0	0	0	0	0	0	3	0	0	0	17	0	0	0	15	23	0	0	0	23	0	0	0	0	0	0	0	20	25	0	0	10	0	0	4	0	0	0
0	0	21	0	0	0	19	0	0	0	3	24	0	0	0	0	0	0	3	0	0	0	17	0	0	0	15	23	0	0	0	23	0	0	0	0	0	0	0	20	25	0	0	10	0	0	0	0	0	0
0	0	21	0	0	0	19	0	0	0	3	24	0	0	0	0	0	0	3	0	0	0	17	0	0	0	15	23	0	0	0	23	0	0	0	0	0	0	0	20	25	0	0	10	0	0	0	0	0	0
0	0	21	0	0	0	19	0	0	0	3	24	0	0	0	0	0	0	3	0	0	0	0	0	0	0	15	23	0	0	0	23	0	0	22	0	0	0	0	20	25	0	0	10	0	0	0	0	0	0
0	0	21	0	0	0	19	0	0	0	3	24	0	0	0	0	0	0	3	0	0	0	0	0	0	0	15	23	0	0	0	23	0	0	22	0	0	0	0	20	25	0	0	10	0	0	0	0	0	0
0	0	21	0	0	0	19	0	0	0	3	24	0	0	0	0	0	0	3	0	0	0	0	0	0	0	15	23	0	0	0	23	0	0	22	0	0	0	0	20	25	0	0	10	0	0	0	0	0	0
0	0	21	0	0	0	19	0	0	0	3	24	0	0	0	0	0	0	3	0	0	0	0	0	0	0	15	23	0	0	0	23	0	0	22	0	0	0	0	20	25	0	0	10	0	0	0	0	0	0
0	0	21	0	0	0	19	0	0	0	3	24	0	0	0	0	0	0	3	0	0	0	0	0	0	0	15	23	0	0	0	23	0	0	22	0	0	0	0	20	25	0	0	10	0	0	0	0	0	0
0	0	21	0	0	0	19	0	0	0	3	24	0	0	0	0	0	0	3	0	0	0	0	0	0	0	15	23	0	0	0	23	0	0	22	0	0	0	0	20	25	0	0	10	0	0	0	0	0	0
0	0	21	0	0	0	19	0	0	0	3	24	0	0	0	0	0	0	3	0	0	0	0	0	0	0	15	23	0	0	0	23	0	0	22	0	0	0	0	20	25	0	0	10	0	0	0	0	0	0
0	0	21	0	0	0	19	0	0	0	3	24	0	0	0	0	0	0	3	0	0	0	0	0	0	0	15	23	0	0	0	23	0	0	22	0	0	0	0	20	25	0	0	10	0	0	0	0	0	0
0	0	21	0	0	0	19	0	0	0	3	24	0	0	0	0	0	0	3	0	0	0	0	0	0	0	15	23	0	0	0	23	0	0	22	0	0	0	0	20	25	0	0	10	0	0	0	0	0	0
0	0	21	0	0	0	19	0	0	0	3	24	0	0	0	0	0	0	3	0	0	0	0	0	0	0	15	23	0	0	0	23	0	0	22	0	0	0	0	20	25	0	0	10	0	0	0	0	0	0
0	0	21	0	0	0	19	0	0	0	3	24	0	0	0	0	0	0	3	0	0	0	0	0	0	0	15	23	0	0	0	23	0	0	22	0	0	0	0	20	25	0	0	10	0	0	0	0	0	0
0	0	21	0	0	0	19	0	0	0	0	24	0	0	20	0	0	0	3	0	0	0	0	0	0	0	15	23	0	0	0	23	0	0	22	0	0	0	0	20	25	0	0	10	0	0	0	0	0	0
0	0	21	0	0	0	19	0	0	0	0	24	0	0	20	0	0	0	3	0	0	0	0	0	0	0	15	23	0	0	0	23	0	0	22	0	0	0	0	20	25	0	0	10	0	0	0	0	0	0
0	0	21	0	0	0	19	0	0	0	0	24	0	0	20	0	0	0	3	0	0	0	0	0	0	0	15	23	0	0	0	23	0	0	22	0	0	0	0	20	25	0	0	10	0	0	0	0	0	0
0	0	21	0	0	0	19	0	0	0	0	24	0	0	20	0	0	0	3	0	0	0	0	0	0	0	15	23	0	0	0	23	0	0	22	0	0	0	0	20	25	0	0	10	0	0	0	0	0	0
0	0	21	0	0	0	19	0	0	0	0	24	0	0	20	0	0	0	3	0	0	0	0	0	0	0	15	23	0	0	0	23	0	0	22	0	0	0	0	20	25	0	0	10	0	0	0	0	0	0
0	0	21	0	0	0	19	0	0	0	0	24	0	0	20	0	0	0	3	0	0	0	0	0	0	0	15	23	0	0	0	23	0	0	22	0	0	0	0	20	25	0	0	10	0	0	0	0	0	0
0	0	21	0	0	0	19	0	0	0	0	24	0	0	20	0	0	0	3	0	0	0	0	0	0	0	15	23	0	0	0	23	0	0	22	0	0	0	0	20	25	0	0	10	0	0	0	0	0	0
0	0	21	0	0	0	19	0	0	0	0	24	0	0	20	0	0	0	3	0	0	0	0	0	0	0	15	23	0	0	0	23	0	0	22	0	0	0	0	20	25	0	0	10	0	0	0	0	0	0
0	0	21	0	0	0	19	0	0	0	0	24	0	0	20	0	0	0	3	0	0	0	0	0	0	0	15	23	0	0	0	23	0	0	22	0	0	0	0	20	25	0	0	10	0	0	0	0	0	0
0	0	21	0	0	0	19	0	0	0	0	24	0	0	20	0	0	0	3	0	0	0	0	0	0	0	15	23	0	0	0	23	0	0	22	0	0	0	0	20	25	0	0	10	0	0	0	0	0	0
0	0	21	0	0	0	19	0	0	0	0	24	0	0	20	0	0	0	3	0	0	0	0	0	0	0	15	23	0	0	0	23	0	0	22	0	0	0	0	20	25	0	0	10	0	0	0	0	0	0
0	0	21	0	0	0	19	0	0	0	0	24	0	0	20	0	0	0	3	0	0	0	0	0	0	0	15	23	0	0	0	23	0	0	22	0	0	0	0	20	25	0	0	10	0	0	0	0	0	0
0	0	21	0	0	0	19	0	0	0	0	24	0	0	20	0	0	0	3	0	0	0	0	0	0	0	15	23	0	0	0	23	0	0	22	0	0	0	0	20	25	0	0	10	0	0	0	0	0	0
0	0	21	0	0	0	19	0	0	0	0	24	0	0	20	0	0	0	3	0	0	0	0	17	0	0	15	23	0	0	0	23	0	0	22	0	0	0	0	20	25	0	0	10	0	0	0	0	0	0
0	0	21	0	0	0	19	0	0	0	0	24	0	9	20	0	0	0	3	0	0	0	0	17	0	0	15	23	0	0	0	23	0	0	22	0	0	0	0	20	25	0	0	10	0	0	0	0	0	0
0	0	21	0	0	0	19	0	0	0	0	24	0	9	20	0	0	0	3	0	0	0	0	17	0	0	15	23	0	0	0	23	0	0	22	0	0	0	0	20	25	0	0	10	0	0	0	0	0	0
0	0	21	0	0	0	19	0	0	0	0	24	0	9	20	0	0	0	3	0	0	0	0	17	0	0	15	23	0	0	0	23	0	0	22	0	0	0	0	20	25	0	0	10	0	0	0	0	0	0
0	0	21	0	0	0	19	0	0	0	0	24	0	9	20	0	0	0	3	0	0	0	0	17	0	0	15	23	0	0	0	23	0	0	22	0	0	0	0	20	25	0	0	10	0	0	0	0	0	0
0	0	21	0	0	0	19	0	0	0	0	24	5	9	20	0	0	0	3	0	0	0	0	17	0	0	15	23	0	0	0	23	0	0	22	0	0	0	0	20	25	0	0	10	0	0	0	0	0	0
0	0	21	0	0	0	19	0	0	0	0	24	5	9	20	0	0	0	3	0	0	0	0	17	0	0	15	23	0	0	0	23	0	0	22	4	0	0	0	20	25	0	0	10	0	0	0	0	0	0
0	0	21	0	0	6	19	0	0	0	0	24	5	9	20	0	0	0	3	0	0	0	0	17	0	0	0	23	0	0	0	23	0	0	22	4	0	0	0	20	25	0	0	10	0	0	0	0	0	0
0	0	21	0	0	6	19	0	0	0	0	24	5	9	20	0	0	0	3	0	0	0	0	17	0	0	0	23	0	0	0	23	0	0	22	4	0	0	0	20	25	0	0	10	0	0	0	0	0	0
0	0	0	0	0	6	19	0	0	0	0	24	5	9	20	0	0	0	3	0	0	0	0	17	0	0	0	23	0	0	0	23	0	0	22	4	0	0	0	20	25	0	0	10	0	0	0	0	0	0
0	0	0	0	0	6	19	0	0	0	0	24	5	9	20	0	0	0	3	0	0	0	0	17	0	0	0	23	0	0	0	23	0	0	22	4	0	0	0	0	25	0	0	10	0	0	0	0	0	0
0	0	0	0	0	6	19	0	0	0	0	24	5	9	20	0	0	0	3	0	0	0	0	17	0	0	0	23	0	0	0	23	0	0	22	4	0	0	0	0	25	0	0	10	0	0	0	0	0	0
0	0	0	0	0	6	19	0	0	0	0	24	5	9	20	0	0	0	3	0	0	0	0	17	0	0	0	0	0	0	0	23	0	0	22	4	0	0	0	0	25	0	0	10	0	0	0	0	0	0
0	0	0	0	0	6	19	0	0	0	0	24	5	9	20	0	0	0	3	0	0	0	0	17	0	0	0	0	0	0	0	23	0	0	22	4	0	0	0	0	25	0	0	10	0	0	0	0	0	0
0	0	0	0	0	6	19	0	0	0	0	24	5	9	20	0	0	0	3	0	0	0	0	17	0	0	0	0	0	0	0	23	0	0	22	4	0	0	0	0	25	0	0	10	0	0	0	0	0	0
0	0	0	0	0	6	19	0	0	0	0	24	5	9	20	0	0	0	3	0	0	0	0	17	0	0	0	0	0	0	0	23	0	0	22	4	0	0	0	0	25	0	0	10	0	0	0	0	0	0
0	0	0	0	0	6	19	0	0	0	0	24	5	9	20	0	0	0	3	0	0	0	0	17	0	0	0	0	0	0	0	23	0	0	22	4	0	0	0	0	25	0	0	10	0	0	0	0	12	0
0	0	0	0	0	6	19	0	0	0	0	24	5	9	20	0	0	0	3	0	0	0	0	17	0	0	0	0	0	0	0	23	0	0	22	4	0	0	0	0	25	0	0	10	0	0	0	0	12	0
0	0	0	0	0	6	19	0	0	0	0	24	5	9	20	0	0	0	3	0	0	0	0	17	0	0	0	0	0	0	0	23	0	0	22	4	0	1	0	0	25	0	0	10	0	0	0	0	12	0
0	0	0	0	0	6	19	0	0	0	0	24	5	9	20	0	0	0	3	0	0	0	0	17	0	0	0	0	0	0	0	23	0	0	22	4	0	1	0	0	25	0	0	10	0	0	0	0	12	0
0	0	0	0	0	6	19	0	0	0	0	24	5	9	20	0	0	0	3	0	0	0	0	17	0	0	0	0	0	0	0	23	0	0	22	4	0	1	0	0	25	0	0	10	0	0	0	0	12	0
0	0	0	0	0	6	19	0	0	0	0	24	5	9	20	0	0	0	3	0	0	0	0	17	0	0	0	0	0	0	0	23	0	0	22	4	0	1	0	0	25	0	0	10	0	0	0	0	12	0
0	0	0	0	0	6	19	0	0	0	0	24	5	9	20	0	0	0	3	0	0	0	0	17	0	0	0	0	0	0	0	23	0	0	22	4	0	1	0	0	25	0	0	10	0	0	0	0	12	0
0	0	0	0	0	6	19	0	0	0	0	24	5	9	20	0	0	0	3	0	0	0	0	17	0	0	0	0	0	0	0	23	0	0	22	4	0	1	0	0	25	0	0	10	0	0	0	0	12	0
0	0	0	0	0	6	19	0	0	0	0	24	5	9	20	0	0	0	3	0	0	0	0	17	0	0	0	0	0	0	0	23	0	0	22	4	0	1	0	0	25	0	0	10	0	0	0	0	12	0
0	0	0	0	0	6	19	0	0	0	0	24	5	9	20	0	0	0	3	0	0	0	0	17	0	0	0	0	0	0	0	23	0	0	22	4	0	1	0	0	25	0	0	10	0	0	0	0	12	0
0	0	0	0	0	6	19	0	0	0	0	24	5	9	20	0	0	0	3	0	0	0	0	17	0	0	0	0	0	0	0	23	0	0	22	4	0	1	0	0	25	0	0	10	0	0	0	0	12	0
0	0	0	0	0	6	19	0	0	0	0	24	5	9	20	0	0	0	3	0	0	0	0	17	0	0	0	0	0	0	0	23	0	0	22	4	0	1	0	0	25	0	0	10	0	0	0	0	12	0
0	0	0	0	0	6	19	0	0	0	0	24	5	9	20	0	0	0	3	0	0	0	0	17	0	0	0	0	0	0	0	23	0	0	22	4	0	1	0	0	25	0	0	10	0	0	0	0	12	0
0	0	0	0	0	6	19	0	0	0	0	24	5	9	20	0	0	0	3	0	0	0	0	17	0	0	0	0	0	0	0	23	0	0	22	4	5	1	0	0	25	0	0	10	0	0	0	0	12	0
0	0	0	0	0	6	19	0	0	0	0	24	5	9	20	0	0	0	3	0	0	0	0	17	0	0	0	0	0	0	0	23	0	0	22	4	5	1	0	0	25	0	0	10	0	0	0	0	12	0
0	0	0	0	0	6	19	0	0	0	0	24	5	9	20	0	0	0	3	0	0	0	0	17	0	0	0	0	0	0	0	23	0	0	22	4	5	1	0	0	25	0	0	10	0	0	0	0	12	0
0	0	0	0	0	6	19	0	0	0	0	24	5	9	20	0	0	0	3	0	23	0	0	17	0	0	0	0	0	0	0	23	0	0	22	4	5	1	0	0	25	0	0	10	0	0	0	0	12	0
0	0	0	0	0	6	19	0	0	0	0	24	5	9	20	0	0	0	3	0	23	0	0	17	0	0	0	0	0	0	0	23	0	0	22	4	5	1	0	0	25	0	0	10	0	0	0	0	12	0
0	0	0	0	0	6	19	0	0	0	0	24	5	9	20	0	0	0	3	0	23	0	0	17	0	0	0	0	0	0	0	23	0	0	22	4	5	1	0	0	25	0	0	10	0	0	0	0	12	0
0	0	0	0	0	6	19	0	0	0	0	24	5	9	20	0	0	0	3	0	23	0	0	17	0	0	0	0	0	0	0	23	0	0	22	4	5	1	0	0	25	0	0	10	0	0	0	0	12	0
0	0	0	0	0	6	19	0	0	0	0	24	5	9	20	0	0	0	3	0	23	0	0	17	0	0	0	0	0	0	0	23	0	0	22	4	5	1	0	0	25	0	0	10	0	0	0	0	12	0
0	0	0	0	0	6	19	0	0	0	0	24	5	9	20	0	0	0	3	0	23	0	0	17	0	0	0	0	0	0	0	23	0	0	22	4	5	1	0	0	25	0	4	10	0	0	0	0	12	0
0	0	0	0	0	6	0	0	0	0	0	24	5	9	20	0	0	0	3	0	23	0	0	17	0	0	0	0	0	0	0	23	0	0	22	4	5	1	0	0	25	18	4	10	0	0	0	0	12	0
0	0	0	0	0	6	0	0	0	0	0	24	5	9	20	0	0	0	3	0	23	0	0	17	0	0	0	0	0	0	0	23	0	0	22	4	5	1	0	0	25	18	4	10	0	0	0	0	12	0
0	0	0	0	0	6	0	0	0	0	0	24	5	9	20	0	0	0	3	0	23	0	0	17	0	0	0	0	0	0	0	23	0	0	22	4	5	1	0	0	25	18	4	10	0	0	0	0	12	0
0	0	0	0	0	6	0	0	0	0	0	24	5	9	20	0	0	0	3	0	23	0	0	17	0	0	0	0	0	0	0	23	0	0	22	4	5	1	0	0	25	18	4	10	0	0	0	0	12	0
0	0	0	0	0	6	0	0	0	0	0	24	5	9	20	0	0	0	3	0	23	0	0	17	0	0	0	0	0	0	0	23	0	0	22	4	5	1	0	0	25	18	4	10	0	0	0	0	12	0
0	0	0	0	0	6	0	0	0	0	0	24	5	9	20	0	0	0	3	0	23	0	0	17	0	0	0	0	0	0	0	23	0	0	22	4	5	1	0	0	25	18	4	10	0	0	0	0	12	0
0	0	0	0	0	6	0	0	0	0	0	24	5	9	20	0	0	0	3	0	23	6	0	17	0	0	0	0	0	0	0	23	0	0	22	4	5	1	0	0	25	18	4	10	0	0	0	0	12	0
0	0	0	0	0	6	0	17	0	0	0	24	5	9	20	0	0	0	3	0	23	6	0	17	0	0	0	0	0	0	0	23	0	0	22	4	5	1	0	0	25	18	4	10	0	0	0	0	12	0
0	0	0	0	0	6	0	17	0	0	0	24	5	9	20	0	0	0	3	0	23	6	0	17	0	0	0	0	0	0	0	23	0	0	22	4	5	1	0	0	25	18	4	10	0	0	0	0	12	0
0	0	0	0	0	6	0	17	0	0	0	24	5	9	20	0	0	0	3	0	23	6	0	17	0	0	0	0	0	0	0	23	0	0	22	4	5	1	0	0	25	18	4	10	0	0	0	0	12	0
0	0	0	0	0	6	0	17	0	0	0	24	5	9	20	0	0	0	3	0	23	6	0	17	0	0	0	0	0	0	0	23	0	0	22	4	5	1	0	0	25	18	4	10	0	0	0	0	12	0
0	0	0	0	0	6	0	17	0	0	0	24	5	9	20	0	0	0	3	0	23	6	0	17	0	0	0	0	0	0	0	23	0	0	22	4	5	1	0	0	25	18	4	10	0	0	0	0	12	0
0	0	0	0	0	6	0	17	0	0	0	24	5	9	20	0	0	0	3	0	23	6	0	17	0	0	0	0	0	0	0	23	0	0	22	4	5	1	0	0	25	18	4	10	0	0	0	0	12	0
0	0	0	0	0	6	0	17	0	0	0	0	5	9	20	0	0	0	3	0	23	6	0	17	0	0	0	0	0	0	0	23	0	0	22	4	5	1	0	0	25	18	4	10	0	0	0	0	12	0
0	0	0	0	0	6	0	17	0	0	0	0	5	9	20	0	0	0	3	0	23	6	0	17	0	0	0	0	0	0	0	23	0	0	22	4	5	1	0	0	25	18	4	10	0	0	0	0	12	0
0	0	0	0	0	6	0	17	0	0	0	0	5	9	20	0	0	0	3	0	23	6	0	17	0	0	0	0	0	0	0	23	0	0	22	4	5	1	0	0	25	18	4	10	0	0	0	0	12	0
0	0	0	0	0	6	0	17	0	0	0	0	5	9	20	0	0	0	3	0	23	6	0	17	0	0	0	0	0	0	0	23	0	0	22	4	5	1	0	0	25	18	4	10	0	0	0	0	12	0
0	0	0	0	0	6	0	17	0	0	0	0	5	9	20	0	0	0	3	0	23	6	0	17	0	0	0	0	0	0	0	23	0	0	22	4	5	1	0	0	25	18	4	10	0	0	0	0	12	0
0	0	0	0	0	6	0	17	0	0	0	0	5	9	20	0	0	0	3	0	23	6	0	17	0	0	0	0	0	0	0	23	0	0	22	4	5	1	0	0	25	18	4	10	0	0	0	0	12	0
0	0	0	0	0	6	0	17	0	0	0	0	5	9	20	0	0	0	3	0	23	6	0	17	0	0	0	0	0	0	0	23	0	0	22	4	5	1	0	0	25	18	4	10	0	0	0	0	12	0
0	19	0	0	0	6	0	17	0	0	0	0	5	9	20	0	0	0	3	0	23	6	0	17	0	0	0	0	0	0	0	23	0	0	22	4	5	1	0	0	25	18	4	10	0	0	0	0	12	0
0	19	0	0	0	6	0	17	0	0	0	0	5	9	20	0	0	0	3	0	23	6	0	17	0	0	0	0	0	0	0	23	0	0	22	4	5	1	0	0	25	18	4	10	0	0	0	0	12	0
0	19	0	0	0	6	0	17	0	0	0	0	5	9	20	0	0	0	3	0	23	6	0	17	0	0	0	0	0	0	0	23	0	0	22	4	5	1	0	0	25	18	4	10	0	0	0	0	12	0
0	19	0	0	0	6	0	17	0	0	0	0	5	9	20	0	0	0	3	0	23	6	0	17	0	0	0	0	0	0	0	23	0	0	22	4	5	1	0	0	25	18	4	10	0	0	0	0	12	0
0	19	0	0	0	6	0	17	0	0	0	0	5	9	20	0	0	0	3	0	23	6	0	17	0	0	0	0	0	0	0	23	0	0	22	4	5	1	0	0	25	18	4	10	0	0	0	0	12	0
0	19	0	0	0	6	0	17	0	0	0	0	5	9	20	0	0	0	3	0	23	6	0	17	0	0	0	0	0	0	0	23	0	0	22	4	5	1	0	0	25	18	4	10	0	0	0	0	12	0
0	19	0	0	0	6	0	17	0	0	0	0	5	9	20	0	0	0	3	0	23	6	0	17	0	0	0	0	0	0	0	23	0	0	22	4	5	1	0	0	25	18	4	10	0	0	0	0	12	0
0	19	0	0	0	6	0	17	0	0	0	0	5	9	20	0	0	0	3	0	23	6	0	17	0	0	0	0	0	0	0	23	0	0	22	4	5	1	0	0	25	18	4	10	0	0	0	0	12	0
0	19	0	0	0	6	0	17	0	0	0	0	5	9	20	0	0	0	3	0	23	6	0	17	0	0	0	0	0	0	0	23	0	0	22	4	5	1	0	0	25	18	4	10	0	0	0	0	12	0
0	19	0	0	0	6	0	17	0	0	0	0	5	9	20	0	0	0	3	0	23	6	0	17	0	0	0	0	0	0	0	23	0	0	22	4	5	1	0	0	25	18	4	10	0	0	0	0	12	0
0	19	0	0	0	6	0	17	0	0	0	0	5	9	20	0	0	0	0	0	23	6	0	17	0	0	0	0	0	0	0	23	0	0	22	4	5	1	0	0	25	18	4	10	0	0	0	0	12	0
0	19	0	0	0	6	0	17	0	0	0	0	5	9	20	0	0	0	0	0	23	6	0	17	0	0	0	0	0	0	0	23	0	0	22	4	5	1	0	0	25	18	4	10	0	0	0	0	12	0
0	19	0	0	0	6	0	17	0	0	0	0	5	9	20	0	0	0	0	0	23	6	0	17	0	0	0	0	0	0	19	23	0	0	22	4	5	1	0	0	25	18	4	10	0	0	0	0	12	0
0	19	0	0	0	6	0	17	0	0	0	0	5	9	20	0	0	0	0	0	23	6	0	17	0	0	0	0	0	0	19	23	0	0	22	4	5	1	0	0	25	18	4	10	0	0	0	0	12	0
0	19	0	0	0	6	0	17	0	0	0	0	5	9	20	0	0	0	0	0	23	6	0	17	0	0	0	0	0	0	19	23	0	0	22	4	5	1	0	0	25	18	4	10	0	0	0	0	12	0
0	19	0	0	0	6	0	17	0	0	0	0	5	9	20	0	0	0	0	0	23	6	0	17	0	0	0	0	0	0	19	23	0	0	22	4	5	1	0	0	25	18	4	10	0	0	0	0	12	0
0	19	0	0	0	6	0	17	0	0	0	0	5	9	20	0	0	0	0	0	23	6	0	17	0	0	0	0	0	0	19	23	0	0	22	4	5	1	0	0	25	18	4	10	0	0	0	0	12	0
0	19	0	0	0	6	0	17	0	0	0	0	5	9	20	0	0	0	0	0	23	6	0	17	0	0	0	0	0	0	19	23	0	0	22	4	5	1	0	0	25	18	4	10	0	0	0	0	12	0
0	19	0	0	0	6	0	17	0	0	0	0	5	9	20	0	0	0	0	0	23	6	0	17	0	0	0	0	0	0	19	23	0	0	22	4	5	1	0	0	25	18	4	10	0	0	0	0	12	13
0	19	0	0	0	6	0	17	0	0	0	0	5	9	20	0	0	0	0	0	23	6	0	17	0	0	0	0	0	0	19	0	0	23	22	4	5	1	0	0	25	18	4	10	0	0	0	0	12	13
0	19	0	0	0	6	0	17	0	0	0	0	5	9	20	0	0	0	0	0	23	6	0	17	0	0	0	0	0	0	19	0	0	23	22	4	5	1	0	0	25	18	4	10	0	0	0	0	12	13
0	19	0	0	0	6	0	17	0	0	0	0	5	9	20	0	0	0	0	0	23	6	0	17	0	0	0	0	0	0	19	0	0	23	22	4	5	1	0	0	25	18	4	0	0	0	0	0	12	13
0	19	0	0	0	6	0	17	0	0	0	0	5	9	20	0	0	0	0	0	23	6	0	17	0	0	0	0	0	0	19	0	0	23	22	4	5	1	0	0	25	18	4	0	0	0	0	0	12	13
0	19	0	0	0	6	0	17	0	0	0	0	5	9	20	0	0	0	0	0	23	6	0	17	0	0	0	0	0	0	19	0	0	23	22	4	5	1	0	0	25	18	4	0	0	0	0	0	12	13
0	19	0	0	0	6	0	17	0	0	0	0	5	9	20	0	0	0	0	0	23	6	0	17	0	0	0	0	0	0	19	0	0	23	22	4	5	1	0	0	25	18	4	0	0	0	0	0	12	13
0	19	0	0	0	6	0	17	0	0	0	0	5	9	20	0	0	0	0	0	23	6	0	17	0	0	0	0	0	0	19	0	0	23	22	4	5	1	0	0	25	18	4	0	0	0	0	0	12	13
0	19	0	0	0	6	0	17	0	0	0	0	5	9	20	0	0	0	0	0	23	6	0	17	0	0	0	0	0	0	19	0	0	23	22	4	5	1	0	0	25	18	4	0	0	0	0	0	12	13
0	19	0	0	0	6	0	17	0	0	0	0	5	9	20	0	0	0	0	0	23	6	0	17	0	0	0	0	0	0	19	0	0	23	22	4	5	1	0	0	25	18	4	0	0	0	0	0	12	13
0	19	0	0	0	6	0	17	0	0	0	0	5	9	20	0	0	0	0	0	23	6	0	17	0	0	0	0	0	0	19	0	0	23	22	4	5	1	0	0	25	18	4	0	0	0	0	0	12	13
0	19	0	0	0	6	0	17	0	0	0	0	5	9	20	0	0	0	0	0	23	6	0	17	0	0	0	0	0	0	19	0	0	23	22	4	5	1	0	0	25	18	4	0	0	0	0	0	12	13
0	19	0	0	0	6	0	17	0	0	0	0	5	9	20	0	0	0	0	0	23	6	0	17	0	0	0	0	0	0	19	0	0	23	22	4	5	1	0	0	25	18	4	0	0	0	0	0	12	13
0	19	0	0	0	6	0	17	0	0	0	0	5	9	20	0	0	0	0	0	23	6	0	17	0	0	0	0	0	0	19	0	0	23	22	4	5	1	0	0	25	18	4	0	0	0	0	0	12	13
0	19	0	0	0	6	0	17	0	0	0	0	5	9	20	0	0	0	0	0	23	6	0	17	0	0	0	0	0	0	19	0	0	23	22	4	5	1	0	0	25	18	4	0	0	0	0	0	12	13
0	19	0	0	0	6	0	17	0	0	0	0	5	9	20	0	0	0	0	0	23	6	0	17	0	0	0	0	0	0	19	0	10	23	22	4	5	1	0	0	25	18	4	0	0	0	0	0	12	13
0	19	0	0	0	6	0	17	0	0	0	0	5	9	20	0	0	0	0	0	23	6	0	17	0	0	0	0	0	0	19	0	10	23	22	4	5	1	0	0	25	18	4	0	0	0	0	0	12	13
0	19	0	0	0	6	0	17	0	0	0	0	5	9	20	0	0	0	0	0	23	6	0	17	0	0	0	0	0	0	19	0	10	23	22	4	5	1	0	0	25	18	4	0	0	0	0	0	12	13
0	19	0	0	0	6	0	17	0	0	0	0	5	9	20	0	0	0	0	0	23	6	0	17	0	0	0	0	0	0	19	0	10	23	22	4	5	1	0	0	25	18	4	0	0	0	0	0	12	13
0	19	0	0	0	6	0	17	0	0	0	0	5	9	20	0	0	0	0	0	23	6	0	17	0	0	0	0	0	0	19	0	10	23	22	4	5	1	0	0	25	18	4	0	0	0	0	0	12	13
0	19	0	0	0	6	0	17	0	0	0	0	5	9	20	0	0	0	0	0	23	6	0	17	0	0	0	0	0	0	19	0	10	23	22	4	5	1	0	0	25	18	4	0	0	0	0	0	12	13
0	19	0	0	0	6	0	17	0	0	0	0	5	9	20	0	0	0	0	0	23	6	0	17	0	0	0	0	0	0	19	0	10	23	22	4	5	1	0	0	25	18	4	0	0	0	0	0	12	13
0	19	0	0	0	6	0	17	0	0	0	0	5	9	20	0	0	0	0	0	23	6	0	17	0	0	0	0	0	0	19	0	10	23	22	4	5	1	0	0	25	18	4	0	0	0	0	0	12	13
0	19	0	0	0	6	0	17	0	0	0	0	5	9	20	19	0	0	0	0	23	6	0	17	0	0	0	0	0	0	19	0	10	23	22	4	5	1	0	0	25	18	4	0	0	0	0	0	12	13
0	19	0	0	0	6	0	17	0	0	0	0	5	9	20	19	0	0	0	0	23	6	0	17	0	0	0	0	0	0	19	0	10	23	22	4	5	1	0	0	25	18	4	0	0	0	0	0	12	13
0	19	0	0	0	6	0	17	0	0	0	0	5	9	20	19	0	0	0	0	23	6	0	17	0	0	0	0	0	0	19	0	10	23	22	4	5	1	0	0	25	18	4	0	0	0	0	0	12	13
0	19	0	0	0	6	0	17	0	2	0	0	5	9	20	19	0	0	0	0	23	6	0	17	0	0	0	0	0	0	19	0	10	23	22	4	5	1	0	0	25	18	4	0	0	0	0	0	12	13
0	19	0	0	0	6	0	17	0	2	0	0	5	9	20	19	0	0	0	0	23	6	0	17	0	0	0	0	0	0	19	0	10	23	22	4	5	1	0	0	25	18	4	0	0	0	0	0	12	13
0	19	0	0	0	6	0	17	0	2	0	0	5	9	20	19	0	0	0	0	23	6	0	17	0	0	0	0	0	0	19	0	10	23	22	4	5	1	0	0	25	18	4	0	0	0	0	0	12	13
0	19	0	0	0	6	0	17	0	2	0	0	5	9	20	19	0	0	0	0	23	6	0	17	0	0	0	0	0	0	19	0	10	23	22	4	5	1	0	0	25	18	4	0	0	0	0	0	12	13
0	19	0	0	0	6	0	17	0	2	0	0	5	9	20	19	0	0	0	0	23	6	0	17	0	0	0	0	0	0	19	0	10	23	22	4	5	1	0	0	25	18	4	0	0	0	0	0	12	13
0	19	0	0	0	6	0	17	0	2	0	0	5	9	20	19	0	0	0	0	23	6	0	17	0	0	0	0	0	0	19	0	10	23	22	4	5	1	0	0	25	18	4	0	0	0	0	0	12	13
0	19	0	0	0	6	0	17	0	2	0	0	5	9	20	19	0	0	0	0	23	6	0	17	0	0	0	0	0	0	19	0	10	23	22	4	5	1	0	0	25	18	4	0	0	0	0	0	12	13
0	19	0	0	0	6	0	17	0	2	0	0	5	9	20	19	0	0	0	2	23	6	0	17	0	0	0	0	0	0	19	0	10	23	22	4	5	1	0	0	25	18	4	0	0	0	0	0	12	13
0	19	0	0	0	6	0	17	0	2	0	0	5	9	20	19	0	0	0	2	23	6	0	17	0	0	0	0	0	0	19	0	10	23	22	4	5	1	0	0	25	18	4	0	0	0	0	0	12	13
0	19	0	0	0	6	0	17	0	2	0	0	5	9	20	19	0	0	0	2	23	6	0	17	0	0	0	0	0	0	19	0	10	23	22	4	5	1	0	0	25	18	4	0	0	0	0	0	12	13
0	19	0	0	0	6	0	17	0	2	0	0	5	9	20	19	0	0	0	2	23	6	0	17	0	0	0	0	0	0	19	0	10	23	22	4	5	1	0	0	25	18	4	0	0	0	0	0	12	13
0	19	0	0	0	6	0	17	0	2	0	0	5	9	20	19	0	0	0	2	23	6	0	17	0	0	0	0	0	0	19	0	10	23	22	4	5	1	0	0	25	18	4	0	0	0	0	0	12	13
0	19	0	0	0	6	0	17	0	2	0	0	5	9	20	19	0	0	0	2	23	6	0	17	0	0	0	0	0	0	19	0	10	23	22	4	5	1	0	0	0	18	4	0	0	0	0	0	12	13
0	19	0	0	0	6	0	17	0	2	0	0	5	9	20	19	0	0	0	2	23	6	0	17	0	0	0	0	0	0	19	0	10	23	22	4	5	1	0	0	0	18	4	0	0	0	0	0	12	13
0	19	0	0	0	6	0	17	0	2	0	0	5	9	20	19	0	0	0	2	23	6	0	17	0	0	0	0	0	0	19	0	10	23	22	4	5	1	0	0	0	18	4	0	0	0	0	0	12	13
0	19	0	0	0	6	0	17	0	2	0	0	5	9	20	19	0	0	0	2	23	6	0	17	0	0	0	0	0	0	19	0	10	23	22	4	5	1	0	0	0	18	4	0	0	0	0	0	12	13
0	19	0	0	0	0	0	17	0	2	0	0	5	9	20	19	0	0	0	2	23	6	0	17	0	0	0	0	0	0	19	0	10	23	22	4	5	1	0	0	0	18	4	0	0	0	0	0	12	13
0	19	0	0	0	0	0	17	0	2	0	0	5	9	20	19	0	0	0	2	23	6	0	17	0	0	0	0	0	0	19	0	10	23	22	4	5	1	0	0	0	18	4	0	0	0	0	0	12	13
0	19	0	0	0	0	0	17	0	2	0	0	5	9	20	19	0	0	0	2	23	6	0	17	0	0	0	0	0	0	19	0	10	23	22	4	5	1	0	0	0	18	4	0	0	0	0	0	12	13
0	19	0	0	0	0	0	17	0	2	0	0	5	9	20	19	0	0	0	2	23	6	0	17	0	0	0	0	0	0	19	0	10	23	22	4	5	1	0	0	0	18	4	0	0	0	0	0	12	13
0	19	0	0	0	0	0	17	0	2	0	0	5	9	20	19	0	0	0	2	23	6	0	17	0	0	0	0	0	0	19	0	10	23	22	4	5	1	0	0	0	18	4	0	0	0	0	0	12	13
0	19	0	0	0	0	0	17	0	2	0	0	5	9	20	19	0	0	0	2	23	6	0	17	0	0	0	0	0	0	19	0	10	23	22	4	5	1	0	0	0	18	4	0	0	0	0	0	12	13
0	19	0	0	0	0	0	17	0	2	0	0	5	9	20	19	0	0	0	2	23	6	0	17	0	0	0	0	0	0	19	0	10	23	22	4	5	1	0	0	0	18	4	0	0	0	0	0	12	13
0	19	0	0	0	0	0	17	0	2	0	0	5	9	20	19	0	0	0	2	23	6	0	17	0	0	0	0	0	0	19	0	10	23	22	4	5	1	0	0	0	18	4	0	0	0	0	0	12	13
0	19	0	0	0	0	0	17	0	2	0	0	5	9	20	19	0	0	0	2	23	6	0	17	0	0	0	0	0	0	19	0	10	23	22	4	5	1	0	0	0	18	4	0	0	0	0	0	12	13
0	19	0	0	0	0	0	17	0	2	0	0	5	9	20	19	0	0	0	2	23	6	0	17	0	0	0	0	0	0	19	0	10	23	22	4	5	1	0	0	0	18	4	0	0	0	0	0	12	13
0	19	0	0	0	0	0	17	0	2	0	0	5	9	20	19	0	0	0	2	23	6	0	17	0	0	0	0	0	0	19	0	10	23	22	4	5	1	0	0	0	18	4	0	0	0	0	0	12	13
0	19	0	0	0	0	0	17	0	2	0	0	5	9	20	19	0	0	0	2	23	6	0	17	0	0	0	0	0	0	19	0	10	23	22	4	5	1	0	0	0	18	4	0	0	0	0	0	12	13
0	19	0	0	0	0	0	17	0	2	0	0	5	9	20	19	0	0	0	2	23	6	0	17	0	0	0	0	0	0	19	0	10	23	22	4	5	1	0	0	0	18	4	0	0	0	0	0	12	13
0	19	0	0	0	0	0	17	0	2	0	0	5	9	20	19	0	0	0	2	23	6	0	17	0	0	0	0	0	0	19	0	10	23	22	4	5	1	0	0	0	18	4	0	0	0	0	0	12	13
0	19	0	0	0	0	0	17	0	2	0	0	5	9	20	19	0	0	0	2	0	6	0	17	0	0	0	0	15	0	19	0	10	23	0	4	5	1	0	0	0	18	4	0	0	0	0	0	12	13
0	19	0	0	0	0	0	17	0	2	0	0	5	9	20	19	0	0	0	2	0	6	0	17	0	0	0	0	15	0	19	0	10	23	0	4	5	1	0	0	0	18	4	0	0	0	0	0	12	13
0	19	0	0	0	0	0	17	0	2	0	0	5	9	0	19	0	0	0	2	0	6	0	17	0	0	0	0	15	0	19	0	10	23	0	4	5	1	0	0	0	18	4	0	0	0	0	0	0	13
0	19	0	0	0	0	0	17	0	2	0	0	5	9	0	19	0	0	0	2	0	6	0	17	0	0	0	0	15	0	19	0	10	23	0	4	5	1	0	0	0	18	4	0	0	0	0	0	0	13
0	19	0	0	0	0	0	17	0	2	0	0	5	9	0	19	0	0	0	2	0	6	0	17	0	0	0	0	15	0	19	0	10	23	0	4	5	1	0	0	0	18	4	0	0	0	0	0	0	13
0	19	0	0	0	0	0	17	0	2	0	0	5	9	0	19	0	0	0	2	0	6	0	17	0	0	0	0	15	0	19	0	10	23	0	4	5	1	0	0	0	18	4	0	0	0	0	0	0	13
0	19	0	0	0	0	0	17	0	2	0	0	5	9	0	19	0	0	0	2	0	6	0	17	0	0	0	0	15	0	19	0	10	23	0	4	5	1	0	0	0	18	4	0	0	0	0	0	0	13
0	19	0	0	0	0	0	17	0	2	0	0	5	9	0	19	0	0	0	2	0	6	0	17	0	0	0	0	15	0	19	0	10	23	0	4	5	1	0	0	0	18	4	0	0	0	0	0	0	13
0	19	0	0	0	0	0	17	0	2	0	0	5	9	0	19	0	0	0	2	0	6	0	17	0	0	0	0	15	0	19	0	10	23	0	4	5	1	0	0	0	18	4	0	0	0	0	0	0	13
0	19	0	0	0	0	0	17	0	2	0	0	5	9	0	19	0	0	0	2	0	6	0	17	0	0	0	0	15	0	19	0	10	23	0	4	5	1	0	0	0	18	4	0	0	0	0	0	0	13
0	19	0	0	0	0	0	17	0	2	0	0	5	9	0	19	0	0	0	2	0	6	0	17	0	0	0	0	15	0	19	0	10	23	0	4	5	1	0	0	0	18	4	0	0	0	0	0	0	13
0	19	0	0	0	0	0	17	0	2	0	0	5	9	0	19	0	0	0	2	0	6	0	17	0	0	0	0	15	0	19	0	10	23	0	4	5	1	0	0	0	18	4	0	0	0	0	0	0	13
0	19	0	0	0	0	0	17	0	2	0	0	5	9	0	19	0	0	0	2	0	6	0	17	0	0	0	0	15	0	19	0	10	23	0	4	5	1	0	0	0	18	4	0	0	0	0	0	0	13
0	19	0	0	0	0	0	17	0	2	0	0	5	9	0	19	0	0	0	2	0	6	0	17	0	0	0	0	15	0	19	0	10	23	0	4	5	1	0	0	0	18	4	0	0	0	0	0	0	13
0	19	0	0	0	0	0	17	0	2	0	0	5	9	0	19	0	0	0	2	0	6	0	0	0	0	0	0	15	0	19	0	10	23	0	4	5	1	0	0	0	18	4	0	0	0	0	0	0	13
0	19	0	0	0	0	0	17	0	2	0	0	5	9	0	19	0	0	0	2	0	6	0	0	0	0	0	0	15	0	19	0	10	23	0	4	5	1	0	0	0	18	4	0	0	0	0	0	0	13
0	19	0	0	0	0	0	17	0	2	0	0	5	9	0	19	0	0	0	2	0	6	0	0	0	0	0	0	15	0	19	0	10	23	0	4	5	1	0	0	0	18	4	0	0	0	0	0	0	13
0	19	0	0	0	0	0	17	0	2	0	0	5	9	0	19	0	0	0	2	0	6	0	0	0	0	0	0	15	0	19	0	10	23	0	4	0	1	0	0	0	18	4	0	0	0	0	0	0	13
0	19	0	0	0	0	0	17	0	2	0	0	5	9	0	19	0	0	0	2	0	6	0	0	0	0	0	0	15	0	19	0	10	23	0	4	0	1	0	0	0	18	4	0	0	0	0	0	0	13
0	19	0	0	0	0	0	17	0	2	0	0	5	9	0	19	0	0	0	2	0	6	0	0	0	0	0	0	15	0	19	0	10	23	0	4	0	1	0	0	0	18	4	0	0	0	0	0	0	13
0	19	0	0	0	0	0	17	0	2	0	0	5	9	0	19	0	0	0	2	0	6	0	0	0	0	0	0	15	0	19	0	10	23	0	4	0	1	0	0	0	18	4	0	0	0	0	0	0	13
0	19	0	0	0	0	0	17	0	2	0	0	5	9	0	19	0	0	0	2	0	6	0	0	0	0	0	0	15	0	19	0	10	23	0	4	0	1	0	0	0	18	4	0	0	0	0	0	0	13
0	19	0	0	0	0	0	17	0	2	0	0	5	9	0	19	0	0	0	2	0	6	0	0	0	0	0	0	15	0	19	0	10	23	0	0	0	1	0	0	0	18	4	0	0	0	0	0	0	13
0	0	0	0	0	0	0	17	0	2	0	0	5	9	0	19	0	0	0	2	0	6	0	0	0	0	0	0	15	0	19	0	10	23	0	0	0	1	0	0	0	0	4	0	0	0	0	0	0	13
0	0	0	0	0	0	0	17	0	2	0	0	5	9	0	19	0	0	0	2	0	6	0	0	0	0	0	0	15	0	19	0	10	23	0	0	0	1	0	0	0	0	4	0	0	0	0	0	0	13
0	0	0	0	0	0	0	17	0	2	0	0	5	9	0	19	0	0	0	2	0	6	0	0	0	0	0	0	15	0	19	0	10	23	0	0	0	1	0	0	0	0	4	0	0	0	0	0	0	13
0	0	0	0	0	0	0	17	0	2	0	0	5	9	0	19	0	0	0	2	0	6	0	0	0	0	0	0	15	0	19	0	10	23	0	0	0	1	0	0	0	0	4	0	0	0	0	0	0	13
0	0	0	0	0	0	0	17	0	2	0	0	5	9	0	19	0	0	0	2	0	6	0	0	0	0	0	0	15	0	19	0	10	23	0	0	0	1	0	0	0	0	4	0	0	0	0	0	0	13
0	0	0	0	0	0	0	17	0	2	0	0	5	9	0	19	0	0	0	2	0	6	0	0	0	0	0	0	15	0	19	0	10	23	0	0	0	1	0	0	0	0	4	0	0	0	0	0	0	13
0	0	0	0	0	0	0	17	0	2	0	0	5	9	0	19	0	0	0	2	0	6	0	0	0	0	0	0	15	0	19	0	10	23	0	0	0	1	0	0	0	0	4	0	0	0	0	0	0	13
0	0	0	0	0	0	0	17	0	2	0	0	5	9	0	19	0	0	0	2	0	6	0	0	0	0	0	0	15	0	19	0	10	23	0	0	0	1	0	0	0	0	4	0	0	0	0	0	0	13
0	0	0	0	0	0	0	17	0	2	0	0	5	0	0	19	0	0	0	2	0	6	0	0	0	0	0	0	15	0	19	0	10	23	0	0	0	1	0	0	0	0	4	0	0	0	0	0	0	13
0	0	0	0	0	0	0	17	0	2	0	0	5	0	0	19	0	0	0	2	0	6	0	0	0	0	0	0	15	0	19	0	10	23	0	0	0	1	0	0	0	0	4	0	0	0	0	0	0	13
0	0	0	0	0	0	0	17	0	2	0	0	5	0	0	19	0	0	0	2	0	6	0	0	0	0	0	0	15	0	19	0	10	23	0	0	0	1	0	0	0	0	4	0	0	0	0	0	0	13
0	0	0	0	0	0	0	17	0	2	0	0	5	0	0	19	0	0	0	2	0	6	0	0	0	0	0	0	15	0	19	0	10	23	0	0	0	0	0	0	0	0	4	0	0	0	0	0	0	13
0	0	0	0	0	0	0	17	0	2	0	0	5	0	0	19	0	0	0	2	0	6	0	0	0	0	0	0	15	0	19	0	10	23	0	0	0	0	0	0	0	0	4	0	0	0	0	0	0	13
0	0	0	0	0	0	0	17	0	2	0	0	5	0	0	19	0	0	0	2	0	6	0	0	0	0	0	0	15	0	19	0	10	23	0	0	0	0	0	0	0	0	4	0	0	0	0	0	0	13
0	0	0	0	0	0	0	0	0	2	0	0	5	0	0	19	0	0	0	2	0	6	0	0	0	0	0	0	15	0	19	0	10	23	0	0	0	0	0	0	0	0	4	0	0	0	0	0	0	13
0	0	0	0	0	0	0	0	0	2	0	0	5	0	0	19	0	0	0	2	0	6	0	0	0	0	0	0	15	0	19	0	10	23	0	0	0	0	0	0	0	0	4	0	0	0	0	0	0	13
0	0	0	0	0	0	0	0	0	2	0	0	0	0	0	19	0	0	0	2	0	6	0	0	0	0	0	0	15	0	19	0	10	23	0	0	0	0	0	0	0	0	4	0	0	0	0	0	0	13
0	0	0	0	0	0	0	0	0	2	0	0	0	0	0	19	0	0	0	2	0	6	0	0	0	0	0	0	15	0	19	0	10	23	0	0	0	0	0	0	0	0	4	0	0	0	0	0	0	13
0	0	0	0	0	0	0	0	0	2	0	0	0	0	0	19	0	0	0	2	0	6	0	0	0	0	0	0	15	0	19	0	10	23	0	0	0	0	0	0	0	0	4	0	0	0	0	0	0	13
0	0	0	0	0	0	0	0	0	2	0	0	0	0	0	19	0	0	0	2	0	6	0	0	0	0	0	0	15	0	19	0	10	23	0	0	0	0	0	0	0	0	4	0	0	0	0	0	0	13
0	0	0	0	0	0	0	0	0	2	0	0	0	0	0	19	0	0	0	2	0	6	0	0	0	0	0	0	15	0	19	0	10	23	0	0	0	0	0	0	0	0	4	0	0	0	0	0	0	13
0	0	0	0	0	0	0	0	0	2	0	0	0	0	0	19	0	0	0	2	0	6	0	0	0	0	0	0	15	0	19	0	10	23	0	0	0	0	0	0	0	0	4	0	0	0	0	0	0	13
0	0	0	0	0	0	0	0	0	2	0	0	0	0	0	19	0	0	0	2	0	6	0	0	0	0	0	0	15	0	19	0	10	23	0	0	0	0	0	0	0	0	4	0	0	0	0	0	0	13
0	0	0	0	0	0	0	0	0	2	0	0	0	0	0	19	0	0	0	2	0	6	0	0	0	0	0	0	15	0	19	0	10	23	0	0	0	0	0	0	0	0	4	0	0	0	0	0	0	13
0	0	0	0	0	0	0	0	0	2	0	0	0	0	0	19	0	0	0	2	0	6	0	0	0	0	0	0	15	0	19	0	10	23	0	0	0	0	0	0	0	0	4	0	0	0	0	0	0	13
0	0	0	0	0	0	0	0	0	2	0	0	0	0	0	19	0	0	0	2	0	6	0	0	0	0	0	0	15	0	19	0	10	23	0	0	0	0	0	0	0	0	4	0	0	0	0	0	0	13
0	0	0	0	0	0	0	0	0	2	0	0	0	0	0	19	0	0	0	2	0	6	0	0	0	0	0	0	15	0	19	0	10	23	0	0	0	0	0	0	0	0	4	0	0	0	0	0	0	13
0	0	0	0	0	0	0	0	0	2	0	0	0	0	0	19	0	0	0	2	0	6	0	0	0	0	0	0	15	0	19	0	10	23	0	0	0	0	0	0	0	0	4	0	0	0	0	0	0	13
0	0	0	0	0	0	0	0	0	2	0	0	0	0	0	19	0	0	0	2	0	6	0	0	0	0	0	0	15	0	19	0	10	23	0	0	0	0	0	0	0	0	4	0	0	0	0	0	0	13
0	0	0	0	0	0	0	0	0	2	0	0	0	0	0	19	0	0	0	2	0	6	0	0	0	0	0	0	15	0	19	0	10	23	0	0	0	0	0	0	0	0	4	0	0	0	0	0	0	13
0	0	0	0	0	0	0	0	0	2	0	0	0	0	0	19	0	0	0	2	0	6	0	0	0	0	0	0	15	0	19	0	10	23	0	0	0	0	0	0	0	0	4	0	0	0	0	0	0	13
0	0	0	0	0	0	0	0	0	2	0	0	0	0	0	19	0	0	0	2	0	6	0	0	0	0	0	0	15	0	19	0	10	23	0	0	0	0	0	0	0	0	4	0	0	0	0	0	0	13
0	0	0	0	0	0	0	0	0	2	0	0	0	0	0	19	0	0	0	2	0	6	0	0	0	0	0	0	15	0	19	0	10	23	0	0	0	0	0	0	0	0	4	0	0	0	0	0	0	13
0	0	0	0	0	0	0	0	0	2	0	0	0	0	0	19	0	0	0	2	0	6	0	0	0	0	0	0	15	0	19	0	10	23	0	0	0	0	0	0	0	0	4	0	0	0	0	0	0	13
0	0	0	0	0	0	0	0	0	2	0	0	0	0	0	19	0	0	0	2	0	6	0	0	0	0	0	0	15	0	19	0	10	23	0	0	0	0	0	0	0	0	4	0	0	0	0	0	0	13
0	0	0	0	0	0	0	0	0	2	0	0	0	0	0	19	0	0	0	2	0	6	0	0	0	0	0	0	15	0	19	0	10	23	0	0	0	0	0	0	0	0	4	0	0	0	0	0	0	13
0	0	0	0	0	0	0	0	0	2	0	0	0	0	0	19	0	0	0	2	0	6	0	0	0	0	0	0	15	0	19	0	10	23	0	0	0	0	0	0	0	0	4	0	0	0	0	0	0	13
0	0	0	0	0	0	0	0	0	2	0	0	0	0	0	19	0	0	0	2	0	6	0	0	0	0	0	0	15	0	19	0	10	23	0	0	0	0	0	0	0	0	4	0	0	0	0	0	0	13
0	0	0	0	0	0	0	0	0	2	0	0	0	0	0	19	0	0	0	2	0	6	0	0	0	0	0	0	15	0	19	0	10	23	0	0	0	0	0	0	0	0	4	0	0	0	0	0	0	13
0	0	0	0	0	0	0	0	0	2	0	0	0	0	0	19	0	0	0	2	0	6	0	0	0	0	0	0	15	0	19	0	10	23	0	0	0	0	0	0	0	0	4	0	0	0	0	0	0	13
0	0	0	0	0	0	0	0	0	2	0	0	0	0	0	19	0	0	0	2	0	6	0	0	0	0	0	0	15	0	19	0	10	23	0	0	0	0	0	0	0	0	4	0	0	0	0	0	0	13
0	0	0	0	0	0	0	0	0	2	0	0	0	0	0	19	0	0	0	2	0	6	0	0	0	0	0	0	15	0	19	0	10	23	0	0	0	0	0	0	0	0	4	0	0	0	0	0	0	13
0	0	0	0	0	0	0	0	0	2	0	0	0	0	0	19	0	0	0	2	0	6	0	0	0	0	0	0	15	0	19	0	10	23	0	0	0	0	0	0	0	0	4	0	0	0	0	0	0	13
0	0	0	0	0	0	0	0	0	2	0	0	0	0	0	19	0	0	0	2	0	6	0	0	0	0	0	0	15	0	19	0	10	23	0	0	0	0	0	0	0	0	4	0	0	0	0	0	0	13
0	0	0	0	0	0	0	0	0	2	0	0	0	0	0	19	0	0	0	2	0	6	0	0	0	0	0	0	15	0	19	0	10	23	0	0	0	0	0	0	0	0	4	0	0	0	0	0	0	13
0	0	0	0	0	0	0	0	0	2	0	0	0	0	0	19	0	0	0	2	0	6	0	0	0	0	0	0	15	0	19	0	10	23	0	0	0	0	0	0	0	0	4	0	0	0	0	0	0	13
0	0	0	0	0	0	0	0	0	2	0	0	0	0	0	19	0	0	0	2	0	6	0	0	0	0	0	0	15	0	19	0	10	0	0	0	0	0	0	0	0	0	4	0	0	0	0	0	0	13
0	0	0	0	0	0	0	0	0	2	0	0	0	0	0	19	0	0	0	2	0	6	0	0	0	0	0	0	15	0	19	0	10	0	0	0	0	0	0	0	0	0	4	0	0	0	0	0	0	13
0	0	0	0	0	0	0	0	0	2	0	0	0	0	0	19	0	0	0	2	0	6	0	0	0	0	0	0	15	0	19	0	10	0	0	0	0	0	0	0	0	0	4	0	0	0	0	0	0	13
0	0	0	0	0	0	0	0	0	2	0	0	0	0	0	19	0	0	0	2	0	6	0	0	0	0	0	0	15	0	19	0	10	0	0	0	0	0	0	0	0	0	4	0	0	0	0	0	0	13
0	0	0	0	0	0	0	0	0	2	0	0	0	0	0	19	0	0	0	2	0	6	0	0	0	0	0	0	15	0	19	0	10	0	0	0	0	0	0	0	0	0	4	0	0	0	0	0	0	13
0	0	0	0	0	0	0	0	0	2	0	0	0	0	0	19	0	0	0	2	0	6	0	0	0	0	0	0	15	0	19	0	10	0	0	0	0	0	0	0	0	0	4	0	0	0	0	0	0	13
0	0	0	0	0	0	0	0	0	2	0	0	0	0	0	19	0	0	0	2	0	6	0	0	0	0	0	0	15	0	19	0	10	0	0	0	0	0	0	0	0	0	0	0	0	0	0	0	0	13
0	0	0	0	0	0	0	0	0	2	0	0	0	0	0	19	0	0	0	2	0	0	0	0	0	0	0	0	15	0	19	0	10	0	0	0	0	0	0	0	0	0	0	0	0	0	0	0	0	13
0	0	0	0	0	0	0	0	0	2	0	0	0	0	0	19	0	0	0	2	0	0	0	0	0	0	0	0	15	0	19	0	10	0	0	0	0	0	0	0	0	0	0	0	0	0	0	0	0	13
0	0	0	0	0	0	0	0	0	2	0	0	0	0	0	19	0	0	0	2	0	0	0	0	0	0	0	0	15	0	19	0	10	0	0	0	0	0	0	0	0	0	0	0	0	0	0	0	0	13
0	0	0	0	0	0	0	0	0	2	0	0	0	0	0	19	0	0	0	2	0	0	0	0	0	0	0	0	15	0	19	0	10	0	0	0	0	0	0	0	0	0	0	0	0	0	0	0	0	13
0	0	0	0	0	0	0	0	0	2	0	0	0	0	0	19	0	0	0	2	0	0	0	0	0	0	0	0	15	0	19	0	10	0	0	0	0	0	0	0	0	0	0	0	0	0	0	0	0	13
0	0	0	0	0	0	0	0	0	2	0	0	0	0	0	19	0	0	0	2	0	0	0	0	0	0	0	0	15	0	19	0	10	0	0	0	0	0	0	0	0	0	0	0	0	0	0	0	0	13
0	0	0	0	0	0	0	0	0	2	0	0	0	0	0	19	0	0	0	2	0	0	0	0	0	0	0	0	15	0	19	0	10	0	0	0	0	0	0	0	0	0	0	0	0	0	0	0	0	13
0	0	0	0	0	0	0	0	0	2	0	0	0	0	0	19	0	0	0	2	0	0	0	0	0	0	0	0	15	0	19	0	10	0	0	0	0	0	0	0	0	0	0	0	0	0	0	0	0	13
0	0	0	0	0	0	0	0	0	2	0	0	0	0	0	19	0	0	0	2	0	0	0	0	0	0	0	0	15	0	19	0	10	0	0	0	0	0	0	0	0	0	0	0	0	0	0	0	0	13
0	0	0	0	0	0	0	0	0	2	0	0	0	0	0	19	0	0	0	2	0	0	0	0	0	0	0	0	15	0	19	0	10	0	0	0	0	0	0	0	0	0	0	0	0	0	0	0	0	13
0	0	0	0	0	0	0	0	0	2	0	0	0	0	0	19	0	0	0	2	0	0	0	0	0	0	0	0	15	0	19	0	10	0	0	0	0	0	0	0	0	0	0	0	0	0	0	0	0	13
0	0	0	0	0	0	0	0	0	2	0	0	0	0	0	19	0	0	0	2	0	0	0	0	0	0	0	0	15	0	19	0	10	0	0	0	0	0	0	0	0	0	0	0	0	0	0	0	0	13
0	0	0	0	0	0	0	0	0	2	0	0	0	0	0	19	0	0	0	2	0	0	0	0	0	0	0	0	15	0	19	0	10	0	0	0	0	0	0	0	0	0	0	0	0	0	0	0	0	13
0	0	0	0	0	0	0	0	0	2	0	0	0	0	0	19	0	0	0	2	0	0	0	0	0	0	0	0	15	0	19	0	10	0	0	0	0	0	0	0	0	0	0	0	0	0	0	0	0	13
0	0	0	0	0	0	0	0	0	2	0	0	0	0	0	19	0	0	0	2	0	0	0	0	0	0	0	0	15	0	19	0	10	0	0	0	0	0	0	0	0	0	0	0	0	0	0	0	0	13
0	0	0	0	0	0	0	0	0	2	0	0	0	0	0	19	0	0	0	2	0	0	0	0	0	0	0	0	15	0	19	0	10	0	0	0	0	0	0	0	0	0	0	0	0	0	0	0	0	13
0	0	0	0	0	0	0	0	0	2	0	0	0	0	0	19	0	0	0	2	0	0	0	0	0	0	0	0	15	0	19	0	10	0	0	0	0	0	0	0	0	0	0	0	0	0	0	0	0	13
0	0	0	0	0	0	0	0	0	2	0	0	0	0	0	19	0	0	0	2	0	0	0	0	0	0	0	0	15	0	19	0	10	0	0	0	0	0	0	0	0	0	0	0	0	0	0	0	0	13
0	0	0	0	0	0	0	0	0	2	0	0	0	0	0	19	0	0	0	2	0	0	0	0	0	0	0	0	0	0	19	0	10	0	0	0	0	0	0	0	0	0	0	0	0	0	0	0	0	13
0	0	0	0	0	0	0	0	0	2	0	0	0	0	0	19	0	0	0	2	0	0	0	0	0	0	0	0	0	0	19	0	10	0	0	0	0	0	0	0	0	0	0	0	0	0	0	0	0	13
0	0	0	0	0	0	0	0	0	2	0	0	0	0	0	19	0	0	0	2	0	0	0	0	0	0	0	0	0	0	0	0	10	0	0	0	0	0	0	0	0	0	0	0	0	0	0	0	0	13
0	0	0	0	0	0	0	0	0	2	0	0	0	0	0	19	0	0	0	2	0	0	0	0	0	0	0	0	0	0	0	0	10	0	0	0	0	0	0	0	0	0	0	0	0	0	0	0	0	13
0	0	0	0	0	0	0	0	0	2	0	0	0	0	0	19	0	0	0	2	0	0	0	0	0	0	0	0	0	0	0	0	10	0	0	0	0	0	0	0	0	0	0	0	0	0	0	0	0	0
0	0	0	0	0	0	0	0	0	2	0	0	0	0	0	19	0	0	0	2	0	0	0	0	0	0	0	0	0	0	0	0	10	0	0	0	0	0	0	0	0	0	0	0	0	0	0	0	0	0
0	0	0	0	0	0	0	0	0	2	0	0	0	0	0	19	0	0	0	2	0	0	0	0	0	0	0	0	0	0	0	0	10	0	0	0	0	0	0	0	0	0	0	0	0	0	0	0	0	0
0	0	0	0	0	0	0	0	0	2	0	0	0	0	0	19	0	0	0	2	0	0	0	0	0	0	0	0	0	0	0	0	10	0	0	0	0	0	0	0	0	0	0	0	0	0	0	0	0	0
0	0	0	0	0	0	0	0	0	2	0	0	0	0	0	19	0	0	0	2	0	0	0	0	0	0	0	0	0	0	0	0	10	0	0	0	0	0	0	0	0	0	0	0	0	0	0	0	0	0
0	0	0	0	0	0	0	0	0	2	0	0	0	0	0	19	0	0	0	2	0	0	0	0	0	0	0	0	0	0	0	0	10	0	0	0	0	0	0	0	0	0	0	0	0	0	0	0	0	0
0	0	0	0	0	0	0	0	0	2	0	0	0	0	0	0	0	0	0	2	0	0	0	0	0	0	0	0	0	0	0	0	10	0	0	0	0	0	0	0	0	0	0	0	0	0	0	0	0	0
0	0	0	0	0	0	0	0	0	2	0	0	0	0	0	0	0	0	0	2	0	0	0	0	0	0	0	0	0	0	0	0	10	0	0	0	0	0	0	0	0	0	0	0	0	0	0	0	0	0
0	0	0	0	0	0	0	0	0	2	0	0	0	0	0	0	0	0	0	2	0	0	0	0	0	0	0	0	0	0	0	0	10	0	0	0	0	0	0	0	0	0	0	0	0	0	0	0	0	0
0	0	0	0	0	0	0	0	0	2	0	0	0	0	0	0	0	0	0	2	0	0	0	0	0	0	0	0	0	0	0	0	10	0	0	0	0	0	0	0	0	0	0	0	0	0	0	0	0	0
0	0	0	0	0	0	0	0	0	2	0	0	0	0	0	0	0	0	0	2	0	0	0	0	0	0	0	0	0	0	0	0	10	0	0	0	0	0	0	0	0	0	0	0	0	0	0	0	0	0
0	0	0	0	0	0	0	0	0	2	0	0	0	0	0	0	0	0	0	2	0	0	0	0	0	0	0	0	0	0	0	0	10	0	0	0	0	0	0	0	0	0	0	0	0	0	0	0	0	0
0	0	0	0	0	0	0	0	0	2	0	0	0	0	0	0	0	0	0	0	0	0	0	0	0	0	0	0	0	0	0	0	10	0	0	0	0	0	0	0	0	0	0	0	0	0	0	0	0	0
0	0	0	0	0	0	0	0	0	2	0	0	0	0	0	0	0	0	0	0	0	0	0	0	0	0	0	0	0	0	0	0	10	0	0	0	0	0	0	0	0	0	0	0	0	0	0	0	0	0
0	0	0	0	0	0	0	0	0	2	0	0	0	0	0	0	0	0	0	0	0	0	0	0	0	0	0	0	0	0	0	0	10	0	0	0	0	0	0	0	0	0	0	0	0	0	0	0	0	0
0	0	0	0	0	0	0	0	0	2	0	0	0	0	0	0	0	0	0	0	0	0	0	0	0	0	0	0	0	0	0	0	10	0	0	0	0	0	0	0	0	0	0	0	0	0	0	0	0	0
0	0	0	0	0	0	0	0	0	2	0	0	0	0	0	0	0	0	0	0	0	0	0	0	0	0	0	0	0	0	0	0	10	0	0	0	0	0	0	0	0	0	0	0	0	0	0	0	0	0
0	0	0	0	0	0	0	0	0	2	0	0	0	0	0	0	0	0	0	0	0	0	0	0	0	0	0	0	0	0	0	0	10	0	0	0	0	0	0	0	0	0	0	0	0	0	0	0	0	0
0	0	0	0	0	0	0	0	0	2	0	0	0	0	0	0	0	0	0	0	0	0	0	0	0	0	0	0	0	0	0	0	10	0	0	0	0	0	0	0	0	0	0	0	0	0	0	0	0	0
0	0	0	0	0	0	0	0	0	2	0	0	0	0	0	0	0	0	0	0	0	0	0	0	0	0	0	0	0	0	0	0	10	0	0	0	0	0	0	0	0	0	0	0	0	0	0	0	0	0
0	0	0	0	0	0	0	0	0	2	0	0	0	0	0	0	0	0	0	0	0	0	0	0	0	0	0	0	0	0	0	0	10	0	0	0	0	0	0	0	0	0	0	0	0	0	0	0	0	0
0	0	0	0	0	0	0	0	0	2	0	0	0	0	0	0	0	0	0	0	0	0	0	0	0	0	0	0	0	0	0	0	10	0	0	0	0	0	0	0	0	0	0	0	0	0	0	0	0	0
0	0	0	0	0	0	0	0	0	2	0	0	0	0	0	0	0	0	0	0	0	0	0	0	0	0	0	0	0	0	0	0	10	0	0	0	0	0	0	0	0	0	0	0	0	0	0	0	0	0
0	0	0	0	0	0	0	0	0	2	0	0	0	0	0	0	0	0	0	0	0	0	0	0	0	0	0	0	0	0	0	0	10	0	0	0	0	0	0	0	0	0	0	0	0	0	0	0	0	0
0	0	0	0	0	0	0	0	0	2	0	0	0	0	0	0	0	0	0	0	0	0	0	0	0	0	0	0	0	0	0	0	10	0	0	0	0	0	0	0	0	0	0	0	0	0	0	0	0	0
0	0	0	0	0	0	0	0	0	0	0	0	0	0	0	0	0	0	0	0	0	0	0	0	0	0	0	0	0	0	0	0	10	0	0	0	0	0	0	0	0	0	0	0	0	0	0	0	0	0
0	0	0	0	0	0	0	0	0	0	0	0	0	0	0	0	0	0	0	0	0	0	0	0	0	0	0	0	0	0	0	0	10	0	0	0	0	0	0	0	0	0	0	0	0	0	0	0	0	0
0	0	0	0	0	0	0	0	0	0	0	0	0	0	0	0	0	0	0	0	0	0	0	0	0	0	0	0	0	0	0	0	10	0	0	0	0	0	0	0	0	0	0	0	0	0	0	0	0	0
0	0	0	0	0	0	0	0	0	0	0	0	0	0	0	0	0	0	0	0	0	0	0	0	0	0	0	0	0	0	0	0	10	0	0	0	0	0	0	0	0	0	0	0	0	0	0	0	0	0
0	0	0	0	0	0	0	0	0	0	0	0	0	0	0	0	0	0	0	0	0	0	0	0	0	0	0	0	0	0	0	0	10	0	0	0	0	0	0	0	0	0	0	0	0	0	0	0	0	0
0	0	0	0	0	0	0	0	0	0	0	0	0	0	0	0	0	0	0	0	0	0	0	0	0	0	0	0	0	0	0	0	10	0	0	0	0	0	0	0	0	0	0	0	0	0	0	0	0	0
0	0	0	0	0	0	0	0	0	0	0	0	0	0	0	0	0	0	0	0	0	0	0	0	0	0	0	0	0	0	0	0	10	0	0	0	0	0	0	0	0	0	0	0	0	0	0	0	0	0
0	0	0	0	0	0	0	0	0	0	0	0	0	0	0	0	0	0	0	0	0	0	0	0	0	0	0	0	0	0	0	0	10	0	0	0	0	0	0	0	0	0	0	0	0	0	0	0	0	0
0	0	0	0	0	0	0	0	0	0	0	0	0	0	0	0	0	0	0	0	0	0	0	0	0	0	0	0	0	0	0	0	10	0	0	0	0	0	0	0	0	0	0	0	0	0	0	0	0	0
0	0	0	0	0	0	0	0	0	0	0	0	0	0	0	0	0	0	0	0	0	0	0	0	0	0	0	0	0	0	0	0	10	0	0	0	0	0	0	0	0	0	0	0	0	0	0	0	0	0
0	0	0	0	0	0	0	0	0	0	0	0	0	0	0	0	0	0	0	0	0	0	0	0	0	0	0	0	0	0	0	0	10	0	0	0	0	0	0	0	0	0	0	0	0	0	0	0	0	0
0	0	0	0	0	0	0	0	0	0	0	0	0	0	0	0	0	0	0	0	0	0	0	0	0	0	0	0	0	0	0	0	0	0	0	0	0	0	0	0	0	0	0	0	0	0	0	0	0	0
0	0	0	0	0	0	0	0	0	0	0	0	0	0	0	0	0	0	0	0	0	0	0	0	0	0	0	0	0	0	0	0	0	0	0	0	0	0	0	0	0	0	0	0	0	0	0	0	0	0
0	0	0	0	0	0	0	0	0	0	0	0	0	0	0	0	0	0	0	0	0	0	0	0	0	0	0	0	0	0	0	0	0	0	0	0	0	0	0	0	0	0	0	0	0	0	0	0	0	0
0	0	0	0	0	0	0	0	0	0	0	0	0	0	0	0	0	0	0	0	0	0	0	0	0	0	0	0	0	0	0	0	0	0	0	0	0	0	0	0	0	0	0	0	0	0	0	0	0	0
0	0	0	0	0	0	0	0	0	0	0	0	0	0	0	0	0	0	0	0	0	0	0	0	0	0	0	0	0	0	0	0	0	0	0	0	0	0	0	0	0	0	0	0	0	0	0	0	0	0
0	0	0	0	0	0	0	0	0	0	0	0	0	0	0	0	0	0	0	0	0	0	0	0	0	0	0	0	0	0	0	0	0	0	0	0	0	0	0	0	0	0	0	0	0	0	0	0	0	0
0	0	0	0	0	0	0	0	0	0	0	0	0	0	0	0	0	0	0	0	0	0	0	0	0	0	0	0	0	0	0	0	0	0	0	0	0	0	0	0	0	0	0	0	0	0	0	0	0	0
0	0	0	0	0	0	0	0	0	0	0	0	0	0	0	0	0	0	0	0	0	0	0	0	0	0	0	0	0	0	0	0	0	0	0	0	0	0	0	0	0	0	0	0	0	0	0	0	0	0
0	0	0	0	0	0	0	0	0	0	0	0	0	0	0	0	0	0	0	0	0	0	0	0	0	0	0	0	0	0	0	0	0	0	0	0	0	0	0	0	0	0	0	0	0	0	0	0	0	0
0	0	0	0	0	0	0	0	0	0	0	0	0	0	0	0	0	0	0	0	0	0	0	0	0	0	0	0	0	0	0	0	0	0	0	0	0	0	0	0	0	0	0	0	0	0	0	0	0	0
0	0	0	0	0	0	0	0	0	0	0	0	0	0	0	0	0	0	0	0	0	0	0	0	0	0	0	0	0	0	0	0	0	0	0	0	0	0	0	0	0	0	0	0	0	0	0	0	0	0
0	0	0	0	0	0	0	0	0	0	0	0	0	0	0	0	0	0	0	0	0	0	0	0	0	0	0	0	0	0	0	0	0	0	0	0	0	0	0	0	0	0	0	0	0	0	0	0	0	0
0	0	0	0	0	0	0	0	0	0	0	0	0	0	0	0	0	0	0	0	0	0	0	0	0	0	0	0	0	0	0	0	0	0	0	0	0	0	0	0	0	0	0	0	0	0	0	0	0	0
0	0	0	0	0	0	0	0	0	0	0	0	0	0	0	0	0	0	0	0	0	0	0	0	0	0	0	0	0	0	0	0	0	0	0	0	0	0	0	0	0	0	0	0	0	0	0	0	0	0
0	0	0	0	0	0	0	0	0	0	0	0	0	0	0	0	0	0	0	0	0	0	0	0	0	0	0	0	0	0	0	0	0	0	0	0	0	0	0	0	0	0	0	0	0	0	0	0	0	0
0	0	0	0	0	0	0	0	0	0	0	0	0	0	0	0	0	0	0	0	0	0	0	0	0	0	0	0	0	0	0	0	0	0	0	0	0	0	0	0	0	0	0	0	0	0	0	0	0	0
0	0	0	0	0	0	0	0	0	0	0	0	0	0	0	0	0	0	0	0	0	0	0	0	0	0	0	0	0	0	0	0	0	0	0	0	0	0	0	0	0	0	0	0	0	0	0	0	0	0
0	0	0	0	0	0	0	0	0	0	0	0	0	0	0	0	0	0	0	0	0	0	0	0	0	0	0	0	0	0	0	0	0	0	0	0	0	0	0	0	0	0	0	0	0	0	0	0	0	0
0	0	0	0	0	0	0	0	0	0	0	0	0	0	0	0	0	0	0	0	0	0	0	0	0	0	0	0	0	0	0	0	0	0	0	0	0	0	0	0	0	0	0	0	0	0	0	0	0	0
0	0	0	0	0	0	0	0	0	0	0	0	0	0	0	0	0	0	0	0	0	0	0	0	0	0	0	0	0	0	0	0	0	0	0	0	0	0	0	0	0	0	0	0	0	0	0	0	0	0
0	0	0	0	0	0	0	0	0	0	0	0	0	0	0	0	0	0	0	0	0	0	0	0	0	0	0	0	0	0	0	0	0	0	0	0	0	0	0	0	0	0	0	0	0	0	0	0	0	0
0	0	0	0	0	0	0	0	0	0	0	0	0	0	0	0	0	0	0	0	0	0	0	0	0	0	0	0	0	0	0	0	0	0	0	0	0	0	0	0	0	0	0	0	0	0	0	0	0	0
0	0	0	0	0	0	0	0	0	0	0	0	0	0	0	0	0	0	0	0	0	0	0	0	0	0	0	0	0	0	0	0	0	0	0	0	0	0	0	0	0	0	0	0	0	0	0	0	0	0
0	0	0	0	0	0	0	0	0	0	0	0	0	0	0	0	0	0	0	0	0	0	0	0	0	0	0	0	0	0	0	0	0	0	0	0	0	0	0	0	0	0	0	0	0	0	0	0	0	0
0	0	0	0	0	0	0	0	0	0	0	0	0	0	0	0	0	0	0	0	0	0	0	0	0	0	0	0	0	0	0	0	0	0	0	0	0	0	0	0	0	0	0	0	0	0	0	0	0	0
0	0	0	0	0	0	0	0	0	0	0	0	0	0	0	0	0	0	0	0	0	0	0	0	0	0	0	0	0	0	0	0	0	0	0	0	0	0	0	0	0	0	0	0	0	0	0	0	0	0
0	0	0	0	0	0	0	0	0	0	0	0	0	0	0	0	0	0	0	0	0	0	0	0	0	0	0	0	0	0	0	0	0	0	0	0	0	0	0	0	0	0	0	0	0	0	0	0	0	0
0	0	0	0	0	0	0	0	0	0	0	0	0	0	0	0	0	0	0	0	0	0	0	0	0	0	0	0	0	0	0	0	0	0	0	0	0	0	0	0	0	0	0	0	0	0	0	0	0	0
0	0	0	0	0	0	0	0	0	0	0	0	0	0	0	0	0	0	0	0	0	0	0	0	0	0	0	0	0	0	0	0	0	0	0	0	0	0	0	0	0	0	0	0	0	0	0	0	0	0
0	0	0	0	0	0	0	0	0	0	0	0	0	0	0	0	0	0	0	0	0	0	0	0	0	0	0	0	0	0	0	0	0	0	0	0	0	0	0	0	0	0	0	0	0	0	0	0	0	0
0	0	0	0	0	0	0	0	0	0	0	0	0	0	0	0	0	0	0	0	0	0	0	0	0	0	0	0	0	0	0	0	0	0	0	0	0	0	0	0	0	0	0	0	0	0	0	0	0	0
0	0	0	0	0	0	0	0	0	0	0	0	0	0	0	0	0	0	0	0	0	0	0	0	0	0	0	0	0	0	0	0	0	0	0	0	0	0	0	0	0	0	0	0	0	0	0	0	0	0
0	0	0	0	0	0	0	0	0	0	0	0	0	0	0	0	0	0	0	0	0	0	0	0	0	0	0	0	0	0	0	0	0	0	0	0	0	0	0	0	0	0	0	0	0	0	0	0	0	0
0	0	0	0	0	0	0	0	0	0	0	0	0	0	0	0	0	0	0	0	0	0	0	0	0	0	0	0	0	0	0	0	0	0	0	0	0	0	0	0	0	0	0	0	0	0	0	0	0	0
0	0	0	0	0	0	0	0	0	0	0	0	0	0	0	0	0	0	0	0	0	0	0	0	0	0	0	0	0	0	0	0	0	0	0	0	0	0	0	0	0	0	0	0	0	0	0	0	0	0
0	0	0	0	0	0	0	0	0	0	0	0	0	0	0	0	0	0	0	0	0	0	0	0	0	0	0	0	0	0	0	0	0	0	0	0	0	0	0	0	0	0	0	0	0	0	0	0	0	0
0	0	0	0	0	0	0	0	0	0	0	0	0	0	0	0	0	0	0	0	0	0	0	0	0	0	0	0	0	0	0	0	0	0	0	0	0	0	0	0	0	0	0	0	0	0	0	0	0	0
0	0	0	0	0	0	0	0	0	0	0	0	0	0	0	0	0	0	0	0	0	0	0	0	0	0	0	0	0	0	0	0	0	0	0	0	0	0	0	0	0	0	0	0	0	0	0	0	0	0
0	0	0	0	0	0	0	0	0	0	0	0	0	0	0	0	0	0	0	0	0	0	0	0	0	0	0	0	0	0	0	0	0	0	0	0	0	0	0	0	0	0	0	0	0	0	0	0	0	0
0	0	0	0	0	0	0	0	0	0	0	0	0	0	0	0	0	0	0	0	0	0	0	0	0	0	0	0	0	0	0	0	0	0	0	0	0	0	0	0	0	0	0	0	0	0	0	0	0	0
0	0	0	0	0	0	0	0	0	0	0	0	0	0	0	0	0	0	0	0	0	0	0	0	0	0	0	0	0	0	0	0	0	0	0	0	0	0	0	0	0	0	0	0	0	0	0	0	0	0
0	0	0	0	0	0	0	0	0	0	0	0	0	0	0	0	0	0	0	0	0	0	0	0	0	0	0	0	0	0	0	0	0	0	0	0	0	0	0	0	0	0	0	0	0	0	0	0	0	0
0	0	0	0	0	0	0	0	0	0	0	0	0	0	0	0	0	0	0	0	0	0	0	0	0	0	0	0	0	0	0	0	0	0	0	0	0	0	0	0	0	0	0	0	0	0	0	0	0	0
0	0	0	0	0	0	0	0	0	0	0	0	0	0	0	0	0	0	0	0	0	0	0	0	0	0	0	0	0	0	0	0	0	0	0	0	0	0	0	0	0	0	0	0	0	0	0	0	0	0
0	0	0	0	0	0	0	0	0	0	0	0	0	0	0	0	0	0	0	0	0	0	0	0	0	0	0	0	0	0	0	0	0	0	0	0	0	0	0	0	0	0	0	0	0	0	0	0	0	0
0	0	0	0	0	0	0	0	0	0	0	0	0	0	0	0	0	0	0	0	0	0	0	0	0	0	0	0	0	0	0	0	0	0	0	0	0	0	0	0	0	0	0	0	0	0	0	0	0	0
0	0	0	0	0	0	0	0	0	0	0	0	0	0	0	0	0	0	0	0	0	0	0	0	0	0	0	0	0	0	0	0	0	0	0	0	0	0	0	0	0	0	0	0	0	0	0	0	0	0
0	0	0	0	0	0	0	0	0	0	0	0	0	0	0	0	0	0	0	0	0	0	0	0	0	0	0	0	0	0	0	0	0	0	0	0	0	0	0	0	0	0	0	0	0	0	0	0	0	0
0	0	0	0	0	0	0	0	0	0	0	0	0	0	0	0	0	0	0	0	0	0	0	0	0	0	0	0	0	0	0	0	0	0	0	0	0	0	0	0	0	0	0	0	0	0	0	0	0	0
0	0	0	0	0	0	0	0	0	0	0	0	0	0	0	0	0	0	0	0	0	0	0	0	0	0	0	0	0	0	0	0	0	0	0	0	0	0	0	0	0	0	0	0	0	0	0	0	0	0
0	0	0	0	0	0	0	0	0	0	0	0	0	0	0	0	0	0	0	0	0	0	0	0	0	0	0	0	0	0	0	0	0	0	0	0	0	0	0	0	0	0	0	0	0	0	0	0	0	0
0	0	0	0	0	0	0	0	0	0	0	0	0	0	0	0	0	0	0	0	0	0	0	0	0	0	0	0	0	0	0	0	0	0	0	0	0	0	0	0	0	0	0	0	0	0	0	0	0	0
0	0	0	0	0	0	0	0	0	0	0	0	0	0	0	0	0	0	0	0	0	0	0	0	0	0	0	0	0	0	0	0	0	0	0	0	0	0	0	0	0	0	0	0	0	0	0	0	0	0
0	0	0	0	0	0	0	0	0	0	0	0	0	0	0	0	0	0	0	0	0	0	0	0	0	0	0	0	0	0	0	0	0	0	0	0	0	0	0	0	0	0	0	0	0	0	0	0	0	0
0	0	0	0	0	0	0	0	0	0	0	0	0	0	0	0	0	0	0	0	0	0	0	0	0	0	0	0	0	0	0	0	0	0	0	0	0	0	0	0	0	0	0	0	0	0	0	0	0	0
0	0	0	0	0	0	0	0	0	0	0	0	0	0	0	0	0	0	0	0	0	0	0	0	0	0	0	0	0	0	0	0	0	0	0	0	0	0	0	0	0	0	0	0	0	0	0	0	0	0
0	0	0	0	0	0	0	0	0	0	0	0	0	0	0	0	0	0	0	0	0	0	0	0	0	0	0	0	0	0	0	0	0	0	0	0	0	0	0	0	0	0	0	0	0	0	0	0	0	0
0	0	0	0	0	0	0	0	0	0	0	0	0	0	0	0	0	0	0	0	0	0	0	0	0	0	0	0	0	0	0	0	0	0	0	0	0	0	0	0	0	0	0	0	0	0	0	0	0	0
0	0	0	0	0	0	0	0	0	0	0	0	0	0	0	0	0	0	0	0	0	0	0	0	0	0	0	0	0	0	0	0	0	0	0	0	0	0	0	0	0	0	0	0	0	0	0	0	0	0
0	0	0	0	0	0	0	0	0	0	0	0	0	0	0	0	0	0	0	0	0	0	0	0	0	0	0	0	0	0	0	0	0	0	0	0	0	0	0	0	0	0	0	0	0	0	0	0	0	0
0	0	0	0	0	0	0	0	0	0	0	0	0	0	0	0	0	0	0	0	0	0	0	0	0	0	0	0	0	0	0	0	0	0	0	0	0	0	0	0	0	0	0	0	0	0	0	0	0	0
0	0	0	0	0	0	0	0	0	0	0	0	0	0	0	0	0	0	0	0	0	0	0	0	0	0	0	0	0	0	0	0	0	0	0	0	0	0	0	0	0	0	0	0	0	0	0	0	0	0
0	0	0	0	0	0	0	0	0	0	0	0	0	0	0	0	0	0	0	0	0	0	0	0	0	0	0	0	0	0	0	0	0	0	0	0	0	0	0	0	0	0	0	0	0	0	0	0	0	0
0	0	0	0	0	0	0	0	0	0	0	0	0	0	0	0	0	0	0	0	0	0	0	0	0	0	0	0	0	0	0	0	0	0	0	0	0	0	0	0	0	0	0	0	0	0	0	0	0	0
0	0	0	0	0	0	0	0	0	0	0	0	0	0	0	0	0	0	0	0	0	0	0	0	0	0	0	0	0	0	0	0	0	0	0	0	0	0	0	0	0	0	0	0	0	0	0	0	0	0
0	0	0	0	0	0	0	0	0	0	0	0	0	0	0	0	0	0	0	0	0	0	0	0	0	0	0	0	0	0	0	0	0	0	0	0	0	0	0	0	0	0	0	0	0	0	0	0	0	0
0	0	0	0	0	0	0	0	0	0	0	0	0	0	0	0	0	0	0	0	0	0	0	0	0	0	0	0	0	0	0	0	0	0	0	0	0	0	0	0	0	0	0	0	0	0	0	0	0	0
0	0	0	0	0	0	0	0	0	0	0	0	0	0	0	0	0	0	0	0	0	0	0	0	0	0	0	0	0	0	0	0	0	0	0	0	0	0	0	0	0	0	0	0	0	0	0	0	0	0
0	0	0	0	0	0	0	0	0	0	0	0	0	0	0	0	0	0	0	0	0	0	0	0	0	0	0	0	0	0	0	0	0	0	0	0	0	0	0	0	0	0	0	0	0	0	0	0	0	0
0	0	0	0	0	0	0	0	0	0	0	0	0	0	0	0	0	0	0	0	0	0	0	0	0	0	0	0	0	0	0	0	0	0	0	0	0	0	0	0	0	0	0	0	0	0	0	0	0	0
0	0	0	0	0	0	0	0	0	0	0	0	0	0	0	0	0	0	0	0	0	0	0	0	0	0	0	0	0	0	0	0	0	0	0	0	0	0	0	0	0	0	0	0	0	0	0	0	0	0
0	0	0	0	0	0	0	0	0	0	0	0	0	0	0	0	0	0	0	0	0	0	0	0	0	0	0	0	0	0	0	0	0	0	0	0	0	0	0	0	0	0	0	0	0	0	0	0	0	0
0	0	0	0	0	0	0	0	0	0	0	0	0	0	0	0	0	0	0	0	0	0	0	0	0	0	0	0	0	0	0	0	0	0	0	0	0	0	0	0	0	0	0	0	0	0	0	0	0	0
0	0	0	0	0	0	0	0	0	0	0	0	0	0	0	0	0	0	0	0	0	0	0	0	0	0	0	0	0	0	0	0	0	0	0	0	0	0	0	0	0	0	0	0	0	0	0	0	0	0
0	0	0	0	0	0	0	0	0	0	0	0	0	0	0	0	0	0	0	0	0	0	0	0	0	0	0	0	0	0	0	0	0	0	0	0	0	0	0	0	0	0	0	0	0	0	0	0	0	0
0	0	0	0	0	0	0	0	0	0	0	0	0	0	0	0	0	0	0	0	0	0	0	0	0	0	0	0	0	0	0	0	0	0	0	0	0	0	0	0	0	0	0	0	0	0	0	0	0	0
0	0	0	0	0	0	0	0	0	0	0	0	0	0	0	0	0	0	0	0	0	0	0	0	0	0	0	0	0	0	0	0	0	0	0	0	0	0	0	0	0	0	0	0	0	0	0	0	0	0
0	0	0	0	0	0	0	0	0	0	0	0	0	0	0	0	0	0	0	0	0	0	0	0	0	0	0	0	0	0	0	0	0	0	0	0	0	0	0	0	0	0	0	0	0	0	0	0	0	0
0	0	0	0	0	0	0	0	0	0	0	0	0	0	0	0	0	0	0	0	0	0	0	0	0	0	0	0	0	0	0	0	0	0	0	0	0	0	0	0	0	0	0	0	0	0	0	0	0	0
0	0	0	0	0	0	0	0	0	0	0	0	0	0	0	0	0	0	0	0	0	0	0	0	0	0	0	0	0	0	0	0	0	0	0	0	0	0	0	0	0	0	0	0	0	0	0	0	0	0
0	0	0	0	0	0	0	0	0	0	0	0	0	0	0	0	0	0	0	0	0	0	0	0	0	0	0	0	0	0	0	0	0	0	0	0	0	0	0	0	0	0	0	0	0	0	0	0	0	0
0	0	0	0	0	0	0	0	0	0	0	0	0	0	0	0	0	0	0	0	0	0	0	0	0	0	0	0	0	0	0	0	0	0	0	0	0	0	0	0	0	0	0	0	0	0	0	0	0	0
0	0	0	0	0	0	0	0	0	0	0	0	0	0	0	0	0	0	0	0	0	0	0	0	0	0	0	0	0	0	0	0	0	0	0	0	0	0	0	0	0	0	0	0	0	0	0	0	0	0
0	0	0	0	0	0	0	0	0	0	0	0	0	0	0	0	0	0	0	0	0	0	0	0	0	0	0	0	0	0	0	0	0	0	0	0	0	0	0	0	0	0	0	0	0	0	0	0	0	0
0	0	0	0	0	0	0	0	0	0	0	0	0	0	0	0	0	0	0	0	0	0	0	0	0	0	0	0	0	0	0	0	0	0	0	0	0	0	0	0	0	0	0	0	0	0	0	0	0	0
0	0	0	0	0	0	0	0	0	0	0	0	0	0	0	0	0	0	0	0	0	0	0	0	0	0	0	0	0	0	0	0	0	0	0	0	0	0	0	0	0	0	0	0	0	0	0	0	0	0
0	0	0	0	0	0	0	0	0	0	0	0	0	0	0	0	0	0	0	0	0	0	0	0	0	0	0	0	0	0	0	0	0	0	0	0	0	0	0	0	0	0	0	0	0	0	0	0	0	0
0	0	0	0	0	0	0	0	0	0	0	0	0	0	0	0	0	0	0	0	0	0	0	0	0	0	0	0	0	0	0	0	0	0	0	0	0	0	0	0	0	0	0	0	0	0	0	0	0	0
0	0	0	0	0	0	0	0	0	0	0	0	0	0	0	0	0	0	0	0	0	0	0	0	0	0	0	0	0	0	0	0	0	0	0	0	0	0	0	0	0	0	0	0	0	0	0	0	0	0
0	0	0	0	0	0	0	0	0	0	0	0	0	0	0	0	0	0	0	0	0	0	0	0	0	0	0	0	0	0	0	0	0	0	0	0	0	0	0	0	0	0	0	0	0	0	0	0	0	0
0	0	0	0	0	0	0	0	0	0	0	0	0	0	0	0	0	0	0	0	0	0	0	0	0	0	0	0	0	0	0	0	0	0	0	0	0	0	0	0	0	0	0	0	0	0	0	0	0	0
0	0	0	0	0	0	0	0	0	0	0	0	0	0	0	0	0	0	0	0	0	0	0	0	0	0	0	0	0	0	0	0	0	0	0	0	0	0	0	0	0	0	0	0	0	0	0	0	0	0
0	0	0	0	0	0	0	0	0	0	0	0	0	0	0	0	0	0	0	0	0	0	0	0	0	0	0	0	0	0	0	0	0	0	0	0	0	0	0	0	0	0	0	0	0	0	0	0	0	0
0	0	0	0	0	0	0	0	0	0	0	0	0	0	0	0	0	0	0	0	0	0	0	0	0	0	0	0	0	0	0	0	0	0	0	0	0	0	0	0	0	0	0	0	0	0	0	0	0	0
0	0	0	0	0	0	0	0	0	0	0	0	0	0	0	0	0	0	0	0	0	0	0	0	0	0	0	0	0	0	0	0	0	0	0	0	0	0	0	0	0	0	0	0	0	0	0	0	0	0
0	0	0	0	0	0	0	0	0	0	0	0	0	0	0	0	0	0	0	0	0	0	0	0	0	0	0	0	0	0	0	0	0	0	0	0	0	0	0	0	0	0	0	0	0	0	0	0	0	0
0	0	0	0	0	0	0	0	0	0	0	0	0	0	0	0	0	0	0	0	0	0	0	0	0	0	0	0	0	0	0	0	0	0	0	0	0	0	0	0	0	0	0	0	0	0	0	0	0	0
0	0	0	0	0	0	0	0	0	0	0	0	0	0	0	0	0	0	0	0	0	0	0	0	0	0	0	0	0	0	0	0	0	0	0	0	0	0	0	0	0	0	0	0	0	0	0	0	0	0
0	0	0	0	0	0	0	0	0	0	0	0	0	0	0	0	0	0	0	0	0	0	0	0	0	0	0	0	0	0	0	0	0	0	0	0	0	0	0	0	0	0	0	0	0	0	0	0	0	0
0	0	0	0	0	0	0	0	0	0	0	0	0	0	0	0	0	0	0	0	0	0	0	0	0	0	0	0	0	0	0	0	0	0	0	0	0	0	0	0	0	0	0	0	0	0	0	0	0	0
0	0	0	0	0	0	0	0	0	0	0	0	0	0	0	0	0	0	0	0	0	0	0	0	0	0	0	0	0	0	0	0	0	0	0	0	0	0	0	0	0	0	0	0	0	0	0	0	0	0
0	0	0	0	0	0	0	0	0	0	0	0	0	0	0	0	0	0	0	0	0	0	0	0	0	0	0	0	0	0	0	0	0	0	0	0	0	0	0	0	0	0	0	0	0	0	0	0	0	0
0	0	0	0	0	0	0	0	0	0	0	0	0	0	0	0	0	0	0	0	0	0	0	0	0	0	0	0	0	0	0	0	0	0	0	0	0	0	0	0	0	0	0	0	0	0	0	0	0	0
0	0	0	0	0	0	0	0	0	0	0	0	0	0	0	0	0	0	0	0	0	0	0	0	0	0	0	0	0	0	0	0	0	0	0	0	0	0	0	0	0	0	0	0	0	0	0	0	0	0
0	0	0	0	0	0	0	0	0	0	0	0	0	0	0	0	0	0	0	0	0	0	0	0	0	0	0	0	0	0	0	0	0	0	0	0	0	0	0	0	0	0	0	0	0	0	0	0	0	0
0	0	0	0	0	0	0	0	0	0	0	0	0	0	0	0	0	0	0	0	0	0	0	0	0	0	0	0	0	0	0	0	0	0	0	0	0	0	0	0	0	0	0	0	0	0	0	0	0	0
0	0	0	0	0	0	0	0	0	0	0	0	0	0	0	0	0	0	0	0	0	0	0	0	0	0	0	0	0	0	0	0	0	0	0	0	0	0	0	0	0	0	0	0	0	0	0	0	0	0
0	0	0	0	0	0	0	0	0	0	0	0	0	0	0	0	0	0	0	0	0	0	0	0	0	0	0	0	0	0	0	0	0	0	0	0	0	0	0	0	0	0	0	0	0	0	0	0	0	0
0	0	0	0	0	0	0	0	0	0	0	0	0	0	0	0	0	0	0	0	0	0	0	0	0	0	0	0	0	0	0	0	0	0	0	0	0	0	0	0	0	0	0	0	0	0	0	0	0	0
0	0	0	0	0	0	0	0	0	0	0	0	0	0	0	0	0	0	0	0	0	0	0	0	0	0	0	0	0	0	0	0	0	0	0	0	0	0	0	0	0	0	0	0	0	0	0	0	0	0
0	0	0	0	0	0	0	0	0	0	0	0	0	0	0	0	0	0	0	0	0	0	0	0	0	0	0	0	0	0	0	0	0	0	0	0	0	0	0	0	0	0	0	0	0	0	0	0	0	0
0	0	0	0	0	0	0	0	0	0	0	0	0	0	0	0	0	0	0	0	0	0	0	0	0	0	0	0	0	0	0	0	0	0	0	0	0	0	0	0	0	0	0	0	0	0	0	0	0	0
0	0	0	0	0	0	0	0	0	0	0	0	0	0	0	0	0	0	0	0	0	0	0	0	0	0	0	0	0	0	0	0	0	0	0	0	0	0	0	0	0	0	0	0	0	0	0	0	0	0
0	0	0	0	0	0	0	0	0	0	0	0	0	0	0	0	0	0	0	0	0	0	0	0	0	0	0	0	0	0	0	0	0	0	0	0	0	0	0	0	0	0	0	0	0	0	0	0	0	0
0	0	0	0	0	0	0	0	0	0	0	0	0	0	0	0	0	0	0	0	0	0	0	0	0	0	0	0	0	0	0	0	0	0	0	0	0	0	0	0	0	0	0	0	0	0	0	0	0	0
0	0	0	0	0	0	0	0	0	0	0	0	0	0	0	0	0	0	0	0	0	0	0	0	0	0	0	0	0	0	0	0	0	0	0	0	0	0	0	0	0	0	0	0	0	0	0	0	0	0
0	0	0	0	0	0	0	0	0	0	0	0	0	0	0	0	0	0	0	0	0	0	0	0	0	0	0	0	0	0	0	0	0	0	0	0	0	0	0	0	0	0	0	0	0	0	0	0	0	0
0	0	0	0	0	0	0	0	0	0	0	0	0	0	0	0	0	0	0	0	0	0	0	0	0	0	0	0	0	0	0	0	0	0	0	0	0	0	0	0	0	0	0	0	0	0	0	0	0	0
0	0	0	0	0	0	0	0	0	0	0	0	0	0	0	0	0	0	0	0	0	0	0	0	0	0	0	0	0	0	0	0	0	0	0	0	0	0	0	0	0	0	0	0	0	0	0	0	0	0
0	0	0	0	0	0	0	0	0	0	0	0	0	0	0	0	0	0	0	0	0	0	0	0	0	0	0	0	0	0	0	0	0	0	0	0	0	0	0	0	0	0	0	0	0	0	0	0	0	0
0	0	0	0	0	0	0	0	0	0	0	0	0	0	0	0	0	0	0	0	0	0	0	0	0	0	0	0	0	0	0	0	0	0	0	0	0	0	0	0	0	0	0	0	0	0	0	0	0	0
0	0	0	0	0	0	0	0	0	0	0	0	0	0	0	0	0	0	0	0	0	0	0	0	0	0	0	0	0	0	0	0	0	0	0	0	0	0	0	0	0	0	0	0	0	0	0	0	0	0
0	0	0	0	0	0	0	0	0	0	0	0	0	0	0	0	0	0	0	0	0	0	0	0	0	0	0	0	0	0	0	0	0	0	0	0	0	0	0	0	0	0	0	0	0	0	0	0	0	0
0	0	0	0	0	0	0	0	0	0	0	0	0	0	0	0	0	0	0	0	0	0	0	0	0	0	0	0	0	0	0	0	0	0	0	0	0	0	0	0	0	0	0	0	0	0	0	0	0	0
0	0	0	0	0	0	0	0	0	0	0	0	0	0	0	0	0	0	0	0	0	0	0	0	0	0	0	0	0	0	0	0	0	0	0	0	0	0	0	0	0	0	0	0	0	0	0	0	0	0
0	0	0	0	0	0	0	0	0	0	0	0	0	0	0	0	0	0	0	0	0	0	0	0	0	0	0	0	0	0	0	0	0	0	0	0	0	0	0	0	0	0	0	0	0	0	0	0	0	0
0	0	0	0	0	0	0	0	0	0	0	0	0	0	0	0	0	0	0	0	0	0	0	0	0	0	0	0	0	0	0	0	0	0	0	0	0	0	0	0	0	0	0	0	0	0	0	0	0	0
0	0	0	0	0	0	0	0	0	0	0	0	0	0	0	0	0	0	0	0	0	0	0	0	0	0	0	0	0	0	0	0	0	0	0	0	0	0	0	0	0	0	0	0	0	0	0	0	0	0
0	0	0	0	0	0	0	0	0	0	0	0	0	0	0	0	0	0	0	0	0	0	0	0	0	0	0	0	0	0	0	0	0	0	0	0	0	0	0	0	0	0	0	0	0	0	0	0	0	0
0	0	0	0	0	0	0	0	0	0	0	0	0	0	0	0	0	0	0	0	0	0	0	0	0	0	0	0	0	0	0	0	0	0	0	0	0	0	0	0	0	0	0	0	0	0	0	0	0	0
0	0	0	0	0	0	0	0	0	0	0	0	0	0	0	0	0	0	0	0	0	0	0	0	0	0	0	0	0	0	0	0	0	0	0	0	0	0	0	0	0	0	0	0	0	0	0	0	0	0
0	0	0	0	0	0	0	0	0	0	0	0	0	0	0	0	0	0	0	0	0	0	0	0	0	0	0	0	0	0	0	0	0	0	0	0	0	0	0	0	0	0	0	0	0	0	0	0	0	0
0	0	0	0	0	0	0	0	0	0	0	0	0	0	0	0	0	0	0	0	0	0	0	0	0	0	0	0	0	0	0	0	0	0	0	0	0	0	0	0	0	0	0	0	0	0	0	0	0	0
0	0	0	0	0	0	0	0	0	0	0	0	0	0	0	0	0	0	0	0	0	0	0	0	0	0	0	0	0	0	0	0	0	0	0	0	0	0	0	0	0	0	0	0	0	0	0	0	0	0
0	0	0	0	0	0	0	0	0	0	0	0	0	0	0	0	0	0	0	0	0	0	0	0	0	0	0	0	0	0	0	0	0	0	0	0	0	0	0	0	0	0	0	0	0	0	0	0	0	0
0	0	0	0	0	0	0	0	0	0	0	0	0	0	0	0	0	0	0	0	0	0	0	0	0	0	0	0	0	0	0	0	0	0	0	0	0	0	0	0	0	0	0	0	0	0	0	0	0	0
0	0	0	0	0	0	0	0	0	0	0	0	0	0	0	0	0	0	0	0	0	0	0	0	0	0	0	0	0	0	0	0	0	0	0	0	0	0	0	0	0	0	0	0	0	0	0	0	0	0
0	0	0	0	0	0	0	0	0	0	0	0	0	0	0	0	0	0	0	0	0	0	0	0	0	0	0	0	0	0	0	0	0	0	0	0	0	0	0	0	0	0	0	0	0	0	0	0	0	0
0	0	0	0	0	0	0	0	0	0	0	0	0	0	0	0	0	0	0	0	0	0	0	0	0	0	0	0	0	0	0	0	0	0	0	0	0	0	0	0	0	0	0	0	0	0	0	0	0	0
0	0	0	0	0	0	0	0	0	0	0	0	0	0	0	0	0	0	0	0	0	0	0	0	0	0	0	0	0	0	0	0	0	0	0	0	0	0	0	0	0	0	0	0	0	0	0	0	0	0
0	0	0	0	0	0	0	0	0	0	0	0	0	0	0	0	0	0	0	0	0	0	0	0	0	0	0	0	0	0	0	0	0	0	0	0	0	0	0	0	0	0	0	0	0	0	0	0	0	0
0	0	0	0	0	0	0	0	0	0	0	0	0	0	0	0	0	0	0	0	0	0	0	0	0	0	0	0	0	0	0	0	0	0	0	0	0	0	0	0	0	0	0	0	0	0	0	0	0	0
0	0	0	0	0	0	0	0	0	0	0	0	0	0	0	0	0	0	0	0	0	0	0	0	0	0	0	0	0	0	0	0	0	0	0	0	0	0	0	0	0	0	0	0	0	0	0	0	0	0
0	0	0	0	0	0	0	0	0	0	0	0	0	0	0	0	0	0	0	0	0	0	0	0	0	0	0	0	0	0	0	0	0	0	0	0	0	0	0	0	0	0	0	0	0	0	0	0	0	0
0	0	0	0	0	0	0	0	0	0	0	0	0	0	0	0	0	0	0	0	0	0	0	0	0	0	0	0	0	0	0	0	0	0	0	0	0	0	0	0	0	0	0	0	0	0	0	0	0	0
0	0	0	0	0	0	0	0	0	0	0	0	0	0	0	0	0	0	0	0	0	0	0	0	0	0	0	0	0	0	0	0	0	0	0	0	0	0	0	0	0	0	0	0	0	0	0	0	0	0
0	0	0	0	0	0	0	0	0	0	0	0	0	0	0	0	0	0	0	0	0	0	0	0	0	0	0	0	0	0	0	0	0	0	0	0	0	0	0	0	0	0	0	0	0	0	0	0	0	0
0	0	0	0	0	0	0	0	0	0	0	0	0	0	0	0	0	0	0	0	0	0	0	0	0	0	0	0	0	0	0	0	0	0	0	0	0	0	0	0	0	0	0	0	0	0	0	0	0	0
0	0	0	0	0	0	0	0	0	0	0	0	0	0	0	0	0	0	0	0	0	0	0	0	0	0	0	0	0	0	0	0	0	0	0	0	0	0	0	0	0	0	0	0	0	0	0	0	0	0
0	0	0	0	0	0	0	0	0	0	0	0	0	0	0	0	0	0	0	0	0	0	0	0	0	0	0	0	0	0	0	0	0	0	0	0	0	0	0	0	0	0	0	0	0	0	0	0	0	0
0	0	0	0	0	0	0	0	0	0	0	0	0	0	0	0	0	0	0	0	0	0	0	0	0	0	0	0	0	0	0	0	0	0	0	0	0	0	0	0	0	0	0	0	0	0	0	0	0	0
0	0	0	0	0	0	0	0	0	0	0	0	0	0	0	0	0	0	0	0	0	0	0	0	0	0	0	0	0	0	0	0	0	0	0	0	0	0	0	0	0	0	0	0	0	0	0	0	0	0
0	0	0	0	0	0	0	0	0	0	0	0	0	0	0	0	0	0	0	0	0	0	0	0	0	0	0	0	0	0	0	0	0	0	0	0	0	0	0	0	0	0	0	0	0	0	0	0	0	0
0	0	0	0	0	0	0	0	0	0	0	0	0	0	0	0	0	0	0	0	0	0	0	0	0	0	0	0	0	0	0	0	0	0	0	0	0	0	0	0	0	0	0	0	0	0	0	0	0	0
0	0	0	0	0	0	0	0	0	0	0	0	0	0	0	0	0	0	0	0	0	0	0	0	0	0	0	0	0	0	0	0	0	0	0	0	0	0	0	0	0	0	0	0	0	0	0	0	0	0
0	0	0	0	0	0	0	0	0	0	0	0	0	0	0	0	0	0	0	0	0	0	0	0	0	0	0	0	0	0	0	0	0	0	0	0	0	0	0	0	0	0	0	0	0	0	0	0	0	0
0	0	0	0	0	0	0	0	0	0	0	0	0	0	0	0	0	0	0	0	0	0	0	0	0	0	0	0	0	0	0	0	0	0	0	0	0	0	0	0	0	0	0	0	0	0	0	0	0	0
0	0	0	0	0	0	0	0	0	0	0	0	0	0	0	0	0	0	0	0	0	0	0	0	0	0	0	0	0	0	0	0	0	0	0	0	0	0	0	0	0	0	0	0	0	0	0	0	0	0
0	0	0	0	0	0	0	0	0	0	0	0	0	0	0	0	0	0	0	0	0	0	0	0	0	0	0	0	0	0	0	0	0	0	0	0	0	0	0	0	0	0	0	0	0	0	0	0	0	0
0	0	0	0	0	0	0	0	0	0	0	0	0	0	0	0	0	0	0	0	0	0	0	0	0	0	0	0	0	0	0	0	0	0	0	0	0	0	0	0	0	0	0	0	0	0	0	0	0	0
0	0	0	0	0	0	0	0	0	0	0	0	0	0	0	0	0	0	0	0	0	0	0	0	0	0	0	0	0	0	0	0	0	0	0	0	0	0	0	0	0	0	0	0	0	0	0	0	0	0
0	0	0	0	0	0	0	0	0	0	0	0	0	0	0	0	0	0	0	0	0	0	0	0	0	0	0	0	0	0	0	0	0	0	0	0	0	0	0	0	0	0	0	0	0	0	0	0	0	0
0	0	0	0	0	0	0	0	0	0	0	0	0	0	0	0	0	0	0	0	0	0	0	0	0	0	0	0	0	0	0	0	0	0	0	0	0	0	0	0	0	0	0	0	0	0	0	0	0	0
0	0	0	0	0	0	0	0	0	0	0	0	0	0	0	0	0	0	0	0	0	0	0	0	0	0	0	0	0	0	0	0	0	0	0	0	0	0	0	0	0	0	0	0	0	0	0	0	0	0
0	0	0	0	0	0	0	0	0	0	0	0	0	0	0	0	0	0	0	0	0	0	0	0	0	0	0	0	0	0	0	0	0	0	0	0	0	0	0	0	0	0	0	0	0	0	0	0	0	0
0	0	0	0	0	0	0	0	0	0	0	0	0	0	0	0	0	0	0	0	0	0	0	0	0	0	0	0	0	0	0	0	0	0	0	0	0	0	0	0	0	0	0	0	0	0	0	0	0	0
0	0	0	0	0	0	0	0	0	0	0	0	0	0	0	0	0	0	0	0	0	0	0	0	0	0	0	0	0	0	0	0	0	0	0	0	0	0	0	0	0	0	0	0	0	0	0	0	0	0
0	0	0	0	0	0	0	0	0	0	0	0	0	0	0	0	0	0	0	0	0	0	0	0	0	0	0	0	0	0	0	0	0	0	0	0	0	0	0	0	0	0	0	0	0	0	0	0	0	0
0	0	0	0	0	0	0	0	0	0	0	0	0	0	0	0	0	0	0	0	0	0	0	0	0	0	0	0	0	0	0	0	0	0	0	0	0	0	0	0	0	0	0	0	0	0	0	0	0	0
0	0	0	0	0	0	0	0	0	0	0	0	0	0	0	0	0	0	0	0	0	0	0	0	0	0	0	0	0	0	0	0	0	0	0	0	0	0	0	0	0	0	0	0	0	0	0	0	0	0
0	0	0	0	0	0	0	0	0	0	0	0	0	0	0	0	0	0	0	0	0	0	0	0	0	0	0	0	0	0	0	0	0	0	0	0	0	0	0	0	0	0	0	0	0	0	0	0	0	0
0	0	0	0	0	0	0	0	0	0	0	0	0	0	0	0	0	0	0	0	0	0	0	0	0	0	0	0	0	0	0	0	0	0	0	0	0	0	0	0	0	0	0	0	0	0	0	0	0	0
0	0	0	0	0	0	0	0	0	0	0	0	0	0	0	0	0	0	0	0	0	0	0	0	0	0	0	0	0	0	0	0	0	0	0	0	0	0	0	0	0	0	0	0	0	0	0	0	0	0
0	0	0	0	0	0	0	0	0	0	0	0	0	0	0	0	0	0	0	0	0	0	0	0	0	0	0	0	0	0	0	0	0	0	0	0	0	0	0	0	0	0	0	0	0	0	0	0	0	0
0	0	0	0	0	0	0	0	0	0	0	0	0	0	0	0	0	0	0	0	0	0	0	0	0	0	0	0	0	0	0	0	0	0	0	0	0	0	0	0	0	0	0	0	0	0	0	0	0	0
0	0	0	0	0	0	0	0	0	0	0	0	0	0	0	0	0	0	0	0	0	0	0	0	0	0	0	0	0	0	0	0	0	0	0	0	0	0	0	0	0	0	0	0	0	0	0	0	0	0
0	0	0	0	0	0	0	0	0	0	0	0	0	0	0	0	0	0	0	0	0	0	0	0	0	0	0	0	0	0	0	0	0	0	0	0	0	0	0	0	0	0	0	0	0	0	0	0	0	0
0	0	0	0	0	0	0	0	0	0	0	0	0	0	0	0	0	0	0	0	0	0	0	0	0	0	0	0	0	0	0	0	0	0	0	0	0	0	0	0	0	0	0	0	0	0	0	0	0	0
0	0	0	0	0	0	0	0	0	0	0	0	0	0	0	0	0	0	0	0	0	0	0	0	0	0	0	0	0	0	0	0	0	0	0	0	0	0	0	0	0	0	0	0	0	0	0	0	0	0
0	0	0	0	0	0	0	0	0	0	0	0	0	0	0	0	0	0	0	0	0	0	0	0	0	0	0	0	0	0	0	0	0	0	0	0	0	0	0	0	0	0	0	0	0	0	0	0	0	0
0	0	0	0	0	0	0	0	0	0	0	0	0	0	0	0	0	0	0	0	0	0	0	0	0	0	0	0	0	0	0	0	0	0	0	0	0	0	0	0	0	0	0	0	0	0	0	0	0	0
0	0	0	0	0	0	0	0	0	0	0	0	0	0	0	0	0	0	0	0	0	0	0	0	0	0	0	0	0	0	0	0	0	0	0	0	0	0	0	0	0	0	0	0	0	0	0	0	0	0
0	0	0	0	0	0	0	0	0	0	0	0	0	0	0	0	0	0	0	0	0	0	0	0	0	0	0	0	0	0	0	0	0	0	0	0	0	0	0	0	0	0	0	0	0	0	0	0	0	0
0	0	0	0	0	0	0	0	0	0	0	0	0	0	0	0	0	0	0	0	0	0	0	0	0	0	0	0	0	0	0	0	0	0	0	0	0	0	0	0	0	0	0	0	0	0	0	0	0	0
0	0	0	0	0	0	0	0	0	0	0	0	0	0	0	0	0	0	0	0	0	0	0	0	0	0	0	0	0	0	0	0	0	0	0	0	0	0	0	0	0	0	0	0	0	0	0	0	0	0
0	0	0	0	0	0	0	0	0	0	0	0	0	0	0	0	0	0	0	0	0	0	0	0	0	0	0	0	0	0	0	0	0	0	0	0	0	0	0	0	0	0	0	0	0	0	0	0	0	0
0	0	0	0	0	0	0	0	0	0	0	0	0	0	0	0	0	0	0	0	0	0	0	0	0	0	0	0	0	0	0	0	0	0	0	0	0	0	0	0	0	0	0	0	0	0	0	0	0	0
0	0	0	0	0	0	0	0	0	0	0	0	0	0	0	0	0	0	0	0	0	0	0	0	0	0	0	0	0	0	0	0	0	0	0	0	0	0	0	0	0	0	0	0	0	0	0	0	0	0
0	0	0	0	0	0	0	0	0	0	0	0	0	0	0	0	0	0	0	0	0	0	0	0	0	0	0	0	0	0	0	0	0	0	0	0	0	0	0	0	0	0	0	0	0	0	0	0	0	0
0	0	0	0	0	0	0	0	0	0	0	0	0	0	0	0	0	0	0	0	0	0	0	0	0	0	0	0	0	0	0	0	0	0	0	0	0	0	0	0	0	0	0	0	0	0	0	0	0	0
0	0	0	0	0	0	0	0	0	0	0	0	0	0	0	0	0	0	0	0	0	0	0	0	0	0	0	0	0	0	0	0	0	0	0	0	0	0	0	0	0	0	0	0	0	0	0	0	0	0
0	0	0	0	0	0	0	0	0	0	0	0	0	0	0	0	0	0	0	0	0	0	0	0	0	0	0	0	0	0	0	0	0	0	0	0	0	0	0	0	0	0	0	0	0	0	0	0	0	0
0	0	0	0	0	0	0	0	0	0	0	0	0	0	0	0	0	0	0	0	0	0	0	0	0	0	0	0	0	0	0	0	0	0	0	0	0	0	0	0	0	0	0	0	0	0	0	0	0	0
0	0	0	0	0	0	0	0	0	0	0	0	0	0	0	0	0	0	0	0	0	0	0	0	0	0	0	0	0	0	0	0	0	0	0	0	0	0	0	0	0	0	0	0	0	0	0	0	0	0
0	0	0	0	0	0	0	0	0	0	0	0	0	0	0	0	0	0	0	0	0	0	0	0	0	0	0	0	0	0	0	0	0	0	0	0	0	0	0	0	0	0	0	0	0	0	0	0	0	0
0	0	0	0	0	0	0	0	0	0	0	0	0	0	0	0	0	0	0	0	0	0	0	0	0	0	0	0	0	0	0	0	0	0	0	0	0	0	0	0	0	0	0	0	0	0	0	0	0	0
0	0	0	0	0	0	0	0	0	0	0	0	0	0	0	0	0	0	0	0	0	0	0	0	0	0	0	0	0	0	0	0	0	0	0	0	0	0	0	0	0	0	0	0	0	0	0	0	0	0
0	0	0	0	0	0	0	0	0	0	0	0	0	0	0	0	0	0	0	0	0	0	0	0	0	0	0	0	0	0	0	0	0	0	0	0	0	0	0	0	0	0	0	0	0	0	0	0	0	0
0	0	0	0	0	0	0	0	0	0	0	0	0	0	0	0	0	0	0	0	0	0	0	0	0	0	0	0	0	0	0	0	0	0	0	0	0	0	0	0	0	0	0	0	0	0	0	0	0	0
0	0	0	0	0	0	0	0	0	0	0	0	0	0	0	0	0	0	0	0	0	0	0	0	0	0	0	0	0	0	0	0	0	0	0	0	0	0	0	0	0	0	0	0	0	0	0	0	0	0
0	0	0	0	0	0	0	0	0	0	0	0	0	0	0	0	0	0	0	0	0	0	0	0	0	0	0	0	0	0	0	0	0	0	0	0	0	0	0	0	0	0	0	0	0	0	0	0	0	0
0	0	0	0	0	0	0	0	0	0	0	0	0	0	0	0	0	0	0	0	0	0	0	0	0	0	0	0	0	0	0	0	0	0	0	0	0	0	0	0	0	0	0	0	0	0	0	0	0	0
0	0	0	0	0	0	0	0	0	0	0	0	0	0	0	0	0	0	0	0	0	0	0	0	0	0	0	0	0	0	0	0	0	0	0	0	0	0	0	0	0	0	0	0	0	0	0	0	0	0
0	0	0	0	0	0	0	0	0	0	0	0	0	0	0	0	0	0	0	0	0	0	0	0	0	0	0	0	0	0	0	0	0	0	0	0	0	0	0	0	0	0	0	0	0	0	0	0	0	0
0	0	0	0	0	0	0	0	0	0	0	0	0	0	0	0	0	0	0	0	0	0	0	0	0	0	0	0	0	0	0	0	0	0	0	0	0	0	0	0	0	0	0	0	0	0	0	0	0	0
0	0	0	0	0	0	0	0	0	0	0	0	0	0	0	0	0	0	0	0	0	0	0	0	0	0	0	0	0	0	0	0	0	0	0	0	0	0	0	0	0	0	0	0	0	0	0	0	0	0
0	0	0	0	0	0	0	0	0	0	0	0	0	0	0	0	0	0	0	0	0	0	0	0	0	0	0	0	0	0	0	0	0	0	0	0	0	0	0	0	0	0	0	0	0	0	0	0	0	0
0	0	0	0	0	0	0	0	0	0	0	0	0	0	0	0	0	0	0	0	0	0	0	0	0	0	0	0	0	0	0	0	0	0	0	0	0	0	0	0	0	0	0	0	0	0	0	0	0	0
0	0	0	0	0	0	0	0	0	0	0	0	0	0	0	0	0	0	0	0	0	0	0	0	0	0	0	0	0	0	0	0	0	0	0	0	0	0	0	0	0	0	0	0	0	0	0	0	0	0
0	0	0	0	0	0	0	0	0	0	0	0	0	0	0	0	0	0	0	0	0	0	0	0	0	0	0	0	0	0	0	0	0	0	0	0	0	0	0	0	0	0	0	0	0	0	0	0	0	0
0	0	0	0	0	0	0	0	0	0	0	0	0	0	0	0	0	0	0	0	0	0	0	0	0	0	0	0	0	0	0	0	0	0	0	0	0	0	0	0	0	0	0	0	0	0	0	0	0	0
0	0	0	0	0	0	0	0	0	0	0	0	0	0	0	0	0	0	0	0	0	0	0	0	0	0	0	0	0	0	0	0	0	0	0	0	0	0	0	0	0	0	0	0	0	0	0	0	0	0
0	0	0	0	0	0	0	0	0	0	0	0	0	0	0	0	0	0	0	0	0	0	0	0	0	0	0	0	0	0	0	0	0	0	0	0	0	0	0	0	0	0	0	0	0	0	0	0	0	0
0	0	0	0	0	0	0	0	0	0	0	0	0	0	0	0	0	0	0	0	0	0	0	0	0	0	0	0	0	0	0	0	0	0	0	0	0	0	0	0	0	0	0	0	0	0	0	0	0	0
0	0	0	0	0	0	0	0	0	0	0	0	0	0	0	0	0	0	0	0	0	0	0	0	0	0	0	0	0	0	0	0	0	0	0	0	0	0	0	0	0	0	0	0	0	0	0	0	0	0
0	0	0	0	0	0	0	0	0	0	0	0	0	0	0	0	0	0	0	0	0	0	0	0	0	0	0	0	0	0	0	0	0	0	0	0	0	0	0	0	0	0	0	0	0	0	0	0	0	0
0	0	0	0	0	0	0	0	0	0	0	0	0	0	0	0	0	0	0	0	0	0	0	0	0	0	0	0	0	0	0	0	0	0	0	0	0	0	0	0	0	0	0	0	0	0	0	0	0	0
0	0	0	0	0	0	0	0	0	0	0	0	0	0	0	0	0	0	0	0	0	0	0	0	0	0	0	0	0	0	0	0	0	0	0	0	0	0	0	0	0	0	0	0	0	0	0	0	0	0
0	0	0	0	0	0	0	0	0	0	0	0	0	0	0	0	0	0	0	0	0	0	0	0	0	0	0	0	0	0	0	0	0	0	0	0	0	0	0	0	0	0	0	0	0	0	0	0	0	0
0	0	0	0	0	0	0	0	0	0	0	0	0	0	0	0	0	0	0	0	0	0	0	0	0	0	0	0	0	0	0	0	0	0	0	0	0	0	0	0	0	0	0	0	0	0	0	0	0	0
0	0	0	0	0	0	0	0	0	0	0	0	0	0	0	0	0	0	0	0	0	0	0	0	0	0	0	0	0	0	0	0	0	0	0	0	0	0	0	0	0	0	0	0	0	0	0	0	0	0
0	0	0	0	0	0	0	0	0	0	0	0	0	0	0	0	0	0	0	0	0	0	0	0	0	0	0	0	0	0	0	0	0	0	0	0	0	0	0	0	0	0	0	0	0	0	0	0	0	0
0	0	0	0	0	0	0	0	0	0	0	0	0	0	0	0	0	0	0	0	0	0	0	0	0	0	0	0	0	0	0	0	0	0	0	0	0	0	0	0	0	0	0	0	0	0	0	0	0	0
0	0	0	0	0	0	0	0	0	0	0	0	0	0	0	0	0	0	0	0	0	0	0	0	0	0	0	0	0	0	0	0	0	0	0	0	0	0	0	0	0	0	0	0	0	0	0	0	0	0
0	0	0	0	0	0	0	0	0	0	0	0	0	0	0	0	0	0	0	0	0	0	0	0	0	0	0	0	0	0	0	0	0	0	0	0	0	0	0	0	0	0	0	0	0	0	0	0	0	0
0	0	0	0	0	0	0	0	0	0	0	0	0	0	0	0	0	0	0	0	0	0	0	0	0	0	0	0	0	0	0	0	0	0	0	0	0	0	0	0	0	0	0	0	0	0	0	0	0	0
0	0	0	0	0	0	0	0	0	0	0	0	0	0	0	0	0	0	0	0	0	0	0	0	0	0	0	0	0	0	0	0	0	0	0	0	0	0	0	0	0	0	0	0	0	0	0	0	0	0
0	0	0	0	0	0	0	0	0	0	0	0	0	0	0	0	0	0	0	0	0	0	0	0	0	0	0	0	0	0	0	0	0	0	0	0	0	0	0	0	0	0	0	0	0	0	0	0	0	0
0	0	0	0	0	0	0	0	0	0	0	0	0	0	0	0	0	0	0	0	0	0	0	0	0	0	0	0	0	0	0	0	0	0	0	0	0	0	0	0	0	0	0	0	0	0	0	0	0	0
0	0	0	0	0	0	0	0	0	0	0	0	0	0	0	0	0	0	0	0	0	0	0	0	0	0	0	0	0	0	0	0	0	0	0	0	0	0	0	0	0	0	0	0	0	0	0	0	0	0
0	0	0	0	0	0	0	0	0	0	0	0	0	0	0	0	0	0	0	0	0	0	0	0	0	0	0	0	0	0	0	0	0	0	0	0	0	0	0	0	0	0	0	0	0	0	0	0	0	0
0	0	0	0	0	0	0	0	0	0	0	0	0	0	0	0	0	0	0	0	0	0	0	0	0	0	0	0	0	0	0	0	0	0	0	0	0	0	0	0	0	0	0	0	0	0	0	0	0	0
0	0	0	0	0	0	0	0	0	0	0	0	0	0	0	0	0	0	0	0	0	0	0	0	0	0	0	0	0	0	0	0	0	0	0	0	0	0	0	0	0	0	0	0	0	0	0	0	0	0
0	0	0	0	0	0	0	0	0	0	0	0	0	0	0	0	0	0	0	0	0	0	0	0	0	0	0	0	0	0	0	0	0	0	0	0	0	0	0	0	0	0	0	0	0	0	0	0	0	0
0	0	0	0	0	0	0	0	0	0	0	0	0	0	0	0	0	0	0	0	0	0	0	0	0	0	0	0	0	0	0	0	0	0	0	0	0	0	0	0	0	0	0	0	0	0	0	0	0	0
0	0	0	0	0	0	0	0	0	0	0	0	0	0	0	0	0	0	0	0	0	0	0	0	0	0	0	0	0	0	0	0	0	0	0	0	0	0	0	0	0	0	0	0	0	0	0	0	0	0
0	0	0	0	0	0	0	0	0	0	0	0	0	0	0	0	0	0	0	0	0	0	0	0	0	0	0	0	0	0	0	0	0	0	0	0	0	0	0	0	0	0	0	0	0	0	0	0	0	0
0	0	0	0	0	0	0	0	0	0	0	0	0	0	0	0	0	0	0	0	0	0	0	0	0	0	0	0	0	0	0	0	0	0	0	0	0	0	0	0	0	0	0	0	0	0	0	0	0	0
0	0	0	0	0	0	0	0	0	0	0	0	0	0	0	0	0	0	0	0	0	0	0	0	0	0	0	0	0	0	0	0	0	0	0	0	0	0	0	0	0	0	0	0	0	0	0	0	0	0
0	0	0	0	0	0	0	0	0	0	0	0	0	0	0	0	0	0	0	0	0	0	0	0	0	0	0	0	0	0	0	0	0	0	0	0	0	0	0	0	0	0	0	0	0	0	0	0	0	0
0	0	0	0	0	0	0	0	0	0	0	0	0	0	0	0	0	0	0	0	0	0	0	0	0	0	0	0	0	0	0	0	0	0	0	0	0	0	0	0	0	0	0	0	0	0	0	0	0	0
0	0	0	0	0	0	0	0	0	0	0	0	0	0	0	0	0	0	0	0	0	0	0	0	0	0	0	0	0	0	0	0	0	0	0	0	0	0	0	0	0	0	0	0	0	0	0	0	0	0
0	0	0	0	0	0	0	0	0	0	0	0	0	0	0	0	0	0	0	0	0	0	0	0	0	0	0	0	0	0	0	0	0	0	0	0	0	0	0	0	0	0	0	0	0	0	0	0	0	0
0	0	0	0	0	0	0	0	0	0	0	0	0	0	0	0	0	0	0	0	0	0	0	0	0	0	0	0	0	0	0	0	0	0	0	0	0	0	0	0	0	0	0	0	0	0	0	0	0	0
0	0	0	0	0	0	0	0	0	0	0	0	0	0	0	0	0	0	0	0	0	0	0	0	0	0	0	0	0	0	0	0	0	0	0	0	0	0	0	0	0	0	0	0	0	0	0	0	0	0
0	0	0	0	0	0	0	0	0	0	0	0	0	0	0	0	0	0	0	0	0	0	0	0	0	0	0	0	0	0	0	0	0	0	0	0	0	0	0	0	0	0	0	0	0	0	0	0	0	0
0	0	0	0	0	0	0	0	0	0	0	0	0	0	0	0	0	0	0	0	0	0	0	0	0	0	0	0	0	0	0	0	0	0	0	0	0	0	0	0	0	0	0	0	0	0	0	0	0	0
0	0	0	0	0	0	0	0	0	0	0	0	0	0	0	0	0	0	0	0	0	0	0	0	0	0	0	0	0	0	0	0	0	0	0	0	0	0	0	0	0	0	0	0	0	0	0	0	0	0
0	0	0	0	0	0	0	0	0	0	0	0	0	0	0	0	0	0	0	0	0	0	0	0	0	0	0	0	0	0	0	0	0	0	0	0	0	0	0	0	0	0	0	0	0	0	0	0	0	0
0	0	0	0	0	0	0	0	0	0	0	0	0	0	0	0	0	0	0	0	0	0	0	0	0	0	0	0	0	0	0	0	0	0	0	0	0	0	0	0	0	0	0	0	0	0	0	0	0	0
0	0	0	0	0	0	0	0	0	0	0	0	0	0	0	0	0	0	0	0	0	0	0	0	0	0	0	0	0	0	0	0	0	0	0	0	0	0	0	0	0	0	0	0	0	0	0	0	0	0
0	0	0	0	0	0	0	0	0	0	0	0	0	0	0	0	0	0	0	0	0	0	0	0	0	0	0	0	0	0	0	0	0	0	0	0	0	0	0	0	0	0	0	0	0	0	0	0	0	0
0	0	0	0	0	0	0	0	0	0	0	0	0	0	0	0	0	0	0	0	0	0	0	0	0	0	0	0	0	0	0	0	0	0	0	0	0	0	0	0	0	0	0	0	0	0	0	0	0	0
0	0	0	0	0	0	0	0	0	0	0	0	0	0	0	0	0	0	0	0	0	0	0	0	0	0	0	0	0	0	0	0	0	0	0	0	0	0	0	0	0	0	0	0	0	0	0	0	0	0
0	0	0	0	0	0	0	0	0	0	0	0	0	0	0	0	0	0	0	0	0	0	0	0	0	0	0	0	0	0	0	0	0	0	0	0	0	0	0	0	0	0	0	0	0	0	0	0	0	0
0	0	0	0	0	0	0	0	0	0	0	0	0	0	0	0	0	0	0	0	0	0	0	0	0	0	0	0	0	0	0	0	0	0	0	0	0	0	0	0	0	0	0	0	0	0	0	0	0	0
0	0	0	0	0	0	0	0	0	0	0	0	0	0	0	0	0	0	0	0	0	0	0	0	0	0	0	0	0	0	0	0	0	0	0	0	0	0	0	0	0	0	0	0	0	0	0	0	0	0
0	0	0	0	0	0	0	0	0	0	0	0	0	0	0	0	0	0	0	0	0	0	0	0	0	0	0	0	0	0	0	0	0	0	0	0	0	0	0	0	0	0	0	0	0	0	0	0	0	0
0	0	0	0	0	0	0	0	0	0	0	0	0	0	0	0	0	0	0	0	0	0	0	0	0	0	0	0	0	0	0	0	0	0	0	0	0	0	0	0	0	0	0	0	0	0	0	0	0	0
0	0	0	0	0	0	0	0	0	0	0	0	0	0	0	0	0	0	0	0	0	0	0	0	0	0	0	0	0	0	0	0	0	0	0	0	0	0	0	0	0	0	0	0	0	0	0	0	0	0
0	0	0	0	0	0	0	0	0	0	0	0	0	0	0	0	0	0	0	0	0	0	0	0	0	0	0	0	0	0	0	0	0	0	0	0	0	0	0	0	0	0	0	0	0	0	0	0	0	0
0	0	0	0	0	0	0	0	0	0	0	0	0	0	0	0	0	0	0	0	0	0	0	0	0	0	0	0	0	0	0	0	0	0	0	0	0	0	0	0	0	0	0	0	0	0	0	0	0	0
0	0	0	0	0	0	0	0	0	0	0	0	0	0	0	0	0	0	0	0	0	0	0	0	0	0	0	0	0	0	0	0	0	0	0	0	0	0	0	0	0	0	0	0	0	0	0	0	0	0
0	0	0	0	0	0	0	0	0	0	0	0	0	0	0	0	0	0	0	0	0	0	0	0	0	0	0	0	0	0	0	0	0	0	0	0	0	0	0	0	0	0	0	0	0	0	0	0	0	0
0	0	0	0	0	0	0	0	0	0	0	0	0	0	0	0	0	0	0	0	0	0	0	0	0	0	0	0	0	0	0	0	0	0	0	0	0	0	0	0	0	0	0	0	0	0	0	0	0	0
0	0	0	0	0	0	0	0	0	0	0	0	0	0	0	0	0	0	0	0	0	0	0	0	0	0	0	0	0	0	0	0	0	0	0	0	0	0	0	0	0	0	0	0	0	0	0	0	0	0
0	0	0	0	0	0	0	0	0	0	0	0	0	0	0	0	0	0	0	0	0	0	0	0	0	0	0	0	0	0	0	0	0	0	0	0	0	0	0	0	0	0	0	0	0	0	0	0	0	0
0	0	0	0	0	0	0	0	0	0	0	0	0	0	0	0	0	0	0	0	0	0	0	0	0	0	0	0	0	0	0	0	0	0	0	0	0	0	0	0	0	0	0	0	0	0	0	0	0	0
0	0	0	0	0	0	0	0	0	0	0	0	0	0	0	0	0	0	0	0	0	0	0	0	0	0	0	0	0	0	0	0	0	0	0	0	0	0	0	0	0	0	0	0	0	0	0	0	0	0
0	0	0	0	0	0	0	0	0	0	0	0	0	0	0	0	0	0	0	0	0	0	0	0	0	0	0	0	0	0	0	0	0	0	0	0	0	0	0	0	0	0	0	0	0	0	0	0	0	0
0	0	0	0	0	0	0	0	0	0	0	0	0	0	0	0	0	0	0	0	0	0	0	0	0	0	0	0	0	0	0	0	0	0	0	0	0	0	0	0	0	0	0	0	0	0	0	0	0	0
0	0	0	0	0	0	0	0	0	0	0	0	0	0	0	0	0	0	0	0	0	0	0	0	0	0	0	0	0	0	0	0	0	0	0	0	0	0	0	0	0	0	0	0	0	0	0	0	0	0
0	0	0	0	0	0	0	0	0	0	0	0	0	0	0	0	0	0	0	0	0	0	0	0	0	0	0	0	0	0	0	0	0	0	0	0	0	0	0	0	0	0	0	0	0	0	0	0	0	0
0	0	0	0	0	0	0	0	0	0	0	0	0	0	0	0	0	0	0	0	0	0	0	0	0	0	0	0	0	0	0	0	0	0	0	0	0	0	0	0	0	0	0	0	0	0	0	0	0	0
0	0	0	0	0	0	0	0	0	0	0	0	0	0	0	0	0	0	0	0	0	0	0	0	0	0	0	0	0	0	0	0	0	0	0	0	0	0	0	0	0	0	0	0	0	0	0	0	0	0
0	0	0	0	0	0	0	0	0	0	0	0	0	0	0	0	0	0	0	0	0	0	0	0	0	0	0	0	0	0	0	0	0	0	0	0	0	0	0	0	0	0	0	0	0	0	0	0	0	0
0	0	0	0	0	0	0	0	0	0	0	0	0	0	0	0	0	0	0	0	0	0	0	0	0	0	0	0	0	0	0	0	0	0	0	0	0	0	0	0	0	0	0	0	0	0	0	0	0	0
0	0	0	0	0	0	0	0	0	0	0	0	0	0	0	0	0	0	0	0	0	0	0	0	0	0	0	0	0	0	0	0	0	0	0	0	0	0	0	0	0	0	0	0	0	0	0	0	0	0
0	0	0	0	0	0	0	0	0	0	0	0	0	0	0	0	0	0	0	0	0	0	0	0	0	0	0	0	0	0	0	0	0	0	0	0	0	0	0	0	0	0	0	0	0	0	0	0	0	0
0	0	0	0	0	0	0	0	0	0	0	0	0	0	0	0	0	0	0	0	0	0	0	0	0	0	0	0	0	0	0	0	0	0	0	0	0	0	0	0	0	0	0	0	0	0	0	0	0	0
0	0	0	0	0	0	0	0	0	0	0	0	0	0	0	0	0	0	0	0	0	0	0	0	0	0	0	0	0	0	0	0	0	0	0	0	0	0	0	0	0	0	0	0	0	0	0	0	0	0
0	0	0	0	0	0	0	0	0	0	0	0	0	0	0	0	0	0	0	0	0	0	0	0	0	0	0	0	0	0	0	0	0	0	0	0	0	0	0	0	0	0	0	0	0	0	0	0	0	0
0	0	0	0	0	0	0	0	0	0	0	0	0	0	0	0	0	0	0	0	0	0	0	0	0	0	0	0	0	0	0	0	0	0	0	0	0	0	0	0	0	0	0	0	0	0	0	0	0	0
0	0	0	0	0	0	0	0	0	0	0	0	0	0	0	0	0	0	0	0	0	0	0	0	0	0	0	0	0	0	0	0	0	0	0	0	0	0	0	0	0	0	0	0	0	0	0	0	0	0
0	0	0	0	0	0	0	0	0	0	0	0	0	0	0	0	0	0	0	0	0	0	0	0	0	0	0	0	0	0	0	0	0	0	0	0	0	0	0	0	0	0	0	0	0	0	0	0	0	0
0	0	0	0	0	0	0	0	0	0	0	0	0	0	0	0	0	0	0	0	0	0	0	0	0	0	0	0	0	0	0	0	0	0	0	0	0	0	0	0	0	0	0	0	0	0	0	0	0	0
0	0	0	0	0	0	0	0	0	0	0	0	0	0	0	0	0	0	0	0	0	0	0	0	0	0	0	0	0	0	0	0	0	0	0	0	0	0	0	0	0	0	0	0	0	0	0	0	0	0
0	0	0	0	0	0	0	0	0	0	0	0	0	0	0	0	0	0	0	0	0	0	0	0	0	0	0	0	0	0	0	0	0	0	0	0	0	0	0	0	0	0	0	0	0	0	0	0	0	0
0	0	0	0	0	0	0	0	0	0	0	0	0	0	0	0	0	0	0	0	0	0	0	0	0	0	0	0	0	0	0	0	0	0	0	0	0	0	0	0	0	0	0	0	0	0	0	0	0	0
0	0	0	0	0	0	0	0	0	0	0	0	0	0	0	0	0	0	0	0	0	0	0	0	0	0	0	0	0	0	0	0	0	0	0	0	0	0	0	0	0	0	0	0	0	0	0	0	0	0
0	0	0	0	0	0	0	0	0	0	0	0	0	0	0	0	0	0	0	0	0	0	0	0	0	0	0	0	0	0	0	0	0	0	0	0	0	0	0	0	0	0	0	0	0	0	0	0	0	0
0	0	0	0	0	0	0	0	0	0	0	0	0	0	0	0	0	0	0	0	0	0	0	0	0	0	0	0	0	0	0	0	0	0	0	0	0	0	0	0	0	0	0	0	0	0	0	0	0	0
0	0	0	0	0	0	0	0	0	0	0	0	0	0	0	0	0	0	0	0	0	0	0	0	0	0	0	0	0	0	0	0	0	0	0	0	0	0	0	0	0	0	0	0	0	0	0	0	0	0
0	0	0	0	0	0	0	0	0	0	0	0	0	0	0	0	0	0	0	0	0	0	0	0	0	0	0	0	0	0	0	0	0	0	0	0	0	0	0	0	0	0	0	0	0	0	0	0	0	0
0	0	0	0	0	0	0	0	0	0	0	0	0	0	0	0	0	0	0	0	0	0	0	0	0	0	0	0	0	0	0	0	0	0	0	0	0	0	0	0	0	0	0	0	0	0	0	0	0	0
0	0	0	0	0	0	0	0	0	0	0	0	0	0	0	0	0	0	0	0	0	0	0	0	0	0	0	0	0	0	0	0	0	0	0	0	0	0	0	0	0	0	0	0	0	0	0	0	0	0
0	0	0	0	0	0	0	0	0	0	0	0	0	0	0	0	0	0	0	0	0	0	0	0	0	0	0	0	0	0	0	0	0	0	0	0	0	0	0	0	0	0	0	0	0	0	0	0	0	0
0	0	0	0	0	0	0	0	0	0	0	0	0	0	0	0	0	0	0	0	0	0	0	0	0	0	0	0	0	0	0	0	0	0	0	0	0	0	0	0	0	0	0	0	0	0	0	0	0	0
0	0	0	0	0	0	0	0	0	0	0	0	0	0	0	0	0	0	0	0	0	0	0	0	0	0	0	0	0	0	0	0	0	0	0	0	0	0	0	0	0	0	0	0	0	0	0	0	0	0
0	0	0	0	0	0	0	0	0	0	0	0	0	0	0	0	0	0	0	0	0	0	0	0	0	0	0	0	0	0	0	0	0	0	0	0	0	0	0	0	0	0	0	0	0	0	0	0	0	0
0	0	0	0	0	0	0	0	0	0	0	0	0	0	0	0	0	0	0	0	0	0	0	0	0	0	0	0	0	0	0	0	0	0	0	0	0	0	0	0	0	0	0	0	0	0	0	0	0	0
0	0	0	0	0	0	0	0	0	0	0	0	0	0	0	0	0	0	0	0	0	0	0	0	0	0	0	0	0	0	0	0	0	0	0	0	0	0	0	0	0	0	0	0	0	0	0	0	0	0
0	0	0	0	0	0	0	0	0	0	0	0	0	0	0	0	0	0	0	0	0	0	0	0	0	0	0	0	0	0	0	0	0	0	0	0	0	0	0	0	0	0	0	0	0	0	0	0	0	0
0	0	0	0	0	0	0	0	0	0	0	0	0	0	0	0	0	0	0	0	0	0	0	0	0	0	0	0	0	0	0	0	0	0	0	0	0	0	0	0	0	0	0	0	0	0	0	0	0	0
0	0	0	0	0	0	0	0	0	0	0	0	0	0	0	0	0	0	0	0	0	0	0	0	0	0	0	0	0	0	0	0	0	0	0	0	0	0	0	0	0	0	0	0	0	0	0	0	0	0
0	0	0	0	0	0	0	0	0	0	0	0	0	0	0	0	0	0	0	0	0	0	0	0	0	0	0	0	0	0	0	0	0	0	0	0	0	0	0	0	0	0	0	0	0	0	0	0	0	0
0	0	0	0	0	0	0	0	0	0	0	0	0	0	0	0	0	0	0	0	0	0	0	0	0	0	0	0	0	0	0	0	0	0	0	0	0	0	0	0	0	0	0	0	0	0	0	0	0	0
0	0	0	0	0	0	0	0	0	0	0	0	0	0	0	0	0	0	0	0	0	0	0	0	0	0	0	0	0	0	0	0	0	0	0	0	0	0	0	0	0	0	0	0	0	0	0	0	0	0
0	0	0	0	0	0	0	0	0	0	0	0	0	0	0	0	0	0	0	0	0	0	0	0	0	0	0	0	0	0	0	0	0	0	0	0	0	0	0	0	0	0	0	0	0	0	0	0	0	0
0	0	0	0	0	0	0	0	0	0	0	0	0	0	0	0	0	0	0	0	0	0	0	0	0	0	0	0	0	0	0	0	0	0	0	0	0	0	0	0	0	0	0	0	0	0	0	0	0	0
0	0	0	0	0	0	0	0	0	0	0	0	0	0	0	0	0	0	0	0	0	0	0	0	0	0	0	0	0	0	0	0	0	0	0	0	0	0	0	0	0	0	0	0	0	0	0	0	0	0
0	0	0	0	0	0	0	0	0	0	0	0	0	0	0	0	0	0	0	0	0	0	0	0	0	0	0	0	0	0	0	0	0	0	0	0	0	0	0	0	0	0	0	0	0	0	0	0	0	0
0	0	0	0	0	0	0	0	0	0	0	0	0	0	0	0	0	0	0	0	0	0	0	0	0	0	0	0	0	0	0	0	0	0	0	0	0	0	0	0	0	0	0	0	0	0	0	0	0	0
0	0	0	0	0	0	0	0	0	0	0	0	0	0	0	0	0	0	0	0	0	0	0	0	0	0	0	0	0	0	0	0	0	0	0	0	0	0	0	0	0	0	0	0	0	0	0	0	0	0
0	0	0	0	0	0	0	0	0	0	0	0	0	0	0	0	0	0	0	0	0	0	0	0	0	0	0	0	0	0	0	0	0	0	0	0	0	0	0	0	0	0	0	0	0	0	0	0	0	0
0	0	0	0	0	0	0	0	0	0	0	0	0	0	0	0	0	0	0	0	0	0	0	0	0	0	0	0	0	0	0	0	0	0	0	0	0	0	0	0	0	0	0	0	0	0	0	0	0	0
0	0	0	0	0	0	0	0	0	0	0	0	0	0	0	0	0	0	0	0	0	0	0	0	0	0	0	0	0	0	0	0	0	0	0	0	0	0	0	0	0	0	0	0	0	0	0	0	0	0
0	0	0	0	0	0	0	0	0	0	0	0	0	0	0	0	0	0	0	0	0	0	0	0	0	0	0	0	0	0	0	0	0	0	0	0	0	0	0	0	0	0	0	0	0	0	0	0	0	0
0	0	0	0	0	0	0	0	0	0	0	0	0	0	0	0	0	0	0	0	0	0	0	0	0	0	0	0	0	0	0	0	0	0	0	0	0	0	0	0	0	0	0	0	0	0	0	0	0	0
0	0	0	0	0	0	0	0	0	0	0	0	0	0	0	0	0	0	0	0	0	0	0	0	0	0	0	0	0	0	0	0	0	0	0	0	0	0	0	0	0	0	0	0	0	0	0	0	0	0
0	0	0	0	0	0	0	0	0	0	0	0	0	0	0	0	0	0	0	0	0	0	0	0	0	0	0	0	0	0	0	0	0	0	0	0	0	0	0	0	0	0	0	0	0	0	0	0	0	0
0	0	0	0	0	0	0	0	0	0	0	0	0	0	0	0	0	0	0	0	0	0	0	0	0	0	0	0	0	0	0	0	0	0	0	0	0	0	0	0	0	0	0	0	0	0	0	0	0	0
0	0	0	0	0	0	0	0	0	0	0	0	0	0	0	0	0	0	0	0	0	0	0	0	0	0	0	0	0	0	0	0	0	0	0	0	0	0	0	0	0	0	0	0	0	0	0	0	0	0
0	0	0	0	0	0	0	0	0	0	0	0	0	0	0	0	0	0	0	0	0	0	0	0	0	0	0	0	0	0	0	0	0	0	0	0	0	0	0	0	0	0	0	0	0	0	0	0	0	0
0	0	0	0	0	0	0	0	0	0	0	0	0	0	0	0	0	0	0	0	0	0	0	0	0	0	0	0	0	0	0	0	0	0	0	0	0	0	0	0	0	0	0	0	0	0	0	0	0	0
0	0	0	0	0	0	0	0	0	0	0	0	0	0	0	0	0	0	0	0	0	0	0	0	0	0	0	0	0	0	0	0	0	0	0	0	0	0	0	0	0	0	0	0	0	0	0	0	0	0
0	0	0	0	0	0	0	0	0	0	0	0	0	0	0	0	0	0	0	0	0	0	0	0	0	0	0	0	0	0	0	0	0	0	0	0	0	0	0	0	0	0	0	0	0	0	0	0	0	0
0	0	0	0	0	0	0	0	0	0	0	0	0	0	0	0	0	0	0	0	0	0	0	0	0	0	0	0	0	0	0	0	0	0	0	0	0	0	0	0	0	0	0	0	0	0	0	0	0	0
0	0	0	0	0	0	0	0	0	0	0	0	0	0	0	0	0	0	0	0	0	0	0	0	0	0	0	0	0	0	0	0	0	0	0	0	0	0	0	0	0	0	0	0	0	0	0	0	0	0
0	0	0	0	0	0	0	0	0	0	0	0	0	0	0	0	0	0	0	0	0	0	0	0	0	0	0	0	0	0	0	0	0	0	0	0	0	0	0	0	0	0	0	0	0	0	0	0	0	0
0	0	0	0	0	0	0	0	0	0	0	0	0	0	0	0	0	0	0	0	0	0	0	0	0	0	0	0	0	0	0	0	0	0	0	0	0	0	0	0	0	0	0	0	0	0	0	0	0	0
0	0	0	0	0	0	0	0	0	0	0	0	0	0	0	0	0	0	0	0	0	0	0	0	0	0	0	0	0	0	0	0	0	0	0	0	0	0	0	0	0	0	0	0	0	0	0	0	0	0
0	0	0	0	0	0	0	0	0	0	0	0	0	0	0	0	0	0	0	0	0	0	0	0	0	0	0	0	0	0	0	0	0	0	0	0	0	0	0	0	0	0	0	0	0	0	0	0	0	0
0	0	0	0	0	0	0	0	0	0	0	0	0	0	0	0	0	0	0	0	0	0	0	0	0	0	0	0	0	0	0	0	0	0	0	0	0	0	0	0	0	0	0	0	0	0	0	0	0	0
0	0	0	0	0	0	0	0	0	0	0	0	0	0	0	0	0	0	0	0	0	0	0	0	0	0	0	0	0	0	0	0	0	0	0	0	0	0	0	0	0	0	0	0	0	0	0	0	0	0
0	0	0	0	0	0	0	0	0	0	0	0	0	0	0	0	0	0	0	0	0	0	0	0	0	0	0	0	0	0	0	0	0	0	0	0	0	0	0	0	0	0	0	0	0	0	0	0	0	0
0	0	0	0	0	0	0	0	0	0	0	0	0	0	0	0	0	0	0	0	0	0	0	0	0	0	0	0	0	0	0	0	0	0	0	0	0	0	0	0	0	0	0	0	0	0	0	0	0	0
0	0	0	0	0	0	0	0	0	0	0	0	0	0	0	0	0	0	0	0	0	0	0	0	0	0	0	0	0	0	0	0	0	0	0	0	0	0	0	0	0	0	0	0	0	0	0	0	0	0
0	0	0	0	0	0	0	0	0	0	0	0	0	0	0	0	0	0	0	0	0	0	0	0	0	0	0	0	0	0	0	0	0	0	0	0	0	0	0	0	0	0	0	0	0	0	0	0	0	0
0	0	0	0	0	0	0	0	0	0	0	0	0	0	0	0	0	0	0	0	0	0	0	0	0	0	0	0	0	0	0	0	0	0	0	0	0	0	0	0	0	0	0	0	0	0	0	0	0	0
0	0	0	0	0	0	0	0	0	0	0	0	0	0	0	0	0	0	0	0	0	0	0	0	0	0	0	0	0	0	0	0	0	0	0	0	0	0	0	0	0	0	0	0	0	0	0	0	0	0
0	0	0	0	0	0	0	0	0	0	0	0	0	0	0	0	0	0	0	0	0	0	0	0	0	0	0	0	0	0	0	0	0	0	0	0	0	0	0	0	0	0	0	0	0	0	0	0	0	0
0	0	0	0	0	0	0	0	0	0	0	0	0	0	0	0	0	0	0	0	0	0	0	0	0	0	0	0	0	0	0	0	0	0	0	0	0	0	0	0	0	0	0	0	0	0	0	0	0	0
0	0	0	0	0	0	0	0	0	0	0	0	0	0	0	0	0	0	0	0	0	0	0	0	0	0	0	0	0	0	0	0	0	0	0	0	0	0	0	0	0	0	0	0	0	0	0	0	0	0
0	0	0	0	0	0	0	0	0	0	0	0	0	0	0	0	0	0	0	0	0	0	0	0	0	0	0	0	0	0	0	0	0	0	0	0	0	0	0	0	0	0	0	0	0	0	0	0	0	0
0	0	0	0	0	0	0	0	0	0	0	0	0	0	0	0	0	0	0	0	0	0	0	0	0	0	0	0	0	0	0	0	0	0	0	0	0	0	0	0	0	0	0	0	0	0	0	0	0	0
0	0	0	0	0	0	0	0	0	0	0	0	0	0	0	0	0	0	0	0	0	0	0	0	0	0	0	0	0	0	0	0	0	0	0	0	0	0	0	0	0	0	0	0	0	0	0	0	0	0
0	0	0	0	0	0	0	0	0	0	0	0	0	0	0	0	0	0	0	0	0	0	0	0	0	0	0	0	0	0	0	0	0	0	0	0	0	0	0	0	0	0	0	0	0	0	0	0	0	0
0	0	0	0	0	0	0	0	0	0	0	0	0	0	0	0	0	0	0	0	0	0	0	0	0	0	0	0	0	0	0	0	0	0	0	0	0	0	0	0	0	0	0	0	0	0	0	0	0	0
0	0	0	0	0	0	0	0	0	0	0	0	0	0	0	0	0	0	0	0	0	0	0	0	0	0	0	0	0	0	0	0	0	0	0	0	0	0	0	0	0	0	0	0	0	0	0	0	0	0
0	0	0	0	0	0	0	0	0	0	0	0	0	0	0	0	0	0	0	0	0	0	0	0	0	0	0	0	0	0	0	0	0	0	0	0	0	0	0	0	0	0	0	0	0	0	0	0	0	0
0	0	0	0	0	0	0	0	0	0	0	0	0	0	0	0	0	0	0	0	0	0	0	0	0	0	0	0	0	0	0	0	0	0	0	0	0	0	0	0	0	0	0	0	0	0	0	0	0	0
0	0	0	0	0	0	0	0	0	0	0	0	0	0	0	0	0	0	0	0	0	0	0	0	0	0	0	0	0	0	0	0	0	0	0	0	0	0	0	0	0	0	0	0	0	0	0	0	0	0
0	0	0	0	0	0	0	0	0	0	0	0	0	0	0	0	0	0	0	0	0	0	0	0	0	0	0	0	0	0	0	0	0	0	0	0	0	0	0	0	0	0	0	0	0	0	0	0	0	0
0	0	0	0	0	0	0	0	0	0	0	0	0	0	0	0	0	0	0	0	0	0	0	0	0	0	0	0	0	0	0	0	0	0	0	0	0	0	0	0	0	0	0	0	0	0	0	0	0	0
0	0	0	0	0	0	0	0	0	0	0	0	0	0	0	0	0	0	0	0	0	0	0	0	0	0	0	0	0	0	0	0	0	0	0	0	0	0	0	0	0	0	0	0	0	0	0	0	0	0
0	0	0	0	0	0	0	0	0	0	0	0	0	0	0	0	0	0	0	0	0	0	0	0	0	0	0	0	0	0	0	0	0	0	0	0	0	0	0	0	0	0	0	0	0	0	0	0	0	0
0	0	0	0	0	0	0	0	0	0	0	0	0	0	0	0	0	0	0	0	0	0	0	0	0	0	0	0	0	0	0	0	0	0	0	0	0	0	0	0	0	0	0	0	0	0	0	0	0	0
0	0	0	0	0	0	0	0	0	0	0	0	0	0	0	0	0	0	0	0	0	0	0	0	0	0	0	0	0	0	0	0	0	0	0	0	0	0	0	0	0	0	0	0	0	0	0	0	0	0
0	0	0	0	0	0	0	0	0	0	0	0	0	0	0	0	0	0	0	0	0	0	0	0	0	0	0	0	0	0	0	0	0	0	0	0	0	0	0	0	0	0	0	0	0	0	0	0	0	0
0	0	0	0	0	0	0	0	0	0	0	0	0	0	0	0	0	0	0	0	0	0	0	0	0	0	0	0	0	0	0	0	0	0	0	0	0	0	0	0	0	0	0	0	0	0	0	0	0	0
0	0	0	0	0	0	0	0	0	0	0	0	0	0	0	0	0	0	0	0	0	0	0	0	0	0	0	0	0	0	0	0	0	0	0	0	0	0	0	0	0	0	0	0	0	0	0	0	0	0
0	0	0	0	0	0	0	0	0	0	0	0	0	0	0	0	0	0	0	0	0	0	0	0	0	0	0	0	0	0	0	0	0	0	0	0	0	0	0	0	0	0	0	0	0	0	0	0	0	0
0	0	0	0	0	0	0	0	0	0	0	0	0	0	0	0	0	0	0	0	0	0	0	0	0	0	0	0	0	0	0	0	0	0	0	0	0	0	0	0	0	0	0	0	0	0	0	0	0	0
0	0	0	0	0	0	0	0	0	0	0	0	0	0	0	0	0	0	0	0	0	0	0	0	0	0	0	0	0	0	0	0	0	0	0	0	0	0	0	0	0	0	0	0	0	0	0	0	0	0
0	0	0	0	0	0	0	0	0	0	0	0	0	0	0	0	0	0	0	0	0	0	0	0	0	0	0	0	0	0	0	0	0	0	0	0	0	0	0	0	0	0	0	0	0	0	0	0	0	0
0	0	0	0	0	0	0	0	0	0	0	0	0	0	0	0	0	0	0	0	0	0	0	0	0	0	0	0	0	0	0	0	0	0	0	0	0	0	0	0	0	0	0	0	0	0	0	0	0	0
0	0	0	0	0	0	0	0	0	0	0	0	0	0	0	0	0	0	0	0	0	0	0	0	0	0	0	0	0	0	0	0	0	0	0	0	0	0	0	0	0	0	0	0	0	0	0	0	0	0
0	0	0	0	0	0	0	0	0	0	0	0	0	0	0	0	0	0	0	0	0	0	0	0	0	0	0	0	0	0	0	0	0	0	0	0	0	0	0	0	0	0	0	0	0	0	0	0	0	0
0	0	0	0	0	0	0	0	0	0	0	0	0	0	0	0	0	0	0	0	0	0	0	0	0	0	0	0	0	0	0	0	0	0	0	0	0	0	0	0	0	0	0	0	0	0	0	0	0	0
0	0	0	0	0	0	0	0	0	0	0	0	0	0	0	0	0	0	0	0	0	0	0	0	0	0	0	0	0	0	0	0	0	0	0	0	0	0	0	0	0	0	0	0	0	0	0	0	0	0
0	0	0	0	0	0	0	0	0	0	0	0	0	0	0	0	0	0	0	0	0	0	0	0	0	0	0	0	0	0	0	0	0	0	0	0	0	0	0	0	0	0	0	0	0	0	0	0	0	0
0	0	0	0	0	0	0	0	0	0	0	0	0	0	0	0	0	0	0	0	0	0	0	0	0	0	0	0	0	0	0	0	0	0	0	0	0	0	0	0	0	0	0	0	0	0	0	0	0	0
0	0	0	0	0	0	0	0	0	0	0	0	0	0	0	0	0	0	0	0	0	0	0	0	0	0	0	0	0	0	0	0	0	0	0	0	0	0	0	0	0	0	0	0	0	0	0	0	0	0
0	0	0	0	0	0	0	0	0	0	0	0	0	0	0	0	0	0	0	0	0	0	0	0	0	0	0	0	0	0	0	0	0	0	0	0	0	0	0	0	0	0	0	0	0	0	0	0	0	0
0	0	0	0	0	0	0	0	0	0	0	0	0	0	0	0	0	0	0	0	0	0	0	0	0	0	0	0	0	0	0	0	0	0	0	0	0	0	0	0	0	0	0	0	0	0	0	0	0	0
0	0	0	0	0	0	0	0	0	0	0	0	0	0	0	0	0	0	0	0	0	0	0	0	0	0	0	0	0	0	0	0	0	0	0	0	0	0	0	0	0	0	0	0	0	0	0	0	0	0
0	0	0	0	0	0	0	0	0	0	0	0	0	0	0	0	0	0	0	0	0	0	0	0	0	0	0	0	0	0	0	0	0	0	0	0	0	0	0	0	0	0	0	0	0	0	0	0	0	0
0	0	0	0	0	0	0	0	0	0	0	0	0	0	0	0	0	0	0	0	0	0	0	0	0	0	0	0	0	0	0	0	0	0	0	0	0	0	0	0	0	0	0	0	0	0	0	0	0	0
0	0	0	0	0	0	0	0	0	0	0	0	0	0	0	0	0	0	0	0	0	0	0	0	0	0	0	0	0	0	0	0	0	0	0	0	0	0	0	0	0	0	0	0	0	0	0	0	0	0
0	0	0	0	0	0	0	0	0	0	0	0	0	0	0	0	0	0	0	0	0	0	0	0	0	0	0	0	0	0	0	0	0	0	0	0	0	0	0	0	0	0	0	0	0	0	0	0	0	0
0	0	0	0	0	0	0	0	0	0	0	0	0	0	0	0	0	0	0	0	0	0	0	0	0	0	0	0	0	0	0	0	0	0	0	0	0	0	0	0	0	0	0	0	0	0	0	0	0	0
0	0	0	0	0	0	0	0	0	0	0	0	0	0	0	0	0	0	0	0	0	0	0	0	0	0	0	0	0	0	0	0	0	0	0	0	0	0	0	0	0	0	0	0	0	0	0	0	0	0
0	0	0	0	0	0	0	0	0	0	0	0	0	0	0	0	0	0	0	0	0	0	0	0	0	0	0	0	0	0	0	0	0	0	0	0	0	0	0	0	0	0	0	0	0	0	0	0	0	0
0	0	0	0	0	0	0	0	0	0	0	0	0	0	0	0	0	0	0	0	0	0	0	0	0	0	0	0	0	0	0	0	0	0	0	0	0	0	0	0	0	0	0	0	0	0	0	0	0	0
0	0	0	0	0	0	0	0	0	0	0	0	0	0	0	0	0	0	0	0	0	0	0	0	0	0	0	0	0	0	0	0	0	0	0	0	0	0	0	0	0	0	0	0	0	0	0	0	0	0
0	0	0	0	0	0	0	0	0	0	0	0	0	0	0	0	0	0	0	0	0	0	0	0	0	0	0	0	0	0	0	0	0	0	0	0	0	0	0	0	0	0	0	0	0	0	0	0	0	0
0	0	0	0	0	0	0	0	0	0	0	0	0	0	0	0	0	0	0	0	0	0	0	0	0	0	0	0	0	0	0	0	0	0	0	0	0	0	0	0	0	0	0	0	0	0	0	0	0	0
0	0	0	0	0	0	0	0	0	0	0	0	0	0	0	0	0	0	0	0	0	0	0	0	0	0	0	0	0	0	0	0	0	0	0	0	0	0	0	0	0	0	0	0	0	0	0	0	0	0
0	0	0	0	0	0	0	0	0	0	0	0	0	0	0	0	0	0	0	0	0	0	0	0	0	0	0	0	0	0	0	0	0	0	0	0	0	0	0	0	0	0	0	0	0	0	0	0	0	0
0	0	0	0	0	0	0	0	0	0	0	0	0	0	0	0	0	0	0	0	0	0	0	0	0	0	0	0	0	0	0	0	0	0	0	0	0	0	0	0	0	0	0	0	0	0	0	0	0	0
0	0	0	0	0	0	0	0	0	0	0	0	0	0	0	0	0	0	0	0	0	0	0	0	0	0	0	0	0	0	0	0	0	0	0	0	0	0	0	0	0	0	0	0	0	0	0	0	0	0
0	0	0	0	0	0	0	0	0	0	0	0	0	0	0	0	0	0	0	0	0	0	0	0	0	0	0	0	0	0	0	0	0	0	0	0	0	0	0	0	0	0	0	0	0	0	0	0	0	0
0	0	0	0	0	0	0	0	0	0	0	0	0	0	0	0	0	0	0	0	0	0	0	0	0	0	0	0	0	0	0	0	0	0	0	0	0	0	0	0	0	0	0	0	0	0	0	0	0	0
0	0	0	0	0	0	0	0	0	0	0	0	0	0	0	0	0	0	0	0	0	0	0	0	0	0	0	0	0	0	0	0	0	0	0	0	0	0	0	0	0	0	0	0	0	0	0	0	0	0
0	0	0	0	0	0	0	0	0	0	0	0	0	0	0	0	0	0	0	0	0	0	0	0	0	0	0	0	0	0	0	0	0	0	0	0	0	0	0	0	0	0	0	0	0	0	0	0	0	0
0	0	0	0	0	0	0	0	0	0	0	0	0	0	0	0	0	0	0	0	0	0	0	0	0	0	0	0	0	0	0	0	0	0	0	0	0	0	0	0	0	0	0	0	0	0	0	0	0	0
[truncated: 239 more columns]
