# Supplementary material for: A novel user-centric happiness model for personalized tour recommendations
Source: PeerJ Comput Sci. 2025 Apr 22;11:e2837. doi: 10.7717/peerj-cs.2837 (PMC12192884; doi:10.7717/peerj-cs.2837)
Supplement: Supplemental Information 3 [file peerj-cs-11-2837-s003.zip › HM/pr01_10/pr06/Location.txt]

-2.676	-9.467
-66.174	-37.811
2.673	-35.223
38.751	8.618
62.653	20.667
60.974	-6.11
-98.535	-39.532
8.411	-81.274
-14.569	26.056
-34.186	-76.697
55.145	-33.911
15.869	8.716
-63.416	-20.282
-9.357	-42.212
-53.619	3.729
53.491	-3.308
-22.614	-32.794
39.612	-1.55
16.705	-22.748
-51.245	-13.757
-29.907	14.38
-70.441	-27.911
-75.385	-30.811
10.59	-28.931
86.34	-45.935
3.864	34.583
-37.598	-42.114
69.44	1.379
-13.818	1.245
-27.124	-38.037
-69.348	-14.734
58.575	29.346
58.105	31.702
-62.25	-16.425
-66.382	13.586
68.03	-12.482
-30.701	-41.681
-55.389	-51.05
36.237	-2.655
-1.215	5.591
10.278	-23.95
-7.159	36.859
-90.204	61.169
46.368	65.082
13.348	31.372
-73.566	-28.839
-41.528	-37.097
-60.938	-27.246
38.312	54.376
26.306	11.975
10.297	-48.346
52.417	-28.363
-43.756	-39.343
49.316	11.395
45.593	4.346
-25.989	-15.814
65.253	-59.631
12.109	-34.387
12.39	-16.254
0.525	69.611
-8.679	7.77
41.467	-35.016
11.859	-34.973
-1.306	-58.063
6.024	-31.018
1.788	-32.544
29.272	-6.494
23.95	10.742
-65.887	40.912
-10.095	26.257
58.093	67.352
90.015	9.485
-6.622	15.216
-2.875	-42.841
-37.714	-7.306
44.171	-11.224
-58.704	-2.808
-3.912	10.071
-41.37	-1.495
58.179	27.563
-63.861	26.147
-56.793	-15.918
22.217	-27.509
-1.031	-14.838
-57.703	-10.48
80.847	6.299
2.887	10.822
-37.39	-7.8
-33.6	-26.74
95.197	24.231
-13.904	29.327
-53.461	9.296
67.578	13.007
-83.881	-53.265
30.255	-72.43
-22.333	-20.538
3.741	-35.461
-20.093	-43.982
-47.687	-21.1
-20.447	-13.849
34.515	3.967
20.514	-11.884
-46.039	-22.565
-39.63	25.385
-1.025	50.433
-28.632	23.486
-52.997	-16.248
-3.345	-22.955
-62.64	-26.349
25.403	0.531
-29.895	72.919
26.63	1.971
-9.814	35.004
-7.758	-42.426
28.918	-7.117
47.693	36.108
-53.168	5.206
17.56	13.214
6.836	-2.496
-17.322	97.26
22.406	26.532
-73.09	-13.251
-64.996	-4.578
-34.906	-43.903
-92.346	-4.517
0.647	-8.496
5.048	-37.323
-19.08	-14.178
-71.704	-11.45
-45.581	-28.717
-28.351	-23.914
-16.486	30.92
-83.423	-20.935
-12.054	-20.612
-7.184	-63.721
34.546	-8.881
-4.865	73.694
-36.005	-3.876
-28.4	-21.82
-56.281	-15.112
-11.017	42.151
-63.092	-62.573
29.486	79.944
-65.674	-0.238
46.13	-20.416
1.575	-16.364
40.277	-1.379
-15.271	42.249
33.215	-16.614
-72.388	13.074
-24.487	5.273
-6.598	-30.957
31.287	21.332
20.557	0.378
-67.2	-41.339
22.168	-40.375
31.165	2.222
74.634	30.219
60.699	81.116
-60.736	24.133
1.978	17.517
-80.566	-38.196
-49.927	-36.713
-60.449	-27.82
-78.748	-44.226
54.26	-9.259
-42.059	-26.636
-57.336	-16.718
-1.276	-13.33
-24.158	39.197
17.908	-40.442
59.833	-3.674
-3.51	6.256
40.167	8.594
-1.691	-54.376
-36.035	-17.065
7.275	-4.144
30.219	-6.83
-26.379	-63.055
28.772	-0.031
2.625	5.072
3.595	-21.6
-64.948	-10.956
18.671	-41.01
29.291	12.799
4.529	26.654
25.36	29.718
57.349	-15.405
-11.566	-19.012
-45.441	-71.808
2.197	-3.564
-1.855	-24.475
-59.851	-48.938
70.081	-17.816
-4.932	28.754
-46.625	-23.529
-49.872	-35.339
-67.499	8.142
31.195	-18.243
-42.139	-52.704
-15.094	18.933
-78.625	-24.341
51.471	-9.607
29.987	-31.061
46.741	1.453
-52.954	31.738
10.535	-61.432
-15.948	-56.012
-7.776	-54.73
11.047	-20.905
-24.359	-23.047
2.948	-20.398
-82.654	24.323
-12.134	42.065
-98.035	-36.359
-61.102	-13.477
-39.136	6.287
41.18	7.971
4.254	19.83
-34.143	-37.915
-4.559	23.566
37.891	-1.947
78.259	15.936
-8.661	-25.11
10.071	37.164
-42.621	-46.985
92.157	-94.183
32.202	-39.844
-55.231	-15.027
-26.746	-21.49
-75.513	-0.708
34.021	12.665
-2.643	-20.831
53.369	13.77
-14.948	-40.259
67.828	5.75
-13.22	-26.031
4.169	-32.617
-26.05	-33.313
31.964	-45.703
96.82	26.208
-44.696	-37.854
33.417	11.792
-35.187	19.226
-14.233	-74.988
37.158	-0.836
-51.697	-26.447
23.535	5.896
-18.433	53.711
-11.34	-17.621
-7.812	-35.895
3.522	26.941
-46.588	-22.266
-2.997	-0.549
32.147	17.151
32.019	13.007
-6.628	29.889
77.777	-25.397
30.707	65.704
-43.811	-43.036
49.561	16.827
-28.931	-0.439
40.363	16.382
22.748	40.674
-1.471	6.567
-1.19	16.864
8.032	41.821
-44.019	-22.784
12.366	-11.353
33.276	15.881
-34.79	-15.045
-96.857	-19.391
38.434	-5.353
-25.391	0.22
0.848	-31.86
-24.023	95.691
-4.272	35.468
-6.927	1.855
-70.953	-3.217
-32.648	-16.522
42.859	-21.68
5.182	6.403
36.92	-4.987
49.591	27.783
45.038	10.785
7.69	14.056
-60.907	18.64
-64.496	8.923
37.158	-14.99
