# Supplementary material for: A novel user-centric happiness model for personalized tour recommendations
Source: PeerJ Comput Sci. 2025 Apr 22;11:e2837. doi: 10.7717/peerj-cs.2837 (PMC12192884; doi:10.7717/peerj-cs.2837)
Supplement: Supplemental Information 3 [file peerj-cs-11-2837-s003.zip › HM/pr01_10/pr06/SC/Score.txt]

0
0.76
0.84
0.68
0.24
0.24
0.76
0.68
0.76
0.08
0.12
0.96
0.2
0.36
0.8
0.76
0.8
0.16
0.12
0.08
0.92
0.24
0.68
0.68
0.12
0.64
0.6
0.92
0.6
0.48
0.76
0.92
0.4
0.92
0.88
0.16
0.2
0.04
0.44
0.8
1
0.72
0.16
0.4
0.68
0.28
0.16
0.12
0.48
0.52
0.96
0.64
0.08
0.28
0.6
0.48
0.6
0.68
0.64
0.04
0.36
0.16
0.12
0.04
0.16
0.24
0.04
0.76
0.04
0.08
1
0.16
0.16
0.52
0.72
0.36
0.2
0.48
0.88
0.36
0.44
0.24
0.76
0.4
0.04
0.4
0.8
0.72
0.04
0.44
0.8
0.48
0.68
0.64
0.12
0.56
0.48
0.36
0.04
0.28
0.28
0.2
0.36
0.6
0.16
0.4
0.84
0.08
0.24
0.04
0.92
0.96
0.64
0.72
0.04
0.04
0.84
0.32
0.88
0.92
0.44
0.6
0.56
0.64
1
0.48
0.36
0.8
0.88
0.52
0.96
0.52
0.16
0.88
0.72
1
0.76
0.32
0.52
0.04
0.04
0.2
0.08
0.88
0.12
0.08
0.24
0.76
0.2
1
0.36
0.8
0.44
0.72
1
0.88
1
0.56
0.84
0.04
0.36
0.08
0.08
0.16
0.6
0.44
0.6
0.6
0.64
0.56
1
0.36
0.92
0.64
0.4
0.16
1
0.8
0.2
0.76
0.08
0.52
0.76
0.08
0.64
0.08
0.24
0.12
0.8
0.52
0.36
0.2
0.6
0.88
0.72
0.84
0.64
0.88
0.92
0.04
0.04
0.52
0.56
0.72
0.2
0.96
0.44
0.2
0.04
0.84
0.24
0.24
0.2
0.92
0.64
0.72
0.4
0.36
0.72
0.88
0.96
0.6
0.24
0.48
0.76
0.76
0.68
0.88
1
0.44
0.92
0.4
0.68
0.24
0.8
0.24
0.16
1
0.28
0.44
0.56
0.56
0.6
0.08
0.56
0.68
0.96
0.4
0.8
0.44
0.64
0.12
0.44
0.4
0.72
0.8
0.96
0.64
0.08
0.56
0.4
0.88
0.56
0.6
0.28
0.8
0.04
0.96
0.88
0.92
0.8
0.6
0.56
0.48
0.16
0.6
0.48
0.32
0.08
0.96
0.2
0.32
0.84
0.2
0.64
0.32
0.96
0.92
0.24
