# Supplementary material for: A novel user-centric happiness model for personalized tour recommendations
Source: PeerJ Comput Sci. 2025 Apr 22;11:e2837. doi: 10.7717/peerj-cs.2837 (PMC12192884; doi:10.7717/peerj-cs.2837)
Supplement: Supplemental Information 3 [file peerj-cs-11-2837-s003.zip › HM/pr01_10/pr06/Visiting_Time.txt]

0
13
16
1
9
20
2
5
10
10
25
2
5
16
24
7
19
15
7
16
20
21
7
17
11
6
4
16
8
13
25
16
2
12
12
14
16
9
16
2
21
7
3
5
12
9
11
17
10
5
3
1
3
5
25
14
4
14
20
5
22
17
19
9
16
19
11
6
23
24
21
16
15
23
22
21
21
21
7
15
15
16
13
22
1
22
24
6
5
14
19
16
20
12
7
23
9
19
17
1
25
12
15
16
10
24
24
18
21
21
17
7
14
8
2
18
10
17
20
9
25
6
16
11
9
9
18
10
11
14
15
19
25
10
11
11
25
14
20
7
1
15
2
7
21
19
17
23
17
20
11
1
11
15
3
21
5
11
6
17
20
10
24
6
18
15
6
10
7
24
3
22
1
4
12
14
17
20
19
18
22
14
14
20
16
25
12
1
11
18
8
8
1
23
19
18
16
7
13
5
3
22
21
18
14
19
18
12
21
15
8
5
3
2
5
3
12
4
23
8
7
10
18
4
9
19
5
19
7
22
2
7
4
11
12
2
13
22
6
11
22
9
21
8
4
19
20
22
10
20
10
23
5
25
7
16
15
9
19
11
19
10
20
17
22
24
5
5
17
7
25
12
11
6
13
23
15
13
10
24
13
12
21
10
12
9
5
18
24
