# Supplementary material for: A novel user-centric happiness model for personalized tour recommendations
Source: PeerJ Comput Sci. 2025 Apr 22;11:e2837. doi: 10.7717/peerj-cs.2837 (PMC12192884; doi:10.7717/peerj-cs.2837)
Supplement: Supplemental Information 3 [file peerj-cs-11-2837-s003.zip › HM/pr01_10/pr07 (1).txt]

5 5 72 6
500 200
 0 10.629 9.326 0 0 0 0 0 1000
 1 -92.700 -59.180 8 20 6 1 63 397 571
 2 71.179 12.543 15 6 6 1 63 110 249
 3 31.537 66.638 20 19 6 1 63 301 449
 4 -4.694 25.537 7 10 6 1 63 209 306
 5 -30.194 67.773 13 18 6 1 63 223 383
 6 12.677 -57.471 6 1 6 1 63 286 425
 7 -32.355 -20.966 5 15 6 1 63 106 207
 8 19.910 48.975 1 23 6 1 63 426 574
 9 13.202 -19.135 12 13 6 1 63 147 321
 10 54.877 -41.168 18 12 6 1 63 296 398
 11 15.063 -25.171 25 7 6 1 63 247 409
 12 -50.598 -16.418 14 25 6 1 63 77 205
 13 -29.730 17.078 18 5 6 1 63 370 504
 14 17.542 1.575 13 1 6 1 63 269 380
 15 11.127 77.216 6 25 6 1 63 402 546
 16 33.752 71.259 14 10 6 1 63 81 241
 17 -56.012 -10.394 10 2 6 1 63 370 486
 18 57.874 -16.290 18 7 6 1 63 237 348
 19 10.718 -18.787 8 11 3 2 21 42 455 604
 20 53.088 -18.750 6 4 3 2 21 42 244 357
 21 1.569 7.532 2 6 3 2 21 42 385 484
 22 31.531 48.944 4 15 3 2 21 42 146 261
 23 -66.833 -37.854 4 7 3 2 21 42 175 303
 24 -70.740 62.244 23 8 3 2 21 42 191 299
 25 32.538 23.096 12 10 3 2 21 42 120 269
 26 -51.453 -36.444 24 9 3 2 21 42 435 561
 27 36.456 -22.638 17 4 3 2 21 42 311 463
 28 -31.207 43.494 18 6 3 2 21 42 442 571
 29 -10.388 34.491 25 22 3 2 21 42 129 271
 30 14.722 -10.834 22 17 3 2 21 42 256 399
 31 47.095 -21.387 10 9 3 2 21 42 60 191
 32 43.781 34.766 25 25 3 2 21 42 291 438
 33 53.546 -67.487 21 10 3 2 21 42 418 529
 34 26.801 46.515 21 18 3 2 21 42 472 622
 35 63.385 11.981 16 21 3 2 21 42 161 312
 36 47.192 -5.475 23 10 3 2 21 42 466 624
 37 -16.315 -11.267 21 23 2 3 9 18 36 462 584
 38 78.900 17.651 15 23 2 3 9 18 36 92 188
 39 79.822 22.272 7 11 2 3 9 18 36 259 426
 40 12.878 16.919 20 1 2 3 9 18 36 477 585
 41 -67.981 -3.754 6 23 2 3 9 18 36 217 369
 42 9.198 -18.597 16 16 2 3 9 18 36 423 556
 43 -35.950 -19.141 10 10 2 3 9 18 36 210 351
 44 28.766 45.276 7 12 2 3 9 18 36 330 500
 45 11.469 68.231 20 12 2 3 9 18 36 461 578
 46 -22.760 45.496 9 3 2 3 9 18 36 141 267
 47 -65.674 -23.120 12 22 2 3 9 18 36 282 448
 48 7.239 1.599 10 21 2 3 9 18 36 299 416
 49 -29.785 -11.285 19 13 2 3 9 18 36 335 426
 50 -89.050 16.211 6 15 2 3 9 18 36 176 311
 51 -46.887 -3.363 14 13 2 3 9 18 36 257 379
 52 -14.972 30.621 23 20 2 3 9 18 36 425 534
 53 -17.035 49.774 8 10 2 3 9 18 36 99 234
 54 31.635 53.619 10 25 2 3 9 18 36 360 535
 55 -3.577 13.342 14 7 1 6 1 2 4 8 16 32 363 510
 56 33.008 58.960 3 15 1 6 1 2 4 8 16 32 186 320
 57 -92.950 63.263 25 2 1 6 1 2 4 8 16 32 253 379
 58 -9.137 -22.931 21 23 1 6 1 2 4 8 16 32 428 565
 59 -39.960 6.195 5 5 1 6 1 2 4 8 16 32 275 451
 60 28.430 -19.214 2 25 1 6 1 2 4 8 16 32 414 564
 61 -28.540 -3.485 3 9 1 6 1 2 4 8 16 32 402 511
 62 31.415 36.859 21 2 1 6 1 2 4 8 16 32 337 486
 63 -49.426 60.602 1 24 1 6 1 2 4 8 16 32 359 476
 64 -72.827 -27.765 25 13 1 6 1 2 4 8 16 32 338 461
 65 60.083 -45.905 21 20 1 6 1 2 4 8 16 32 375 476
 66 10.870 -3.900 21 13 1 6 1 2 4 8 16 32 324 445
 67 25.122 7.672 25 15 1 6 1 2 4 8 16 32 147 242
 68 -46.997 -17.474 14 4 1 6 1 2 4 8 16 32 234 386
 69 16.058 33.020 20 20 1 6 1 2 4 8 16 32 244 397
 70 25.409 -11.700 14 8 1 6 1 2 4 8 16 32 282 453
 71 68.323 -5.145 11 19 1 6 1 2 4 8 16 32 324 473
 72 -13.104 62.158 25 20 1 6 1 2 4 8 16 32 465 592
