# Supplementary material for: A novel user-centric happiness model for personalized tour recommendations
Source: PeerJ Comput Sci. 2025 Apr 22;11:e2837. doi: 10.7717/peerj-cs.2837 (PMC12192884; doi:10.7717/peerj-cs.2837)
Supplement: Supplemental Information 3 [file peerj-cs-11-2837-s003.zip › HM/pr01_10/pr07/Connection_2.txt]

0.362731563028286	0.310365958425617	0.877894543835237	0.00554593605380871	0.122093597853376	0.804864635432361	0.170004811283660	0.456691166134363	0.695178263932807	0.439192850936805	0.854983668704643	0.832621472040294	0.660283396013805	0.426215881984243	0.551842387034447	0.830431110482264	0.771686828756315	0.659604645144037	0.239355133493718	0.759886854337939	0.0309344994093326	0.861597555136233	0.295696856760379	0.742614685492774	0.0744785100253375	0.248795820354960	0.207909004310892	0.676142694093071	0.809707151833929	0.910937188106197	0.773467010206314	0.146929468034397	0.0920044039487662	0.918377739858992	0.0536206999960791	0.680249664187136	0.270624333719338	0.741751431854854	0.904748309581302	0.803979869809214	0.0736405658573961	0.923062042277691	0.572505972475444	0.442614543077770	0.766915523414418	0.502186479815866	0.585396359075082	0.688435024988379	0.770491669951759	0.0365654780165534
0.628999409105947	0.351722854630379	0.644150052887636	0.578399256746478	0.275516492345587	0.772863724182763	0.572868307281999	0.138099025308307	0.761974584640974	0.855240097771507	0.489329015899623	0.542615796668131	0.987137665706515	0.959034680772242	0.0124802319324101	0.713302892603099	0.249144870147905	0.274664668758853	0.137478428073497	0.635801926465687	0.996483689920896	0.325737725788393	0.769384482221788	0.750525900412207	0.988749952157118	0.795939497478310	0.836959052296295	0.594154986906992	0.985528552043312	0.160460196458170	0.901789076449987	0.704606980439942	0.264099855570821	0.777281838289365	0.427624429520677	0.925519970996333	0.0872362370344161	0.996000061549394	0.374050173928983	0.216726583187219	0.667656729686710	0.455264886257159	0.579333527020869	0.0187909998198249	0.106557142377977	0.327140082321198	0.921132722986438	0.0272291735553972	0.130015125214637	0.771307158737551
0.703868206253675	0.951999642098388	0.105065935771161	0.953220752157800	0.171913682406094	0.699389905562631	0.830234356972292	0.0304123121495576	0.938963820977255	0.394167493157606	0.565204464073078	0.0423678715905750	0.121231505650071	0.730627726085623	0.807375292151178	0.455880233057967	0.0890156145806954	0.911624903289159	0.420789114435589	0.806863562355825	0.907769083785203	0.0915045920310943	0.264112986367006	0.838860598849946	0.159764679134712	0.206875241873286	0.531476622800928	0.199742330704195	0.335884547476055	0.403932273307649	0.379534849549035	0.150781946785225	0.0394191613734548	0.455656365095890	0.193326707532780	0.270170143922256	0.128760042278924	0.225309434512422	0.114216192827739	0.699826097355997	0.0622298932121463	0.809073499275016	0.757131202135116	0.0294667416288503	0.814972745123352	0.358100470672643	0.399359088787510	0.453784997712114	0.0573318861423883	0.0761316450113090
0.982890550808312	0.635158210294168	0.295603133883148	0.0272408482973546	0.676976996464349	0.872244171963728	0.859551454832418	0.715894381407592	0.962845304776310	0.441874268945799	0.294283150054608	0.0578190815375981	0.558993956169358	0.692803008536212	0.505867651447161	0.386911426082570	0.319012052723279	0.360258421393250	0.265417907623498	0.0718106947161217	0.122936243607920	0.775049291448650	0.205194217722970	0.894137915392792	0.137060820363868	0.232481786639569	0.154913900976346	0.0187451569050959	0.181514423061559	0.364166198844639	0.401042295999739	0.571024258447872	0.150192792216653	0.349189909169526	0.476457380117442	0.985610960373217	0.0712008742729176	0.312806555143185	0.787493961462083	0.0932669529411644	0.664661543372010	0.242269589373804	0.261666906074212	0.0664588149907590	0.497454628033508	0.330513878432165	0.368846046929623	0.179028174347419	0.974158201904849	0.797433553638669
0.549059807424572	0.592755904633995	0.953734489677801	0.569244076017574	0.355714072030574	0.497818887189720	0.103672361792996	0.967758982044627	0.312136071261108	0.329823593744656	0.659882995592420	0.835852265023865	0.893217921443896	0.695907061698479	0.590436252159684	0.482427013895763	0.677009929091052	0.220730254731659	0.292022890459368	0.206929125430156	0.0631613008158863	0.908316115035614	0.0485570462124687	0.158197692686306	0.962456719828871	0.296568669035911	0.220304874141973	0.481752166321701	0.313383392572732	0.0854515914509255	0.203998554297443	0.578749846432722	0.337160831594551	0.226267396345572	0.651503314760170	0.879494427965928	0.991660814685430	0.0621977942648735	0.298245635338989	0.649523784526444	0.797606265110003	0.627749953442289	0.260367744938654	0.635251401609748	0.0846981264239201	0.679602035102599	0.809502785773342	0.642461751103808	0.0701202872185875	0.654901330909882
0.694506231124474	0.905084089800504	0.351720831465773	0.805295446297963	0.121440547293846	0.138863324437234	0.768275813318491	0.642853936755842	0.648699325766204	0.939611534522837	0.835289703751766	0.0631112186661758	0.534342057695145	0.548194646447043	0.371325892766305	0.116222947624017	0.877094938942953	0.333997172974293	0.936679741057424	0.930818651278272	0.982708701029221	0.923440156472656	0.188293043777560	0.951815804718269	0.867302954714949	0.941762149541051	0.681354089836371	0.359470707982619	0.994155135830018	0.0913989607081501	0.396937828456207	0.620697387470739	0.337905820104103	0.467086409342332	0.943952180117064	0.177168309115129	0.341112034149614	0.714864734069037	0.747487368923815	0.506852228113825	0.369256035225200	0.554185015810058	0.637509409516900	0.0739952248259403	0.898270493635262	0.316427303903786	0.0305882721291659	0.168778090995293	0.106610835191657	0.775451995630389
0.860542466057739	0.628987371885507	0.517883739207652	0.930476781374153	0.709437341886781	0.603550752540032	0.524227726662675	0.703377069322356	0.101982159257597	0.610468784546939	0.793856248168283	0.766062713022899	0.615896499793838	0.495611728446457	0.446379407803254	0.199229046962503	0.634027745990023	0.726239541655285	0.366050171390692	0.312527127437731	0.253908199333116	0.288591563532978	0.339119492105081	0.586201487325217	0.532627834053490	0.625697174815027	0.617629416055841	0.584576996584739	0.0821882280610147	0.749732930566840	0.603329107968976	0.950342255191820	0.226213813246869	0.249628764800986	0.943880368737148	0.827934500767951	0.579376363767072	0.885976410568925	0.321709223553292	0.275801699215412	0.0501769343196434	0.959690657256337	0.512548014688522	0.221612045287500	0.559655263520722	0.673382220876091	0.413855807139873	0.513998987549444	0.346687566995751	0.662449846852306
0.818714506627789	0.957620063371608	0.967568409959464	0.876961396324830	0.332269152869344	0.493431870556458	0.621561252533340	0.0316953701338062	0.471547593863517	0.510482035239285	0.571012063660732	0.428563958084155	0.464165076463158	0.612505720903121	0.330563452757969	0.589621994763782	0.906362575366459	0.179405757317495	0.332350865408973	0.281437905907822	0.274673642929298	0.830607464071927	0.514502087182337	0.335587696497996	0.738810364615928	0.276103171034331	0.748994783989086	0.142826604380099	0.0647878650316217	0.482164861397218	0.504881698698420	0.533348117977757	0.739561623458855	0.625977226658296	0.103589673626834	0.413099494981468	0.263418974075303	0.441768102259567	0.483120480760585	0.816404920569744	0.793729445824016	0.0439665560829837	0.338184115497531	0.515059572210381	0.590577438384484	0.915929685896989	0.805374825271305	0.934668241001388	0.636544142228651	0.962652884548137
0.184974247245139	0.237838730369582	0.733125014114571	0.849122751116518	0.991845950562114	0.979723184483446	0.285228905626314	0.850460060178906	0.410779944992741	0.493319193887611	0.775987800738862	0.629478443450113	0.560189118702641	0.424548205528981	0.980185614837419	0.549120537260902	0.374260757498273	0.868907062882194	0.618870955274991	0.767036255161348	0.656231706151462	0.831945559185622	0.115755052790315	0.907502131675936	0.868389807582708	0.0666147506602597	0.660748008601509	0.753662313128673	0.832795549844033	0.930694369432383	0.450694963302902	0.146785558579642	0.820074222480901	0.923385300393940	0.107139392335919	0.433035863876655	0.0887606422507771	0.966887536087977	0.773561689818520	0.562348354009646	0.622779359254885	0.311849624005585	0.0797080364730116	0.988811363158744	0.233794365793334	0.696715411627387	0.891445642408049	0.817560571498160	0.495461523009911	0.578704816649453
0.166889478530882	0.520225017206131	0.799169620934739	0.842406599074523	0.907018582304879	0.625418782225852	0.454257207430822	0.0714026200548735	0.00770635236405193	0.939585167119875	0.110703212494019	0.506754407464626	0.0993861154132792	0.344572958124376	0.255350138814169	0.601973758864359	0.840637637100030	0.991089305114047	0.353241267555905	0.0843101305277089	0.722166130711883	0.760930898011671	0.935525177748792	0.944685971751680	0.804536004004954	0.577062329241128	0.169866889221251	0.0926806574019713	0.579437235395621	0.542106333668186	0.804020883982264	0.363039978776442	0.198165774272918	0.822507127886636	0.646291662429769	0.384583782970833	0.480551123562829	0.408569037821880	0.272432144013879	0.781611468539051	0.788398139810009	0.0212963223354312	0.155826004544207	0.302846686791361	0.490260220796057	0.240338542688709	0.356432245667674	0.806351524426193	0.482911388443012	0.399083779068772
0.927673132118146	0.831659633342992	0.618859674898011	0.839047734149326	0.984699228291285	0.931259672481207	0.608319604228253	0.347978511170611	0.274371381840491	0.488265493873460	0.390803343757260	0.530783457677687	0.589149737042132	0.762824686834319	0.404530329345792	0.0834707326893059	0.902480772164612	0.962241613705784	0.830140935664808	0.166043664159048	0.824041536731878	0.913776629726825	0.208230837387628	0.476188493556620	0.436637414084227	0.757790197681825	0.926217935269828	0.335599654425437	0.670685289854402	0.568257970117870	0.0192992142160464	0.708522112842977	0.0541633013905576	0.543458605262571	0.201565968542711	0.552135152838865	0.0191913746862354	0.963907899834901	0.748390003645739	0.324053992794760	0.889491357897320	0.0690885174599050	0.644329603412182	0.378329543742730	0.0108199487732717	0.250219197853295	0.994302831261461	0.522512273794971	0.412859525015393	0.397059396943227
0.365313245662935	0.973801828892977	0.834390050547732	0.634621339876043	0.0913378223612417	0.543059057084149	0.392186207182886	0.993132370617940	0.955174277149433	0.388854533394723	0.584944582256280	0.585636686480663	0.433926974119071	0.0988568820506149	0.901702263596944	0.384247976924207	0.451599116925302	0.342155047139798	0.0628652502621894	0.651753523803176	0.901814345017684	0.217276756322422	0.887778616747069	0.706642774311841	0.451624502825505	0.0641666844884185	0.177881432403359	0.726720164006913	0.0141603751857579	0.160260882942563	0.204862970307606	0.0579736886270027	0.713367723258161	0.466679939061685	0.552136018321604	0.437803826783820	0.983621594842767	0.690703491916116	0.675893694900379	0.911040150804301	0.966369269260956	0.513417426000028	0.859572670465735	0.276472889341670	0.112817716201916	0.618716866540976	0.00887930671274828	0.300649328068418	0.234142357705356	0.814503214991815
0.309265716058963	0.349161109270157	0.277065851010496	0.0725356336972470	0.0833382888938988	0.254230551134752	0.913742465136953	0.237642293613554	0.918993239966364	0.204039341289422	0.0299889713798610	0.978756759425463	0.632967311553590	0.386044434411219	0.665941231858446	0.406393835164689	0.298188443736675	0.113566147504441	0.0998279253656471	0.798543009133083	0.940873567604250	0.343512430706027	0.313459632928761	0.722691278442118	0.941855160939613	0.569782176750207	0.929609500342877	0.744551910068784	0.942783369844394	0.776310924608317	0.952507612312085	0.792437415641236	0.642293112660512	0.778902339277741	0.224223022124854	0.718969631551974	0.533177952715830	0.854510336924239	0.522387615208325	0.687611802291891	0.440038936279935	0.585009426167786	0.0738726747393113	0.260950485064152	0.422164599972735	0.185038215833748	0.184655029190354	0.0160387695346783	0.918929902964107	0.104067101781604
0.498719100634658	0.0315799633643425	0.163022419115480	0.0424333592763584	0.968679419266393	0.118118330180740	0.964583954734104	0.288763324697359	0.410450100319895	0.859041032819245	0.708582947745332	0.525364776386931	0.995410910273607	0.100705342552415	0.874670330343194	0.969297873450029	0.206179767508866	0.205349013383949	0.272901203076226	0.452086229708129	0.738547510164906	0.867697035169240	0.773606823183712	0.663995394606770	0.789520486223875	0.188864821289308	0.902314471248004	0.753574047830179	0.112898099808900	0.544994445339762	0.565708898585047	0.809854402740141	0.539293155303802	0.292054901276205	0.742926363348099	0.0817831979771896	0.942918523424690	0.390301956307632	0.316482284751991	0.603262533876249	0.363802988891952	0.0146131341259289	0.310707802511993	0.226443220448998	0.405778714201410	0.405497234708899	0.926717476374690	0.0982699494770016	0.405880999318820	0.152070122732367
0.894777079926405	0.0134320564557564	0.982951599749980	0.378257916088479	0.571653892039813	0.827377764097383	0.159986075764022	0.0730186773643152	0.510155089608417	0.708020809675626	0.870827968509093	0.356645057894365	0.282515470074651	0.159395255125004	0.581884525919648	0.529833090482779	0.693109845062059	0.156376038456752	0.952351721650621	0.669429305170211	0.0807445064127736	0.635165157883130	0.438432283221942	0.809108458876790	0.729993449783334	0.471735705884969	0.826047532138097	0.577965737687770	0.341344425397710	0.782996435030816	0.857902218489796	0.160043938488046	0.686475109127179	0.586804439657564	0.371695139303240	0.496244337605688	0.834844437965431	0.994988306067834	0.869495738968725	0.436918619903450	0.473893082750231	0.142344049929863	0.982771006621130	0.788242691135158	0.162385068944923	0.726433129575886	0.348390133923727	0.733738058512170	0.202669166159975	0.824844913300048
0.226088896741327	0.498560396376128	0.388091839297639	0.209984907475616	0.472639695698816	0.933173616453684	0.535702612968127	0.0209789792532108	0.458393208184111	0.101281891923165	0.0946507725277410	0.264588997872909	0.259309155012002	0.843850165311491	0.161363051619943	0.246271146043500	0.867648612137475	0.903455258319789	0.644901369148054	0.0707790857721399	0.546086165711179	0.234566189374526	0.739438262799885	0.394288559337721	0.582568291705309	0.486690529245234	0.938555046373033	0.927903414837788	0.104566649581506	0.754634869388860	0.517917848106584	0.217071763424774	0.163039266885922	0.691994027147721	0.647624962214911	0.469624182548679	0.510398587647873	0.340990607207464	0.574909339437125	0.232814828648088	0.0555721193519350	0.159760299087959	0.931325485557853	0.0790921006379106	0.796753520010888	0.116262980285366	0.522527891093556	0.416902713897804	0.710816127299017	0.811363051103402
0.231304177698857	0.738707168005076	0.750240475734573	0.261608436344760	0.419852859795960	0.269602272419849	0.645306371809196	0.667847205963653	0.764243485307888	0.539046235836531	0.551849571105424	0.500089650871761	0.0549658825428019	0.152288616997697	0.719221101645106	0.280399897986681	0.0106676500851546	0.370691682540570	0.843925142029880	0.817546805603765	0.598599845043813	0.350796426250715	0.103133233930830	0.241587293604049	0.595254634032058	0.544540629116410	0.767842806670855	0.646605084612849	0.517435593316148	0.771931905285891	0.320632274057400	0.836687707753464	0.258594958907834	0.190888425876854	0.494213657134489	0.987123466745005	0.733041313022659	0.248778075054913	0.612357100572762	0.0973043393673682	0.163268730149376	0.460362776195098	0.219992550245226	0.112333118384186	0.898285240416215	0.131304061787720	0.187582098400697	0.460811164181171	0.549143105214168	0.716121914510244
0.860800559852409	0.398447740591411	0.971050318203376	0.777193185803009	0.994316201212857	0.00823773510497039	0.0140221561880437	0.867956653304459	0.607325644826641	0.141567675667596	0.424858939558458	0.316946656580400	0.664329243632501	0.223878412514420	0.279259064615623	0.0820877568501455	0.909565781170495	0.554997673190662	0.0865919838995273	0.181885314339204	0.600939237046193	0.439041807555126	0.604912996121640	0.694131148444545	0.290351011807136	0.639916091058990	0.0295624379892816	0.764452092116670	0.733230020143156	0.206182220829996	0.421038680101255	0.384857150949942	0.483460951446667	0.431613293758625	0.0950936497941864	0.944621712729920	0.378342044586008	0.637609090899078	0.396055215620706	0.687229271000215	0.787108076057347	0.177022187945837	0.0450246196741215	0.929464768347373	0.238954177037672	0.665318143368240	0.138440150405813	0.525599652999739	0.175270460184680	0.873849696047408
0.0120497967571337	0.139644981346388	0.809544845321884	0.0238765970098989	0.934525144012996	0.275127398820943	0.595247366811609	0.856874183543709	0.613313662949125	0.816593641815016	0.0836310885909787	0.362698674652211	0.784051493513834	0.885417486720971	0.0936097898871798	0.822330063201701	0.636435071978113	0.0882313267962350	0.0216751058941596	0.508991054144428	0.885893827696241	0.440657520564554	0.207421106651749	0.791324519458309	0.192036384121309	0.129532307387755	0.465527401624686	0.0195075337759028	0.237556485610299	0.540000581624397	0.309232161102667	0.111010695682303	0.491686339706468	0.887545357125323	0.0487857915759782	0.140070382144605	0.186562968577987	0.420971668254826	0.659383733433403	0.518120494865178	0.171195872139032	0.205404306736806	0.891904828191447	0.956476848381719	0.283391078888324	0.730522170375485	0.532266708993934	0.497381582236919	0.370454116439224	0.896563132578845
0.522439686677081	0.398484990597822	0.0680340039059276	0.194821905837792	0.463288928798510	0.953859081755175	0.711993311317302	0.403398867428162	0.759885723216308	0.619009300122572	0.0697743831671546	0.771529702157762	0.555067524809155	0.408064810544721	0.666496838063319	0.689687345943533	0.220106522176046	0.768038103198749	0.885141559791745	0.216912133592051	0.740727590571613	0.862576393511686	0.761224288561404	0.354536173063790	0.923390573555795	0.346872261772162	0.722208095506899	0.333090553531694	0.412436205797079	0.144265629156604	0.0575991349459473	0.892587420883107	0.984019766857060	0.507772163327157	0.169517069889773	0.178578072296923	0.221519300033619	0.418677119280126	0.0162021616801804	0.355935943730403	0.494554108957299	0.438414160154747	0.379121596245080	0.419248876285656	0.962657340714956	0.807465238734433	0.859619198405299	0.929860023540886	0.654948494574507	0.519439359160429
0.0918419009668997	0.212809597601642	0.962236606679623	0.848862237305410	0.408315261109063	0.681994326884634	0.784569086675133	0.361847958130820	0.0983869620945862	0.0755479670204621	0.245180666661906	0.115082682720318	0.322317445470628	0.214192036809288	0.116659887470701	0.852147296018508	0.234533349173400	0.527298203136216	0.528966770336509	0.939132211318317	0.166968813302245	0.377694307128429	0.564584295396875	0.870533824923326	0.0541696513626494	0.0967293653953847	0.149501167223601	0.275018977113887	0.272829137997029	0.718852752632448	0.749481385204737	0.973491734276999	0.608227353116923	0.571888560788006	0.0207514122393140	0.255594222340705	0.766783725503513	0.745849441783810	0.877495066023775	0.879165721554156	0.276691052034965	0.804510818909910	0.233660997974256	0.253863103925537	0.171270834115551	0.530248272717815	0.248109084698038	0.866075759567610	0.210568374864362	0.199020581907872
0.864314739863898	0.521835279560090	0.842031270397873	0.0351354821500711	0.966887831277936	0.00960324152909653	0.352769462053655	0.888245659803709	0.589620225504919	0.0320143207758757	0.469882547281112	0.942733552025382	0.357416089842232	0.420877909082406	0.188527171875760	0.870005608878991	0.343306506452486	0.189796854644424	0.526011495442076	0.742916418058922	0.0577115471288551	0.623179019403391	0.550648513634140	0.822011005283788	0.0351206510366355	0.424493744882344	0.439470871009377	0.764146535977740	0.134836581814861	0.220766425973742	0.827448989326183	0.560850966352283	0.154288999167370	0.437561371231220	0.341009535733940	0.650717576327275	0.733698202454052	0.810268206749998	0.883665570360184	0.671843279276650	0.524445658098767	0.223549149714516	0.00264299103137478	0.0915286376133583	0.894596932922062	0.614391769624072	0.739955448673723	0.625232569336300	0.0382027927466725	0.524479177207930
0.250842488457292	0.540209883179840	0.585702554991785	0.670489257120057	0.677693349912495	0.478025654467560	0.544997571572462	0.971213417557994	0.208599449948315	0.604849741176001	0.864794236623020	0.952753497435898	0.914586922757960	0.256803508673620	0.558896080338972	0.904555337283311	0.0814082807406711	0.360989920286521	0.725001202677156	0.0863226483218569	0.747070515082775	0.551254421317416	0.652881047635685	0.873129882572170	0.210355504790388	0.882677850651999	0.233579375548132	0.753498721812723	0.597717017552161	0.799691967174029	0.894961366429267	0.297767134888234	0.476637992897545	0.343744050346543	0.514258029894744	0.593127625473458	0.482705082060126	0.253643653168575	0.268562913227574	0.0118914355587534	0.846799300689646	0.0210405593478004	0.576805928352163	0.633525562293892	0.844712302893961	0.340490821198219	0.957674000756982	0.423673794457957	0.707601960793448	0.455310496048905
0.851121629194225	0.602655016315824	0.124598231752933	0.132707952290138	0.672892915498261	0.182043521990884	0.0974100065099658	0.534960775446690	0.145497577097860	0.990596713414499	0.512884676228674	0.854880534632720	0.307792727017180	0.687041693008488	0.290098109754013	0.829527860400777	0.377821212979923	0.204355667344178	0.0106264631322459	0.859214728238166	0.563952920781060	0.794861503797041	0.451899482312873	0.498751990882134	0.768653538203732	0.249880999939475	0.407802566901312	0.494306098099146	0.877162510113182	0.325103056509421	0.893698724716360	0.432861248270033	0.0137929907560642	0.973854004784943	0.0310954382490370	0.638255929890344	0.0318096229741722	0.739050621010054	0.926119634649293	0.445621641938119	0.680398667175619	0.245839111284009	0.841230596303225	0.421368002307024	0.842948150574368	0.695102122642115	0.514595788472013	0.234766283898870	0.863309793435571	0.128277556395726
0.453353086304555	0.406967613210500	0.485630650433272	0.296529260601302	0.120810623190531	0.0700059181302810	0.628278556575291	0.959284280649622	0.662023216443296	0.929798476175077	0.730124044804187	0.293507935733766	0.455229922412731	0.378454610280285	0.160193188176281	0.591781327283659	0.587173779836534	0.116368960594956	0.0378965481705007	0.781379995325580	0.934515130776236	0.256833986123654	0.0469966768579881	0.434941635834664	0.908121136943836	0.256152711128465	0.572330178580205	0.980924552198153	0.739310603054544	0.467106047421428	0.568996672238788	0.595104075861980	0.124772303053929	0.599031796058412	0.155084036182863	0.240535233882070	0.999633931868784	0.0581838975168121	0.643068721397659	0.360947475085575	0.269899693543428	0.386712103063288	0.194802106160009	0.0682727246370821	0.458370128962703	0.0140150496760674	0.237182957704848	0.439235210014801	0.293571545186152	0.146059414027214
0.218557631957589	0.819720120170980	0.576679035587395	0.636207262332071	0.0776470541379123	0.197396436620089	0.736942688945875	0.435402567537246	0.291387323336555	0.182982752327884	0.681044355166124	0.523248250225984	0.203574206446084	0.720591813754151	0.0212420748849890	0.492721727928332	0.644977512099620	0.0206465865513742	0.650798367760098	0.983025360819784	0.314845384788619	0.437390144564181	0.468653468726436	0.572955329031202	0.651177837574538	0.460368612747837	0.472706951796708	0.752139062151083	0.309506977420145	0.598614906148773	0.601461386621433	0.996522825006746	0.852296620682485	0.767930758807057	0.863428878202046	0.0356472719927609	0.627585631417355	0.888308115183181	0.881402694321240	0.710866724987423	0.103926547944572	0.870652595857929	0.461342612314274	0.175770619470936	0.688412078479076	0.290094616305750	0.891105035264978	0.821041132259658	0.597192066733279	0.220820026976070
0.268014141236420	0.162364243069798	0.420619637478623	0.710408583548709	0.200585031995083	0.767691812179108	0.967627992012163	0.409171320269370	0.428803589705684	0.751549400987363	0.239460447827809	0.814126235926594	0.427267207695426	0.0893271857699463	0.747141313712688	0.396374469294296	0.838322310654617	0.344620274121524	0.509992864565925	0.874194072878057	0.858582903610294	0.103595799083070	0.222960887255503	0.317382244667387	0.457833424673469	0.650438801541040	0.0709889129701976	0.679861742111676	0.104112017428417	0.977884267401322	0.669984981193979	0.456322455681459	0.667755806886739	0.895219225898989	0.183494831226696	0.241112165052048	0.753966580939866	0.939385687870915	0.592500914270712	0.661999950170804	0.314500420507717	0.754177545785073	0.879300459365412	0.937644066159236	0.521727066965361	0.771900062383314	0.266084115619102	0.740547383183289	0.732129062175131	0.825748408748911
0.783729079376122	0.340762437357066	0.472920325406724	0.196408916277680	0.920396295529026	0.970058050815932	0.960499002932638	0.0378401456851467	0.397290086420682	0.583532130518134	0.983832560732976	0.790947728588572	0.242755471747896	0.880713626632592	0.0408941148987584	0.319486245414984	0.330534487149179	0.356355135185819	0.335036220843115	0.976614042111801	0.311576079863338	0.0367652537711618	0.364826848876841	0.595700191959567	0.562472774640331	0.331561413102441	0.484323908344113	0.954369818450549	0.0198136445219633	0.993606380880529	0.422406769240607	0.324775617046148	0.368707216832324	0.524555774415767	0.164764609077809	0.667359387435792	0.00584600501172139	0.420322212197959	0.503387088354902	0.0817961679109110	0.235434528079944	0.148573744523896	0.0226935828051256	0.492116482581619	0.788079368354426	0.692601817757624	0.0345272048897090	0.187639837553808	0.347520658889245	0.182276289623738
0.179302979041450	0.322719776966782	0.811920375988734	0.882926155884820	0.697658294672706	0.0792114298699465	0.778162701052899	0.189776930452885	0.707404326439521	0.627097374392152	0.914467982523880	0.428777618505945	0.0548829492143698	0.106542091418918	0.344916682933033	0.666521577075758	0.0690397031110026	0.513475739555484	0.189190160137346	0.357743648704278	0.640228518685632	0.288508862011135	0.428895619569615	0.0659393907475750	0.996354932425499	0.299917013093383	0.490652734708785	0.163082572414803	0.521274619128710	0.0798154076661528	0.878814532007156	0.761540107410011	0.138133133975222	0.308608377724496	0.928181242736390	0.907007623696648	0.401360582574122	0.871109397373028	0.996315226668856	0.164947378120305	0.277493449347260	0.238929027947011	0.476498365875800	0.455545974933010	0.874446236972622	0.715724515983070	0.812635259983761	0.951233819815629	0.352533586025065	0.213133213164342
0.678169462162376	0.164835881162073	0.525364212482649	0.619169675764370	0.502341016635898	0.207400216979289	0.450312261198607	0.379453394734055	0.139331281639224	0.858550925328733	0.487466825519792	0.131765309345603	0.661555142477004	0.242460727924873	0.286801334657487	0.906037515160700	0.137786109811472	0.319185388042197	0.0817916440641144	0.772425549616709	0.128005007415281	0.822959989456754	0.591319402434324	0.543495011944878	0.801717853335797	0.0138010624108195	0.903587836853933	0.529472753301235	0.0166776162497323	0.0236780624196176	0.967722546370263	0.327095323552123	0.225314178886714	0.951724514619108	0.404490319826715	0.851798861591641	0.0123257086899735	0.0731258481285909	0.757849954511856	0.707851189125156	0.0401066938404672	0.342966588358309	0.282158865094495	0.658012952295651	0.826406072487676	0.904467700411482	0.303788435448107	0.111915741821316	0.348958283220805	0.866248275674487
0.358057414375467	0.839245804454929	0.578291313278357	0.0510459553350600	0.717435656004374	0.970961480599967	0.688074978944963	0.327058169599031	0.668448955137980	0.800637379400005	0.900840825324854	0.579120537692245	0.892421925330314	0.154406903537448	0.239768454949038	0.754934822670034	0.0449780940615813	0.0951265689834148	0.0523230061867753	0.0894767732639875	0.982729126830146	0.497440264872572	0.187784432592730	0.638365679087778	0.916984276745467	0.160410661534748	0.434890261751136	0.867687216349546	0.721190841906193	0.832589972470385	0.844055319680594	0.419986014786882	0.983556713227096	0.284243188719594	0.373390063307911	0.796698867689317	0.396221376886125	0.790167998568085	0.111302892100054	0.00221054571546597	0.264146375297528	0.781630639474663	0.435983054530806	0.207180284014475	0.515688809318834	0.104104878184921	0.801866101045718	0.00903035496576321	0.169357124874018	0.809189913001374
0.521088566176237	0.703633793219349	0.401801432108613	0.543391334363175	0.912851468882892	0.784567642449805	0.801217500060208	0.0631255768361474	0.247659965042796	0.426566296618656	0.471603376059302	0.259847327213078	0.0502570996531445	0.513906769176557	0.851153781542795	0.873877574913462	0.869823224715502	0.439097499632753	0.846561720205287	0.667660458257381	0.608159429393737	0.0376182004386376	0.416357095454318	0.959239242520887	0.971240535589012	0.843656351011111	0.427288358279071	0.950792739262718	0.0680815974478302	0.234355534284557	0.684777946666092	0.0443791183044510	0.438131931792742	0.531161115441543	0.185811746070425	0.131798543208657	0.224367186193210	0.685994561343035	0.307924460124869	0.0672713803740324	0.371887895878279	0.561907726874429	0.857717355815616	0.269116391410540	0.0938299274355783	0.617988089625935	0.730689382910277	0.391221232707687	0.973111656005168	0.576633335308120
0.888664108622329	0.551489339290963	0.366935411959352	0.277986501612504	0.208300114649550	0.425579036587151	0.0885815194922927	0.447802986968122	0.860406021753698	0.694281037041020	0.595893321278141	0.721249499758202	0.780531731348063	0.264498142868148	0.944603227303919	0.202182479271680	0.0450932916665806	0.867529612833027	0.285278966549749	0.0281439185575062	0.797055639449466	0.966004645863754	0.0430247720657930	0.0633009749634216	0.0801187822826152	0.528572213282384	0.762767345076236	0.203302840778648	0.355826416276110	0.909575850027685	0.390041838353394	0.951367022106940	0.991419681706647	0.839461922532728	0.432950370114244	0.967855785135320	0.378621107178951	0.821040495208543	0.774095412238125	0.137963195138093	0.123769603967715	0.445427575718912	0.998251739915379	0.0819372860779033	0.678075324240085	0.648546456360842	0.245608775798594	0.621672740080247	0.728405648580323	0.101435391763801
0.928974672844737	0.836938271937336	0.0244265945267516	0.299269521768324	0.0519823055956812	0.517458525283429	0.963077501468216	0.281019881880376	0.899812827191060	0.323202619636642	0.454489593673753	0.121489255091657	0.487197236582279	0.566297704233613	0.821325438443930	0.698848570351375	0.0717847977739422	0.634178981448990	0.473429910959452	0.170958754575880	0.182980454660998	0.195232972666946	0.645744745083583	0.371917673827329	0.401903740552780	0.540382477096687	0.366338218636538	0.129313394849585	0.195106933159747	0.942173532146346	0.389605735111951	0.936294494577683	0.514217798283815	0.477613788927812	0.931896220785572	0.742983962054139	0.609485415560625	0.597124444379540	0.673254297021321	0.217008401879838	0.567745831900872	0.648432727923474	0.884120270873358	0.386712865594690	0.849943564695634	0.544482585596030	0.771762840303582	0.428566360553649	0.0916828080250924	0.936295494603415
0.615372288005995	0.618530391123373	0.877003721765371	0.0902361457091809	0.818752410189728	0.754625617665943	0.644443586304197	0.272797011930685	0.600230212010812	0.184422779714245	0.260544162416871	0.637495161654475	0.520902679558650	0.214371160185417	0.847299957752809	0.619364218913027	0.311090793068432	0.545585664395411	0.0489418599180436	0.882628992933481	0.102813770005030	0.677216515736732	0.820687688572566	0.643661686606010	0.934557171511572	0.387399890756767	0.544175978616393	0.962432883189934	0.942695997711280	0.789296607518117	0.816384826692662	0.727946551711838	0.465389711800361	0.136922737584781	0.205908651809587	0.0493150761957887	0.885229820433806	0.387072743471700	0.148190720998501	0.939176467975506	0.495059170046966	0.593056555553868	0.809114606900639	0.161676740170519	0.0142540272520003	0.960360994778046	0.745265537936001	0.656104168949875	0.624105802295880	0.0292819180228200
0.407356798466435	0.350221483800861	0.928986704856589	0.809180316736856	0.0315185880837693	0.126400565868460	0.871374869456895	0.483233155483262	0.441657624830482	0.942538304222359	0.0702214971996954	0.614923784053002	0.642795341314426	0.893187161928824	0.644533437416120	0.703769360722678	0.0644751265044211	0.814895121417238	0.268261343884078	0.295632148907655	0.281711684324245	0.219939334999110	0.944542772023986	0.130301793943093	0.869600176101226	0.0363807391212118	0.941895128285555	0.306241653505312	0.672028618151427	0.272403257611712	0.109888262183071	0.521340029757049	0.727982596226903	0.956381484906738	0.761821270829716	0.913819515990696	0.0163726786968486	0.452932597862650	0.466640242794774	0.180177884278048	0.0882715845736678	0.0969105753796564	0.915834165456369	0.514355502921569	0.987017964783628	0.615509366315128	0.924896059655584	0.693502300048846	0.451991193409159	0.166820484371862
0.475064148277662	0.140378789068393	0.977362071664563	0.521833726525052	0.0933510148761128	0.871804036770872	0.489702851206970	0.391957599672680	0.834721705324126	0.558325259884763	0.921749662502410	0.799350415260989	0.796283744415929	0.265061362083501	0.946536014259463	0.436110802248210	0.380374393358741	0.503794426828082	0.716214651059646	0.223520984860198	0.424982885182006	0.531863686595436	0.767644668018451	0.544278506569878	0.379604303233067	0.0877299063122055	0.0298037627209271	0.538062060771676	0.232105560499995	0.633214105906826	0.552956956253340	0.611652703457781	0.292399399483538	0.811935761776947	0.638639116603150	0.228917513345393	0.712431342929074	0.889422901971795	0.893450195956074	0.857876769714935	0.751804998090928	0.106392409989011	0.703248088318351	0.208893187054575	0.552937434734977	0.974132799483423	0.441746798847376	0.497054867407922	0.896903845492508	0.320221311772020
0.452682351610954	0.934999615349625	0.0522781681804738	0.602332501134414	0.471719787603548	0.649171593967332	0.940773569744496	0.299483173512111	0.718554964802169	0.507361224793673	0.802802881512890	0.820922900211258	0.813780677649679	0.783581970903438	0.538594154671960	0.0893038215089297	0.0172720538501655	0.391823261317016	0.0501654739729407	0.505416205818740	0.681286517754778	0.958990099854007	0.145576813520332	0.400141437927367	0.631822440806784	0.712003255407970	0.983205073626410	0.773269644989359	0.358818694209047	0.301904430023659	0.984343559745459	0.883836224322596	0.915750535140690	0.678694754000408	0.238144287325103	0.193566294562570	0.463880666604518	0.582193558888672	0.329623540032507	0.778049407284034	0.844257017646408	0.539147113603956	0.855999870948278	0.939872389533370	0.481575260804016	0.0656761618797108	0.236675463440644	0.263644160600097	0.401357247667662	0.691086745619850
0.687285834469376	0.876080427998237	0.0771682615278267	0.0787643668322663	0.470715674368213	0.504896736977612	0.577885565285140	0.852330467130725	0.625504432914440	0.431413478640749	0.000828998831502004	0.343135796295204	0.880092718271674	0.723924234359467	0.347757094856042	0.866776361883370	0.488938507403899	0.542168727081069	0.797433583277502	0.457547641005753	0.788075076195402	0.134896413170423	0.560023100988292	0.767197787960329	0.998037446471555	0.626844424447306	0.589246410498631	0.534669699713020	0.942115488006643	0.0763060779818908	0.823776234333772	0.181089359440916	0.586869858161567	0.156799308627261	0.0978557181455851	0.449772739576922	0.863189629226014	0.906972936076309	0.812795146432458	0.747440884163406	0.390616613529596	0.0395027828465251	0.489184855974857	0.418455701603878	0.736984828554914	0.196741363672581	0.566438496022214	0.974139762169332	0.884630128786164	0.191244817422322
0.716461380068358	0.0892244319706744	0.719202143493148	0.744229672852227	0.502935496820084	0.0473706504766084	0.644038681943160	0.354592248140267	0.719719987439330	0.604490003686573	0.191869382506741	0.510220313822059	0.740004650341558	0.878612341868761	0.393819014529499	0.156910350730164	0.421913277167845	0.0871377664094282	0.869051342628635	0.828423446058332	0.0578337187325519	0.0716686790281502	0.303909417568165	0.0751976154045488	0.313889652665559	0.340683962907949	0.556887578991334	0.721738401503521	0.755243048621541	0.673093002259380	0.831211962919860	0.884160022726539	0.818412924590969	0.522992614127356	0.623762568042899	0.241245703372087	0.178454660083903	0.687930026265772	0.322096493927701	0.236521110814237	0.438069090186296	0.576002809965951	0.305670582102886	0.372306474249588	0.998871117152403	0.105193235370881	0.352090912874192	0.302818509603245	0.545379312053138	0.861264254801942
0.633026829430155	0.851731042230131	0.584661146680445	0.865145409507556	0.501796557034072	0.491623759478088	0.290468502287870	0.404123114580135	0.0509177029237580	0.0941386341176953	0.145786078259133	0.688429584936035	0.942160048662095	0.731589549863971	0.204099816598339	0.0994761900009192	0.928823962270471	0.700009222438294	0.674952046390887	0.211403137883467	0.731005170983020	0.0747384054990211	0.617820284133162	0.00786909540090941	0.0942540824286239	0.713749855918591	0.532587345429502	0.864351913476534	0.965930071671140	0.742059079972451	0.451872079242097	0.980912252386462	0.0539463732712204	0.221807753619314	0.415834283445382	0.398418118255337	0.167512943600662	0.740281058175702	0.594882990845360	0.574591934751527	0.489105435101220	0.0650803127365800	0.387899902708432	0.523632125000106	0.296658910063516	0.413364349638750	0.00269186471566696	0.129325335036626	0.844921905199236	0.0729932619058987
0.00296143295977225	0.600281173802059	0.278679637786416	0.235196537877924	0.770856543696307	0.168711984427979	0.649060430311082	0.947388890900199	0.486110604593795	0.788611086719964	0.737879312351410	0.185967829307257	0.311971424246400	0.802059514500148	0.627030026736507	0.856377541488165	0.108263924781800	0.577995246257994	0.832201118814493	0.00316685041557507	0.451590785055596	0.311629237851828	0.0547661038124120	0.793038865438942	0.896324691119443	0.956917125261013	0.304235229920270	0.195968709663586	0.444607828677742	0.736465497213002	0.303323716656392	0.684132310805220	0.835652970305507	0.277992663215731	0.154392204411745	0.0105812197891698	0.922027543464487	0.566364766408977	0.598722890457683	0.744106597873160	0.447267381430640	0.0818699615456533	0.0262247871729374	0.965765927189775	0.473626458825691	0.258414473464954	0.808710554383742	0.557817222247151	0.321599775903901	0.893865964819251
0.261724163723259	0.00913835649350125	0.226701291689259	0.451863069933055	0.779138448684160	0.184881960926517	0.158030940553209	0.890165633903266	0.875801912621859	0.773664764302558	0.136118976531987	0.720939338449699	0.285183616594583	0.951510520110769	0.328597057761924	0.877510330580316	0.618285516946967	0.217406489982193	0.0760771256523342	0.902112272566979	0.803878798017562	0.845533668359830	0.800866711319168	0.924988210756171	0.720999056813378	0.577409903190297	0.853004686378821	0.952376272668643	0.602332293837103	0.689401765572857	0.300827415282092	0.0380002836373181	0.627995823032774	0.610237059070346	0.612002545587881	0.475465063630573	0.899742271700832	0.701621761086667	0.656062903710033	0.292615928061143	0.195003273857927	0.594681662202023	0.191859561552665	0.451573849279223	0.488973718096368	0.950193450010448	0.924447444348632	0.121081220412031	0.297154195451187	0.613230276658859
0.576938973570751	0.961700231807393	0.512708947839900	0.581893180842802	0.436800708346654	0.117010232566974	0.0630898826462742	0.876376001618080	0.958910698127695	0.116132851260297	0.853037392316137	0.981017448489887	0.932416935005682	0.789382350291393	0.232156599811429	0.512689619751217	0.821528608401627	0.307106256431419	0.480003799065741	0.301561608222274	0.888797991769881	0.121679843593652	0.440829019207704	0.433339737268980	0.233880014859364	0.694799535409529	0.0495523070241943	0.293146426479588	0.506432064417919	0.366782833724597	0.453416413839102	0.315458130038802	0.279918956292152	0.726167896278402	0.536113666313046	0.987309697406304	0.733510903314293	0.570925049684850	0.808713272667357	0.332803620157374	0.187755268197085	0.0283335353675431	0.682405952870248	0.0236248586347566	0.795327188622709	0.170805623926507	0.563098257815613	0.173794147583342	0.763678072468074	0.483186675473251
0.0377474467734644	0.356896156524873	0.723254900044656	0.973268439825745	0.987751099713839	0.113394885500510	0.814486091774087	0.975038843495140	0.498342805192936	0.665648233686568	0.128751066385890	0.799933925741576	0.902275614028944	0.949961654298144	0.0942601290607685	0.167642761104473	0.612617089107601	0.738670220167343	0.136506895508614	0.178629384181127	0.570129490106991	0.198001402795582	0.393725954678223	0.529582809791264	0.171342168630972	0.0888794910333981	0.0815038987859984	0.839112148134884	0.223973722825913	0.531177397158863	0.0105354123008158	0.311870698752901	0.0877991918228993	0.472139753622046	0.580929633350865	0.582188462941452	0.986877163687421	0.971923547288420	0.282764156755692	0.191975486959517	0.889024258132489	0.626214535357731	0.251878673305714	0.161122444520941	0.488743418022935	0.852113211425806	0.616106592514000	0.647244015399776	0.0490348666148424	0.00144968167326731
0.971743442543602	0.455655653429425	0.246862464655320	0.125961087954703	0.703696453332746	0.0397626667485470	0.887321345980046	0.512563505801205	0.443725913868678	0.444525531531037	0.628258301813208	0.982225399222278	0.0237153445068048	0.531111595386674	0.359181704256111	0.184982053211777	0.0264862419172507	0.445122026389714	0.576072221619855	0.192101375842195	0.954204334758355	0.969898932140075	0.0661916295932573	0.462056030187329	0.967767169913376	0.00530470695791696	0.871351081014001	0.291653026624748	0.692037236029857	0.969032644756666	0.193827333569376	0.216495782112036	0.873777888860106	0.204928149093006	0.939489861427658	0.300394216173496	0.109242950473648	0.347183555709193	0.537850894280708	0.168995862313186	0.135132308867221	0.591288834299624	0.224736344237171	0.531316216647784	0.688317236952735	0.583142286942161	0.222850410181893	0.136663887398476	0.967194247181275	0.942733164341893
0.548623182377795	0.411827359771279	0.0708230665055828	0.786841448163013	0.278241462107334	0.245676529045639	0.216520448886842	0.603685858302485	0.0980724841842475	0.0138589152202522	0.970340055629100	0.833799659554095	0.0423226190415743	0.0345869556231250	0.695307335175110	0.605362212178185	0.327556458930502	0.754773253809462	0.547022309669673	0.00362192253034754	0.0308089278815140	0.954846872495218	0.717449844820902	0.0709750412381546	0.693828337973387	0.699063290632552	0.323387885309954	0.483383489881362	0.659765795743373	0.643355849531299	0.767998307207311	0.485687267482413	0.297445547767206	0.0351290019586925	0.982559202002461	0.420299169119427	0.296407295723501	0.365045274721808	0.168769793880876	0.576406377286346	0.387412918172926	0.869606995892853	0.209543032858503	0.125600753194348	0.187620058305149	0.381715232264716	0.943759596056866	0.852583309159698	0.233616343539779	0.158939207232789
0.899256998736815	0.889617559898047	0.0623142343104500	0.605392708400236	0.328746074650128	0.137527860055678	0.331424191983468	0.506600169729818	0.0114581284925165	0.539494830119795	0.128591513859406	0.621525832736730	0.105209691965068	0.169307892787539	0.0774542377535776	0.927230930911182	0.0774604423192147	0.489709152232562	0.398708753140326	0.611761740551486	0.299252873627112	0.589629190911537	0.989728456003853	0.660313535434039	0.0470811670439916	0.924049914602706	0.360632498001210	0.924472435617673	0.261304959002026	0.796146379740421	0.512985768279595	0.247009122886277	0.710710899542954	0.882425924038236	0.137234263407929	0.319579770726798	0.707077724179066	0.875008614173002	0.847901747795730	0.601438653899771	0.642073842134989	0.173658272083571	0.838733721391806	0.840300436764166	0.111020140239383	0.254116583820977	0.545914263236193	0.764820303703742	0.431345878021765	0.613903100465592
0.958301622055997	0.0158552206967607	0.158571103917024	0.470530222909426	0.878580256218409	0.756683501849958	0.152299708605532	0.130675891170524	0.375862186988791	0.829635654879819	0.600591700370183	0.167161760136591	0.945584297086211	0.926193994952361	0.246075908984515	0.519916416529131	0.815764490897940	0.112565440492064	0.134862729924959	0.805343744650295	0.251894516313981	0.257750459420655	0.764474619248965	0.497665117408322	0.451710499888137	0.673258585119436	0.874371142036211	0.0562644973712975	0.862192829491806	0.159165819889320	0.400041729575552	0.323192377261989	0.769586203893151	0.633527680846486	0.406088612353969	0.615381544894483	0.688436950359648	0.286977399583213	0.149324870435933	0.466606097212458	0.861131942816240	0.383576537396431	0.787054398166364	0.921965828692344	0.875296903311048	0.464768397828026	0.474592457195515	0.193553734519664	0.403388618692317	0.637491898153692
0.230500344480068	0.554942710601086	0.731208564969194	0.823944578652552	0.921362023933490	0.376391107357175	0.277552188108804	0.923774230032714	0.410196043227636	0.370037675880382	0.814943924367343	0.0866172008624738	0.609695373362799	0.104913187866789	0.0521463339141610	0.536382970872779	0.728916707059150	0.0312088546175665	0.845377926585603	0.965824433390292	0.270957535831739	0.547296889461008	0.0292440655966080	0.478701533816044	0.173745360582732	0.168406580023139	0.348302880160686	0.844542015392953	0.247798553183105	0.449879951526129	0.808727502570387	0.974947389753397	0.778812810567065	0.833004159866017	0.674609107831294	0.729923233303177	0.320268415663539	0.141761475567956	0.716205229498570	0.895172269149044	0.226174115209660	0.0329210581289589	0.396740319358761	0.0545340018698723	0.331849224395212	0.103783325917358	0.766241239767926	0.609702265220957	0.846854163561444	0.888086292082954
0.692599798690353	0.210333741618920	0.628087154949024	0.881013622610734	0.128293618900442	0.552167740762135	0.702386032462185	0.830864131242749	0.824261360371292	0.389956731128511	0.746342920468314	0.579142418747602	0.844098081228414	0.591745495392694	0.957220255639037	0.528831654584812	0.515731632156627	0.983706139482547	0.667280613439723	0.651350232271776	0.541663087571328	0.00865434837823453	0.833083294275137	0.844620810569039	0.949978604477053	0.275222354357428	0.383172950866940	0.0441106576921400	0.283112148687759	0.408431219598519	0.800475858645991	0.193618624860714	0.125064749039641	0.618277687542051	0.597784187366440	0.196643234238530	0.634803537856436	0.413538798335911	0.744282173394917	0.427406050723955	0.290791245626024	0.297162366768992	0.714773604682487	0.686117579412849	0.270994132598293	0.315110035329732	0.271210802658321	0.742663100308748	0.0864324857752685	0.775734696180059
0.746291337180268	0.483545086972285	0.468014000852381	0.359042976160475	0.826568786071070	0.842701789545562	0.764598884991735	0.821509262879463	0.460497499132226	0.328213664244915	0.223204963953359	0.0258746303761859	0.967505588788034	0.875365379750500	0.420803775129944	0.0691833518388711	0.193681033848458	0.333235111405528	0.497266001544239	0.235377156475755	0.103585086385952	0.0315165324307826	0.991726245743446	0.0935696804664211	0.564256591924489	0.826503515387915	0.569716604480209	0.639236388766504	0.276860534431256	0.247622008525605	0.565722768609743	0.781899308346765	0.163455933595176	0.237861703452316	0.623200739692666	0.326640005916441	0.579104976969082	0.787463734655802	0.130962415090050	0.902287322190791	0.594733667365900	0.0110012627512036	0.222568168527446	0.535000486705494	0.588457370576564	0.716403580141173	0.742053358469709	0.746697070906205	0.741819199682022	0.744032547799579
0.332298207873169	0.328009795151414	0.419919422686490	0.104236322628059	0.843794959934211	0.891441117474980	0.736800312944234	0.502487496401436	0.430929893549539	0.489679697645454	0.0853753941075965	0.152481561549159	0.0500645017387568	0.0632645787031367	0.210089678242402	0.495616846375711	0.548663178588320	0.713234885615364	0.753924040656949	0.681914610246254	0.616298187608300	0.740311446215015	0.956589321903001	0.151994242570306	0.576187494801503	0.548065108470667	0.921952487271384	0.778161898049104	0.00242729940457165	0.659893383746245	0.0339125810895311	0.0947982018793721	0.385185951840971	0.0249973392357398	0.600237251591353	0.446702571768172	0.767658174991211	0.111930989643304	0.578670596727327	0.801452976567556	0.458301634254731	0.792526345212358	0.356087381066529	0.497628385428935	0.788177970625229	0.889355333331542	0.0637076869709804	0.633910115485281	0.0917202173302431	0.420211673759905
0.297457795621658	0.888594054454027	0.830848750853427	0.360258561850032	0.238632046388753	0.517478475929770	0.827098385033592	0.982427935273565	0.622422850133071	0.572790495102474	0.392740065320715	0.0679850382677029	0.437398511799678	0.815692965836594	0.323658131830495	0.762970255461253	0.912189914170019	0.499204867413179	0.247497582861530	0.871435950818690	0.659405676937026	0.426663683834185	0.503051717989650	0.508044150348215	0.559957634491934	0.674142833124157	0.924377285597547	0.437725414852433	0.439743572944774	0.154291990898079	0.894561154465930	0.379627378411882	0.0407006914052880	0.359350024360758	0.0327135410768014	0.485911353010784	0.880261736372010	0.787966515158651	0.0741226300094516	0.222827370462123	0.474455569600659	0.442391249521411	0.739759989420842	0.953778848346547	0.918478429819360	0.754970704726871	0.554345301042323	0.742045107465522	0.550313075356140	0.451896705873790
0.370339244864600	0.941546207770251	0.922567947361011	0.675540300339949	0.725529826126247	0.684913183659577	0.644862571615990	0.339609017754410	0.719977769396941	0.132755980644880	0.348987221939781	0.576615132954134	0.0504023238348309	0.448242608628584	0.636154248224590	0.678019514255581	0.0367576444885485	0.993658013894270	0.881844500283379	0.0466001395962022	0.424995063818719	0.0702499763887526	0.168126293562201	0.728092716998567	0.651612829369255	0.318631990851775	0.564755188805210	0.309740088211149	0.275325624348888	0.892499518002617	0.695604152568132	0.853926563810081	0.430862543935253	0.0880320976281792	0.494710195126891	0.574714769710486	0.246396606782447	0.497663723878155	0.0603436884392706	0.0835089018037427	0.260596077242853	0.389612185421655	0.353695895511814	0.745644005029829	0.785012621230744	0.143563681829514	0.659643492090038	0.986390985996298	0.639019942602198	0.663991984569970
0.543734824220735	0.870514898537085	0.963428066425665	0.188441647971454	0.0853258459059352	0.953964155910095	0.106554733813065	0.477258955385679	0.327684940529519	0.999422168285189	0.213765306338891	0.271130435933663	0.801502936889342	0.466357390526694	0.809672593188667	0.434353567671622	0.135414788667064	0.809190202518602	0.220007458675418	0.468938285965719	0.118580765030055	0.384843044753954	0.989419229913612	0.0177808264289832	0.401237947133056	0.621432673668162	0.872734096428451	0.167070687577978	0.442292296945848	0.464043407852012	0.328108359362751	0.798400651954803	0.797192315180145	0.225691783793692	0.492590135721632	0.469682942377085	0.362223315423677	0.434521505371887	0.837938311633254	0.381930301931055	0.814485382204171	0.432151746740569	0.189783611466505	0.482285983737120	0.416518910597977	0.523531104758121	0.0739976181970022	0.790723745521149	0.793076900557505	0.497484698678888
0.800650084993093	0.304234095352396	0.967035970373069	0.468923114580257	0.500986912162020	0.918466982449795	0.456283410909211	0.790853411805090	0.00280976529284727	0.305987386567704	0.960581535565889	0.835718498109443	0.0466056320355249	0.778707113912354	0.215586711221507	0.620727613008079	0.255407010476981	0.267825813938745	0.882863727682189	0.283852141554481	0.967654629747608	0.112985283586490	0.256788186960484	0.242901634696707	0.235328160674159	0.273742643343123	0.175834696048874	0.738401998203738	0.983687855410723	0.233145517714107	0.961712958430171	0.428882562670597	0.874349900367203	0.0740816173819727	0.0741178150512085	0.158118347646230	0.861555307148293	0.631059535818083	0.870387814438906	0.361266935158355	0.0620813435335916	0.751210870785174	0.0745695582870314	0.383567059270376	0.503519792147215	0.103699629661302	0.618034883494334	0.429012374139603	0.521366819610562	0.385015582699249
0.708887517127908	0.726250184011575	0.225879092239727	0.576694337431365	0.231813080979382	0.355532698862350	0.192740157477192	0.0575106783973642	0.354500833089336	0.368840360279440	0.341339846092655	0.685783393780035	0.382726476814701	0.635494857120105	0.257339815634531	0.150040536226863	0.166814479342747	0.121841088015295	0.172752079263034	0.0885630545474079	0.648876914018261	0.201370044940018	0.776523011482074	0.0101240729716854	0.845899770096088	0.0532702764469346	0.599298301351935	0.892794029982406	0.0371570216393928	0.0737610113052720	0.748077792652300	0.678791643569699	0.383207044755142	0.748813919990212	0.806237370997803	0.679017675560207	0.106733167236776	0.603442707413740	0.590886223817161	0.0687760459271938	0.908708395620033	0.268592962756691	0.621441174827221	0.403369398853857	0.773526442351858	0.429601963064362	0.789083434594536	0.328899121720580	0.593774944557142	0.957866214665243
0.838110597067123	0.699492079394514	0.730704729851718	0.868742534933023	0.384445975215243	0.903989614264959	0.978832175350609	0.0693073036759406	0.432552942750299	0.00178826464845194	0.764083573175853	0.395806066215376	0.293738376125522	0.925014979335068	0.829584160033018	0.677826194608681	0.0966867292564322	0.0918558191385197	0.180073313932177	0.607675327816520	0.543224652683180	0.857002549648586	0.657089560992816	0.917444930089399	0.984221262752643	0.536395061932906	0.497188819717232	0.874861067832424	0.852990093340531	0.570309205690309	0.776222282140740	0.526372805169265	0.855423349299293	0.00622531446909491	0.101556375176225	0.285472531521043	0.737570418072581	0.180971482427852	0.868671094199566	0.0781093130705743	0.298985231707832	0.580987131986914	0.152564320995698	0.584959071705882	0.869176973994441	0.625495851702285	0.897710234250162	0.0368379945462780	0.166181365230829	0.126813914627667
0.454382381336230	0.0564122240847029	0.248808699329085	0.874007695077103	0.665305364879452	0.140297526888170	0.248535551019785	0.171637082057474	0.879294130386635	0.999831106411530	0.713230102076031	0.492925895992321	0.305276501071302	0.221537417538388	0.294651375200988	0.685862773253054	0.735997311616662	0.506881132836276	0.563230769281121	0.486473431266470	0.674230369401326	0.164376922672633	0.578882199226379	0.0598086709881861	0.0233074700454530	0.650159550569287	0.504722731252595	0.323937433344215	0.00653621347824906	0.238570666495837	0.314096668046821	0.968295946519031	0.171539009396518	0.371167056079273	0.319397264448767	0.681059318156918	0.297441460494611	0.155903482719083	0.453256762972293	0.178362595791895	0.258906745364526	0.399113032081416	0.762607147876660	0.00485901148176626	0.642836876459884	0.923983876039743	0.290273287333361	0.0280967455840109	0.735255258298224	0.596983565954973
0.985503501950961	0.426676762577720	0.401037334329646	0.436298166968780	0.965586607253298	0.384203430294124	0.954064407130369	0.424495603872693	0.415560214127606	0.373905097792997	0.954732528305779	0.754958988319902	0.993785405942466	0.539212842210255	0.728786164551830	0.876861071090721	0.942660346637718	0.0185926634639680	0.233706091434620	0.206870791589795	0.518458631043253	0.0514973913653567	0.895378083829776	0.557290927366630	0.453061540529935	0.702020708570413	0.369426295068109	0.747762791088349	0.626315125200223	0.739802757831124	0.894483096581309	0.455979733559265	0.827887017120290	0.409607419890220	0.0879165877525158	0.383293909938122	0.0277338770984800	0.345494434309646	0.992688633772355	0.123919902195956	0.978899256875957	0.181177431556808	0.268974016238331	0.110279459446341	0.836459971858817	0.00619723233085889	0.110262214135855	0.344686391960498	0.801609173580203	0.949537844951482
0.321730139741417	0.251597712120761	0.549336986501895	0.456506115368462	0.524288788392439	0.507544921024259	0.513586632200951	0.163943224663471	0.853605694358586	0.804248465941097	0.480097277866293	0.601083422317339	0.518919895993443	0.706441324393903	0.134801226575933	0.294644302501359	0.955308975559764	0.207840330730199	0.0632660493302164	0.770743553032292	0.662449741464245	0.682613415591417	0.802978700118997	0.919390557699614	0.347604719932376	0.721585733969303	0.174814793542922	0.0316098342631074	0.735584647706477	0.990393199345696	0.731124668349111	0.780630841667626	0.591486095555548	0.314938231310621	0.575474406210917	0.957446254001700	0.545830477343324	0.0230690510841179	0.465407779573989	0.0297185568049460	0.726121788722643	0.171399345121358	0.495143546906918	0.00205071518513988	0.564831952786834	0.992713985626426	0.363705431451359	0.467282159496065	0.0501574586725634	0.646411475898538
0.0156366056914323	0.451517350588925	0.866768725976000	0.844986572007049	0.250116600666696	0.688484865446965	0.890527827762127	0.381873228848739	0.420846420066643	0.986030678343668	0.453592639062416	0.663790638284747	0.370409629807561	0.657918715184916	0.312179608239453	0.694206435615377	0.429268745836580	0.851855993656921	0.266114978928857	0.850625496941191	0.783889067162826	0.448163819736428	0.603124882069741	0.288647432847364	0.430471247732633	0.600007418533302	0.00274116013060277	0.453029468345129	0.650226498726755	0.170053831770305	0.0631034426803373	0.913956044633429	0.236957478870455	0.148493638786799	0.751438180645996	0.0723758528966736	0.405654655673606	0.458975963746044	0.328418140712121	0.469748104594481	0.681773087604363	0.186595655136012	0.437701058900665	0.259476672160017	0.486414461327628	0.229913438514854	0.344519492598566	0.283259238963758	0.178355465729324	0.479679280769883
0.833544541754541	0.445314355338400	0.0927092392076525	0.762987549571166	0.186513173345423	0.00843936719345362	0.977674763218526	0.314761948061471	0.629555335890971	0.653035058382285	0.376704750263888	0.248454459755654	0.0181061111170047	0.376795368632122	0.0892180648197749	0.979972386746070	0.304419844857951	0.186834095069365	0.366291964743692	0.489632597402088	0.0583728297142755	0.0582074974339230	0.456138675525891	0.823929084476168	0.230352138478636	0.364496510074972	0.0934738227006868	0.0901561282292902	0.978045947425861	0.239857838139834	0.475724615963915	0.622996223199671	0.699108254589503	0.523335396726757	0.770393044405479	0.0278104793927543	0.538871951057245	0.386089092219602	0.889846105547840	0.241051648778038	0.552542195385926	0.476036349345897	0.586230097966367	0.440690580059199	0.318874279377412	0.809724770813402	0.648402870833078	0.150266678571800	0.416890788638330	0.660134289448992
0.955668759776794	0.0325610475803307	0.0327164535315868	0.713041014195658	0.134423109469849	0.176863597823331	0.896922005732727	0.310894484732735	0.827200221276816	0.278353519820300	0.229280746862249	0.911393916880458	0.00605580608908829	0.365297754572580	0.678084267644178	0.270135915682693	0.333800973234378	0.995101757844197	0.0336190494805835	0.697754917178496	0.125055940254214	0.369370691446462	0.00434543876312343	0.241149923522251	0.824721585159577	0.0273035252235653	0.377544210723677	0.384190836008265	0.141892813633110	0.928609767319784	0.467429465922665	0.927538130862267	0.348542791465786	0.342987402630228	0.231897425908885	0.0955599363805748	0.131621459165586	0.243798029511002	0.552181522812593	0.578268217615669	0.919831019747851	0.325349382666799	0.491662949075461	0.0628795100055902	0.731174793761052	0.272649870397172	0.819038024073816	0.935557123115268	0.0337012390994346	0.501466606907762
0.138574436598730	0.0445403972527088	0.877264549676205	0.348137563979510	0.807744678807575	0.437350989075584	0.425874495560439	0.556704289752438	0.657831951764497	0.394100818578680	0.559148503145999	0.992102027358397	0.505552219318443	0.536466881672903	0.250570863358049	0.438138485662036	0.437929527876546	0.874387317203685	0.589300574241262	0.268232669272287	0.899827469236521	0.756477608565812	0.0735433653418419	0.415834194339989	0.465457791534522	0.644073317210002	0.415540152515269	0.139930926550007	0.902693533673995	0.321651282098928	0.0591767949837374	0.542667699253156	0.0528929440168081	0.495448021177723	0.646814168522813	0.516188730934349	0.721563053030306	0.393707514804128	0.0905794301469125	0.403208753313771	0.0484695466718229	0.518940663867724	0.554680423063057	0.0113646066881939	0.772011843622544	0.165677413968992	0.551755655057799	0.325569921950995	0.849518922153630	0.313413483905918
0.873101972723705	0.123890658820058	0.169922937981051	0.839366839426676	0.341000724059640	0.563334755337010	0.0426702084206935	0.462100140415234	0.632530619067326	0.00413943127208372	0.786430161339528	0.270883748582135	0.568001265777027	0.592972741975010	0.749297484386131	0.672327737847774	0.353016518895312	0.867377515850971	0.318934493369978	0.929709052303949	0.534720315224283	0.187982437121787	0.210676205734674	0.545382433803339	0.512161001636091	0.0226962788960740	0.549760492723168	0.520328370463941	0.416397989291552	0.530158250492435	0.116004995336340	0.296700621379059	0.520939510155880	0.567276507537862	0.343168182150315	0.743860389970950	0.893882180164761	0.782783773509828	0.568129736518057	0.696489780190091	0.306099482873432	0.0483986493150411	0.872381081360094	0.634386696781097	0.652188888240731	0.568199504104742	0.738285637440851	0.974736535709303	0.415067175647451	0.594526835598249
0.0835423776323709	0.470163832887425	0.620278940774803	0.523638681683821	0.945605803374438	0.482540873747683	0.178007385649493	0.325570861150900	0.865415356881905	0.210886538516981	0.0128925108120936	0.508856738820426	0.769897760083770	0.132188470966045	0.652881164554124	0.365486798859083	0.676976404225528	0.946948926291817	0.761479874001565	0.346114577560347	0.102796763437613	0.459085409641674	0.624727718688283	0.354175167280373	0.164905527945862	0.346879987481945	0.869102684017861	0.575146409385853	0.126989707992957	0.173368194653862	0.00578724284520360	0.696012611072266	0.641929720020108	0.594521398732740	0.386636728805530	0.733180386266751	0.537801921856928	0.888886729513329	0.411285175732155	0.113472115036407	0.461853019483606	0.245434505370288	0.630055347275953	0.844825404553863	0.568756317347666	0.728548492307881	0.194866535590456	0.801129371374929	0.929413074358638	0.804167177480693
0.961614712857371	0.157846426835716	0.121478490402204	0.680078756647743	0.131427456441956	0.164517754992298	0.578884549494664	0.810262220770981	0.364041701429726	0.308374092093572	0.0883785796649240	0.355485422662658	0.309335994397169	0.294519847210846	0.713241687293559	0.455252082569006	0.817429423017058	0.0375236962818084	0.725400655249373	0.880919286097629	0.663798111189818	0.617324421728142	0.152726326569459	0.0840082167870756	0.641162474132451	0.864298361228263	0.367190756659588	0.165206165982928	0.680448324482038	0.00410923402531938	0.558281516795906	0.142518254810353	0.381188755744048	0.906929431880677	0.706188475952594	0.739471638710745	0.610287747062455	0.137883643881220	0.997453415808544	0.811554584040351	0.0701752609613148	0.765267857270763	0.188823959159559	0.168911775787648	0.0238881041206660	0.641590971717049	0.246838141199942	0.0939932809693231	0.580532866810503	0.442887424052831
0.596510424493574	0.541817378725191	0.296191199138921	0.598565592461875	0.591955337018253	0.517387878662228	0.984282055201302	0.925399223325699	0.411597102538805	0.117419923290831	0.0374271961462654	0.518896681244416	0.955235075804028	0.639887326690812	0.590918305984400	0.660692904897662	0.988186910260776	0.831562949440505	0.239143349524904	0.200241291298652	0.177695338176176	0.0525701821266174	0.861475463510961	0.778424222628697	0.578712268578374	0.0544876425181410	0.956770929995582	0.722950186723055	0.313810989029490	0.929554982038785	0.311274295921112	0.466038433161530	0.842478230031829	0.486693055969289	0.652546707588659	0.914456369390406	0.817966832168220	0.143941455009546	0.620226990101816	0.449103393148432	0.770996074382388	0.0923379294690410	0.651836909202563	0.304849866236916	0.864212971816258	0.970826332580392	0.671357498796811	0.896930147445131	0.864830553945185	0.487284555371888
0.805575276106640	0.205558246328760	0.289308676625806	0.0408555311030089	0.986311423671538	0.346775247202023	0.316767199015890	0.914715274472992	0.615654629031655	0.500162634046076	0.793195472807472	0.830715842035978	0.229341189453756	0.790276166464658	0.339648037489769	0.755985074180996	0.559978388904034	0.291324755785884	0.0685660139636980	0.283371884018038	0.904866879336236	0.437692207222248	0.125369946410531	0.760542879078985	0.725273850831977	0.616088889394233	0.882734478330161	0.987882139653918	0.732312616797372	0.628205669805194	0.375239439353777	0.564564910934283	0.996072686473013	0.00151806136219956	0.414112707147747	0.331241294752239	0.899962887339238	0.263910052126025	0.620299872808741	0.615372366185776	0.674572219409140	0.480525942855812	0.623833242298074	0.679467461713245	0.360641221542594	0.860504364327611	0.0280698287461383	0.681872453013535	0.456185847928162	0.0487094509511545
0.559763254864879	0.689379288615571	0.0718730303413312	0.539587021874832	0.404364483029752	0.271172715813702	0.178059026442217	0.756826984215380	0.395924060382903	0.418171271482661	0.344782516483151	0.316993086400327	0.941228132969524	0.167023906509625	0.0284639919384267	0.183701304429288	0.0978056772766477	0.625694314942851	0.742449866343203	0.554960689063295	0.262323470391377	0.574183597894024	0.559800942878476	0.735007318194778	0.173571633405294	0.395222400385778	0.664045266092264	0.798612695897882	0.860075959464168	0.927362320138997	0.0552689109356863	0.595838954797256	0.923856113806485	0.855020022565601	0.586179062477398	0.236780008196281	0.186060991221869	0.279398305866254	0.490634736155608	0.973695915037550	0.127160260713478	0.516274150556496	0.321158626745615	0.0707489562093316	0.616423587096225	0.139040220337183	0.892489732929703	0.585242945942868	0.956520507643645	0.407203088702935
0.276755023377805	0.561800394175906	0.455727902078415	0.553397367903966	0.187362844032136	0.446461397593757	0.551640314665123	0.748380126850329	0.541432814340776	0.685102218905585	0.434367727130826	0.780778673369603	0.465866318083398	0.314102127691694	0.0509033095293044	0.821499594953880	0.593335157902693	0.220192087563329	0.404555208386567	0.589736774846510	0.508249023796824	0.418433280548022	0.0950376071940294	0.887594788041664	0.938818673529296	0.866462845343876	0.156874926084596	0.128325733238982	0.965557687320875	0.381324914264615	0.299159649635364	0.301955152677022	0.0721965556922118	0.997816444903582	0.241035998389053	0.190882013591779	0.394495991328743	0.531338863504110	0.469375838495052	0.300056665793975	0.531147021611865	0.517371144259828	0.581373099977335	0.734073828999181	0.619468213256440	0.885745517855691	0.841986754519822	0.401086781142079	0.253148352955946	0.625855526234105
[truncated: 23 more columns]
