# Supplementary material for: A novel user-centric happiness model for personalized tour recommendations
Source: PeerJ Comput Sci. 2025 Apr 22;11:e2837. doi: 10.7717/peerj-cs.2837 (PMC12192884; doi:10.7717/peerj-cs.2837)
Supplement: Supplemental Information 3 [file peerj-cs-11-2837-s003.zip › HM/pr01_10/pr07/Connection_3.txt]

0.181365781514143	0.155182979212808	0.438947271917618	0.00277296802690435	0.0610467989266878	0.402432317716180	0.0850024056418301	0.228345583067181	0.347589131966404	0.219596425468403	0.427491834352321	0.416310736020147	0.330141698006903	0.213107940992122	0.275921193517223	0.415215555241132	0.385843414378158	0.329802322572018	0.119677566746859	0.379943427168970	0.0154672497046663	0.430798777568116	0.147848428380189	0.371307342746387	0.0372392550126687	0.124397910177480	0.103954502155446	0.338071347046536	0.404853575916965	0.455468594053098	0.386733505103157	0.0734647340171983	0.0460022019743831	0.459188869929496	0.0268103499980396	0.340124832093568	0.135312166859669	0.370875715927427	0.452374154790651	0.401989934904607	0.0368202829286980	0.461531021138845	0.286252986237722	0.221307271538885	0.383457761707209	0.251093239907933	0.292698179537541	0.344217512494189	0.385245834975880	0.0182827390082767
0.314499704552974	0.175861427315190	0.322075026443818	0.289199628373239	0.137758246172793	0.386431862091381	0.286434153641000	0.0690495126541536	0.380987292320487	0.427620048885754	0.244664507949812	0.271307898334066	0.493568832853258	0.479517340386121	0.00624011596620505	0.356651446301550	0.124572435073953	0.137332334379427	0.0687392140367483	0.317900963232843	0.498241844960448	0.162868862894196	0.384692241110894	0.375262950206103	0.494374976078559	0.397969748739155	0.418479526148148	0.297077493453496	0.492764276021656	0.0802300982290851	0.450894538224994	0.352303490219971	0.132049927785410	0.388640919144683	0.213812214760339	0.462759985498167	0.0436181185172080	0.498000030774697	0.187025086964491	0.108363291593610	0.333828364843355	0.227632443128580	0.289666763510435	0.00939549990991245	0.0532785711889887	0.163570041160599	0.460566361493219	0.0136145867776986	0.0650075626073187	0.385653579368776
0.351934103126837	0.475999821049194	0.0525329678855804	0.476610376078900	0.0859568412030471	0.349694952781315	0.415117178486146	0.0152061560747788	0.469481910488627	0.197083746578803	0.282602232036539	0.0211839357952875	0.0606157528250355	0.365313863042812	0.403687646075589	0.227940116528983	0.0445078072903477	0.455812451644579	0.210394557217794	0.403431781177912	0.453884541892601	0.0457522960155471	0.132056493183503	0.419430299424973	0.0798823395673562	0.103437620936643	0.265738311400464	0.0998711653520973	0.167942273738027	0.201966136653824	0.189767424774518	0.0753909733926126	0.0197095806867274	0.227828182547945	0.0966633537663899	0.135085071961128	0.0643800211394622	0.112654717256211	0.0571080964138694	0.349913048677998	0.0311149466060732	0.404536749637508	0.378565601067558	0.0147333708144252	0.407486372561676	0.179050235336321	0.199679544393755	0.226892498856057	0.0286659430711941	0.0380658225056545
0.491445275404156	0.317579105147084	0.147801566941574	0.0136204241486773	0.338488498232175	0.436122085981864	0.429775727416209	0.357947190703796	0.481422652388155	0.220937134472899	0.147141575027304	0.0289095407687990	0.279496978084679	0.346401504268106	0.252933825723580	0.193455713041285	0.159506026361639	0.180129210696625	0.132708953811749	0.0359053473580608	0.0614681218039602	0.387524645724325	0.102597108861485	0.447068957696396	0.0685304101819341	0.116240893319784	0.0774569504881731	0.00937257845254796	0.0907572115307794	0.182083099422319	0.200521147999869	0.285512129223936	0.0750963961083265	0.174594954584763	0.238228690058721	0.492805480186608	0.0356004371364588	0.156403277571592	0.393746980731041	0.0466334764705822	0.332330771686005	0.121134794686902	0.130833453037106	0.0332294074953795	0.248727314016754	0.165256939216082	0.184423023464812	0.0895140871737096	0.487079100952424	0.398716776819334
0.274529903712286	0.296377952316998	0.476867244838901	0.284622038008787	0.177857036015287	0.248909443594860	0.0518361808964982	0.483879491022314	0.156068035630554	0.164911796872328	0.329941497796210	0.417926132511933	0.446608960721948	0.347953530849239	0.295218126079842	0.241213506947882	0.338504964545526	0.110365127365830	0.146011445229684	0.103464562715078	0.0315806504079432	0.454158057517807	0.0242785231062344	0.0790988463431532	0.481228359914436	0.148284334517955	0.110152437070986	0.240876083160850	0.156691696286366	0.0427257957254628	0.101999277148721	0.289374923216361	0.168580415797276	0.113133698172786	0.325751657380085	0.439747213982964	0.495830407342715	0.0310988971324367	0.149122817669494	0.324761892263222	0.398803132555001	0.313874976721144	0.130183872469327	0.317625700804874	0.0423490632119600	0.339801017551300	0.404751392886671	0.321230875551904	0.0350601436092938	0.327450665454941
0.347253115562237	0.452542044900252	0.175860415732886	0.402647723148981	0.0607202736469231	0.0694316622186168	0.384137906659246	0.321426968377921	0.324349662883102	0.469805767261418	0.417644851875883	0.0315556093330879	0.267171028847573	0.274097323223522	0.185662946383153	0.0581114738120086	0.438547469471477	0.166998586487147	0.468339870528712	0.465409325639136	0.491354350514611	0.461720078236328	0.0941465218887801	0.475907902359135	0.433651477357475	0.470881074770526	0.340677044918186	0.179735353991309	0.497077567915009	0.0456994803540751	0.198468914228103	0.310348693735369	0.168952910052052	0.233543204671166	0.471976090058532	0.0885841545575644	0.170556017074807	0.357432367034519	0.373743684461908	0.253426114056913	0.184628017612600	0.277092507905029	0.318754704758450	0.0369976124129702	0.449135246817631	0.158213651951893	0.0152941360645830	0.0843890454976463	0.0533054175958283	0.387725997815195
0.430271233028869	0.314493685942754	0.258941869603826	0.465238390687077	0.354718670943391	0.301775376270016	0.262113863331337	0.351688534661178	0.0509910796287983	0.305234392273470	0.396928124084142	0.383031356511450	0.307948249896919	0.247805864223229	0.223189703901627	0.0996145234812514	0.317013872995011	0.363119770827643	0.183025085695346	0.156263563718866	0.126954099666558	0.144295781766489	0.169559746052540	0.293100743662609	0.266313917026745	0.312848587407514	0.308814708027921	0.292288498292370	0.0410941140305073	0.374866465283420	0.301664553984488	0.475171127595910	0.113106906623435	0.124814382400493	0.471940184368574	0.413967250383976	0.289688181883536	0.442988205284462	0.160854611776646	0.137900849607706	0.0250884671598217	0.479845328628168	0.256274007344261	0.110806022643750	0.279827631760361	0.336691110438046	0.206927903569937	0.256999493774722	0.173343783497875	0.331224923426153
0.409357253313894	0.478810031685804	0.483784204979732	0.438480698162415	0.166134576434672	0.246715935278229	0.310780626266670	0.0158476850669031	0.235773796931759	0.255241017619643	0.285506031830366	0.214281979042077	0.232082538231579	0.306252860451560	0.165281726378984	0.294810997381891	0.453181287683230	0.0897028786587475	0.166175432704486	0.140718952953911	0.137336821464649	0.415303732035964	0.257251043591168	0.167793848248998	0.369405182307964	0.138051585517166	0.374497391994543	0.0714133021900493	0.0323939325158109	0.241082430698609	0.252440849349210	0.266674058988879	0.369780811729428	0.312988613329148	0.0517948368134170	0.206549747490734	0.131709487037651	0.220884051129784	0.241560240380293	0.408202460284872	0.396864722912008	0.0219832780414919	0.169092057748765	0.257529786105191	0.295288719192242	0.457964842948495	0.402687412635653	0.467334120500694	0.318272071114326	0.481326442274068
0.0924871236225695	0.118919365184791	0.366562507057286	0.424561375558259	0.495922975281057	0.489861592241723	0.142614452813157	0.425230030089453	0.205389972496370	0.246659596943806	0.387993900369431	0.314739221725057	0.280094559351321	0.212274102764491	0.490092807418710	0.274560268630451	0.187130378749137	0.434453531441097	0.309435477637496	0.383518127580674	0.328115853075731	0.415972779592811	0.0578775263951575	0.453751065837968	0.434194903791354	0.0333073753301298	0.330374004300754	0.376831156564336	0.416397774922017	0.465347184716191	0.225347481651451	0.0733927792898210	0.410037111240451	0.461692650196970	0.0535696961679594	0.216517931938327	0.0443803211253885	0.483443768043989	0.386780844909260	0.281174177004823	0.311389679627442	0.155924812002793	0.0398540182365058	0.494405681579372	0.116897182896667	0.348357705813694	0.445722821204025	0.408780285749080	0.247730761504955	0.289352408324727
0.0834447392654411	0.260112508603065	0.399584810467370	0.421203299537261	0.453509291152440	0.312709391112926	0.227128603715411	0.0357013100274368	0.00385317618202596	0.469792583559938	0.0553516062470093	0.253377203732313	0.0496930577066396	0.172286479062188	0.127675069407085	0.300986879432179	0.420318818550015	0.495544652557024	0.176620633777953	0.0421550652638544	0.361083065355942	0.380465449005836	0.467762588874396	0.472342985875840	0.402268002002477	0.288531164620564	0.0849334446106257	0.0463403287009856	0.289718617697810	0.271053166834093	0.402010441991132	0.181519989388221	0.0990828871364589	0.411253563943318	0.323145831214885	0.192291891485416	0.240275561781415	0.204284518910940	0.136216072006939	0.390805734269526	0.394199069905005	0.0106481611677156	0.0779130022721035	0.151423343395680	0.245130110398028	0.120169271344355	0.178216122833837	0.403175762213096	0.241455694221506	0.199541889534386
0.463836566059073	0.415829816671496	0.309429837449005	0.419523867074663	0.492349614145642	0.465629836240604	0.304159802114126	0.173989255585306	0.137185690920245	0.244132746936730	0.195401671878630	0.265391728838843	0.294574868521066	0.381412343417159	0.202265164672896	0.0417353663446530	0.451240386082306	0.481120806852892	0.415070467832404	0.0830218320795241	0.412020768365939	0.456888314863412	0.104115418693814	0.238094246778310	0.218318707042114	0.378895098840913	0.463108967634914	0.167799827212718	0.335342644927201	0.284128985058935	0.00964960710802321	0.354261056421489	0.0270816506952788	0.271729302631286	0.100782984271356	0.276067576419433	0.00959568734311772	0.481953949917451	0.374195001822869	0.162026996397380	0.444745678948660	0.0345442587299525	0.322164801706091	0.189164771871365	0.00540997438663587	0.125109598926647	0.497151415630731	0.261256136897486	0.206429762507697	0.198529698471613
0.182656622831467	0.486900914446489	0.417195025273866	0.317310669938022	0.0456689111806208	0.271529528542074	0.196093103591443	0.496566185308970	0.477587138574716	0.194427266697362	0.292472291128140	0.292818343240332	0.216963487059536	0.0494284410253075	0.450851131798472	0.192123988462104	0.225799558462651	0.171077523569899	0.0314326251310947	0.325876761901588	0.450907172508842	0.108638378161211	0.443889308373535	0.353321387155921	0.225812251412752	0.0320833422442092	0.0889407162016797	0.363360082003457	0.00708018759287893	0.0801304414712813	0.102431485153803	0.0289868443135013	0.356683861629081	0.233339969530843	0.276068009160802	0.218901913391910	0.491810797421384	0.345351745958058	0.337946847450189	0.455520075402151	0.483184634630478	0.256708713000014	0.429786335232868	0.138236444670835	0.0564088581009578	0.309358433270488	0.00443965335637414	0.150324664034209	0.117071178852678	0.407251607495908
0.154632858029481	0.174580554635079	0.138532925505248	0.0362678168486235	0.0416691444469494	0.127115275567376	0.456871232568477	0.118821146806777	0.459496619983182	0.102019670644711	0.0149944856899305	0.489378379712732	0.316483655776795	0.193022217205610	0.332970615929223	0.203196917582344	0.149094221868337	0.0567830737522205	0.0499139626828236	0.399271504566542	0.470436783802125	0.171756215353014	0.156729816464381	0.361345639221059	0.470927580469807	0.284891088375103	0.464804750171439	0.372275955034392	0.471391684922197	0.388155462304159	0.476253806156042	0.396218707820618	0.321146556330256	0.389451169638870	0.112111511062427	0.359484815775987	0.266588976357915	0.427255168462119	0.261193807604162	0.343805901145945	0.220019468139968	0.292504713083893	0.0369363373696556	0.130475242532076	0.211082299986368	0.0925191079168738	0.0923275145951772	0.00801938476733916	0.459464951482053	0.0520335508908018
0.249359550317329	0.0157899816821713	0.0815112095577400	0.0212166796381792	0.484339709633197	0.0590591650903699	0.482291977367052	0.144381662348680	0.205225050159947	0.429520516409622	0.354291473872666	0.262682388193465	0.497705455136804	0.0503526712762075	0.437335165171597	0.484648936725014	0.103089883754433	0.102674506691974	0.136450601538113	0.226043114854064	0.369273755082453	0.433848517584620	0.386803411591856	0.331997697303385	0.394760243111938	0.0944324106446539	0.451157235624002	0.376787023915089	0.0564490499044498	0.272497222669881	0.282854449292524	0.404927201370071	0.269646577651901	0.146027450638103	0.371463181674050	0.0408915989885948	0.471459261712345	0.195150978153816	0.158241142375995	0.301631266938125	0.181901494445976	0.00730656706296445	0.155353901255996	0.113221610224499	0.202889357100705	0.202748617354449	0.463358738187345	0.0491349747385008	0.202940499659410	0.0760350613661837
0.447388539963202	0.00671602822787820	0.491475799874990	0.189128958044240	0.285826946019907	0.413688882048692	0.0799930378820110	0.0365093386821576	0.255077544804209	0.354010404837813	0.435413984254547	0.178322528947183	0.141257735037326	0.0796976275625022	0.290942262959824	0.264916545241390	0.346554922531030	0.0781880192283760	0.476175860825311	0.334714652585105	0.0403722532063868	0.317582578941565	0.219216141610971	0.404554229438395	0.364996724891667	0.235867852942485	0.413023766069049	0.288982868843885	0.170672212698855	0.391498217515408	0.428951109244898	0.0800219692440231	0.343237554563590	0.293402219828782	0.185847569651620	0.248122168802844	0.417422218982716	0.497494153033917	0.434747869484363	0.218459309951725	0.236946541375116	0.0711720249649315	0.491385503310565	0.394121345567579	0.0811925344724616	0.363216564787943	0.174195066961864	0.366869029256085	0.101334583079988	0.412422456650024
0.113044448370663	0.249280198188064	0.194045919648820	0.104992453737808	0.236319847849408	0.466586808226842	0.267851306484064	0.0104894896266054	0.229196604092056	0.0506409459615826	0.0473253862638705	0.132294498936454	0.129654577506001	0.421925082655746	0.0806815258099716	0.123135573021750	0.433824306068737	0.451727629159895	0.322450684574027	0.0353895428860699	0.273043082855590	0.117283094687263	0.369719131399943	0.197144279668861	0.291284145852655	0.243345264622617	0.469277523186516	0.463951707418894	0.0522833247907529	0.377317434694430	0.258958924053292	0.108535881712387	0.0815196334429610	0.345997013573860	0.323812481107456	0.234812091274340	0.255199293823936	0.170495303603732	0.287454669718562	0.116407414324044	0.0277860596759675	0.0798801495439794	0.465662742778926	0.0395460503189553	0.398376760005444	0.0581314901426829	0.261263945546778	0.208451356948902	0.355408063649509	0.405681525551701
0.115652088849429	0.369353584002538	0.375120237867287	0.130804218172380	0.209926429897980	0.134801136209925	0.322653185904598	0.333923602981826	0.382121742653944	0.269523117918266	0.275924785552712	0.250044825435880	0.0274829412714009	0.0761443084988487	0.359610550822553	0.140199948993340	0.00533382504257729	0.185345841270285	0.421962571014940	0.408773402801883	0.299299922521906	0.175398213125357	0.0515666169654150	0.120793646802025	0.297627317016029	0.272270314558205	0.383921403335427	0.323302542306424	0.258717796658074	0.385965952642945	0.160316137028700	0.418343853876732	0.129297479453917	0.0954442129384268	0.247106828567245	0.493561733372503	0.366520656511330	0.124389037527457	0.306178550286381	0.0486521696836841	0.0816343650746879	0.230181388097549	0.109996275122613	0.0561665591920931	0.449142620208107	0.0656520308938601	0.0937910492003484	0.230405582090586	0.274571552607084	0.358060957255122
0.430400279926205	0.199223870295706	0.485525159101688	0.388596592901505	0.497158100606428	0.00411886755248520	0.00701107809402185	0.433978326652229	0.303662822413321	0.0707838378337979	0.212429469779229	0.158473328290200	0.332164621816251	0.111939206257210	0.139629532307811	0.0410438784250727	0.454782890585247	0.277498836595331	0.0432959919497636	0.0909426571696019	0.300469618523096	0.219520903777563	0.302456498060820	0.347065574222273	0.145175505903568	0.319958045529495	0.0147812189946408	0.382226046058335	0.366615010071578	0.103091110414998	0.210519340050628	0.192428575474971	0.241730475723334	0.215806646879313	0.0475468248970932	0.472310856364960	0.189171022293004	0.318804545449539	0.198027607810353	0.343614635500107	0.393554038028673	0.0885110939729184	0.0225123098370608	0.464732384173686	0.119477088518836	0.332659071684120	0.0692200752029064	0.262799826499870	0.0876352300923398	0.436924848023704
0.00602489837856685	0.0698224906731939	0.404772422660942	0.0119382985049494	0.467262572006498	0.137563699410472	0.297623683405805	0.428437091771854	0.306656831474563	0.408296820907508	0.0418155442954893	0.181349337326105	0.392025746756917	0.442708743360486	0.0468048949435899	0.411165031600850	0.318217535989056	0.0441156633981175	0.0108375529470798	0.254495527072214	0.442946913848121	0.220328760282277	0.103710553325874	0.395662259729155	0.0960181920606546	0.0647661536938775	0.232763700812343	0.00975376688795138	0.118778242805150	0.270000290812199	0.154616080551333	0.0555053478411516	0.245843169853234	0.443772678562661	0.0243928957879891	0.0700351910723023	0.0932814842889932	0.210485834127413	0.329691866716702	0.259060247432589	0.0855979360695162	0.102702153368403	0.445952414095723	0.478238424190859	0.141695539444162	0.365261085187743	0.266133354496967	0.248690791118459	0.185227058219612	0.448281566289422
0.261219843338541	0.199242495298911	0.0340170019529638	0.0974109529188962	0.231644464399255	0.476929540877588	0.355996655658651	0.201699433714081	0.379942861608154	0.309504650061286	0.0348871915835773	0.385764851078881	0.277533762404578	0.204032405272361	0.333248419031660	0.344843672971766	0.110053261088023	0.384019051599375	0.442570779895873	0.108456066796026	0.370363795285807	0.431288196755843	0.380612144280702	0.177268086531895	0.461695286777897	0.173436130886081	0.361104047753449	0.166545276765847	0.206218102898539	0.0721328145783020	0.0287995674729736	0.446293710441554	0.492009883428530	0.253886081663578	0.0847585349448863	0.0892890361484613	0.110759650016809	0.209338559640063	0.00810108084009020	0.177967971865202	0.247277054478650	0.219207080077374	0.189560798122540	0.209624438142828	0.481328670357478	0.403732619367217	0.429809599202649	0.464930011770443	0.327474247287254	0.259719679580214
0.0459209504834499	0.106404798800821	0.481118303339811	0.424431118652705	0.204157630554532	0.340997163442317	0.392284543337567	0.180923979065410	0.0491934810472931	0.0377739835102310	0.122590333330953	0.0575413413601589	0.161158722735314	0.107096018404644	0.0583299437353506	0.426073648009254	0.117266674586700	0.263649101568108	0.264483385168254	0.469566105659158	0.0834844066511226	0.188847153564214	0.282292147698438	0.435266912461663	0.0270848256813247	0.0483646826976923	0.0747505836118004	0.137509488556943	0.136414568998514	0.359426376316224	0.374740692602368	0.486745867138500	0.304113676558461	0.285944280394003	0.0103757061196570	0.127797111170353	0.383391862751757	0.372924720891905	0.438747533011888	0.439582860777078	0.138345526017482	0.402255409454955	0.116830498987128	0.126931551962769	0.0856354170577757	0.265124136358908	0.124054542349019	0.433037879783805	0.105284187432181	0.0995102909539358
0.432157369931949	0.260917639780045	0.421015635198936	0.0175677410750356	0.483443915638968	0.00480162076454826	0.176384731026828	0.444122829901854	0.294810112752459	0.0160071603879379	0.234941273640556	0.471366776012691	0.178708044921116	0.210438954541203	0.0942635859378802	0.435002804439495	0.171653253226243	0.0948984273222120	0.263005747721038	0.371458209029461	0.0288557735644275	0.311589509701695	0.275324256817070	0.411005502641894	0.0175603255183178	0.212246872441172	0.219735435504689	0.382073267988870	0.0674182909074303	0.110383212986871	0.413724494663091	0.280425483176142	0.0771444995836851	0.218780685615610	0.170504767866970	0.325358788163637	0.366849101227026	0.405134103374999	0.441832785180092	0.335921639638325	0.262222829049384	0.111774574857258	0.00132149551568739	0.0457643188066791	0.447298466461031	0.307195884812036	0.369977724336861	0.312616284668150	0.0191013963733362	0.262239588603965
0.125421244228646	0.270104941589920	0.292851277495893	0.335244628560028	0.338846674956248	0.239012827233780	0.272498785786231	0.485606708778997	0.104299724974157	0.302424870588001	0.432397118311510	0.476376748717949	0.457293461378980	0.128401754336810	0.279448040169486	0.452277668641656	0.0407041403703355	0.180494960143260	0.362500601338578	0.0431613241609284	0.373535257541387	0.275627210658708	0.326440523817843	0.436564941286085	0.105177752395194	0.441338925326000	0.116789687774066	0.376749360906361	0.298858508776081	0.399845983587015	0.447480683214633	0.148883567444117	0.238318996448773	0.171872025173272	0.257129014947372	0.296563812736729	0.241352541030063	0.126821826584287	0.134281456613787	0.00594571777937669	0.423399650344823	0.0105202796739002	0.288402964176081	0.316762781146946	0.422356151446980	0.170245410599109	0.478837000378491	0.211836897228979	0.353800980396724	0.227655248024452
0.425560814597113	0.301327508157912	0.0622991158764664	0.0663539761450692	0.336446457749130	0.0910217609954419	0.0487050032549829	0.267480387723345	0.0727487885489300	0.495298356707249	0.256442338114337	0.427440267316360	0.153896363508590	0.343520846504244	0.145049054877006	0.414763930200389	0.188910606489961	0.102177833672089	0.00531323156612296	0.429607364119083	0.281976460390530	0.397430751898521	0.225949741156437	0.249375995441067	0.384326769101866	0.124940499969738	0.203901283450656	0.247153049049573	0.438581255056591	0.162551528254711	0.446849362358180	0.216430624135016	0.00689649537803211	0.486927002392471	0.0155477191245185	0.319127964945172	0.0159048114870861	0.369525310505027	0.463059817324646	0.222810820969060	0.340199333587810	0.122919555642004	0.420615298151612	0.210684001153512	0.421474075287184	0.347551061321057	0.257297894236006	0.117383141949435	0.431654896717785	0.0641387781978632
0.226676543152277	0.203483806605250	0.242815325216636	0.148264630300651	0.0604053115952657	0.0350029590651405	0.314139278287646	0.479642140324811	0.331011608221648	0.464899238087538	0.365062022402093	0.146753967866883	0.227614961206365	0.189227305140143	0.0800965940881404	0.295890663641830	0.293586889918267	0.0581844802974779	0.0189482740852504	0.390689997662790	0.467257565388118	0.128416993061827	0.0234983384289941	0.217470817917332	0.454060568471918	0.128076355564232	0.286165089290102	0.490462276099076	0.369655301527272	0.233553023710714	0.284498336119394	0.297552037930990	0.0623861515269645	0.299515898029206	0.0775420180914316	0.120267616941035	0.499816965934392	0.0290919487584060	0.321534360698829	0.180473737542788	0.134949846771714	0.193356051531644	0.0974010530800043	0.0341363623185411	0.229185064481352	0.00700752483803369	0.118591478852424	0.219617605007400	0.146785772593076	0.0730297070136070
0.109278815978794	0.409860060085490	0.288339517793697	0.318103631166036	0.0388235270689561	0.0986982183100444	0.368471344472938	0.217701283768623	0.145693661668277	0.0914913761639422	0.340522177583062	0.261624125112992	0.101787103223042	0.360295906877075	0.0106210374424945	0.246360863964166	0.322488756049810	0.0103232932756871	0.325399183880049	0.491512680409892	0.157422692394310	0.218695072282091	0.234326734363218	0.286477664515601	0.325588918787269	0.230184306373918	0.236353475898354	0.376069531075542	0.154753488710073	0.299307453074386	0.300730693310717	0.498261412503373	0.426148310341243	0.383965379403529	0.431714439101023	0.0178236359963804	0.313792815708677	0.444154057591590	0.440701347160620	0.355433362493712	0.0519632739722861	0.435326297928965	0.230671306157137	0.0878853097354680	0.344206039239538	0.145047308152875	0.445552517632489	0.410520566129829	0.298596033366640	0.110410013488035
0.134007070618210	0.0811821215348992	0.210309818739311	0.355204291774354	0.100292515997542	0.383845906089554	0.483813996006081	0.204585660134685	0.214401794852842	0.375774700493681	0.119730223913904	0.407063117963297	0.213633603847713	0.0446635928849731	0.373570656856344	0.198187234647148	0.419161155327309	0.172310137060762	0.254996432282962	0.437097036439029	0.429291451805147	0.0517978995415351	0.111480443627752	0.158691122333693	0.228916712336735	0.325219400770520	0.0354944564850988	0.339930871055838	0.0520560087142084	0.488942133700661	0.334992490596989	0.228161227840729	0.333877903443369	0.447609612949494	0.0917474156133482	0.120556082526024	0.376983290469933	0.469692843935457	0.296250457135356	0.330999975085402	0.157250210253858	0.377088772892536	0.439650229682706	0.468822033079618	0.260863533482680	0.385950031191657	0.133042057809551	0.370273691591644	0.366064531087565	0.412874204374455
0.391864539688061	0.170381218678533	0.236460162703362	0.0982044581388402	0.460198147764513	0.485029025407966	0.480249501466319	0.0189200728425734	0.198645043210341	0.291766065259067	0.491916280366488	0.395473864294286	0.121377735873948	0.440356813316296	0.0204470574493792	0.159743122707492	0.165267243574590	0.178177567592910	0.167518110421558	0.488307021055901	0.155788039931669	0.0183826268855809	0.182413424438421	0.297850095979784	0.281236387320166	0.165780706551220	0.242161954172057	0.477184909225275	0.00990682226098166	0.496803190440265	0.211203384620304	0.162387808523074	0.184353608416162	0.262277887207883	0.0823823045389046	0.333679693717896	0.00292300250586069	0.210161106098979	0.251693544177451	0.0408980839554555	0.117717264039972	0.0742868722619479	0.0113467914025628	0.246058241290810	0.394039684177213	0.346300908878812	0.0172636024448545	0.0938199187769039	0.173760329444623	0.0911381448118688
0.0896514895207249	0.161359888483391	0.405960187994367	0.441463077942410	0.348829147336353	0.0396057149349732	0.389081350526450	0.0948884652264423	0.353702163219761	0.313548687196076	0.457233991261940	0.214388809252973	0.0274414746071849	0.0532710457094591	0.172458341466517	0.333260788537879	0.0345198515555013	0.256737869777742	0.0945950800686728	0.178871824352139	0.320114259342816	0.144254431005567	0.214447809784808	0.0329696953737875	0.498177466212750	0.149958506546692	0.245326367354392	0.0815412862074014	0.260637309564355	0.0399077038330764	0.439407266003578	0.380770053705006	0.0690665669876109	0.154304188862248	0.464090621368195	0.453503811848324	0.200680291287061	0.435554698686514	0.498157613334428	0.0824736890601523	0.138746724673630	0.119464513973505	0.238249182937900	0.227772987466505	0.437223118486311	0.357862257991535	0.406317629991880	0.475616909907815	0.176266793012533	0.106566606582171
0.339084731081188	0.0824179405810365	0.262682106241324	0.309584837882185	0.251170508317949	0.103700108489645	0.225156130599303	0.189726697367027	0.0696656408196119	0.429275462664366	0.243733412759896	0.0658826546728014	0.330777571238502	0.121230363962436	0.143400667328743	0.453018757580350	0.0688930549057362	0.159592694021099	0.0408958220320572	0.386212774808355	0.0640025037076406	0.411479994728377	0.295659701217162	0.271747505972439	0.400858926667899	0.00690053120540973	0.451793918426967	0.264736376650617	0.00833880812486615	0.0118390312098088	0.483861273185132	0.163547661776062	0.112657089443357	0.475862257309554	0.202245159913357	0.425899430795821	0.00616285434498676	0.0365629240642955	0.378924977255928	0.353925594562578	0.0200533469202336	0.171483294179154	0.141079432547247	0.329006476147826	0.413203036243838	0.452233850205741	0.151894217724054	0.0559578709106578	0.174479141610402	0.433124137837244
0.179028707187734	0.419622902227465	0.289145656639179	0.0255229776675300	0.358717828002187	0.485480740299983	0.344037489472481	0.163529084799516	0.334224477568990	0.400318689700003	0.450420412662427	0.289560268846122	0.446210962665157	0.0772034517687239	0.119884227474519	0.377467411335017	0.0224890470307906	0.0475632844917074	0.0261615030933877	0.0447383866319938	0.491364563415073	0.248720132436286	0.0938922162963648	0.319182839543889	0.458492138372734	0.0802053307673738	0.217445130875568	0.433843608174773	0.360595420953097	0.416294986235193	0.422027659840297	0.209993007393441	0.491778356613548	0.142121594359797	0.186695031653956	0.398349433844658	0.198110688443063	0.395083999284042	0.0556514460500270	0.00110527285773299	0.132073187648764	0.390815319737331	0.217991527265403	0.103590142007238	0.257844404659417	0.0520524390924605	0.400933050522859	0.00451517748288161	0.0846785624370091	0.404594956500687
0.260544283088119	0.351816896609674	0.200900716054307	0.271695667181588	0.456425734441446	0.392283821224903	0.400608750030104	0.0315627884180737	0.123829982521398	0.213283148309328	0.235801688029651	0.129923663606539	0.0251285498265723	0.256953384588279	0.425576890771398	0.436938787456731	0.434911612357751	0.219548749816377	0.423280860102644	0.333830229128691	0.304079714696869	0.0188091002193188	0.208178547727159	0.479619621260443	0.485620267794506	0.421828175505555	0.213644179139535	0.475396369631359	0.0340407987239151	0.117177767142278	0.342388973333046	0.0221895591522255	0.219065965896371	0.265580557720772	0.0929058730352125	0.0658992716043287	0.112183593096605	0.342997280671518	0.153962230062435	0.0336356901870162	0.185943947939140	0.280953863437215	0.428858677907808	0.134558195705270	0.0469149637177891	0.308994044812967	0.365344691455139	0.195610616353843	0.486555828002584	0.288316667654060
0.444332054311165	0.275744669645482	0.183467705979676	0.138993250806252	0.104150057324775	0.212789518293576	0.0442907597461463	0.223901493484061	0.430203010876849	0.347140518520510	0.297946660639070	0.360624749879101	0.390265865674031	0.132249071434074	0.472301613651960	0.101091239635840	0.0225466458332903	0.433764806416513	0.142639483274875	0.0140719592787531	0.398527819724733	0.483002322931877	0.0215123860328965	0.0316504874817108	0.0400593911413076	0.264286106641192	0.381383672538118	0.101651420389324	0.177913208138055	0.454787925013842	0.195020919176697	0.475683511053470	0.495709840853323	0.419730961266364	0.216475185057122	0.483927892567660	0.189310553589475	0.410520247604271	0.387047706119063	0.0689815975690463	0.0618848019838576	0.222713787859456	0.499125869957689	0.0409686430389516	0.339037662120042	0.324273228180421	0.122804387899297	0.310836370040123	0.364202824290162	0.0507176958819004
0.464487336422369	0.418469135968668	0.0122132972633758	0.149634760884162	0.0259911527978406	0.258729262641715	0.481538750734108	0.140509940940188	0.449906413595530	0.161601309818321	0.227244796836877	0.0607446275458285	0.243598618291139	0.283148852116807	0.410662719221965	0.349424285175687	0.0358923988869711	0.317089490724495	0.236714955479726	0.0854793772879399	0.0914902273304989	0.0976164863334730	0.322872372541792	0.185958836913665	0.200951870276390	0.270191238548343	0.183169109318269	0.0646566974247927	0.0975534665798733	0.471086766073173	0.194802867555975	0.468147247288842	0.257108899141907	0.238806894463906	0.465948110392786	0.371491981027069	0.304742707780313	0.298562222189770	0.336627148510660	0.108504200939919	0.283872915950436	0.324216363961737	0.442060135436679	0.193356432797345	0.424971782347817	0.272241292798015	0.385881420151791	0.214283180276824	0.0458414040125462	0.468147747301708
0.307686144002997	0.309265195561686	0.438501860882686	0.0451180728545905	0.409376205094864	0.377312808832972	0.322221793152099	0.136398505965343	0.300115106005406	0.0922113898571227	0.130272081208435	0.318747580827237	0.260451339779325	0.107185580092708	0.423649978876405	0.309682109456513	0.155545396534216	0.272792832197706	0.0244709299590218	0.441314496466741	0.0514068850025151	0.338608257868366	0.410343844286283	0.321830843303005	0.467278585755786	0.193699945378383	0.272087989308197	0.481216441594967	0.471347998855640	0.394648303759058	0.408192413346331	0.363973275855919	0.232694855900180	0.0684613687923906	0.102954325904793	0.0246575380978943	0.442614910216903	0.193536371735850	0.0740953604992503	0.469588233987753	0.247529585023483	0.296528277776934	0.404557303450319	0.0808383700852597	0.00712701362600016	0.480180497389023	0.372632768968001	0.328052084474938	0.312052901147940	0.0146409590114100
0.203678399233218	0.175110741900430	0.464493352428295	0.404590158368428	0.0157592940418846	0.0632002829342302	0.435687434728448	0.241616577741631	0.220828812415241	0.471269152111180	0.0351107485998477	0.307461892026501	0.321397670657213	0.446593580964412	0.322266718708060	0.351884680361339	0.0322375632522106	0.407447560708619	0.134130671942039	0.147816074453827	0.140855842162123	0.109969667499555	0.472271386011993	0.0651508969715463	0.434800088050613	0.0181903695606059	0.470947564142778	0.153120826752656	0.336014309075714	0.136201628805856	0.0549441310915356	0.260670014878524	0.363991298113451	0.478190742453369	0.380910635414858	0.456909757995348	0.00818633934842428	0.226466298931325	0.233320121397387	0.0900889421390241	0.0441357922868339	0.0484552876898282	0.457917082728184	0.257177751460785	0.493508982391814	0.307754683157564	0.462448029827792	0.346751150024423	0.225995596704580	0.0834102421859310
0.237532074138831	0.0701893945341963	0.488681035832282	0.260916863262526	0.0466755074380564	0.435902018385436	0.244851425603485	0.195978799836340	0.417360852662063	0.279162629942381	0.460874831251205	0.399675207630494	0.398141872207964	0.132530681041750	0.473268007129732	0.218055401124105	0.190187196679370	0.251897213414041	0.358107325529823	0.111760492430099	0.212491442591003	0.265931843297718	0.383822334009226	0.272139253284939	0.189802151616534	0.0438649531561027	0.0149018813604636	0.269031030385838	0.116052780249997	0.316607052953413	0.276478478126670	0.305826351728890	0.146199699741769	0.405967880888473	0.319319558301575	0.114458756672696	0.356215671464537	0.444711450985898	0.446725097978037	0.428938384857467	0.375902499045464	0.0531962049945056	0.351624044159175	0.104446593527287	0.276468717367489	0.487066399741711	0.220873399423688	0.248527433703961	0.448451922746254	0.160110655886010
0.226341175805477	0.467499807674813	0.0261390840902369	0.301166250567207	0.235859893801774	0.324585796983666	0.470386784872248	0.149741586756055	0.359277482401085	0.253680612396837	0.401401440756445	0.410461450105629	0.406890338824839	0.391790985451719	0.269297077335980	0.0446519107544648	0.00863602692508275	0.195911630658508	0.0250827369864703	0.252708102909370	0.340643258877389	0.479495049927003	0.0727884067601659	0.200070718963684	0.315911220403392	0.356001627703985	0.491602536813205	0.386634822494680	0.179409347104524	0.150952215011830	0.492171779872730	0.441918112161298	0.457875267570345	0.339347377000204	0.119072143662551	0.0967831472812850	0.231940333302259	0.291096779444336	0.164811770016254	0.389024703642017	0.422128508823204	0.269573556801978	0.427999935474139	0.469936194766685	0.240787630402008	0.0328380809398554	0.118337731720322	0.131822080300048	0.200678623833831	0.345543372809925
0.343642917234688	0.438040213999119	0.0385841307639134	0.0393821834161331	0.235357837184106	0.252448368488806	0.288942782642570	0.426165233565362	0.312752216457220	0.215706739320375	0.000414499415751002	0.171567898147602	0.440046359135837	0.361962117179734	0.173878547428021	0.433388180941685	0.244469253701949	0.271084363540535	0.398716791638751	0.228773820502876	0.394037538097701	0.0674482065852113	0.280011550494146	0.383598893980164	0.499018723235778	0.313422212223653	0.294623205249316	0.267334849856510	0.471057744003321	0.0381530389909454	0.411888117166886	0.0905446797204579	0.293434929080783	0.0783996543136306	0.0489278590727926	0.224886369788461	0.431594814613007	0.453486468038155	0.406397573216229	0.373720442081703	0.195308306764798	0.0197513914232625	0.244592427987428	0.209227850801939	0.368492414277457	0.0983706818362907	0.283219248011107	0.487069881084666	0.442315064393082	0.0956224087111612
0.358230690034179	0.0446122159853372	0.359601071746574	0.372114836426113	0.251467748410042	0.0236853252383042	0.322019340971580	0.177296124070134	0.359859993719665	0.302245001843286	0.0959346912533705	0.255110156911030	0.370002325170779	0.439306170934381	0.196909507264750	0.0784551753650821	0.210956638583923	0.0435688832047141	0.434525671314317	0.414211723029166	0.0289168593662760	0.0358343395140751	0.151954708784083	0.0375988077022744	0.156944826332780	0.170341981453975	0.278443789495667	0.360869200751761	0.377621524310770	0.336546501129690	0.415605981459930	0.442080011363270	0.409206462295484	0.261496307063678	0.311881284021450	0.120622851686043	0.0892273300419514	0.343965013132886	0.161048246963850	0.118260555407118	0.219034545093148	0.288001404982975	0.152835291051443	0.186153237124794	0.499435558576201	0.0525966176854407	0.176045456437096	0.151409254801622	0.272689656026569	0.430632127400971
0.316513414715077	0.425865521115065	0.292330573340222	0.432572704753778	0.250898278517036	0.245811879739044	0.145234251143935	0.202061557290067	0.0254588514618790	0.0470693170588477	0.0728930391295667	0.344214792468017	0.471080024331047	0.365794774931986	0.102049908299169	0.0497380950004596	0.464411981135235	0.350004611219147	0.337476023195443	0.105701568941733	0.365502585491510	0.0373692027495106	0.308910142066581	0.00393454770045471	0.0471270412143119	0.356874927959296	0.266293672714751	0.432175956738267	0.482965035835570	0.371029539986225	0.225936039621049	0.490456126193231	0.0269731866356102	0.110903876809657	0.207917141722691	0.199209059127668	0.0837564718003308	0.370140529087851	0.297441495422680	0.287295967375764	0.244552717550610	0.0325401563682900	0.193949951354216	0.261816062500053	0.148329455031758	0.206682174819375	0.00134593235783348	0.0646626675183128	0.422460952599618	0.0364966309529494
0.00148071647988612	0.300140586901029	0.139339818893208	0.117598268938962	0.385428271848153	0.0843559922139897	0.324530215155541	0.473694445450100	0.243055302296897	0.394305543359982	0.368939656175705	0.0929839146536285	0.155985712123200	0.401029757250074	0.313515013368254	0.428188770744082	0.0541319623909001	0.288997623128997	0.416100559407247	0.00158342520778754	0.225795392527798	0.155814618925914	0.0273830519062060	0.396519432719471	0.448162345559721	0.478458562630506	0.152117614960135	0.0979843548317932	0.222303914338871	0.368232748606501	0.151661858328196	0.342066155402610	0.417826485152754	0.138996331607866	0.0771961022058724	0.00529060989458491	0.461013771732244	0.283182383204488	0.299361445228842	0.372053298936580	0.223633690715320	0.0409349807728266	0.0131123935864687	0.482882963594887	0.236813229412845	0.129207236732477	0.404355277191871	0.278908611123575	0.160799887951950	0.446932982409626
0.130862081861629	0.00456917824675063	0.113350645844630	0.225931534966527	0.389569224342080	0.0924409804632587	0.0790154702766043	0.445082816951633	0.437900956310930	0.386832382151279	0.0680594882659937	0.360469669224849	0.142591808297292	0.475755260055384	0.164298528880962	0.438755165290158	0.309142758473484	0.108703244991096	0.0380385628261671	0.451056136283490	0.401939399008781	0.422766834179915	0.400433355659584	0.462494105378086	0.360499528406689	0.288704951595149	0.426502343189411	0.476188136334321	0.301166146918551	0.344700882786428	0.150413707641046	0.0190001418186591	0.313997911516387	0.305118529535173	0.306001272793941	0.237732531815286	0.449871135850416	0.350810880543333	0.328031451855017	0.146307964030572	0.0975016369289635	0.297340831101012	0.0959297807763326	0.225786924639611	0.244486859048184	0.475096725005224	0.462223722174316	0.0605406102060154	0.148577097725593	0.306615138329430
0.288469486785375	0.480850115903697	0.256354473919950	0.290946590421401	0.218400354173327	0.0585051162834872	0.0315449413231371	0.438188000809040	0.479455349063847	0.0580664256301485	0.426518696158069	0.490508724244944	0.466208467502841	0.394691175145697	0.116078299905714	0.256344809875608	0.410764304200814	0.153553128215710	0.240001899532870	0.150780804111137	0.444398995884940	0.0608399217968260	0.220414509603852	0.216669868634490	0.116940007429682	0.347399767704765	0.0247761535120972	0.146573213239794	0.253216032208960	0.183391416862298	0.226708206919551	0.157729065019401	0.139959478146076	0.363083948139201	0.268056833156523	0.493654848703152	0.366755451657147	0.285462524842425	0.404356636333679	0.166401810078687	0.0938776340985426	0.0141667676837716	0.341202976435124	0.0118124293173783	0.397663594311354	0.0854028119632534	0.281549128907806	0.0868970737916710	0.381839036234037	0.241593337736626
0.0188737233867322	0.178448078262436	0.361627450022328	0.486634219912872	0.493875549856919	0.0566974427502552	0.407243045887044	0.487519421747570	0.249171402596468	0.332824116843284	0.0643755331929449	0.399966962870788	0.451137807014472	0.474980827149072	0.0471300645303843	0.0838213805522364	0.306308544553801	0.369335110083671	0.0682534477543069	0.0893146920905634	0.285064745053496	0.0990007013977910	0.196862977339112	0.264791404895632	0.0856710843154862	0.0444397455166991	0.0407519493929992	0.419556074067442	0.111986861412956	0.265588698579431	0.00526770615040789	0.155935349376450	0.0438995959114497	0.236069876811023	0.290464816675433	0.291094231470726	0.493438581843711	0.485961773644210	0.141382078377846	0.0959877434797586	0.444512129066245	0.313107267678865	0.125939336652857	0.0805612222604706	0.244371709011468	0.426056605712903	0.308053296257000	0.323622007699888	0.0245174333074212	0.000724840836633656
0.485871721271801	0.227827826714712	0.123431232327660	0.0629805439773517	0.351848226666373	0.0198813333742735	0.443660672990023	0.256281752900602	0.221862956934339	0.222262765765519	0.314129150906604	0.491112699611139	0.0118576722534024	0.265555797693337	0.179590852128055	0.0924910266058885	0.0132431209586253	0.222561013194857	0.288036110809928	0.0960506879210974	0.477102167379177	0.484949466070038	0.0330958147966287	0.231028015093665	0.483883584956688	0.00265235347895848	0.435675540507001	0.145826513312374	0.346018618014928	0.484516322378333	0.0969136667846881	0.108247891056018	0.436888944430053	0.102464074546503	0.469744930713829	0.150197108086748	0.0546214752368241	0.173591777854597	0.268925447140354	0.0844979311565928	0.0675661544336103	0.295644417149812	0.112368172118585	0.265658108323892	0.344158618476368	0.291571143471081	0.111425205090947	0.0683319436992380	0.483597123590637	0.471366582170947
0.274311591188897	0.205913679885640	0.0354115332527914	0.393420724081507	0.139120731053667	0.122838264522820	0.108260224443421	0.301842929151243	0.0490362420921238	0.00692945761012609	0.485170027814550	0.416899829777048	0.0211613095207872	0.0172934778115625	0.347653667587555	0.302681106089093	0.163778229465251	0.377386626904731	0.273511154834836	0.00181096126517377	0.0154044639407570	0.477423436247609	0.358724922410451	0.0354875206190773	0.346914168986693	0.349531645316276	0.161693942654977	0.241691744940681	0.329882897871687	0.321677924765650	0.383999153603655	0.242843633741207	0.148722773883603	0.0175645009793463	0.491279601001231	0.210149584559714	0.148203647861750	0.182522637360904	0.0843848969404381	0.288203188643173	0.193706459086463	0.434803497946427	0.104771516429251	0.0628003765971739	0.0938100291525745	0.190857616132358	0.471879798028433	0.426291654579849	0.116808171769889	0.0794696036163945
0.449628499368407	0.444808779949024	0.0311571171552250	0.302696354200118	0.164373037325064	0.0687639300278390	0.165712095991734	0.253300084864909	0.00572906424625824	0.269747415059898	0.0642957569297030	0.310762916368365	0.0526048459825340	0.0846539463937694	0.0387271188767888	0.463615465455591	0.0387302211596073	0.244854576116281	0.199354376570163	0.305880870275743	0.149626436813556	0.294814595455768	0.494864228001926	0.330156767717019	0.0235405835219958	0.462024957301353	0.180316249000605	0.462236217808836	0.130652479501013	0.398073189870210	0.256492884139798	0.123504561443139	0.355355449771477	0.441212962019118	0.0686171317039646	0.159789885363399	0.353538862089533	0.437504307086501	0.423950873897865	0.300719326949885	0.321036921067495	0.0868291360417856	0.419366860695903	0.420150218382083	0.0555100701196917	0.127058291910488	0.272957131618097	0.382410151851871	0.215672939010883	0.306951550232796
0.479150811027998	0.00792761034838035	0.0792855519585122	0.235265111454713	0.439290128109205	0.378341750924979	0.0761498543027658	0.0653379455852622	0.187931093494396	0.414817827439909	0.300295850185092	0.0835808800682957	0.472792148543106	0.463096997476181	0.123037954492257	0.259958208264565	0.407882245448970	0.0562827202460319	0.0674313649624793	0.402671872325148	0.125947258156991	0.128875229710327	0.382237309624482	0.248832558704161	0.225855249944069	0.336629292559718	0.437185571018105	0.0281322486856487	0.431096414745903	0.0795829099446600	0.200020864787776	0.161596188630995	0.384793101946575	0.316763840423243	0.203044306176985	0.307690772447242	0.344218475179824	0.143488699791606	0.0746624352179666	0.233303048606229	0.430565971408120	0.191788268698216	0.393527199083182	0.460982914346172	0.437648451655524	0.232384198914013	0.237296228597758	0.0967768672598320	0.201694309346158	0.318745949076846
0.115250172240034	0.277471355300543	0.365604282484597	0.411972289326276	0.460681011966745	0.188195553678587	0.138776094054402	0.461887115016357	0.205098021613818	0.185018837940191	0.407471962183672	0.0433086004312369	0.304847686681399	0.0524565939333947	0.0260731669570805	0.268191485436390	0.364458353529575	0.0156044273087833	0.422688963292802	0.482912216695146	0.135478767915870	0.273648444730504	0.0146220327983040	0.239350766908022	0.0868726802913662	0.0842032900115697	0.174151440080343	0.422271007696477	0.123899276591552	0.224939975763064	0.404363751285194	0.487473694876699	0.389406405283533	0.416502079933008	0.337304553915647	0.364961616651588	0.160134207831770	0.0708807377839779	0.358102614749285	0.447586134574522	0.113087057604830	0.0164605290644794	0.198370159679381	0.0272670009349362	0.165924612197606	0.0518916629586792	0.383120619883963	0.304851132610479	0.423427081780722	0.444043146041477
0.346299899345176	0.105166870809460	0.314043577474512	0.440506811305367	0.0641468094502208	0.276083870381067	0.351193016231093	0.415432065621374	0.412130680185646	0.194978365564256	0.373171460234157	0.289571209373801	0.422049040614207	0.295872747696347	0.478610127819519	0.264415827292406	0.257865816078314	0.491853069741274	0.333640306719861	0.325675116135888	0.270831543785664	0.00432717418911727	0.416541647137569	0.422310405284520	0.474989302238526	0.137611177178714	0.191586475433470	0.0220553288460700	0.141556074343880	0.204215609799260	0.400237929322995	0.0968093124303570	0.0625323745198207	0.309138843771025	0.298892093683220	0.0983216171192648	0.317401768928218	0.206769399167956	0.372141086697458	0.213703025361978	0.145395622813012	0.148581183384496	0.357386802341243	0.343058789706424	0.135497066299146	0.157555017664866	0.135605401329161	0.371331550154374	0.0432162428876343	0.387867348090029
0.373145668590134	0.241772543486143	0.234007000426191	0.179521488080238	0.413284393035535	0.421350894772781	0.382299442495868	0.410754631439731	0.230248749566113	0.164106832122457	0.111602481976679	0.0129373151880929	0.483752794394017	0.437682689875250	0.210401887564972	0.0345916759194356	0.0968405169242292	0.166617555702764	0.248633000772120	0.117688578237877	0.0517925431929758	0.0157582662153913	0.495863122871723	0.0467848402332106	0.282128295962244	0.413251757693957	0.284858302240105	0.319618194383252	0.138430267215628	0.123811004262802	0.282861384304872	0.390949654173383	0.0817279667975882	0.118930851726158	0.311600369846333	0.163320002958220	0.289552488484541	0.393731867327901	0.0654812075450251	0.451143661095396	0.297366833682950	0.00550063137560181	0.111284084263723	0.267500243352747	0.294228685288282	0.358201790070586	0.371026679234855	0.373348535453102	0.370909599841011	0.372016273899789
0.166149103936584	0.164004897575707	0.209959711343245	0.0521181613140296	0.421897479967105	0.445720558737490	0.368400156472117	0.251243748200718	0.215464946774769	0.244839848822727	0.0426876970537983	0.0762407807745794	0.0250322508693784	0.0316322893515684	0.105044839121201	0.247808423187855	0.274331589294160	0.356617442807682	0.376962020328475	0.340957305123127	0.308149093804150	0.370155723107508	0.478294660951500	0.0759971212851529	0.288093747400751	0.274032554235333	0.460976243635692	0.389080949024552	0.00121364970228582	0.329946691873122	0.0169562905447656	0.0473991009396860	0.192592975920486	0.0124986696178699	0.300118625795677	0.223351285884086	0.383829087495605	0.0559654948216521	0.289335298363664	0.400726488283778	0.229150817127365	0.396263172606179	0.178043690533265	0.248814192714467	0.394088985312614	0.444677666665771	0.0318538434854902	0.316955057742640	0.0458601086651215	0.210105836879952
0.148728897810829	0.444297027227013	0.415424375426714	0.180129280925016	0.119316023194376	0.258739237964885	0.413549192516796	0.491213967636783	0.311211425066536	0.286395247551237	0.196370032660358	0.0339925191338514	0.218699255899839	0.407846482918297	0.161829065915248	0.381485127730627	0.456094957085010	0.249602433706589	0.123748791430765	0.435717975409345	0.329702838468513	0.213331841917093	0.251525858994825	0.254022075174107	0.279978817245967	0.337071416562078	0.462188642798774	0.218862707426217	0.219871786472387	0.0771459954490397	0.447280577232965	0.189813689205941	0.0203503457026440	0.179675012180379	0.0163567705384007	0.242955676505392	0.440130868186005	0.393983257579326	0.0370613150047258	0.111413685231061	0.237227784800329	0.221195624760706	0.369879994710421	0.476889424173273	0.459239214909680	0.377485352363436	0.277172650521161	0.371022553732761	0.275156537678070	0.225948352936895
0.185169622432300	0.470773103885126	0.461283973680506	0.337770150169975	0.362764913063123	0.342456591829788	0.322431285807995	0.169804508877205	0.359988884698471	0.0663779903224402	0.174493610969890	0.288307566477067	0.0252011619174155	0.224121304314292	0.318077124112295	0.339009757127791	0.0183788222442742	0.496829006947135	0.440922250141690	0.0233000697981011	0.212497531909359	0.0351249881943763	0.0840631467811007	0.364046358499284	0.325806414684628	0.159315995425887	0.282377594402605	0.154870044105574	0.137662812174444	0.446249759001308	0.347802076284066	0.426963281905041	0.215431271967627	0.0440160488140896	0.247355097563445	0.287357384855243	0.123198303391224	0.248831861939077	0.0301718442196353	0.0417544509018714	0.130298038621426	0.194806092710828	0.176847947755907	0.372822002514915	0.392506310615372	0.0717818409147571	0.329821746045019	0.493195492998149	0.319509971301099	0.331995992284985
0.271867412110368	0.435257449268543	0.481714033212833	0.0942208239857271	0.0426629229529676	0.476982077955048	0.0532773669065327	0.238629477692840	0.163842470264759	0.499711084142594	0.106882653169445	0.135565217966831	0.400751468444671	0.233178695263347	0.404836296594333	0.217176783835811	0.0677073943335322	0.404595101259301	0.110003729337709	0.234469142982860	0.0592903825150277	0.192421522376977	0.494709614956806	0.00889041321449158	0.200618973566528	0.310716336834081	0.436367048214226	0.0835353437889891	0.221146148472924	0.232021703926006	0.164054179681375	0.399200325977402	0.398596157590073	0.112845891896846	0.246295067860816	0.234841471188543	0.181111657711838	0.217260752685944	0.418969155816627	0.190965150965527	0.407242691102085	0.216075873370285	0.0948918057332523	0.241142991868560	0.208259455298989	0.261765552379060	0.0369988090985011	0.395361872760575	0.396538450278753	0.248742349339444
0.400325042496546	0.152117047676198	0.483517985186535	0.234461557290129	0.250493456081010	0.459233491224898	0.228141705454605	0.395426705902545	0.00140488264642363	0.152993693283852	0.480290767782945	0.417859249054721	0.0233028160177625	0.389353556956177	0.107793355610754	0.310363806504039	0.127703505238490	0.133912906969373	0.441431863841095	0.141926070777241	0.483827314873804	0.0564926417932451	0.128394093480242	0.121450817348354	0.117664080337080	0.136871321671561	0.0879173480244371	0.369200999101869	0.491843927705362	0.116572758857053	0.480856479215085	0.214441281335299	0.437174950183602	0.0370408086909864	0.0370589075256043	0.0790591738231152	0.430777653574146	0.315529767909042	0.435193907219453	0.180633467579177	0.0310406717667958	0.375605435392587	0.0372847791435157	0.191783529635188	0.251759896073608	0.0518498148306511	0.309017441747167	0.214506187069801	0.260683409805281	0.192507791349625
0.354443758563954	0.363125092005788	0.112939546119864	0.288347168715683	0.115906540489691	0.177766349431175	0.0963700787385959	0.0287553391986821	0.177250416544668	0.184420180139720	0.170669923046328	0.342891696890018	0.191363238407350	0.317747428560053	0.128669907817265	0.0750202681134314	0.0834072396713735	0.0609205440076475	0.0863760396315170	0.0442815272737039	0.324438457009130	0.100685022470009	0.388261505741037	0.00506203648584269	0.422949885048044	0.0266351382234673	0.299649150675968	0.446397014991203	0.0185785108196964	0.0368805056526360	0.374038896326150	0.339395821784850	0.191603522377571	0.374406959995106	0.403118685498902	0.339508837780104	0.0533665836183881	0.301721353706870	0.295443111908580	0.0343880229635969	0.454354197810016	0.134296481378345	0.310720587413610	0.201684699426929	0.386763221175929	0.214800981532181	0.394541717297268	0.164449560860290	0.296887472278571	0.478933107332621
0.419055298533562	0.349746039697257	0.365352364925859	0.434371267466512	0.192222987607622	0.451994807132479	0.489416087675305	0.0346536518379703	0.216276471375150	0.000894132324225971	0.382041786587926	0.197903033107688	0.146869188062761	0.462507489667534	0.414792080016509	0.338913097304341	0.0483433646282161	0.0459279095692599	0.0900366569660883	0.303837663908260	0.271612326341590	0.428501274824293	0.328544780496408	0.458722465044700	0.492110631376322	0.268197530966453	0.248594409858616	0.437430533916212	0.426495046670265	0.285154602845155	0.388111141070370	0.263186402584632	0.427711674649647	0.00311265723454746	0.0507781875881125	0.142736265760522	0.368785209036291	0.0904857412139261	0.434335547099783	0.0390546565352872	0.149492615853916	0.290493565993457	0.0762821604978490	0.292479535852941	0.434588486997221	0.312747925851143	0.448855117125081	0.0184189972731390	0.0830906826154145	0.0634069573138336
0.227191190668115	0.0282061120423515	0.124404349664543	0.437003847538552	0.332652682439726	0.0701487634440852	0.124267775509892	0.0858185410287370	0.439647065193317	0.499915553205765	0.356615051038016	0.246462947996160	0.152638250535651	0.110768708769194	0.147325687600494	0.342931386626527	0.367998655808331	0.253440566418138	0.281615384640560	0.243236715633235	0.337115184700663	0.0821884613363167	0.289441099613190	0.0299043354940931	0.0116537350227265	0.325079775284643	0.252361365626298	0.161968716672108	0.00326810673912453	0.119285333247919	0.157048334023410	0.484147973259516	0.0857695046982589	0.185583528039636	0.159698632224383	0.340529659078459	0.148720730247305	0.0779517413595416	0.226628381486146	0.0891812978959474	0.129453372682263	0.199556516040708	0.381303573938330	0.00242950574088313	0.321418438229942	0.461991938019871	0.145136643666680	0.0140483727920054	0.367627629149112	0.298491782977487
0.492751750975481	0.213338381288860	0.200518667164823	0.218149083484390	0.482793303626649	0.192101715147062	0.477032203565184	0.212247801936347	0.207780107063803	0.186952548896498	0.477366264152889	0.377479494159951	0.496892702971233	0.269606421105127	0.364393082275915	0.438430535545360	0.471330173318859	0.00929633173198402	0.116853045717310	0.103435395794897	0.259229315521627	0.0257486956826783	0.447689041914888	0.278645463683315	0.226530770264967	0.351010354285207	0.184713147534055	0.373881395544174	0.313157562600111	0.369901378915562	0.447241548290655	0.227989866779632	0.413943508560145	0.204803709945110	0.0439582938762579	0.191646954969061	0.0138669385492400	0.172747217154823	0.496344316886177	0.0619599510979778	0.489449628437978	0.0905887157784042	0.134487008119166	0.0551397297231705	0.418229985929408	0.00309861616542945	0.0551311070679277	0.172343195980249	0.400804586790102	0.474768922475741
0.160865069870709	0.125798856060380	0.274668493250948	0.228253057684231	0.262144394196220	0.253772460512130	0.256793316100476	0.0819716123317354	0.426802847179293	0.402124232970549	0.240048638933146	0.300541711158669	0.259459947996722	0.353220662196952	0.0674006132879663	0.147322151250680	0.477654487779882	0.103920165365100	0.0316330246651082	0.385371776516146	0.331224870732122	0.341306707795709	0.401489350059499	0.459695278849807	0.173802359966188	0.360792866984652	0.0874073967714608	0.0158049171315537	0.367792323853238	0.495196599672848	0.365562334174556	0.390315420833813	0.295743047777774	0.157469115655311	0.287737203105458	0.478723127000850	0.272915238671662	0.0115345255420590	0.232703889786995	0.0148592784024730	0.363060894361322	0.0856996725606789	0.247571773453459	0.00102535759256994	0.282415976393417	0.496356992813213	0.181852715725679	0.233641079748032	0.0250787293362817	0.323205737949269
0.00781830284571616	0.225758675294463	0.433384362988000	0.422493286003524	0.125058300333348	0.344242432723483	0.445263913881064	0.190936614424370	0.210423210033322	0.493015339171834	0.226796319531208	0.331895319142374	0.185204814903781	0.328959357592458	0.156089804119727	0.347103217807688	0.214634372918290	0.425927996828460	0.133057489464428	0.425312748470595	0.391944533581413	0.224081909868214	0.301562441034870	0.144323716423682	0.215235623866316	0.300003709266651	0.00137058006530139	0.226514734172565	0.325113249363377	0.0850269158851526	0.0315517213401687	0.456978022316714	0.118478739435227	0.0742468193933995	0.375719090322998	0.0361879264483368	0.202827327836803	0.229487981873022	0.164209070356061	0.234874052297241	0.340886543802182	0.0932978275680062	0.218850529450333	0.129738336080009	0.243207230663814	0.114956719257427	0.172259746299283	0.141629619481879	0.0891777328646619	0.239839640384942
0.416772270877271	0.222657177669200	0.0463546196038263	0.381493774785583	0.0932565866727113	0.00421968359672681	0.488837381609263	0.157380974030736	0.314777667945485	0.326517529191142	0.188352375131944	0.124227229877827	0.00905305555850233	0.188397684316061	0.0446090324098875	0.489986193373035	0.152209922428976	0.0934170475346827	0.183145982371846	0.244816298701044	0.0291864148571377	0.0291037487169615	0.228069337762946	0.411964542238084	0.115176069239318	0.182248255037486	0.0467369113503434	0.0450780641146451	0.489022973712931	0.119928919069917	0.237862307981957	0.311498111599836	0.349554127294752	0.261667698363378	0.385196522202740	0.0139052396963771	0.269435975528622	0.193044546109801	0.444923052773920	0.120525824389019	0.276271097692963	0.238018174672948	0.293115048983183	0.220345290029599	0.159437139688706	0.404862385406701	0.324201435416539	0.0751333392859000	0.208445394319165	0.330067144724496
0.477834379888397	0.0162805237901654	0.0163582267657934	0.356520507097829	0.0672115547349244	0.0884317989116657	0.448461002866363	0.155447242366367	0.413600110638408	0.139176759910150	0.114640373431125	0.455696958440229	0.00302790304454414	0.182648877286290	0.339042133822089	0.135067957841347	0.166900486617189	0.497550878922099	0.0168095247402917	0.348877458589248	0.0625279701271068	0.184685345723231	0.00217271938156172	0.120574961761125	0.412360792579789	0.0136517626117826	0.188772105361838	0.192095418004133	0.0709464068165552	0.464304883659892	0.233714732961333	0.463769065431134	0.174271395732893	0.171493701315114	0.115948712954443	0.0477799681902874	0.0658107295827931	0.121899014755501	0.276090761406296	0.289134108807834	0.459915509873925	0.162674691333400	0.245831474537730	0.0314397550027951	0.365587396880526	0.136324935198586	0.409519012036908	0.467778561557634	0.0168506195497173	0.250733303453881
0.0692872182993650	0.0222701986263544	0.438632274838103	0.174068781989755	0.403872339403787	0.218675494537792	0.212937247780219	0.278352144876219	0.328915975882249	0.197050409289340	0.279574251572999	0.496051013679199	0.252776109659221	0.268233440836452	0.125285431679024	0.219069242831018	0.218964763938273	0.437193658601843	0.294650287120631	0.134116334636143	0.449913734618261	0.378238804282906	0.0367716826709210	0.207917097169994	0.232728895767261	0.322036658605001	0.207770076257634	0.0699654632750033	0.451346766836997	0.160825641049464	0.0295883974918687	0.271333849626578	0.0264464720084041	0.247724010588861	0.323407084261407	0.258094365467174	0.360781526515153	0.196853757402064	0.0452897150734563	0.201604376656886	0.0242347733359115	0.259470331933862	0.277340211531529	0.00568230334409697	0.386005921811272	0.0828387069844958	0.275877827528899	0.162784960975498	0.424759461076815	0.156706741952959
0.436550986361853	0.0619453294100288	0.0849614689905255	0.419683419713338	0.170500362029820	0.281667377668505	0.0213351042103467	0.231050070207617	0.316265309533663	0.00206971563604186	0.393215080669764	0.135441874291068	0.284000632888514	0.296486370987505	0.374648742193065	0.336163868923887	0.176508259447656	0.433688757925485	0.159467246684989	0.464854526151974	0.267360157612142	0.0939912185608935	0.105338102867337	0.272691216901670	0.256080500818046	0.0113481394480370	0.274880246361584	0.260164185231971	0.208198994645776	0.265079125246217	0.0580024976681701	0.148350310689530	0.260469755077940	0.283638253768931	0.171584091075158	0.371930194985475	0.446941090082381	0.391391886754914	0.284064868259028	0.348244890095046	0.153049741436716	0.0241993246575206	0.436190540680047	0.317193348390548	0.326094444120365	0.284099752052371	0.369142818720426	0.487368267854652	0.207533587823726	0.297263417799125
0.0417711888161855	0.235081916443713	0.310139470387402	0.261819340841911	0.472802901687219	0.241270436873842	0.0890036928247466	0.162785430575450	0.432707678440952	0.105443269258491	0.00644625540604682	0.254428369410213	0.384948880041885	0.0660942354830227	0.326440582277062	0.182743399429541	0.338488202112764	0.473474463145909	0.380739937000783	0.173057288780174	0.0513983817188063	0.229542704820837	0.312363859344142	0.177087583640186	0.0824527639729310	0.173439993740972	0.434551342008931	0.287573204692926	0.0634948539964786	0.0866840973269312	0.00289362142260180	0.348006305536133	0.320964860010054	0.297260699366370	0.193318364402765	0.366590193133375	0.268900960928464	0.444443364756665	0.205642587866078	0.0567360575182034	0.230926509741803	0.122717252685144	0.315027673637976	0.422412702276932	0.284378158673833	0.364274246153941	0.0974332677952280	0.400564685687464	0.464706537179319	0.402083588740347
0.480807356428685	0.0789232134178580	0.0607392452011019	0.340039378323872	0.0657137282209782	0.0822588774961490	0.289442274747332	0.405131110385490	0.182020850714863	0.154187046046786	0.0441892898324620	0.177742711331329	0.154667997198585	0.147259923605423	0.356620843646780	0.227626041284503	0.408714711508529	0.0187618481409042	0.362700327624687	0.440459643048814	0.331899055594909	0.308662210864071	0.0763631632847296	0.0420041083935378	0.320581237066225	0.432149180614131	0.183595378329794	0.0826030829914641	0.340224162241019	0.00205461701265969	0.279140758397953	0.0712591274051764	0.190594377872024	0.453464715940338	0.353094237976297	0.369735819355372	0.305143873531228	0.0689418219406098	0.498726707904272	0.405777292020175	0.0350876304806574	0.382633928635382	0.0944119795797795	0.0844558878938240	0.0119440520603330	0.320795485858524	0.123419070599971	0.0469966404846616	0.290266433405252	0.221443712026416
0.298255212246787	0.270908689362596	0.148095599569460	0.299282796230938	0.295977668509126	0.258693939331114	0.492141027600651	0.462699611662849	0.205798551269403	0.0587099616454153	0.0187135980731327	0.259448340622208	0.477617537902014	0.319943663345406	0.295459152992200	0.330346452448831	0.494093455130388	0.415781474720252	0.119571674762452	0.100120645649326	0.0888476690880878	0.0262850910633087	0.430737731755481	0.389212111314349	0.289356134289187	0.0272438212590705	0.478385464997791	0.361475093361527	0.156905494514745	0.464777491019392	0.155637147960556	0.233019216580765	0.421239115015915	0.243346527984645	0.326273353794330	0.457228184695203	0.408983416084110	0.0719707275047730	0.310113495050908	0.224551696574216	0.385498037191194	0.0461689647345205	0.325918454601282	0.152424933118458	0.432106485908129	0.485413166290196	0.335678749398406	0.448465073722566	0.432415276972592	0.243642277685944
0.402787638053320	0.102779123164380	0.144654338312903	0.0204277655515044	0.493155711835769	0.173387623601011	0.158383599507945	0.457357637236496	0.307827314515827	0.250081317023038	0.396597736403736	0.415357921017989	0.114670594726878	0.395138083232329	0.169824018744885	0.377992537090498	0.279989194452017	0.145662377892942	0.0342830069818490	0.141685942009019	0.452433439668118	0.218846103611124	0.0626849732052657	0.380271439539492	0.362636925415988	0.308044444697116	0.441367239165081	0.493941069826959	0.366156308398686	0.314102834902597	0.187619719676888	0.282282455467141	0.498036343236507	0.000759030681099782	0.207056353573874	0.165620647376120	0.449981443669619	0.131955026063013	0.310149936404371	0.307686183092888	0.337286109704570	0.240262971427906	0.311916621149037	0.339733730856622	0.180320610771297	0.430252182163806	0.0140349143730691	0.340936226506768	0.228092923964081	0.0243547254755773
0.279881627432440	0.344689644307786	0.0359365151706656	0.269793510937416	0.202182241514876	0.135586357906851	0.0890295132211083	0.378413492107690	0.197962030191451	0.209085635741330	0.172391258241576	0.158496543200164	0.470614066484762	0.0835119532548126	0.0142319959692134	0.0918506522146441	0.0489028386383238	0.312847157471425	0.371224933171602	0.277480344531647	0.131161735195688	0.287091798947012	0.279900471439238	0.367503659097389	0.0867858167026472	0.197611200192889	0.332022633046132	0.399306347948941	0.430037979732084	0.463681160069498	0.0276344554678432	0.297919477398628	0.461928056903242	0.427510011282800	0.293089531238699	0.118390004098140	0.0930304956109344	0.139699152933127	0.245317368077804	0.486847957518775	0.0635801303567392	0.258137075278248	0.160579313372808	0.0353744781046658	0.308211793548112	0.0695201101685917	0.446244866464852	0.292621472971434	0.478260253821822	0.203601544351468
0.138377511688903	0.280900197087953	0.227863951039207	0.276698683951983	0.0936814220160679	0.223230698796878	0.275820157332561	0.374190063425165	0.270716407170388	0.342551109452792	0.217183863565413	0.390389336684801	0.232933159041699	0.157051063845847	0.0254516547646522	0.410749797476940	0.296667578951346	0.110096043781664	0.202277604193283	0.294868387423255	0.254124511898412	0.209216640274011	0.0475188035970147	0.443797394020832	0.469409336764648	0.433231422671938	0.0784374630422979	0.0641628666194908	0.482778843660438	0.190662457132308	0.149579824817682	0.150977576338511	0.0360982778461059	0.498908222451791	0.120517999194526	0.0954410067958895	0.197247995664371	0.265669431752055	0.234687919247526	0.150028332896987	0.265573510805932	0.258685572129914	0.290686549988668	0.367036914499590	0.309734106628220	0.442872758927845	0.420993377259911	0.200543390571039	0.126574176477973	0.312927763117052
[truncated: 23 more columns]
