# Supplementary material for: A novel user-centric happiness model for personalized tour recommendations
Source: PeerJ Comput Sci. 2025 Apr 22;11:e2837. doi: 10.7717/peerj-cs.2837 (PMC12192884; doi:10.7717/peerj-cs.2837)
Supplement: Supplemental Information 3 [file peerj-cs-11-2837-s003.zip › HM/pr01_10/pr07/Distance.txt]

0	123.976	60.6354	61.0066	22.3067	71.2921	66.8284	52.5854	40.7208	28.5771	67.1381	34.7808	66.4191	41.0967	10.3859	67.8918	66.1088	69.4975	53.7426	28.1131	50.9021	9.23591	44.7937	90.699	97.063	25.877	77.1302	41.0942	54.0158	32.7871	20.5713	47.6766	41.7881	87.9892	40.5531	52.8228	39.4452	33.9124	68.7767	70.3937	7.91907	79.6908	27.9596	54.5891	40.266	58.911	49.2249	82.915	8.43793	45.3663
123.976	0	178.887	176.819	122.156	141.506	105.391	71.4271	156.136	113.22	148.672	113.002	60.0097	98.8964	125.875	171.417	181.671	61.0417	156.563	111.026	151.29	115.487	164.694	33.5246	123.394	149.846	47.0982	134.226	119.68	124.698	117.8	144.814	165.689	146.482	159.537	171.541	149.847	90.1683	188.015	190.783	130.145	60.6883	109.682	69.4527	160.203	164.574	125.891	45.0636	116.97	79.071
60.6354	178.887	0	67.0653	76.9776	115.442	91.2384	108.822	62.8952	66.0668	56.1304	67.6118	125.173	101.011	54.7469	88.2544	69.6301	129.243	31.7548	68.0963	36.146	69.7901	53.8238	146.926	150.37	40.0561	132.054	49.4307	106.962	84.4683	61.1055	41.6087	35.2776	81.9495	55.8883	7.81424	30.0004	90.6759	9.25773	13.0136	58.465	140.111	69.3639	111.716	53.5753	81.6483	99.5512	141.423	64.8698	103.738
61.0066	176.819	67.0653	0	54.7903	61.7414	125.534	108.428	21.1464	87.7108	110.304	93.2753	116.809	78.8025	66.5511	22.9883	5.12444	116.614	87.0097	87.9253	88.0656	66.2692	17.694	143.51	102.371	43.5535	132.338	89.4114	66.8764	52.8312	79.2758	89.3893	34.1429	135.919	20.6728	63.2589	73.7927	91.4276	68.1394	65.5727	53.105	121.897	88.1138	109.145	21.541	20.1311	58.2679	132.312	69.4296	99.1584
22.3067	122.156	76.9776	54.7903	0	49.3369	84.8061	54.1079	33.9808	48.1233	89.433	54.421	62.1884	26.4264	32.6897	54.0465	59.7377	62.6464	75.2612	46.927	72.8018	19.0632	43.1293	88.7675	75.5611	37.3119	77.6405	63.3573	32.0218	10.6111	41.229	69.8854	49.3457	109.751	37.8419	69.4155	60.4475	38.5951	83.9651	84.579	19.5715	69.7367	46.2688	54.5258	38.8484	45.6511	26.921	78.0132	26.7474	44.558
71.2921	141.506	115.442	61.7414	49.3369	0	132.378	88.7653	53.5143	97.1402	138.222	103.377	86.6282	50.6971	81.6143	42.3863	64.0409	82.3204	121.748	95.7415	120.092	68.1019	64.533	111.801	40.9212	77.0152	106.363	112.323	24.3001	38.7294	90.5346	117.996	81.0047	159.084	60.8304	108.949	106.555	80.2493	120.057	119.054	66.6433	80.8948	94.929	87.1044	63.1062	41.6655	23.4847	97.5724	76.0278	79.0591
66.8284	105.391	91.2384	125.534	84.8061	132.378	0	57.9698	106.691	38.3396	45.2397	32.388	75.426	85.7666	59.2461	134.696	130.444	83.2732	61.1444	38.7336	55.9675	65.9453	108.072	81.8942	145.911	82.9789	67.4892	42.1756	110.09	94.8104	46.6818	49.8664	97.3402	42.0784	104.941	85.9935	62.4089	54.5467	100.144	104.247	74.3903	96.9084	39.0294	61.9175	103.999	125.708	108.894	85.5504	59.3198	62.7389
52.5854	71.4271	108.822	108.428	54.1079	88.7653	57.9698	0	87.3119	45.5938	89.5407	47.6041	18.8014	38.1345	54.7522	107.38	113.471	25.9118	90.3501	43.1281	85.4717	44.3055	94.7039	38.3919	91.6369	78.4383	24.5826	68.8313	64.4702	59.6492	48.155	79.4511	94.3544	97.6892	89.7392	101.25	81.0413	18.7444	117.766	120.221	59.0025	39.566	41.6205	4.03171	90.132	99.3813	67.151	33.3886	45.5726	10.0163
40.7208	156.136	62.8952	21.1464	33.9808	53.5143	106.691	87.3119	0	68.4395	96.6874	74.3043	96.1646	59.0046	47.4591	29.5752	26.2331	96.3786	75.5035	68.3826	75.4152	45.3201	11.621	122.734	91.616	28.7956	111.306	73.4996	51.41	33.5821	60.0336	75.431	27.7799	121.222	7.31693	57.0844	60.9025	70.2947	66.7908	65.5934	32.8182	102.495	68.4158	88.0916	9.59747	21.0248	42.8116	111.903	49.0412	78.108
28.5771	113.22	66.0668	87.7108	48.1233	97.1402	38.3396	45.5938	68.4395	0	47.1408	6.31638	63.8578	56.1653	21.1599	96.3733	92.7005	69.7638	44.7625	2.50826	39.8879	29.0939	70.5032	82.1949	116.914	46.4472	66.9318	23.5164	76.776	58.5853	8.43902	33.9677	61.9709	62.9726	67.0437	59.0469	36.6322	30.5476	75.2957	78.4396	36.0555	82.6272	4.03998	49.152	66.2647	87.3832	73.9624	78.9766	21.5744	43.6979
67.1381	148.672	56.1304	110.304	89.433	138.222	45.2397	89.5407	96.6874	47.1408	0	42.9076	108.34	102.718	56.7527	126.209	114.394	115.08	25.0579	49.5068	22.4893	72.2041	93.0871	121.755	162.707	68.036	106.435	26.1284	120.74	99.919	50.3247	21.2567	76.7404	26.3526	92.0683	53.8257	36.511	77.2164	63.5357	68.1681	71.68	128.429	50.9512	93.4598	90.3014	117.696	116.354	121.895	64.0187	89.7811
34.7808	113.002	67.6118	93.2753	54.421	103.377	32.388	47.6041	74.3043	6.31638	42.9076	0	66.2418	61.5743	26.8606	102.463	98.2244	72.5949	43.7225	7.72234	38.5633	35.3776	75.9225	82.8723	122.489	51.333	67.4645	21.5424	82.7997	64.8638	14.3411	32.2547	66.4618	57.1978	72.6406	60.9532	37.6856	34.3205	76.8693	80.2781	42.1467	85.7613	8.80998	51.3682	71.7673	93.4711	80.1524	80.763	27.8899	46.9485
66.4191	60.0097	125.173	116.809	62.1884	86.6282	75.426	18.8014	96.1646	63.8578	108.34	66.2418	0	39.4646	70.4756	112.149	121.664	8.09938	108.472	61.3617	103.712	57.4021	104.964	26.8901	81.1998	92.0486	20.0442	87.2759	62.9719	64.8735	65.5582	97.8193	107.365	115.991	99.7555	117.468	98.4004	34.6678	133.905	136.038	71.6977	21.5069	59.8357	14.8989	100.523	104.966	67.8844	16.4986	60.5783	21.4366
41.0967	98.8964	101.011	78.8025	26.4264	50.6971	85.7666	38.1345	59.0046	56.1653	102.718	61.5743	39.4646	0	49.7492	72.704	83.4598	38.0191	93.7437	54.0587	90.2356	32.7224	69.0533	66.2884	61.0065	62.5581	57.7624	77.1877	26.4573	26.0255	52.4887	85.9165	75.6091	118.685	63.7361	93.2544	80.16	31.3592	108.632	109.675	42.6083	43.5558	52.8024	36.7492	64.9377	65.6809	29.2603	53.9245	40.0788	28.3631
10.3859	125.875	54.7469	66.5511	32.6897	81.6143	59.2461	54.7522	47.4591	21.1599	56.7527	26.8606	70.4756	49.7492	0	75.9125	71.5446	74.5215	44.1115	21.4751	40.9466	17.0477	49.3914	93.1332	107.119	26.2304	78.7766	30.7247	64.2936	43.1688	12.7254	37.425	42.3099	77.8836	45.8839	47.0092	30.4766	36.2107	63.429	65.629	16.0372	85.6889	21.8296	57.3633	45.1193	66.9321	59.6096	86.8029	10.303	49.0431
67.8918	171.417	88.2544	22.9883	54.0465	42.3863	134.696	107.38	29.5752	96.3733	126.209	102.463	112.149	72.704	75.9125	0	23.3961	110.377	104.54	96.0039	104.739	70.3364	34.8659	138.992	83.2248	58.2014	129.749	103.016	54.1234	47.8364	88.1234	104.958	53.5564	150.792	34.4706	83.5853	90.2136	92.6407	90.2284	87.965	60.3224	113.2	95.8324	107.242	36.487	8.99151	46.4165	126.355	75.7169	97.4998
66.1088	181.671	69.6301	5.12444	59.7377	64.0409	130.444	113.471	26.2331	92.7005	114.394	98.2244	121.664	83.4598	71.5446	23.3961	0	121.346	90.8113	92.9454	92.0625	71.3924	22.4253	148.401	104.88	48.1783	137.331	93.9359	70.6439	57.4476	84.2698	93.6019	37.846	140.151	25.7018	66.2721	77.9021	96.5259	70.0868	67.2471	58.2113	126.398	93.1504	114.151	26.4571	22.4878	62.1075	137.087	74.5349	104.166
69.4975	61.0417	129.243	116.614	62.6464	82.3204	83.2732	25.9118	96.3786	69.7638	115.08	72.5949	8.09938	38.0191	74.5215	110.377	121.346	0	114.039	67.2557	109.42	60.3068	105.758	29.5152	74.1161	94.6714	26.4459	93.2751	59.3229	64.0017	70.7354	103.691	109.536	123.542	100.482	121.475	103.321	39.7066	137.796	139.707	74.1069	13.6875	65.7239	21.8859	101.422	103.613	65.0337	15.9783	64.378	26.2421
53.7426	156.563	31.7548	87.0097	75.2612	121.748	61.1444	90.3501	75.5035	44.7625	25.0579	43.7225	108.472	93.7437	44.1115	104.54	90.8113	114.039	0	47.2221	5.38121	61.1371	70.3522	126.558	150.696	46.8313	111.169	22.3389	107.283	85.0788	43.4956	11.9233	52.9653	51.3796	70.0714	28.8031	15.201	74.3588	39.926	44.3705	55.9239	126.478	48.7306	93.8673	68.1003	96.4221	101.584	123.737	53.7021	87.8018
28.1131	111.026	68.0963	87.9253	46.927	95.7415	38.7336	43.1281	68.3826	2.50826	49.5068	7.72234	61.3617	54.0587	21.4751	96.0039	92.9454	67.2557	47.2221	0	42.37	27.8638	70.8567	79.8606	114.897	47.226	64.6297	26.0245	75.0775	57.3063	8.90406	36.4698	62.9372	64.8531	67.2534	60.9958	38.8273	28.0595	77.3079	80.3816	35.7713	80.1219	1.53183	46.6693	66.5567	87.0212	72.4781	76.5148	20.6807	41.1919
50.9021	151.29	36.146	88.0656	72.8018	120.092	55.9675	85.4717	75.4152	39.8879	22.4893	38.5633	103.712	90.2356	40.9466	104.739	92.0625	109.42	5.38121	42.37	0	57.8356	71.0435	121.433	147.964	46.6196	106.028	17.0804	104.785	82.8481	39.1741	6.5475	54.3193	48.7392	70.36	32.4102	14.5254	69.8052	44.6239	48.9644	53.7506	121.994	43.8903	89.0389	68.4901	96.4253	99.4005	118.842	50.1619	83.2085
9.23591	115.487	69.7901	66.2692	19.0632	68.1019	65.9453	44.3055	45.3201	29.0939	72.2041	35.3776	57.4021	32.7224	17.0477	70.3364	71.3924	60.3068	61.1371	27.8638	57.8356	0	51.1143	82.0897	90.6752	34.66	68.8856	46.123	48.6573	29.4917	22.5901	53.9345	50.2349	91.2659	46.4363	61.9759	47.4409	25.9469	77.9902	79.6291	14.6973	70.4597	27.22	46.0339	46.5219	61.501	45.0906	73.8997	8.20667	36.5671
44.7937	164.694	53.8238	17.694	43.1293	64.533	108.072	94.7039	11.621	70.5032	93.0871	75.9225	104.964	69.0533	49.3914	34.8659	22.4253	105.758	70.3522	70.8567	71.0435	51.1143	0	131.184	103.132	25.8676	119.069	71.7512	62.9743	44.3406	62.0963	72.0325	18.7371	118.494	5.31723	48.7949	56.6277	76.9065	56.7721	55.1672	37.0612	112.604	71.1375	95.8606	4.59341	27.8293	54.4004	121.004	53.2133	85.9487
90.699	33.5246	146.926	143.51	88.7675	111.801	81.8942	38.3919	122.734	82.1949	121.755	82.8723	26.8901	66.2884	93.1332	138.992	148.401	29.5152	126.558	79.8606	121.433	82.0897	131.184	0	100.174	116.574	15.4445	104.404	88.8071	91.7597	85.9145	115.112	132.322	123.973	126.038	139.428	118.533	57.0871	155.945	158.502	96.7157	34.1193	78.4318	36.1101	126.688	131.853	94.285	14.7795	83.9238	45.5902
97.063	123.394	150.37	102.371	75.5611	40.9212	145.911	91.6369	91.616	116.914	162.707	122.489	81.1998	61.0065	107.119	83.2248	104.88	74.1161	150.696	114.897	147.964	90.6752	103.132	100.174	0	110.449	100.555	136.733	43.7541	66.4274	112.446	144.496	117.771	179.658	98.8011	143.234	135.992	91.4656	156.143	155.778	95.1122	66.0556	113.69	88.5091	100.942	82.4267	50.8191	85.5142	98.7853	84.1655
25.877	149.846	40.0561	43.5535	37.3119	77.0152	82.9789	78.4383	28.7956	46.4472	68.036	51.333	92.0486	62.5581	26.2304	58.2014	48.1783	94.6714	46.8313	47.226	46.6196	34.66	25.8676	116.574	110.449	0	102.954	45.9015	66.9291	44.4127	38.323	46.8043	16.2048	92.9872	24.1115	32.7884	32.1098	59.728	46.6806	47.2912	20.6075	104.043	47.7814	80.4647	22.4985	49.8104	59.6626	108.543	33.1988	71.1773
77.1302	47.0982	132.054	132.338	77.6405	106.363	67.4892	24.5826	111.306	66.9318	106.435	67.4645	20.0442	57.7624	78.7766	129.749	137.331	26.4459	111.169	64.6297	106.028	68.8856	119.069	15.4445	100.555	102.954	0	88.9865	82.462	81.9641	70.9578	99.6916	118.913	109.492	114.043	124.63	103.392	43.2268	141.132	143.808	83.5828	36.6307	63.2223	23.2322	114.513	122.131	86.8185	19.4876	69.943	33.2036
41.0942	134.226	49.4307	89.4114	63.3573	112.323	42.1756	68.8313	73.4996	23.5164	26.1284	21.5424	87.2759	77.1877	30.7247	103.016	93.9359	93.2751	22.3389	26.0245	17.0804	46.123	71.7512	104.404	136.733	45.9015	88.9865	0	94.6135	73.8788	24.7326	10.7123	57.8695	47.9948	69.8238	43.8594	20.2443	53.9822	58.5209	62.4301	46.0508	106.131	27.5559	72.4904	68.348	94.2418	90.2706	102.131	37.9614	67.2069
54.0158	119.68	106.962	66.8764	32.0218	24.3001	110.09	64.4702	51.41	76.776	120.74	82.7997	62.9719	26.4573	64.2936	54.1234	70.6439	59.3229	107.283	75.0775	104.785	48.6573	62.9743	88.8071	43.7541	66.9291	82.462	94.6135	0	22.6823	71.1407	101.689	75.4942	139.642	58.0866	99.7031	92.4357	56.7498	113.099	113.039	51.4754	59.8724	74.0801	62.8143	59.9995	49.3271	8.681	75.0027	56.862	54.7975
32.7871	124.698	84.4683	52.8312	10.6111	38.7294	94.8104	59.6492	33.5821	58.5853	99.919	64.8638	64.8735	26.0255	43.1688	47.8364	57.4476	64.0017	85.0788	57.3063	82.8481	29.4917	44.3406	91.7597	66.4274	44.4127	81.9641	73.8788	22.6823	0	51.8157	80.1664	54.1697	120.362	39.0845	77.1308	70.0909	46.1403	90.8622	91.0338	29.1562	69.1349	56.5858	59.4122	40.6122	40.2009	16.5583	79.8472	37.3175	49.7161
20.5713	117.8	61.1055	79.2758	41.229	90.5346	46.6818	48.155	60.0336	8.43902	50.3247	14.3411	65.5582	52.4887	12.7254	88.1234	84.2698	70.7354	43.4956	8.90406	39.1741	22.5901	62.0963	85.9145	112.446	38.323	70.9578	24.7326	71.1407	51.8157	0	34.0496	54.072	68.6794	58.6073	53.7458	32.9093	31.04	70.2155	73.0344	27.8142	83.0055	9.52779	51.3484	57.8409	79.1319	67.6607	81.3293	14.5112	44.5093
47.6766	144.814	41.6087	89.3893	69.8854	117.996	49.8664	79.4511	75.431	33.9677	21.2567	32.2547	97.8193	85.9165	37.425	104.958	93.6019	103.691	11.9233	36.4698	6.5475	53.9345	72.0325	115.112	144.496	46.8043	99.6916	10.7123	101.689	80.1664	34.0496	0	56.2507	46.5492	70.8698	37.132	15.9123	64.2125	50.354	54.5634	51.363	116.419	37.9996	83.0754	69.1369	96.4396	96.7112	112.782	46.0093	77.5409
41.7881	165.689	35.2776	34.1429	49.3457	81.0047	97.3402	94.3544	27.7799	61.9709	76.7404	66.4618	107.365	75.6091	42.3099	53.5564	37.846	109.536	52.9653	62.9372	54.3193	50.2349	18.7371	132.322	117.771	16.2048	118.913	57.8695	75.4942	54.1697	54.072	56.2507	0	102.718	20.6485	30.0578	40.3853	75.7005	39.0675	38.1452	35.6863	118.214	63.5893	96.2445	18.3279	46.5185	67.4006	123.819	49.3494	86.7908
87.9892	146.482	81.9495	135.919	109.751	159.084	42.0784	97.6892	121.222	62.9726	26.3526	57.1978	115.991	118.685	77.8836	150.792	140.151	123.542	51.3796	64.8531	48.7392	91.2659	118.494	123.973	179.658	92.9872	109.492	47.9948	139.642	120.362	68.6794	46.5492	102.718	0	117.097	80.0748	62.3367	89.673	88.833	93.526	93.6924	137.225	66.0074	101.72	115.454	142.091	136.337	127.208	83.1698	100.512
40.5531	159.537	55.8883	20.6728	37.8419	60.8304	104.941	89.7392	7.31693	67.0437	92.0683	72.6406	99.7555	63.7361	45.8839	34.4706	25.7018	100.482	70.0714	67.2534	70.36	46.4363	5.31723	126.038	98.8011	24.1115	114.043	69.8238	58.0866	39.0845	58.6073	70.8698	20.6485	117.097	0	50.3089	55.8458	72.0954	59.5604	58.3005	32.7074	107.287	67.4495	90.8207	2.323	26.583	49.5715	115.761	48.991	80.8877
52.8228	171.541	7.81424	63.2589	69.4155	108.949	85.9935	101.25	57.0844	59.0469	53.8257	60.9532	117.468	93.2544	47.0092	83.5853	66.2721	121.475	28.8031	60.9958	32.4102	61.9759	48.7949	139.428	143.234	32.7884	124.63	43.8594	99.7031	77.1308	53.7458	37.132	30.0578	80.0748	50.3089	0	23.8102	83.0214	16.5186	19.3928	50.7478	132.305	62.2193	104.096	48.0316	76.5463	92.4349	133.747	57.0978	96.031
39.4452	149.847	30.0004	73.7927	60.4475	106.555	62.4089	81.0413	60.9025	36.6322	36.511	37.6856	98.4004	80.16	30.4766	90.2136	77.9021	103.321	15.201	38.8273	14.5254	47.4409	56.6277	118.533	135.992	32.1098	103.392	20.2443	92.4357	70.0909	32.9093	15.9123	40.3853	62.3367	55.8458	23.8102	0	63.7706	39.2455	42.8324	40.9749	115.186	40.1962	84.2577	53.9924	81.9067	86.5524	114.237	40.5744	77.1959
33.9124	90.1683	90.6759	91.4276	38.5951	80.2493	54.5467	18.7444	70.2947	30.5476	77.2164	34.3205	34.6678	31.3592	36.2107	92.6407	96.5259	39.7066	74.3588	28.0595	69.8052	25.9469	76.9065	57.0871	91.4656	59.728	43.2268	53.9822	56.7498	46.1403	31.04	64.2125	75.7005	89.673	72.0954	83.0214	63.7706	0	99.5095	101.819	40.5793	52.2094	26.5451	21.155	72.3146	84.2133	57.1277	50.7622	26.8389	13.47
68.7767	188.015	9.25773	68.1394	83.9651	120.057	100.144	117.766	66.7908	75.2957	63.5357	76.8693	133.905	108.632	63.429	90.2284	70.0868	137.796	39.926	77.3079	44.6239	77.9902	56.7721	155.945	156.143	46.6806	141.132	58.5209	113.099	90.8622	70.2155	50.354	39.0675	88.833	59.5604	16.5186	39.2455	99.5095	0	4.71208	66.0261	148.432	78.5639	120.599	57.2412	84.2928	105.404	150.213	73.4368	112.471
70.3937	190.783	13.0136	65.5727	84.579	119.054	104.247	120.221	65.5934	78.4396	68.1681	80.2781	136.038	109.675	65.629	87.965	67.2471	139.707	44.3705	80.3816	48.9644	79.6291	55.1672	158.502	155.778	47.2912	143.808	62.4301	113.039	91.0338	73.0344	54.5634	38.1452	93.526	58.3005	19.3928	42.8324	101.819	4.71208	0	67.1577	150.077	81.5967	122.956	55.9991	82.3672	105.178	152.412	75.4696	114.629
7.91907	130.145	58.465	53.105	19.5715	66.6433	74.3903	59.0025	32.8182	36.0555	71.68	42.1467	71.6977	42.6083	16.0372	60.3224	58.2113	74.1069	55.9239	35.7713	53.7506	14.6973	37.0612	96.7157	95.1122	20.6075	83.5828	46.0508	51.4754	29.1562	27.8142	51.363	35.6863	93.6924	32.7074	50.7478	40.9749	40.5793	66.0261	67.1577	0	83.4599	35.7061	60.7001	32.5046	51.3313	45.6805	88.1677	16.3248	51.1429
79.6908	60.6883	140.111	121.897	69.7367	80.8948	96.9084	39.566	102.495	82.6272	128.429	85.7613	21.5069	43.5558	85.6889	113.2	126.398	13.6875	126.478	80.1219	121.994	70.4597	112.604	34.1193	66.0556	104.043	36.6307	106.131	59.8724	69.1349	83.0055	116.419	118.214	137.225	107.287	132.305	115.186	52.2094	148.432	150.077	83.4599	0	78.5933	35.5351	108.462	107.211	66.8618	19.5029	75.4102	38.9314
27.9596	109.682	69.3639	88.1138	46.2688	94.929	39.0294	41.6205	68.4158	4.03998	50.9512	8.80998	59.8357	52.8024	21.8296	95.8324	93.1504	65.7239	48.7306	1.53183	43.8903	27.22	71.1375	78.4318	113.69	47.7814	63.2223	27.5559	74.0801	56.5858	9.52779	37.9996	63.5893	66.0074	67.4495	62.2193	40.1962	26.5451	78.5639	81.5967	35.7061	78.5933	0	45.1513	66.8032	86.8577	71.6186	75.0085	20.2908	39.6628
54.5891	69.4527	111.716	109.145	54.5258	87.1044	61.9175	4.03171	88.0916	49.152	93.4598	51.3682	14.8989	36.7492	57.3633	107.242	114.151	21.8859	93.8673	46.6693	89.0389	46.0339	95.8606	36.1101	88.5091	80.4647	23.2322	72.4904	62.8143	59.4122	51.3484	83.0754	96.2445	101.72	90.8207	104.096	84.2577	21.155	120.599	122.956	60.7001	35.5351	45.1513	0	91.3111	99.4104	65.9691	29.9891	47.9107	9.98619
40.266	160.203	53.5753	21.541	38.8484	63.1062	103.999	90.132	9.59747	66.2647	90.3014	71.7673	100.523	64.9377	45.1193	36.487	26.4571	101.422	68.1003	66.5567	68.4901	46.5219	4.59341	126.688	100.942	22.4985	114.513	68.348	59.9995	40.6122	57.8409	69.1369	18.3279	115.454	2.323	48.0316	53.9924	72.3146	57.2412	55.9991	32.5046	108.462	66.8032	91.3111	0	28.7423	51.5265	116.606	48.6939	81.4086
58.911	164.574	81.6483	20.1311	45.6511	41.6655	125.708	99.3813	21.0248	87.3832	117.696	93.4711	104.966	65.6809	66.9321	8.99151	22.4878	103.613	96.4221	87.0212	96.4253	61.501	27.8293	131.853	82.4267	49.8104	122.131	94.2418	49.3271	40.2009	79.1319	96.4396	46.5185	142.091	26.583	76.5463	81.9067	84.2133	84.2928	82.3672	51.3313	107.211	86.8577	99.4104	28.7423	0	41.0914	119.566	66.7661	89.5806
49.2249	125.891	99.5512	58.2679	26.921	23.4847	108.894	67.151	42.8116	73.9624	116.354	80.1524	67.8844	29.2603	59.6096	46.4165	62.1075	65.0337	101.584	72.4781	99.4005	45.0906	54.4004	94.285	50.8191	59.6626	86.8185	90.2706	8.681	16.5583	67.6607	96.7112	67.4006	136.337	49.5715	92.4349	86.5524	57.1277	105.404	105.178	45.6805	66.8618	71.6186	65.9691	51.5265	41.0914	0	80.9306	53.1685	57.2139
82.915	45.0636	141.423	132.312	78.0132	97.5724	85.5504	33.3886	111.903	78.9766	121.895	80.763	16.4986	53.9245	86.8029	126.355	137.087	15.9783	123.737	76.5148	118.842	73.8997	121.004	14.7795	85.5142	108.543	19.4876	102.131	75.0027	79.8472	81.3293	112.782	123.819	127.208	115.761	133.747	114.237	50.7622	150.213	152.412	88.1677	19.5029	75.0085	29.9891	116.606	119.566	80.9306	0	76.9892	37.79
8.43793	116.97	64.8698	69.4296	26.7474	76.0278	59.3198	45.5726	49.0412	21.5744	64.0187	27.8899	60.5783	40.0788	10.303	75.7169	74.5349	64.378	53.7021	20.6807	50.1619	8.20667	53.2133	83.9238	98.7853	33.1988	69.943	37.9614	56.862	37.3175	14.5112	46.0093	49.3494	83.1698	48.991	57.0978	40.5744	26.8389	73.4368	75.4696	16.3248	75.4102	20.2908	47.9107	48.6939	66.7661	53.1685	76.9892	0	39.2017
45.3663	79.071	103.738	99.1584	44.558	79.0591	62.7389	10.0163	78.108	43.6979	89.7811	46.9485	21.4366	28.3631	49.0431	97.4998	104.166	26.2421	87.8018	41.1919	83.2085	36.5671	85.9487	45.5902	84.1655	71.1773	33.2036	67.2069	54.7975	49.7161	44.5093	77.5409	86.7908	100.512	80.8877	96.031	77.1959	13.47	112.471	114.629	51.1429	38.9314	39.6628	9.98619	81.4086	89.5806	57.2139	37.79	39.2017	0
99.9165	75.4793	160.271	130.706	84.87	78.2475	125.608	67.7971	113.779	108.189	154.943	112.036	50.4302	59.3263	107.592	117.29	134.576	42.4186	150.476	105.728	146.374	91.0337	124.945	58.4519	49.5408	121.783	64.6999	131.381	63.9545	80.7581	107.238	141.241	134.121	165.345	119.749	152.494	137.957	77.7523	167.956	168.981	101.93	29.0259	104.232	63.7916	121.348	113.182	72.4705	45.7533	97.3914	65.3328
58.8991	72.2106	119.133	105.121	51.1416	73.0684	80.4708	22.8264	84.8593	62.1244	108.559	65.6764	13.5722	26.687	64.618	99.2905	109.869	11.5196	105.556	59.6342	101.152	49.6657	94.2624	39.8431	69.8086	83.7162	33.3946	85.5429	49.4109	52.5842	62.0603	95.6947	98.3591	119.158	88.9817	111.334	94.1027	31.5772	127.53	129.276	63.1127	21.0976	58.1171	19.198	89.9396	92.3641	54.4914	27.2634	54.353	18.8477
33.3	118.768	88.0273	58.8244	11.4667	40.1495	92.3291	54.437	39.416	57.179	100.163	63.3628	59.0075	20.0303	43.5985	53.4065	63.4466	58.0216	86.644	55.6878	84.0813	28.4026	49.9826	85.8975	64.1099	48.1022	76.3451	74.0362	20.7193	5.99916	50.9927	80.9762	58.899	119.666	44.6945	80.5436	71.8838	41.9095	94.7638	95.161	31.0382	63.1791	54.8325	54.0031	46.1279	45.9743	16.7904	73.8836	36.5459	44.447
49.0034	132.651	95.7489	51.4163	27.198	22.2963	111.285	72.3799	36.9536	75.2511	115.939	81.5293	74.2149	35.0741	59.3187	39.3213	55.1446	71.6896	99.879	73.9651	98.0448	46.1573	48.5731	100.789	55.1337	56.2956	92.8339	90.0266	15.5011	16.6659	68.4239	95.7943	62.6404	136.864	43.957	88.8577	84.7205	61.0452	101.17	100.686	44.4324	73.8968	73.2309	71.4637	46.0213	33.9579	7.14681	87.6315	53.945	62.376
49.0216	167.877	57.0172	13.0194	45.9173	63.4284	112.696	98.2733	12.6112	75.0528	97.5949	80.5139	108.016	71.4206	53.9184	31.2633	17.7666	108.534	74.671	75.3668	75.4818	55.027	4.67616	134.4	102.738	30.5364	122.536	76.4092	63.6524	46.1716	66.6351	76.5827	22.4268	123.072	8.59269	52.3621	61.1075	80.6808	59.3943	57.4858	41.2155	114.957	75.6212	99.3063	8.82252	24.9034	54.9982	123.927	57.4565	89.3585
14.7627	114.901	74.7603	63.8236	12.246	60.5904	72.6545	44.7796	42.6773	36.5553	79.9263	42.7867	55.6474	26.4185	24.1759	65.5446	68.9045	57.5572	68.2223	35.1656	65.1216	7.76128	50.0007	81.3778	83.0799	37.409	69.0707	53.8257	40.8969	22.2187	30.3205	61.4309	51.9785	98.9766	44.9808	66.9758	54.144	27.7103	82.5895	83.8757	16.8393	66.6344	34.3991	45.8602	45.4516	56.9138	37.4415	72.0105	15.9651	35.9632
54.4459	172.51	60.0963	7.81764	50.3839	63.8135	118.193	103.25	16.4699	80.5674	102.488	86.0235	112.569	75.4331	59.4326	28.4967	12.3215	112.847	79.252	80.8792	80.2624	60.2764	10.1243	139.073	103.8	35.8671	127.419	81.6708	66.0512	49.8191	72.1497	81.5726	26.4841	128.104	13.907	55.9445	65.9777	85.8172	61.7455	59.4774	46.6118	118.877	81.1296	104.187	14.3264	23.4495	57.3703	128.356	62.8834	94.2195
116.781	122.443	171.787	124.533	95.9811	62.9178	160.417	103.761	113.761	134.379	180.994	139.597	90.2372	78.2932	126.546	105.008	126.954	82.4001	170.518	132.209	167.491	109.726	125.302	104.435	22.2334	131.76	107.998	155.322	64.8306	87.4318	130.704	163.641	139.669	196.358	120.916	164.531	156.092	106.9	177.8	177.568	115.531	71.5173	130.902	100.197	123.038	104.537	72.4037	90.587	117.645	97.7099
37.8313	91.0866	87.8013	98.3716	48.6712	93.1161	40.8517	23.301	77.5513	22.6592	66.5611	24.3034	41.9694	44.9977	36.2259	102.177	103.495	48.5226	67.3393	20.2828	62.3653	32.2895	82.5827	59.5947	105.118	62.091	44.4212	45.5939	69.9955	57.4356	26.7505	56.2532	78.2896	76.9051	78.1939	80.4878	58.9718	13.6957	96.9403	99.7848	45.5267	61.89	18.8403	27.0795	78.031	93.4619	69.7699	56.5373	29.494	23.7059
50.6858	83.9964	111.32	93.6225	40.2219	62.3476	82.6076	28.2056	73.5836	58.8881	106.006	63.3353	24.9903	14.9363	57.6873	87.4864	98.3198	23.0838	100.385	56.501	96.3337	41.5505	83.2973	51.5992	63.9445	74.4419	44.1608	81.6746	38.3123	40.9288	57.2722	91.32	88.4808	119.048	77.9919	103.507	87.9299	29.394	119.411	120.856	53.9153	29.7348	55.0559	25.6514	79.0607	80.5817	42.9	38.9946	47.4222	20.2258
33.6364	127.553	53.254	85.9082	55.6763	104.898	41.3734	60.8102	68.7192	15.2282	34.3718	14.6343	79.0774	68.5543	23.4677	97.9701	90.6294	84.9014	29.5888	17.7171	24.6624	37.906	68.2285	97.0695	128.336	42.509	81.7201	8.72585	86.5382	66.2651	16.0665	18.7911	56.1203	54.416	65.7492	46.8506	23.2545	45.4452	62.5	66.0471	39.3377	97.6427	19.2419	64.38	64.4909	89.0747	82.5094	94.185	29.7025	58.7525
41.2108	84.9614	100.999	92.3389	37.5621	71.2772	67.9215	17.8924	71.4105	44.5793	91.5336	48.6981	25.5699	20.5974	46.359	89.9229	97.2983	28.3275	87.3576	42.1348	83.0431	32.0613	79.7328	51.4547	78.1098	66.6113	40.141	67.7593	47.0546	42.0912	43.8818	77.7247	81.8136	104.088	74.583	93.217	75.7581	14.4917	109.499	111.381	46.1711	39.4419	40.6513	17.321	75.2437	82.1213	49.3209	42.0056	36.1384	7.89874
34.4982	156.933	46.6095	29.7792	37.8424	68.93	96.1731	86.0834	16.7082	58.8816	81.4781	64.1491	97.7986	64.2651	37.9133	45.1696	34.4793	99.3797	59.3708	59.3704	59.6832	41.8432	12.0856	123.429	105.262	13.8087	110.637	59.7102	62.9725	41.87	50.53	60.3196	12.5419	106.667	10.7017	40.5092	45.1783	67.781	51.2228	50.5571	27.2254	107.373	59.7408	87.6016	8.82401	37.1759	54.8592	114.122	42.7522	77.8671
78.9673	127.359	129.828	81.1877	56.8375	20.5254	133.409	83.3352	70.3041	101.392	145.727	107.312	77.0289	47.7731	89.2687	62.7908	83.8579	71.3008	132.006	99.5988	129.637	73.5997	81.7921	99.9829	21.3772	90.1377	97.0672	119.602	24.9923	46.9654	96.0108	126.643	96.7215	164.347	77.5177	122.843	117.052	79.1296	135.323	134.812	76.092	66.9775	98.5356	80.8737	79.6798	61.371	30.6475	85.2841	81.8063	74.5219
91.3271	37.1731	149.541	140.726	86.5055	104.619	90.5173	41.0391	120.371	86.4608	128.405	87.9283	24.9576	62.1952	95.0126	134.422	145.481	24.1763	131.204	84.026	126.237	82.3447	129.518	11.7352	90.0332	116.998	23.0689	109.403	82.5231	88.1728	89.1711	120.091	132.316	132.469	124.271	141.892	122.071	58.871	158.378	160.641	96.6541	24.4951	82.5358	37.872	125.124	127.754	88.7349	8.52886	85.2808	46.0891
74.1361	153.359	59.4919	116.107	96.4366	145.164	48.7965	95.7431	103.034	53.9857	7.03858	49.5651	114.542	109.696	63.7502	132.497	120.086	121.405	29.6973	56.3231	28.0415	79.2427	99.0533	127.171	169.738	74.2958	111.937	33.16	127.773	106.91	57.3376	27.7456	82.3017	22.5503	98.2301	57.9801	42.4354	83.8835	66.2831	70.977	78.5822	134.822	57.7495	99.6928	96.4092	124.058	123.358	127.804	71.0571	96.3058
13.2282	117.399	62.5104	73.5033	33.2983	82.6031	53.6015	46.472	53.6422	15.4124	57.6673	21.6803	62.7297	45.6994	8.63083	81.1164	78.565	67.1965	48.6095	14.8878	44.7536	14.7377	56.7395	84.7976	105.049	34.6163	70.3084	31.7137	63.3772	43.8836	7.9321	40.2249	50.7759	76.5803	52.8722	54.8638	36.3561	28.1655	71.3619	73.752	20.9156	78.8511	14.7918	49.2382	52.3311	72.1335	59.7574	78.9202	6.58963	41.3203
14.5871	135.467	46.3139	59.3139	34.7585	81.6823	66.3211	64.2164	41.6306	29.3377	57.1901	34.3489	79.4597	55.6526	9.72779	70.9382	64.17	83.121	40.5817	30.1256	38.4736	23.5534	41.7667	102.608	110.307	17.1142	88.3739	32.3598	66.7546	44.4997	21.2281	36.4313	32.8975	80.3542	38.8793	38.5049	25.6891	45.56	54.696	56.6149	15.3435	93.8015	30.7186	66.6988	37.7801	62.079	61.0192	95.8752	18.8861	58.0874
63.5531	61.8721	121.929	115.076	60.3282	86.8872	71.8383	15.0526	94.2975	60.2219	104.593	62.5355	3.75264	38.6263	67.2915	111.106	119.975	11.4628	104.878	57.7299	100.093	54.6256	102.849	28.4396	83.1787	89.2846	19.4863	83.6126	62.9795	63.5656	62.0752	94.1733	104.736	112.295	97.6767	114.244	94.9502	31.3035	130.705	132.901	69.0499	25.0712	56.2062	11.1721	98.3748	103.748	67.4734	19.5117	57.4919	18.2909
24.308	142.58	58.8016	37.0104	22.0599	57.8534	90.5541	72.5142	16.4134	52.2331	83.7304	58.1995	82.9888	48.4839	31.48	44.4702	42.1343	84.136	64.6533	52.0815	63.6502	29.3184	22.2033	109.06	91.5857	19.2374	96.8658	59.2781	48.4116	26.4869	43.8743	62.6372	27.7779	107.271	17.249	51.7927	49.5095	54.8575	64.6941	64.6635	16.412	91.7327	52.0709	73.6587	17.6551	35.5088	40.7736	99.1555	32.6352	63.7535
25.701	127.295	51.794	78.5773	47.883	96.993	47.5088	58.5025	60.9237	14.293	41.674	16.9855	76.1533	62.1971	15.431	90.0557	83.3775	81.4315	32.7879	16.3111	28.5627	30.6303	60.9522	95.8781	121.294	35.5188	80.7467	15.5459	79.068	58.4383	10.722	23.7512	49.9662	62.481	58.2316	44.7545	22.655	41.7262	61.0145	64.1473	31.2422	93.7274	17.6172	61.8085	57.0748	81.1375	74.7772	91.7961	22.5169	55.1956
59.4812	169.848	17.9171	80.6598	79.2014	122.567	76.3838	101.914	72.614	56.8687	38.4506	56.9005	119.454	100.54	51.2237	100.273	83.8613	124.446	15.2772	59.1983	20.4255	67.9471	65.4161	139.058	154.531	45.5864	123.798	36.3526	110.779	88.1274	53.9021	26.7288	46.8529	64.0694	66.2784	17.8237	21.1336	84.8591	25.1303	29.7308	59.6738	136.311	60.636	105.208	64.0861	92.8246	104.214	135.197	61.4552	98.2999
57.9178	145.115	97.8022	44.8652	37.5743	17.9888	122.375	85.3241	35.5488	85.4433	123.684	91.7591	87.0631	48.0482	67.8931	28.5287	47.7317	84.2905	105.792	84.3776	104.535	56.5623	46.5499	113.531	57.6361	60.0752	105.797	98.2169	26.0012	27.8	78.1161	102.974	63.1366	145.774	42.8616	91.4784	90.6081	73.4952	102.204	101.124	52.1693	85.7664	83.778	84.448	45.1453	25.3123	19.2577	100.18	63.8845	75.3135
[truncated: 23 more columns]
