# Supplementary material for: A novel user-centric happiness model for personalized tour recommendations
Source: PeerJ Comput Sci. 2025 Apr 22;11:e2837. doi: 10.7717/peerj-cs.2837 (PMC12192884; doi:10.7717/peerj-cs.2837)
Supplement: Supplemental Information 3 [file peerj-cs-11-2837-s003.zip › HM/pr01_10/pr07/HC/Time_Window.txt]

0	1000
397	571
110	249
301	449
209	306
223	383
286	425
106	207
426	574
147	321
296	398
247	409
77	205
370	504
269	380
402	546
81	241
370	486
237	348
455	604
244	357
385	484
146	261
175	303
191	299
120	269
435	561
311	463
442	571
129	271
256	399
60	191
291	438
418	529
472	622
161	312
466	624
462	584
92	188
259	426
477	585
217	369
423	556
210	351
330	500
461	578
141	267
282	448
299	416
335	426
176	311
257	379
425	534
99	234
360	535
363	510
186	320
253	379
428	565
275	451
414	564
402	511
337	486
359	476
338	461
375	476
324	445
147	242
234	386
244	397
282	453
324	473
465	592
