# Supplementary material for: A novel user-centric happiness model for personalized tour recommendations
Source: PeerJ Comput Sci. 2025 Apr 22;11:e2837. doi: 10.7717/peerj-cs.2837 (PMC12192884; doi:10.7717/peerj-cs.2837)
Supplement: Supplemental Information 3 [file peerj-cs-11-2837-s003.zip › HM/pr01_10/pr07/ICDM.txt]

0	0	0	0	0	0	0	0	0	0	0	0	0	0	0	0	0	0	0	0	0	0	0	0	0	0	0	0	0	0	0	0	0	0	0	0	0	0	0	0	0	0	0	0	0	0	0	0	0	0
0	0	0	0	0	0	0	0	0	0	0	0	0	0	0	0	0	0	0	0	0	0	0	0	0	0	0	0	0	0	0	0	0	0	0	0	0	0	0	0	0	0	0	0	0	0	0	0	0	0
0	0	0	0	0	0	0	0	0	0	0	0	0	0	0	0	0	0	0	0	0	0	0	0	0	0	0	0	0	0	0	0	0	0	0	0	0	0	0	0	0	0	0	0	0	0	0	0	0	0
0	0	0	0	0	0	0	0	0	0	0	0	0	0	0	0	0	0	0	0	0	0	0	0	0	0	0	0	0	0	0	0	0	0	0	0	0	0	0	0	0	0	0	0	0	0	0	0	0	0
0	0	0	0	0	0	0	0	0	0	0	0	0	0	0	0	0	0	0	0	0	0	0	0	0	0	0	0	0	0	0	0	0	0	0	0	0	0	0	0	0	0	0	0	0	0	0	0	0	0
0	0	0	0	0	0	0	0	0	0	0	0	0	0	0	0	0	0	0	0	0	0	0	0	0	0	0	0	0	0	0	0	0	0	0	0	0	0	0	0	0	0	0	0	0	0	0	0	0	0
0	0	0	0	0	0	0	0	0	0	0	0	0	0	0	0	0	0	0	0	0	0	0	0	0	0	0	0	0	0	0	0	0	0	0	0	0	0	0	0	0	0	0	0	0	0	0	0	0	0
0	0	0	0	0	0	0	0	0	0	0	0	0	0	0	0	0	0	0	0	0	0	0	0	0	0	0	0	0	0	0	0	0	0	0	0	0	0	0	0	0	0	0	0	0	0	0	0	0	0
0	0	0	0	0	0	0	0	0	0	0	0	0	0	0	0	0	0	0	0	0	0	0	0	0	0	0	0	0	0	0	0	0	0	0	0	0	0	0	0	0	0	0	0	0	0	0	0	0	0
0	0	0	0	0	0	0	0	0	0	0	0	0	0	0	0	0	0	0	0	0	0	0	0	0	0	0	0	0	0	0	0	0	0	0	0	0	0	0	0	0	0	0	0	0	0	0	0	0	0
0	0	0	0	0	0	0	0	0	0	0	0	0	0	0	0	0	0	0	0	0	0	0	0	0	0	0	0	0	0	0	0	0	0	0	0	0	0	0	0	0	0	0	0	0	0	0	0	0	0
0	0	0	0	0	0	0	0	0	0	0	0	0	0	0	0	0	0	0	0	0	0	0	0	0	0	0	0	0	0	0	0	0	0	0	0	0	0	0	0	0	0	0	0	0	0	0	0	0	0
0	0	0	0	0	0	0	0	0	0	0	0	0	0	0	0	0	0	0	0	0	0	0	0	0	0	0	0	0	0	0	0	0	0	0	0	0	0	0	0	0	0	0	0	0	0	0	0	0	0
0	0	0	0	0	0	0	0	0	0	0	0	0	0	0	0	0	0	0	0	0	0	0	0	0	0	0	0	0	0	0	0	0	0	0	0	0	0	0	0	0	0	0	0	0	0	0	0	0	0
0	0	0	0	0	0	0	0	0	0	0	0	0	0	0	0	0	0	0	0	0	0	0	0	0	0	0	0	0	0	0	0	0	0	0	0	0	0	0	0	0	0	0	0	0	0	0	0	0	0
0	0	0	0	0	0	0	0	0	0	0	0	0	0	0	0	0	0	0	0	0	0	0	0	0	0	0	0	0	0	0	0	0	0	0	0	0	0	0	0	0	0	0	0	0	0	0	0	0	0
0	0	0	0	0	0	0	0	0	0	0	0	0	0	0	0	0	0	0	0	0	0	0	0	0	0	0	0	0	0	0	0	0	0	0	0	0	0	0	0	0	0	0	0	0	0	0	0	0	0
0	0	0	0	0	0	0	0	0	0	0	0	0	0	0	0	0	0	0	0	0	0	0	0	0	0	0	0	0	0	0	0	0	0	0	0	0	0	0	0	0	0	0	0	0	0	0	0	0	0
0	0	0	0	0	0	0	0	0	0	0	0	0	0	0	0	0	0	0	0	0	0	0	0	0	0	0	0	0	0	0	0	0	0	0	0	0	0	0	0	0	0	0	0	0	0	0	0	0	0
0	0	0	0	0	0	0	0	0	0	0	0	0	0	0	0	0	0	0	0	0	0	0	0	0	0	0	0	0	0	0	0	0	0	0	0	0	0	0	0	0	0	0	0	0	0	0	0	0	0
0	0	0	0	0	0	0	0	0	0	0	0	0	0	0	0	0	0	0	0	0	0	0	0	0	0	0	0	0	0	0	0	0	0	0	0	0	0	0	0	0	0	0	0	0	0	0	0	0	0
0	0	0	0	0	0	0	0	0	0	0	0	0	0	0	0	0	0	0	0	0	0	0	0	0	0	0	0	0	0	0	0	0	0	0	0	0	0	0	0	0	0	0	0	0	0	0	0	0	0
0	0	0	0	0	0	0	0	0	0	0	0	0	0	0	0	0	0	0	0	0	0	0	0	0	0	0	0	0	0	0	0	0	0	0	0	0	0	0	0	0	0	0	0	0	0	0	0	0	0
0	0	0	0	0	0	0	0	0	0	0	0	0	0	0	0	0	0	0	0	0	0	0	0	0	0	0	0	0	0	0	0	0	0	0	0	0	0	0	0	0	0	0	0	0	0	0	0	0	0
0	0	0	0	0	0	0	0	0	0	0	0	0	0	0	0	0	0	0	0	0	0	0	0	0	0	0	0	0	0	0	0	0	0	0	0	0	0	0	0	0	0	0	0	0	0	0	0	0	0
0	0	0	0	0	0	0	0	0	0	0	0	0	0	0	0	0	0	0	0	0	0	0	0	0	0	0	0	0	0	0	0	0	0	0	0	0	0	0	0	0	0	0	0	0	0	0	0	0	0
0	0	0	0	0	0	0	0	0	0	0	0	0	0	0	0	0	0	0	0	0	0	0	0	0	0	0	0	0	0	0	0	0	0	0	0	0	0	0	0	0	0	0	0	0	0	0	0	0	0
0	0	0	0	0	0	0	0	0	0	0	0	0	0	0	0	0	0	0	0	0	0	0	0	0	0	0	0	0	0	0	0	0	0	0	0	0	0	0	0	0	0	0	0	0	0	0	0	0	0
0	0	0	0	0	0	0	0	0	0	0	0	0	0	0	0	0	0	0	0	0	0	0	0	0	0	0	0	0	0	0	0	0	0	0	0	0	0	0	0	0	0	0	0	0	0	0	0	0	0
0	0	0	0	0	0	0	0	0	0	0	0	0	0	0	0	0	0	0	0	0	0	0	0	0	0	0	0	0	0	0	0	0	0	0	0	0	0	0	0	0	0	0	0	0	0	0	0	0	0
0	0	0	0	0	0	0	0	0	0	0	0	0	0	0	0	0	0	0	0	0	0	0	0	0	0	0	0	0	0	0	0	0	0	0	0	0	0	0	0	0	0	0	0	0	0	0	0	0	0
0	0	0	0	0	0	0	0	0	0	0	0	0	0	0	0	0	0	0	0	0	0	0	0	0	0	0	0	0	0	0	0	0	0	0	0	0	0	0	0	0	0	0	0	0	0	0	0	0	0
0	0	0	0	0	0	0	0	0	0	0	0	0	0	0	0	0	0	0	0	0	0	0	0	0	0	0	0	0	0	0	0	0	0	0	0	0	0	0	0	0	0	0	0	0	0	0	0	0	0
0	0	0	0	0	0	0	0	0	0	0	0	0	0	0	0	0	0	0	0	0	0	0	0	0	0	0	0	0	0	0	0	0	0	0	0	0	0	0	0	0	0	0	0	0	0	0	0	0	0
0	0	0	0	0	0	0	0	0	0	0	0	0	0	0	0	0	0	0	0	0	0	0	0	0	0	0	0	0	0	0	0	0	0	0	0	0	0	0	0	0	0	0	0	0	0	0	0	0	0
0	0	0	0	0	0	0	0	0	0	0	0	0	0	0	0	0	0	0	0	0	0	0	0	0	0	0	0	0	0	0	0	0	0	0	0	0	0	0	0	0	0	0	0	0	0	0	0	0	0
0	0	0	0	0	0	0	0	0	0	0	0	0	0	0	0	0	0	0	0	0	0	0	0	0	0	0	0	0	0	0	0	0	0	0	0	0	0	0	0	0	0	0	0	0	0	0	0	0	0
0	0	0	0	0	0	0	0	0	0	0	0	0	0	0	0	0	0	0	0	0	0	0	0	0	0	0	0	0	0	0	0	0	0	0	0	0	0	0	0	0	0	0	0	0	0	0	0	0	0
0	0	0	0	0	0	0	0	0	0	0	0	0	0	0	0	0	0	0	0	0	0	0	0	0	0	0	0	0	0	0	0	0	0	0	0	0	0	0	0	0	0	0	0	0	0	0	0	0	0
0	0	0	0	0	0	0	0	0	0	0	0	0	0	0	0	0	0	0	0	0	0	0	0	0	0	0	0	0	0	0	0	0	0	0	0	0	0	0	0	0	0	0	0	0	0	0	0	0	0
0	0	0	0	0	0	0	0	0	0	0	0	0	0	0	0	0	0	0	0	0	0	0	0	0	0	0	0	0	0	0	0	0	0	0	0	0	0	0	0	0	0	0	0	0	0	0	0	0	0
0	0	0	0	0	0	0	0	0	0	0	0	0	0	0	0	0	0	0	0	0	0	0	0	0	0	0	0	0	0	0	0	0	0	0	0	0	0	0	0	0	0	0	0	0	0	0	0	0	0
0	0	0	0	0	0	0	0	0	0	0	0	0	0	0	0	0	0	0	0	0	0	0	0	0	0	0	0	0	0	0	0	0	0	0	0	0	0	0	0	0	0	0	0	0	0	0	0	0	0
0	0	0	0	0	0	0	0	0	0	0	0	0	0	0	0	0	0	0	0	0	0	0	0	0	0	0	0	0	0	0	0	0	0	0	0	0	0	0	0	0	0	0	0	0	0	0	0	0	0
0	0	0	0	0	0	0	0	0	0	0	0	0	0	0	0	0	0	0	0	0	0	0	0	0	0	0	0	0	0	0	0	0	0	0	0	0	0	0	0	0	0	0	0	0	0	0	0	0	0
0	0	0	0	0	0	0	0	0	0	0	0	0	0	0	0	0	0	0	0	0	0	0	0	0	0	0	0	0	0	0	0	0	0	0	0	0	0	0	0	0	0	0	0	0	0	0	0	0	0
0	0	0	0	0	0	0	0	0	0	0	0	0	0	0	0	0	0	0	0	0	0	0	0	0	0	0	0	0	0	0	0	0	0	0	0	0	0	0	0	0	0	0	0	0	0	0	0	0	0
0	0	0	0	0	0	0	0	0	0	0	0	0	0	0	0	0	0	0	0	0	0	0	0	0	0	0	0	0	0	0	0	0	0	0	0	0	0	0	0	0	0	0	0	0	0	0	0	0	0
0	0	0	0	0	0	0	0	0	0	0	0	0	0	0	0	0	0	0	0	0	0	0	0	0	0	0	0	0	0	0	0	0	0	0	0	0	0	0	0	0	0	0	0	0	0	0	0	0	0
0	0	0	0	0	0	0	0	0	0	0	0	0	0	0	0	0	0	0	0	0	0	0	0	0	0	0	0	0	0	0	0	0	0	0	0	0	0	0	0	0	0	0	0	0	0	0	0	0	0
0	0	0	0	0	0	0	0	0	0	0	0	0	0	0	0	0	0	0	0	0	0	0	0	0	0	0	0	0	0	0	0	0	0	0	0	0	0	0	0	0	0	0	0	0	0	0	0	0	0
0	0	0	0	0	0	0	0	0	0	0	0	0	0	0	0	0	0	0	0	0	0	0	0	0	0	0	0	0	0	0	0	0	0	0	0	0	0	0	0	0	0	0	0	0	0	0	0	0	0
0	0	0	0	0	0	0	0	0	0	0	0	0	0	0	0	0	0	0	0	0	0	0	0	0	0	0	0	0	0	0	0	0	0	0	0	0	0	0	0	0	0	0	0	0	0	0	0	0	0
0	0	0	0	0	0	0	0	0	0	0	0	0	0	0	0	0	0	0	0	0	0	0	0	0	0	0	0	0	0	0	0	0	0	0	0	0	0	0	0	0	0	0	0	0	0	0	0	0	0
0	0	0	0	0	0	0	0	0	0	0	0	0	0	0	0	0	0	0	0	0	0	0	0	0	0	0	0	0	0	0	0	0	0	0	0	0	0	0	0	0	0	0	0	0	0	0	0	0	0
0	0	0	0	0	0	0	0	0	0	0	0	0	0	0	0	0	0	0	0	0	0	0	0	0	0	0	0	0	0	0	0	0	0	0	0	0	0	0	0	0	0	0	0	0	0	0	0	0	0
0	0	0	0	0	0	0	0	0	0	0	0	0	0	0	0	0	0	0	0	0	0	0	0	0	0	0	0	0	0	0	0	0	0	0	0	0	0	0	0	0	0	0	0	0	0	0	0	0	0
0	0	0	0	0	0	0	0	0	0	0	0	0	0	0	0	0	0	0	0	0	0	0	0	0	0	0	0	0	0	0	0	0	0	0	0	0	0	0	0	0	0	0	0	0	0	0	0	0	0
0	0	0	0	0	0	0	0	0	0	0	0	0	0	0	0	0	0	0	0	0	0	0	0	0	0	0	0	0	0	0	0	0	0	0	0	0	0	0	0	0	0	0	0	0	0	0	0	0	0
0	0	0	0	0	0	0	0	0	0	0	0	0	0	0	0	0	0	0	0	0	0	0	0	0	0	0	0	0	0	0	0	0	0	0	0	0	0	0	0	0	0	0	0	0	0	0	0	0	0
0	0	0	0	0	0	0	0	0	0	0	0	0	0	0	0	0	0	0	0	0	0	0	0	0	0	0	0	0	0	0	9	0	0	0	0	0	0	0	0	0	0	0	0	0	0	0	0	0	0
0	0	0	0	0	0	0	0	0	0	0	0	0	0	0	0	0	0	0	0	0	0	0	0	0	0	0	0	0	0	0	9	0	0	0	0	0	0	0	0	0	0	0	0	0	0	0	0	0	0
0	0	0	0	0	0	0	0	0	0	0	0	0	0	0	0	0	0	0	0	0	0	0	0	0	0	0	0	0	0	0	9	0	0	0	0	0	0	0	0	0	0	0	0	0	0	0	0	0	0
0	0	0	0	0	0	0	0	0	0	0	0	0	0	0	0	0	0	0	0	0	0	0	0	0	0	0	0	0	0	0	9	0	0	0	0	0	0	0	0	0	0	0	0	0	0	0	0	0	0
0	0	0	0	0	0	0	0	0	0	0	0	0	0	0	0	0	0	0	0	0	0	0	0	0	0	0	0	0	0	0	9	0	0	0	0	0	0	0	0	0	0	0	0	0	0	0	0	0	0
0	0	0	0	0	0	0	0	0	0	0	0	0	0	0	0	0	0	0	0	0	0	0	0	0	0	0	0	0	0	0	9	0	0	0	0	0	0	0	0	0	0	0	0	0	0	0	0	0	0
0	0	0	0	0	0	0	0	0	0	0	0	0	0	0	0	0	0	0	0	0	0	0	0	0	0	0	0	0	0	0	9	0	0	0	0	0	0	0	0	0	0	0	0	0	0	0	0	0	0
0	0	0	0	0	0	0	0	0	0	0	0	0	0	0	0	0	0	0	0	0	0	0	0	0	0	0	0	0	0	0	9	0	0	0	0	0	0	0	0	0	0	0	0	0	0	0	0	0	0
0	0	0	0	0	0	0	0	0	0	0	0	0	0	0	0	0	0	0	0	0	0	0	0	0	0	0	0	0	0	0	9	0	0	0	0	0	0	0	0	0	0	0	0	0	0	0	0	0	0
0	0	0	0	0	0	0	0	0	0	0	0	0	0	0	0	0	0	0	0	0	0	0	0	0	0	0	0	0	0	0	9	0	0	0	0	0	0	0	0	0	0	0	0	0	0	0	0	0	0
0	0	0	0	0	0	0	0	0	0	0	0	0	0	0	0	0	0	0	0	0	0	0	0	0	0	0	0	0	0	0	9	0	0	0	0	0	0	0	0	0	0	0	0	0	0	0	0	0	0
0	0	0	0	0	0	0	0	0	0	0	0	0	0	0	0	0	0	0	0	0	0	0	0	0	0	0	0	0	0	0	9	0	0	0	0	0	0	0	0	0	0	0	0	0	0	0	0	0	0
0	0	0	0	0	0	0	0	0	0	0	0	0	0	0	0	0	0	0	0	0	0	0	0	0	0	0	0	0	0	0	9	0	0	0	0	0	0	0	0	0	0	0	0	0	0	0	0	0	0
0	0	0	0	0	0	0	0	0	0	0	0	0	0	0	0	0	0	0	0	0	0	0	0	0	0	0	0	0	0	0	9	0	0	0	0	0	0	0	0	0	0	0	0	0	0	0	0	0	0
0	0	0	0	0	0	0	0	0	0	0	0	0	0	0	0	0	0	0	0	0	0	0	0	0	0	0	0	0	0	0	9	0	0	0	0	0	0	0	0	0	0	0	0	0	0	0	0	0	0
0	0	0	0	0	0	0	0	0	0	0	0	0	0	0	0	0	0	0	0	0	0	0	0	0	0	0	0	0	0	0	9	0	0	0	0	0	0	0	0	0	0	0	0	0	0	0	0	0	0
0	0	0	0	0	0	0	0	0	0	0	0	0	0	0	0	0	0	0	0	0	0	0	0	0	0	0	0	0	0	0	9	0	0	0	0	0	0	0	0	0	0	0	0	0	0	0	0	0	0
0	0	0	0	0	0	0	0	0	0	0	0	25	0	0	0	0	0	0	0	0	0	0	0	0	0	0	0	0	0	0	9	0	0	0	0	0	0	0	0	0	0	0	0	0	0	0	0	0	0
0	0	0	0	0	0	0	0	0	0	0	0	25	0	0	0	0	0	0	0	0	0	0	0	0	0	0	0	0	0	0	9	0	0	0	0	0	0	0	0	0	0	0	0	0	0	0	0	0	0
0	0	0	0	0	0	0	0	0	0	0	0	25	0	0	0	0	0	0	0	0	0	0	0	0	0	0	0	0	0	0	9	0	0	0	0	0	0	0	0	0	0	0	0	0	0	0	0	0	0
0	0	0	0	0	0	0	0	0	0	0	0	25	0	0	0	0	0	0	0	0	0	0	0	0	0	0	0	0	0	0	9	0	0	0	0	0	0	0	0	0	0	0	0	0	0	0	0	0	0
0	0	0	0	0	0	0	0	0	0	0	0	25	0	0	0	10	0	0	0	0	0	0	0	0	0	0	0	0	0	0	9	0	0	0	0	0	0	0	0	0	0	0	0	0	0	0	0	0	0
0	0	0	0	0	0	0	0	0	0	0	0	25	0	0	0	10	0	0	0	0	0	0	0	0	0	0	0	0	0	0	9	0	0	0	0	0	0	0	0	0	0	0	0	0	0	0	0	0	0
0	0	0	0	0	0	0	0	0	0	0	0	25	0	0	0	10	0	0	0	0	0	0	0	0	0	0	0	0	0	0	9	0	0	0	0	0	0	0	0	0	0	0	0	0	0	0	0	0	0
0	0	0	0	0	0	0	0	0	0	0	0	25	0	0	0	10	0	0	0	0	0	0	0	0	0	0	0	0	0	0	9	0	0	0	0	0	0	0	0	0	0	0	0	0	0	0	0	0	0
0	0	0	0	0	0	0	0	0	0	0	0	25	0	0	0	10	0	0	0	0	0	0	0	0	0	0	0	0	0	0	9	0	0	0	0	0	0	0	0	0	0	0	0	0	0	0	0	0	0
0	0	0	0	0	0	0	0	0	0	0	0	25	0	0	0	10	0	0	0	0	0	0	0	0	0	0	0	0	0	0	9	0	0	0	0	0	0	0	0	0	0	0	0	0	0	0	0	0	0
0	0	0	0	0	0	0	0	0	0	0	0	25	0	0	0	10	0	0	0	0	0	0	0	0	0	0	0	0	0	0	9	0	0	0	0	0	0	0	0	0	0	0	0	0	0	0	0	0	0
0	0	0	0	0	0	0	0	0	0	0	0	25	0	0	0	10	0	0	0	0	0	0	0	0	0	0	0	0	0	0	9	0	0	0	0	0	0	0	0	0	0	0	0	0	0	0	0	0	0
0	0	0	0	0	0	0	0	0	0	0	0	25	0	0	0	10	0	0	0	0	0	0	0	0	0	0	0	0	0	0	9	0	0	0	0	0	0	0	0	0	0	0	0	0	0	0	0	0	0
0	0	0	0	0	0	0	0	0	0	0	0	25	0	0	0	10	0	0	0	0	0	0	0	0	0	0	0	0	0	0	9	0	0	0	0	0	0	0	0	0	0	0	0	0	0	0	0	0	0
0	0	0	0	0	0	0	0	0	0	0	0	25	0	0	0	10	0	0	0	0	0	0	0	0	0	0	0	0	0	0	9	0	0	0	0	0	0	0	0	0	0	0	0	0	0	0	0	0	0
0	0	0	0	0	0	0	0	0	0	0	0	25	0	0	0	10	0	0	0	0	0	0	0	0	0	0	0	0	0	0	9	0	0	0	0	0	0	23	0	0	0	0	0	0	0	0	0	0	0
0	0	0	0	0	0	0	0	0	0	0	0	25	0	0	0	10	0	0	0	0	0	0	0	0	0	0	0	0	0	0	9	0	0	0	0	0	0	23	0	0	0	0	0	0	0	0	0	0	0
0	0	0	0	0	0	0	0	0	0	0	0	25	0	0	0	10	0	0	0	0	0	0	0	0	0	0	0	0	0	0	9	0	0	0	0	0	0	23	0	0	0	0	0	0	0	0	0	0	0
0	0	0	0	0	0	0	0	0	0	0	0	25	0	0	0	10	0	0	0	0	0	0	0	0	0	0	0	0	0	0	9	0	0	0	0	0	0	23	0	0	0	0	0	0	0	0	0	0	0
0	0	0	0	0	0	0	0	0	0	0	0	25	0	0	0	10	0	0	0	0	0	0	0	0	0	0	0	0	0	0	9	0	0	0	0	0	0	23	0	0	0	0	0	0	0	0	0	0	0
0	0	0	0	0	0	0	0	0	0	0	0	25	0	0	0	10	0	0	0	0	0	0	0	0	0	0	0	0	0	0	9	0	0	0	0	0	0	23	0	0	0	0	0	0	0	0	0	0	0
0	0	0	0	0	0	0	0	0	0	0	0	25	0	0	0	10	0	0	0	0	0	0	0	0	0	0	0	0	0	0	9	0	0	0	0	0	0	23	0	0	0	0	0	0	0	0	0	0	0
0	0	0	0	0	0	0	0	0	0	0	0	25	0	0	0	10	0	0	0	0	0	0	0	0	0	0	0	0	0	0	9	0	0	0	0	0	0	23	0	0	0	0	0	0	0	0	0	0	0
0	0	0	0	0	0	0	0	0	0	0	0	25	0	0	0	10	0	0	0	0	0	0	0	0	0	0	0	0	0	0	9	0	0	0	0	0	0	23	0	0	0	0	0	0	0	0	0	0	0
0	0	0	0	0	0	0	0	0	0	0	0	25	0	0	0	10	0	0	0	0	0	0	0	0	0	0	0	0	0	0	9	0	0	0	0	0	0	23	0	0	0	0	0	0	0	0	0	0	0
0	0	0	0	0	0	0	0	0	0	0	0	25	0	0	0	10	0	0	0	0	0	0	0	0	0	0	0	0	0	0	9	0	0	0	0	0	0	23	0	0	0	0	0	0	0	0	0	0	0
0	0	0	0	0	0	0	0	0	0	0	0	25	0	0	0	10	0	0	0	0	0	0	0	0	0	0	0	0	0	0	9	0	0	0	0	0	0	23	0	0	0	0	0	0	0	0	0	0	0
0	0	0	0	0	0	0	0	0	0	0	0	25	0	0	0	10	0	0	0	0	0	0	0	0	0	0	0	0	0	0	9	0	0	0	0	0	0	23	0	0	0	0	0	0	0	0	0	0	0
0	0	0	0	0	0	0	0	0	0	0	0	25	0	0	0	10	0	0	0	0	0	0	0	0	0	0	0	0	0	0	9	0	0	0	0	0	0	23	0	0	0	0	0	0	0	0	0	0	0
0	0	0	0	0	0	0	15	0	0	0	0	25	0	0	0	10	0	0	0	0	0	0	0	0	0	0	0	0	0	0	9	0	0	0	0	0	0	23	0	0	0	0	0	0	0	0	0	0	0
0	0	0	0	0	0	0	15	0	0	0	0	25	0	0	0	10	0	0	0	0	0	0	0	0	0	0	0	0	0	0	9	0	0	0	0	0	0	23	0	0	0	0	0	0	0	0	0	0	0
0	0	0	0	0	0	0	15	0	0	0	0	25	0	0	0	10	0	0	0	0	0	0	0	0	0	0	0	0	0	0	9	0	0	0	0	0	0	23	0	0	0	0	0	0	0	0	0	0	0
0	0	0	0	0	0	0	15	0	0	0	0	25	0	0	0	10	0	0	0	0	0	0	0	0	0	0	0	0	0	0	9	0	0	0	0	0	0	23	0	0	0	0	0	0	0	0	0	0	0
0	0	6	0	0	0	0	15	0	0	0	0	25	0	0	0	10	0	0	0	0	0	0	0	0	0	0	0	0	0	0	9	0	0	0	0	0	0	23	0	0	0	0	0	0	0	0	0	0	0
0	0	6	0	0	0	0	15	0	0	0	0	25	0	0	0	10	0	0	0	0	0	0	0	0	0	0	0	0	0	0	9	0	0	0	0	0	0	23	0	0	0	0	0	0	0	0	0	0	0
0	0	6	0	0	0	0	15	0	0	0	0	25	0	0	0	10	0	0	0	0	0	0	0	0	0	0	0	0	0	0	9	0	0	0	0	0	0	23	0	0	0	0	0	0	0	0	0	0	0
0	0	6	0	0	0	0	15	0	0	0	0	25	0	0	0	10	0	0	0	0	0	0	0	0	0	0	0	0	0	0	9	0	0	0	0	0	0	23	0	0	0	0	0	0	0	0	0	0	0
0	0	6	0	0	0	0	15	0	0	0	0	25	0	0	0	10	0	0	0	0	0	0	0	0	0	0	0	0	0	0	9	0	0	0	0	0	0	23	0	0	0	0	0	0	0	0	0	0	0
0	0	6	0	0	0	0	15	0	0	0	0	25	0	0	0	10	0	0	0	0	0	0	0	0	0	0	0	0	0	0	9	0	0	0	0	0	0	23	0	0	0	0	0	0	0	0	0	0	0
0	0	6	0	0	0	0	15	0	0	0	0	25	0	0	0	10	0	0	0	0	0	0	0	0	0	0	0	0	0	0	9	0	0	0	0	0	0	23	0	0	0	0	0	0	0	0	0	0	0
0	0	6	0	0	0	0	15	0	0	0	0	25	0	0	0	10	0	0	0	0	0	0	0	0	0	0	0	0	0	0	9	0	0	0	0	0	0	23	0	0	0	0	0	0	0	0	0	0	0
0	0	6	0	0	0	0	15	0	0	0	0	25	0	0	0	10	0	0	0	0	0	0	0	0	0	0	0	0	0	0	9	0	0	0	0	0	0	23	0	0	0	0	0	0	0	0	0	0	0
0	0	6	0	0	0	0	15	0	0	0	0	25	0	0	0	10	0	0	0	0	0	0	0	0	0	0	0	0	0	0	9	0	0	0	0	0	0	23	0	0	0	0	0	0	0	0	0	0	0
0	0	6	0	0	0	0	15	0	0	0	0	25	0	0	0	10	0	0	0	0	0	0	0	0	10	0	0	0	0	0	9	0	0	0	0	0	0	23	0	0	0	0	0	0	0	0	0	0	0
0	0	6	0	0	0	0	15	0	0	0	0	25	0	0	0	10	0	0	0	0	0	0	0	0	10	0	0	0	0	0	9	0	0	0	0	0	0	23	0	0	0	0	0	0	0	0	0	0	0
0	0	6	0	0	0	0	15	0	0	0	0	25	0	0	0	10	0	0	0	0	0	0	0	0	10	0	0	0	0	0	9	0	0	0	0	0	0	23	0	0	0	0	0	0	0	0	0	0	0
0	0	6	0	0	0	0	15	0	0	0	0	25	0	0	0	10	0	0	0	0	0	0	0	0	10	0	0	0	0	0	9	0	0	0	0	0	0	23	0	0	0	0	0	0	0	0	0	0	0
0	0	6	0	0	0	0	15	0	0	0	0	25	0	0	0	10	0	0	0	0	0	0	0	0	10	0	0	0	0	0	9	0	0	0	0	0	0	23	0	0	0	0	0	0	0	0	0	0	0
0	0	6	0	0	0	0	15	0	0	0	0	25	0	0	0	10	0	0	0	0	0	0	0	0	10	0	0	0	0	0	9	0	0	0	0	0	0	23	0	0	0	0	0	0	0	0	0	0	0
0	0	6	0	0	0	0	15	0	0	0	0	25	0	0	0	10	0	0	0	0	0	0	0	0	10	0	0	0	0	0	9	0	0	0	0	0	0	23	0	0	0	0	0	0	0	0	0	0	0
0	0	6	0	0	0	0	15	0	0	0	0	25	0	0	0	10	0	0	0	0	0	0	0	0	10	0	0	0	0	0	9	0	0	0	0	0	0	23	0	0	0	0	0	0	0	0	0	0	0
0	0	6	0	0	0	0	15	0	0	0	0	25	0	0	0	10	0	0	0	0	0	0	0	0	10	0	0	0	0	0	9	0	0	0	0	0	0	23	0	0	0	0	0	0	0	0	0	0	0
0	0	6	0	0	0	0	15	0	0	0	0	25	0	0	0	10	0	0	0	0	0	0	0	0	10	0	0	0	22	0	9	0	0	0	0	0	0	23	0	0	0	0	0	0	0	0	0	0	0
0	0	6	0	0	0	0	15	0	0	0	0	25	0	0	0	10	0	0	0	0	0	0	0	0	10	0	0	0	22	0	9	0	0	0	0	0	0	23	0	0	0	0	0	0	0	0	0	0	0
0	0	6	0	0	0	0	15	0	0	0	0	25	0	0	0	10	0	0	0	0	0	0	0	0	10	0	0	0	22	0	9	0	0	0	0	0	0	23	0	0	0	0	0	0	0	0	0	0	0
0	0	6	0	0	0	0	15	0	0	0	0	25	0	0	0	10	0	0	0	0	0	0	0	0	10	0	0	0	22	0	9	0	0	0	0	0	0	23	0	0	0	0	0	0	0	0	0	0	0
0	0	6	0	0	0	0	15	0	0	0	0	25	0	0	0	10	0	0	0	0	0	0	0	0	10	0	0	0	22	0	9	0	0	0	0	0	0	23	0	0	0	0	0	0	0	0	0	0	0
0	0	6	0	0	0	0	15	0	0	0	0	25	0	0	0	10	0	0	0	0	0	0	0	0	10	0	0	0	22	0	9	0	0	0	0	0	0	23	0	0	0	0	0	0	0	0	0	0	0
0	0	6	0	0	0	0	15	0	0	0	0	25	0	0	0	10	0	0	0	0	0	0	0	0	10	0	0	0	22	0	9	0	0	0	0	0	0	23	0	0	0	0	0	0	0	0	0	0	0
0	0	6	0	0	0	0	15	0	0	0	0	25	0	0	0	10	0	0	0	0	0	0	0	0	10	0	0	0	22	0	9	0	0	0	0	0	0	23	0	0	0	0	0	0	0	0	0	0	0
0	0	6	0	0	0	0	15	0	0	0	0	25	0	0	0	10	0	0	0	0	0	0	0	0	10	0	0	0	22	0	9	0	0	0	0	0	0	23	0	0	0	0	0	0	0	0	0	0	0
0	0	6	0	0	0	0	15	0	0	0	0	25	0	0	0	10	0	0	0	0	0	0	0	0	10	0	0	0	22	0	9	0	0	0	0	0	0	23	0	0	0	0	0	0	0	0	0	0	0
0	0	6	0	0	0	0	15	0	0	0	0	25	0	0	0	10	0	0	0	0	0	0	0	0	10	0	0	0	22	0	9	0	0	0	0	0	0	23	0	0	0	0	0	0	0	0	0	0	0
0	0	6	0	0	0	0	15	0	0	0	0	25	0	0	0	10	0	0	0	0	0	0	0	0	10	0	0	0	22	0	9	0	0	0	0	0	0	23	0	0	0	0	0	0	0	0	0	0	0
0	0	6	0	0	0	0	15	0	0	0	0	25	0	0	0	10	0	0	0	0	0	0	0	0	10	0	0	0	22	0	9	0	0	0	0	0	0	23	0	0	0	0	0	0	0	3	0	0	0
0	0	6	0	0	0	0	15	0	0	0	0	25	0	0	0	10	0	0	0	0	0	0	0	0	10	0	0	0	22	0	9	0	0	0	0	0	0	23	0	0	0	0	0	0	0	3	0	0	0
0	0	6	0	0	0	0	15	0	0	0	0	25	0	0	0	10	0	0	0	0	0	0	0	0	10	0	0	0	22	0	9	0	0	0	0	0	0	23	0	0	0	0	0	0	0	3	0	0	0
0	0	6	0	0	0	0	15	0	0	0	0	25	0	0	0	10	0	0	0	0	0	0	0	0	10	0	0	0	22	0	9	0	0	0	0	0	0	23	0	0	0	0	0	0	0	3	0	0	0
0	0	6	0	0	0	0	15	0	0	0	0	25	0	0	0	10	0	0	0	0	0	0	0	0	10	0	0	0	22	0	9	0	0	0	0	0	0	23	0	0	0	0	0	0	0	3	0	0	0
0	0	6	0	0	0	0	15	0	0	0	0	25	0	0	0	10	0	0	0	0	0	15	0	0	10	0	0	0	22	0	9	0	0	0	0	0	0	23	0	0	0	0	0	0	0	3	0	0	0
0	0	6	0	0	0	0	15	0	13	0	0	25	0	0	0	10	0	0	0	0	0	15	0	0	10	0	0	0	22	0	9	0	0	0	0	0	0	23	0	0	0	0	0	0	0	3	0	0	0
0	0	6	0	0	0	0	15	0	13	0	0	25	0	0	0	10	0	0	0	0	0	15	0	0	10	0	0	0	22	0	9	0	0	0	0	0	0	23	0	0	0	0	0	0	0	3	0	0	0
0	0	6	0	0	0	0	15	0	13	0	0	25	0	0	0	10	0	0	0	0	0	15	0	0	10	0	0	0	22	0	9	0	0	0	0	0	0	23	0	0	0	0	0	0	0	3	0	0	0
0	0	6	0	0	0	0	15	0	13	0	0	25	0	0	0	10	0	0	0	0	0	15	0	0	10	0	0	0	22	0	9	0	0	0	0	0	0	23	0	0	0	0	0	0	0	3	0	0	0
0	0	6	0	0	0	0	15	0	13	0	0	25	0	0	0	10	0	0	0	0	0	15	0	0	10	0	0	0	22	0	9	0	0	0	0	0	0	23	0	0	0	0	0	0	0	3	0	0	0
0	0	6	0	0	0	0	15	0	13	0	0	25	0	0	0	10	0	0	0	0	0	15	0	0	10	0	0	0	22	0	9	0	0	0	0	0	0	23	0	0	0	0	0	0	0	3	0	0	0
0	0	6	0	0	0	0	15	0	13	0	0	25	0	0	0	10	0	0	0	0	0	15	0	0	10	0	0	0	22	0	9	0	0	0	0	0	0	23	0	0	0	0	0	0	0	3	0	0	0
0	0	6	0	0	0	0	15	0	13	0	0	25	0	0	0	10	0	0	0	0	0	15	0	0	10	0	0	0	22	0	9	0	0	0	0	0	0	23	0	0	0	0	0	0	0	3	0	0	0
0	0	6	0	0	0	0	15	0	13	0	0	25	0	0	0	10	0	0	0	0	0	15	0	0	10	0	0	0	22	0	9	0	0	0	0	0	0	23	0	0	0	0	0	0	0	3	0	0	0
0	0	6	0	0	0	0	15	0	13	0	0	25	0	0	0	10	0	0	0	0	0	15	0	0	10	0	0	0	22	0	9	0	0	0	0	0	0	23	0	0	0	0	0	0	0	3	0	0	0
0	0	6	0	0	0	0	15	0	13	0	0	25	0	0	0	10	0	0	0	0	0	15	0	0	10	0	0	0	22	0	9	0	0	0	0	0	0	23	0	0	0	0	0	0	0	3	0	0	0
0	0	6	0	0	0	0	15	0	13	0	0	25	0	0	0	10	0	0	0	0	0	15	0	0	10	0	0	0	22	0	9	0	0	0	0	0	0	23	0	0	0	0	0	0	0	3	0	0	0
0	0	6	0	0	0	0	15	0	13	0	0	25	0	0	0	10	0	0	0	0	0	15	0	0	10	0	0	0	22	0	9	0	0	0	0	0	0	23	0	0	0	0	0	0	0	3	0	0	0
0	0	6	0	0	0	0	15	0	13	0	0	25	0	0	0	10	0	0	0	0	0	15	0	0	10	0	0	0	22	0	9	0	0	0	0	0	0	23	0	0	0	0	0	0	0	3	0	0	0
0	0	6	0	0	0	0	15	0	13	0	0	25	0	0	0	10	0	0	0	0	0	15	0	0	10	0	0	0	22	0	9	0	0	0	21	0	0	23	0	0	0	0	0	0	0	3	0	0	0
0	0	6	0	0	0	0	15	0	13	0	0	25	0	0	0	10	0	0	0	0	0	15	0	0	10	0	0	0	22	0	9	0	0	0	21	0	0	23	0	0	0	0	0	0	0	3	0	0	0
0	0	6	0	0	0	0	15	0	13	0	0	25	0	0	0	10	0	0	0	0	0	15	0	0	10	0	0	0	22	0	9	0	0	0	21	0	0	23	0	0	0	0	0	0	0	3	0	0	0
0	0	6	0	0	0	0	15	0	13	0	0	25	0	0	0	10	0	0	0	0	0	15	0	0	10	0	0	0	22	0	9	0	0	0	21	0	0	23	0	0	0	0	0	0	0	3	0	0	0
0	0	6	0	0	0	0	15	0	13	0	0	25	0	0	0	10	0	0	0	0	0	15	0	0	10	0	0	0	22	0	9	0	0	0	21	0	0	23	0	0	0	0	0	0	0	3	0	0	0
0	0	6	0	0	0	0	15	0	13	0	0	25	0	0	0	10	0	0	0	0	0	15	0	0	10	0	0	0	22	0	9	0	0	0	21	0	0	23	0	0	0	0	0	0	0	3	0	0	0
0	0	6	0	0	0	0	15	0	13	0	0	25	0	0	0	10	0	0	0	0	0	15	0	0	10	0	0	0	22	0	9	0	0	0	21	0	0	23	0	0	0	0	0	0	0	3	0	0	0
0	0	6	0	0	0	0	15	0	13	0	0	25	0	0	0	10	0	0	0	0	0	15	0	0	10	0	0	0	22	0	9	0	0	0	21	0	0	23	0	0	0	0	0	0	0	3	0	0	0
0	0	6	0	0	0	0	15	0	13	0	0	25	0	0	0	10	0	0	0	0	0	15	0	0	10	0	0	0	22	0	9	0	0	0	21	0	0	23	0	0	0	0	0	0	0	3	0	0	0
0	0	6	0	0	0	0	15	0	13	0	0	25	0	0	0	10	0	0	0	0	0	15	0	0	10	0	0	0	22	0	9	0	0	0	21	0	0	23	0	0	0	0	0	0	0	3	0	0	0
0	0	6	0	0	0	0	15	0	13	0	0	25	0	0	0	10	0	0	0	0	0	15	0	0	10	0	0	0	22	0	9	0	0	0	21	0	0	23	0	0	0	0	0	0	0	3	0	0	0
0	0	6	0	0	0	0	15	0	13	0	0	25	0	0	0	10	0	0	0	0	0	15	0	0	10	0	0	0	22	0	9	0	0	0	21	0	0	23	0	0	0	0	0	0	0	3	0	0	0
0	0	6	0	0	0	0	15	0	13	0	0	25	0	0	0	10	0	0	0	0	0	15	0	0	10	0	0	0	22	0	9	0	0	0	21	0	0	23	0	0	0	0	0	0	0	3	0	0	0
0	0	6	0	0	0	0	15	0	13	0	0	25	0	0	0	10	0	0	0	0	0	15	0	0	10	0	0	0	22	0	9	0	0	0	21	0	0	23	0	0	0	0	0	0	0	3	0	0	0
0	0	6	0	0	0	0	15	0	13	0	0	25	0	0	0	10	0	0	0	0	0	15	7	0	10	0	0	0	22	0	9	0	0	0	21	0	0	23	0	0	0	0	0	0	0	3	0	0	0
0	0	6	0	0	0	0	15	0	13	0	0	25	0	0	0	10	0	0	0	0	0	15	7	0	10	0	0	0	22	0	9	0	0	0	21	0	0	23	0	0	0	0	0	0	0	3	0	0	0
0	0	6	0	0	0	0	15	0	13	0	0	25	0	0	0	10	0	0	0	0	0	15	7	0	10	0	0	0	22	0	9	0	0	0	21	0	0	23	0	0	0	0	0	0	0	3	0	0	0
0	0	6	0	0	0	0	15	0	13	0	0	25	0	0	0	10	0	0	0	0	0	15	7	0	10	0	0	0	22	0	9	0	0	0	21	0	0	23	0	0	0	0	0	0	0	3	0	0	0
0	0	6	0	0	0	0	15	0	13	0	0	25	0	0	0	10	0	0	0	0	0	15	7	0	10	0	0	0	22	0	9	0	0	0	21	0	0	23	0	0	0	0	0	0	0	3	0	0	0
0	0	6	0	0	0	0	15	0	13	0	0	25	0	0	0	10	0	0	0	0	0	15	7	0	10	0	0	0	22	0	9	0	0	0	21	0	0	23	0	0	0	0	0	0	0	3	0	0	0
0	0	6	0	0	0	0	15	0	13	0	0	25	0	0	0	10	0	0	0	0	0	15	7	0	10	0	0	0	22	0	9	0	0	0	21	0	0	23	0	0	0	0	0	0	0	3	0	0	0
0	0	6	0	0	0	0	15	0	13	0	0	25	0	0	0	10	0	0	0	0	0	15	7	0	10	0	0	0	22	0	9	0	0	0	21	0	0	23	0	0	0	0	0	0	0	3	0	0	0
0	0	6	0	0	0	0	15	0	13	0	0	25	0	0	0	10	0	0	0	0	0	15	7	0	10	0	0	0	22	0	9	0	0	0	21	0	0	23	0	0	0	0	0	0	0	3	0	0	0
0	0	6	0	0	0	0	15	0	13	0	0	25	0	0	0	10	0	0	0	0	0	15	7	0	10	0	0	0	22	0	9	0	0	0	21	0	0	23	0	0	0	0	0	0	0	3	0	0	0
0	0	6	0	0	0	0	15	0	13	0	0	25	0	0	0	10	0	0	0	0	0	15	7	0	10	0	0	0	22	0	9	0	0	0	21	0	0	23	0	0	0	0	0	0	0	3	0	0	0
0	0	6	0	0	0	0	15	0	13	0	0	25	0	0	0	10	0	0	0	0	0	15	7	0	10	0	0	0	22	0	9	0	0	0	21	0	0	23	0	0	0	0	0	0	0	3	0	0	0
0	0	6	0	0	0	0	15	0	13	0	0	25	0	0	0	10	0	0	0	0	0	15	7	0	10	0	0	0	22	0	9	0	0	0	21	0	0	23	0	0	0	0	0	0	0	3	0	0	0
0	0	6	0	0	0	0	15	0	13	0	0	25	0	0	0	10	0	0	0	0	0	15	7	0	10	0	0	0	22	0	9	0	0	0	21	0	0	23	0	0	0	0	0	0	0	3	0	0	0
0	0	6	0	0	0	0	15	0	13	0	0	25	0	0	0	10	0	0	0	0	0	15	7	0	10	0	0	0	22	0	9	0	0	0	21	0	0	0	0	0	0	0	0	0	0	3	0	0	0
0	0	6	0	0	0	0	15	0	13	0	0	25	0	0	0	10	0	0	0	0	0	15	7	0	10	0	0	0	22	0	9	0	0	0	21	0	0	0	0	0	0	0	0	0	0	3	0	0	0
0	0	6	0	0	0	0	15	0	13	0	0	25	0	0	0	10	0	0	0	0	0	15	7	8	10	0	0	0	22	0	9	0	0	0	21	0	0	0	0	0	0	0	0	0	0	3	0	0	0
0	0	6	0	0	0	0	15	0	13	0	0	25	0	0	0	10	0	0	0	0	0	15	7	8	10	0	0	0	22	0	0	0	0	0	21	0	0	0	0	0	0	0	0	0	0	3	0	0	0
0	0	6	0	0	0	0	15	0	13	0	0	25	0	0	0	10	0	0	0	0	0	15	7	8	10	0	0	0	22	0	0	0	0	0	21	0	0	0	0	0	0	0	0	0	0	3	0	0	0
0	0	6	0	0	0	0	15	0	13	0	0	25	0	0	0	10	0	0	0	0	0	15	7	8	10	0	0	0	22	0	0	0	0	0	21	0	0	0	0	0	0	0	0	0	0	3	0	0	0
0	0	6	0	0	0	0	15	0	13	0	0	25	0	0	0	10	0	0	0	0	0	15	7	8	10	0	0	0	22	0	0	0	0	0	21	0	0	0	0	0	0	0	0	0	0	3	0	0	0
0	0	6	0	0	0	0	15	0	13	0	0	25	0	0	0	10	0	0	0	0	0	15	7	8	10	0	0	0	22	0	0	0	0	0	21	0	0	0	0	0	0	0	0	0	0	3	0	0	0
0	0	6	0	0	0	0	15	0	13	0	0	25	0	0	0	10	0	0	0	0	0	15	7	8	10	0	0	0	22	0	0	0	0	0	21	0	0	0	0	0	0	0	0	0	0	3	0	0	0
0	0	6	0	0	0	0	15	0	13	0	0	25	0	0	0	10	0	0	0	0	0	15	7	8	10	0	0	0	22	0	0	0	0	0	21	0	0	0	0	0	0	0	0	0	0	3	0	0	0
0	0	6	0	0	0	0	15	0	13	0	0	25	0	0	0	10	0	0	0	0	0	15	7	8	10	0	0	0	22	0	0	0	0	0	21	0	0	0	0	0	0	0	0	0	0	3	0	0	0
0	0	6	0	0	0	0	15	0	13	0	0	25	0	0	0	10	0	0	0	0	0	15	7	8	10	0	0	0	22	0	0	0	0	0	21	0	0	0	0	0	0	0	0	0	0	3	0	0	0
0	0	6	0	0	0	0	15	0	13	0	0	25	0	0	0	10	0	0	0	0	0	15	7	8	10	0	0	0	22	0	0	0	0	0	21	0	0	0	0	0	0	0	0	0	0	3	0	0	0
0	0	6	0	0	0	0	15	0	13	0	0	25	0	0	0	10	0	0	0	0	0	15	7	8	10	0	0	0	22	0	0	0	0	0	21	0	0	0	0	0	0	0	0	0	0	3	0	0	0
0	0	6	0	0	0	0	15	0	13	0	0	25	0	0	0	10	0	0	0	0	0	15	7	8	10	0	0	0	22	0	0	0	0	0	21	0	0	0	0	0	0	0	0	0	0	3	0	0	0
0	0	6	0	0	0	0	15	0	13	0	0	25	0	0	0	10	0	0	0	0	0	15	7	8	10	0	0	0	22	0	0	0	0	0	21	0	0	0	0	0	0	0	0	0	0	3	0	0	0
0	0	6	0	0	0	0	15	0	13	0	0	25	0	0	0	10	0	0	0	0	0	15	7	8	10	0	0	0	22	0	0	0	0	0	21	0	0	0	0	0	0	0	0	0	0	3	0	0	0
0	0	6	0	0	0	0	15	0	13	0	0	0	0	0	0	10	0	0	0	0	0	15	7	8	10	0	0	0	22	0	0	0	0	0	21	0	0	0	0	0	0	0	0	0	0	3	0	0	0
0	0	6	0	0	0	0	15	0	13	0	0	0	0	0	0	10	0	0	0	0	0	15	7	8	10	0	0	0	22	0	0	0	0	0	21	0	0	0	0	0	0	0	0	0	0	3	0	0	0
0	0	6	0	0	0	0	0	0	13	0	0	0	0	0	0	10	0	0	0	0	0	15	7	8	10	0	0	0	22	0	0	0	0	0	21	0	0	0	0	0	0	0	0	0	0	3	0	0	0
0	0	6	0	10	0	0	0	0	13	0	0	0	0	0	0	10	0	0	0	0	0	15	7	8	10	0	0	0	22	0	0	0	0	0	21	0	0	0	0	0	0	0	0	0	0	3	0	0	0
0	0	6	0	10	0	0	0	0	13	0	0	0	0	0	0	10	0	0	0	0	0	15	7	8	10	0	0	0	22	0	0	0	0	0	21	0	0	0	0	0	0	0	10	0	0	3	0	0	0
0	0	6	0	10	0	0	0	0	13	0	0	0	0	0	0	10	0	0	0	0	0	15	7	8	10	0	0	0	22	0	0	0	0	0	21	0	0	0	0	0	0	0	10	0	0	3	0	0	0
0	0	6	0	10	0	0	0	0	13	0	0	0	0	0	0	10	0	0	0	0	0	15	7	8	10	0	0	0	22	0	0	0	0	0	21	0	0	0	0	0	0	0	10	0	0	3	0	0	0
0	0	6	0	10	0	0	0	0	13	0	0	0	0	0	0	10	0	0	0	0	0	15	7	8	10	0	0	0	22	0	0	0	0	0	21	0	0	0	0	0	0	0	10	0	0	3	0	0	0
0	0	6	0	10	0	0	0	0	13	0	0	0	0	0	0	10	0	0	0	0	0	15	7	8	10	0	0	0	22	0	0	0	0	0	21	0	0	0	0	0	0	0	10	0	0	3	0	0	0
0	0	6	0	10	0	0	0	0	13	0	0	0	0	0	0	10	0	0	0	0	0	15	7	8	10	0	0	0	22	0	0	0	0	0	21	0	0	0	0	0	0	0	10	0	0	3	0	0	0
0	0	6	0	10	0	0	0	0	13	0	0	0	0	0	0	10	0	0	0	0	0	15	7	8	10	0	0	0	22	0	0	0	0	0	21	0	0	0	0	0	0	0	10	0	0	3	0	0	0
0	0	6	0	10	0	0	0	0	13	0	0	0	0	0	0	10	0	0	0	0	0	15	7	8	10	0	0	0	22	0	0	0	0	0	21	0	0	0	0	0	23	0	10	0	0	3	0	0	0
0	0	6	0	10	0	0	0	0	13	0	0	0	0	0	0	10	0	0	0	0	0	15	7	8	10	0	0	0	22	0	0	0	0	0	21	0	0	0	0	0	23	0	10	0	0	3	0	0	0
0	0	6	0	10	0	0	0	0	13	0	0	0	0	0	0	10	0	0	0	0	0	15	7	8	10	0	0	0	22	0	0	0	0	0	21	0	0	0	0	0	23	0	10	0	0	3	0	0	0
0	0	6	0	10	0	0	0	0	13	0	0	0	0	0	0	10	0	0	0	0	0	15	7	8	10	0	0	0	22	0	0	0	0	0	21	0	0	0	0	0	23	0	10	0	0	3	0	0	0
0	0	6	0	10	0	0	0	0	13	0	0	0	0	0	0	10	0	0	0	0	0	15	7	8	10	0	0	0	22	0	0	0	0	0	21	0	0	0	0	0	23	0	10	0	0	3	0	0	0
0	0	6	0	10	0	0	0	0	13	0	0	0	0	0	0	10	0	0	0	0	0	15	7	8	10	0	0	0	22	0	0	0	0	0	21	0	0	0	0	0	23	0	10	0	0	3	0	0	0
0	0	6	0	10	18	0	0	0	13	0	0	0	0	0	0	10	0	0	0	0	0	15	7	8	10	0	0	0	22	0	0	0	0	0	21	0	0	0	0	0	23	0	10	0	0	3	0	0	0
0	0	6	0	10	18	0	0	0	13	0	0	0	0	0	0	10	0	0	0	0	0	15	7	8	10	0	0	0	22	0	0	0	0	0	21	0	0	0	0	0	23	0	10	0	0	3	0	0	0
0	0	6	0	10	18	0	0	0	13	0	0	0	0	0	0	10	0	0	0	0	0	15	7	8	10	0	0	0	22	0	0	0	0	0	21	0	0	0	0	0	23	0	10	0	0	3	0	0	0
0	0	6	0	10	18	0	0	0	13	0	0	0	0	0	0	10	0	0	0	0	0	15	7	8	10	0	0	0	22	0	0	0	0	0	21	0	0	0	0	0	23	0	10	0	0	3	0	0	0
0	0	6	0	10	18	0	0	0	13	0	0	0	0	0	0	10	0	0	0	0	0	15	7	8	10	0	0	0	22	0	0	0	0	0	21	0	0	0	0	0	23	0	10	0	0	3	0	0	0
0	0	6	0	10	18	0	0	0	13	0	0	0	0	0	0	10	0	0	0	0	0	15	7	8	10	0	0	0	22	0	0	0	0	0	21	0	0	0	0	0	23	0	10	0	0	3	0	0	0
0	0	6	0	10	18	0	0	0	13	0	0	0	0	0	0	10	0	0	0	0	0	15	7	8	10	0	0	0	22	0	0	0	0	0	21	0	0	0	0	0	23	0	10	0	0	3	0	0	0
0	0	6	0	10	18	0	0	0	13	0	0	0	0	0	0	10	0	0	0	0	0	15	7	8	10	0	0	0	22	0	0	0	0	0	21	0	0	0	0	0	23	0	10	0	0	3	0	0	0
0	0	6	0	10	18	0	0	0	13	0	0	0	0	0	0	10	0	0	0	0	0	15	7	8	10	0	0	0	22	0	0	0	0	0	21	0	0	0	0	0	23	0	10	0	0	3	0	0	0
0	0	6	0	10	18	0	0	0	13	0	0	0	0	0	0	10	0	0	0	0	0	15	7	8	10	0	0	0	22	0	0	0	0	0	21	0	0	0	0	0	23	0	10	0	0	3	0	0	0
0	0	6	0	10	18	0	0	0	13	0	0	0	0	0	0	10	0	0	0	0	0	15	7	8	10	0	0	0	22	0	0	0	0	0	21	0	0	0	0	0	23	0	10	0	0	3	0	0	0
0	0	6	0	10	18	0	0	0	13	0	0	0	0	0	0	10	0	0	0	0	0	15	7	8	10	0	0	0	22	0	0	0	0	0	21	0	0	0	0	0	23	0	10	0	0	3	0	0	0
0	0	6	0	10	18	0	0	0	13	0	0	0	0	0	0	10	0	0	0	0	0	15	7	8	10	0	0	0	22	0	0	0	0	0	21	0	0	0	0	0	23	0	10	0	0	3	0	0	0
0	0	6	0	10	18	0	0	0	13	0	0	0	0	0	0	10	0	0	0	0	0	15	7	8	10	0	0	0	22	0	0	0	0	0	21	0	0	0	0	0	23	0	10	0	0	3	0	0	0
0	0	6	0	10	18	0	0	0	13	0	0	0	0	0	0	10	0	7	0	0	0	15	7	8	10	0	0	0	22	0	0	0	0	0	21	0	0	0	0	0	23	0	10	0	0	3	0	0	0
0	0	6	0	10	18	0	0	0	13	0	0	0	0	0	0	10	0	7	0	0	0	15	7	8	10	0	0	0	22	0	0	0	0	0	21	0	0	0	0	0	23	0	10	0	0	3	0	0	0
0	0	6	0	10	18	0	0	0	13	0	0	0	0	0	0	10	0	7	0	0	0	15	7	8	10	0	0	0	22	0	0	0	0	0	21	0	0	0	0	0	23	0	10	0	0	3	0	0	0
0	0	6	0	10	18	0	0	0	13	0	0	0	0	0	0	10	0	7	0	0	0	15	7	8	10	0	0	0	22	0	0	0	0	0	21	0	0	0	0	0	23	0	10	0	0	3	0	0	0
0	0	6	0	10	18	0	0	0	13	0	0	0	0	0	0	10	0	7	0	0	0	15	7	8	10	0	0	0	22	0	0	0	0	0	21	0	0	0	0	0	23	0	10	0	0	3	0	0	0
0	0	6	0	10	18	0	0	0	13	0	0	0	0	0	0	0	0	7	0	0	0	15	7	8	10	0	0	0	22	0	0	0	0	0	21	0	0	0	0	0	23	0	10	0	0	3	0	0	0
0	0	6	0	10	18	0	0	0	13	0	0	0	0	0	0	0	0	7	0	0	0	15	7	8	10	0	0	0	22	0	0	0	0	0	21	0	0	0	0	0	23	0	10	0	0	3	0	0	0
0	0	6	0	10	18	0	0	0	13	0	0	0	0	0	0	0	0	7	0	4	0	15	7	8	10	0	0	0	22	0	0	0	0	0	21	0	0	0	0	0	23	0	10	0	0	3	0	0	0
0	0	6	0	10	18	0	0	0	13	0	0	0	0	0	0	0	0	7	0	4	0	15	7	8	10	0	0	0	22	0	0	0	0	0	21	0	0	0	0	0	23	0	10	0	0	3	0	0	0
0	0	6	0	10	18	0	0	0	13	0	0	0	0	0	0	0	0	7	0	4	0	15	7	8	10	0	0	0	22	0	0	0	0	0	21	0	0	0	0	0	23	0	10	0	0	3	0	0	0
0	0	6	0	10	18	0	0	0	13	0	7	0	0	0	0	0	0	7	0	4	0	15	7	8	10	0	0	0	22	0	0	0	0	0	21	0	0	0	0	0	23	0	10	0	0	3	0	0	0
0	0	6	0	10	18	0	0	0	13	0	7	0	0	0	0	0	0	7	0	4	0	15	7	8	10	0	0	0	22	0	0	0	0	0	21	0	0	0	0	0	23	0	10	0	0	3	0	0	0
0	0	6	0	10	18	0	0	0	13	0	7	0	0	0	0	0	0	7	0	4	0	15	7	8	10	0	0	0	22	0	0	0	0	0	21	0	0	0	0	0	23	0	10	0	0	3	0	0	0
0	0	0	0	10	18	0	0	0	13	0	7	0	0	0	0	0	0	7	0	4	0	15	7	8	10	0	0	0	22	0	0	0	0	0	21	0	0	0	0	0	23	0	10	0	0	3	0	0	0
0	0	0	0	10	18	0	0	0	13	0	7	0	0	0	0	0	0	7	0	4	0	15	7	8	10	0	0	0	22	0	0	0	0	0	21	0	0	0	0	0	23	0	10	0	0	3	0	0	0
0	0	0	0	10	18	0	0	0	13	0	7	0	0	0	0	0	0	7	0	4	0	15	7	8	10	0	0	0	22	0	0	0	0	0	21	0	0	0	0	0	23	0	10	0	0	3	0	0	0
0	0	0	0	10	18	0	0	0	13	0	7	0	0	0	0	0	0	7	0	4	0	15	7	8	10	0	0	0	22	0	0	0	0	0	21	0	0	0	0	0	23	0	10	0	0	3	0	0	0
0	0	0	0	10	18	0	0	0	13	0	7	0	0	0	0	0	0	7	0	4	0	15	7	8	10	0	0	0	22	0	0	0	0	0	21	0	0	0	0	0	23	0	10	0	0	3	0	0	0
0	0	0	0	10	18	0	0	0	13	0	7	0	0	0	0	0	0	7	0	4	0	15	7	8	10	0	0	0	22	0	0	0	0	0	21	0	0	0	0	0	23	0	10	0	0	3	0	0	0
0	0	0	0	10	18	0	0	0	13	0	7	0	0	0	0	0	0	7	0	4	0	15	7	8	10	0	0	0	22	17	0	0	0	0	21	0	0	0	0	0	23	0	10	0	0	3	0	0	0
0	0	0	0	10	18	0	0	0	13	0	7	0	0	0	0	0	0	7	0	4	0	15	7	8	10	0	0	0	22	17	0	0	0	0	21	0	0	0	0	0	23	0	10	0	0	3	0	0	0
0	0	0	0	10	18	0	0	0	13	0	7	0	0	0	0	0	0	7	0	4	0	15	7	8	10	0	0	0	22	17	0	0	0	0	21	0	0	0	0	0	23	0	10	0	0	3	0	0	0
0	0	0	0	10	18	0	0	0	13	0	7	0	0	0	0	0	0	7	0	4	0	15	7	8	10	0	0	0	22	17	0	0	0	0	21	0	0	0	11	0	23	0	10	0	0	3	0	0	0
0	0	0	0	10	18	0	0	0	13	0	7	0	0	0	0	0	0	7	0	4	0	15	7	8	10	0	0	0	22	17	0	0	0	0	21	0	0	0	11	0	23	0	10	0	0	3	0	0	0
0	0	0	0	10	18	0	0	0	13	0	7	0	0	0	0	0	0	7	0	4	0	15	7	8	10	0	0	0	22	17	0	0	0	0	21	0	0	0	11	0	23	0	10	0	0	3	0	0	0
0	0	0	0	10	18	0	0	0	13	0	7	0	0	0	0	0	0	7	0	4	0	0	7	8	10	0	0	0	22	17	0	0	0	0	21	0	0	0	11	0	23	0	10	0	0	3	0	0	0
0	0	0	0	10	18	0	0	0	13	0	7	0	0	0	0	0	0	7	0	4	0	0	7	8	10	0	0	0	22	17	0	0	0	0	21	0	0	0	11	0	23	0	10	0	0	3	0	0	0
0	0	0	0	10	18	0	0	0	13	0	7	0	0	0	0	0	0	7	0	4	0	0	7	8	10	0	0	0	22	17	0	0	0	0	21	0	0	0	11	0	23	0	10	0	0	3	0	0	0
0	0	0	0	10	18	0	0	0	13	0	7	0	0	0	0	0	0	7	0	4	0	0	7	8	10	0	0	0	22	17	0	0	0	0	21	0	0	0	11	0	23	0	10	0	0	3	0	0	0
0	0	0	0	10	18	0	0	0	13	0	7	0	0	0	0	0	0	7	0	4	0	0	7	8	10	0	0	0	22	17	0	0	0	0	21	0	0	0	11	0	23	0	10	0	0	3	0	0	0
0	0	0	0	10	18	0	0	0	13	0	7	0	0	0	0	0	0	7	0	4	0	0	7	8	10	0	0	0	22	17	0	0	0	0	21	0	0	0	11	0	23	0	10	0	0	3	0	0	0
0	0	0	0	10	18	0	0	0	13	0	7	0	0	0	0	0	0	7	0	4	0	0	7	8	10	0	0	0	22	17	0	0	0	0	21	0	0	0	11	0	23	0	10	0	0	0	0	0	0
0	0	0	0	10	18	0	0	0	13	0	7	0	0	1	0	0	0	7	0	4	0	0	7	8	10	0	0	0	22	17	0	0	0	0	21	0	0	0	11	0	23	0	10	0	0	0	0	0	0
0	0	0	0	10	18	0	0	0	13	0	7	0	0	1	0	0	0	7	0	4	0	0	7	8	0	0	0	0	22	17	0	0	0	0	21	0	0	0	11	0	23	0	10	0	0	0	0	0	0
0	0	0	0	10	18	0	0	0	13	0	7	0	0	1	0	0	0	7	0	4	0	0	7	8	0	0	0	0	22	17	0	0	0	0	21	0	0	0	11	0	23	0	10	0	0	0	0	0	0
0	0	0	0	10	18	0	0	0	13	0	7	0	0	1	0	0	0	7	0	4	0	0	7	8	0	0	0	0	0	17	0	0	0	0	21	0	0	0	11	0	23	0	10	0	0	0	0	0	0
0	0	0	0	10	18	0	0	0	13	0	7	0	0	1	0	0	0	7	0	4	0	0	7	8	0	0	0	0	0	17	0	0	0	0	21	0	0	0	11	0	23	0	10	0	0	0	0	0	0
0	0	0	0	10	18	0	0	0	13	0	7	0	0	1	0	0	0	7	0	4	0	0	7	8	0	0	0	0	0	17	0	0	0	0	21	0	0	0	11	0	23	0	10	0	0	0	0	0	0
0	0	0	0	10	18	0	0	0	13	0	7	0	0	1	0	0	0	7	0	4	0	0	7	8	0	0	0	0	0	17	0	0	0	0	21	0	0	0	11	0	23	0	10	0	0	0	0	0	0
0	0	0	0	10	18	0	0	0	13	0	7	0	0	1	0	0	0	7	0	4	0	0	7	8	0	0	0	0	0	17	0	0	0	0	21	0	0	0	11	0	23	0	10	0	0	0	0	0	0
0	0	0	0	10	18	0	0	0	13	0	7	0	0	1	0	0	0	7	0	4	0	0	7	8	0	0	0	0	0	17	0	0	0	0	21	0	0	0	11	0	23	0	10	0	0	0	0	0	0
0	0	0	0	10	18	0	0	0	13	0	7	0	0	1	0	0	0	7	0	4	0	0	7	8	0	0	0	0	0	17	0	0	0	0	21	0	0	0	11	0	23	0	10	0	0	0	0	0	0
0	0	0	0	10	18	0	0	0	13	0	7	0	0	1	0	0	0	7	0	4	0	0	7	8	0	0	0	0	0	17	0	0	0	0	21	0	0	0	11	0	23	0	10	0	0	0	0	0	0
0	0	0	0	10	18	0	0	0	13	0	7	0	0	1	0	0	0	7	0	4	0	0	7	8	0	0	0	0	0	17	0	0	0	0	21	0	0	0	11	0	23	0	10	0	0	0	0	0	0
0	0	0	0	10	18	0	0	0	13	0	7	0	0	1	0	0	0	7	0	4	0	0	7	8	0	0	0	0	0	17	0	0	0	0	21	0	0	0	11	0	23	0	10	0	0	0	0	0	0
0	0	0	0	10	18	0	0	0	13	0	7	0	0	1	0	0	0	7	0	4	0	0	7	8	0	0	0	0	0	17	0	0	0	0	21	0	0	0	11	0	23	0	10	0	0	0	22	0	0
0	0	0	0	10	18	0	0	0	13	0	7	0	0	1	0	0	0	7	0	4	0	0	7	8	0	0	0	0	0	17	0	0	0	0	21	0	0	0	11	0	23	0	10	0	0	0	22	0	0
0	0	0	0	10	18	0	0	0	13	0	7	0	0	1	0	0	0	7	0	4	0	0	7	8	0	0	0	0	0	17	0	0	0	0	21	0	0	0	11	0	23	0	10	0	0	0	22	0	0
0	0	0	0	10	18	0	0	0	13	0	7	0	0	1	0	0	0	7	0	4	0	0	7	8	0	0	0	0	0	17	0	0	0	0	21	0	0	0	11	0	23	0	10	0	0	0	22	0	0
0	0	0	0	10	18	1	0	0	13	0	7	0	0	1	0	0	0	7	0	4	0	0	7	8	0	0	0	0	0	17	0	0	0	0	21	0	0	0	11	0	23	0	10	0	0	0	22	0	0
0	0	0	0	10	18	1	0	0	13	0	7	0	0	1	0	0	0	7	0	4	0	0	7	8	0	0	0	0	0	17	0	0	0	0	21	0	0	0	11	0	23	0	10	0	0	0	22	0	0
0	0	0	0	10	18	1	0	0	13	0	7	0	0	1	0	0	0	7	0	4	0	0	7	8	0	0	0	0	0	17	0	0	0	0	21	0	0	0	11	0	23	0	10	0	0	0	22	0	0
0	0	0	0	10	18	1	0	0	13	0	7	0	0	1	0	0	0	7	0	4	0	0	7	8	0	0	0	0	0	17	0	0	0	0	21	0	0	0	11	0	23	0	10	0	0	0	22	0	0
0	0	0	0	10	18	1	0	0	13	0	7	0	0	1	0	0	0	7	0	4	0	0	7	8	0	0	0	0	0	17	0	0	0	0	21	0	0	0	11	0	23	0	10	0	0	0	22	0	0
0	0	0	0	10	18	1	0	0	13	0	7	0	0	1	0	0	0	7	0	4	0	0	7	8	0	0	0	0	0	17	0	25	0	0	21	0	0	0	11	0	23	0	10	0	0	0	22	0	0
0	0	0	0	10	18	1	0	0	13	0	7	0	0	1	0	0	0	7	0	4	0	0	7	8	0	0	0	0	0	17	0	25	0	0	21	0	0	0	11	0	23	0	10	0	0	0	22	0	0
0	0	0	0	10	18	1	0	0	13	0	7	0	0	1	0	0	0	7	0	4	0	0	7	8	0	0	0	0	0	17	0	25	0	0	21	0	0	0	11	0	23	0	10	0	0	0	22	0	0
0	0	0	0	10	18	1	0	0	13	0	7	0	0	1	0	0	0	7	0	4	0	0	7	8	0	0	0	0	0	17	0	25	0	0	21	0	0	0	11	0	23	0	10	0	0	0	22	0	0
0	0	0	0	10	18	1	0	0	13	0	7	0	0	1	0	0	0	7	0	4	0	0	7	8	0	0	0	0	0	17	0	25	0	0	21	0	0	0	11	0	23	0	10	0	0	0	22	0	0
0	0	0	0	10	18	1	0	0	13	12	7	0	0	1	0	0	0	7	0	4	0	0	7	8	0	0	0	0	0	17	0	25	0	0	21	0	0	0	11	0	23	0	10	0	0	0	22	0	0
0	0	0	0	10	18	1	0	0	13	12	7	0	0	1	0	0	0	7	0	4	0	0	7	8	0	0	0	0	0	17	0	25	0	0	21	0	0	0	11	0	23	0	10	0	0	0	22	0	0
0	0	0	0	10	18	1	0	0	13	12	7	0	0	1	0	0	0	7	0	4	0	0	7	8	0	0	0	0	0	17	0	25	0	0	21	0	0	0	11	0	23	0	10	0	0	0	22	0	0
0	0	0	0	10	18	1	0	0	13	12	7	0	0	1	0	0	0	7	0	4	0	0	7	8	0	0	0	0	0	17	0	25	0	0	21	0	0	0	11	0	23	0	10	0	0	0	22	21	0
0	0	0	0	10	18	1	0	0	13	12	7	0	0	1	0	0	0	7	0	4	0	0	7	0	0	0	0	0	0	17	0	25	0	0	21	0	0	0	11	0	23	0	10	0	0	0	22	21	0
0	0	0	19	10	18	1	0	0	13	12	7	0	0	1	0	0	0	7	0	4	0	0	7	0	0	0	0	0	0	17	0	25	0	0	21	0	0	0	11	0	23	0	10	0	0	0	22	21	0
0	0	0	19	10	18	1	0	0	13	12	7	0	0	1	0	0	0	7	0	4	0	0	7	0	0	0	0	0	0	17	0	25	0	0	21	0	0	0	11	0	23	0	10	0	0	0	22	21	0
0	0	0	19	10	18	1	0	0	13	12	7	0	0	1	0	0	0	7	0	4	0	0	7	0	0	0	0	0	0	17	0	25	0	0	21	0	0	0	11	0	23	0	10	0	0	0	22	21	0
0	0	0	19	10	18	1	0	0	13	12	7	0	0	1	0	0	0	7	0	4	0	0	0	0	0	0	0	0	0	17	0	25	0	0	21	0	0	0	11	0	23	0	10	0	0	0	22	21	0
0	0	0	19	10	18	1	0	0	13	12	7	0	0	1	0	0	0	7	0	4	0	0	0	0	0	0	0	0	0	17	0	25	0	0	21	0	0	0	11	0	23	0	10	0	0	0	22	21	0
0	0	0	19	10	18	1	0	0	13	12	7	0	0	1	0	0	0	7	0	4	0	0	0	0	0	0	0	0	0	17	0	25	0	0	21	0	0	0	11	0	23	0	10	0	0	0	22	21	0
0	0	0	19	0	18	1	0	0	13	12	7	0	0	1	0	0	0	7	0	4	0	0	0	0	0	0	0	0	0	17	0	25	0	0	21	0	0	0	11	0	23	0	10	0	0	0	22	21	0
0	0	0	19	0	18	1	0	0	13	12	7	0	0	1	0	0	0	7	0	4	0	0	0	0	0	0	0	0	0	17	0	25	0	0	21	0	0	0	11	0	23	0	10	0	0	0	22	21	0
0	0	0	19	0	18	1	0	0	13	12	7	0	0	1	0	0	0	7	0	4	0	0	0	0	0	0	0	0	0	17	0	25	0	0	21	0	0	0	11	0	23	0	10	0	0	0	22	21	0
0	0	0	19	0	18	1	0	0	13	12	7	0	0	1	0	0	0	7	0	4	0	0	0	0	0	0	0	0	0	17	0	25	0	0	21	0	0	0	11	0	23	0	10	0	0	0	22	21	0
0	0	0	19	0	18	1	0	0	13	12	7	0	0	1	0	0	0	7	0	4	0	0	0	0	0	0	4	0	0	17	0	25	0	0	21	0	0	0	11	0	23	0	10	0	0	0	22	21	0
0	0	0	19	0	18	1	0	0	13	12	7	0	0	1	0	0	0	7	0	4	0	0	0	0	0	0	4	0	0	17	0	25	0	0	21	0	0	0	11	0	23	0	10	0	0	0	22	21	0
0	0	0	19	0	18	1	0	0	13	12	7	0	0	1	0	0	0	7	0	4	0	0	0	0	0	0	4	0	0	17	0	25	0	0	0	0	0	0	11	0	23	0	10	0	0	0	22	21	0
0	0	0	19	0	18	1	0	0	13	12	7	0	0	1	0	0	0	7	0	4	0	0	0	0	0	0	4	0	0	17	0	25	0	0	0	0	0	0	11	0	23	0	10	0	0	0	22	21	0
0	0	0	19	0	18	1	0	0	13	12	7	0	0	1	0	0	0	7	0	4	0	0	0	0	0	0	4	0	0	17	0	25	0	0	0	0	0	0	11	0	23	0	10	0	0	0	22	21	0
0	0	0	19	0	18	1	0	0	13	12	7	0	0	1	0	0	0	7	0	4	0	0	0	0	0	0	4	0	0	17	0	25	0	0	0	0	0	0	11	0	23	0	10	0	0	0	22	21	0
0	0	0	19	0	18	1	0	0	13	12	7	0	0	1	0	0	0	7	0	4	0	0	0	0	0	0	4	0	0	17	0	25	0	0	0	0	0	0	11	0	23	0	10	0	0	0	22	21	0
0	0	0	19	0	18	1	0	0	13	12	7	0	0	1	0	0	0	7	0	4	0	0	0	0	0	0	4	0	0	17	0	25	0	0	0	0	0	0	11	0	23	0	10	0	0	0	22	21	0
0	0	0	19	0	18	1	0	0	13	12	7	0	0	1	0	0	0	7	0	4	0	0	0	0	0	0	4	0	0	17	0	25	0	0	0	0	0	0	11	0	23	0	10	0	0	0	22	21	0
0	0	0	19	0	18	1	0	0	13	12	7	0	0	1	0	0	0	7	0	4	0	0	0	0	0	0	4	0	0	17	0	25	0	0	0	0	0	0	11	0	23	0	10	0	0	0	22	21	0
0	0	0	19	0	18	1	0	0	13	12	7	0	0	1	0	0	0	7	0	4	0	0	0	0	0	0	4	0	0	17	0	25	0	0	0	0	0	0	11	0	23	0	10	0	0	0	22	21	0
0	0	0	19	0	18	1	0	0	0	12	7	0	0	1	0	0	0	7	0	4	0	0	0	0	0	0	4	0	0	17	0	25	0	0	0	0	0	0	11	0	23	0	10	0	0	0	22	21	0
0	0	0	19	0	18	1	0	0	0	12	7	0	0	1	0	0	0	7	0	4	0	0	0	0	0	0	4	0	0	17	0	25	0	0	0	0	0	0	11	0	23	0	10	0	0	0	22	21	0
0	0	0	19	0	18	1	0	0	0	12	7	0	0	1	0	0	0	7	0	4	0	0	0	0	0	0	4	0	0	17	0	25	0	0	0	0	0	0	11	0	23	0	10	0	0	0	22	21	0
0	0	0	19	0	18	1	0	0	0	12	7	0	0	1	0	0	0	7	0	4	0	0	0	0	0	0	4	0	0	17	0	25	0	0	0	0	0	0	11	0	23	0	10	0	0	0	22	21	0
0	0	0	19	0	18	1	0	0	0	12	7	0	0	1	0	0	0	7	0	4	0	0	0	0	0	0	4	0	0	17	0	25	0	0	0	0	0	0	11	0	23	0	10	0	0	0	22	21	0
0	0	0	19	0	18	1	0	0	0	12	7	0	0	1	0	0	0	7	0	4	0	0	0	0	0	0	4	0	0	17	0	25	0	0	0	0	0	0	11	0	23	0	10	0	0	0	22	21	0
0	0	0	19	0	18	1	0	0	0	12	7	0	0	1	0	0	0	7	0	4	0	0	0	0	0	0	4	0	0	17	0	25	0	0	0	0	0	0	11	0	23	0	10	0	0	0	22	21	0
0	0	0	19	0	18	1	0	0	0	12	7	0	0	1	0	0	0	7	0	4	0	0	0	0	0	0	4	0	0	17	0	25	0	0	0	0	0	0	11	0	23	0	10	0	0	0	22	21	0
0	0	0	19	0	18	1	0	0	0	12	7	0	0	1	0	0	0	7	0	4	0	0	0	0	0	0	4	0	0	17	0	25	0	0	0	0	0	0	11	0	23	0	10	12	0	0	22	21	0
0	0	0	19	0	18	1	0	0	0	12	7	0	0	1	0	0	0	7	0	4	0	0	0	0	0	0	4	0	0	17	0	25	0	0	0	0	0	0	11	0	23	0	10	12	0	0	22	21	0
0	0	0	19	0	18	1	0	0	0	12	7	0	0	1	0	0	0	7	0	4	0	0	0	0	0	0	4	0	0	17	0	25	0	0	0	0	0	0	11	0	23	0	10	12	0	0	22	21	0
0	0	0	19	0	18	1	0	0	0	12	7	0	0	1	0	0	0	7	0	4	0	0	0	0	0	0	4	0	0	17	0	25	0	0	0	0	0	0	11	0	23	0	10	12	0	0	22	21	0
0	0	0	19	0	18	1	0	0	0	12	7	0	0	1	0	0	0	7	0	4	0	0	0	0	0	0	4	0	0	17	0	25	0	0	0	0	0	0	11	0	23	0	10	12	0	0	22	21	0
0	0	0	19	0	18	1	0	0	0	12	7	0	0	1	0	0	0	7	0	4	0	0	0	0	0	0	4	0	0	17	0	25	0	0	0	0	0	0	11	0	23	0	10	12	0	0	22	21	13
0	0	0	19	0	18	1	0	0	0	12	7	0	0	1	0	0	0	7	0	4	0	0	0	0	0	0	4	0	0	17	0	25	0	0	0	0	0	0	11	0	23	0	10	12	0	0	22	21	13
0	0	0	19	0	18	1	0	0	0	12	7	0	0	1	0	0	0	7	0	4	0	0	0	0	0	0	4	0	0	17	0	25	0	0	0	0	0	0	11	0	23	0	10	12	0	0	22	21	13
0	0	0	19	0	18	1	0	0	0	12	7	0	0	1	0	0	0	7	0	4	0	0	0	0	0	0	4	0	0	17	0	25	0	0	0	0	0	0	11	0	23	0	10	12	0	0	22	21	13
0	0	0	19	0	18	1	0	0	0	12	7	0	0	1	0	0	0	7	0	4	0	0	0	0	0	0	4	0	0	17	0	25	0	0	0	0	0	0	11	0	23	0	10	12	0	0	22	21	13
0	0	0	19	0	18	1	0	0	0	12	7	0	0	1	0	0	0	7	0	4	0	0	0	0	0	0	4	0	0	17	0	25	0	0	0	0	0	0	11	0	23	0	10	12	0	0	22	21	13
0	0	0	19	0	18	1	0	0	0	12	7	0	0	1	0	0	0	7	0	4	0	0	0	0	0	0	4	0	0	17	0	25	0	0	0	0	0	0	11	0	23	0	10	12	0	0	22	21	13
0	0	0	19	0	18	1	0	0	0	12	7	0	0	1	0	0	0	7	0	4	0	0	0	0	0	0	4	0	0	17	0	25	0	0	0	0	0	0	11	0	23	0	10	12	0	0	22	21	13
0	0	0	19	0	18	1	0	0	0	12	7	0	0	1	0	0	0	7	0	4	0	0	0	0	0	0	4	0	0	17	0	25	0	0	0	0	0	0	11	0	23	0	10	12	0	0	22	21	13
0	0	0	19	0	18	1	0	0	0	12	7	0	0	1	0	0	0	7	0	4	0	0	0	0	0	0	4	0	0	17	0	25	0	0	0	0	0	0	11	0	23	0	10	12	0	0	22	21	13
0	0	0	19	0	18	1	0	0	0	12	7	0	0	1	0	0	0	7	0	4	0	0	0	0	0	0	4	0	0	17	0	25	0	0	0	0	0	0	11	0	23	0	10	12	0	0	22	21	13
0	0	0	19	0	18	1	0	0	0	12	7	0	0	1	0	0	0	7	0	4	0	0	0	0	0	0	4	0	0	17	0	25	0	0	0	0	0	0	11	0	23	0	10	12	0	0	22	21	13
0	0	0	19	0	18	1	0	0	0	12	7	0	0	1	0	0	0	7	0	4	0	0	0	0	0	0	4	0	0	17	0	25	0	0	0	0	0	0	11	0	23	0	10	12	0	0	22	21	13
0	0	0	19	0	18	1	0	0	0	12	7	0	0	1	0	0	0	7	0	4	0	0	0	0	0	0	4	0	0	17	0	25	0	0	0	0	0	0	11	0	23	0	10	12	0	0	22	21	13
0	0	0	19	0	18	1	0	0	0	12	7	0	0	1	0	0	0	0	0	4	0	0	0	0	0	0	4	0	0	17	0	25	0	0	0	0	0	0	11	0	23	0	10	12	0	0	22	21	13
0	0	0	19	0	18	1	0	0	0	12	7	0	0	1	0	0	0	0	0	4	0	0	0	0	0	0	4	0	0	17	0	25	0	0	0	0	0	0	11	0	23	0	10	12	0	0	22	21	13
0	0	0	19	0	18	1	0	0	0	12	7	0	0	1	0	0	0	0	0	4	0	0	0	0	0	0	4	0	0	17	0	25	0	0	0	0	0	0	11	0	23	0	10	12	0	0	22	21	13
0	0	0	19	0	18	1	0	0	0	12	7	0	0	1	0	0	0	0	0	4	0	0	0	0	0	0	4	0	0	17	0	25	0	0	0	0	0	0	11	0	23	0	0	12	0	0	22	21	13
0	0	0	19	0	18	1	0	0	0	12	7	0	0	1	0	0	0	0	0	4	0	0	0	0	0	0	4	0	0	17	0	25	0	0	0	0	0	0	11	0	23	0	0	12	0	0	22	21	13
0	0	0	19	0	18	1	0	0	0	12	7	0	0	1	0	0	0	0	0	4	0	0	0	0	0	0	4	0	0	17	0	25	0	0	0	0	0	0	11	0	23	0	0	12	0	0	22	21	13
0	0	0	19	0	18	1	0	0	0	12	7	0	0	1	0	0	0	0	0	4	0	0	0	0	0	0	4	0	0	17	0	25	0	0	0	0	0	0	11	0	23	0	0	12	0	0	22	21	13
0	0	0	19	0	18	1	0	0	0	12	7	0	0	1	0	0	0	0	0	4	0	0	0	0	0	0	4	0	0	17	0	25	0	0	0	0	0	0	11	0	23	0	0	12	0	0	22	21	13
0	0	0	19	0	18	1	0	0	0	12	7	0	0	1	0	0	0	0	0	4	0	0	0	0	0	0	4	0	0	17	0	25	0	0	0	0	0	0	11	0	23	0	0	12	0	0	22	21	13
0	0	0	19	0	18	1	0	0	0	12	7	0	0	1	0	0	0	0	0	0	0	0	0	0	0	0	4	0	0	17	0	25	0	0	0	0	0	0	11	0	23	0	0	12	0	0	22	21	13
0	0	0	19	0	18	1	0	0	0	12	7	0	0	1	0	0	0	0	0	0	0	0	0	0	0	0	4	0	0	17	0	25	0	0	0	0	0	0	11	0	23	0	0	12	0	0	22	21	13
0	0	0	19	0	18	1	0	0	0	12	7	0	0	1	0	0	0	0	0	0	0	0	0	0	0	0	4	0	0	17	0	25	0	0	0	0	0	0	11	0	23	0	0	12	0	0	22	21	13
0	0	0	19	0	18	1	0	0	0	12	7	0	0	1	0	0	0	0	0	0	0	0	0	0	0	0	4	0	0	17	0	25	0	0	0	0	0	0	11	0	23	0	0	12	0	0	22	21	13
0	0	0	19	0	18	1	0	0	0	12	7	0	0	1	0	0	0	0	0	0	0	0	0	0	0	0	4	0	0	17	0	25	0	0	0	0	0	0	11	0	23	0	0	12	0	0	22	21	13
0	0	0	19	0	18	1	0	0	0	12	7	0	0	1	0	0	0	0	0	0	0	0	0	0	0	0	4	0	0	17	0	25	0	0	0	0	0	0	11	0	23	0	0	12	0	0	22	21	13
0	0	0	19	0	18	1	0	0	0	12	7	0	0	1	0	0	0	0	0	0	0	0	0	0	0	0	4	0	0	17	0	25	0	0	0	0	0	0	11	0	23	0	0	12	0	0	22	21	13
0	0	0	19	0	18	1	0	0	0	12	7	0	0	1	0	0	0	0	0	0	0	0	0	0	0	0	4	0	0	17	0	25	0	0	0	0	0	0	11	0	23	0	0	12	0	0	22	21	13
0	0	0	19	0	18	1	0	0	0	12	7	0	0	1	0	0	0	0	0	0	0	0	0	0	0	0	4	0	0	17	0	25	0	0	0	0	0	0	11	0	23	0	0	12	0	0	22	21	13
0	0	0	19	0	18	1	0	0	0	12	7	0	0	1	0	0	0	0	0	0	0	0	0	0	0	0	4	0	0	17	0	25	0	0	0	0	0	0	11	0	23	0	0	12	0	0	22	21	13
0	0	0	19	0	18	1	0	0	0	12	7	0	0	1	0	0	0	0	0	0	0	0	0	0	0	0	4	0	0	17	0	25	0	0	0	0	0	0	11	0	23	0	0	12	0	0	22	21	13
0	0	0	19	0	18	1	0	0	0	12	7	0	0	1	0	0	0	0	0	0	0	0	0	0	0	0	4	0	0	17	0	25	0	0	0	0	0	0	11	0	23	0	0	12	0	0	22	21	13
0	0	0	19	0	18	1	0	0	0	12	7	0	5	1	0	0	2	0	0	0	0	0	0	0	0	0	4	0	0	17	0	25	0	0	0	0	0	0	11	0	0	0	0	12	0	0	22	21	13
0	0	0	19	0	18	1	0	0	0	12	7	0	5	1	0	0	2	0	0	0	0	0	0	0	0	0	4	0	0	17	0	25	0	0	0	0	0	0	11	0	0	0	0	12	0	0	22	21	13
0	0	0	19	0	18	1	0	0	0	12	7	0	5	1	0	0	2	0	0	0	0	0	0	0	0	0	4	0	0	17	0	25	0	0	0	0	0	0	11	0	0	0	0	12	0	0	22	21	13
0	0	0	19	0	18	1	0	0	0	12	7	0	5	1	0	0	2	0	0	0	0	0	0	0	0	0	4	0	0	17	0	25	0	0	0	0	0	0	11	0	0	0	0	12	0	0	22	21	13
0	0	0	19	0	18	1	0	0	0	12	7	0	5	1	0	0	2	0	0	0	0	0	0	0	0	0	4	0	0	17	0	25	0	0	0	0	0	0	11	0	0	0	0	12	0	0	22	21	13
0	0	0	19	0	18	1	0	0	0	12	7	0	5	1	0	0	2	0	0	0	0	0	0	0	0	0	4	0	0	17	0	25	0	0	0	0	0	0	11	0	0	0	0	12	0	0	22	21	13
0	0	0	19	0	18	1	0	0	0	12	7	0	5	1	0	0	2	0	0	0	0	0	0	0	0	0	4	0	0	17	0	25	0	0	0	0	0	0	11	0	0	0	0	12	0	0	22	21	13
0	0	0	19	0	18	1	0	0	0	12	7	0	5	1	0	0	2	0	0	0	0	0	0	0	0	0	4	0	0	17	0	25	0	0	0	0	0	0	11	0	0	0	0	12	0	0	22	21	13
0	0	0	19	0	18	1	0	0	0	12	7	0	5	1	0	0	2	0	0	0	0	0	0	0	0	0	4	0	0	17	0	25	0	0	0	0	0	0	11	0	0	0	0	12	0	0	22	21	13
0	0	0	19	0	18	1	0	0	0	12	7	0	5	1	0	0	2	0	0	0	0	0	0	0	0	0	4	0	0	17	0	25	0	0	0	0	0	0	11	0	0	0	0	12	0	0	22	21	13
0	0	0	19	0	18	1	0	0	0	12	7	0	5	1	0	0	2	0	0	0	0	0	0	0	0	0	4	0	0	17	0	25	0	0	0	0	0	0	11	0	0	0	0	12	0	0	22	21	13
0	0	0	19	0	18	1	0	0	0	12	7	0	5	0	0	0	2	0	0	0	0	0	0	0	0	0	4	0	0	17	0	25	0	0	0	0	0	0	11	0	0	0	0	12	0	0	22	21	13
0	0	0	19	0	18	1	0	0	0	12	7	0	5	0	0	0	2	0	0	0	0	0	0	0	0	0	4	0	0	17	0	25	0	0	0	0	0	0	11	0	0	0	0	12	0	0	22	21	13
0	0	0	19	0	18	1	0	0	0	12	7	0	5	0	0	0	2	0	0	0	0	0	0	0	0	0	4	0	0	17	0	25	0	0	0	0	0	0	11	0	0	0	0	12	0	0	22	21	13
0	0	0	19	0	0	1	0	0	0	12	7	0	5	0	0	0	2	0	0	0	0	0	0	0	0	0	4	0	0	17	0	25	0	0	0	0	0	0	11	0	0	0	0	12	0	0	22	21	13
0	0	0	19	0	0	1	0	0	0	12	7	0	5	0	0	0	2	0	0	0	6	0	0	0	0	0	4	0	0	17	0	25	0	0	0	0	0	0	11	0	0	0	0	12	0	0	22	21	13
0	0	0	19	0	0	1	0	0	0	12	7	0	5	0	0	0	2	0	0	0	6	0	0	0	0	0	4	0	0	17	0	25	0	0	0	0	0	0	11	0	0	0	0	12	0	0	22	21	13
0	0	0	19	0	0	1	0	0	0	12	7	0	5	0	0	0	2	0	0	0	6	0	0	0	0	0	4	0	0	17	0	25	0	0	0	0	0	0	11	0	0	0	0	12	0	0	22	21	13
0	0	0	19	0	0	1	0	0	0	12	7	0	5	0	0	0	2	0	0	0	6	0	0	0	0	0	4	0	0	17	0	25	0	0	0	0	0	0	11	0	0	0	0	12	0	0	22	21	13
0	0	0	19	0	0	1	0	0	0	12	7	0	5	0	0	0	2	0	0	0	6	0	0	0	0	0	4	0	0	17	0	25	0	0	0	0	0	0	11	0	0	0	0	12	0	0	22	21	13
0	0	0	19	0	0	1	0	0	0	12	7	0	5	0	0	0	2	0	0	0	6	0	0	0	0	0	4	0	0	17	0	25	0	0	0	0	0	0	11	0	0	0	0	12	0	0	22	21	13
0	0	0	19	0	0	1	0	0	0	12	7	0	5	0	0	0	2	0	0	0	6	0	0	0	0	0	4	0	0	17	0	25	0	0	0	0	0	0	11	0	0	0	0	12	0	0	22	21	13
0	0	0	19	0	0	1	0	0	0	12	7	0	5	0	0	0	2	0	0	0	6	0	0	0	0	0	4	0	0	17	0	25	0	0	0	0	0	0	11	0	0	0	0	12	0	0	22	21	13
0	0	0	19	0	0	1	0	0	0	12	7	0	5	0	0	0	2	0	0	0	6	0	0	0	0	0	4	0	0	17	0	25	0	0	0	0	0	0	11	0	0	0	0	12	0	0	22	21	13
0	0	0	19	0	0	1	0	0	0	12	7	0	5	0	0	0	2	0	0	0	6	0	0	0	0	0	4	0	0	17	0	25	0	0	0	0	0	0	11	0	0	0	0	12	0	0	22	21	13
0	0	0	19	0	0	1	0	0	0	12	7	0	5	0	0	0	2	0	0	0	6	0	0	0	0	0	4	0	0	17	0	25	0	0	0	0	0	0	11	0	0	0	0	12	0	0	22	21	13
0	0	0	19	0	0	1	0	0	0	12	7	0	5	0	0	0	2	0	0	0	6	0	0	0	0	0	4	0	0	17	0	25	0	0	0	0	0	0	11	0	0	0	0	12	0	0	22	21	13
0	20	0	19	0	0	1	0	0	0	12	7	0	5	0	0	0	2	0	0	0	6	0	0	0	0	0	4	0	0	17	0	25	0	0	0	0	0	0	11	0	0	0	0	12	0	0	22	21	13
0	20	0	19	0	0	1	0	0	0	12	7	0	5	0	0	0	2	0	0	0	6	0	0	0	0	0	4	0	0	17	0	25	0	0	0	0	0	0	11	0	0	0	0	12	0	0	22	21	13
0	20	0	19	0	0	1	0	0	0	0	7	0	5	0	0	0	2	0	0	0	6	0	0	0	0	0	4	0	0	17	0	25	0	0	0	0	0	0	11	0	0	0	0	12	0	0	22	21	13
0	20	0	19	0	0	1	0	0	0	0	7	0	5	0	0	0	2	0	0	0	6	0	0	0	0	0	4	0	0	0	0	25	0	0	0	0	0	0	11	0	0	0	0	12	0	0	22	21	13
0	20	0	19	0	0	1	0	0	0	0	7	0	5	0	0	0	2	0	0	0	6	0	0	0	0	0	4	0	0	0	0	25	0	0	0	0	0	0	11	0	0	0	0	12	0	0	22	21	13
0	20	0	19	0	0	1	0	0	0	0	7	0	5	0	25	0	2	0	0	0	6	0	0	0	0	0	4	0	0	0	0	25	0	0	0	0	0	0	11	0	0	0	0	12	0	0	22	21	13
0	20	0	19	0	0	1	0	0	0	0	7	0	5	0	25	0	2	0	0	0	6	0	0	0	0	0	4	0	0	0	0	25	0	0	0	0	0	0	11	0	0	0	0	12	0	0	22	21	13
0	20	0	19	0	0	1	0	0	0	0	7	0	5	0	25	0	2	0	0	0	6	0	0	0	0	0	4	0	0	0	0	25	0	0	0	0	0	0	11	0	0	0	0	12	0	0	22	21	13
0	20	0	19	0	0	1	0	0	0	0	7	0	5	0	25	0	2	0	0	0	6	0	0	0	0	0	4	0	0	0	0	25	0	0	0	0	0	0	11	0	0	0	0	12	0	0	22	21	13
0	20	0	19	0	0	1	0	0	0	0	7	0	5	0	25	0	2	0	0	0	6	0	0	0	0	0	4	0	0	0	0	25	0	0	0	0	0	0	11	0	0	0	0	12	0	0	22	21	13
0	20	0	19	0	0	1	0	0	0	0	7	0	5	0	25	0	2	0	0	0	6	0	0	0	0	0	4	0	0	0	0	25	0	0	0	0	0	0	11	0	0	0	0	12	0	0	22	21	13
0	20	0	19	0	0	1	0	0	0	0	7	0	5	0	25	0	2	0	0	0	6	0	0	0	0	0	4	0	0	0	0	25	0	0	0	0	0	0	11	0	0	0	0	12	0	0	22	21	13
0	20	0	19	0	0	1	0	0	0	0	7	0	5	0	25	0	2	0	0	0	6	0	0	0	0	0	4	0	0	0	0	25	0	0	0	0	0	0	11	0	0	0	0	12	0	0	22	21	13
0	20	0	19	0	0	1	0	0	0	0	0	0	5	0	25	0	2	0	0	0	6	0	0	0	0	0	4	0	0	0	0	25	0	0	0	0	0	0	11	0	0	0	0	12	0	0	22	21	13
0	20	0	19	0	0	1	0	0	0	0	0	0	5	0	25	0	2	0	0	0	6	0	0	0	0	0	4	0	0	0	0	25	0	0	0	0	0	0	11	0	0	0	0	12	0	0	22	21	13
0	20	0	19	0	0	1	0	0	0	0	0	0	5	0	25	0	2	0	0	0	6	0	0	0	0	0	4	0	0	0	0	25	0	0	0	0	0	0	11	0	0	0	0	12	0	0	22	21	13
0	20	0	19	0	0	1	0	0	0	0	0	0	5	0	25	0	2	0	0	0	6	0	0	0	0	0	4	0	0	0	0	25	0	0	0	0	0	0	11	0	0	0	0	12	0	0	22	21	13
0	20	0	19	0	0	1	0	0	0	0	0	0	5	0	25	0	2	0	0	0	6	0	0	0	0	0	4	0	0	0	0	25	0	0	0	0	0	0	11	0	0	0	0	12	0	0	22	21	13
0	20	0	19	0	0	1	0	0	0	0	0	0	5	0	25	0	2	0	0	0	6	0	0	0	0	0	4	0	0	0	0	25	0	0	0	0	0	0	11	0	0	0	0	12	0	0	22	21	13
0	20	0	19	0	0	1	0	0	0	0	0	0	5	0	25	0	2	0	0	0	6	0	0	0	0	0	4	0	0	0	0	25	0	0	0	0	0	0	11	0	0	0	0	12	0	0	22	21	13
0	20	0	19	0	0	1	0	0	0	0	0	0	5	0	25	0	2	0	0	0	6	0	0	0	0	0	4	0	0	0	0	25	0	0	0	0	0	0	11	0	0	0	0	12	0	0	22	0	13
0	20	0	19	0	0	1	0	0	0	0	0	0	5	0	25	0	2	0	0	0	6	0	0	0	0	0	4	0	0	0	0	25	10	0	0	0	0	0	11	0	0	0	0	12	0	0	22	0	13
0	20	0	19	0	0	1	0	0	0	0	0	0	5	0	25	0	2	0	0	0	6	0	0	0	0	0	4	0	0	0	0	25	10	0	0	0	0	0	11	0	0	0	0	12	0	0	22	0	13
0	20	0	19	0	0	1	0	0	0	0	0	0	5	0	25	0	2	0	0	0	6	0	0	0	0	0	4	0	0	0	0	25	10	0	0	0	0	0	11	0	0	0	0	12	0	0	22	0	13
0	20	0	19	0	0	1	0	0	0	0	0	0	5	0	25	0	2	0	0	0	6	0	0	0	0	0	4	0	0	0	0	25	10	0	0	0	0	0	11	0	0	0	0	12	0	0	22	0	13
0	20	0	19	0	0	1	0	0	0	0	0	0	5	0	25	0	2	0	0	0	6	0	0	0	0	0	4	0	0	0	0	25	10	0	0	0	0	0	11	0	0	0	0	12	0	0	22	0	13
0	20	0	19	0	0	1	0	0	0	0	0	0	5	0	25	0	2	0	0	0	6	0	0	0	0	0	4	0	0	0	0	25	10	0	0	0	0	0	11	0	0	16	0	12	0	0	22	0	13
0	20	0	19	0	0	1	0	0	0	0	0	0	5	0	25	0	2	0	0	0	6	0	0	0	0	0	4	0	0	0	0	25	10	0	0	0	0	0	11	0	0	16	0	12	0	0	22	0	13
0	20	0	19	0	0	1	0	0	0	0	0	0	5	0	25	0	2	0	0	0	6	0	0	0	0	0	4	0	0	0	0	25	10	0	0	0	0	0	11	0	0	16	0	12	0	0	22	0	13
0	20	0	19	0	0	0	0	23	0	0	0	0	5	0	25	0	2	0	0	0	6	0	0	0	0	0	4	0	0	0	0	25	10	0	0	0	0	0	11	0	0	16	0	12	0	0	22	0	13
0	20	0	19	0	0	0	0	23	0	0	0	0	5	0	25	0	2	0	0	0	6	0	0	0	0	0	4	0	0	0	0	25	10	0	0	0	0	0	0	0	0	16	0	12	0	0	22	0	0
0	20	0	19	0	0	0	0	23	0	0	0	0	5	0	25	0	2	0	0	0	6	0	0	0	0	0	4	0	0	0	0	25	10	0	0	0	0	0	0	0	0	16	0	12	0	0	22	0	0
0	20	0	19	0	0	0	0	23	0	0	0	0	5	0	25	0	2	0	0	0	6	0	0	0	0	0	4	0	0	0	0	25	10	0	0	0	0	0	0	0	0	16	0	12	0	0	22	0	0
0	20	0	19	0	0	0	0	23	0	0	0	0	5	0	25	0	2	0	0	0	6	0	0	0	0	0	4	0	0	0	0	25	10	0	0	0	0	0	0	0	0	16	0	12	0	0	22	0	0
0	20	0	19	0	0	0	0	23	0	0	0	0	5	0	25	0	2	0	0	0	6	0	0	0	0	0	4	0	0	0	0	25	10	0	0	0	0	0	0	0	0	16	0	12	0	0	22	0	0
0	20	0	19	0	0	0	0	23	0	0	0	0	5	0	25	0	2	0	0	0	6	0	0	0	0	0	4	0	0	0	0	25	10	0	0	0	0	0	0	0	0	16	0	12	0	0	22	0	0
0	20	0	19	0	0	0	0	23	0	0	0	0	5	0	25	0	2	0	0	0	6	0	0	0	0	0	4	0	0	0	0	25	10	0	0	0	0	0	0	0	0	16	0	12	0	0	22	0	0
0	20	0	19	0	0	0	0	23	0	0	0	0	5	0	25	0	2	0	0	0	6	0	0	0	0	0	4	0	0	0	0	25	10	0	0	0	0	0	0	0	0	16	0	12	0	0	22	0	0
0	20	0	19	0	0	0	0	23	0	0	0	0	5	0	25	0	2	0	0	0	6	0	0	0	0	9	4	0	0	0	0	25	10	0	0	0	0	0	0	0	0	16	0	12	0	0	22	0	0
0	20	0	19	0	0	0	0	23	0	0	0	0	5	0	25	0	2	0	0	0	6	0	0	0	0	9	4	0	0	0	0	25	10	0	0	0	0	0	0	0	0	16	0	12	0	0	22	0	0
0	20	0	19	0	0	0	0	23	0	0	0	0	5	0	25	0	2	0	0	0	6	0	0	0	0	9	4	0	0	0	0	25	10	0	0	0	0	0	0	0	0	16	0	12	0	0	22	0	0
0	20	0	19	0	0	0	0	23	0	0	0	0	5	0	25	0	2	0	0	0	6	0	0	0	0	9	4	0	0	0	0	25	10	0	0	0	0	0	0	0	0	16	0	12	0	0	22	0	0
0	20	0	19	0	0	0	0	23	0	0	0	0	5	0	25	0	2	0	0	0	6	0	0	0	0	9	4	0	0	0	0	0	10	0	0	0	0	0	0	0	0	16	0	12	0	0	22	0	0
0	20	0	19	0	0	0	0	23	0	0	0	0	5	0	25	0	2	0	0	0	6	0	0	0	0	9	4	0	0	0	0	0	10	0	0	0	0	0	0	0	0	16	0	12	0	0	22	0	0
0	20	0	19	0	0	0	0	23	0	0	0	0	5	0	25	0	2	0	0	0	6	0	0	0	0	9	4	0	0	0	0	0	10	0	0	0	0	0	0	0	0	16	0	12	0	0	22	0	0
0	20	0	19	0	0	0	0	23	0	0	0	0	5	0	25	0	2	0	0	0	6	0	0	0	0	9	4	6	0	0	0	0	10	0	0	0	0	0	0	0	0	16	0	12	0	0	22	0	0
0	20	0	19	0	0	0	0	23	0	0	0	0	5	0	25	0	2	0	0	0	6	0	0	0	0	9	4	6	0	0	0	0	10	0	0	0	0	0	0	0	0	16	0	12	0	0	22	0	0
0	20	0	19	0	0	0	0	23	0	0	0	0	5	0	25	0	2	0	0	0	6	0	0	0	0	9	4	6	0	0	0	0	10	0	0	0	0	0	0	0	0	16	0	12	0	0	22	0	0
0	20	0	19	0	0	0	0	23	0	0	0	0	5	0	25	0	2	0	0	0	6	0	0	0	0	9	4	6	0	0	0	0	10	0	0	0	0	0	0	0	0	16	0	12	0	0	22	0	0
0	20	0	19	0	0	0	0	23	0	0	0	0	5	0	25	0	2	0	0	0	6	0	0	0	0	9	4	6	0	0	0	0	10	0	0	0	0	0	0	0	0	16	0	12	0	0	22	0	0
0	20	0	19	0	0	0	0	23	0	0	0	0	5	0	25	0	2	0	0	0	6	0	0	0	0	9	4	6	0	0	0	0	10	0	0	0	0	0	0	0	0	16	0	12	0	0	22	0	0
0	20	0	19	0	0	0	0	23	0	0	0	0	5	0	25	0	2	0	0	0	6	0	0	0	0	9	4	6	0	0	0	0	10	0	0	0	0	0	0	0	0	16	0	12	0	0	22	0	0
0	20	0	19	0	0	0	0	23	0	0	0	0	5	0	25	0	2	0	0	0	6	0	0	0	0	9	4	6	0	0	0	0	10	0	0	0	0	0	0	0	0	16	0	12	0	0	0	0	0
0	20	0	0	0	0	0	0	23	0	0	0	0	5	0	25	0	2	0	0	0	6	0	0	0	0	9	4	6	0	0	0	0	10	0	0	0	0	0	0	0	0	16	0	12	0	0	0	0	0
0	20	0	0	0	0	0	0	23	0	0	0	0	5	0	25	0	2	0	0	0	6	0	0	0	0	9	4	6	0	0	0	0	10	0	0	0	0	0	0	0	0	16	0	12	0	0	0	0	0
0	20	0	0	0	0	0	0	23	0	0	0	0	5	0	25	0	2	0	0	0	6	0	0	0	0	9	4	6	0	0	0	0	10	0	0	0	0	0	0	0	0	16	0	12	0	0	0	0	0
0	20	0	0	0	0	0	0	23	0	0	0	0	5	0	25	0	2	0	0	0	6	0	0	0	0	9	4	6	0	0	0	0	10	0	0	0	0	0	0	0	0	16	0	12	0	0	0	0	0
0	20	0	0	0	0	0	0	23	0	0	0	0	5	0	25	0	2	0	0	0	6	0	0	0	0	9	4	6	0	0	0	0	10	0	0	0	0	0	0	0	0	16	0	12	0	0	0	0	0
0	20	0	0	0	0	0	0	23	0	0	0	0	5	0	25	0	2	0	11	0	6	0	0	0	0	9	4	6	0	0	0	0	10	0	0	0	0	0	0	0	0	16	0	12	0	0	0	0	0
0	20	0	0	0	0	0	0	23	0	0	0	0	5	0	25	0	2	0	11	0	6	0	0	0	0	9	4	6	0	0	0	0	10	0	0	0	0	0	0	0	0	16	0	12	0	0	0	0	0
0	20	0	0	0	0	0	0	23	0	0	0	0	5	0	25	0	2	0	11	0	6	0	0	0	0	9	4	6	0	0	0	0	10	0	0	0	0	0	0	0	0	16	0	12	0	0	0	0	0
0	20	0	0	0	0	0	0	23	0	0	0	0	5	0	25	0	2	0	11	0	6	0	0	0	0	9	4	6	0	0	0	0	10	0	0	0	0	0	0	0	0	16	0	12	0	0	0	0	0
0	20	0	0	0	0	0	0	23	0	0	0	0	5	0	25	0	2	0	11	0	6	0	0	0	0	9	4	6	0	0	0	0	10	0	0	0	0	0	0	0	0	16	0	12	0	0	0	0	0
0	20	0	0	0	0	0	0	23	0	0	0	0	5	0	25	0	2	0	11	0	6	0	0	0	0	9	4	6	0	0	0	0	10	0	0	0	0	0	0	0	0	16	0	12	0	0	0	0	0
0	20	0	0	0	0	0	0	23	0	0	0	0	5	0	25	0	2	0	11	0	6	0	0	0	0	9	4	6	0	0	0	0	10	0	0	0	0	0	0	0	0	16	0	12	12	0	0	0	0
0	20	0	0	0	0	0	0	23	0	0	0	0	5	0	25	0	2	0	11	0	6	0	0	0	0	9	4	6	0	0	0	0	10	0	0	0	23	0	0	0	0	16	0	12	12	0	0	0	0
0	20	0	0	0	0	0	0	23	0	0	0	0	5	0	25	0	2	0	11	0	6	0	0	0	0	9	4	6	0	0	0	0	10	0	0	0	23	0	0	0	0	16	0	12	12	0	0	0	0
0	20	0	0	0	0	0	0	23	0	0	0	0	5	0	25	0	2	0	11	0	6	0	0	0	0	9	0	6	0	0	0	0	10	0	0	0	23	0	0	0	0	16	0	12	12	0	0	0	0
0	20	0	0	0	0	0	0	23	0	0	0	0	5	0	25	0	2	0	11	0	6	0	0	0	0	9	0	6	0	0	0	0	10	0	0	0	23	0	0	0	0	16	0	12	12	0	0	0	0
0	20	0	0	0	0	0	0	23	0	0	0	0	5	0	25	0	2	0	11	0	6	0	0	0	0	9	0	6	0	0	0	0	10	0	0	10	23	0	0	0	0	16	0	12	12	0	0	0	0
0	20	0	0	0	0	0	0	23	0	0	0	0	5	0	25	0	2	0	11	0	6	0	0	0	0	9	0	6	0	0	0	0	10	0	0	10	23	0	0	0	0	16	0	12	12	0	0	0	0
0	20	0	0	0	0	0	0	23	0	0	0	0	5	0	25	0	2	0	11	0	6	0	0	0	0	9	0	6	0	0	0	0	10	0	0	10	23	0	0	0	0	16	0	12	12	0	0	0	0
0	20	0	0	0	0	0	0	23	0	0	0	0	5	0	25	0	2	0	11	0	6	0	0	0	0	9	0	6	0	0	0	0	10	0	0	10	23	0	0	0	0	16	0	12	12	0	0	0	0
0	20	0	0	0	0	0	0	23	0	0	0	0	5	0	25	0	2	0	11	0	6	0	0	0	0	9	0	6	0	0	0	0	10	0	0	10	23	0	0	0	0	16	0	12	12	0	0	0	0
0	20	0	0	0	0	0	0	23	0	0	0	0	5	0	25	0	2	0	11	0	6	0	0	0	0	9	0	6	0	0	0	0	10	0	0	10	23	0	0	0	0	16	0	12	12	0	0	0	0
0	20	0	0	0	0	0	0	23	0	0	0	0	5	0	25	0	2	0	11	0	6	0	0	0	0	9	0	6	0	0	0	0	10	18	0	10	23	0	0	0	0	16	0	12	12	0	0	0	0
0	20	0	0	0	0	0	0	23	0	0	0	0	5	0	25	0	2	0	11	0	6	0	0	0	0	9	0	6	0	0	0	0	10	18	0	10	23	0	0	0	0	16	0	12	12	0	0	0	0
0	20	0	0	0	0	0	0	23	0	0	0	0	5	0	25	0	2	0	11	0	6	0	0	0	0	9	0	6	0	0	0	0	10	18	0	10	23	0	0	0	0	16	0	12	12	0	0	0	0
0	20	0	0	0	0	0	0	23	0	0	0	0	5	0	25	0	2	0	11	0	6	0	0	0	0	9	0	6	0	0	0	0	10	18	0	10	23	0	0	0	0	16	0	12	12	0	0	0	0
0	20	0	0	0	0	0	0	23	0	0	0	0	5	0	25	0	2	0	11	0	6	0	0	0	0	9	0	6	0	0	0	0	10	18	0	10	23	0	0	0	0	16	0	12	12	0	0	0	0
0	20	0	0	0	0	0	0	23	0	0	0	0	5	0	25	0	2	0	11	0	6	0	0	0	0	9	0	6	0	0	0	0	10	18	0	10	23	0	0	1	0	16	0	12	12	0	0	0	0
0	20	0	0	0	0	0	0	23	0	0	0	0	5	0	25	0	2	0	11	0	6	0	0	0	0	9	0	6	0	0	0	0	10	18	0	10	23	0	0	1	0	16	0	12	12	0	0	0	0
0	20	0	0	0	0	0	0	23	0	0	0	0	5	0	25	0	2	0	11	0	6	0	0	0	0	9	0	6	0	0	0	0	10	18	0	10	23	0	0	1	0	16	0	12	12	0	0	0	0
0	20	0	0	0	0	0	0	23	0	0	0	0	5	0	25	0	2	0	11	0	6	0	0	0	0	9	0	6	0	0	0	0	10	18	0	10	23	0	0	1	0	16	0	12	12	0	0	0	0
0	20	0	0	0	0	0	0	23	0	0	0	0	5	0	25	0	2	0	11	0	6	0	0	0	0	9	0	6	0	0	0	0	10	18	0	10	23	0	0	1	0	16	0	12	12	0	0	0	0
0	20	0	0	0	0	0	0	23	0	0	0	0	5	0	25	0	2	0	11	0	6	0	0	0	0	9	0	6	0	0	0	0	10	18	0	10	23	0	0	1	0	16	0	12	12	0	0	0	0
0	20	0	0	0	0	0	0	23	0	0	0	0	5	0	25	0	2	0	11	0	6	0	0	0	0	9	0	6	0	0	0	0	10	18	0	10	23	0	0	1	0	16	0	12	12	0	0	0	0
0	20	0	0	0	0	0	0	23	0	0	0	0	5	0	25	0	2	0	11	0	6	0	0	0	0	9	0	6	0	0	0	0	10	18	0	10	23	0	0	1	0	16	0	12	12	0	0	0	0
0	20	0	0	0	0	0	0	23	0	0	0	0	5	0	25	0	2	0	11	0	0	0	0	0	0	9	0	6	0	0	0	0	10	18	0	10	23	0	0	1	0	16	0	12	12	0	0	0	0
0	20	0	0	0	0	0	0	23	0	0	0	0	5	0	25	0	2	0	11	0	0	0	0	0	0	9	0	6	0	0	0	0	10	18	0	10	23	0	0	1	0	16	0	12	12	0	0	0	0
0	20	0	0	0	0	0	0	23	0	0	0	0	5	0	25	0	0	0	11	0	0	0	0	0	0	9	0	6	0	0	0	0	10	18	0	10	23	0	0	1	0	16	0	12	12	0	0	0	0
0	20	0	0	0	0	0	0	23	0	0	0	0	5	0	25	0	0	0	11	0	0	0	0	0	0	9	0	6	0	0	0	0	10	18	0	10	23	0	0	1	0	16	0	12	12	0	0	0	0
0	20	0	0	0	0	0	0	23	0	0	0	0	5	0	25	0	0	0	11	0	0	0	0	0	0	9	0	6	0	0	0	0	10	18	0	10	23	0	0	1	0	16	0	12	12	0	0	0	0
0	20	0	0	0	0	0	0	23	0	0	0	0	5	0	25	0	0	0	11	0	0	0	0	0	0	9	0	6	0	0	0	0	10	18	0	10	23	0	0	1	0	16	0	12	12	0	0	0	0
0	20	0	0	0	0	0	0	23	0	0	0	0	5	0	25	0	0	0	11	0	0	0	0	0	0	9	0	6	0	0	0	0	10	18	0	10	23	0	0	1	0	16	0	12	12	0	0	0	0
0	20	0	0	0	0	0	0	23	0	0	0	0	5	0	25	0	0	0	11	0	0	0	0	0	0	9	0	6	0	0	0	0	10	18	0	10	23	0	0	1	0	16	0	12	12	0	0	0	0
0	20	0	0	0	0	0	0	23	0	0	0	0	5	0	25	0	0	0	11	0	0	0	0	0	0	9	0	6	0	0	0	0	10	18	0	10	23	0	0	1	0	16	0	12	12	0	0	0	0
0	20	0	0	0	0	0	0	23	0	0	0	0	5	0	25	0	0	0	11	0	0	0	0	0	0	9	0	6	0	0	0	0	10	18	0	10	23	0	0	1	0	16	0	12	12	0	0	0	0
0	20	0	0	0	0	0	0	23	0	0	0	0	5	0	25	0	0	0	11	0	0	0	0	0	0	9	0	6	0	0	0	0	10	18	0	10	23	0	0	1	0	16	0	12	12	0	0	0	0
0	20	0	0	0	0	0	0	23	0	0	0	0	5	0	25	0	0	0	11	0	0	0	0	0	0	9	0	6	0	0	0	0	10	18	0	10	23	0	0	1	0	16	0	12	12	0	0	0	0
0	20	0	0	0	0	0	0	23	0	0	0	0	5	0	25	0	0	0	11	0	0	0	0	0	0	9	0	6	0	0	0	0	10	18	0	10	23	0	0	1	0	16	0	12	12	0	0	0	0
0	20	0	0	0	0	0	0	23	0	0	0	0	5	0	25	0	0	0	11	0	0	0	0	0	0	9	0	6	0	0	0	0	10	18	0	10	23	0	0	1	0	16	0	12	12	0	0	0	0
0	20	0	0	0	0	0	0	23	0	0	0	0	5	0	25	0	0	0	11	0	0	0	0	0	0	9	0	6	0	0	0	0	10	18	0	10	23	0	0	1	0	16	0	12	12	0	0	0	0
0	20	0	0	0	0	0	0	23	0	0	0	0	5	0	25	0	0	0	11	0	0	0	0	0	0	9	0	6	0	0	0	0	10	18	0	10	23	0	0	1	0	16	0	12	12	0	0	0	0
0	20	0	0	0	0	0	0	23	0	0	0	0	5	0	25	0	0	0	11	0	0	0	0	0	0	9	0	6	0	0	0	0	10	18	0	10	23	0	0	1	0	16	0	0	12	0	0	0	0
0	20	0	0	0	0	0	0	23	0	0	0	0	5	0	25	0	0	0	11	0	0	0	0	0	0	9	0	6	0	0	0	0	10	18	0	10	23	0	0	1	0	16	0	0	12	0	0	0	0
0	20	0	0	0	0	0	0	23	0	0	0	0	5	0	25	0	0	0	11	0	0	0	0	0	0	9	0	6	0	0	0	0	10	18	0	10	23	0	0	1	0	16	0	0	12	0	0	0	0
0	20	0	0	0	0	0	0	23	0	0	0	0	5	0	25	0	0	0	11	0	0	0	0	0	0	9	0	6	0	0	0	0	10	18	0	10	23	0	0	1	0	16	0	0	12	0	0	0	0
0	20	0	0	0	0	0	0	23	0	0	0	0	0	0	25	0	0	0	11	0	0	0	0	0	0	9	0	6	0	0	0	0	10	18	0	10	23	0	0	1	0	16	0	0	12	0	0	0	0
0	20	0	0	0	0	0	0	23	0	0	0	0	0	0	25	0	0	0	11	0	0	0	0	0	0	9	0	6	0	0	0	0	10	18	0	10	23	0	0	1	0	16	0	0	12	0	0	0	0
0	20	0	0	0	0	0	0	23	0	0	0	0	0	0	25	0	0	0	11	0	0	0	0	0	0	9	0	6	0	0	0	0	10	18	0	10	23	0	0	1	0	16	0	0	12	0	0	0	0
0	20	0	0	0	0	0	0	23	0	0	0	0	0	0	25	0	0	0	11	0	0	0	0	0	0	9	0	6	0	0	0	0	10	18	0	10	23	0	0	1	0	16	0	0	12	0	0	0	0
0	20	0	0	0	0	0	0	23	0	0	0	0	0	0	25	0	0	0	11	0	0	0	0	0	0	9	0	6	0	0	0	0	10	18	0	10	23	0	0	1	0	16	0	0	12	0	0	0	0
0	20	0	0	0	0	0	0	23	0	0	0	0	0	0	25	0	0	0	11	0	0	0	0	0	0	9	0	6	0	0	0	0	10	18	0	10	23	0	0	1	0	16	0	0	12	0	0	0	0
0	20	0	0	0	0	0	0	23	0	0	0	0	0	0	25	0	0	0	11	0	0	0	0	0	0	9	0	6	0	0	0	0	10	18	0	10	23	0	0	1	0	16	0	0	12	0	0	0	0
0	20	0	0	0	0	0	0	23	0	0	0	0	0	0	25	0	0	0	11	0	0	0	0	0	0	9	0	6	0	0	0	0	10	18	0	10	23	0	0	1	0	16	0	0	12	0	0	0	0
0	20	0	0	0	0	0	0	23	0	0	0	0	0	0	25	0	0	0	11	0	0	0	0	0	0	9	0	6	0	0	0	0	10	18	0	10	23	0	0	1	0	16	0	0	12	0	0	0	0
0	20	0	0	0	0	0	0	23	0	0	0	0	0	0	25	0	0	0	11	0	0	0	0	0	0	9	0	6	0	0	0	0	10	18	0	10	23	0	0	1	0	16	0	0	12	0	0	0	0
0	20	0	0	0	0	0	0	23	0	0	0	0	0	0	25	0	0	0	11	0	0	0	0	0	0	9	0	6	0	0	0	0	10	18	0	10	23	0	0	1	0	16	0	0	12	0	0	0	0
0	20	0	0	0	0	0	0	23	0	0	0	0	0	0	25	0	0	0	11	0	0	0	0	0	0	9	0	6	0	0	0	0	10	18	0	10	23	0	0	1	0	16	0	0	12	0	0	0	0
0	20	0	0	0	0	0	0	23	0	0	0	0	0	0	25	0	0	0	11	0	0	0	0	0	0	9	0	6	0	0	0	0	10	18	0	10	23	0	0	1	0	16	0	0	12	0	0	0	0
0	20	0	0	0	0	0	0	23	0	0	0	0	0	0	25	0	0	0	11	0	0	0	0	0	0	9	0	6	0	0	0	0	10	18	0	10	23	0	0	1	0	16	0	0	12	0	0	0	0
0	20	0	0	0	0	0	0	23	0	0	0	0	0	0	25	0	0	0	11	0	0	0	0	0	0	9	0	6	0	0	0	0	10	18	0	10	23	0	0	1	0	16	0	0	12	0	0	0	0
0	20	0	0	0	0	0	0	23	0	0	0	0	0	0	25	0	0	0	11	0	0	0	0	0	0	9	0	6	0	0	0	0	10	18	0	10	23	0	0	1	0	16	0	0	12	0	0	0	0
0	20	0	0	0	0	0	0	23	0	0	0	0	0	0	25	0	0	0	11	0	0	0	0	0	0	9	0	6	0	0	0	0	10	18	0	10	23	0	0	1	0	16	0	0	12	0	0	0	0
0	20	0	0	0	0	0	0	23	0	0	0	0	0	0	25	0	0	0	11	0	0	0	0	0	0	9	0	6	0	0	0	0	10	18	0	10	23	0	0	1	0	16	0	0	12	0	0	0	0
0	20	0	0	0	0	0	0	23	0	0	0	0	0	0	25	0	0	0	11	0	0	0	0	0	0	9	0	6	0	0	0	0	10	18	0	10	23	0	0	1	0	16	0	0	12	0	0	0	0
0	20	0	0	0	0	0	0	23	0	0	0	0	0	0	25	0	0	0	11	0	0	0	0	0	0	9	0	6	0	0	0	0	10	18	0	10	23	0	0	1	0	16	0	0	12	0	0	0	0
0	20	0	0	0	0	0	0	23	0	0	0	0	0	0	25	0	0	0	11	0	0	0	0	0	0	9	0	6	0	0	0	0	10	18	0	10	23	0	0	1	0	16	0	0	12	0	0	0	0
0	20	0	0	0	0	0	0	23	0	0	0	0	0	0	25	0	0	0	11	0	0	0	0	0	0	9	0	6	0	0	0	0	10	18	0	10	23	0	0	1	0	16	0	0	12	0	0	0	0
0	20	0	0	0	0	0	0	23	0	0	0	0	0	0	25	0	0	0	11	0	0	0	0	0	0	9	0	6	0	0	0	0	10	18	0	10	23	0	0	1	0	16	0	0	12	0	0	0	0
0	20	0	0	0	0	0	0	23	0	0	0	0	0	0	25	0	0	0	11	0	0	0	0	0	0	9	0	6	0	0	0	0	10	18	0	10	23	0	0	1	0	16	0	0	12	0	0	0	0
0	20	0	0	0	0	0	0	23	0	0	0	0	0	0	25	0	0	0	11	0	0	0	0	0	0	9	0	6	0	0	0	0	10	18	0	10	23	0	0	1	0	16	0	0	12	0	0	0	0
0	20	0	0	0	0	0	0	23	0	0	0	0	0	0	25	0	0	0	11	0	0	0	0	0	0	9	0	6	0	0	0	0	0	18	0	10	23	0	0	1	0	16	0	0	12	0	0	0	0
0	20	0	0	0	0	0	0	23	0	0	0	0	0	0	25	0	0	0	11	0	0	0	0	0	0	9	0	6	0	0	0	0	0	18	0	10	23	0	0	1	0	16	0	0	12	0	0	0	0
0	20	0	0	0	0	0	0	23	0	0	0	0	0	0	25	0	0	0	11	0	0	0	0	0	0	9	0	6	0	0	0	0	0	18	0	10	23	0	0	1	0	16	0	0	12	0	0	0	0
0	20	0	0	0	0	0	0	23	0	0	0	0	0	0	25	0	0	0	11	0	0	0	0	0	0	9	0	6	0	0	0	0	0	18	0	10	23	0	0	1	0	16	0	0	12	0	0	0	0
0	20	0	0	0	0	0	0	23	0	0	0	0	0	0	25	0	0	0	11	0	0	0	0	0	0	9	0	6	0	0	0	0	0	18	0	10	23	0	0	1	0	16	0	0	12	0	0	0	0
0	20	0	0	0	0	0	0	23	0	0	0	0	0	0	25	0	0	0	11	0	0	0	0	0	0	9	0	6	0	0	0	0	0	18	0	10	23	0	0	1	0	16	0	0	12	0	0	0	0
0	20	0	0	0	0	0	0	23	0	0	0	0	0	0	25	0	0	0	11	0	0	0	0	0	0	9	0	6	0	0	0	0	0	18	0	10	23	0	0	1	0	16	0	0	12	0	0	0	0
0	20	0	0	0	0	0	0	23	0	0	0	0	0	0	25	0	0	0	11	0	0	0	0	0	0	9	0	6	0	0	0	0	0	18	0	10	23	0	0	1	0	16	0	0	12	0	0	0	0
0	20	0	0	0	0	0	0	23	0	0	0	0	0	0	25	0	0	0	11	0	0	0	0	0	0	9	0	6	0	0	0	0	0	18	0	10	23	0	0	1	0	16	0	0	12	0	0	0	0
0	20	0	0	0	0	0	0	23	0	0	0	0	0	0	25	0	0	0	11	0	0	0	0	0	0	9	0	6	0	0	0	0	0	18	0	10	23	0	0	1	0	16	0	0	12	0	0	0	0
0	20	0	0	0	0	0	0	23	0	0	0	0	0	0	25	0	0	0	11	0	0	0	0	0	0	9	0	6	0	0	0	0	0	18	0	10	23	0	0	1	0	16	0	0	12	0	0	0	0
0	20	0	0	0	0	0	0	23	0	0	0	0	0	0	25	0	0	0	11	0	0	0	0	0	0	9	0	6	0	0	0	0	0	18	0	10	23	0	0	1	0	16	0	0	12	0	0	0	0
0	20	0	0	0	0	0	0	23	0	0	0	0	0	0	25	0	0	0	11	0	0	0	0	0	0	9	0	6	0	0	0	0	0	18	0	10	23	0	0	1	0	16	0	0	12	0	0	0	0
0	20	0	0	0	0	0	0	23	0	0	0	0	0	0	25	0	0	0	11	0	0	0	0	0	0	9	0	6	0	0	0	0	0	18	0	10	23	0	0	1	0	16	0	0	12	0	0	0	0
0	20	0	0	0	0	0	0	23	0	0	0	0	0	0	25	0	0	0	11	0	0	0	0	0	0	9	0	6	0	0	0	0	0	18	0	10	23	0	0	1	0	16	0	0	12	0	0	0	0
0	20	0	0	0	0	0	0	23	0	0	0	0	0	0	25	0	0	0	11	0	0	0	0	0	0	9	0	6	0	0	0	0	0	18	0	10	23	0	0	1	0	16	0	0	12	0	0	0	0
0	20	0	0	0	0	0	0	23	0	0	0	0	0	0	25	0	0	0	11	0	0	0	0	0	0	9	0	6	0	0	0	0	0	18	0	10	23	0	0	1	0	16	0	0	12	0	0	0	0
0	20	0	0	0	0	0	0	23	0	0	0	0	0	0	0	0	0	0	11	0	0	0	0	0	0	9	0	6	0	0	0	0	0	18	0	10	23	0	0	1	0	16	0	0	12	0	0	0	0
0	20	0	0	0	0	0	0	23	0	0	0	0	0	0	0	0	0	0	11	0	0	0	0	0	0	9	0	6	0	0	0	0	0	18	0	10	23	0	0	1	0	16	0	0	12	0	0	0	0
0	20	0	0	0	0	0	0	23	0	0	0	0	0	0	0	0	0	0	11	0	0	0	0	0	0	9	0	6	0	0	0	0	0	18	0	10	23	0	0	1	0	16	0	0	12	0	0	0	0
0	20	0	0	0	0	0	0	23	0	0	0	0	0	0	0	0	0	0	11	0	0	0	0	0	0	9	0	6	0	0	0	0	0	18	0	10	23	0	0	1	0	16	0	0	12	0	0	0	0
0	20	0	0	0	0	0	0	23	0	0	0	0	0	0	0	0	0	0	11	0	0	0	0	0	0	9	0	6	0	0	0	0	0	18	0	10	23	0	0	1	0	16	0	0	12	0	0	0	0
0	20	0	0	0	0	0	0	23	0	0	0	0	0	0	0	0	0	0	11	0	0	0	0	0	0	9	0	6	0	0	0	0	0	18	0	10	23	0	0	1	0	16	0	0	12	0	0	0	0
0	20	0	0	0	0	0	0	23	0	0	0	0	0	0	0	0	0	0	11	0	0	0	0	0	0	9	0	6	0	0	0	0	0	18	0	10	23	0	0	1	0	16	0	0	12	0	0	0	0
0	20	0	0	0	0	0	0	23	0	0	0	0	0	0	0	0	0	0	11	0	0	0	0	0	0	9	0	6	0	0	0	0	0	18	0	10	23	0	0	1	0	16	0	0	12	0	0	0	0
0	20	0	0	0	0	0	0	23	0	0	0	0	0	0	0	0	0	0	11	0	0	0	0	0	0	9	0	6	0	0	0	0	0	18	0	10	23	0	0	1	0	16	0	0	12	0	0	0	0
0	20	0	0	0	0	0	0	23	0	0	0	0	0	0	0	0	0	0	11	0	0	0	0	0	0	9	0	6	0	0	0	0	0	18	0	10	23	0	0	1	0	16	0	0	12	0	0	0	0
0	20	0	0	0	0	0	0	23	0	0	0	0	0	0	0	0	0	0	11	0	0	0	0	0	0	9	0	6	0	0	0	0	0	18	0	10	23	0	0	1	0	0	0	0	12	0	0	0	0
0	20	0	0	0	0	0	0	23	0	0	0	0	0	0	0	0	0	0	11	0	0	0	0	0	0	9	0	6	0	0	0	0	0	18	0	10	23	0	0	1	0	0	0	0	12	0	0	0	0
0	20	0	0	0	0	0	0	23	0	0	0	0	0	0	0	0	0	0	11	0	0	0	0	0	0	9	0	6	0	0	0	0	0	18	0	10	23	0	0	1	0	0	0	0	12	0	0	0	0
0	20	0	0	0	0	0	0	23	0	0	0	0	0	0	0	0	0	0	11	0	0	0	0	0	0	9	0	6	0	0	0	0	0	18	0	10	23	0	0	1	0	0	0	0	12	0	0	0	0
0	20	0	0	0	0	0	0	23	0	0	0	0	0	0	0	0	0	0	11	0	0	0	0	0	0	9	0	6	0	0	0	0	0	18	0	10	23	0	0	1	0	0	0	0	12	0	0	0	0
0	20	0	0	0	0	0	0	23	0	0	0	0	0	0	0	0	0	0	11	0	0	0	0	0	0	0	0	6	0	0	0	0	0	18	0	10	23	0	0	1	0	0	0	0	12	0	0	0	0
0	20	0	0	0	0	0	0	23	0	0	0	0	0	0	0	0	0	0	11	0	0	0	0	0	0	0	0	6	0	0	0	0	0	18	0	10	23	0	0	1	0	0	0	0	12	0	0	0	0
0	20	0	0	0	0	0	0	23	0	0	0	0	0	0	0	0	0	0	11	0	0	0	0	0	0	0	0	6	0	0	0	0	0	18	0	10	23	0	0	1	0	0	0	0	12	0	0	0	0
0	20	0	0	0	0	0	0	23	0	0	0	0	0	0	0	0	0	0	11	0	0	0	0	0	0	0	0	6	0	0	0	0	0	18	0	10	23	0	0	1	0	0	0	0	12	0	0	0	0
0	20	0	0	0	0	0	0	23	0	0	0	0	0	0	0	0	0	0	11	0	0	0	0	0	0	0	0	6	0	0	0	0	0	18	0	10	23	0	0	1	0	0	0	0	12	0	0	0	0
0	20	0	0	0	0	0	0	23	0	0	0	0	0	0	0	0	0	0	11	0	0	0	0	0	0	0	0	6	0	0	0	0	0	18	0	10	23	0	0	1	0	0	0	0	12	0	0	0	0
0	20	0	0	0	0	0	0	23	0	0	0	0	0	0	0	0	0	0	11	0	0	0	0	0	0	0	0	6	0	0	0	0	0	18	0	10	23	0	0	1	0	0	0	0	12	0	0	0	0
0	20	0	0	0	0	0	0	23	0	0	0	0	0	0	0	0	0	0	11	0	0	0	0	0	0	0	0	6	0	0	0	0	0	18	0	10	23	0	0	1	0	0	0	0	12	0	0	0	0
0	20	0	0	0	0	0	0	23	0	0	0	0	0	0	0	0	0	0	11	0	0	0	0	0	0	0	0	6	0	0	0	0	0	18	0	10	23	0	0	1	0	0	0	0	12	0	0	0	0
0	20	0	0	0	0	0	0	23	0	0	0	0	0	0	0	0	0	0	11	0	0	0	0	0	0	0	0	6	0	0	0	0	0	18	0	10	23	0	0	1	0	0	0	0	12	0	0	0	0
0	0	0	0	0	0	0	0	23	0	0	0	0	0	0	0	0	0	0	11	0	0	0	0	0	0	0	0	0	0	0	0	0	0	18	0	10	23	0	0	1	0	0	0	0	12	0	0	0	0
0	0	0	0	0	0	0	0	23	0	0	0	0	0	0	0	0	0	0	11	0	0	0	0	0	0	0	0	0	0	0	0	0	0	18	0	10	23	0	0	1	0	0	0	0	12	0	0	0	0
0	0	0	0	0	0	0	0	23	0	0	0	0	0	0	0	0	0	0	11	0	0	0	0	0	0	0	0	0	0	0	0	0	0	18	0	10	23	0	0	1	0	0	0	0	12	0	0	0	0
0	0	0	0	0	0	0	0	0	0	0	0	0	0	0	0	0	0	0	11	0	0	0	0	0	0	0	0	0	0	0	0	0	0	18	0	10	23	0	0	1	0	0	0	0	12	0	0	0	0
0	0	0	0	0	0	0	0	0	0	0	0	0	0	0	0	0	0	0	11	0	0	0	0	0	0	0	0	0	0	0	0	0	0	18	0	10	23	0	0	1	0	0	0	0	12	0	0	0	0
0	0	0	0	0	0	0	0	0	0	0	0	0	0	0	0	0	0	0	11	0	0	0	0	0	0	0	0	0	0	0	0	0	0	18	0	10	23	0	0	1	0	0	0	0	12	0	0	0	0
0	0	0	0	0	0	0	0	0	0	0	0	0	0	0	0	0	0	0	11	0	0	0	0	0	0	0	0	0	0	0	0	0	0	18	0	10	23	0	0	1	0	0	0	0	12	0	0	0	0
0	0	0	0	0	0	0	0	0	0	0	0	0	0	0	0	0	0	0	11	0	0	0	0	0	0	0	0	0	0	0	0	0	0	18	0	10	23	0	0	1	0	0	0	0	0	0	0	0	0
0	0	0	0	0	0	0	0	0	0	0	0	0	0	0	0	0	0	0	11	0	0	0	0	0	0	0	0	0	0	0	0	0	0	18	0	10	23	0	0	1	0	0	0	0	0	0	0	0	0
0	0	0	0	0	0	0	0	0	0	0	0	0	0	0	0	0	0	0	11	0	0	0	0	0	0	0	0	0	0	0	0	0	0	18	0	10	23	0	0	1	0	0	0	0	0	0	0	0	0
0	0	0	0	0	0	0	0	0	0	0	0	0	0	0	0	0	0	0	11	0	0	0	0	0	0	0	0	0	0	0	0	0	0	18	0	10	23	0	0	1	0	0	0	0	0	0	0	0	0
0	0	0	0	0	0	0	0	0	0	0	0	0	0	0	0	0	0	0	11	0	0	0	0	0	0	0	0	0	0	0	0	0	0	18	0	10	23	0	0	1	0	0	0	0	0	0	0	0	0
0	0	0	0	0	0	0	0	0	0	0	0	0	0	0	0	0	0	0	11	0	0	0	0	0	0	0	0	0	0	0	0	0	0	18	0	10	23	0	0	1	0	0	0	0	0	0	0	0	0
0	0	0	0	0	0	0	0	0	0	0	0	0	0	0	0	0	0	0	11	0	0	0	0	0	0	0	0	0	0	0	0	0	0	18	0	10	0	0	0	1	0	0	0	0	0	0	0	0	0
0	0	0	0	0	0	0	0	0	0	0	0	0	0	0	0	0	0	0	11	0	0	0	0	0	0	0	0	0	0	0	0	0	0	18	0	10	0	0	0	0	0	0	0	0	0	0	0	0	0
0	0	0	0	0	0	0	0	0	0	0	0	0	0	0	0	0	0	0	11	0	0	0	0	0	0	0	0	0	0	0	0	0	0	18	0	10	0	0	0	0	0	0	0	0	0	0	0	0	0
0	0	0	0	0	0	0	0	0	0	0	0	0	0	0	0	0	0	0	11	0	0	0	0	0	0	0	0	0	0	0	0	0	0	18	0	10	0	0	0	0	0	0	0	0	0	0	0	0	0
0	0	0	0	0	0	0	0	0	0	0	0	0	0	0	0	0	0	0	11	0	0	0	0	0	0	0	0	0	0	0	0	0	0	18	0	10	0	0	0	0	0	0	0	0	0	0	0	0	0
0	0	0	0	0	0	0	0	0	0	0	0	0	0	0	0	0	0	0	11	0	0	0	0	0	0	0	0	0	0	0	0	0	0	18	0	10	0	0	0	0	0	0	0	0	0	0	0	0	0
0	0	0	0	0	0	0	0	0	0	0	0	0	0	0	0	0	0	0	11	0	0	0	0	0	0	0	0	0	0	0	0	0	0	18	0	10	0	0	0	0	0	0	0	0	0	0	0	0	0
0	0	0	0	0	0	0	0	0	0	0	0	0	0	0	0	0	0	0	11	0	0	0	0	0	0	0	0	0	0	0	0	0	0	18	0	10	0	0	0	0	0	0	0	0	0	0	0	0	0
0	0	0	0	0	0	0	0	0	0	0	0	0	0	0	0	0	0	0	11	0	0	0	0	0	0	0	0	0	0	0	0	0	0	18	0	10	0	0	0	0	0	0	0	0	0	0	0	0	0
0	0	0	0	0	0	0	0	0	0	0	0	0	0	0	0	0	0	0	11	0	0	0	0	0	0	0	0	0	0	0	0	0	0	18	0	10	0	0	0	0	0	0	0	0	0	0	0	0	0
0	0	0	0	0	0	0	0	0	0	0	0	0	0	0	0	0	0	0	11	0	0	0	0	0	0	0	0	0	0	0	0	0	0	18	0	10	0	0	0	0	0	0	0	0	0	0	0	0	0
0	0	0	0	0	0	0	0	0	0	0	0	0	0	0	0	0	0	0	11	0	0	0	0	0	0	0	0	0	0	0	0	0	0	18	0	10	0	0	0	0	0	0	0	0	0	0	0	0	0
0	0	0	0	0	0	0	0	0	0	0	0	0	0	0	0	0	0	0	11	0	0	0	0	0	0	0	0	0	0	0	0	0	0	18	0	10	0	0	0	0	0	0	0	0	0	0	0	0	0
0	0	0	0	0	0	0	0	0	0	0	0	0	0	0	0	0	0	0	11	0	0	0	0	0	0	0	0	0	0	0	0	0	0	18	0	10	0	0	0	0	0	0	0	0	0	0	0	0	0
0	0	0	0	0	0	0	0	0	0	0	0	0	0	0	0	0	0	0	11	0	0	0	0	0	0	0	0	0	0	0	0	0	0	18	0	10	0	0	0	0	0	0	0	0	0	0	0	0	0
0	0	0	0	0	0	0	0	0	0	0	0	0	0	0	0	0	0	0	11	0	0	0	0	0	0	0	0	0	0	0	0	0	0	18	0	10	0	0	0	0	0	0	0	0	0	0	0	0	0
0	0	0	0	0	0	0	0	0	0	0	0	0	0	0	0	0	0	0	11	0	0	0	0	0	0	0	0	0	0	0	0	0	0	18	0	10	0	0	0	0	0	0	0	0	0	0	0	0	0
0	0	0	0	0	0	0	0	0	0	0	0	0	0	0	0	0	0	0	11	0	0	0	0	0	0	0	0	0	0	0	0	0	0	18	0	10	0	0	0	0	0	0	0	0	0	0	0	0	0
0	0	0	0	0	0	0	0	0	0	0	0	0	0	0	0	0	0	0	11	0	0	0	0	0	0	0	0	0	0	0	0	0	0	18	0	10	0	0	0	0	0	0	0	0	0	0	0	0	0
0	0	0	0	0	0	0	0	0	0	0	0	0	0	0	0	0	0	0	11	0	0	0	0	0	0	0	0	0	0	0	0	0	0	18	0	10	0	0	0	0	0	0	0	0	0	0	0	0	0
0	0	0	0	0	0	0	0	0	0	0	0	0	0	0	0	0	0	0	0	0	0	0	0	0	0	0	0	0	0	0	0	0	0	18	0	10	0	0	0	0	0	0	0	0	0	0	0	0	0
0	0	0	0	0	0	0	0	0	0	0	0	0	0	0	0	0	0	0	0	0	0	0	0	0	0	0	0	0	0	0	0	0	0	18	0	10	0	0	0	0	0	0	0	0	0	0	0	0	0
0	0	0	0	0	0	0	0	0	0	0	0	0	0	0	0	0	0	0	0	0	0	0	0	0	0	0	0	0	0	0	0	0	0	18	0	10	0	0	0	0	0	0	0	0	0	0	0	0	0
0	0	0	0	0	0	0	0	0	0	0	0	0	0	0	0	0	0	0	0	0	0	0	0	0	0	0	0	0	0	0	0	0	0	18	0	10	0	0	0	0	0	0	0	0	0	0	0	0	0
0	0	0	0	0	0	0	0	0	0	0	0	0	0	0	0	0	0	0	0	0	0	0	0	0	0	0	0	0	0	0	0	0	0	18	0	10	0	0	0	0	0	0	0	0	0	0	0	0	0
0	0	0	0	0	0	0	0	0	0	0	0	0	0	0	0	0	0	0	0	0	0	0	0	0	0	0	0	0	0	0	0	0	0	18	0	10	0	0	0	0	0	0	0	0	0	0	0	0	0
0	0	0	0	0	0	0	0	0	0	0	0	0	0	0	0	0	0	0	0	0	0	0	0	0	0	0	0	0	0	0	0	0	0	18	0	10	0	0	0	0	0	0	0	0	0	0	0	0	0
0	0	0	0	0	0	0	0	0	0	0	0	0	0	0	0	0	0	0	0	0	0	0	0	0	0	0	0	0	0	0	0	0	0	18	0	10	0	0	0	0	0	0	0	0	0	0	0	0	0
0	0	0	0	0	0	0	0	0	0	0	0	0	0	0	0	0	0	0	0	0	0	0	0	0	0	0	0	0	0	0	0	0	0	18	0	10	0	0	0	0	0	0	0	0	0	0	0	0	0
0	0	0	0	0	0	0	0	0	0	0	0	0	0	0	0	0	0	0	0	0	0	0	0	0	0	0	0	0	0	0	0	0	0	18	0	10	0	0	0	0	0	0	0	0	0	0	0	0	0
0	0	0	0	0	0	0	0	0	0	0	0	0	0	0	0	0	0	0	0	0	0	0	0	0	0	0	0	0	0	0	0	0	0	18	0	10	0	0	0	0	0	0	0	0	0	0	0	0	0
0	0	0	0	0	0	0	0	0	0	0	0	0	0	0	0	0	0	0	0	0	0	0	0	0	0	0	0	0	0	0	0	0	0	18	0	10	0	0	0	0	0	0	0	0	0	0	0	0	0
0	0	0	0	0	0	0	0	0	0	0	0	0	0	0	0	0	0	0	0	0	0	0	0	0	0	0	0	0	0	0	0	0	0	18	0	10	0	0	0	0	0	0	0	0	0	0	0	0	0
0	0	0	0	0	0	0	0	0	0	0	0	0	0	0	0	0	0	0	0	0	0	0	0	0	0	0	0	0	0	0	0	0	0	18	0	10	0	0	0	0	0	0	0	0	0	0	0	0	0
0	0	0	0	0	0	0	0	0	0	0	0	0	0	0	0	0	0	0	0	0	0	0	0	0	0	0	0	0	0	0	0	0	0	18	0	10	0	0	0	0	0	0	0	0	0	0	0	0	0
0	0	0	0	0	0	0	0	0	0	0	0	0	0	0	0	0	0	0	0	0	0	0	0	0	0	0	0	0	0	0	0	0	0	18	0	10	0	0	0	0	0	0	0	0	0	0	0	0	0
0	0	0	0	0	0	0	0	0	0	0	0	0	0	0	0	0	0	0	0	0	0	0	0	0	0	0	0	0	0	0	0	0	0	18	0	10	0	0	0	0	0	0	0	0	0	0	0	0	0
0	0	0	0	0	0	0	0	0	0	0	0	0	0	0	0	0	0	0	0	0	0	0	0	0	0	0	0	0	0	0	0	0	0	18	0	10	0	0	0	0	0	0	0	0	0	0	0	0	0
0	0	0	0	0	0	0	0	0	0	0	0	0	0	0	0	0	0	0	0	0	0	0	0	0	0	0	0	0	0	0	0	0	0	0	0	10	0	0	0	0	0	0	0	0	0	0	0	0	0
0	0	0	0	0	0	0	0	0	0	0	0	0	0	0	0	0	0	0	0	0	0	0	0	0	0	0	0	0	0	0	0	0	0	0	0	10	0	0	0	0	0	0	0	0	0	0	0	0	0
0	0	0	0	0	0	0	0	0	0	0	0	0	0	0	0	0	0	0	0	0	0	0	0	0	0	0	0	0	0	0	0	0	0	0	0	0	0	0	0	0	0	0	0	0	0	0	0	0	0
0	0	0	0	0	0	0	0	0	0	0	0	0	0	0	0	0	0	0	0	0	0	0	0	0	0	0	0	0	0	0	0	0	0	0	0	0	0	0	0	0	0	0	0	0	0	0	0	0	0
0	0	0	0	0	0	0	0	0	0	0	0	0	0	0	0	0	0	0	0	0	0	0	0	0	0	0	0	0	0	0	0	0	0	0	0	0	0	0	0	0	0	0	0	0	0	0	0	0	0
0	0	0	0	0	0	0	0	0	0	0	0	0	0	0	0	0	0	0	0	0	0	0	0	0	0	0	0	0	0	0	0	0	0	0	0	0	0	0	0	0	0	0	0	0	0	0	0	0	0
0	0	0	0	0	0	0	0	0	0	0	0	0	0	0	0	0	0	0	0	0	0	0	0	0	0	0	0	0	0	0	0	0	0	0	0	0	0	0	0	0	0	0	0	0	0	0	0	0	0
0	0	0	0	0	0	0	0	0	0	0	0	0	0	0	0	0	0	0	0	0	0	0	0	0	0	0	0	0	0	0	0	0	0	0	0	0	0	0	0	0	0	0	0	0	0	0	0	0	0
0	0	0	0	0	0	0	0	0	0	0	0	0	0	0	0	0	0	0	0	0	0	0	0	0	0	0	0	0	0	0	0	0	0	0	0	0	0	0	0	0	0	0	0	0	0	0	0	0	0
0	0	0	0	0	0	0	0	0	0	0	0	0	0	0	0	0	0	0	0	0	0	0	0	0	0	0	0	0	0	0	0	0	0	0	0	0	0	0	0	0	0	0	0	0	0	0	0	0	0
0	0	0	0	0	0	0	0	0	0	0	0	0	0	0	0	0	0	0	0	0	0	0	0	0	0	0	0	0	0	0	0	0	0	0	0	0	0	0	0	0	0	0	0	0	0	0	0	0	0
0	0	0	0	0	0	0	0	0	0	0	0	0	0	0	0	0	0	0	0	0	0	0	0	0	0	0	0	0	0	0	0	0	0	0	0	0	0	0	0	0	0	0	0	0	0	0	0	0	0
0	0	0	0	0	0	0	0	0	0	0	0	0	0	0	0	0	0	0	0	0	0	0	0	0	0	0	0	0	0	0	0	0	0	0	0	0	0	0	0	0	0	0	0	0	0	0	0	0	0
0	0	0	0	0	0	0	0	0	0	0	0	0	0	0	0	0	0	0	0	0	0	0	0	0	0	0	0	0	0	0	0	0	0	0	0	0	0	0	0	0	0	0	0	0	0	0	0	0	0
0	0	0	0	0	0	0	0	0	0	0	0	0	0	0	0	0	0	0	0	0	0	0	0	0	0	0	0	0	0	0	0	0	0	0	0	0	0	0	0	0	0	0	0	0	0	0	0	0	0
0	0	0	0	0	0	0	0	0	0	0	0	0	0	0	0	0	0	0	0	0	0	0	0	0	0	0	0	0	0	0	0	0	0	0	0	0	0	0	0	0	0	0	0	0	0	0	0	0	0
0	0	0	0	0	0	0	0	0	0	0	0	0	0	0	0	0	0	0	0	0	0	0	0	0	0	0	0	0	0	0	0	0	0	0	0	0	0	0	0	0	0	0	0	0	0	0	0	0	0
0	0	0	0	0	0	0	0	0	0	0	0	0	0	0	0	0	0	0	0	0	0	0	0	0	0	0	0	0	0	0	0	0	0	0	0	0	0	0	0	0	0	0	0	0	0	0	0	0	0
0	0	0	0	0	0	0	0	0	0	0	0	0	0	0	0	0	0	0	0	0	0	0	0	0	0	0	0	0	0	0	0	0	0	0	0	0	0	0	0	0	0	0	0	0	0	0	0	0	0
0	0	0	0	0	0	0	0	0	0	0	0	0	0	0	0	0	0	0	0	0	0	0	0	0	0	0	0	0	0	0	0	0	0	0	0	0	0	0	0	0	0	0	0	0	0	0	0	0	0
0	0	0	0	0	0	0	0	0	0	0	0	0	0	0	0	0	0	0	0	0	0	0	0	0	0	0	0	0	0	0	0	0	0	0	0	0	0	0	0	0	0	0	0	0	0	0	0	0	0
0	0	0	0	0	0	0	0	0	0	0	0	0	0	0	0	0	0	0	0	0	0	0	0	0	0	0	0	0	0	0	0	0	0	0	0	0	0	0	0	0	0	0	0	0	0	0	0	0	0
0	0	0	0	0	0	0	0	0	0	0	0	0	0	0	0	0	0	0	0	0	0	0	0	0	0	0	0	0	0	0	0	0	0	0	0	0	0	0	0	0	0	0	0	0	0	0	0	0	0
0	0	0	0	0	0	0	0	0	0	0	0	0	0	0	0	0	0	0	0	0	0	0	0	0	0	0	0	0	0	0	0	0	0	0	0	0	0	0	0	0	0	0	0	0	0	0	0	0	0
0	0	0	0	0	0	0	0	0	0	0	0	0	0	0	0	0	0	0	0	0	0	0	0	0	0	0	0	0	0	0	0	0	0	0	0	0	0	0	0	0	0	0	0	0	0	0	0	0	0
0	0	0	0	0	0	0	0	0	0	0	0	0	0	0	0	0	0	0	0	0	0	0	0	0	0	0	0	0	0	0	0	0	0	0	0	0	0	0	0	0	0	0	0	0	0	0	0	0	0
0	0	0	0	0	0	0	0	0	0	0	0	0	0	0	0	0	0	0	0	0	0	0	0	0	0	0	0	0	0	0	0	0	0	0	0	0	0	0	0	0	0	0	0	0	0	0	0	0	0
0	0	0	0	0	0	0	0	0	0	0	0	0	0	0	0	0	0	0	0	0	0	0	0	0	0	0	0	0	0	0	0	0	0	0	0	0	0	0	0	0	0	0	0	0	0	0	0	0	0
0	0	0	0	0	0	0	0	0	0	0	0	0	0	0	0	0	0	0	0	0	0	0	0	0	0	0	0	0	0	0	0	0	0	0	0	0	0	0	0	0	0	0	0	0	0	0	0	0	0
0	0	0	0	0	0	0	0	0	0	0	0	0	0	0	0	0	0	0	0	0	0	0	0	0	0	0	0	0	0	0	0	0	0	0	0	0	0	0	0	0	0	0	0	0	0	0	0	0	0
0	0	0	0	0	0	0	0	0	0	0	0	0	0	0	0	0	0	0	0	0	0	0	0	0	0	0	0	0	0	0	0	0	0	0	0	0	0	0	0	0	0	0	0	0	0	0	0	0	0
0	0	0	0	0	0	0	0	0	0	0	0	0	0	0	0	0	0	0	0	0	0	0	0	0	0	0	0	0	0	0	0	0	0	0	0	0	0	0	0	0	0	0	0	0	0	0	0	0	0
0	0	0	0	0	0	0	0	0	0	0	0	0	0	0	0	0	0	0	0	0	0	0	0	0	0	0	0	0	0	0	0	0	0	0	0	0	0	0	0	0	0	0	0	0	0	0	0	0	0
0	0	0	0	0	0	0	0	0	0	0	0	0	0	0	0	0	0	0	0	0	0	0	0	0	0	0	0	0	0	0	0	0	0	0	0	0	0	0	0	0	0	0	0	0	0	0	0	0	0
0	0	0	0	0	0	0	0	0	0	0	0	0	0	0	0	0	0	0	0	0	0	0	0	0	0	0	0	0	0	0	0	0	0	0	0	0	0	0	0	0	0	0	0	0	0	0	0	0	0
0	0	0	0	0	0	0	0	0	0	0	0	0	0	0	0	0	0	0	0	0	0	0	0	0	0	0	0	0	0	0	0	0	0	0	0	0	0	0	0	0	0	0	0	0	0	0	0	0	0
0	0	0	0	0	0	0	0	0	0	0	0	0	0	0	0	0	0	0	0	0	0	0	0	0	0	0	0	0	0	0	0	0	0	0	0	0	0	0	0	0	0	0	0	0	0	0	0	0	0
0	0	0	0	0	0	0	0	0	0	0	0	0	0	0	0	0	0	0	0	0	0	0	0	0	0	0	0	0	0	0	0	0	0	0	0	0	0	0	0	0	0	0	0	0	0	0	0	0	0
0	0	0	0	0	0	0	0	0	0	0	0	0	0	0	0	0	0	0	0	0	0	0	0	0	0	0	0	0	0	0	0	0	0	0	0	0	0	0	0	0	0	0	0	0	0	0	0	0	0
0	0	0	0	0	0	0	0	0	0	0	0	0	0	0	0	0	0	0	0	0	0	0	0	0	0	0	0	0	0	0	0	0	0	0	0	0	0	0	0	0	0	0	0	0	0	0	0	0	0
0	0	0	0	0	0	0	0	0	0	0	0	0	0	0	0	0	0	0	0	0	0	0	0	0	0	0	0	0	0	0	0	0	0	0	0	0	0	0	0	0	0	0	0	0	0	0	0	0	0
0	0	0	0	0	0	0	0	0	0	0	0	0	0	0	0	0	0	0	0	0	0	0	0	0	0	0	0	0	0	0	0	0	0	0	0	0	0	0	0	0	0	0	0	0	0	0	0	0	0
0	0	0	0	0	0	0	0	0	0	0	0	0	0	0	0	0	0	0	0	0	0	0	0	0	0	0	0	0	0	0	0	0	0	0	0	0	0	0	0	0	0	0	0	0	0	0	0	0	0
0	0	0	0	0	0	0	0	0	0	0	0	0	0	0	0	0	0	0	0	0	0	0	0	0	0	0	0	0	0	0	0	0	0	0	0	0	0	0	0	0	0	0	0	0	0	0	0	0	0
0	0	0	0	0	0	0	0	0	0	0	0	0	0	0	0	0	0	0	0	0	0	0	0	0	0	0	0	0	0	0	0	0	0	0	0	0	0	0	0	0	0	0	0	0	0	0	0	0	0
0	0	0	0	0	0	0	0	0	0	0	0	0	0	0	0	0	0	0	0	0	0	0	0	0	0	0	0	0	0	0	0	0	0	0	0	0	0	0	0	0	0	0	0	0	0	0	0	0	0
0	0	0	0	0	0	0	0	0	0	0	0	0	0	0	0	0	0	0	0	0	0	0	0	0	0	0	0	0	0	0	0	0	0	0	0	0	0	0	0	0	0	0	0	0	0	0	0	0	0
0	0	0	0	0	0	0	0	0	0	0	0	0	0	0	0	0	0	0	0	0	0	0	0	0	0	0	0	0	0	0	0	0	0	0	0	0	0	0	0	0	0	0	0	0	0	0	0	0	0
0	0	0	0	0	0	0	0	0	0	0	0	0	0	0	0	0	0	0	0	0	0	0	0	0	0	0	0	0	0	0	0	0	0	0	0	0	0	0	0	0	0	0	0	0	0	0	0	0	0
0	0	0	0	0	0	0	0	0	0	0	0	0	0	0	0	0	0	0	0	0	0	0	0	0	0	0	0	0	0	0	0	0	0	0	0	0	0	0	0	0	0	0	0	0	0	0	0	0	0
0	0	0	0	0	0	0	0	0	0	0	0	0	0	0	0	0	0	0	0	0	0	0	0	0	0	0	0	0	0	0	0	0	0	0	0	0	0	0	0	0	0	0	0	0	0	0	0	0	0
0	0	0	0	0	0	0	0	0	0	0	0	0	0	0	0	0	0	0	0	0	0	0	0	0	0	0	0	0	0	0	0	0	0	0	0	0	0	0	0	0	0	0	0	0	0	0	0	0	0
0	0	0	0	0	0	0	0	0	0	0	0	0	0	0	0	0	0	0	0	0	0	0	0	0	0	0	0	0	0	0	0	0	0	0	0	0	0	0	0	0	0	0	0	0	0	0	0	0	0
0	0	0	0	0	0	0	0	0	0	0	0	0	0	0	0	0	0	0	0	0	0	0	0	0	0	0	0	0	0	0	0	0	0	0	0	0	0	0	0	0	0	0	0	0	0	0	0	0	0
0	0	0	0	0	0	0	0	0	0	0	0	0	0	0	0	0	0	0	0	0	0	0	0	0	0	0	0	0	0	0	0	0	0	0	0	0	0	0	0	0	0	0	0	0	0	0	0	0	0
0	0	0	0	0	0	0	0	0	0	0	0	0	0	0	0	0	0	0	0	0	0	0	0	0	0	0	0	0	0	0	0	0	0	0	0	0	0	0	0	0	0	0	0	0	0	0	0	0	0
0	0	0	0	0	0	0	0	0	0	0	0	0	0	0	0	0	0	0	0	0	0	0	0	0	0	0	0	0	0	0	0	0	0	0	0	0	0	0	0	0	0	0	0	0	0	0	0	0	0
0	0	0	0	0	0	0	0	0	0	0	0	0	0	0	0	0	0	0	0	0	0	0	0	0	0	0	0	0	0	0	0	0	0	0	0	0	0	0	0	0	0	0	0	0	0	0	0	0	0
0	0	0	0	0	0	0	0	0	0	0	0	0	0	0	0	0	0	0	0	0	0	0	0	0	0	0	0	0	0	0	0	0	0	0	0	0	0	0	0	0	0	0	0	0	0	0	0	0	0
0	0	0	0	0	0	0	0	0	0	0	0	0	0	0	0	0	0	0	0	0	0	0	0	0	0	0	0	0	0	0	0	0	0	0	0	0	0	0	0	0	0	0	0	0	0	0	0	0	0
0	0	0	0	0	0	0	0	0	0	0	0	0	0	0	0	0	0	0	0	0	0	0	0	0	0	0	0	0	0	0	0	0	0	0	0	0	0	0	0	0	0	0	0	0	0	0	0	0	0
0	0	0	0	0	0	0	0	0	0	0	0	0	0	0	0	0	0	0	0	0	0	0	0	0	0	0	0	0	0	0	0	0	0	0	0	0	0	0	0	0	0	0	0	0	0	0	0	0	0
0	0	0	0	0	0	0	0	0	0	0	0	0	0	0	0	0	0	0	0	0	0	0	0	0	0	0	0	0	0	0	0	0	0	0	0	0	0	0	0	0	0	0	0	0	0	0	0	0	0
0	0	0	0	0	0	0	0	0	0	0	0	0	0	0	0	0	0	0	0	0	0	0	0	0	0	0	0	0	0	0	0	0	0	0	0	0	0	0	0	0	0	0	0	0	0	0	0	0	0
0	0	0	0	0	0	0	0	0	0	0	0	0	0	0	0	0	0	0	0	0	0	0	0	0	0	0	0	0	0	0	0	0	0	0	0	0	0	0	0	0	0	0	0	0	0	0	0	0	0
0	0	0	0	0	0	0	0	0	0	0	0	0	0	0	0	0	0	0	0	0	0	0	0	0	0	0	0	0	0	0	0	0	0	0	0	0	0	0	0	0	0	0	0	0	0	0	0	0	0
0	0	0	0	0	0	0	0	0	0	0	0	0	0	0	0	0	0	0	0	0	0	0	0	0	0	0	0	0	0	0	0	0	0	0	0	0	0	0	0	0	0	0	0	0	0	0	0	0	0
0	0	0	0	0	0	0	0	0	0	0	0	0	0	0	0	0	0	0	0	0	0	0	0	0	0	0	0	0	0	0	0	0	0	0	0	0	0	0	0	0	0	0	0	0	0	0	0	0	0
0	0	0	0	0	0	0	0	0	0	0	0	0	0	0	0	0	0	0	0	0	0	0	0	0	0	0	0	0	0	0	0	0	0	0	0	0	0	0	0	0	0	0	0	0	0	0	0	0	0
0	0	0	0	0	0	0	0	0	0	0	0	0	0	0	0	0	0	0	0	0	0	0	0	0	0	0	0	0	0	0	0	0	0	0	0	0	0	0	0	0	0	0	0	0	0	0	0	0	0
0	0	0	0	0	0	0	0	0	0	0	0	0	0	0	0	0	0	0	0	0	0	0	0	0	0	0	0	0	0	0	0	0	0	0	0	0	0	0	0	0	0	0	0	0	0	0	0	0	0
0	0	0	0	0	0	0	0	0	0	0	0	0	0	0	0	0	0	0	0	0	0	0	0	0	0	0	0	0	0	0	0	0	0	0	0	0	0	0	0	0	0	0	0	0	0	0	0	0	0
0	0	0	0	0	0	0	0	0	0	0	0	0	0	0	0	0	0	0	0	0	0	0	0	0	0	0	0	0	0	0	0	0	0	0	0	0	0	0	0	0	0	0	0	0	0	0	0	0	0
0	0	0	0	0	0	0	0	0	0	0	0	0	0	0	0	0	0	0	0	0	0	0	0	0	0	0	0	0	0	0	0	0	0	0	0	0	0	0	0	0	0	0	0	0	0	0	0	0	0
0	0	0	0	0	0	0	0	0	0	0	0	0	0	0	0	0	0	0	0	0	0	0	0	0	0	0	0	0	0	0	0	0	0	0	0	0	0	0	0	0	0	0	0	0	0	0	0	0	0
0	0	0	0	0	0	0	0	0	0	0	0	0	0	0	0	0	0	0	0	0	0	0	0	0	0	0	0	0	0	0	0	0	0	0	0	0	0	0	0	0	0	0	0	0	0	0	0	0	0
0	0	0	0	0	0	0	0	0	0	0	0	0	0	0	0	0	0	0	0	0	0	0	0	0	0	0	0	0	0	0	0	0	0	0	0	0	0	0	0	0	0	0	0	0	0	0	0	0	0
0	0	0	0	0	0	0	0	0	0	0	0	0	0	0	0	0	0	0	0	0	0	0	0	0	0	0	0	0	0	0	0	0	0	0	0	0	0	0	0	0	0	0	0	0	0	0	0	0	0
0	0	0	0	0	0	0	0	0	0	0	0	0	0	0	0	0	0	0	0	0	0	0	0	0	0	0	0	0	0	0	0	0	0	0	0	0	0	0	0	0	0	0	0	0	0	0	0	0	0
0	0	0	0	0	0	0	0	0	0	0	0	0	0	0	0	0	0	0	0	0	0	0	0	0	0	0	0	0	0	0	0	0	0	0	0	0	0	0	0	0	0	0	0	0	0	0	0	0	0
0	0	0	0	0	0	0	0	0	0	0	0	0	0	0	0	0	0	0	0	0	0	0	0	0	0	0	0	0	0	0	0	0	0	0	0	0	0	0	0	0	0	0	0	0	0	0	0	0	0
0	0	0	0	0	0	0	0	0	0	0	0	0	0	0	0	0	0	0	0	0	0	0	0	0	0	0	0	0	0	0	0	0	0	0	0	0	0	0	0	0	0	0	0	0	0	0	0	0	0
0	0	0	0	0	0	0	0	0	0	0	0	0	0	0	0	0	0	0	0	0	0	0	0	0	0	0	0	0	0	0	0	0	0	0	0	0	0	0	0	0	0	0	0	0	0	0	0	0	0
0	0	0	0	0	0	0	0	0	0	0	0	0	0	0	0	0	0	0	0	0	0	0	0	0	0	0	0	0	0	0	0	0	0	0	0	0	0	0	0	0	0	0	0	0	0	0	0	0	0
0	0	0	0	0	0	0	0	0	0	0	0	0	0	0	0	0	0	0	0	0	0	0	0	0	0	0	0	0	0	0	0	0	0	0	0	0	0	0	0	0	0	0	0	0	0	0	0	0	0
0	0	0	0	0	0	0	0	0	0	0	0	0	0	0	0	0	0	0	0	0	0	0	0	0	0	0	0	0	0	0	0	0	0	0	0	0	0	0	0	0	0	0	0	0	0	0	0	0	0
0	0	0	0	0	0	0	0	0	0	0	0	0	0	0	0	0	0	0	0	0	0	0	0	0	0	0	0	0	0	0	0	0	0	0	0	0	0	0	0	0	0	0	0	0	0	0	0	0	0
0	0	0	0	0	0	0	0	0	0	0	0	0	0	0	0	0	0	0	0	0	0	0	0	0	0	0	0	0	0	0	0	0	0	0	0	0	0	0	0	0	0	0	0	0	0	0	0	0	0
0	0	0	0	0	0	0	0	0	0	0	0	0	0	0	0	0	0	0	0	0	0	0	0	0	0	0	0	0	0	0	0	0	0	0	0	0	0	0	0	0	0	0	0	0	0	0	0	0	0
0	0	0	0	0	0	0	0	0	0	0	0	0	0	0	0	0	0	0	0	0	0	0	0	0	0	0	0	0	0	0	0	0	0	0	0	0	0	0	0	0	0	0	0	0	0	0	0	0	0
0	0	0	0	0	0	0	0	0	0	0	0	0	0	0	0	0	0	0	0	0	0	0	0	0	0	0	0	0	0	0	0	0	0	0	0	0	0	0	0	0	0	0	0	0	0	0	0	0	0
0	0	0	0	0	0	0	0	0	0	0	0	0	0	0	0	0	0	0	0	0	0	0	0	0	0	0	0	0	0	0	0	0	0	0	0	0	0	0	0	0	0	0	0	0	0	0	0	0	0
0	0	0	0	0	0	0	0	0	0	0	0	0	0	0	0	0	0	0	0	0	0	0	0	0	0	0	0	0	0	0	0	0	0	0	0	0	0	0	0	0	0	0	0	0	0	0	0	0	0
0	0	0	0	0	0	0	0	0	0	0	0	0	0	0	0	0	0	0	0	0	0	0	0	0	0	0	0	0	0	0	0	0	0	0	0	0	0	0	0	0	0	0	0	0	0	0	0	0	0
0	0	0	0	0	0	0	0	0	0	0	0	0	0	0	0	0	0	0	0	0	0	0	0	0	0	0	0	0	0	0	0	0	0	0	0	0	0	0	0	0	0	0	0	0	0	0	0	0	0
0	0	0	0	0	0	0	0	0	0	0	0	0	0	0	0	0	0	0	0	0	0	0	0	0	0	0	0	0	0	0	0	0	0	0	0	0	0	0	0	0	0	0	0	0	0	0	0	0	0
0	0	0	0	0	0	0	0	0	0	0	0	0	0	0	0	0	0	0	0	0	0	0	0	0	0	0	0	0	0	0	0	0	0	0	0	0	0	0	0	0	0	0	0	0	0	0	0	0	0
0	0	0	0	0	0	0	0	0	0	0	0	0	0	0	0	0	0	0	0	0	0	0	0	0	0	0	0	0	0	0	0	0	0	0	0	0	0	0	0	0	0	0	0	0	0	0	0	0	0
0	0	0	0	0	0	0	0	0	0	0	0	0	0	0	0	0	0	0	0	0	0	0	0	0	0	0	0	0	0	0	0	0	0	0	0	0	0	0	0	0	0	0	0	0	0	0	0	0	0
0	0	0	0	0	0	0	0	0	0	0	0	0	0	0	0	0	0	0	0	0	0	0	0	0	0	0	0	0	0	0	0	0	0	0	0	0	0	0	0	0	0	0	0	0	0	0	0	0	0
0	0	0	0	0	0	0	0	0	0	0	0	0	0	0	0	0	0	0	0	0	0	0	0	0	0	0	0	0	0	0	0	0	0	0	0	0	0	0	0	0	0	0	0	0	0	0	0	0	0
0	0	0	0	0	0	0	0	0	0	0	0	0	0	0	0	0	0	0	0	0	0	0	0	0	0	0	0	0	0	0	0	0	0	0	0	0	0	0	0	0	0	0	0	0	0	0	0	0	0
0	0	0	0	0	0	0	0	0	0	0	0	0	0	0	0	0	0	0	0	0	0	0	0	0	0	0	0	0	0	0	0	0	0	0	0	0	0	0	0	0	0	0	0	0	0	0	0	0	0
0	0	0	0	0	0	0	0	0	0	0	0	0	0	0	0	0	0	0	0	0	0	0	0	0	0	0	0	0	0	0	0	0	0	0	0	0	0	0	0	0	0	0	0	0	0	0	0	0	0
0	0	0	0	0	0	0	0	0	0	0	0	0	0	0	0	0	0	0	0	0	0	0	0	0	0	0	0	0	0	0	0	0	0	0	0	0	0	0	0	0	0	0	0	0	0	0	0	0	0
0	0	0	0	0	0	0	0	0	0	0	0	0	0	0	0	0	0	0	0	0	0	0	0	0	0	0	0	0	0	0	0	0	0	0	0	0	0	0	0	0	0	0	0	0	0	0	0	0	0
0	0	0	0	0	0	0	0	0	0	0	0	0	0	0	0	0	0	0	0	0	0	0	0	0	0	0	0	0	0	0	0	0	0	0	0	0	0	0	0	0	0	0	0	0	0	0	0	0	0
0	0	0	0	0	0	0	0	0	0	0	0	0	0	0	0	0	0	0	0	0	0	0	0	0	0	0	0	0	0	0	0	0	0	0	0	0	0	0	0	0	0	0	0	0	0	0	0	0	0
0	0	0	0	0	0	0	0	0	0	0	0	0	0	0	0	0	0	0	0	0	0	0	0	0	0	0	0	0	0	0	0	0	0	0	0	0	0	0	0	0	0	0	0	0	0	0	0	0	0
0	0	0	0	0	0	0	0	0	0	0	0	0	0	0	0	0	0	0	0	0	0	0	0	0	0	0	0	0	0	0	0	0	0	0	0	0	0	0	0	0	0	0	0	0	0	0	0	0	0
0	0	0	0	0	0	0	0	0	0	0	0	0	0	0	0	0	0	0	0	0	0	0	0	0	0	0	0	0	0	0	0	0	0	0	0	0	0	0	0	0	0	0	0	0	0	0	0	0	0
0	0	0	0	0	0	0	0	0	0	0	0	0	0	0	0	0	0	0	0	0	0	0	0	0	0	0	0	0	0	0	0	0	0	0	0	0	0	0	0	0	0	0	0	0	0	0	0	0	0
0	0	0	0	0	0	0	0	0	0	0	0	0	0	0	0	0	0	0	0	0	0	0	0	0	0	0	0	0	0	0	0	0	0	0	0	0	0	0	0	0	0	0	0	0	0	0	0	0	0
0	0	0	0	0	0	0	0	0	0	0	0	0	0	0	0	0	0	0	0	0	0	0	0	0	0	0	0	0	0	0	0	0	0	0	0	0	0	0	0	0	0	0	0	0	0	0	0	0	0
0	0	0	0	0	0	0	0	0	0	0	0	0	0	0	0	0	0	0	0	0	0	0	0	0	0	0	0	0	0	0	0	0	0	0	0	0	0	0	0	0	0	0	0	0	0	0	0	0	0
0	0	0	0	0	0	0	0	0	0	0	0	0	0	0	0	0	0	0	0	0	0	0	0	0	0	0	0	0	0	0	0	0	0	0	0	0	0	0	0	0	0	0	0	0	0	0	0	0	0
0	0	0	0	0	0	0	0	0	0	0	0	0	0	0	0	0	0	0	0	0	0	0	0	0	0	0	0	0	0	0	0	0	0	0	0	0	0	0	0	0	0	0	0	0	0	0	0	0	0
0	0	0	0	0	0	0	0	0	0	0	0	0	0	0	0	0	0	0	0	0	0	0	0	0	0	0	0	0	0	0	0	0	0	0	0	0	0	0	0	0	0	0	0	0	0	0	0	0	0
0	0	0	0	0	0	0	0	0	0	0	0	0	0	0	0	0	0	0	0	0	0	0	0	0	0	0	0	0	0	0	0	0	0	0	0	0	0	0	0	0	0	0	0	0	0	0	0	0	0
0	0	0	0	0	0	0	0	0	0	0	0	0	0	0	0	0	0	0	0	0	0	0	0	0	0	0	0	0	0	0	0	0	0	0	0	0	0	0	0	0	0	0	0	0	0	0	0	0	0
0	0	0	0	0	0	0	0	0	0	0	0	0	0	0	0	0	0	0	0	0	0	0	0	0	0	0	0	0	0	0	0	0	0	0	0	0	0	0	0	0	0	0	0	0	0	0	0	0	0
0	0	0	0	0	0	0	0	0	0	0	0	0	0	0	0	0	0	0	0	0	0	0	0	0	0	0	0	0	0	0	0	0	0	0	0	0	0	0	0	0	0	0	0	0	0	0	0	0	0
0	0	0	0	0	0	0	0	0	0	0	0	0	0	0	0	0	0	0	0	0	0	0	0	0	0	0	0	0	0	0	0	0	0	0	0	0	0	0	0	0	0	0	0	0	0	0	0	0	0
0	0	0	0	0	0	0	0	0	0	0	0	0	0	0	0	0	0	0	0	0	0	0	0	0	0	0	0	0	0	0	0	0	0	0	0	0	0	0	0	0	0	0	0	0	0	0	0	0	0
0	0	0	0	0	0	0	0	0	0	0	0	0	0	0	0	0	0	0	0	0	0	0	0	0	0	0	0	0	0	0	0	0	0	0	0	0	0	0	0	0	0	0	0	0	0	0	0	0	0
0	0	0	0	0	0	0	0	0	0	0	0	0	0	0	0	0	0	0	0	0	0	0	0	0	0	0	0	0	0	0	0	0	0	0	0	0	0	0	0	0	0	0	0	0	0	0	0	0	0
0	0	0	0	0	0	0	0	0	0	0	0	0	0	0	0	0	0	0	0	0	0	0	0	0	0	0	0	0	0	0	0	0	0	0	0	0	0	0	0	0	0	0	0	0	0	0	0	0	0
0	0	0	0	0	0	0	0	0	0	0	0	0	0	0	0	0	0	0	0	0	0	0	0	0	0	0	0	0	0	0	0	0	0	0	0	0	0	0	0	0	0	0	0	0	0	0	0	0	0
0	0	0	0	0	0	0	0	0	0	0	0	0	0	0	0	0	0	0	0	0	0	0	0	0	0	0	0	0	0	0	0	0	0	0	0	0	0	0	0	0	0	0	0	0	0	0	0	0	0
0	0	0	0	0	0	0	0	0	0	0	0	0	0	0	0	0	0	0	0	0	0	0	0	0	0	0	0	0	0	0	0	0	0	0	0	0	0	0	0	0	0	0	0	0	0	0	0	0	0
0	0	0	0	0	0	0	0	0	0	0	0	0	0	0	0	0	0	0	0	0	0	0	0	0	0	0	0	0	0	0	0	0	0	0	0	0	0	0	0	0	0	0	0	0	0	0	0	0	0
0	0	0	0	0	0	0	0	0	0	0	0	0	0	0	0	0	0	0	0	0	0	0	0	0	0	0	0	0	0	0	0	0	0	0	0	0	0	0	0	0	0	0	0	0	0	0	0	0	0
0	0	0	0	0	0	0	0	0	0	0	0	0	0	0	0	0	0	0	0	0	0	0	0	0	0	0	0	0	0	0	0	0	0	0	0	0	0	0	0	0	0	0	0	0	0	0	0	0	0
0	0	0	0	0	0	0	0	0	0	0	0	0	0	0	0	0	0	0	0	0	0	0	0	0	0	0	0	0	0	0	0	0	0	0	0	0	0	0	0	0	0	0	0	0	0	0	0	0	0
0	0	0	0	0	0	0	0	0	0	0	0	0	0	0	0	0	0	0	0	0	0	0	0	0	0	0	0	0	0	0	0	0	0	0	0	0	0	0	0	0	0	0	0	0	0	0	0	0	0
0	0	0	0	0	0	0	0	0	0	0	0	0	0	0	0	0	0	0	0	0	0	0	0	0	0	0	0	0	0	0	0	0	0	0	0	0	0	0	0	0	0	0	0	0	0	0	0	0	0
0	0	0	0	0	0	0	0	0	0	0	0	0	0	0	0	0	0	0	0	0	0	0	0	0	0	0	0	0	0	0	0	0	0	0	0	0	0	0	0	0	0	0	0	0	0	0	0	0	0
0	0	0	0	0	0	0	0	0	0	0	0	0	0	0	0	0	0	0	0	0	0	0	0	0	0	0	0	0	0	0	0	0	0	0	0	0	0	0	0	0	0	0	0	0	0	0	0	0	0
0	0	0	0	0	0	0	0	0	0	0	0	0	0	0	0	0	0	0	0	0	0	0	0	0	0	0	0	0	0	0	0	0	0	0	0	0	0	0	0	0	0	0	0	0	0	0	0	0	0
0	0	0	0	0	0	0	0	0	0	0	0	0	0	0	0	0	0	0	0	0	0	0	0	0	0	0	0	0	0	0	0	0	0	0	0	0	0	0	0	0	0	0	0	0	0	0	0	0	0
0	0	0	0	0	0	0	0	0	0	0	0	0	0	0	0	0	0	0	0	0	0	0	0	0	0	0	0	0	0	0	0	0	0	0	0	0	0	0	0	0	0	0	0	0	0	0	0	0	0
0	0	0	0	0	0	0	0	0	0	0	0	0	0	0	0	0	0	0	0	0	0	0	0	0	0	0	0	0	0	0	0	0	0	0	0	0	0	0	0	0	0	0	0	0	0	0	0	0	0
0	0	0	0	0	0	0	0	0	0	0	0	0	0	0	0	0	0	0	0	0	0	0	0	0	0	0	0	0	0	0	0	0	0	0	0	0	0	0	0	0	0	0	0	0	0	0	0	0	0
0	0	0	0	0	0	0	0	0	0	0	0	0	0	0	0	0	0	0	0	0	0	0	0	0	0	0	0	0	0	0	0	0	0	0	0	0	0	0	0	0	0	0	0	0	0	0	0	0	0
0	0	0	0	0	0	0	0	0	0	0	0	0	0	0	0	0	0	0	0	0	0	0	0	0	0	0	0	0	0	0	0	0	0	0	0	0	0	0	0	0	0	0	0	0	0	0	0	0	0
0	0	0	0	0	0	0	0	0	0	0	0	0	0	0	0	0	0	0	0	0	0	0	0	0	0	0	0	0	0	0	0	0	0	0	0	0	0	0	0	0	0	0	0	0	0	0	0	0	0
0	0	0	0	0	0	0	0	0	0	0	0	0	0	0	0	0	0	0	0	0	0	0	0	0	0	0	0	0	0	0	0	0	0	0	0	0	0	0	0	0	0	0	0	0	0	0	0	0	0
0	0	0	0	0	0	0	0	0	0	0	0	0	0	0	0	0	0	0	0	0	0	0	0	0	0	0	0	0	0	0	0	0	0	0	0	0	0	0	0	0	0	0	0	0	0	0	0	0	0
0	0	0	0	0	0	0	0	0	0	0	0	0	0	0	0	0	0	0	0	0	0	0	0	0	0	0	0	0	0	0	0	0	0	0	0	0	0	0	0	0	0	0	0	0	0	0	0	0	0
0	0	0	0	0	0	0	0	0	0	0	0	0	0	0	0	0	0	0	0	0	0	0	0	0	0	0	0	0	0	0	0	0	0	0	0	0	0	0	0	0	0	0	0	0	0	0	0	0	0
0	0	0	0	0	0	0	0	0	0	0	0	0	0	0	0	0	0	0	0	0	0	0	0	0	0	0	0	0	0	0	0	0	0	0	0	0	0	0	0	0	0	0	0	0	0	0	0	0	0
0	0	0	0	0	0	0	0	0	0	0	0	0	0	0	0	0	0	0	0	0	0	0	0	0	0	0	0	0	0	0	0	0	0	0	0	0	0	0	0	0	0	0	0	0	0	0	0	0	0
0	0	0	0	0	0	0	0	0	0	0	0	0	0	0	0	0	0	0	0	0	0	0	0	0	0	0	0	0	0	0	0	0	0	0	0	0	0	0	0	0	0	0	0	0	0	0	0	0	0
0	0	0	0	0	0	0	0	0	0	0	0	0	0	0	0	0	0	0	0	0	0	0	0	0	0	0	0	0	0	0	0	0	0	0	0	0	0	0	0	0	0	0	0	0	0	0	0	0	0
0	0	0	0	0	0	0	0	0	0	0	0	0	0	0	0	0	0	0	0	0	0	0	0	0	0	0	0	0	0	0	0	0	0	0	0	0	0	0	0	0	0	0	0	0	0	0	0	0	0
0	0	0	0	0	0	0	0	0	0	0	0	0	0	0	0	0	0	0	0	0	0	0	0	0	0	0	0	0	0	0	0	0	0	0	0	0	0	0	0	0	0	0	0	0	0	0	0	0	0
0	0	0	0	0	0	0	0	0	0	0	0	0	0	0	0	0	0	0	0	0	0	0	0	0	0	0	0	0	0	0	0	0	0	0	0	0	0	0	0	0	0	0	0	0	0	0	0	0	0
0	0	0	0	0	0	0	0	0	0	0	0	0	0	0	0	0	0	0	0	0	0	0	0	0	0	0	0	0	0	0	0	0	0	0	0	0	0	0	0	0	0	0	0	0	0	0	0	0	0
0	0	0	0	0	0	0	0	0	0	0	0	0	0	0	0	0	0	0	0	0	0	0	0	0	0	0	0	0	0	0	0	0	0	0	0	0	0	0	0	0	0	0	0	0	0	0	0	0	0
0	0	0	0	0	0	0	0	0	0	0	0	0	0	0	0	0	0	0	0	0	0	0	0	0	0	0	0	0	0	0	0	0	0	0	0	0	0	0	0	0	0	0	0	0	0	0	0	0	0
0	0	0	0	0	0	0	0	0	0	0	0	0	0	0	0	0	0	0	0	0	0	0	0	0	0	0	0	0	0	0	0	0	0	0	0	0	0	0	0	0	0	0	0	0	0	0	0	0	0
0	0	0	0	0	0	0	0	0	0	0	0	0	0	0	0	0	0	0	0	0	0	0	0	0	0	0	0	0	0	0	0	0	0	0	0	0	0	0	0	0	0	0	0	0	0	0	0	0	0
0	0	0	0	0	0	0	0	0	0	0	0	0	0	0	0	0	0	0	0	0	0	0	0	0	0	0	0	0	0	0	0	0	0	0	0	0	0	0	0	0	0	0	0	0	0	0	0	0	0
0	0	0	0	0	0	0	0	0	0	0	0	0	0	0	0	0	0	0	0	0	0	0	0	0	0	0	0	0	0	0	0	0	0	0	0	0	0	0	0	0	0	0	0	0	0	0	0	0	0
0	0	0	0	0	0	0	0	0	0	0	0	0	0	0	0	0	0	0	0	0	0	0	0	0	0	0	0	0	0	0	0	0	0	0	0	0	0	0	0	0	0	0	0	0	0	0	0	0	0
0	0	0	0	0	0	0	0	0	0	0	0	0	0	0	0	0	0	0	0	0	0	0	0	0	0	0	0	0	0	0	0	0	0	0	0	0	0	0	0	0	0	0	0	0	0	0	0	0	0
0	0	0	0	0	0	0	0	0	0	0	0	0	0	0	0	0	0	0	0	0	0	0	0	0	0	0	0	0	0	0	0	0	0	0	0	0	0	0	0	0	0	0	0	0	0	0	0	0	0
0	0	0	0	0	0	0	0	0	0	0	0	0	0	0	0	0	0	0	0	0	0	0	0	0	0	0	0	0	0	0	0	0	0	0	0	0	0	0	0	0	0	0	0	0	0	0	0	0	0
0	0	0	0	0	0	0	0	0	0	0	0	0	0	0	0	0	0	0	0	0	0	0	0	0	0	0	0	0	0	0	0	0	0	0	0	0	0	0	0	0	0	0	0	0	0	0	0	0	0
0	0	0	0	0	0	0	0	0	0	0	0	0	0	0	0	0	0	0	0	0	0	0	0	0	0	0	0	0	0	0	0	0	0	0	0	0	0	0	0	0	0	0	0	0	0	0	0	0	0
0	0	0	0	0	0	0	0	0	0	0	0	0	0	0	0	0	0	0	0	0	0	0	0	0	0	0	0	0	0	0	0	0	0	0	0	0	0	0	0	0	0	0	0	0	0	0	0	0	0
0	0	0	0	0	0	0	0	0	0	0	0	0	0	0	0	0	0	0	0	0	0	0	0	0	0	0	0	0	0	0	0	0	0	0	0	0	0	0	0	0	0	0	0	0	0	0	0	0	0
0	0	0	0	0	0	0	0	0	0	0	0	0	0	0	0	0	0	0	0	0	0	0	0	0	0	0	0	0	0	0	0	0	0	0	0	0	0	0	0	0	0	0	0	0	0	0	0	0	0
0	0	0	0	0	0	0	0	0	0	0	0	0	0	0	0	0	0	0	0	0	0	0	0	0	0	0	0	0	0	0	0	0	0	0	0	0	0	0	0	0	0	0	0	0	0	0	0	0	0
0	0	0	0	0	0	0	0	0	0	0	0	0	0	0	0	0	0	0	0	0	0	0	0	0	0	0	0	0	0	0	0	0	0	0	0	0	0	0	0	0	0	0	0	0	0	0	0	0	0
0	0	0	0	0	0	0	0	0	0	0	0	0	0	0	0	0	0	0	0	0	0	0	0	0	0	0	0	0	0	0	0	0	0	0	0	0	0	0	0	0	0	0	0	0	0	0	0	0	0
0	0	0	0	0	0	0	0	0	0	0	0	0	0	0	0	0	0	0	0	0	0	0	0	0	0	0	0	0	0	0	0	0	0	0	0	0	0	0	0	0	0	0	0	0	0	0	0	0	0
0	0	0	0	0	0	0	0	0	0	0	0	0	0	0	0	0	0	0	0	0	0	0	0	0	0	0	0	0	0	0	0	0	0	0	0	0	0	0	0	0	0	0	0	0	0	0	0	0	0
0	0	0	0	0	0	0	0	0	0	0	0	0	0	0	0	0	0	0	0	0	0	0	0	0	0	0	0	0	0	0	0	0	0	0	0	0	0	0	0	0	0	0	0	0	0	0	0	0	0
0	0	0	0	0	0	0	0	0	0	0	0	0	0	0	0	0	0	0	0	0	0	0	0	0	0	0	0	0	0	0	0	0	0	0	0	0	0	0	0	0	0	0	0	0	0	0	0	0	0
0	0	0	0	0	0	0	0	0	0	0	0	0	0	0	0	0	0	0	0	0	0	0	0	0	0	0	0	0	0	0	0	0	0	0	0	0	0	0	0	0	0	0	0	0	0	0	0	0	0
0	0	0	0	0	0	0	0	0	0	0	0	0	0	0	0	0	0	0	0	0	0	0	0	0	0	0	0	0	0	0	0	0	0	0	0	0	0	0	0	0	0	0	0	0	0	0	0	0	0
0	0	0	0	0	0	0	0	0	0	0	0	0	0	0	0	0	0	0	0	0	0	0	0	0	0	0	0	0	0	0	0	0	0	0	0	0	0	0	0	0	0	0	0	0	0	0	0	0	0
0	0	0	0	0	0	0	0	0	0	0	0	0	0	0	0	0	0	0	0	0	0	0	0	0	0	0	0	0	0	0	0	0	0	0	0	0	0	0	0	0	0	0	0	0	0	0	0	0	0
0	0	0	0	0	0	0	0	0	0	0	0	0	0	0	0	0	0	0	0	0	0	0	0	0	0	0	0	0	0	0	0	0	0	0	0	0	0	0	0	0	0	0	0	0	0	0	0	0	0
0	0	0	0	0	0	0	0	0	0	0	0	0	0	0	0	0	0	0	0	0	0	0	0	0	0	0	0	0	0	0	0	0	0	0	0	0	0	0	0	0	0	0	0	0	0	0	0	0	0
0	0	0	0	0	0	0	0	0	0	0	0	0	0	0	0	0	0	0	0	0	0	0	0	0	0	0	0	0	0	0	0	0	0	0	0	0	0	0	0	0	0	0	0	0	0	0	0	0	0
0	0	0	0	0	0	0	0	0	0	0	0	0	0	0	0	0	0	0	0	0	0	0	0	0	0	0	0	0	0	0	0	0	0	0	0	0	0	0	0	0	0	0	0	0	0	0	0	0	0
0	0	0	0	0	0	0	0	0	0	0	0	0	0	0	0	0	0	0	0	0	0	0	0	0	0	0	0	0	0	0	0	0	0	0	0	0	0	0	0	0	0	0	0	0	0	0	0	0	0
0	0	0	0	0	0	0	0	0	0	0	0	0	0	0	0	0	0	0	0	0	0	0	0	0	0	0	0	0	0	0	0	0	0	0	0	0	0	0	0	0	0	0	0	0	0	0	0	0	0
0	0	0	0	0	0	0	0	0	0	0	0	0	0	0	0	0	0	0	0	0	0	0	0	0	0	0	0	0	0	0	0	0	0	0	0	0	0	0	0	0	0	0	0	0	0	0	0	0	0
0	0	0	0	0	0	0	0	0	0	0	0	0	0	0	0	0	0	0	0	0	0	0	0	0	0	0	0	0	0	0	0	0	0	0	0	0	0	0	0	0	0	0	0	0	0	0	0	0	0
0	0	0	0	0	0	0	0	0	0	0	0	0	0	0	0	0	0	0	0	0	0	0	0	0	0	0	0	0	0	0	0	0	0	0	0	0	0	0	0	0	0	0	0	0	0	0	0	0	0
0	0	0	0	0	0	0	0	0	0	0	0	0	0	0	0	0	0	0	0	0	0	0	0	0	0	0	0	0	0	0	0	0	0	0	0	0	0	0	0	0	0	0	0	0	0	0	0	0	0
0	0	0	0	0	0	0	0	0	0	0	0	0	0	0	0	0	0	0	0	0	0	0	0	0	0	0	0	0	0	0	0	0	0	0	0	0	0	0	0	0	0	0	0	0	0	0	0	0	0
0	0	0	0	0	0	0	0	0	0	0	0	0	0	0	0	0	0	0	0	0	0	0	0	0	0	0	0	0	0	0	0	0	0	0	0	0	0	0	0	0	0	0	0	0	0	0	0	0	0
0	0	0	0	0	0	0	0	0	0	0	0	0	0	0	0	0	0	0	0	0	0	0	0	0	0	0	0	0	0	0	0	0	0	0	0	0	0	0	0	0	0	0	0	0	0	0	0	0	0
0	0	0	0	0	0	0	0	0	0	0	0	0	0	0	0	0	0	0	0	0	0	0	0	0	0	0	0	0	0	0	0	0	0	0	0	0	0	0	0	0	0	0	0	0	0	0	0	0	0
0	0	0	0	0	0	0	0	0	0	0	0	0	0	0	0	0	0	0	0	0	0	0	0	0	0	0	0	0	0	0	0	0	0	0	0	0	0	0	0	0	0	0	0	0	0	0	0	0	0
0	0	0	0	0	0	0	0	0	0	0	0	0	0	0	0	0	0	0	0	0	0	0	0	0	0	0	0	0	0	0	0	0	0	0	0	0	0	0	0	0	0	0	0	0	0	0	0	0	0
0	0	0	0	0	0	0	0	0	0	0	0	0	0	0	0	0	0	0	0	0	0	0	0	0	0	0	0	0	0	0	0	0	0	0	0	0	0	0	0	0	0	0	0	0	0	0	0	0	0
0	0	0	0	0	0	0	0	0	0	0	0	0	0	0	0	0	0	0	0	0	0	0	0	0	0	0	0	0	0	0	0	0	0	0	0	0	0	0	0	0	0	0	0	0	0	0	0	0	0
0	0	0	0	0	0	0	0	0	0	0	0	0	0	0	0	0	0	0	0	0	0	0	0	0	0	0	0	0	0	0	0	0	0	0	0	0	0	0	0	0	0	0	0	0	0	0	0	0	0
0	0	0	0	0	0	0	0	0	0	0	0	0	0	0	0	0	0	0	0	0	0	0	0	0	0	0	0	0	0	0	0	0	0	0	0	0	0	0	0	0	0	0	0	0	0	0	0	0	0
0	0	0	0	0	0	0	0	0	0	0	0	0	0	0	0	0	0	0	0	0	0	0	0	0	0	0	0	0	0	0	0	0	0	0	0	0	0	0	0	0	0	0	0	0	0	0	0	0	0
0	0	0	0	0	0	0	0	0	0	0	0	0	0	0	0	0	0	0	0	0	0	0	0	0	0	0	0	0	0	0	0	0	0	0	0	0	0	0	0	0	0	0	0	0	0	0	0	0	0
0	0	0	0	0	0	0	0	0	0	0	0	0	0	0	0	0	0	0	0	0	0	0	0	0	0	0	0	0	0	0	0	0	0	0	0	0	0	0	0	0	0	0	0	0	0	0	0	0	0
0	0	0	0	0	0	0	0	0	0	0	0	0	0	0	0	0	0	0	0	0	0	0	0	0	0	0	0	0	0	0	0	0	0	0	0	0	0	0	0	0	0	0	0	0	0	0	0	0	0
0	0	0	0	0	0	0	0	0	0	0	0	0	0	0	0	0	0	0	0	0	0	0	0	0	0	0	0	0	0	0	0	0	0	0	0	0	0	0	0	0	0	0	0	0	0	0	0	0	0
0	0	0	0	0	0	0	0	0	0	0	0	0	0	0	0	0	0	0	0	0	0	0	0	0	0	0	0	0	0	0	0	0	0	0	0	0	0	0	0	0	0	0	0	0	0	0	0	0	0
0	0	0	0	0	0	0	0	0	0	0	0	0	0	0	0	0	0	0	0	0	0	0	0	0	0	0	0	0	0	0	0	0	0	0	0	0	0	0	0	0	0	0	0	0	0	0	0	0	0
0	0	0	0	0	0	0	0	0	0	0	0	0	0	0	0	0	0	0	0	0	0	0	0	0	0	0	0	0	0	0	0	0	0	0	0	0	0	0	0	0	0	0	0	0	0	0	0	0	0
0	0	0	0	0	0	0	0	0	0	0	0	0	0	0	0	0	0	0	0	0	0	0	0	0	0	0	0	0	0	0	0	0	0	0	0	0	0	0	0	0	0	0	0	0	0	0	0	0	0
0	0	0	0	0	0	0	0	0	0	0	0	0	0	0	0	0	0	0	0	0	0	0	0	0	0	0	0	0	0	0	0	0	0	0	0	0	0	0	0	0	0	0	0	0	0	0	0	0	0
0	0	0	0	0	0	0	0	0	0	0	0	0	0	0	0	0	0	0	0	0	0	0	0	0	0	0	0	0	0	0	0	0	0	0	0	0	0	0	0	0	0	0	0	0	0	0	0	0	0
0	0	0	0	0	0	0	0	0	0	0	0	0	0	0	0	0	0	0	0	0	0	0	0	0	0	0	0	0	0	0	0	0	0	0	0	0	0	0	0	0	0	0	0	0	0	0	0	0	0
0	0	0	0	0	0	0	0	0	0	0	0	0	0	0	0	0	0	0	0	0	0	0	0	0	0	0	0	0	0	0	0	0	0	0	0	0	0	0	0	0	0	0	0	0	0	0	0	0	0
0	0	0	0	0	0	0	0	0	0	0	0	0	0	0	0	0	0	0	0	0	0	0	0	0	0	0	0	0	0	0	0	0	0	0	0	0	0	0	0	0	0	0	0	0	0	0	0	0	0
0	0	0	0	0	0	0	0	0	0	0	0	0	0	0	0	0	0	0	0	0	0	0	0	0	0	0	0	0	0	0	0	0	0	0	0	0	0	0	0	0	0	0	0	0	0	0	0	0	0
0	0	0	0	0	0	0	0	0	0	0	0	0	0	0	0	0	0	0	0	0	0	0	0	0	0	0	0	0	0	0	0	0	0	0	0	0	0	0	0	0	0	0	0	0	0	0	0	0	0
0	0	0	0	0	0	0	0	0	0	0	0	0	0	0	0	0	0	0	0	0	0	0	0	0	0	0	0	0	0	0	0	0	0	0	0	0	0	0	0	0	0	0	0	0	0	0	0	0	0
0	0	0	0	0	0	0	0	0	0	0	0	0	0	0	0	0	0	0	0	0	0	0	0	0	0	0	0	0	0	0	0	0	0	0	0	0	0	0	0	0	0	0	0	0	0	0	0	0	0
0	0	0	0	0	0	0	0	0	0	0	0	0	0	0	0	0	0	0	0	0	0	0	0	0	0	0	0	0	0	0	0	0	0	0	0	0	0	0	0	0	0	0	0	0	0	0	0	0	0
0	0	0	0	0	0	0	0	0	0	0	0	0	0	0	0	0	0	0	0	0	0	0	0	0	0	0	0	0	0	0	0	0	0	0	0	0	0	0	0	0	0	0	0	0	0	0	0	0	0
0	0	0	0	0	0	0	0	0	0	0	0	0	0	0	0	0	0	0	0	0	0	0	0	0	0	0	0	0	0	0	0	0	0	0	0	0	0	0	0	0	0	0	0	0	0	0	0	0	0
0	0	0	0	0	0	0	0	0	0	0	0	0	0	0	0	0	0	0	0	0	0	0	0	0	0	0	0	0	0	0	0	0	0	0	0	0	0	0	0	0	0	0	0	0	0	0	0	0	0
0	0	0	0	0	0	0	0	0	0	0	0	0	0	0	0	0	0	0	0	0	0	0	0	0	0	0	0	0	0	0	0	0	0	0	0	0	0	0	0	0	0	0	0	0	0	0	0	0	0
0	0	0	0	0	0	0	0	0	0	0	0	0	0	0	0	0	0	0	0	0	0	0	0	0	0	0	0	0	0	0	0	0	0	0	0	0	0	0	0	0	0	0	0	0	0	0	0	0	0
0	0	0	0	0	0	0	0	0	0	0	0	0	0	0	0	0	0	0	0	0	0	0	0	0	0	0	0	0	0	0	0	0	0	0	0	0	0	0	0	0	0	0	0	0	0	0	0	0	0
0	0	0	0	0	0	0	0	0	0	0	0	0	0	0	0	0	0	0	0	0	0	0	0	0	0	0	0	0	0	0	0	0	0	0	0	0	0	0	0	0	0	0	0	0	0	0	0	0	0
0	0	0	0	0	0	0	0	0	0	0	0	0	0	0	0	0	0	0	0	0	0	0	0	0	0	0	0	0	0	0	0	0	0	0	0	0	0	0	0	0	0	0	0	0	0	0	0	0	0
0	0	0	0	0	0	0	0	0	0	0	0	0	0	0	0	0	0	0	0	0	0	0	0	0	0	0	0	0	0	0	0	0	0	0	0	0	0	0	0	0	0	0	0	0	0	0	0	0	0
0	0	0	0	0	0	0	0	0	0	0	0	0	0	0	0	0	0	0	0	0	0	0	0	0	0	0	0	0	0	0	0	0	0	0	0	0	0	0	0	0	0	0	0	0	0	0	0	0	0
0	0	0	0	0	0	0	0	0	0	0	0	0	0	0	0	0	0	0	0	0	0	0	0	0	0	0	0	0	0	0	0	0	0	0	0	0	0	0	0	0	0	0	0	0	0	0	0	0	0
0	0	0	0	0	0	0	0	0	0	0	0	0	0	0	0	0	0	0	0	0	0	0	0	0	0	0	0	0	0	0	0	0	0	0	0	0	0	0	0	0	0	0	0	0	0	0	0	0	0
0	0	0	0	0	0	0	0	0	0	0	0	0	0	0	0	0	0	0	0	0	0	0	0	0	0	0	0	0	0	0	0	0	0	0	0	0	0	0	0	0	0	0	0	0	0	0	0	0	0
0	0	0	0	0	0	0	0	0	0	0	0	0	0	0	0	0	0	0	0	0	0	0	0	0	0	0	0	0	0	0	0	0	0	0	0	0	0	0	0	0	0	0	0	0	0	0	0	0	0
0	0	0	0	0	0	0	0	0	0	0	0	0	0	0	0	0	0	0	0	0	0	0	0	0	0	0	0	0	0	0	0	0	0	0	0	0	0	0	0	0	0	0	0	0	0	0	0	0	0
0	0	0	0	0	0	0	0	0	0	0	0	0	0	0	0	0	0	0	0	0	0	0	0	0	0	0	0	0	0	0	0	0	0	0	0	0	0	0	0	0	0	0	0	0	0	0	0	0	0
0	0	0	0	0	0	0	0	0	0	0	0	0	0	0	0	0	0	0	0	0	0	0	0	0	0	0	0	0	0	0	0	0	0	0	0	0	0	0	0	0	0	0	0	0	0	0	0	0	0
0	0	0	0	0	0	0	0	0	0	0	0	0	0	0	0	0	0	0	0	0	0	0	0	0	0	0	0	0	0	0	0	0	0	0	0	0	0	0	0	0	0	0	0	0	0	0	0	0	0
0	0	0	0	0	0	0	0	0	0	0	0	0	0	0	0	0	0	0	0	0	0	0	0	0	0	0	0	0	0	0	0	0	0	0	0	0	0	0	0	0	0	0	0	0	0	0	0	0	0
0	0	0	0	0	0	0	0	0	0	0	0	0	0	0	0	0	0	0	0	0	0	0	0	0	0	0	0	0	0	0	0	0	0	0	0	0	0	0	0	0	0	0	0	0	0	0	0	0	0
0	0	0	0	0	0	0	0	0	0	0	0	0	0	0	0	0	0	0	0	0	0	0	0	0	0	0	0	0	0	0	0	0	0	0	0	0	0	0	0	0	0	0	0	0	0	0	0	0	0
0	0	0	0	0	0	0	0	0	0	0	0	0	0	0	0	0	0	0	0	0	0	0	0	0	0	0	0	0	0	0	0	0	0	0	0	0	0	0	0	0	0	0	0	0	0	0	0	0	0
0	0	0	0	0	0	0	0	0	0	0	0	0	0	0	0	0	0	0	0	0	0	0	0	0	0	0	0	0	0	0	0	0	0	0	0	0	0	0	0	0	0	0	0	0	0	0	0	0	0
0	0	0	0	0	0	0	0	0	0	0	0	0	0	0	0	0	0	0	0	0	0	0	0	0	0	0	0	0	0	0	0	0	0	0	0	0	0	0	0	0	0	0	0	0	0	0	0	0	0
0	0	0	0	0	0	0	0	0	0	0	0	0	0	0	0	0	0	0	0	0	0	0	0	0	0	0	0	0	0	0	0	0	0	0	0	0	0	0	0	0	0	0	0	0	0	0	0	0	0
0	0	0	0	0	0	0	0	0	0	0	0	0	0	0	0	0	0	0	0	0	0	0	0	0	0	0	0	0	0	0	0	0	0	0	0	0	0	0	0	0	0	0	0	0	0	0	0	0	0
0	0	0	0	0	0	0	0	0	0	0	0	0	0	0	0	0	0	0	0	0	0	0	0	0	0	0	0	0	0	0	0	0	0	0	0	0	0	0	0	0	0	0	0	0	0	0	0	0	0
0	0	0	0	0	0	0	0	0	0	0	0	0	0	0	0	0	0	0	0	0	0	0	0	0	0	0	0	0	0	0	0	0	0	0	0	0	0	0	0	0	0	0	0	0	0	0	0	0	0
0	0	0	0	0	0	0	0	0	0	0	0	0	0	0	0	0	0	0	0	0	0	0	0	0	0	0	0	0	0	0	0	0	0	0	0	0	0	0	0	0	0	0	0	0	0	0	0	0	0
0	0	0	0	0	0	0	0	0	0	0	0	0	0	0	0	0	0	0	0	0	0	0	0	0	0	0	0	0	0	0	0	0	0	0	0	0	0	0	0	0	0	0	0	0	0	0	0	0	0
0	0	0	0	0	0	0	0	0	0	0	0	0	0	0	0	0	0	0	0	0	0	0	0	0	0	0	0	0	0	0	0	0	0	0	0	0	0	0	0	0	0	0	0	0	0	0	0	0	0
0	0	0	0	0	0	0	0	0	0	0	0	0	0	0	0	0	0	0	0	0	0	0	0	0	0	0	0	0	0	0	0	0	0	0	0	0	0	0	0	0	0	0	0	0	0	0	0	0	0
0	0	0	0	0	0	0	0	0	0	0	0	0	0	0	0	0	0	0	0	0	0	0	0	0	0	0	0	0	0	0	0	0	0	0	0	0	0	0	0	0	0	0	0	0	0	0	0	0	0
0	0	0	0	0	0	0	0	0	0	0	0	0	0	0	0	0	0	0	0	0	0	0	0	0	0	0	0	0	0	0	0	0	0	0	0	0	0	0	0	0	0	0	0	0	0	0	0	0	0
0	0	0	0	0	0	0	0	0	0	0	0	0	0	0	0	0	0	0	0	0	0	0	0	0	0	0	0	0	0	0	0	0	0	0	0	0	0	0	0	0	0	0	0	0	0	0	0	0	0
0	0	0	0	0	0	0	0	0	0	0	0	0	0	0	0	0	0	0	0	0	0	0	0	0	0	0	0	0	0	0	0	0	0	0	0	0	0	0	0	0	0	0	0	0	0	0	0	0	0
0	0	0	0	0	0	0	0	0	0	0	0	0	0	0	0	0	0	0	0	0	0	0	0	0	0	0	0	0	0	0	0	0	0	0	0	0	0	0	0	0	0	0	0	0	0	0	0	0	0
0	0	0	0	0	0	0	0	0	0	0	0	0	0	0	0	0	0	0	0	0	0	0	0	0	0	0	0	0	0	0	0	0	0	0	0	0	0	0	0	0	0	0	0	0	0	0	0	0	0
0	0	0	0	0	0	0	0	0	0	0	0	0	0	0	0	0	0	0	0	0	0	0	0	0	0	0	0	0	0	0	0	0	0	0	0	0	0	0	0	0	0	0	0	0	0	0	0	0	0
0	0	0	0	0	0	0	0	0	0	0	0	0	0	0	0	0	0	0	0	0	0	0	0	0	0	0	0	0	0	0	0	0	0	0	0	0	0	0	0	0	0	0	0	0	0	0	0	0	0
0	0	0	0	0	0	0	0	0	0	0	0	0	0	0	0	0	0	0	0	0	0	0	0	0	0	0	0	0	0	0	0	0	0	0	0	0	0	0	0	0	0	0	0	0	0	0	0	0	0
0	0	0	0	0	0	0	0	0	0	0	0	0	0	0	0	0	0	0	0	0	0	0	0	0	0	0	0	0	0	0	0	0	0	0	0	0	0	0	0	0	0	0	0	0	0	0	0	0	0
0	0	0	0	0	0	0	0	0	0	0	0	0	0	0	0	0	0	0	0	0	0	0	0	0	0	0	0	0	0	0	0	0	0	0	0	0	0	0	0	0	0	0	0	0	0	0	0	0	0
0	0	0	0	0	0	0	0	0	0	0	0	0	0	0	0	0	0	0	0	0	0	0	0	0	0	0	0	0	0	0	0	0	0	0	0	0	0	0	0	0	0	0	0	0	0	0	0	0	0
0	0	0	0	0	0	0	0	0	0	0	0	0	0	0	0	0	0	0	0	0	0	0	0	0	0	0	0	0	0	0	0	0	0	0	0	0	0	0	0	0	0	0	0	0	0	0	0	0	0
0	0	0	0	0	0	0	0	0	0	0	0	0	0	0	0	0	0	0	0	0	0	0	0	0	0	0	0	0	0	0	0	0	0	0	0	0	0	0	0	0	0	0	0	0	0	0	0	0	0
0	0	0	0	0	0	0	0	0	0	0	0	0	0	0	0	0	0	0	0	0	0	0	0	0	0	0	0	0	0	0	0	0	0	0	0	0	0	0	0	0	0	0	0	0	0	0	0	0	0
0	0	0	0	0	0	0	0	0	0	0	0	0	0	0	0	0	0	0	0	0	0	0	0	0	0	0	0	0	0	0	0	0	0	0	0	0	0	0	0	0	0	0	0	0	0	0	0	0	0
0	0	0	0	0	0	0	0	0	0	0	0	0	0	0	0	0	0	0	0	0	0	0	0	0	0	0	0	0	0	0	0	0	0	0	0	0	0	0	0	0	0	0	0	0	0	0	0	0	0
0	0	0	0	0	0	0	0	0	0	0	0	0	0	0	0	0	0	0	0	0	0	0	0	0	0	0	0	0	0	0	0	0	0	0	0	0	0	0	0	0	0	0	0	0	0	0	0	0	0
0	0	0	0	0	0	0	0	0	0	0	0	0	0	0	0	0	0	0	0	0	0	0	0	0	0	0	0	0	0	0	0	0	0	0	0	0	0	0	0	0	0	0	0	0	0	0	0	0	0
0	0	0	0	0	0	0	0	0	0	0	0	0	0	0	0	0	0	0	0	0	0	0	0	0	0	0	0	0	0	0	0	0	0	0	0	0	0	0	0	0	0	0	0	0	0	0	0	0	0
0	0	0	0	0	0	0	0	0	0	0	0	0	0	0	0	0	0	0	0	0	0	0	0	0	0	0	0	0	0	0	0	0	0	0	0	0	0	0	0	0	0	0	0	0	0	0	0	0	0
0	0	0	0	0	0	0	0	0	0	0	0	0	0	0	0	0	0	0	0	0	0	0	0	0	0	0	0	0	0	0	0	0	0	0	0	0	0	0	0	0	0	0	0	0	0	0	0	0	0
0	0	0	0	0	0	0	0	0	0	0	0	0	0	0	0	0	0	0	0	0	0	0	0	0	0	0	0	0	0	0	0	0	0	0	0	0	0	0	0	0	0	0	0	0	0	0	0	0	0
0	0	0	0	0	0	0	0	0	0	0	0	0	0	0	0	0	0	0	0	0	0	0	0	0	0	0	0	0	0	0	0	0	0	0	0	0	0	0	0	0	0	0	0	0	0	0	0	0	0
0	0	0	0	0	0	0	0	0	0	0	0	0	0	0	0	0	0	0	0	0	0	0	0	0	0	0	0	0	0	0	0	0	0	0	0	0	0	0	0	0	0	0	0	0	0	0	0	0	0
0	0	0	0	0	0	0	0	0	0	0	0	0	0	0	0	0	0	0	0	0	0	0	0	0	0	0	0	0	0	0	0	0	0	0	0	0	0	0	0	0	0	0	0	0	0	0	0	0	0
0	0	0	0	0	0	0	0	0	0	0	0	0	0	0	0	0	0	0	0	0	0	0	0	0	0	0	0	0	0	0	0	0	0	0	0	0	0	0	0	0	0	0	0	0	0	0	0	0	0
0	0	0	0	0	0	0	0	0	0	0	0	0	0	0	0	0	0	0	0	0	0	0	0	0	0	0	0	0	0	0	0	0	0	0	0	0	0	0	0	0	0	0	0	0	0	0	0	0	0
0	0	0	0	0	0	0	0	0	0	0	0	0	0	0	0	0	0	0	0	0	0	0	0	0	0	0	0	0	0	0	0	0	0	0	0	0	0	0	0	0	0	0	0	0	0	0	0	0	0
0	0	0	0	0	0	0	0	0	0	0	0	0	0	0	0	0	0	0	0	0	0	0	0	0	0	0	0	0	0	0	0	0	0	0	0	0	0	0	0	0	0	0	0	0	0	0	0	0	0
0	0	0	0	0	0	0	0	0	0	0	0	0	0	0	0	0	0	0	0	0	0	0	0	0	0	0	0	0	0	0	0	0	0	0	0	0	0	0	0	0	0	0	0	0	0	0	0	0	0
0	0	0	0	0	0	0	0	0	0	0	0	0	0	0	0	0	0	0	0	0	0	0	0	0	0	0	0	0	0	0	0	0	0	0	0	0	0	0	0	0	0	0	0	0	0	0	0	0	0
0	0	0	0	0	0	0	0	0	0	0	0	0	0	0	0	0	0	0	0	0	0	0	0	0	0	0	0	0	0	0	0	0	0	0	0	0	0	0	0	0	0	0	0	0	0	0	0	0	0
0	0	0	0	0	0	0	0	0	0	0	0	0	0	0	0	0	0	0	0	0	0	0	0	0	0	0	0	0	0	0	0	0	0	0	0	0	0	0	0	0	0	0	0	0	0	0	0	0	0
0	0	0	0	0	0	0	0	0	0	0	0	0	0	0	0	0	0	0	0	0	0	0	0	0	0	0	0	0	0	0	0	0	0	0	0	0	0	0	0	0	0	0	0	0	0	0	0	0	0
0	0	0	0	0	0	0	0	0	0	0	0	0	0	0	0	0	0	0	0	0	0	0	0	0	0	0	0	0	0	0	0	0	0	0	0	0	0	0	0	0	0	0	0	0	0	0	0	0	0
0	0	0	0	0	0	0	0	0	0	0	0	0	0	0	0	0	0	0	0	0	0	0	0	0	0	0	0	0	0	0	0	0	0	0	0	0	0	0	0	0	0	0	0	0	0	0	0	0	0
0	0	0	0	0	0	0	0	0	0	0	0	0	0	0	0	0	0	0	0	0	0	0	0	0	0	0	0	0	0	0	0	0	0	0	0	0	0	0	0	0	0	0	0	0	0	0	0	0	0
0	0	0	0	0	0	0	0	0	0	0	0	0	0	0	0	0	0	0	0	0	0	0	0	0	0	0	0	0	0	0	0	0	0	0	0	0	0	0	0	0	0	0	0	0	0	0	0	0	0
0	0	0	0	0	0	0	0	0	0	0	0	0	0	0	0	0	0	0	0	0	0	0	0	0	0	0	0	0	0	0	0	0	0	0	0	0	0	0	0	0	0	0	0	0	0	0	0	0	0
0	0	0	0	0	0	0	0	0	0	0	0	0	0	0	0	0	0	0	0	0	0	0	0	0	0	0	0	0	0	0	0	0	0	0	0	0	0	0	0	0	0	0	0	0	0	0	0	0	0
0	0	0	0	0	0	0	0	0	0	0	0	0	0	0	0	0	0	0	0	0	0	0	0	0	0	0	0	0	0	0	0	0	0	0	0	0	0	0	0	0	0	0	0	0	0	0	0	0	0
0	0	0	0	0	0	0	0	0	0	0	0	0	0	0	0	0	0	0	0	0	0	0	0	0	0	0	0	0	0	0	0	0	0	0	0	0	0	0	0	0	0	0	0	0	0	0	0	0	0
0	0	0	0	0	0	0	0	0	0	0	0	0	0	0	0	0	0	0	0	0	0	0	0	0	0	0	0	0	0	0	0	0	0	0	0	0	0	0	0	0	0	0	0	0	0	0	0	0	0
0	0	0	0	0	0	0	0	0	0	0	0	0	0	0	0	0	0	0	0	0	0	0	0	0	0	0	0	0	0	0	0	0	0	0	0	0	0	0	0	0	0	0	0	0	0	0	0	0	0
0	0	0	0	0	0	0	0	0	0	0	0	0	0	0	0	0	0	0	0	0	0	0	0	0	0	0	0	0	0	0	0	0	0	0	0	0	0	0	0	0	0	0	0	0	0	0	0	0	0
0	0	0	0	0	0	0	0	0	0	0	0	0	0	0	0	0	0	0	0	0	0	0	0	0	0	0	0	0	0	0	0	0	0	0	0	0	0	0	0	0	0	0	0	0	0	0	0	0	0
0	0	0	0	0	0	0	0	0	0	0	0	0	0	0	0	0	0	0	0	0	0	0	0	0	0	0	0	0	0	0	0	0	0	0	0	0	0	0	0	0	0	0	0	0	0	0	0	0	0
0	0	0	0	0	0	0	0	0	0	0	0	0	0	0	0	0	0	0	0	0	0	0	0	0	0	0	0	0	0	0	0	0	0	0	0	0	0	0	0	0	0	0	0	0	0	0	0	0	0
0	0	0	0	0	0	0	0	0	0	0	0	0	0	0	0	0	0	0	0	0	0	0	0	0	0	0	0	0	0	0	0	0	0	0	0	0	0	0	0	0	0	0	0	0	0	0	0	0	0
0	0	0	0	0	0	0	0	0	0	0	0	0	0	0	0	0	0	0	0	0	0	0	0	0	0	0	0	0	0	0	0	0	0	0	0	0	0	0	0	0	0	0	0	0	0	0	0	0	0
0	0	0	0	0	0	0	0	0	0	0	0	0	0	0	0	0	0	0	0	0	0	0	0	0	0	0	0	0	0	0	0	0	0	0	0	0	0	0	0	0	0	0	0	0	0	0	0	0	0
0	0	0	0	0	0	0	0	0	0	0	0	0	0	0	0	0	0	0	0	0	0	0	0	0	0	0	0	0	0	0	0	0	0	0	0	0	0	0	0	0	0	0	0	0	0	0	0	0	0
0	0	0	0	0	0	0	0	0	0	0	0	0	0	0	0	0	0	0	0	0	0	0	0	0	0	0	0	0	0	0	0	0	0	0	0	0	0	0	0	0	0	0	0	0	0	0	0	0	0
0	0	0	0	0	0	0	0	0	0	0	0	0	0	0	0	0	0	0	0	0	0	0	0	0	0	0	0	0	0	0	0	0	0	0	0	0	0	0	0	0	0	0	0	0	0	0	0	0	0
0	0	0	0	0	0	0	0	0	0	0	0	0	0	0	0	0	0	0	0	0	0	0	0	0	0	0	0	0	0	0	0	0	0	0	0	0	0	0	0	0	0	0	0	0	0	0	0	0	0
0	0	0	0	0	0	0	0	0	0	0	0	0	0	0	0	0	0	0	0	0	0	0	0	0	0	0	0	0	0	0	0	0	0	0	0	0	0	0	0	0	0	0	0	0	0	0	0	0	0
0	0	0	0	0	0	0	0	0	0	0	0	0	0	0	0	0	0	0	0	0	0	0	0	0	0	0	0	0	0	0	0	0	0	0	0	0	0	0	0	0	0	0	0	0	0	0	0	0	0
0	0	0	0	0	0	0	0	0	0	0	0	0	0	0	0	0	0	0	0	0	0	0	0	0	0	0	0	0	0	0	0	0	0	0	0	0	0	0	0	0	0	0	0	0	0	0	0	0	0
0	0	0	0	0	0	0	0	0	0	0	0	0	0	0	0	0	0	0	0	0	0	0	0	0	0	0	0	0	0	0	0	0	0	0	0	0	0	0	0	0	0	0	0	0	0	0	0	0	0
0	0	0	0	0	0	0	0	0	0	0	0	0	0	0	0	0	0	0	0	0	0	0	0	0	0	0	0	0	0	0	0	0	0	0	0	0	0	0	0	0	0	0	0	0	0	0	0	0	0
0	0	0	0	0	0	0	0	0	0	0	0	0	0	0	0	0	0	0	0	0	0	0	0	0	0	0	0	0	0	0	0	0	0	0	0	0	0	0	0	0	0	0	0	0	0	0	0	0	0
0	0	0	0	0	0	0	0	0	0	0	0	0	0	0	0	0	0	0	0	0	0	0	0	0	0	0	0	0	0	0	0	0	0	0	0	0	0	0	0	0	0	0	0	0	0	0	0	0	0
0	0	0	0	0	0	0	0	0	0	0	0	0	0	0	0	0	0	0	0	0	0	0	0	0	0	0	0	0	0	0	0	0	0	0	0	0	0	0	0	0	0	0	0	0	0	0	0	0	0
0	0	0	0	0	0	0	0	0	0	0	0	0	0	0	0	0	0	0	0	0	0	0	0	0	0	0	0	0	0	0	0	0	0	0	0	0	0	0	0	0	0	0	0	0	0	0	0	0	0
0	0	0	0	0	0	0	0	0	0	0	0	0	0	0	0	0	0	0	0	0	0	0	0	0	0	0	0	0	0	0	0	0	0	0	0	0	0	0	0	0	0	0	0	0	0	0	0	0	0
0	0	0	0	0	0	0	0	0	0	0	0	0	0	0	0	0	0	0	0	0	0	0	0	0	0	0	0	0	0	0	0	0	0	0	0	0	0	0	0	0	0	0	0	0	0	0	0	0	0
0	0	0	0	0	0	0	0	0	0	0	0	0	0	0	0	0	0	0	0	0	0	0	0	0	0	0	0	0	0	0	0	0	0	0	0	0	0	0	0	0	0	0	0	0	0	0	0	0	0
0	0	0	0	0	0	0	0	0	0	0	0	0	0	0	0	0	0	0	0	0	0	0	0	0	0	0	0	0	0	0	0	0	0	0	0	0	0	0	0	0	0	0	0	0	0	0	0	0	0
0	0	0	0	0	0	0	0	0	0	0	0	0	0	0	0	0	0	0	0	0	0	0	0	0	0	0	0	0	0	0	0	0	0	0	0	0	0	0	0	0	0	0	0	0	0	0	0	0	0
0	0	0	0	0	0	0	0	0	0	0	0	0	0	0	0	0	0	0	0	0	0	0	0	0	0	0	0	0	0	0	0	0	0	0	0	0	0	0	0	0	0	0	0	0	0	0	0	0	0
0	0	0	0	0	0	0	0	0	0	0	0	0	0	0	0	0	0	0	0	0	0	0	0	0	0	0	0	0	0	0	0	0	0	0	0	0	0	0	0	0	0	0	0	0	0	0	0	0	0
0	0	0	0	0	0	0	0	0	0	0	0	0	0	0	0	0	0	0	0	0	0	0	0	0	0	0	0	0	0	0	0	0	0	0	0	0	0	0	0	0	0	0	0	0	0	0	0	0	0
0	0	0	0	0	0	0	0	0	0	0	0	0	0	0	0	0	0	0	0	0	0	0	0	0	0	0	0	0	0	0	0	0	0	0	0	0	0	0	0	0	0	0	0	0	0	0	0	0	0
0	0	0	0	0	0	0	0	0	0	0	0	0	0	0	0	0	0	0	0	0	0	0	0	0	0	0	0	0	0	0	0	0	0	0	0	0	0	0	0	0	0	0	0	0	0	0	0	0	0
0	0	0	0	0	0	0	0	0	0	0	0	0	0	0	0	0	0	0	0	0	0	0	0	0	0	0	0	0	0	0	0	0	0	0	0	0	0	0	0	0	0	0	0	0	0	0	0	0	0
0	0	0	0	0	0	0	0	0	0	0	0	0	0	0	0	0	0	0	0	0	0	0	0	0	0	0	0	0	0	0	0	0	0	0	0	0	0	0	0	0	0	0	0	0	0	0	0	0	0
0	0	0	0	0	0	0	0	0	0	0	0	0	0	0	0	0	0	0	0	0	0	0	0	0	0	0	0	0	0	0	0	0	0	0	0	0	0	0	0	0	0	0	0	0	0	0	0	0	0
0	0	0	0	0	0	0	0	0	0	0	0	0	0	0	0	0	0	0	0	0	0	0	0	0	0	0	0	0	0	0	0	0	0	0	0	0	0	0	0	0	0	0	0	0	0	0	0	0	0
0	0	0	0	0	0	0	0	0	0	0	0	0	0	0	0	0	0	0	0	0	0	0	0	0	0	0	0	0	0	0	0	0	0	0	0	0	0	0	0	0	0	0	0	0	0	0	0	0	0
0	0	0	0	0	0	0	0	0	0	0	0	0	0	0	0	0	0	0	0	0	0	0	0	0	0	0	0	0	0	0	0	0	0	0	0	0	0	0	0	0	0	0	0	0	0	0	0	0	0
0	0	0	0	0	0	0	0	0	0	0	0	0	0	0	0	0	0	0	0	0	0	0	0	0	0	0	0	0	0	0	0	0	0	0	0	0	0	0	0	0	0	0	0	0	0	0	0	0	0
0	0	0	0	0	0	0	0	0	0	0	0	0	0	0	0	0	0	0	0	0	0	0	0	0	0	0	0	0	0	0	0	0	0	0	0	0	0	0	0	0	0	0	0	0	0	0	0	0	0
0	0	0	0	0	0	0	0	0	0	0	0	0	0	0	0	0	0	0	0	0	0	0	0	0	0	0	0	0	0	0	0	0	0	0	0	0	0	0	0	0	0	0	0	0	0	0	0	0	0
0	0	0	0	0	0	0	0	0	0	0	0	0	0	0	0	0	0	0	0	0	0	0	0	0	0	0	0	0	0	0	0	0	0	0	0	0	0	0	0	0	0	0	0	0	0	0	0	0	0
0	0	0	0	0	0	0	0	0	0	0	0	0	0	0	0	0	0	0	0	0	0	0	0	0	0	0	0	0	0	0	0	0	0	0	0	0	0	0	0	0	0	0	0	0	0	0	0	0	0
0	0	0	0	0	0	0	0	0	0	0	0	0	0	0	0	0	0	0	0	0	0	0	0	0	0	0	0	0	0	0	0	0	0	0	0	0	0	0	0	0	0	0	0	0	0	0	0	0	0
0	0	0	0	0	0	0	0	0	0	0	0	0	0	0	0	0	0	0	0	0	0	0	0	0	0	0	0	0	0	0	0	0	0	0	0	0	0	0	0	0	0	0	0	0	0	0	0	0	0
0	0	0	0	0	0	0	0	0	0	0	0	0	0	0	0	0	0	0	0	0	0	0	0	0	0	0	0	0	0	0	0	0	0	0	0	0	0	0	0	0	0	0	0	0	0	0	0	0	0
0	0	0	0	0	0	0	0	0	0	0	0	0	0	0	0	0	0	0	0	0	0	0	0	0	0	0	0	0	0	0	0	0	0	0	0	0	0	0	0	0	0	0	0	0	0	0	0	0	0
0	0	0	0	0	0	0	0	0	0	0	0	0	0	0	0	0	0	0	0	0	0	0	0	0	0	0	0	0	0	0	0	0	0	0	0	0	0	0	0	0	0	0	0	0	0	0	0	0	0
0	0	0	0	0	0	0	0	0	0	0	0	0	0	0	0	0	0	0	0	0	0	0	0	0	0	0	0	0	0	0	0	0	0	0	0	0	0	0	0	0	0	0	0	0	0	0	0	0	0
0	0	0	0	0	0	0	0	0	0	0	0	0	0	0	0	0	0	0	0	0	0	0	0	0	0	0	0	0	0	0	0	0	0	0	0	0	0	0	0	0	0	0	0	0	0	0	0	0	0
0	0	0	0	0	0	0	0	0	0	0	0	0	0	0	0	0	0	0	0	0	0	0	0	0	0	0	0	0	0	0	0	0	0	0	0	0	0	0	0	0	0	0	0	0	0	0	0	0	0
0	0	0	0	0	0	0	0	0	0	0	0	0	0	0	0	0	0	0	0	0	0	0	0	0	0	0	0	0	0	0	0	0	0	0	0	0	0	0	0	0	0	0	0	0	0	0	0	0	0
0	0	0	0	0	0	0	0	0	0	0	0	0	0	0	0	0	0	0	0	0	0	0	0	0	0	0	0	0	0	0	0	0	0	0	0	0	0	0	0	0	0	0	0	0	0	0	0	0	0
0	0	0	0	0	0	0	0	0	0	0	0	0	0	0	0	0	0	0	0	0	0	0	0	0	0	0	0	0	0	0	0	0	0	0	0	0	0	0	0	0	0	0	0	0	0	0	0	0	0
0	0	0	0	0	0	0	0	0	0	0	0	0	0	0	0	0	0	0	0	0	0	0	0	0	0	0	0	0	0	0	0	0	0	0	0	0	0	0	0	0	0	0	0	0	0	0	0	0	0
0	0	0	0	0	0	0	0	0	0	0	0	0	0	0	0	0	0	0	0	0	0	0	0	0	0	0	0	0	0	0	0	0	0	0	0	0	0	0	0	0	0	0	0	0	0	0	0	0	0
0	0	0	0	0	0	0	0	0	0	0	0	0	0	0	0	0	0	0	0	0	0	0	0	0	0	0	0	0	0	0	0	0	0	0	0	0	0	0	0	0	0	0	0	0	0	0	0	0	0
0	0	0	0	0	0	0	0	0	0	0	0	0	0	0	0	0	0	0	0	0	0	0	0	0	0	0	0	0	0	0	0	0	0	0	0	0	0	0	0	0	0	0	0	0	0	0	0	0	0
0	0	0	0	0	0	0	0	0	0	0	0	0	0	0	0	0	0	0	0	0	0	0	0	0	0	0	0	0	0	0	0	0	0	0	0	0	0	0	0	0	0	0	0	0	0	0	0	0	0
0	0	0	0	0	0	0	0	0	0	0	0	0	0	0	0	0	0	0	0	0	0	0	0	0	0	0	0	0	0	0	0	0	0	0	0	0	0	0	0	0	0	0	0	0	0	0	0	0	0
0	0	0	0	0	0	0	0	0	0	0	0	0	0	0	0	0	0	0	0	0	0	0	0	0	0	0	0	0	0	0	0	0	0	0	0	0	0	0	0	0	0	0	0	0	0	0	0	0	0
0	0	0	0	0	0	0	0	0	0	0	0	0	0	0	0	0	0	0	0	0	0	0	0	0	0	0	0	0	0	0	0	0	0	0	0	0	0	0	0	0	0	0	0	0	0	0	0	0	0
0	0	0	0	0	0	0	0	0	0	0	0	0	0	0	0	0	0	0	0	0	0	0	0	0	0	0	0	0	0	0	0	0	0	0	0	0	0	0	0	0	0	0	0	0	0	0	0	0	0
0	0	0	0	0	0	0	0	0	0	0	0	0	0	0	0	0	0	0	0	0	0	0	0	0	0	0	0	0	0	0	0	0	0	0	0	0	0	0	0	0	0	0	0	0	0	0	0	0	0
0	0	0	0	0	0	0	0	0	0	0	0	0	0	0	0	0	0	0	0	0	0	0	0	0	0	0	0	0	0	0	0	0	0	0	0	0	0	0	0	0	0	0	0	0	0	0	0	0	0
0	0	0	0	0	0	0	0	0	0	0	0	0	0	0	0	0	0	0	0	0	0	0	0	0	0	0	0	0	0	0	0	0	0	0	0	0	0	0	0	0	0	0	0	0	0	0	0	0	0
0	0	0	0	0	0	0	0	0	0	0	0	0	0	0	0	0	0	0	0	0	0	0	0	0	0	0	0	0	0	0	0	0	0	0	0	0	0	0	0	0	0	0	0	0	0	0	0	0	0
0	0	0	0	0	0	0	0	0	0	0	0	0	0	0	0	0	0	0	0	0	0	0	0	0	0	0	0	0	0	0	0	0	0	0	0	0	0	0	0	0	0	0	0	0	0	0	0	0	0
0	0	0	0	0	0	0	0	0	0	0	0	0	0	0	0	0	0	0	0	0	0	0	0	0	0	0	0	0	0	0	0	0	0	0	0	0	0	0	0	0	0	0	0	0	0	0	0	0	0
0	0	0	0	0	0	0	0	0	0	0	0	0	0	0	0	0	0	0	0	0	0	0	0	0	0	0	0	0	0	0	0	0	0	0	0	0	0	0	0	0	0	0	0	0	0	0	0	0	0
0	0	0	0	0	0	0	0	0	0	0	0	0	0	0	0	0	0	0	0	0	0	0	0	0	0	0	0	0	0	0	0	0	0	0	0	0	0	0	0	0	0	0	0	0	0	0	0	0	0
0	0	0	0	0	0	0	0	0	0	0	0	0	0	0	0	0	0	0	0	0	0	0	0	0	0	0	0	0	0	0	0	0	0	0	0	0	0	0	0	0	0	0	0	0	0	0	0	0	0
0	0	0	0	0	0	0	0	0	0	0	0	0	0	0	0	0	0	0	0	0	0	0	0	0	0	0	0	0	0	0	0	0	0	0	0	0	0	0	0	0	0	0	0	0	0	0	0	0	0
0	0	0	0	0	0	0	0	0	0	0	0	0	0	0	0	0	0	0	0	0	0	0	0	0	0	0	0	0	0	0	0	0	0	0	0	0	0	0	0	0	0	0	0	0	0	0	0	0	0
0	0	0	0	0	0	0	0	0	0	0	0	0	0	0	0	0	0	0	0	0	0	0	0	0	0	0	0	0	0	0	0	0	0	0	0	0	0	0	0	0	0	0	0	0	0	0	0	0	0
0	0	0	0	0	0	0	0	0	0	0	0	0	0	0	0	0	0	0	0	0	0	0	0	0	0	0	0	0	0	0	0	0	0	0	0	0	0	0	0	0	0	0	0	0	0	0	0	0	0
0	0	0	0	0	0	0	0	0	0	0	0	0	0	0	0	0	0	0	0	0	0	0	0	0	0	0	0	0	0	0	0	0	0	0	0	0	0	0	0	0	0	0	0	0	0	0	0	0	0
0	0	0	0	0	0	0	0	0	0	0	0	0	0	0	0	0	0	0	0	0	0	0	0	0	0	0	0	0	0	0	0	0	0	0	0	0	0	0	0	0	0	0	0	0	0	0	0	0	0
0	0	0	0	0	0	0	0	0	0	0	0	0	0	0	0	0	0	0	0	0	0	0	0	0	0	0	0	0	0	0	0	0	0	0	0	0	0	0	0	0	0	0	0	0	0	0	0	0	0
0	0	0	0	0	0	0	0	0	0	0	0	0	0	0	0	0	0	0	0	0	0	0	0	0	0	0	0	0	0	0	0	0	0	0	0	0	0	0	0	0	0	0	0	0	0	0	0	0	0
[truncated: 23 more columns]
