# Supplementary material for: A novel user-centric happiness model for personalized tour recommendations
Source: PeerJ Comput Sci. 2025 Apr 22;11:e2837. doi: 10.7717/peerj-cs.2837 (PMC12192884; doi:10.7717/peerj-cs.2837)
Supplement: Supplemental Information 3 [file peerj-cs-11-2837-s003.zip › HM/pr01_10/pr07/Location.txt]

10.629	9.326
-92.7	-59.18
71.179	12.543
31.537	66.638
-4.694	25.537
-30.194	67.773
12.677	-57.471
-32.355	-20.966
19.91	48.975
13.202	-19.135
54.877	-41.168
15.063	-25.171
-50.598	-16.418
-29.73	17.078
17.542	1.575
11.127	77.216
33.752	71.259
-56.012	-10.394
57.874	-16.29
10.718	-18.787
53.088	-18.75
1.569	7.532
31.531	48.944
-66.833	-37.854
-70.74	62.244
32.538	23.096
-51.453	-36.444
36.456	-22.638
-31.207	43.494
-10.388	34.491
14.722	-10.834
47.095	-21.387
43.781	34.766
53.546	-67.487
26.801	46.515
63.385	11.981
47.192	-5.475
-16.315	-11.267
78.9	17.651
79.822	22.272
12.878	16.919
-67.981	-3.754
9.198	-18.597
-35.95	-19.141
28.766	45.276
11.469	68.231
-22.76	45.496
-65.674	-23.12
7.239	1.599
-29.785	-11.285
-89.05	16.211
-46.887	-3.363
-14.972	30.621
-17.035	49.774
31.635	53.619
-3.577	13.342
33.008	58.96
-92.95	63.263
-9.137	-22.931
-39.96	6.195
28.43	-19.214
-28.54	-3.485
31.415	36.859
-49.426	60.602
-72.827	-27.765
60.083	-45.905
10.87	-3.9
25.122	7.672
-46.997	-17.474
16.058	33.02
25.409	-11.7
68.323	-5.145
-13.104	62.158
