# Supplementary material for: A novel user-centric happiness model for personalized tour recommendations
Source: PeerJ Comput Sci. 2025 Apr 22;11:e2837. doi: 10.7717/peerj-cs.2837 (PMC12192884; doi:10.7717/peerj-cs.2837)
Supplement: Supplemental Information 3 [file peerj-cs-11-2837-s003.zip › HM/pr01_10/pr07/SC/Score.txt]

0
0.8
0.24
0.76
0.4
0.72
0.04
0.6
0.92
0.52
0.48
0.28
1
0.2
0.04
1
0.4
0.08
0.28
0.44
0.16
0.24
0.6
0.28
0.32
0.4
0.36
0.16
0.24
0.88
0.68
0.36
1
0.4
0.72
0.84
0.4
0.92
0.92
0.44
0.04
0.92
0.64
0.4
0.48
0.48
0.12
0.88
0.84
0.52
0.6
0.52
0.8
0.4
1
0.28
0.6
0.08
0.92
0.2
1
0.36
0.08
0.96
0.52
0.8
0.52
0.6
0.16
0.8
0.32
0.76
0.8
