# Supplementary material for: A novel user-centric happiness model for personalized tour recommendations
Source: PeerJ Comput Sci. 2025 Apr 22;11:e2837. doi: 10.7717/peerj-cs.2837 (PMC12192884; doi:10.7717/peerj-cs.2837)
Supplement: Supplemental Information 3 [file peerj-cs-11-2837-s003.zip › HM/pr01_10/pr07/Visiting_Time.txt]

0
8
15
20
7
13
6
5
1
12
18
25
14
18
13
6
14
10
18
8
6
2
4
4
23
12
24
17
18
25
22
10
25
21
21
16
23
21
15
7
20
6
16
10
7
20
9
12
10
19
6
14
23
8
10
14
3
25
21
5
2
3
21
1
25
21
21
25
14
20
14
11
25
