# Supplementary material for: A novel user-centric happiness model for personalized tour recommendations
Source: PeerJ Comput Sci. 2025 Apr 22;11:e2837. doi: 10.7717/peerj-cs.2837 (PMC12192884; doi:10.7717/peerj-cs.2837)
Supplement: Supplemental Information 3 [file peerj-cs-11-2837-s003.zip › HM/pr01_10/pr08 (1).txt]

5 10 144 6
475 190
 0 -12.167 -0.086 0 0 0 0 0 1000
 1 -40.289 -42.303 6 20 6 1 63 399 560
 2 -64.709 -17.389 3 10 6 1 63 463 571
 3 5.060 -14.349 23 8 6 1 63 391 505
 4 72.095 20.233 1 6 6 1 63 262 437
 5 2.594 -15.002 18 1 6 1 63 102 223
 6 -24.176 -72.894 8 19 6 1 63 330 475
 7 -13.190 66.498 2 13 6 1 63 248 416
 8 33.191 13.690 9 24 6 1 63 333 468
 9 66.827 -30.554 1 15 6 1 63 274 379
 10 19.934 35.883 20 13 6 1 63 379 472
 11 -27.771 32.269 23 10 6 1 63 214 340
 12 51.154 -16.827 22 4 6 1 63 232 323
 13 -19.214 23.749 24 12 6 1 63 401 507
 14 -46.643 -52.954 21 21 6 1 63 213 380
 15 -10.590 -16.626 18 2 6 1 63 366 518
 16 35.150 12.622 21 10 6 1 63 427 594
 17 -37.378 12.256 7 20 6 1 63 166 284
 18 82.794 25.836 4 9 6 1 63 184 292
 19 8.936 -3.723 21 24 6 1 63 462 627
 20 -56.659 25.555 13 19 6 1 63 118 245
 21 -52.020 -40.137 18 13 6 1 63 388 514
 22 39.270 12.787 4 14 6 1 63 72 209
 23 19.757 21.228 3 17 6 1 63 432 542
 24 -23.071 -12.659 12 25 6 1 63 288 401
 25 15.686 52.374 5 1 6 1 63 142 258
 26 58.771 -7.056 8 9 6 1 63 220 358
 27 -33.087 72.266 14 12 6 1 63 406 577
 28 2.551 46.851 10 22 6 1 63 414 578
 29 -18.719 73.126 14 2 6 1 63 108 242
 30 -67.627 -20.679 19 21 6 1 63 104 233
 31 -76.862 -11.365 20 8 6 1 63 264 388
 32 -24.194 -38.263 21 19 6 1 63 153 273
 33 -20.374 -31.903 11 24 6 1 63 421 519
 34 9.290 39.618 14 24 6 1 63 211 357
 35 26.044 35.974 6 2 6 1 63 398 554
 36 -57.385 -45.264 7 20 6 1 63 145 252
 37 1.489 -62.592 3 20 3 2 21 42 147 245
 38 34.937 13.672 22 5 3 2 21 42 74 231
 39 -22.290 45.648 21 17 3 2 21 42 317 416
 40 -5.920 44.061 12 4 3 2 21 42 235 387
 41 -38.446 -23.541 1 21 3 2 21 42 479 576
 42 28.894 33.936 11 3 3 2 21 42 472 570
 43 -35.388 -5.341 12 16 3 2 21 42 141 287
 44 -19.501 13.519 19 14 3 2 21 42 171 273
 45 -9.216 -30.988 8 6 3 2 21 42 327 449
 46 -22.131 -17.065 11 5 3 2 21 42 98 223
 47 -22.827 36.810 18 12 3 2 21 42 366 515
 48 -61.365 -18.463 6 23 3 2 21 42 244 360
 49 50.128 -66.046 3 12 3 2 21 42 256 375
 50 25.647 24.139 6 18 3 2 21 42 174 264
 51 65.521 42.810 10 24 3 2 21 42 312 440
 52 -60.956 -47.925 7 3 3 2 21 42 197 313
 53 -9.070 42.798 17 3 3 2 21 42 66 187
 54 -19.061 4.480 12 25 3 2 21 42 175 303
 55 -54.071 -3.870 11 22 3 2 21 42 300 396
 56 -25.598 -18.866 15 25 3 2 21 42 181 344
 57 -18.707 84.296 6 15 3 2 21 42 106 282
 58 -70.184 -39.166 13 18 3 2 21 42 235 348
 59 -14.636 -0.446 3 8 3 2 21 42 416 591
 60 -76.465 -38.922 23 20 3 2 21 42 399 554
 61 44.092 12.433 24 18 3 2 21 42 430 555
 62 -22.772 -50.867 22 5 3 2 21 42 132 260
 63 19.104 44.672 11 25 3 2 21 42 65 198
 64 -44.019 -39.935 24 16 3 2 21 42 280 373
 65 -2.972 -4.059 8 14 3 2 21 42 323 465
 66 -24.261 35.907 22 1 3 2 21 42 323 496
 67 -61.877 -73.901 11 15 3 2 21 42 409 522
 68 -5.640 -26.721 6 22 3 2 21 42 113 227
 69 45.844 -36.835 10 6 3 2 21 42 297 427
 70 -51.746 -79.840 10 24 3 2 21 42 411 575
 71 -33.008 10.992 20 19 3 2 21 42 453 590
 72 -25.653 -0.372 2 12 3 2 21 42 119 228
 73 -21.497 61.487 18 13 2 3 9 18 36 249 395
 74 2.032 26.727 8 10 2 3 9 18 36 67 218
 75 -26.758 14.807 13 12 2 3 9 18 36 224 325
 76 -37.256 -44.861 8 13 2 3 9 18 36 302 478
 77 -0.861 -16.418 8 25 2 3 9 18 36 88 225
 78 -51.160 34.967 18 12 2 3 9 18 36 338 458
 79 -41.266 -76.886 17 2 2 3 9 18 36 109 262
 80 -30.255 74.701 10 11 2 3 9 18 36 248 379
 81 -46.368 -1.514 23 10 2 3 9 18 36 318 476
 82 -71.619 73.077 3 9 2 3 9 18 36 263 362
 83 -46.606 -39.948 25 21 2 3 9 18 36 145 268
 84 -30.243 67.102 4 14 2 3 9 18 36 141 261
 85 -40.997 -43.036 25 15 2 3 9 18 36 452 542
 86 -74.286 -52.307 5 6 2 3 9 18 36 172 288
 87 -17.609 -71.851 9 25 2 3 9 18 36 98 254
 88 2.350 -81.805 18 14 2 3 9 18 36 452 552
 89 -85.486 -54.059 16 17 2 3 9 18 36 331 437
 90 23.822 10.571 16 8 2 3 9 18 36 302 402
 91 -24.530 -31.726 22 4 2 3 9 18 36 327 439
 92 -42.474 -15.009 2 17 2 3 9 18 36 329 495
 93 -33.624 50.330 22 23 2 3 9 18 36 115 209
 94 -81.458 -41.565 11 4 2 3 9 18 36 207 299
 95 -73.505 -48.279 24 4 2 3 9 18 36 75 253
 96 -3.052 70.898 17 9 2 3 9 18 36 124 221
 97 0.946 25.458 12 9 2 3 9 18 36 236 335
 98 -54.144 13.525 1 19 2 3 9 18 36 216 335
 99 -30.634 7.526 23 12 2 3 9 18 36 329 490
100 -68.335 -34.277 4 25 2 3 9 18 36 93 204
101 7.178 57.935 15 8 2 3 9 18 36 446 622
102 4.712 48.669 15 13 2 3 9 18 36 308 420
103 58.087 26.379 12 3 2 3 9 18 36 329 489
104 18.347 34.784 21 6 2 3 9 18 36 307 423
105 -44.629 -61.975 21 11 2 3 9 18 36 81 174
106 5.231 26.068 15 24 2 3 9 18 36 209 334
107 -48.065 -36.755 21 16 2 3 9 18 36 319 430
108 -3.589 -27.734 19 21 2 3 9 18 36 78 251
109 9.808 36.896 11 25 1 6 1 2 4 8 16 32 367 509
110 59.460 1.233 3 10 1 6 1 2 4 8 16 32 268 399
111 -47.522 19.873 12 2 1 6 1 2 4 8 16 32 473 638
112 -48.431 -50.317 4 13 1 6 1 2 4 8 16 32 287 466
113 44.666 20.953 2 14 1 6 1 2 4 8 16 32 377 486
114 -19.226 32.770 9 19 1 6 1 2 4 8 16 32 181 312
115 -15.662 17.462 21 16 1 6 1 2 4 8 16 32 182 304
116 -91.669 77.722 17 23 1 6 1 2 4 8 16 32 191 312
117 -30.035 -78.284 22 13 1 6 1 2 4 8 16 32 76 223
118 73.663 32.941 24 24 1 6 1 2 4 8 16 32 184 296
119 22.400 -60.083 2 17 1 6 1 2 4 8 16 32 232 376
120 61.206 -13.501 25 8 1 6 1 2 4 8 16 32 478 581
121 22.131 -50.012 21 12 1 6 1 2 4 8 16 32 368 543
122 -6.317 56.665 11 6 1 6 1 2 4 8 16 32 96 227
123 -20.471 12.885 23 20 1 6 1 2 4 8 16 32 308 475
124 -61.084 -44.769 4 20 1 6 1 2 4 8 16 32 393 516
125 -9.576 -19.366 1 24 1 6 1 2 4 8 16 32 160 260
126 5.627 -88.501 15 10 1 6 1 2 4 8 16 32 403 559
127 -2.618 22.131 20 18 1 6 1 2 4 8 16 32 226 373
128 40.497 32.343 8 10 1 6 1 2 4 8 16 32 268 435
129 -3.296 36.774 4 15 1 6 1 2 4 8 16 32 80 171
130 -50.995 19.781 12 12 1 6 1 2 4 8 16 32 353 488
131 -70.520 -3.809 23 22 1 6 1 2 4 8 16 32 277 436
132 4.205 0.812 25 11 1 6 1 2 4 8 16 32 222 369
133 9.955 26.337 5 14 1 6 1 2 4 8 16 32 279 429
134 13.538 -21.313 15 9 1 6 1 2 4 8 16 32 204 376
135 -21.869 -18.768 2 6 1 6 1 2 4 8 16 32 245 423
136 -37.158 -30.768 22 23 1 6 1 2 4 8 16 32 68 218
137 -86.975 10.345 16 8 1 6 1 2 4 8 16 32 264 356
138 -47.272 -46.326 23 22 1 6 1 2 4 8 16 32 469 587
139 4.095 -19.354 13 7 1 6 1 2 4 8 16 32 70 228
140 4.205 30.292 7 15 1 6 1 2 4 8 16 32 425 600
141 -42.017 53.986 20 22 1 6 1 2 4 8 16 32 374 550
142 35.095 -10.895 25 7 1 6 1 2 4 8 16 32 274 367
143 61.188 -59.875 12 14 1 6 1 2 4 8 16 32 448 589
144 -34.674 -1.337 9 21 1 6 1 2 4 8 16 32 421 599
