# Supplementary material for: A novel user-centric happiness model for personalized tour recommendations
Source: PeerJ Comput Sci. 2025 Apr 22;11:e2837. doi: 10.7717/peerj-cs.2837 (PMC12192884; doi:10.7717/peerj-cs.2837)
Supplement: Supplemental Information 3 [file peerj-cs-11-2837-s003.zip › HM/pr01_10/pr08/Connection_2.txt]

0.229807562759985	0.395872932669771	0.478169457031643	0.209629477442202	0.149636681570457	0.679157547681010	0.106319313176699	0.140349834038283	0.689660790932378	0.487381657586070	0.208760409691195	0.572213739553068	0.865563161693538	0.250317262631554	0.638841134385817	0.252895684146285	0.295565714461197	0.534923421422211	0.445574033266294	0.353871553859923	0.847634986330618	0.169995171195359	0.949308139956299	0.451028102086425	0.666128745517541	0.834728041788248	0.579588471721654	0.656496821519945	0.752214626756822	0.211763028227980	0.0440301292630647	0.403962971204313	0.644190941272709	0.821182905928605	0.816657680527966	0.543176743418489	0.731343090727211	0.197073885396857	0.712934647572295	0.915452841801487	0.393955172462999	0.654460257908065	0.609916752313055	0.457766410868615	0.0976202745146370	0.332280928001809	0.434712639613380	0.421920653008034	0.468775246128816	0.0110710829645920
0.889515570037065	0.381100593589867	0.601876651601489	0.601244424566794	0.161894569316842	0.146056798051478	0.408490149607419	0.856587810607504	0.447670873614302	0.0613434985569745	0.881513769192880	0.502531903189386	0.250919364825482	0.839802203842045	0.617061396935844	0.718557413170624	0.949650277431318	0.639704206564942	0.212029711726095	0.516978881272524	0.971539459587994	0.731093463539280	0.133025041818470	0.559861419591015	0.463934860243538	0.978188238018612	0.351761063858930	0.738136392615970	0.965914726678776	0.316912850746884	0.410481071138527	0.601943871887800	0.972914024141163	0.775411622310835	0.730274347927897	0.430409425762989	0.159744783306925	0.738472706039107	0.0799552378098788	0.176439765566455	0.622624453873759	0.692676712783010	0.662017407422386	0.877186147906572	0.821157829753638	0.426010636022220	0.241470848624097	0.454536311103930	0.597923786915536	0.807358256546313
0.108245786899963	0.414513366467947	0.813618474859939	0.314964615439363	0.886867743047482	0.449926348873635	0.423327840699460	0.381701588277343	0.395140176163465	0.942665461785010	0.543366805247305	0.869770940549966	0.449509513853998	0.630678065441370	0.412995167719189	0.132257488055564	0.433486175971680	0.467843229652700	0.628411119434934	0.236907706160128	0.452219247543483	0.938296653674916	0.408541345825613	0.430383217326508	0.809066353305980	0.713821236853308	0.974334064806974	0.651868266334403	0.0133502418087283	0.379421492517886	0.292687061728600	0.00634018132275505	0.370210963613668	0.476263819311940	0.115192268354135	0.421930194961602	0.246168441275438	0.815479092860450	0.612000670421195	0.00525161174510469	0.599948879006060	0.0134530750044992	0.548450601222708	0.705683168127564	0.404535045109428	0.726423044063916	0.316823835855756	0.906050697470719	0.338272067846457	0.985458301284525
0.959353397979343	0.651729383774071	0.267537101881889	0.591284070066543	0.723244968527543	0.254661470521133	0.599782811555297	0.818101452751594	0.413107130033327	0.0540365301669848	0.140349804513446	0.461779892344172	0.224743018984589	0.659120413182527	0.352771738024706	0.725856230440740	0.240464841125516	0.720402031148897	0.160932286277998	0.0102509090441523	0.153279966520236	0.321836631788737	0.524232495346695	0.694753542864454	0.813070047842175	0.373223956953131	0.428766601183606	0.907331308919503	0.262243153152043	0.238918768936607	0.738469609241369	0.609277043635584	0.185046843842615	0.703055697060661	0.411548022619481	0.208909562405796	0.952239059361241	0.683156585462909	0.558992528489535	0.413333433553116	0.560731642852283	0.863671859928267	0.624434718849102	0.363389100236288	0.436891578909365	0.413916256830134	0.124935014161277	0.444499301344521	0.733193520089749	0.0486665171018983
0.871926813202252	0.444552804959143	0.246454806795510	0.674427260745332	0.327930006048812	0.848297443858099	0.580259998031828	0.126448451598650	0.699051872211433	0.614641168716358	0.727780894860929	0.504732471144755	0.944219928495400	0.427755718438709	0.306965893816035	0.591457159245897	0.584203637252358	0.339700690135776	0.711790020084573	0.672801410167662	0.757201133972428	0.419503259213877	0.264840488518701	0.917955454413094	0.380387709720112	0.499989184244373	0.648858165082816	0.444173273039215	0.677243447574101	0.926726439537676	0.146441238951007	0.929879803950747	0.543992769503606	0.934941003233064	0.660297992361024	0.636593300552715	0.216434571030397	0.304428299732013	0.423455246194186	0.896681069602048	0.973060314411505	0.751365742314233	0.717393656664080	0.467038660352167	0.162611114083279	0.00289163534552639	0.945382431489374	0.180709626610296	0.553520948914167	0.449005455913009
0.713001657546208	0.293008070269993	0.295127246443490	0.776984142381619	0.676599272545400	0.436319508259079	0.696987005058125	0.249920130476331	0.255436014817576	0.141358724477985	0.844768173323329	0.802673222235983	0.0492292199799509	0.614742894459367	0.397393704250995	0.825898049953769	0.427555372989519	0.305579605441487	0.954745052017194	0.626618257876256	0.122787340703923	0.103638219101246	0.480048534975922	0.503935551181552	0.0462402477426056	0.552663753000280	0.871677769723299	0.610586553988710	0.639863766986765	0.445787948891837	0.587290577462249	0.0937475372442629	0.954029894849191	0.367795078394199	0.747460062359124	0.677828611438779	0.474005942759482	0.833881877623085	0.232993598457190	0.469290049171546	0.501981181670641	0.533102107936666	0.0520994691582561	0.359658642193321	0.380647596390977	0.636289614525020	0.0548327259591224	0.241915838030706	0.528355162980139	0.760492986992856
0.609102351623704	0.629862941760478	0.715399546277692	0.875990643517244	0.172221687592346	0.0405125039895369	0.916537791157181	0.393850269247181	0.791196018430053	0.577808877505407	0.572851363130772	0.895880077857394	0.749215110752457	0.0216808243190508	0.835417695505542	0.350166887373610	0.589137287005663	0.305998912165179	0.0715892772223761	0.0464437318415925	0.648057791490036	0.686555587186244	0.0724317526906058	0.284250231238135	0.640563940672019	0.714119417374013	0.627458940992585	0.584386559546549	0.743876793351555	0.178315177066466	0.686649565288016	0.289596186299922	0.109983229049898	0.108293489066610	0.902853212201814	0.973403704549211	0.766138671528294	0.514947176267988	0.128560386215004	0.918511311398086	0.329270456331032	0.107262276414455	0.441886282835315	0.0469729044268387	0.830422921785999	0.924339555100512	0.460180494615701	0.747434169529193	0.280175761631004	0.910460697266284
0.393321192610647	0.510763252578322	0.682493928780234	0.512003452910677	0.515456319320516	0.948495685824470	0.540331505114827	0.585158089477049	0.577421496625607	0.917092141126093	0.0260940949671719	0.432510832692447	0.266379092364141	0.984792397260949	0.437570137572928	0.668004270984363	0.879336893028580	0.835164016389457	0.207251289222591	0.640017397374567	0.214667567723205	0.161077850830492	0.555066043500026	0.191760265064289	0.743105200948682	0.727407929553261	0.224669502496083	0.0808074316679146	0.715841282956905	0.463899272728429	0.180072020713147	0.481293864482474	0.533071513065765	0.722421389104134	0.372189189526550	0.697585364257932	0.384234492794741	0.525753151013631	0.842933908598465	0.465318581302841	0.402802315956788	0.0436771421142478	0.322297794257725	0.823649081634373	0.915497692484489	0.514058718923237	0.953121764417966	0.138917220468848	0.708533883830823	0.265137150681564
0.0138253015849769	0.855023410479228	0.655443484743601	0.145733211315720	0.117242534240458	0.785362689304601	0.933319308635023	0.462146608094225	0.136162758609752	0.277210228328190	0.747883469023656	0.00850330632025542	0.314008174839880	0.651860323982633	0.585921984645659	0.541472993930100	0.771503639458405	0.0648787637198574	0.882134659140389	0.0779473770161964	0.277484109357810	0.309664673318107	0.805333977647379	0.169213113499650	0.158862820380382	0.738429967980105	0.872115051881533	0.159208102190589	0.838834432789269	0.396542478257897	0.291504961005842	0.0724369551913324	0.585463404161042	0.00565494047504911	0.0533021399277199	0.375789817171945	0.565359950316894	0.333646554744193	0.286694694168560	0.999267108081343	0.236169193743303	0.499304967321924	0.487777348714685	0.196497448444786	0.835045611457341	0.289105819013005	0.109381054299709	0.0653847403248254	0.521620757215932	0.333367991907030
0.773335658733534	0.206208269279436	0.621675145862852	0.652763492487726	0.111822296626694	0.417024478279460	0.407643510191168	0.954387739860500	0.407786067664715	0.494777447386012	0.981757380573672	0.594253850742543	0.785791876229970	0.723023119028460	0.614258515826931	0.567047405814152	0.180877797332563	0.656429874918495	0.222894297244737	0.830854548590919	0.616039615237284	0.852478927392492	0.890305446418000	0.874199001270566	0.817782608096619	0.799812054544851	0.551289047676740	0.652097820480742	0.903909090293650	0.529574916448058	0.982632880793327	0.408285388585556	0.958783030180320	0.800004134029164	0.312709848303537	0.508067271959860	0.105838079278328	0.0431905911105271	0.431843226133106	0.655116812798963	0.834368701339180	0.475267497571349	0.728890657065912	0.525468725350819	0.951362532375871	0.367093863382187	0.692500125089840	0.390186730289544	0.265563727863673	0.779209123762349
0.918455674864252	0.760801772286342	0.995307026720503	0.138727431781033	0.536206095566469	0.991160211291579	0.145834506315163	0.839064563569579	0.833699038789171	0.563823710017602	0.746706598659116	0.306481235426156	0.762007435226584	0.377838979449087	0.144910814368287	0.937867649180976	0.485427656433406	0.853475179762241	0.686400221614338	0.530093227445490	0.962769661345042	0.743097254167309	0.930949109262033	0.777175978446259	0.0759144789277053	0.157683175574084	0.934879280968986	0.968406247645899	0.701113310480896	0.776562929735377	0.672208298406435	0.0495692802113342	0.825408300069291	0.726055823232496	0.673105466850973	0.375787232391909	0.693857172051379	0.367223241617095	0.671293421056853	0.237488607498901	0.187028108863481	0.623438690142292	0.594571644673923	0.836223414983223	0.824935370175812	0.866569179407135	0.00325878257655010	0.247572444937013	0.714733133518353	0.396971031848286
0.133699326719812	0.0374962296616889	0.930203938261655	0.0285889759468992	0.658167914405334	0.452227224222143	0.495398866133739	0.711593171783672	0.511866399204987	0.745998845857019	0.309208446477890	0.623858166029380	0.291247067171974	0.802638595696027	0.698177568701393	0.198852231052027	0.161757036907158	0.872354141679292	0.270265504124330	0.417607053987619	0.564850279402555	0.317407961736054	0.743730164232739	0.374397590251703	0.339033341892647	0.729884000886116	0.0123698733764579	0.0208851396269825	0.00710922054833540	0.677610331341330	0.863949279006239	0.0104148632236534	0.471324863221710	0.668423478040954	0.707532791483422	0.172381907225978	0.911191856081619	0.165642592672322	0.323224923281951	0.315802516784914	0.654777845085930	0.546251611985885	0.0481681618017100	0.0152261488438290	0.640835112891265	0.870439555671604	0.980374631325914	0.714450264709484	0.0523700328554221	0.240782839042170
0.0218646719831404	0.0270090944870134	0.505110375656626	0.208503221156416	0.433749717445424	0.510574368753955	0.685147029677197	0.478700337280973	0.318976320417946	0.719829328009378	0.0740241665279975	0.904496067712249	0.178855536233785	0.0443945579924357	0.733612933137415	0.837357029770521	0.196318944052693	0.365058565860131	0.613298308225327	0.962534767079820	0.636548994966560	0.739184322970401	0.659058216824651	0.934531208583651	0.465870366469187	0.616934201993858	0.995337422977350	0.0283809522629568	0.396526063600202	0.766589681941398	0.337840578020064	0.431471550687701	0.712332811141808	0.152784813402171	0.0332962381608827	0.399335675776430	0.209397437722565	0.262534809919954	0.843654147464124	0.892979223896412	0.935728993528040	0.871864553581104	0.185606734950340	0.907249233850935	0.0456186013083654	0.891175765565902	0.155285398199944	0.711324896151531	0.852090020813110	0.567998735018069
0.577088958692719	0.479957809538583	0.195159972343177	0.131687770502070	0.522586232913628	0.0260230000906794	0.249549702282061	0.473929983952482	0.757659771446276	0.0628418038893651	0.270715792521163	0.721995413619074	0.0914554816456569	0.838843671553107	0.362444649382822	0.964337476504897	0.205846566632655	0.224515819101002	0.407624357884246	0.884702664295794	0.0264074157153950	0.945733614445376	0.185809871156536	0.443677658562502	0.241692416308137	0.474712384131446	0.551163782541011	0.534636262670752	0.932720150254470	0.539700768041884	0.574973402775340	0.954806588789039	0.618874537982643	0.894771537128313	0.0816371366418612	0.922289866698451	0.969134287126422	0.702922560816735	0.823900209319029	0.920809708150749	0.529554087396870	0.0308748451843487	0.482833171369382	0.760704723326643	0.172089260672701	0.255780029327130	0.805728087714726	0.830196426196670	0.845848222732746	0.923763242807231
0.433317518835312	0.575473028139738	0.0325442680235892	0.989625109701790	0.181738692112732	0.418071090150931	0.232849439488891	0.588188173903830	0.640152844621698	0.726319706083656	0.106943345801305	0.641292530152965	0.745164461616379	0.459016994781501	0.534857003077437	0.0662443023407665	0.125405121589211	0.195134738680393	0.0935882347188365	0.347232147930117	0.671802749369055	0.658737605749171	0.807830777775207	0.318288214182998	0.0909321702913709	0.132185812476088	0.0980783830670735	0.186136047844896	0.939610538269364	0.510148542715566	0.262565449854736	0.0335187053302676	0.506710023600458	0.229147009278805	0.277337047761478	0.369547629321194	0.0902653968497035	0.964880879090948	0.870041368230893	0.977907698880887	0.562912384214041	0.913298265050889	0.598293210584864	0.657215539289139	0.789071739882145	0.636100361905602	0.938489057153998	0.881812398443361	0.614426390042734	0.0510284829899098
0.794136250105122	0.0749808191462150	0.980776062944491	0.195382967102520	0.00719346949660382	0.258197616338493	0.416161191661333	0.979979858918230	0.558681877598412	0.327364759572821	0.701052099800947	0.351629789279184	0.473521660229889	0.609971625260189	0.672448898163853	0.542592381459135	0.284761254689972	0.627793773007357	0.941765741190538	0.996942330635234	0.0242134438477237	0.351956362644282	0.781715601601622	0.885981606461540	0.638405654109355	0.806290691323266	0.0274856675943288	0.318292432188303	0.934836974162315	0.757098245126982	0.468785101091953	0.227250855189168	0.969198108790653	0.0403256254419861	0.535417571558870	0.688985077367795	0.106772989278102	0.268103206308703	0.179896536131800	0.639227987639732	0.198659139102790	0.214663140069150	0.814382751914893	0.563442534663946	0.639428116204886	0.169212860972633	0.430813477529149	0.787315845475883	0.933679477326619	0.939971194435991
0.444547874073222	0.641321225359363	0.147274148793416	0.269639027011542	0.646225477393574	0.690365631641898	0.575586142839286	0.0226084574709721	0.786093633580906	0.182520991872058	0.263114660585417	0.371250580404066	0.667254634969503	0.946861407183189	0.909448903154514	0.857426434517018	0.815806494839028	0.800271250901415	0.687768330697908	0.480301867877653	0.701836439866107	0.886015668391995	0.450343667891705	0.813184324109209	0.323131771371827	0.363276862542459	0.112419774919189	0.733342661937974	0.387930972894351	0.649240048585321	0.193641843553973	0.403495437350359	0.0757481027913658	0.120641593543652	0.0217993137632373	0.799681115410012	0.0778337592451234	0.0496659144318342	0.510493663589840	0.0303303303614204	0.111757458525854	0.858988834619098	0.755352844244064	0.353816577093994	0.247426898957987	0.728414221749382	0.743913228178569	0.979316529502771	0.877063120426312	0.346558410772500
0.703538002582056	0.358728319070698	0.941878581652092	0.145958971992431	0.385019085048050	0.932809189847262	0.656869433061894	0.359804990465871	0.747718162160916	0.473503686879529	0.0475857397672056	0.358194070505822	0.771612660099448	0.335032258923180	0.535918964271300	0.738972236912056	0.581161987872115	0.909803144996614	0.663966135527446	0.103201290870790	0.437190307565622	0.689588050320872	0.493680745484586	0.837603256111760	0.154231150098225	0.752738256719175	0.453343654345080	0.376485555675844	0.0888471834015684	0.928357724285400	0.412308617643883	0.567248684867681	0.807656316252473	0.686838966677803	0.104066298851845	0.0446999993964299	0.542824853099211	0.168113402268227	0.901824980745632	0.0806358889903277	0.651918702391667	0.429782911274036	0.756170862115586	0.181392545616570	0.296430536833500	0.539548762973984	0.995314021477144	0.163405361308030	0.390202158112819	0.487456950770057
0.858583557086102	0.632903166815937	0.969262646912340	0.791094877453615	0.460366663352362	0.439170716902800	0.713971855811705	0.363315374017449	0.687564506288178	0.334794974803964	0.805004015524903	0.421420884100664	0.318974201969915	0.574947015569605	0.799901121331200	0.376443773820232	0.741001877509184	0.771236538773026	0.925247675399364	0.830117986900639	0.224547496017548	0.411329462374329	0.455825474815499	0.255237743276252	0.904303929145925	0.240306963570024	0.313959553347587	0.251897735323245	0.769407657963717	0.759881548858493	0.631396567627368	0.186575284473144	0.213925726655183	0.194578171901438	0.0510126607996424	0.938330954523890	0.852726798656174	0.209825318691023	0.515074972188288	0.154481112370822	0.197685474770113	0.473746468021211	0.207101312923214	0.153447964881876	0.375631112806415	0.456530652061454	0.00617490976938351	0.0128605773846385	0.432202476944057	0.862960074596708
0.805223711251180	0.647269177587119	0.865914297517602	0.411205582371053	0.0229157919053322	0.717342266717176	0.920504353240226	0.613312213509708	0.111716986765348	0.918832212388722	0.799980445041498	0.497552400741877	0.456197505608399	0.823304475082282	0.416527670833224	0.850232048241689	0.509187450407467	0.121252667533973	0.731875080757951	0.211718187794712	0.270630148714428	0.185839284842412	0.0827369560622249	0.866246042377382	0.793267077224179	0.680577889268216	0.0630205743574666	0.928234442436763	0.375981530394322	0.744989468306295	0.573056610894518	0.482636420195404	0.226795500019882	0.895280246045834	0.361791891337185	0.0499439199647336	0.312263251952855	0.593423575527510	0.799189387466737	0.612563613851193	0.250535068558296	0.330268321576720	0.499552869730977	0.455715689069930	0.229935928336567	0.236118355263706	0.647288591739363	0.110430750590019	0.930082649991947	0.535120746206507
0.00930059358354973	0.478417218792801	0.178535821270071	0.608935669526062	0.507865751100497	0.378563847084206	0.982521010269909	0.869283421215566	0.729224806165494	0.390946174472336	0.662557062679841	0.242444145456878	0.382446555790696	0.190180132515028	0.400145554761170	0.500420791160676	0.499013370836060	0.981620053766909	0.813039509330316	0.730259510862484	0.817763378710192	0.678571521404242	0.348988342805208	0.327381743971722	0.492829092324647	0.300317933063174	0.867556555370137	0.791072850691360	0.700179136148327	0.133581248274787	0.0475645108634374	0.386737163205939	0.418025324126654	0.952989421652171	0.103514401880649	0.614587061807840	0.803872403012623	0.685457218780928	0.196303525622367	0.373122821937085	0.770690233297811	0.123702065084968	0.737537931254730	0.188785507189536	0.519790649485665	0.450703926660142	0.990005812217319	0.645404743848316	0.108905403165947	0.557591467502683
0.125652433308185	0.958180578459162	0.443225899783385	0.235883567815128	0.348497698157435	0.244199467847055	0.454054239871542	0.115548900507724	0.757068563503780	0.691299786422558	0.736129823636252	0.186125696068757	0.271654542271398	0.0464173376564028	0.444012998181878	0.0724398233030149	0.727286025627808	0.744068049671943	0.278608287715615	0.516532355534445	0.0128279382379765	0.0776392716519663	0.431993133955503	0.565979499506483	0.571744309952946	0.610901299061882	0.276503929451488	0.264801253230156	0.316384891220898	0.530077373373861	0.953210717062806	0.579279671950075	0.236997577210349	0.853101325957102	0.712969051978615	0.0869165279403189	0.0741457566434524	0.0665974937632595	0.00894015597472875	0.393271167461085	0.263672329233418	0.0389433877024927	0.257472599182707	0.794923897613005	0.349215734138502	0.665274861662644	0.555712481567711	0.152740955994339	0.535552967363394	0.291569484579302
0.963663110929851	0.208852801683137	0.0723368651903102	0.310319495680423	0.201443446043723	0.374027434820688	0.678364595920638	0.291299189287788	0.724872643784638	0.395600963342213	0.864011311405866	0.680898392910132	0.815669909927664	0.704312041285948	0.451396817798174	0.245151311966347	0.331944987508479	0.595785392514202	0.712691853859948	0.733893679285769	0.737522223693964	0.102901688702226	0.852495623824031	0.115713396454480	0.0780972994377698	0.995307107521265	0.805803728777525	0.379641571063858	0.684832038799639	0.811653076644549	0.649908696514296	0.483231747127221	0.389680598479940	0.523557855499043	0.688017006289333	0.0508030240848328	0.133366665531559	0.566785670924651	0.908182799292617	0.493342763200296	0.0956103685556352	0.406708992919547	0.127344429649167	0.475469187900464	0.627680262757220	0.164817899153112	0.909361842674986	0.172533441855487	0.431615327521895	0.911544863888621
0.262186238575106	0.988356918274877	0.660507698957784	0.0556017043725150	0.446317960425302	0.627502911435461	0.539390851126883	0.990144859963695	0.511392154221129	0.376321338802032	0.239494570756283	0.896469193627019	0.789284142991433	0.330207251635568	0.792460952556266	0.176280814761289	0.0215675674622634	0.0279226910348194	0.642726724980317	0.426828180689012	0.781271122545261	0.935368086461865	0.887998728383124	0.215714272867610	0.844497041792965	0.526689109701261	0.979459738720336	0.936790767658884	0.378342413386287	0.988997343234441	0.0673692131161607	0.830711610415201	0.239806560659656	0.150483480831339	0.713899011527270	0.765099410174316	0.151725949194158	0.172562991738550	0.770742684268489	0.641946123228809	0.339936294868083	0.0713300297804840	0.537642223863687	0.821040502017663	0.813683859578572	0.122183981276156	0.482014521289311	0.171288989656742	0.512663904537102	0.0399556037366915
0.504214446990713	0.0295794067921937	0.829713374599495	0.474938362583165	0.377726792917498	0.714843589057726	0.615840982643870	0.254014410579154	0.137699847682035	0.553884049086366	0.281338278642770	0.463396779072730	0.852144565211281	0.0823193217739527	0.328887696426266	0.760395222988416	0.310358849170966	0.210966868433781	0.786822522509902	0.0519259617032867	0.455895006424384	0.816292954073282	0.572956830893561	0.222040604388424	0.219878496931989	0.829696697124262	0.280188446337212	0.215244435932639	0.0180059999666171	0.853544619684278	0.293721280992027	0.667048151367747	0.944993769337148	0.833999129764034	0.116841794685528	0.0388075783562700	0.812495985530374	0.000562253288289960	0.404214517451745	0.429478685853751	0.0603853402897674	0.106471569350008	0.383751744882039	0.281223164217538	0.369777226715287	0.157114326952876	0.270808888361803	0.0565774783372329	0.294397672143408	0.542869550333870
0.561688073346384	0.117820057448394	0.362776249323640	0.264990622272539	0.387817505462741	0.245195549841788	0.711575145966631	0.429380577369480	0.0777747895185551	0.464006741277659	0.972098202275066	0.980134757785058	0.436800575838583	0.665436348436136	0.546508423190285	0.943243111948689	0.908992998764212	0.766183169412711	0.00464034592120566	0.573475380667484	0.819669898620983	0.556912879778891	0.285756812691245	0.564145664097713	0.806251998064473	0.436164442130488	0.363235361273038	0.0683314902984809	0.117194254954507	0.994980733597730	0.906656167610532	0.0861410392967609	0.237174119327605	0.0660559451182812	0.193707928467513	0.387854798424358	0.785641883963368	0.285687474159041	0.245310005435028	0.538965764894946	0.197319569776017	0.422654414352108	0.400906148505157	0.873054598400004	0.862231696324343	0.214510480721249	0.707168884847870	0.873690441815217	0.293081701382865	0.785106058328984
0.884421475614553	0.936907842663440	0.511619563060465	0.282806185650082	0.487048901072519	0.124213919099924	0.336189343050773	0.567747932629553	0.871847406535279	0.538513729948586	0.374872096903591	0.0193796823275894	0.169981528244523	0.468845653818596	0.539877994414500	0.228986334221032	0.184985977916648	0.00867462934021068	0.427090225173804	0.213372569026700	0.567498592355315	0.657044277689062	0.274648697349580	0.00786251429521756	0.712261098522502	0.342055647420026	0.520485921635420	0.638982254124496	0.281056844490822	0.421825206548350	0.869424960098656	0.819896916151508	0.691895434168960	0.119764491728511	0.742807101630051	0.327822913917034	0.110435633789980	0.0968223652540278	0.158655715669328	0.194218353282261	0.446807334694699	0.230721205056148	0.175350375556845	0.368709253602729	0.481004266680876	0.647584952840764	0.738463407990742	0.314309280919178	0.206322877506508	0.523152040928511
0.366462364900613	0.468239702967902	0.623201010111527	0.143532291550284	0.253673103858126	0.642219074061039	0.795300559820212	0.161361041164050	0.542375382267290	0.451776463333916	0.156606899789084	0.214918569386124	0.895141109959635	0.213389122538828	0.831011536546781	0.719478139692812	0.619440041829266	0.489049293198203	0.0906494269817780	0.204728614980585	0.583732383529938	0.810463033754793	0.590968278103748	0.735384221749293	0.871887545156565	0.263726257041777	0.733725009887727	0.338727147769775	0.931283091432578	0.472950614790802	0.208183222178522	0.814678127452194	0.300575668088841	0.364722130101647	0.963841952117075	0.923615638462409	0.658143297231237	0.938086319931274	0.0809917619787025	0.0999151177388451	0.169679174050750	0.210465042660529	0.160437372851426	0.686557899080974	0.0972422927646882	0.501029669445724	0.576899795431033	0.456508022818536	0.691596622268452	0.862176988003348
0.926225812264837	0.475149657140795	0.460783858039972	0.764329528463436	0.248937491461933	0.164601617796171	0.466059676220496	0.296812411358508	0.479534219631477	0.449856028765510	0.440090650215946	0.987837449572344	0.130399062858240	0.812824371751582	0.715636154468660	0.148752114310777	0.623495254354635	0.482658369587145	0.277240237634244	0.0558276987926503	0.960485190410158	0.666885012871919	0.819177138441019	0.610129905708048	0.544891329526399	0.965288823410815	0.223299921583295	0.237052606367698	0.181647966294147	0.640319862003251	0.0843870653605066	0.134417015060468	2.84760027263742e-05	0.896263898621354	0.743463070911604	0.672023586709254	0.0466520098071791	0.339274700855521	0.0240599825943627	0.206302834845644	0.164898417473508	0.757164022162151	0.325585467524106	0.654667447979375	0.624165200276824	0.487725662524706	0.344137936797275	0.587948648157219	0.829309326607674	0.318189955878513
0.946137681563234	0.239639438242268	0.0584431473004590	0.561081667108862	0.316561028000820	0.0166701722650953	0.556680965029575	0.771567334222886	0.0704674013060386	0.738495974804917	0.629920611294166	0.170659674803465	0.757284970879683	0.156274991329036	0.0642198219854903	0.291678621624011	0.419420029628280	0.213636205140419	0.418407057409520	0.439923388184256	0.979443785887244	0.342441178671136	0.0510796349052084	0.339220150001288	0.963121562739006	0.303760831613537	0.945472072720201	0.0845325879227573	0.167779588871237	0.329256617704396	0.969337872496813	0.849146858126589	0.550909647200281	0.609950824491891	0.788993334447663	0.0976367551087184	0.336602386648643	0.709131010613510	0.662545285320068	0.280721591181625	0.912192213921250	0.201317370802407	0.417362898711931	0.598319276875028	0.656140407574930	0.776599932572756	0.700704255046877	0.0567684371375874	0.154985983363042	0.638391384572855
0.999709245197560	0.189490350473120	0.0494775555670820	0.590861145147740	0.861022682319033	0.321312648889582	0.457163496074402	0.0504429328718922	0.288836374957490	0.690628233570825	0.767051269369808	0.223147009281308	0.256414048723473	0.438110947003495	0.921740233577795	0.258135011091817	0.495285193339793	0.164133804147640	0.584808723457921	0.501941138726976	0.486996445237709	0.597967918988231	0.302725128132799	0.511438605311276	0.480433830547371	0.700674433429291	0.254082363903080	0.365821399020916	0.0190510804111013	0.510306198345456	0.372436147832337	0.675185900627205	0.937520602969536	0.670019476875030	0.774381113025309	0.672752437918777	0.478680666735186	0.656416354296563	0.391248307523095	0.823213212078731	0.559190627299419	0.958617476158212	0.637786033615610	0.744870630208420	0.507307998090375	0.432445232471007	0.581825530595174	0.297001285227307	0.857934203552289	0.258772248279827
0.938027283440480	0.551454273342973	0.351049050435562	0.123307233294092	0.712373448024895	0.433519969555351	0.562199938487268	0.325300240394599	0.142894929729444	0.205766540437294	0.0285672320799795	0.896981635271390	0.726322349641494	0.151879779206871	0.896475277999998	0.460168738291541	0.425581377573439	0.407653750299732	0.644887997314580	0.603441424600358	0.525371500398597	0.860808610703772	0.512492369463236	0.844565383453575	0.225820134488681	0.260792294597519	0.715138173188507	0.206863190139841	0.206304502186504	0.107724260182371	0.572511756283459	0.883103623011277	0.715436078244641	0.663414245581781	0.190090870101891	0.390438302317380	0.0970256995019484	0.145165109998216	0.328941650279521	0.0461959252224444	0.431552151855193	0.768161118940070	0.971706858043724	0.501422703742462	0.773372601114305	0.183654510875707	0.309524608438020	0.517581212965905	0.200299227661932	0.839446547388916
0.572213922831964	0.476294229140142	0.634276228986192	0.460859499367163	0.0522696012004047	0.695103831778922	0.273679300898461	0.157906290156548	0.245820246423021	0.594348802873255	0.0326799479826967	0.708078789325028	0.465742437051640	0.722681660825484	0.532554104733770	0.604915356892706	0.127110727234387	0.152192394722828	0.963948362966226	0.883612142206916	0.837139801714229	0.674810466575622	0.361743276095239	0.360449309851441	0.340595333975585	0.297887324146646	0.762888408381561	0.227233301161412	0.396360010908034	0.168283744937306	0.299736485455230	0.144353153980630	0.451979695447263	0.697998076017619	0.742768311231354	0.888872580173136	0.580655755907224	0.719830861076495	0.425791153132535	0.450538049229854	0.695483416799576	0.162382975855547	0.0812544523980356	0.766739336248192	0.918425174942916	0.766708072491746	0.522673307219901	0.991481468793682	0.626312994459133	0.0919381625943562
0.886095075608240	0.504750111273474	0.827482146419232	0.670862874628723	0.648276230965045	0.118483018765997	0.280945185489382	0.00773062871081598	0.206843365191618	0.545824840936395	0.461280974213254	0.781759452930611	0.488493740208658	0.0778793905673042	0.173328368473607	0.658418221663469	0.807363712201720	0.156298277808581	0.618599737228737	0.839193901484545	0.0794527585249206	0.299409912526027	0.848544740900932	0.837472398928387	0.396786377717268	0.374724872061181	0.735133142862323	0.528001756351984	0.991256125134224	0.707383502224407	0.821442136241390	0.746025904406536	0.225184549907884	0.210062397127325	0.0275661421711813	0.455973520038785	0.661661562981621	0.790169310292581	0.894888854150220	0.177050626254702	0.618128936151965	0.0612165988106398	0.928073103519683	0.255668598182769	0.208317001718995	0.00328755180703455	0.971467291899540	0.332441914104675	0.328131410874609	0.0741872289328245
0.0855570648049865	0.000690503384047525	0.738049471893441	0.359559733579405	0.796510583621770	0.910797515194654	0.817095107320334	0.153235590233317	0.638398685838290	0.616579763330397	0.0999591586928230	0.538909789004613	0.861465172637218	0.725273601638838	0.510276040904739	0.754228989395127	0.0189087264917838	0.283525498375807	0.927590161040108	0.155012806909439	0.0224531137932359	0.479187728048995	0.507552010182560	0.506972107552093	0.561506443874220	0.306669594219191	0.239625811586075	0.775181119956345	0.944253357013872	0.502954741055571	0.754947746843720	0.293458208396734	0.962207525036003	0.186152650868141	0.929123291902759	0.568690301316306	0.405633795227616	0.853420155329389	0.279865865469386	0.530944838024207	0.523519457084692	0.541165364499351	0.792876775934688	0.148970099207912	0.830254909477154	0.105676573887342	0.947670140446845	0.532844879904310	0.568883554074442	0.424868773339960
0.928320413884369	0.109290698773551	0.871804248967693	0.477210266849485	0.526471955129774	0.936083767869084	0.00447713813674455	0.306202251279402	0.157680142509408	0.734464711645388	0.690253465024988	0.141888248658608	0.823048930419235	0.412966089096414	0.379348691157168	0.958645025525054	0.726913854984143	0.736124417944368	0.550199376025581	0.730398274257622	0.973465001913048	0.204069576980577	0.638253724405136	0.336132200161614	0.230826089453030	0.466275146600280	0.991935734984156	0.516086967175762	0.907778685177261	0.392054556335421	0.604000355290883	0.704856029024146	0.919652271619597	0.801058353101194	0.239280786402536	0.443782578546117	0.841521626874790	0.00433304950907154	0.742851264223202	0.628085338689352	0.863177484065478	0.416652886924940	0.0920109276637350	0.401009531915560	0.287335861610469	0.806206409401621	0.587333167206213	0.251921918889767	0.920639405102169	0.0434152256015954
0.619365133624866	0.137976269312701	0.651380959144034	0.172281745536964	0.0976903920253514	0.220017640053756	0.982499447668724	0.635993027514750	0.793620763092855	0.377289062834704	0.977083334439607	0.552713129015804	0.789461154645644	0.379930742065907	0.684779211704621	0.387772453363612	0.322291749552645	0.228126143150193	0.826337011187704	0.978366607391801	0.343584771549855	0.689337253631994	0.790492694313655	0.862498078722501	0.509591343481292	0.393722125112645	0.389233980336017	0.707350056173562	0.129850979156349	0.108807519805801	0.252781954905392	0.284678990672853	0.624750911977726	0.294311786210562	0.725464259660054	0.263019367592651	0.367071576974942	0.463181968274696	0.368063015764464	0.643039774579668	0.533366700268245	0.231660360625837	0.494773668152434	0.620761009202564	0.835533911112419	0.581673662807624	0.379559013096039	0.856107902885436	0.944381013546169	0.556479798679568
0.218934949742164	0.217600637424945	0.489843097906218	0.844946295734554	0.313216197435495	0.333934066926743	0.878530088781555	0.442123872207147	0.0529523025946062	0.271732708790237	0.270086823941707	0.892366139601746	0.773246393586149	0.0664903581625356	0.203455873795428	0.272259459390913	0.260565778634892	0.613720921253752	0.232833081497545	0.0297089083238374	0.789915500787935	0.821197763897839	0.745633658368397	0.156005641893022	0.254096438614236	0.889117716148887	0.670784255147327	0.594666843019380	0.773741373420417	0.905545886768654	0.431766634765273	0.246389264429743	0.827656602229013	0.396779305227811	0.693393475957494	0.703014598357507	0.979638572231716	0.641424870065149	0.663936502497645	0.476315514669010	0.999426627381598	0.161427131186126	0.399770927040813	0.383324987552366	0.881178444114558	0.130280366323015	0.850665406265158	0.743930889385936	0.481964747788014	0.697969023180645
0.628439606494096	0.423123136409905	0.249053933027779	0.0546810980227122	0.269290775599340	0.810469299790177	0.820210745463334	0.0472020622552430	0.800121704036861	0.168154042871304	0.952089686335414	0.921824535153028	0.131932082853265	0.0666044088873919	0.0965689820555907	0.817629572857215	0.519659266921051	0.510712971302106	0.169692857786526	0.170074481855981	0.629116417377775	0.687862575332364	0.165407135671273	0.108627354592867	0.393295632224367	0.425333926408504	0.127675953083845	0.823675788640214	0.404112460435280	0.782495239968108	0.796887220998142	0.949562506222936	0.644897919756179	0.571678142054107	0.493707303347497	0.349359643627364	0.774177581192737	0.203206744528895	0.448590229911146	0.176937889034561	0.202267539384373	0.694145019849862	0.708784002669368	0.248967007681404	0.278040226016866	0.910040519300396	0.440117045479663	0.956603050157721	0.260836741059805	0.829677158699439
0.821496491995369	0.532257837669620	0.0667815779050535	0.449507727446792	0.884471824237127	0.231107780087580	0.775540528562849	0.852669985298129	0.654065789395790	0.877138560505198	0.208700860131347	0.373984457196734	0.0451291809036971	0.288836980558067	0.913599694590705	0.248346141251573	0.154787528504947	0.144563315701140	0.570587911984529	0.801511471079956	0.0260290847143084	0.614136847169141	0.789328300269903	0.311971310266254	0.598720574579108	0.825337236400268	0.485690638501016	0.322268904937711	0.996160840980030	0.740533358131137	0.642192880756165	0.162410258586299	0.718229711879774	0.996481431294228	0.0308996778164597	0.596589040660041	0.900817519252800	0.473678253681540	0.196105419143339	0.373999487455729	0.664542201067703	0.182408089661890	0.409301703666458	0.891134844508322	0.772062405809166	0.803501008609849	0.696645184219037	0.368392791518829	0.562922520787507	0.281129434750205
0.755707512055376	0.0676994697862648	0.207734108757402	0.608801146669002	0.516452165742796	0.510702007799395	0.323246266721817	0.885478355756599	0.782497909632026	0.511586909992741	0.0748156335183651	0.919642630736738	0.386218763846871	0.288055485722444	0.167524392061281	0.446163303197665	0.0120044653923581	0.503257795201738	0.125781485374707	0.456962265405923	0.402359966415824	0.396774958003802	0.268007498906994	0.691573505650552	0.348122768883334	0.311151615081221	0.976633177482065	0.975756759244244	0.286341104199180	0.197957128556727	0.781163068094996	0.604884272616439	0.559001118079520	0.420091625742818	0.504646529451835	0.528560501302654	0.0981127556497120	0.135491795221908	0.774262544889259	0.672530379133109	0.760849053850699	0.327913125970865	0.135076780154591	0.463297811187768	0.732856347183667	0.888431016732160	0.315345903980508	0.101088379637110	0.832349052025122	0.702124795136473
0.0365703126931619	0.429965402427806	0.824648523040283	0.493216305020890	0.808152318021812	0.736838833227477	0.417592469185000	0.922621174575628	0.863175049910238	0.489256517242816	0.0532496042934206	0.370418465346197	0.901599872557747	0.309411742062715	0.865285756688431	0.655254016634832	0.708945375035624	0.576714173492567	0.553408508529158	0.848676623555409	0.0634294843420621	0.567106246120931	0.265876963575021	0.794605824689570	0.638045937389537	0.937374338294161	0.460201689425763	0.340651485274654	0.793842271553831	0.512750885234352	0.981812520905221	0.605753240618914	0.447561069732119	0.863601321859242	0.891767132413370	0.761474228480710	0.818127366230051	0.0791690326979669	0.522758184818746	0.429584900318823	0.0527403612968460	0.785922680705103	0.530436287010346	0.896979661876437	0.906808708758364	0.469150826344203	0.209034860684236	0.273225899203642	0.601707980261706	0.284116384317951
0.270178398432381	0.710209623697690	0.761794214017032	0.431128466429845	0.178578889091396	0.299122583608695	0.856437237838564	0.238700019639534	0.922681194592006	0.134070505531638	0.152655807939428	0.121405963841543	0.150963405205618	0.633766180075960	0.934655802970009	0.806564890457387	0.760425392423996	0.880056425924519	0.880708872623135	0.558480619251665	0.312740354977860	0.126425812450868	0.195747870819917	0.543834695825621	0.916367313750282	0.991425933971845	0.513120077894671	0.604817013821786	0.146054905012139	0.736910028382817	0.828784112720202	0.840440065248404	0.707548058025939	0.355232780016416	0.978676946197961	0.850635997146049	0.233741153131964	0.184686785522993	0.642815185325733	0.738399351814992	0.317671970709772	0.529251753257211	0.674664974321982	0.720596526019545	0.979700319502669	0.400794377365867	0.00640250979536328	0.660321609772047	0.999670530624940	0.869018877723704
0.807690369284662	0.319935027729796	0.213075932203975	0.636314685255335	0.419050669797662	0.744328281968530	0.480851035591316	0.569914527963807	0.130909065207785	0.0650799030785203	0.615768424318366	0.418772881635180	0.241755845357019	0.860595560584801	0.948535435094294	0.0389783018936860	0.634776060609680	0.100393382610086	0.938898185708541	0.848864623677901	0.250430732856803	0.280709688464565	0.371831307444041	0.0222827128827797	0.435203623013914	0.614234060530519	0.241134146773914	0.721858056888308	0.114090774634321	0.923264078052897	0.329772200784646	0.884345297580380	0.691958107551831	0.983981920480248	0.395679312319009	0.962404049638166	0.611669806603811	0.942537760102209	0.325909098903277	0.645643817404339	0.522779995113883	0.472709222444470	0.419717040095651	0.216855366405025	0.794075803427950	0.912425310581689	0.0707706080801791	0.402637943302928	0.0453467507474633	0.712615336747953
0.331077312816994	0.847082909243851	0.353588020570657	0.468037797105605	0.422331822291743	0.522177354314392	0.748996024828485	0.326717789204596	0.342428420568687	0.232463559874988	0.840976274075711	0.921160468917295	0.876390684951803	0.981267654856495	0.777607594056814	0.0115055027479665	0.0750425215997140	0.679828694375310	0.564661737734596	0.221431681716678	0.750302847281462	0.798192319066052	0.873469605501719	0.726434382737051	0.914651067338811	0.330873856802107	0.595939143367543	0.745265371216342	0.666097312875073	0.777266607696588	0.835277645515893	0.0716957201193681	0.133539559752312	0.0894893806193486	0.892862933958848	0.786440419588039	0.215133991322493	0.902844928241149	0.557431791122850	0.684059285949739	0.220635321527181	0.121382302059047	0.104028053657436	0.578440831556028	0.663982916850856	0.212180975760301	0.0623028043477942	0.0225189178952260	0.347509230094949	0.719969127813067
0.694654866435969	0.936128095525855	0.152212645071530	0.0338718678372983	0.249609409217933	0.203320875184826	0.271466241293889	0.182733764816266	0.417446732430689	0.344144608027854	0.0938644490103830	0.00363349267274926	0.747967649289054	0.875003822799558	0.159958589961055	0.344954545767351	0.198338057054987	0.0857279035445656	0.737685884687505	0.718232768605488	0.469877693977973	0.883887907333605	0.222728282954737	0.305545643303324	0.758463746713109	0.781168225367251	0.725007098665846	0.309846046607660	0.796425586857654	0.933591969576803	0.457810786773839	0.357678967176248	0.00966627232728623	0.928136720539064	0.831452228564717	0.274630057589309	0.893008544678878	0.401412403518199	0.690504172466470	0.190177766468007	0.0948765047194655	0.358059696723362	0.208958285491154	0.903837076641970	0.614370197086343	0.281619344502788	0.671355270633067	0.702244953940123	0.193041420903393	0.411740738042291
0.988095172918006	0.351637362253781	0.0234524970232396	0.704692334915353	0.430420678251955	0.625495254817120	0.778661849160531	0.327172396860050	0.894884250328906	0.418450850868311	0.915572120404829	0.689194363311217	0.320363254659245	0.879620198929634	0.158441185363632	0.600728842695791	0.778815884860557	0.988023972678798	0.567155969424538	0.0439334493651224	0.0565993890713363	0.772503486266743	0.483474999351171	0.739799792658525	0.104007358831535	0.890617355491074	0.0606279662691340	0.457524452631561	0.784602470039385	0.616373365732840	0.253494252952261	0.859303606196034	0.695814278713944	0.274996657994556	0.332224922347894	0.898491918847563	0.215859610520777	0.300509307528455	0.0605817880605069	0.0690687072478710	0.625267062398667	0.444966470790288	0.740592289017923	0.334471522417434	0.893642930904762	0.432561263111790	0.807843262968821	0.513522060342973	0.860682893896436	0.849403635397070
0.422231028202039	0.708838909371093	0.770359519518109	0.0518186866802522	0.106473205484700	0.320551920340574	0.407039169614245	0.206352326285701	0.293072014483447	0.0847147103124847	0.716226203101320	0.324970546978771	0.355871629664446	0.492237109433688	0.703038962528534	0.199358823406317	0.656748544156137	0.346483206541187	0.744654678599771	0.228257736079396	0.974534954466964	0.832890837776862	0.975320573066477	0.253943401899267	0.464095390531867	0.219477345800152	0.201390961743021	0.626965033812770	0.544506395457367	0.101750093725473	0.694997182923774	0.565895080013010	0.176172771245756	0.504635395674179	0.0414711996522592	0.306504811647393	0.267474803012159	0.264182211967347	0.203205975017108	0.289568888682349	0.257121466044357	0.144781640141505	0.224214883671249	0.347525897140775	0.975346497224942	0.925153995683868	0.399017620218270	0.935978154390906	0.841728251060175	0.0921315496920832
0.199185726174053	0.715998914193209	0.578004052209464	0.791984541101303	0.0288433092280975	0.519136199709001	0.130946948483428	0.724103620467640	0.0525872632025142	0.876266439957996	0.135627884411020	0.934233977312812	0.952818471364682	0.929580077633465	0.169917646600258	0.429317070887200	0.714344351837542	0.831470743846153	0.567034421364404	0.724591917691993	0.180108787591659	0.666069381067074	0.519718069892696	0.348887955671608	0.0961074314871430	0.687868420084520	0.315280319904669	0.577591899685568	0.628825805778829	0.283865528701012	0.0103517453886711	0.827053110573281	0.0409442799663863	0.227287179269029	0.966139083495942	0.851104030135340	0.461674936257760	0.0941795947553870	0.470578889265699	0.839003462023374	0.388248890237500	0.470472034421159	0.943960298647183	0.333963600533599	0.173646897356821	0.771699862248263	0.265434404541978	0.913112983690905	0.778635017901103	0.966312837964066
0.368134722617769	0.533180734569254	0.301478316884502	0.163845626914637	0.234224881539929	0.222269991627584	0.327074663546113	0.472576677376578	0.518251622137338	0.386589548469404	0.674307686947983	0.369448690272049	0.142856935126098	0.502869347871992	0.493219612422218	0.948413520711332	0.948736082866761	0.268878594919811	0.261408481759598	0.549446005529632	0.224599737967652	0.260002830173499	0.754171126830810	0.750632111159960	0.0951081884372270	0.594279513867328	0.0535215398290078	0.356048936377580	0.442114563495148	0.863054951113955	0.177182006876150	0.988183494372829	0.120978389939566	0.00433580963390090	0.596480448940357	0.807394131886656	0.320103684630475	0.163496001067517	0.208789255057630	0.835271807870544	0.208756163954727	0.375580072085043	0.999504082982078	0.0406112938309186	0.361978203128022	0.422093600700432	0.0954409445658244	0.786877440277109	0.801833518731052	0.300816655084481
0.309689908530918	0.449394927208499	0.253150025977653	0.636994565839528	0.00555628551797649	0.797030617965161	0.119842344043969	0.0665248695423235	0.847879741574848	0.197038093405524	0.663666276455070	0.333047234783641	0.285992839437608	0.0303629064997709	0.647371940225701	0.0112876978912024	0.828020490178487	0.582126748602642	0.877447479021384	0.762583872754748	0.518476424593283	0.875616365938629	0.604640095249122	0.788187349199478	0.875023629461192	0.651628965591120	0.185104111616500	0.0425288318957962	0.875065545568529	0.293893662230105	0.112409770701574	0.583271492304634	0.767950218905944	0.645128464257304	0.239537107019670	0.494398167385531	0.235316439386361	0.494634350307024	0.793517496468438	0.642209232830465	0.285080387736855	0.725713010319327	0.127553928149487	0.922659265056195	0.538548873436160	0.550332969496519	0.327508531218915	0.204433842002084	0.181790186022955	0.453741633064896
0.312388486944608	0.792856081880874	0.651473204323075	0.763547009205874	0.529227983105597	0.484698620850519	0.537042121192962	0.549560130651075	0.0820398398289758	0.514114342997910	0.214212866783577	0.509581815698923	0.787329985273908	0.958035268737034	0.791964720468439	0.219904567272769	0.282137568043861	0.0652892273758599	0.228793347873782	0.840549334751841	0.208892395044923	0.955126013892268	0.634376097641990	0.806211816637911	0.950618224964348	0.879335632886565	0.888578031715530	0.630399113408536	0.594862628511256	0.0102851241335415	0.555076637866281	0.951603643598420	0.591012055810672	0.0940650283705122	0.909808929162746	0.415757817245184	0.304227008143299	0.402254494437418	0.996235554445723	0.560768261847296	0.0883581965316150	0.597439113892343	0.0366430478637262	0.909194862700808	0.208201368505027	0.761915137635392	0.113194413066677	0.730601442721948	0.235115204439020	0.428375028332911
0.775858968792779	0.833260532252491	0.701028545669162	0.292189865285802	0.690359100771459	0.962155993186913	0.484233991758790	0.927253657506195	0.362572050404129	0.581614918137394	0.0655265969485296	0.107323073977066	0.236051309475338	0.937986928885979	0.00721842363431424	0.687348559279409	0.343349767545425	0.603546901946615	0.465151812898260	0.752164442305874	0.126502860527131	0.924865710498644	0.0231696433369671	0.00505843017960950	0.880154763930394	0.448822792614262	0.273006729490357	0.821844533412737	0.873134588600394	0.359776643511058	0.278727689520239	0.364503496643455	0.883951982443906	0.0674219494972591	0.773982881490312	0.881943851337066	0.779158592816649	0.530387809387732	0.145341458584879	0.870391110215077	0.683025962452032	0.190778344939496	0.421456120432406	0.855680946262064	0.634746959524530	0.903297046293171	0.780403573947070	0.737710908732565	0.559793246218160	0.497879435035703
0.668914963505623	0.211980736451679	0.423139089513548	0.844959840281346	0.775428653754788	0.388930043756307	0.550752860163241	0.172585597715091	0.113110168307255	0.362886745723568	0.672079176326056	0.444543490497980	0.313524742956752	0.611175106170136	0.327609625719634	0.520947562091689	0.362197794183225	0.326217809196797	0.124850145973288	0.656044576495684	0.361115501475444	0.682233652392945	0.922056684171757	0.958393694616237	0.927325237093187	0.644431710629531	0.987387639109244	0.306875393111480	0.990312639973822	0.452451953550773	0.379612229438553	0.701220028203003	0.615252294280374	0.260790764495749	0.695955540358225	0.484758307422168	0.633013138745813	0.910781329141260	0.697110869003466	0.0974172463534083	0.00691694523690078	0.884351047482445	0.943046036100392	0.668091431375096	0.556396795947108	0.177618354115010	0.600162848743912	0.804484732072564	0.298499402024221	0.904341006895075
0.944640715306949	0.893580647049515	0.905344245173906	0.105197567677966	0.640143168924816	0.505487579241755	0.345325996337801	0.0955608750191599	0.678519927133838	0.597741741264246	0.389244387363260	0.817784012266839	0.104468431445699	0.444325749079456	0.907231704911360	0.964996139887279	0.773128013251270	0.626488772852021	0.567255371070767	0.999505133592029	0.145083877902452	0.191780186803644	0.142203899025044	0.694737498668627	0.0227009702364445	0.375212448097382	0.489076954331423	0.110461315661147	0.716331288583903	0.0571018039726051	0.441328439528653	0.547390203320296	0.328966639338935	0.622335854687080	0.730215944359103	0.871702778620201	0.919742832253956	0.525441536279842	0.217495612671682	0.889811485730608	0.689315594409212	0.651938303871146	0.394799021922789	0.515656122414234	0.963049333307732	0.156417030584951	0.492730951657425	0.669224789936940	0.956636822145841	0.702916985366707
0.687109276179908	0.750092318289035	0.00499294382465221	0.870046555225056	0.682310717859188	0.956869689643615	0.237345031114349	0.907081526487907	0.903865762959868	0.345005604656901	0.957986213472975	0.0609845829028763	0.967622589394864	0.713224842936202	0.801057041202267	0.00754212429979784	0.0847251937660947	0.429987184838832	0.383078570141094	0.828926438146001	0.0511214747830160	0.216121054509568	0.677244221630379	0.712117270248566	0.178750707948934	0.351802151905799	0.684073949450879	0.286044077447118	0.432166924133396	0.830895550996411	0.847039334574387	0.635882217442158	0.219145880125818	0.967075259843568	0.367250440536756	0.124586831701547	0.627186404585933	0.342917812780748	0.196075500992803	0.384330481212566	0.0591359221228904	0.517476075296130	0.653872119199875	0.357874687030187	0.778864476981908	0.102495365796657	0.172669605289535	0.948049174817026	0.123311456696306	0.0407642602910608
0.802068080448827	0.193104763359522	0.826569474333615	0.234207042602668	0.254693451626551	0.272695050074191	0.840512050381768	0.580288954932281	0.226786061915625	0.0529545211664029	0.119314051919077	0.0980452065414765	0.447324258938411	0.132910055647118	0.368591274827149	0.305020413953741	0.848109578090051	0.677240288200536	0.976676780123439	0.501172145007274	0.614029153080277	0.689470623877080	0.324447843986656	0.710264796474865	0.299104617182974	0.844133827568090	0.583516214823603	0.895572137275411	0.532333965997924	0.573333409088957	0.697381648957694	0.347883194326101	0.232849094977811	0.0971728841706701	0.908225146452002	0.954040404591021	0.844359218004470	0.984425809528181	0.156932716641309	0.0976445602600982	0.795076690427266	0.884642376899854	0.289837433386340	0.210116214337937	0.331813656469285	0.573708077960166	0.632970170031769	0.455568150129168	0.670110430448050	0.196176059742603
0.723460043697666	0.867869675951993	0.366896221719689	0.0735893880862831	0.198984005550119	0.362964391742370	0.688018589505423	0.888105999707515	0.0651176949961878	0.516494941283841	0.110996174895723	0.802256775919099	0.575852447371395	0.214883485816072	0.576989329232524	0.587184019344970	0.939941710232060	0.761329237683960	0.370684723898486	0.588206076452951	0.554516470704520	0.382855826053613	0.822331938646702	0.438852667250997	0.154240118264001	0.128978271699108	0.939643647410435	0.00103865697295791	0.439942621529347	0.603192942928855	0.406892543510886	0.274019651318612	0.891170461214445	0.0378715784400601	0.947012598852646	0.934512277216334	0.589755266419769	0.494707340755866	0.394305753072108	0.383751982361891	0.703924592432794	0.128343116345437	0.939737581018786	0.0730006860068458	0.526752439949050	0.463118988249589	0.109266123776667	0.851237852157079	0.523223383451592	0.723932127526145
0.114161740361235	0.207894726625672	0.241726437181923	0.724867932613490	0.0607530876044987	0.734100769983965	0.699127568622862	0.772880023739320	0.448192756305849	0.687032377390852	0.604606826560927	0.246361382418689	0.482147076989307	0.0673543571069872	0.864163198332564	0.214100403380721	0.855008010331347	0.0929908174561087	0.978603197224980	0.516667137578392	0.432891143405254	0.373056673881652	0.309786954175163	0.982662146832020	0.787815319714976	0.355377113500560	0.867725978093804	0.435791742659199	0.0704709938221377	0.466502513983434	0.958947945526379	0.729735099296059	0.883851906717691	0.557753553551303	0.415843800415224	0.768820070860480	0.768696245918708	0.689646857311197	0.125608101567393	0.459452991370495	0.482734808156246	0.465851731477988	0.425273496738384	0.953684006228328	0.828684853688313	0.609992998184266	0.379460757009693	0.616983072673850	0.0549098235160506	0.736089665943236
0.0111652048798000	0.118066881428290	0.647603636001381	0.00131381826841381	0.0465898759027890	0.478458900140953	0.309376232145252	0.569539346595552	0.555998842484752	0.901133458142196	0.276590238294651	0.572491145448236	0.620556579427895	0.176117869725746	0.980800521395675	0.173802782361172	0.319783310136418	0.993412239919982	0.922468153255662	0.862340976661830	0.677018370428968	0.0590842082810529	0.338151058883515	0.996007850800941	0.461331630529248	0.956488979308036	0.170127037777004	0.747646526804423	0.208319259189423	0.857256976392366	0.169675755142484	0.127192849983538	0.213833788008835	0.0132748767353740	0.693459194239412	0.519485171589901	0.359680151742888	0.228696668863259	0.138513966867382	0.718841019410550	0.322691505748232	0.237514302921949	0.0707269719089154	0.720104362700168	0.964478962623016	0.274600319935193	0.0560979624288615	0.509838172621874	0.787890443175902	0.696700363146223
0.826876748211533	0.548786173607278	0.741104935679973	0.811920725622016	0.630178443406248	0.505750526099349	0.927642609068854	0.751131793500483	0.702517341632134	0.102522603528967	0.508708419878272	0.187979040108277	0.476698686661598	0.932769024078576	0.466270934995925	0.143878424955818	0.156763578853216	0.832414696893066	0.545094279830168	0.580793404078391	0.602611826518401	0.486940956873354	0.237983118972700	0.294558538946405	0.696964134627989	0.495513211038915	0.650042442929676	0.974520986916229	0.366610343940676	0.761787145476248	0.968640139178070	0.201086215426948	0.685507319050803	0.546969072978226	0.706476804681456	0.110007856206098	0.839900419439063	0.584269840841079	0.319505630306183	0.193784667267910	0.792979372602613	0.862839028869005	0.339919307379537	0.139474635108272	0.795727406689800	0.163611082793451	0.0299073139437570	0.482215878810413	0.245004726698903	0.176252451975290
0.0864063649400251	0.920324837618891	0.925800991836411	0.181518577924275	0.171574754764837	0.0362283133769253	0.414395384557786	0.564006919741911	0.853662288756814	0.659387019588618	0.618246663860644	0.723828637718758	0.773679072655747	0.821361090214105	0.892656297436328	0.869952308475628	0.232592706973353	0.0730141714766882	0.435773579735746	0.0346465225349488	0.582850302650470	0.518668503690017	0.200982686763101	0.771454436841469	0.315197737530742	0.845144226282125	0.192282001514883	0.973651607509112	0.822806601565692	0.867085472341989	0.367867725286313	0.839477203213404	0.744619559525810	0.627368825120592	0.0828004595690866	0.728512994264426	0.594875817770770	0.252349085442041	0.852336459354950	0.495386036234650	0.0961732753899487	0.140483223995163	0.0661620476374345	0.580553761928928	0.581857122246273	0.412706643949216	0.867736544309201	0.959799541352338	0.221206303217834	0.898280139791548
0.284776420566296	0.205614000899867	0.716298556265232	0.571350712628020	0.822073857213643	0.675494345214741	0.917064030089516	0.935764826492002	0.141870548860424	0.840850078283462	0.394953993656342	0.138643297529747	0.205711271237972	0.121426040686622	0.444196125277802	0.621845155722515	0.592325293779792	0.378900491037056	0.808882173402516	0.759783196611789	0.614344694799454	0.597830215352349	0.534900127207972	0.620422120928236	0.110317706094317	0.763984876601044	0.705341019672442	0.402543179107059	0.617950882050263	0.0251949681408753	0.421912317832572	0.0425984427112985	0.300343666484620	0.508197013738937	0.101317287290641	0.840915458901344	0.569711143811923	0.491373938976549	0.103076684531120	0.551680944576236	0.447580673323296	0.898231632813638	0.956971787767583	0.864672261741143	0.149484084973452	0.666160679434504	0.661418162514033	0.159268588049206	0.297963876185783	0.157602188610081
0.189317357008667	0.585352236514173	0.561943173128804	0.518562407230553	0.651069825235269	0.476353716673077	0.900676390082085	0.156057354287923	0.00743022111135327	0.175343279072481	0.879227201751174	0.210213861281227	0.100187412788714	0.749833181647692	0.746299318481092	0.533684737199172	0.0939551848824239	0.0898946219965667	0.853216432886560	0.738745966858725	0.663722041294903	0.954606683697210	0.917842521408813	0.245023310875843	0.885930454954530	0.798310462715057	0.929722211402581	0.860108849541982	0.431402555197782	0.186712291002486	0.493802993606459	0.639805905381456	0.710378016118362	0.566250418995048	0.328009159527255	0.425606134036056	0.993069369053652	0.885310496281420	0.392034481143629	0.305476947873892	0.769946001757001	0.876797354873061	0.592458842861463	0.648873334344404	0.335862042758148	0.189696099251491	0.524497862641361	0.221014548853143	0.740373343269178	0.853969583938941
0.412465468083166	0.818268940669388	0.0269860441941938	0.788465798689097	0.0172020995915574	0.0996415033386793	0.768709623846302	0.00904719984047675	0.239271467248683	0.633899237308809	0.229223001537098	0.0934532364793514	0.746993540013486	0.100103622254776	0.587987283049862	0.576957448658582	0.417241608707857	0.661031787117096	0.614318595043376	0.409125765187918	0.290897577170943	0.0304338280594338	0.159474588485059	0.113926559877422	0.768082408930769	0.471495379451813	0.995075728460041	0.788389081292668	0.360003436010212	0.290634394012790	0.291562670738519	0.490090374784317	0.460424769643228	0.749060437022762	0.526054358954333	0.838738461578970	0.980755423325789	0.282762868768960	0.269863051926333	0.792457641094516	0.568893929814595	0.952961762508869	0.296429610094245	0.104474034605664	0.426148891134259	0.274958240632422	0.349278362665717	0.851851610120364	0.529667680645391	0.000296584986943182
0.311166458141636	0.119351544682924	0.365417748595886	0.111648905249273	0.377202698867098	0.669653627748568	0.482909700225639	0.434387304967028	0.997364313407682	0.512257508038191	0.320301568593303	0.856176953926239	0.640142783136367	0.606535832582749	0.494480298292102	0.908776467312651	0.982093429727407	0.185711923403750	0.200760347112462	0.566693618627073	0.647043774038643	0.0427856073866707	0.550897797376008	0.0127879866909292	0.907431992167490	0.297159894596187	0.446832001022311	0.408758822968551	0.138530891836822	0.283459470450418	0.511760595829577	0.620837416442317	0.804820059167354	0.0225280813987613	0.166528902623317	0.709502651340348	0.613209133726177	0.120518158722829	0.192360831677774	0.408451042454311	0.177498760123979	0.334083494371964	0.734501656071161	0.664885649297183	0.980796090141043	0.0368701022146488	0.449826953860383	0.718746180091503	0.240242460840948	0.823826762500366
0.544113218587745	0.639798886220207	0.519482939638587	0.251476780040758	0.608733805617143	0.352386999142894	0.241078776925473	0.591768532484774	0.0186031258242940	0.531278018498830	0.971925398715959	0.221275248432237	0.814544789715345	0.969095311189508	0.724662747058476	0.368223533749016	0.261286146254805	0.208404952443476	0.115372494429022	0.698086513860577	0.252762119997130	0.177071086759296	0.325491488178681	0.465223843207622	0.533542136085941	0.371700994113789	0.342453328591333	0.893365459644738	0.400597345902025	0.321094033854006	0.982311637902715	0.221486728163454	0.597268103331610	0.126760735000128	0.123145335993245	0.574823917117943	0.869374369639211	0.0532303321321211	0.760206075341725	0.536226780090524	0.0339812803012075	0.509422094167291	0.193710685161149	0.156792841337699	0.557283075233490	0.229734435932753	0.382202275073289	0.608419180679014	0.752529857129728	0.891424468131739
0.737513316894256	0.302355805950610	0.362846092315334	0.569603647496970	0.998577723594480	0.399242661179237	0.227870891330816	0.414129119000203	0.433308485895938	0.0633648899146739	0.482234342272893	0.768759285273137	0.106603561464999	0.647381108772820	0.470770378246410	0.514187955119919	0.479610784764480	0.733180725267547	0.0241754656300776	0.648206350710322	0.365735284253751	0.737635513203290	0.189787935915245	0.961555690270308	0.0744768831117212	0.960965547335788	0.983091376249197	0.0869283265020137	0.201629265306064	0.381114595301072	0.863573301049815	0.489718442560722	0.0188808175520423	0.0254160007162958	0.398566654929256	0.406061025320142	0.665761075407712	0.170156434229679	0.315414592000414	0.164914800045172	0.0545756591212574	0.253456986790177	0.0536724243001868	0.443555173002631	0.981342045649820	0.935929253030933	0.459922265620350	0.474321891019028	0.499080598913837	0.908502531588176
0.662818177155719	0.0640889336004430	0.926698610016298	0.662470659088691	0.300260620185894	0.320868363311492	0.457908965992201	0.671009860210930	0.513703736705582	0.0104575619341674	0.575259273585389	0.753445809492485	0.266923334916306	0.609937544250150	0.513724135980565	0.414951951887364	0.535895988186653	0.150468111106751	0.872323053891183	0.748126067996812	0.682131225042039	0.707862667858825	0.565084227820731	0.432397526003400	0.783541174197485	0.376174769072654	0.396269912113939	0.175295115188594	0.294063428909925	0.844039402323898	0.956835925745210	0.293155806580828	0.895631204865785	0.690816199767961	0.658045698755743	0.600488091857880	0.819813900583499	0.425499712727302	0.0188555099072320	0.530160594814385	0.115938075700731	0.261761689097508	0.755530475451946	0.944747211206931	0.980547756627784	0.914083593858961	0.930456054264851	0.613885360285500	0.139594636692145	0.380631791939456
0.773706172568954	0.360775098073762	0.231438711481333	0.207833566731979	0.298891264692089	0.683991342672878	0.714424003475759	0.572475779334447	0.367893123650328	0.944128724568831	0.650119288780446	0.982489482223045	0.669078725853549	0.828213014661168	0.908683025161611	0.991872250977016	0.291337404511032	0.955378634271490	0.746171544152865	0.762617955547959	0.594570492475847	0.964175805394992	0.315602659548959	0.695565745993168	0.847712220310774	0.0853211657571000	0.188663923820539	0.564884533347578	0.894320174423422	0.329760101545360	0.0303433449913036	0.990644285639617	0.365142952641395	0.462638798201289	0.613107476292610	0.301110545515605	0.532775198146433	0.233631214551253	0.957750757455748	0.648557308886331	0.981672235874767	0.467979800675996	0.910543637607042	0.641435073038222	0.841890596145009	0.429099350624630	0.567750528877485	0.478431063711969	0.850544727696722	0.224512562577486
0.534689271958498	0.636771877334945	0.428073915724119	0.471222306227966	0.984637547577856	0.423608209950682	0.0201217813278106	0.577886113648867	0.422910943710879	0.201534705909536	0.735782407816683	0.546337679277962	0.955286370919232	0.535699460910431	0.330893666634423	0.746506424237410	0.371023129787106	0.142982008789510	0.716185678891449	0.918446309589406	0.185920641331668	0.905883320130608	0.198958654005823	0.0638251501142917	0.657528905408912	0.795447341353014	0.309498700388319	0.0312861611153124	0.613214363803122	0.498512141862612	0.819489169085425	0.526407469042788	0.337262422443539	0.438765031289781	0.656482037429809	0.517417704793945	0.804169694964455	0.970533995024766	0.993309399982539	0.00437148284485367	0.569311221909769	0.821561261741162	0.396389232161646	0.0815229610450087	0.857252004948086	0.240500850231923	0.802628935210346	0.765237180269387	0.251379683344728	0.709628223533760
0.796760291696614	0.938184692037486	0.929507808321905	0.680495432138886	0.674205543223783	0.434999405450865	0.145658142608573	0.0730948900707139	0.875047981275292	0.363359797191746	0.935807111336457	0.0353725976456024	0.105377591891074	0.370666422879856	0.785458621121065	0.327167110656367	0.778924717284206	0.165309971595634	0.850435399128741	0.418163587189188	0.586705639583106	0.255282987550479	0.142794014274047	0.716791354727037	0.244469526981141	0.186618615020653	0.366433241457978	0.642899653236149	0.112844890136668	0.0646287393001357	0.0349911225553297	0.0790338606051984	0.421578024271977	0.610725585881479	0.285450968363136	0.428887436520423	0.807779910202960	0.793923849155190	0.903438325994532	0.496193822219411	0.411687425795994	0.0329892321992006	0.291927237671633	0.635305884529735	0.300340575922935	0.787546361567760	0.339157362871845	0.510396975609332	0.687683456369835	0.258702281155566
0.0327167530000586	0.208765785631167	0.768777394604411	0.153840642759950	0.281411826601713	0.0356791890983559	0.768624255339845	0.747201158595634	0.237749377893258	0.678850155628897	0.0815741589811696	0.558289569175853	0.275642367300726	0.421355128841204	0.101929525350728	0.619599556215885	0.545370133808983	0.973387119441886	0.611465261476368	0.601870744903665	0.731104732503792	0.485986147427079	0.0337980256157038	0.0466051754766631	0.747562161280008	0.0159077616694771	0.0131088865859109	0.261410676763932	0.474998232210494	0.584126767469497	0.0343784007176783	0.317388519342574	0.500963476049613	0.625670877019172	0.942962736366256	0.373055799426289	0.864635105561116	0.537322726098771	0.356920034171671	0.262817861584035	0.834251493568705	0.199427189380252	0.935004914917528	0.288881572460776	0.172494165898309	0.0433412437842917	0.561266778773781	0.223228249967538	0.135893146721722	0.491500557557877
0.122581451678140	0.665481754752108	0.471603571078033	0.264148341209851	0.703564878039675	0.114349701719433	0.587884967535265	0.00994955468545922	0.0793428134426479	0.502387738604579	0.216746409540666	0.435017513605095	0.301412393736345	0.468445783366449	0.683717579129768	0.980563966953539	0.591204177827211	0.866613214442064	0.161380590398081	0.0979718120461278	0.0669481269549646	0.749751182963238	0.0402664947628250	0.588611365701469	0.561320970672442	0.363554451378032	0.352042450910288	0.275842841336912	0.787351515375566	0.400568405958064	0.149649756359260	0.00740473116252804	0.420000060660483	0.337829121831083	0.940881584904189	0.810347656260236	0.947973997833820	0.0747420944494743	0.775898592753359	0.109549728447671	0.150618952605534	0.0779435397933421	0.354295032681446	0.693901539861806	0.346218712805987	0.188081530923205	0.0848195088769026	0.0967819065043934	0.0557862514011291	0.743320606474740
0.466847797997098	0.614744216075602	0.309933004175791	0.363222076162783	0.868974386483625	0.548461826453430	0.168368637995466	0.390542872107757	0.107417469888922	0.686111175774824	0.601437312811765	0.977381266280575	0.328832520452138	0.456200845342975	0.177845992309664	0.376105915247747	0.0657754097218287	0.0975408421542681	0.908569602927709	0.0707520612088255	0.403869107386992	0.402480819929571	0.634697903164392	0.624473848123495	0.0535404588977682	0.109700942329337	0.108438676266140	0.633581341187689	0.567423580737015	0.0796986875822763	0.491077617164312	0.600224055950659	0.0970815869935044	0.194936048089740	0.688284005636348	0.583592760841423	0.190856440893152	0.614271923081584	0.0583441638419363	0.672403421355332	0.995051678031623	0.705294674125339	0.373725409799978	0.355329658411504	0.492803720547041	0.579069084815431	0.538489989844915	0.0368835318988939	0.561018649814372	0.0839432715094174
0.375664829893223	0.784269422742433	0.700533868465374	0.376828579843384	0.699371823744261	0.563471899209699	0.585734138384070	0.240458395595125	0.854492677715737	0.439277477540983	0.812586503708946	0.132105520018059	0.124352924238341	0.457354946766548	0.798316876664341	0.718725776463885	0.350099800130218	0.850295815915921	0.692198105618102	0.0320378984245242	0.279895827215389	0.281649917428669	0.526570570247287	0.648172554596777	0.755857071967725	0.213552389022000	0.435018455663821	0.825027916609283	0.0306312773497902	0.684698996196069	0.905909833408036	0.384425500306915	0.785885003704551	0.645873772215543	0.450320434874368	0.441700288881730	0.167422084326533	0.561135275682556	0.0689534678502622	0.192438909382189	0.0223321218462856	0.0181171523056206	0.555180252344041	0.0404586595011829	0.435073319205836	0.241824469595270	0.350303779035974	0.161472607361151	0.0323015678745788	0.143940367309824
0.573666650809630	0.672302931656006	0.556371994221866	0.743749452389974	0.801226208595045	0.267907026463394	0.477915737330457	0.608995935676737	0.878229745962497	0.0876724429794161	0.576858296721253	0.691836822670321	0.854190432885338	0.115945364579987	0.685168353846259	0.442997160382210	0.826144655687080	0.762841750369613	0.979995905163451	0.570271218749789	0.191467296421935	0.174484309327853	0.166108815352058	0.462753690140486	0.323596367119460	0.537048295958825	0.0687505227768100	0.307366128879086	0.674837643074526	0.0220769042163067	0.314603121623247	0.301713132829483	0.355392756239370	0.621278599746261	0.691456977569592	0.305873239009253	0.405655338183446	0.432900953561857	0.952167286676921	0.313525038137735	0.240738991062933	0.477946798290816	0.154538679713171	0.582119256474902	0.489165136306535	0.426802105566603	0.100350895788815	0.733384480878369	0.487420164441278	0.990822664967811
0.0952750615865843	0.489617742783386	0.403841975501928	0.962752946818685	0.0409427526342880	0.148682636096335	0.00833368309629678	0.863403449903824	0.141558691605438	0.100611936700889	0.462418967176740	0.679240595817447	0.334944243380665	0.436435166617110	0.257274598881234	0.949458582269071	0.730998081075504	0.976991648296701	0.747766823913504	0.177305316767730	0.154963644739053	0.594241379882608	0.139307028167651	0.803550083839209	0.771648829150300	0.108406282117924	0.379023339675015	0.464830305466448	0.208827313213370	0.173451735024517	0.805536616269432	0.879072236741672	0.828668890370507	0.798615123560025	0.220054755889848	0.675523160947426	0.368789793630254	0.0797080970253100	0.285910062822944	0.288156468164711	0.0430904981338126	0.101209677505267	0.450998770903519	0.126034901039747	0.684689836897938	0.00361163399186748	0.556363086452361	0.360940150619850	0.0248737947036344	0.223776334896282
0.713807773202454	0.0751282478178634	0.315941280392265	0.922368695807426	0.672970473985777	0.269614071181017	0.125887560038686	0.666398061042990	0.478781235798083	0.150227979526795	0.373331188499635	0.376233140641434	0.262830225414910	0.546788545120483	0.120955725386658	0.990952327552526	0.702754942062116	0.0442443686090293	0.633238727317042	0.0976911521855294	0.422382908928751	0.283359189738160	0.740381625824929	0.871998279940464	0.463989567531522	0.563490417973706	0.499116372673814	0.684520046788527	0.648154320672154	0.477755307138942	0.480498690142771	0.571103714987357	0.0775562650031539	0.958704994906054	0.985516361979796	0.228282441320429	0.437087249330963	0.217964027799609	0.975852444211178	0.685201998754065	0.0243727705727801	0.525423686652029	0.0352410954467458	0.373273099400248	0.852650684494005	0.799477373228415	0.164034995999810	0.161274610057324	0.120904431036721	0.707124640679516
0.126733158516095	0.423734676497438	0.861062876786167	0.834151582190075	0.591000540718709	0.0577210127722193	0.146334201371866	0.173550537612742	0.749822499235479	0.247051663113802	0.803138503792125	0.834667081540957	0.389760924684402	0.0548490462750287	0.138548341940003	0.263776998758377	0.723497087585394	0.904397088187263	0.676722854409525	0.215182764101003	0.782853856701107	0.689120349181351	0.577996756334638	0.916497944599066	0.823571142056629	0.867483214268540	0.776097050330114	0.552000668642088	0.388565261989458	0.837347988958999	0.190336927805907	0.527784637598845	0.902038963918222	0.448264866142139	0.239654651418986	0.850078700378420	0.0792710204758408	0.0184276733029038	0.658958539521165	0.490995826385783	0.390758686863934	0.770527105893483	0.276831779801930	0.214088027833174	0.278628922156797	0.496544094991308	0.0791058483425452	0.335970755990133	0.407972272248839	0.161795931603150
0.121113406251321	0.338793510651011	0.445004398148322	0.840443463524697	0.0102840643412755	0.145187697203965	0.0484847224840184	0.691368903519846	0.226675662346281	0.413667022014039	0.661739128454858	0.120683374157953	0.324616296793582	0.540442625885795	0.906480220002966	0.396577943123168	0.249160614141939	0.874545407834495	0.904513691018434	0.0224009035180865	0.342857187252188	0.634802682949380	0.415981438785912	0.294619066636382	0.436317438656159	0.579572113753740	0.312162243196676	0.581546248722508	0.533192044528961	0.0758443079223498	0.600670431958778	0.355642392190742	0.0127881838783219	0.0368643798779978	0.741171897155542	0.975227640323446	0.173322460030934	0.369466926716592	0.744412574178867	0.796198908912293	0.00905385073891862	0.760787693091882	0.518162846643195	0.0225422705871557	0.313105117325083	0.631010231687578	0.688758150670196	0.909770261115440	0.924797602608917	0.937569114355673
0.693025705430152	0.545849073387708	0.0781456791977789	0.605186916605402	0.751637916977639	0.964115869252072	0.751498300902809	0.403225347414505	0.591534605488635	0.230092501501832	0.0960447584608131	0.827805044347572	0.947110226576963	0.203273465380909	0.755113174236567	0.241543484060192	0.807417060213477	0.444157999939617	0.466971193999588	0.822590389776479	0.107830400799550	0.739469992556037	0.565195771100499	0.621337827823658	0.222260167069904	0.0745145887452229	0.178862469966996	0.730402026947699	0.327535571162431	0.495989085338273	0.554858819539224	0.129254821919785	0.449060160247134	0.729472463647056	0.126797511137474	0.612766779250697	0.390141835077094	0.478118417576357	0.966977402012342	0.101597861932504	0.339406920344460	0.498114803908915	0.667999525029070	0.0769268174801914	0.0122469258110860	0.190266087271472	0.407178362734751	0.403445141289237	0.555444982970348	0.679158914339852
0.677934478736442	0.694668703945245	0.331461322960720	0.976363579488250	0.795892660955444	0.626676865413438	0.587000736308111	0.364896159409841	0.888965491914642	0.802310409488359	0.114432461660066	0.771931374501364	0.211109320414864	0.620843203376587	0.648024263597659	0.252154987064374	0.164710651964727	0.598701682795059	0.183203333935880	0.329782120651746	0.109865137909062	0.887527761135638	0.840655632626113	0.0826584111275589	0.0371851510751821	0.781283541865248	0.863859707589414	0.769430912109450	0.467902682740601	0.646396621022988	0.999797424987111	0.0324412415059225	0.740760567092615	0.264147922897614	0.745925029336539	0.744598403819160	0.983785236240076	0.492838415204856	0.627727914108790	0.715006565733357	0.660808510261211	0.741947168537155	0.599350219466653	0.118201339871479	0.568485406739406	0.272901666744307	0.698739975678810	0.396237557725963	0.440217259964087	0.942762354728336
0.450313939983972	0.159390633786761	0.359705145063540	0.0812658738070355	0.848154899696567	0.126568380259234	0.976197298545643	0.654535447415869	0.585403627780363	0.0449715476567781	0.579685711897608	0.824676554032653	0.964515735669360	0.173080978994157	0.644833260877980	0.226240297517310	0.877466621217779	0.112838178224023	0.253748356941315	0.707372305279255	0.490469326968929	0.131397691321504	0.622060910986708	0.510716159548850	0.559159002626037	0.637475143403959	0.942189982905318	0.473086084754153	0.0418868954181542	0.982781052093593	0.432144198682160	0.547579129195464	0.398557779496442	0.710422112183293	0.907660435151934	0.771613483226948	0.438451927455811	0.197358039257405	0.661837909408661	0.947528523215226	0.543658686134926	0.686923694913208	0.100226369591282	0.906445679642996	0.673226979087357	0.742240163545040	0.128434567891723	0.316206580764701	0.808091339525689	0.427416032380555
0.560263398586285	0.686700559959317	0.426875856900314	0.0748430246027464	0.676514778017470	0.847359800310924	0.0883802811102290	0.387003462734991	0.927807679056699	0.312018260160383	0.0665265225134318	0.0169267312121905	0.972263795396663	0.815518305917571	0.0543714914074993	0.497946580337375	0.379583963490603	0.543868164745555	0.107774501570838	0.716040387232398	0.712971471216703	0.852018366668099	0.535739707003812	0.965525915724060	0.225264876933887	0.969007343248451	0.181704521577893	0.537143373798394	0.931303289516626	0.325191673480047	0.454860181237048	0.0489616370123298	0.547029526739123	0.683227147053593	0.0477175735994323	0.160618352704916	0.638185925320251	0.0926670037120840	0.220369585373418	0.188915852441010	0.961874686979041	0.475870038382773	0.644029087806037	0.289534731039712	0.300099292238211	0.357819973871812	0.531584422527623	0.581255402501249	0.938608136469379	0.595498447456454
0.316866173884569	0.0825532759794213	0.880618774494368	0.946074510986130	0.114797097844688	0.109247611893396	0.963687263302873	0.647206618172391	0.312120746285361	0.0271756630027366	0.991000665819595	0.635201037275724	0.322910630415112	0.331097226851632	0.680879191692337	0.640577172043378	0.813420623372154	0.430166623603721	0.344186457228010	0.389358999731061	0.728633409442934	0.766147274148743	0.322577033948082	0.579489211846263	0.0392615277530333	0.0145293715324695	0.449741204831397	0.831301701698357	0.837101579488756	0.146367450641295	0.183631896334071	0.314790920685732	0.0897981670450012	0.783241349937678	0.336251567657921	0.910908014035182	0.557538966337599	0.586094663365938	0.330197163232949	0.739660937987978	0.785649740743110	0.869059103946601	0.309791780042500	0.768364335811190	0.472677949077857	0.293833499511224	0.182149126888057	0.765575521794684	0.661807176391270	0.418017107109176
0.115977702755613	0.361983920203967	0.395105329691334	0.0880355183788038	0.695579080181721	0.917493399508072	0.318580083682805	0.0392067279655933	0.927516441094995	0.0660306846740058	0.915562165043794	0.862438183159681	0.895678448209842	0.884630801257259	0.149678827693096	0.378763540085101	0.246283446310920	0.0379160246220444	0.732894005351974	0.997143340328476	0.986068861762278	0.507312714826334	0.941635653917787	0.717834391201416	0.634409738435147	0.533126929042893	0.698252232996702	0.514034299289585	0.101969391138337	0.871369174734880	0.592679958419048	0.0468636391653416	0.762951516420111	0.0940151415131935	0.888910975331181	0.186880882071196	0.0956991405350508	0.928428165547698	0.509314840788099	0.534448832192827	0.744555572182543	0.171093340360788	0.804858843074579	0.689809808090051	0.993409935373412	0.744995490339895	0.366668200584071	0.163135637543399	0.637180238597671	0.0124893252055723
0.356667560327858	0.796630656196082	0.357090610357489	0.554924216160360	0.0994963599473896	0.552189034288600	0.741960809196413	0.111493970926255	0.0256715677609657	0.748991188231742	0.893622926281820	0.0731574115908179	0.283142318002139	0.356939924697326	0.318046154446842	0.159528026674681	0.735428525570254	0.0771150415799353	0.218500364688825	0.778368325657708	0.948313198354545	0.397516377814917	0.985855570487576	0.371464228049917	0.916897316948451	0.810849527518161	0.367597486555990	0.298699951503601	0.464099292316220	0.0807173526655709	0.156116412320178	0.826687795723385	0.103338216614359	0.939246304803410	0.00341754881757750	0.253445055543283	0.989079627971262	0.892142979900621	0.103292431775460	0.315418121124451	0.746362116693533	0.210918587414726	0.159102776525290	0.328095407110269	0.406416073616058	0.138099393292229	0.273558252817591	0.743879077366213	0.809352565720543	0.235918185967782
0.941570811220539	0.173268158645035	0.287830138845053	0.293862473351395	0.944669028958519	0.192679914835696	0.103551196024416	0.0639030662170819	0.219720718312249	0.261341366161944	0.317940502846822	0.569729870834901	0.273093781471213	0.870178140096146	0.158496533345184	0.167068569730817	0.972648709881615	0.293807986950857	0.512963840942901	0.460350962869621	0.158991571105515	0.407564761315048	0.0462091295534711	0.405733511699494	0.821786863285098	0.881376919886594	0.609248095699438	0.263883220393398	0.903769777920980	0.258624587171979	0.974032148431122	0.189425936565109	0.774721148891586	0.167963507819736	0.681360576852411	0.919785659958378	0.296681391052599	0.777675509078478	0.268962032819898	0.114685915096810	0.267291999178287	0.310763890150725	0.759213724231779	0.474963375044963	0.541616831392767	0.890054750806527	0.130931063286709	0.331535944592718	0.905469813227813	0.396435567197209
0.922820909776203	0.110639895148094	0.690074977289281	0.624631378562231	0.773450635843178	0.0587154146550426	0.864889395767376	0.156451345676521	0.510616238277176	0.702829590008986	0.702617812906952	0.203799848456811	0.733550640603943	0.875667265149689	0.137635909187090	0.900388768615833	0.812050035880207	0.964547100192270	0.652796728350139	0.926133090251798	0.635505532927375	0.991977808220367	0.206786013299738	0.940071801758188	0.890961939350041	0.441459536416681	0.313903997907141	0.0531082926070268	0.163903968744401	0.748548051892181	0.762747672147146	0.460326828201774	0.162050958574927	0.597021831311692	0.262928968859528	0.897330307170692	0.971620201008195	0.526150100723282	0.280094310199173	0.170140399139944	0.0583571468439048	0.00719461072567640	0.866291630256490	0.306897837594333	0.773159466694091	0.859524063712497	0.153963499399815	0.889518515012562	0.616204354378169	0.884275982189806
0.972553436647790	0.462296967302949	0.191418082063060	0.602808980127631	0.735972429216948	0.636263632679822	0.414782632523073	0.916533627212985	0.226037617508191	0.866902441659086	0.421829694115533	0.789249019249625	0.0713496655550180	0.924767817556232	0.436664735683674	0.227089291500356	0.361225413972232	0.637951817812579	0.115977120072837	0.493437965248425	0.967904030100644	0.626619294255118	0.989119022512742	0.194853189569938	0.687015381728278	0.632286792379564	0.770210609200551	0.368397410617993	0.947950302530790	0.728763352664430	0.786238678957033	0.141727292377856	0.689666025322418	0.931104807205476	0.424112087865968	0.443331314354858	0.0215823409646948	0.541063272661062	0.962010719761384	0.865725441891263	0.514053078773863	0.442505154696261	0.435694070847417	0.871572280783533	0.586509514770773	0.883615029962039	0.0452806348860171	0.356139835947719	0.915014494999034	0.644924932776517
0.356814616154395	0.0950567226415854	0.433587193826365	0.0747042021088259	0.583166126814763	0.418412503543611	0.416135581813039	0.849402370441780	0.496691180131344	0.252280550065926	0.777423630433384	0.721802308863840	0.725738735910110	0.354475490059224	0.101655699774646	0.743044953339698	0.280186272619038	0.661455048974428	0.00604708497673412	0.561857215934497	0.438547048057162	0.612187626024272	0.906602169173890	0.221898268520344	0.733718796736919	0.431525485897517	0.263474157792067	0.551825834123005	0.513735598026800	0.360033121058374	0.392068053370541	0.452414420910039	0.691000155004573	0.724709831504826	0.145926489910293	0.637239195853590	0.0313006638591720	0.635216334521236	0.434413072404725	0.459959666215399	0.500162591784173	0.257640998185832	0.880584192866605	0.105290888239304	0.0668508949637344	0.895473878788098	0.0760892226772051	0.376508968652754	0.796545635107927	0.508645957627822
0.435489321878250	0.717111845609801	0.679277208525709	0.953323190713282	0.949261858639408	0.938735704727455	0.509769771800834	0.835098088339823	0.896854226654287	0.667651673226839	0.766026481987035	0.238059176087513	0.852301817176674	0.115600154151489	0.306522566746150	0.860539828093781	0.905286206733929	0.0911358923330260	0.404759246056266	0.761512112329311	0.0661165365042801	0.172915271666449	0.615019687889973	0.163338291811161	0.237284090904741	0.211499508245674	0.139667016323482	0.0462084379730781	0.452378803044897	0.363814258351757	0.282525800332848	0.209117591067798	0.322236326690614	0.372353752384599	0.0833636829982516	0.543602794643619	0.966287805945662	0.620878215179977	0.546044590637738	0.693046514741287	0.629302352549077	0.946019410491425	0.413251686900068	0.978826157409286	0.710082850472314	0.427254802172236	0.149213379925011	0.843529177905808	0.171392046677666	0.253428313314185
0.303758477608872	0.000574728455832285	0.0421075269129124	0.783287928322492	0.812238196034774	0.815212886192566	0.322401192077142	0.912109622734214	0.793811092895973	0.0341004486193446	0.590990486850469	0.769944114773602	0.229933795852829	0.336130548541337	0.480539097493125	0.478127655741591	0.953360464496436	0.0932140111895000	0.765129649308949	0.852741707307665	0.625398897422927	0.146753933544769	0.521345035819300	0.707399430321158	0.142288024354325	0.597218194904550	0.448950722111196	0.553534227256518	0.298196726233259	0.0924599316455627	0.245225902083566	0.604984747773267	0.639911351201846	0.871593149775561	0.745513787064940	0.537443080451816	0.701073376228432	0.409160453758420	0.140294930641796	0.617943793856273	0.830760641744339	0.516800250487623	0.859223670407191	0.405721145380302	0.731826198621830	0.809301099029327	0.617400959993499	0.710270214422415	0.513723613189000	0.155256285094957
0.372039955476555	0.621689925538124	0.0615184288523035	0.882591702432216	0.0171744666657460	0.0129476447968930	0.659102167906262	0.0272951098425001	0.216091783917984	0.822579414394908	0.636716563863382	0.438393741177573	0.136848649225421	0.412820073658744	0.172402582550808	0.283227774699164	0.396930336799963	0.805418842724600	0.248858860153142	0.307962010535962	0.694013902648332	0.0647025921227211	0.864408531352345	0.759346295882980	0.881756913313007	0.230995696837185	0.100552706809471	0.335226613882342	0.635684817744411	0.383261122353931	0.946290344975569	0.648677579802372	0.471962278852992	0.0317545257049655	0.0291041019031697	0.300117710510030	0.943782818747986	0.960854219650691	0.672197019281858	0.632537045973220	0.209415488704542	0.848006189766794	0.571610986220179	0.329998203823752	0.380308336595585	0.802817584386657	0.562275216591342	0.724766244975656	0.219150430452189	0.503272224467713
0.0713996931638541	0.217566184653797	0.422856145049011	0.616048592715628	0.553742793774135	0.240503363230298	0.0917791977767802	0.0761033468901733	0.120639776791212	0.817970417522942	0.827372487722503	0.0595889945354315	0.163027294559751	0.768602690316164	0.174450455778178	0.826612551799460	0.212497739129000	0.192119548177133	0.657092205266038	0.181356027006739	0.926505866156010	0.932020114426196	0.166773924139869	0.917842233635604	0.803145426454844	0.759101992177220	0.546530714949690	0.0851449705476032	0.399802560379197	0.0618683014026390	0.565859844315948	0.406914730497446	0.280833884750748	0.372600023199023	0.606388762330850	0.500031921676248	0.309183756036682	0.577863578920612	0.412181452315723	0.840703438745702	0.984796217399786	0.680738404152587	0.450099843499574	0.883825489122175	0.753553674221662	0.197908443927832	0.748528885238422	0.516557098039581	0.155069191149945	0.653939515036408
0.491230503961736	0.183803705950910	0.147216538945279	0.249055023791200	0.441764478671579	0.894646094393159	0.133805610749466	0.616526788749830	0.456447376583910	0.272778696562343	0.339506206520912	0.713557901044178	0.249343837021660	0.317679804171086	0.572636723405187	0.991665140037744	0.783794534637724	0.727547397196954	0.886564564802307	0.755248384789344	0.0853159611974133	0.815136895157511	0.570195859384920	0.575405933424791	0.436745589653702	0.0568258022556432	0.770591220488074	0.875820399915039	0.834647943799338	0.0902274363631621	0.0531987924406936	0.168055311279117	0.365889661157254	0.854359883255744	0.137732227257448	0.960204538612516	0.0565556223294427	0.757607797643946	0.450169867835603	0.352270456056279	0.104199601184286	0.695036590010410	0.792778357702853	0.140892450475933	0.754082478188693	0.445018856885498	0.903503031762786	0.826069571184605	0.373193602479922	0.0979073521993715
0.410158291849550	0.304041428292048	0.830678498133537	0.388633592394675	0.420947532452199	0.222413742638315	0.422334592369682	0.722262422692997	0.136082304380763	0.465764530032134	0.855759884417317	0.397734442453437	0.153356770821467	0.309361238596862	0.617113441041788	0.0141512963438721	0.153146812053130	0.963045178617721	0.427237585926149	0.447293025651769	0.688650324841236	0.599946801501313	0.916771833831156	0.596380656335897	0.490956618221865	0.250790472587367	0.484714029349777	0.393032570753998	0.139590836847280	0.652329782985240	0.165379632992277	0.408333534559261	0.0414103954877194	0.981874282439267	0.0425136264988387	0.661546687316929	0.842805691775049	0.772603124759212	0.196746661491334	0.321270758898676	0.983905464566968	0.251858024908051	0.562266266544392	0.905441567905617	0.437336787653869	0.548748081889068	0.832939724551281	0.352731162713379	0.565031023120852	0.460653188551420
0.831467767638989	0.123667555147295	0.106339474079661	0.0179168040946189	0.512942403039997	0.222079927796612	0.253764906922747	0.223863805694900	0.676898903297674	0.332497776051361	0.0696114771776101	0.714097268515990	0.304579999538441	0.938993876047113	0.809748333530938	0.661035537294845	0.759396931830634	0.658143211004327	0.775079224621785	0.570248997558181	0.771610520274717	0.246717176539965	0.0776407213255235	0.474408010822243	0.645581707305602	0.266135452306558	0.0596712086874839	0.0796788856821912	0.971415824125819	0.352899192314624	0.337973338473339	0.794135945798211	0.587685257512083	0.561408652901192	0.371107373069858	0.947769651872788	0.447050321807959	0.200663490902225	0.500126441407204	0.684354038497040	0.262503799544240	0.554188214473930	0.343328343742247	0.0384621045637493	0.545287777202257	0.363088424168415	0.141864032360632	0.813033611271109	0.570518664373655	0.503173629830421
0.786509483292945	0.463320419143514	0.438590296209570	0.680562301975651	0.237351415772637	0.597140807502751	0.576569214377916	0.646688762952336	0.431459100834350	0.640955920289708	0.731225016525794	0.578077048287393	0.505224109299044	0.218266331438978	0.277545726785688	0.295895054274288	0.921667220205310	0.758713433429272	0.322101645074419	0.358183728072728	0.901762095425860	0.990229286624230	0.912235646880542	0.535836381040093	0.521136912642580	0.263872803842452	0.126439122092084	0.996193382970502	0.721525980770413	0.272433682253665	0.157466368960432	0.527068823508229	0.599234176026866	0.790110043615247	0.737980512023883	0.714824804348182	0.322094276979728	0.543911581049108	0.815609697301186	0.393262084788059	0.352923018286279	0.842181198199915	0.440097020424167	0.732046919589091	0.818662411661044	0.601864346560300	0.675612759222562	0.668788554280039	0.549741850614711	0.120451623623268
0.251721629699838	0.370705680037268	0.622639275307848	0.936973988675476	0.258418218615637	0.890987774260562	0.546157691007918	0.143189501861346	0.0679821653402468	0.936285378525003	0.658123858743960	0.377416678408162	0.659875869789309	0.842319116285607	0.627013800987122	0.656203434836486	0.466575692659745	0.542631627860801	0.524435429174872	0.867461818784643	0.697652783159676	0.590371928550737	0.774358367783362	0.0554011282708892	0.692247351634733	0.184627043750063	0.866325035155919	0.206775967398337	0.885256264394989	0.780342409070055	0.180742926552156	0.332722969223221	0.237220132647289	0.270144357311422	0.686178198798552	0.716661362064728	0.902090053457970	0.223249403771317	0.624987548971924	0.634775577144313	0.687991305710956	0.400452530779160	0.261836045804404	0.565807948852282	0.420155701016340	0.337246667360628	0.581281837392080	0.131166662789568	0.795226534742038	0.251536180425645
0.684433120126269	0.0605247029548117	0.140910548218930	0.349178900287247	0.925404639151600	0.884388997844143	0.177817064435129	0.0182718123285079	0.120197745856062	0.949193304493852	0.689209997348805	0.849313553374788	0.122621707870457	0.906397388967906	0.646135545847772	0.694885995061457	0.796706424611870	0.428443163051306	0.403134406849895	0.743808471706287	0.501765928787605	0.557868338104681	0.413693998159999	0.327659348443196	0.815462870337911	0.998865335114297	0.130529950617464	0.451118442194440	0.842087664255162	0.347063506796844	0.835132381390829	0.860611882064415	0.883761575905433	0.786073640876185	0.647025647259717	0.885627466072441	0.335010708848955	0.499459526295459	0.566322160498037	0.177655498701476	0.945521405122765	0.701486401302792	0.946600397305044	0.421730748677804	0.878338553365683	0.866214544577000	0.964150303677595	0.0413234767968851	0.493355205096032	0.428507668481962
0.0771991988557672	0.00342000299617895	0.0144161796462314	0.661542169197159	0.282874356209368	0.952843220470616	0.00621866051512610	0.440185590455562	0.298403885548999	0.650427845833383	0.938247644252436	0.112163324208051	0.326807476531101	0.0558798043700269	0.0418147523135732	0.172696080515774	0.913317382986934	0.980494375913096	0.627576060425888	0.412325101795228	0.702164469900435	0.876173175336835	0.610517807142531	0.295297538787074	0.212888495725700	0.923959926307875	0.223356897301437	0.939227273135115	0.240083116963549	0.521666833299241	0.790829664242368	0.218339695052298	0.396880115132062	0.318827519102131	0.351849811250295	0.0688296349100783	0.287147524969775	0.337749681781676	0.570258468119174	0.858275565963678	0.0523798423280748	0.572708988432899	0.406585940414275	0.663359423858404	0.477154961638332	0.522155495288364	0.504480590863216	0.590307789026717	0.391655268210272	0.952622003674719
0.0978356680267780	0.852927077430153	0.553800336658818	0.949790581330487	0.465734086093195	0.230875658525027	0.309483952782508	0.0563426358710691	0.970930946405720	0.274004190911608	0.0187913713809768	0.726807241369832	0.377445203034397	0.624483558551463	0.632741342257613	0.446191186620111	0.638960661631630	0.869576340412036	0.601590905525735	0.319878551795851	0.356745461470117	0.943936091222376	0.841450935354436	0.372833247901686	0.815162040884340	0.680473388966091	0.480333561344918	0.920307312091134	0.572222819836655	0.153494523775850	0.623420456116799	0.921498088402534	0.00491760410821029	0.921573056426110	0.261738752655364	0.541154985208740	0.458746785272788	0.872201146534873	0.999710610201669	0.0497928825307485	0.930075091311539	0.00511419306143202	0.462007656996761	0.996715239185664	0.627225411994907	0.206446710166542	0.0647729267384180	0.661892147046805	0.552739210357963	0.601794774046823
0.820730044987028	0.386483473591684	0.331297632789199	0.298433726157778	0.647057991784684	0.00696329440329724	0.877020425553829	0.0408694670316231	0.116299415307564	0.0713077300013632	0.572048364735166	0.263055014488065	0.990366413384349	0.575512090880291	0.756466959571823	0.315835011622097	0.565902294422379	0.830349153900600	0.886804943041978	0.945777146765328	0.422257766546369	0.313403471165055	0.554387465090298	0.783551231272050	0.960478472433532	0.349661313802182	0.634007709876115	0.387170207121962	0.000939449995105646	0.475950105189889	0.675165641868056	0.769995269499424	0.570394682022884	0.631934967321700	0.490492151169204	0.918400866343394	0.889821265940260	0.633741412703509	0.0488999321868840	0.467147693815764	0.770980392604721	0.998938573780847	0.446382820436468	0.228452062176907	0.122367745533929	0.107581856821163	0.539513479934797	0.0868543895690197	0.898337190264277	0.923074811363350
0.653299666375463	0.965035946822051	0.322899024180357	0.136714600517120	0.387290912623949	0.824540230267991	0.513005349139054	0.206599082204589	0.651996228299310	0.203102066670035	0.311438292980151	0.360337028361463	0.290927933744479	0.819254251003090	0.290740991094299	0.782412660988499	0.896210211138173	0.872844385079964	0.485380138893912	0.970995866264661	0.521829390743116	0.931008566692216	0.500121336943682	0.278294933547870	0.372206035738793	0.198453838461210	0.934101649146875	0.0930067962843049	0.697878019515277	0.432361361028783	0.852428184012703	0.964106818289078	0.985134372439297	0.997613378165599	0.678954406050818	0.857718375627904	0.208871893263503	0.349270101933194	0.988484820760338	0.744593936810720	0.225701425180685	0.226276256205626	0.968461450580974	0.213821212857990	0.650803274503704	0.674952714749730	0.0378974443465543	0.524672834913048	0.209391989696816	0.344054112451621
0.832984871381831	0.488687556344566	0.323360596018400	0.960470420343866	0.145806394601663	0.781279502714121	0.601803130450466	0.720792788298144	0.876809434566616	0.947607555411799	0.704218074353133	0.876073953758886	0.646235291688310	0.0300264036331028	0.101508820368332	0.552101042909932	0.866163684698869	0.926305602259452	0.785726452835865	0.910260091999457	0.309212238285765	0.0310981716109108	0.739010491364704	0.739820307402563	0.105705876352893	0.810414118316593	0.0886233145837513	0.971674025761269	0.0743908984718957	0.274396692226501	0.241502286092296	0.843273009547488	0.0186315576055314	0.270351242172095	0.881119026943225	0.151539212682882	0.892774811833370	0.850052028404024	0.0555170336362517	0.489657643394166	0.950168940875725	0.0411153988428167	0.698964109932071	0.424533126378130	0.867714470650291	0.555013992666976	0.0303985776643440	0.845157537565471	0.294351534024511	0.259716320246165
0.264232418879726	0.593428679377598	0.865735014570458	0.170081726391452	0.578210678517250	0.692489577475230	0.0939082263095540	0.753608046354287	0.521778831236733	0.314544680541818	0.999893351657430	0.775119866007420	0.820417564474834	0.774678951186229	0.772336732632621	0.709289730205736	0.534103944643305	0.857342558961587	0.708592176743183	0.531176776148488	0.823193191784393	0.178082410607420	0.489677703171892	0.417943900002975	0.0424079379693482	0.842116873250899	0.134879952386795	0.865062806915582	0.251426166241776	0.619525247556751	0.0654243466155221	0.802641796676845	0.729789571122783	0.0636927910254733	0.0861316635786026	0.628925975901324	0.213866085683745	0.665626727569963	0.0968786733395616	0.459752583179229	0.931798592364976	0.833624351383519	0.548180105620030	0.515153865675195	0.703407710087905	0.885680931791912	0.764201514530932	0.0487787596892747	0.456570680035878	0.225227592980828
0.187903704003516	0.768838207016820	0.497201039445685	0.709897148385176	0.544604292388966	0.709437298152146	0.0897741791746902	0.680387758093837	0.680620755711948	0.534736277550707	0.639018023813677	0.721377614147705	0.375229671024696	0.418990764213932	0.507719227605577	0.460942031218996	0.254815760007840	0.567022397316369	0.603381297310677	0.975586601708902	0.582263436415848	0.212357626030631	0.865364653762486	0.745852932080518	0.0681261762943816	0.276701268806842	0.875371951782233	0.216098074269726	0.110804643696881	0.0673100780378056	0.307626056668641	0.0183687974721924	0.155087335558741	0.715872607652015	0.365825806863057	0.0480675891464013	0.332116038310013	0.314305500630586	0.668897460525344	0.494363567921778	0.861456418126584	0.276946184608882	0.567218855004018	0.0588462401071715	0.0452093104448298	0.273858308892140	0.463814534364126	0.178583269321340	0.0289880802237018	0.128255561770954
0.812407076932177	0.268068547247425	0.755132909265228	0.660347377405919	0.831499676948751	0.950790401453205	0.669755889395776	0.724074284328829	0.619178393020753	0.00244840197166607	0.325044382129926	0.0191497070744077	0.587539930276762	0.0866078045138223	0.301996943246957	0.364189455728298	0.369859308964547	0.761557552940193	0.695658695293248	0.513547550013933	0.248861381442233	0.940695925247253	0.220695380928887	0.813962497090269	0.926349472322258	0.610078941141600	0.867933742212750	0.124057542712155	0.103666127157674	0.824668688982074	0.0409678693730435	0.835706728519028	0.0425869499218133	0.291764177799465	0.884070124228645	0.775047339677679	0.106691316885613	0.917207653050159	0.508403277676071	0.389568907446894	0.873996451712180	0.188148387058457	0.949243217017678	0.0570318726602450	0.00180960803031593	0.685740676371630	0.728236143477372	0.279574073430896	0.554218830108155	0.755234432496155
0.892073591631124	0.434920932949769	0.779565154834596	0.407336788781506	0.580043095899144	0.344555736656974	0.643920332946613	0.0913167200852795	0.215657342658519	0.922700041921924	0.126311656936475	0.605151442373844	0.726534067312970	0.449404881397144	0.997061583932958	0.0953349074169622	0.0901920409421035	0.324634403292542	0.414916104006871	0.683737425334496	0.339085829657690	0.877920225506780	0.120892793232895	0.102883823106260	0.723962137546947	0.624660492597463	0.836479807712583	0.811396318556599	0.558337029930211	0.786010125917251	0.956374647908884	0.879167660410858	0.990332596531833	0.00874976622557666	0.734552284179844	0.250816021831003	0.398236615342557	0.933878541191642	0.0212278165020053	0.296389432507306	0.171372958074647	0.0347526322640805	0.679857087549055	0.913971350972217	0.236867048985085	0.690253281248199	0.983324300681303	0.215134265845254	0.0489616388444902	0.930798135929376
0.169607757318499	0.425696566000882	0.810591502614213	0.947469763594972	0.0546795561214717	0.506889416727395	0.353049726364983	0.173739968918880	0.969106498281725	0.338564490073775	0.606798532218879	0.916250880406561	0.243988579279126	0.445164650640308	0.598347274652000	0.739883282560502	0.121275616893810	0.187556508630311	0.524776108048372	0.0387378155335174	0.524661030371042	0.123133470665569	0.969668751225247	0.400338303066686	0.649022190120202	0.231099128811734	0.491425941635633	0.370742576886957	0.674629475485509	0.144019410215079	0.628852427648141	0.852834601348607	0.765064534943532	0.650268971468901	0.770206284720043	0.423248612158292	0.238448817546028	0.175007499457360	0.586387361336801	0.842807210730243	0.103680039154737	0.652852567500463	0.753914034509332	0.509808071854515	0.520931087163882	0.584739241064723	0.384444747262958	0.731540617276330	0.369048901544508	0.947716023197583
0.706786712873609	0.569641542821856	0.933350236534522	0.940505418682073	0.958141682260690	0.650285669983714	0.156898395647470	0.823516725399027	0.460420007891942	0.773858111219920	0.396815940008060	0.829971645201905	0.424544990235080	0.177827518219563	0.694681635576504	0.421876731675079	0.0143637705967719	0.613785418698284	0.0747787053976211	0.687428078102904	0.518382481884361	0.0783001800303966	0.117383503930733	0.725444436459895	0.460024440355658	0.138160061564403	0.110440399243051	0.351785801960497	0.806821871656869	0.990484018464192	0.343590802986898	0.669189971686982	0.177449443394123	0.346092213694680	0.412814980681724	0.732294632768311	0.977472279683336	0.513266931133416	0.848729400950885	0.512837220069260	0.770990999838697	0.505402891824645	0.408856237273675	0.614975915572012	0.771689578953080	0.198943168284579	0.140070317292555	0.886856928759240	0.192299213180904	0.0635594795022906
0.0504908065805392	0.552749977157878	0.656072812982167	0.550517234192916	0.914931049880162	0.899560626519915	0.727051435109446	0.630466492229173	0.536733364435246	0.205286401158843	0.519676542286271	0.560571564703108	0.787344811687087	0.311642444021902	0.197106173161442	0.444263014242592	0.380325218901473	0.137847988902198	0.825204006917619	0.910056791365092	0.101982823880086	0.0390282572141647	0.692635726028811	0.839938800939854	0.165566996155234	0.944362730844395	0.313838930333861	0.463147862243789	0.377457513408117	0.849806089401089	0.233792145837243	0.616389725819291	0.406093782881332	0.770394985045977	0.801751359906496	0.850983644827694	0.736863896547644	0.847884009922742	0.274796908835772	0.389927352810199	0.107420508688971	0.692369883332572	0.627239990972754	0.957398732968765	0.489930905301871	0.943826661671762	0.622897604190201	0.296373604719428	0.227514979051989	0.658359256194636
0.269008676601548	0.226951583224871	0.772773470449261	0.953658790444036	0.0878906098390240	0.556463120009288	0.455589002246330	0.443160429613421	0.203131848167688	0.144557984601076	0.760407162047001	0.855374639677435	0.228527816046374	0.0534428133410496	0.656684609083192	0.573438801055510	0.0303424703625755	0.296248227237482	0.792001201220806	0.0245170220517981	0.962788257386644	0.0203020463670505	0.286323927308774	0.586421015045320	0.534832109785222	0.316182143425265	0.897154726166366	0.635106204593269	0.169693647275789	0.264173496594146	0.758807347184788	0.887679697697447	0.253400485973736	0.174999783498603	0.826908603260449	0.400780531891711	0.606080058755742	0.842921221629074	0.144460885948599	0.270738180882287	0.310623706296322	0.135417876092240	0.536208929129542	0.830956720148964	0.506680020326232	0.0965140868235419	0.886250853309694	0.434288847316067	0.456639264910185	0.768530473752517
0.204961374268798	0.164545030535858	0.380655663643009	0.478163087204776	0.870570252326153	0.933591182397985	0.676097272652456	0.0266386643657077	0.291642222095693	0.262002997211450	0.571790484714302	0.283620847238017	0.755896245541783	0.636891618941068	0.440462604402593	0.139746693250202	0.563919226161541	0.839943167530346	0.609974324949714	0.934055622575647	0.274231208416334	0.900395355518359	0.590274339917991	0.867537121343982	0.607050568788778	0.104926546955130	0.569113609573076	0.478386633545520	0.352206750809592	0.109557790545490	0.878701234938163	0.0704168814500940	0.793011342085296	0.458419663111557	0.0704987639975275	0.470955887896016	0.322238817952972	0.477385732926049	0.738621963429207	0.926301618505790	0.677134573706007	0.199370970661054	0.422995103938420	0.734647904538602	0.370339242928454	0.205649474166911	0.149935122645815	0.757999587947768	0.0979773232362623	0.0334739446744475
0.503291653610670	0.588328684015458	0.323192066395101	0.578463364766426	0.493256989492574	0.787522808071037	0.912044617325351	0.222619688471505	0.914469955815775	0.768746921624744	0.667272567432501	0.763314493188358	0.654022833435272	0.0750391845560190	0.986166833246910	0.985915174777813	0.832923878095017	0.904915145088188	0.111456828511873	0.794945061298588	0.416335571182035	0.286700240022728	0.316640630887887	0.543232544846816	0.374953708412548	0.0470617003873308	0.234032953070211	0.458695018540127	0.419018353379299	0.388507885767581	0.278324287689768	0.650904913941550	0.403757936045595	0.232711682425443	0.0708600638033572	0.149554382125257	0.289825775491468	0.564251103178226	0.959827842633581	0.818513016914648	0.171480655144128	0.169853012679780	0.928888057725266	0.297674090890230	0.232460430300405	0.995029476803237	0.947721856835751	0.249490433243228	0.771891563869505	0.226195595261692
0.559404902076801	0.506224053234610	0.0158822303485123	0.0792586160282498	0.544681899117002	0.442573844762472	0.0347551683026113	0.841355436772953	0.0277178647120087	0.703243241165556	0.674746207866005	0.954324226360002	0.0586911253246627	0.683562290791816	0.530802255226010	0.570834215043765	0.915944700466553	0.493176361760909	0.477212605542188	0.387034047545582	0.192537991286109	0.280992519630769	0.900562824212814	0.415334158748248	0.376898037641069	0.212189793110292	0.309339859477041	0.496160390458280	0.448589427685909	0.236443877432644	0.784814843211268	0.677430712128497	0.0557313414805376	0.323523255803281	0.766397814958962	0.734473526807194	0.506619694690919	0.0154736117942442	0.626050346895416	0.854730594202112	0.375308102597252	0.874366824132597	0.319815001440608	0.174399526869694	0.937230584682478	0.317921986135129	0.821678357202282	0.886113090049430	0.528562292724649	0.764158539417823
0.693175370617959	0.914308037496698	0.222304740631821	0.227688353378112	0.639934465755642	0.996328856877839	0.213155259903883	0.344178485861149	0.525034522748020	0.255851579842651	0.352065217586831	0.624311418341484	0.579656412868199	0.908785915721446	0.0407957282010993	0.122461340101411	0.790489271679013	0.921586953943153	0.507229890940114	0.119338776623552	0.250125997666228	0.298382126455709	0.102964945263864	0.302234468409724	0.535792213036057	0.314211176373203	0.226867461437441	0.643925192463685	0.833436172702278	0.662048693699217	0.253704338524126	0.514628316327803	0.301016370236438	0.324874946168748	0.460314217163702	0.0735479354476675	0.230660626673455	0.886108175789949	0.372807762909553	0.959347186861438	0.0265262432259963	0.943177778420563	0.539123731388397	0.756583050346038	0.501889172197361	0.267257517873970	0.130606874815185	0.235753377622049	0.186476906741249	0.636188020492772
0.880161250907971	0.955949633688806	0.272454503388040	0.854503638715365	0.440780423171762	0.0686139696722021	0.925435568722212	0.692203853229610	0.479840674560333	0.693288311057875	0.438705242219818	0.950368775148858	0.908556965667970	0.891960639784298	0.110823434640783	0.401992589073187	0.744685528482575	0.167611831006124	0.784272081245529	0.131679053511715	0.522367575042923	0.778867094295517	0.684395033417046	0.313333527498129	0.668653331017287	0.736890679608051	0.644567611412588	0.321108382470813	0.891335783915865	0.679901568374028	0.998216703138098	0.846855797591440	0.311742209528085	0.703333720045521	0.366392735937487	0.580626296477312	0.403170337176383	0.559254271149601	0.885813318160535	0.459224219651079	0.0918211071122370	0.896313055201454	0.852153519439841	0.665710907419346	0.802438937300899	0.993965677064164	0.398660947588562	0.179804186796914	0.536352406378452	0.613045535872772
0.499243926691656	0.862202976352520	0.00203254255732066	0.830006975000199	0.336036463909326	0.0989313396067554	0.528273106430644	0.565454492160613	0.612652169195384	0.592591703768548	0.402220139106646	0.581332377215402	0.0297629668192069	0.568521135183148	0.665597683072795	0.331409777567658	0.789204147717645	0.641002203214933	0.253758343752141	0.702516594886558	0.309531412328984	0.797421820454787	0.0265440931961116	0.0697166650052830	0.780391915314241	0.128128397625470	0.713081306460489	0.978946181023985	0.886544769047011	0.846311962544217	0.146336555479177	0.532997828516569	0.903055400135716	0.990117099903685	0.715756563700086	0.227523638365094	0.856013341586657	0.312824073464390	0.994209669420730	0.927179715051468	0.560751132769485	0.637830635001324	0.461212595791382	0.728183554617643	0.698789520174133	0.356255996435680	0.868813568300399	0.466762262552363	0.933258780290338	0.642657516224070
0.580787149046416	0.882001224200401	0.152723817237353	0.0814482849643273	0.229826110805540	0.561978595353622	0.702578007169199	0.234129052220703	0.672782135880249	0.745774897512669	0.280095909293725	0.997251260105029	0.992817281192250	0.628996906311392	0.348408344534390	0.988553098376224	0.294920926886549	0.689007372714377	0.314563298092540	0.475568894379031	0.585093125723580	0.155910138427036	0.611830528537962	0.416859023289823	0.914557614777647	0.996648062330632	0.535648103223264	0.625596095641964	0.500267633499776	0.472864344801285	0.576016648794127	0.571681833322440	0.615773627279000	0.319454860334186	0.640053315086435	0.488535617556587	0.119426741286269	0.00216237375286921	0.00836326518382169	0.464901623590233	0.627253228854770	0.478679885298927	0.603064316956746	0.833199409012513	0.0398880381536901	0.732688089450042	0.681989524529195	0.299843061286341	0.519989537450343	0.128753536687777
0.0331129917414058	0.524955184241564	0.223433468776092	0.255782169926692	0.460836489065571	0.685047865158066	0.245716937027732	0.0940194334133557	0.643707864815610	0.509879264788278	0.361293381333895	0.974282734879280	0.862654632553433	0.0933349215158024	0.238053304453214	0.325035357961623	0.710543490591776	0.422542930119806	0.308014508179042	0.382783509700743	0.834533938123146	0.701504995762075	0.0573903388853283	0.791802666190220	0.671270604169598	0.189923079507175	0.783728362196416	0.340341674437035	0.350629934424559	0.307640043252775	0.700434641552311	0.461754256443965	0.567183372116566	0.699775436453214	0.886909993897691	0.150808062145422	0.781901188786893	0.295954837010727	0.953883552644835	0.310074593728758	0.979594590249755	0.00740449623297368	0.278937001243369	0.748382401257263	0.888248317266833	0.543757121091404	0.234876228318588	0.160070161550846	0.0281812096477261	0.0283975003659297
0.647262379676959	0.881503775123299	0.192550386509933	0.558642432134254	0.611942612908685	0.426913054078947	0.853871879819921	0.00366384897769745	0.366477410185121	0.944805272119792	0.812429110155966	0.104803782227587	0.0702166127445136	0.174920500856023	0.740956931838392	0.318709212810295	0.507700743895015	0.0310343143238946	0.572064370733045	0.787577818252256	0.715541555379108	0.465658877886775	0.258159478593262	0.315411378710616	0.789250082239771	0.203731573889893	0.887530284436996	0.857753342354842	0.518773448739448	0.676609151505148	0.921642448902908	0.235266779251139	0.0776423805418949	0.860454577679201	0.707654740709738	0.938653251507141	0.226346358131540	0.409890072284435	0.424335042065258	0.0880496087980536	0.910210693286362	0.665603911030231	0.935150318160676	0.344668235190142	0.237674835334359	0.839656152249463	0.0946824474347395	0.664328640646766	0.734020041153778	0.232372875761018
0.511263819290136	0.842323408057086	0.557234369162433	0.678627293518336	0.0715891696092148	0.599091779121388	0.316518645717753	0.370394221413819	0.986695966236254	0.336759821805961	0.458414788134270	0.530790519639636	0.277551268051679	0.618835229728318	0.931679887785377	0.444712080857043	0.825046282334437	0.151140918663690	0.813598468787525	0.00598437541287966	0.279893094512090	0.821280620431132	0.100024870724559	0.563471265140290	0.373993268587811	0.809737899284695	0.887946268196068	0.728250673472131	0.129176896397441	0.499314076775445	0.810047517145326	0.203600958056731	0.231406319374246	0.0761065093182991	0.127045346697471	0.0205513487082051	0.288014858517842	0.328857855981474	0.0913439389896554	0.126467291211157	0.467389173061906	0.594019653980779	0.916292899886745	0.662492501983377	0.970691805582821	0.318978492328505	0.749920290343170	0.148991888095895	0.856181679602055	0.930044754182794
0.821096598055029	0.229049099465903	0.887949684581023	0.835165580209138	0.344477939177962	0.244478048918836	0.707418636102829	0.347751297947162	0.134424398302831	0.122748483865490	0.567436747366334	0.233595187064446	0.451067076045923	0.389413997503615	0.486820597557255	0.185185591904040	0.207003049263040	0.760842650420297	0.866304563747232	0.260171111581548	0.981399384820046	0.0397912009017936	0.792945487441062	0.128501868022714	0.526640822476543	0.431465199852472	0.0108198210651906	0.783982103191746	0.0808131259212247	0.723955697129579	0.451755525349455	0.991628350117302	0.881785980767145	0.767040244396591	0.0966744933850346	0.341494869937454	0.0949502058238292	0.995578132765348	0.987889493016551	0.424512329567069	0.115456090716544	0.627128659005740	0.268090913514833	0.965691977950213	0.884247540592422	0.327349991753686	0.387916940361921	0.932352587601341	0.217602437543794	0.876522474281141
0.263836866646687	0.173348067454730	0.0383547630802286	0.768936174072979	0.516140881313022	0.873244301759358	0.0994245548367047	0.462912274855442	0.547322570531690	0.718031641986232	0.709550103387886	0.585235909115320	0.289487405527029	0.582410863382232	0.262336133302583	0.169035545652919	0.884991393313770	0.322001959802615	0.300603534027979	0.0868711621340121	0.563048014797074	0.230194144994862	0.382337369080693	0.138168410023073	0.396812244508843	0.528831599663066	0.162764146566164	0.157307931217369	0.330484177157450	0.902838821631422	0.0792100683557352	0.153944359873374	0.119863708585201	0.703551952040107	0.0932324740157990	0.0140010167635997	0.352098906918598	0.140790779917236	0.614407048491080	0.148093628071415	0.236446035185085	0.799471499536428	0.876721566090582	0.0680439677586934	0.955896506681846	0.0629674502882934	0.432638589187543	0.588731386634682	0.230212887075603	0.172502096286599
0.659173126448644	0.921011263920201	0.112936901155778	0.684389350624674	0.482486991198070	0.526476386585725	0.140608005381665	0.357036571944425	0.480445543404529	0.441023251001046	0.869586394320250	0.839845474474525	0.671914940704318	0.689968789072359	0.325340505460231	0.764247612508299	0.986687824333330	0.224054534564412	0.117890116630040	0.877436285937028	0.585073119528120	0.0952459738509466	0.625574167727918	0.727399676405433	0.0558580166109614	0.936459252692007	0.952436633437550	0.854608925590647	0.935559364150569	0.757021074212193	0.323517641019200	0.887648348751492	0.141474287193368	0.892450925460600	0.902590560020492	0.382103100468797	0.529409165633304	0.568367574875606	0.788364882754021	0.415657701869191	0.592086802365069	0.211713540350099	0.0259403779183413	0.133962984961920	0.691850591726701	0.284432537765241	0.257769940553161	0.585011639061927	0.0279947626838635	0.437598873798822
0.603672150404049	0.681055415761975	0.359678575903382	0.953833048413560	0.903373033272122	0.879553689883938	0.905535160707620	0.108203073500933	0.682921827012129	0.717072161594819	0.0711413305393744	0.699260683395944	0.0923528004792139	0.904412147305144	0.485945499200156	0.479369993001067	0.257757608709047	0.466932445623817	0.836500619687240	0.639203305002807	0.218282885829197	0.0809519141912064	0.928596089221137	0.271118303294867	0.370984764370995	0.608051456116942	0.380784630158662	0.0750818682966702	0.541419314611186	0.950824106087481	0.280480822836839	0.979401719833628	0.622331548043658	0.870307552635439	0.0901782276662387	0.238050966105684	0.684071919711209	0.454726488550502	0.0107248438546657	0.768706044803069	0.319035140069433	0.690259741618468	0.522119263158601	0.472760665663480	0.450449275797252	0.796740599876024	0.733864325942219	0.0524528526663519	0.383912806674918	0.329120305056368
0.00430487759618381	0.955764560240721	0.993629498587397	0.485846638336850	0.192674404577848	0.364268961337511	0.378803890974458	0.538366234447595	0.466518783230251	0.989190117723394	0.400948954358133	0.896263697298371	0.979966008689745	0.929474242661222	0.478783220186603	0.771905961788449	0.520401596907525	0.336464873126257	0.138455722684496	0.830623964145207	0.0171444623524446	0.196519247013213	0.620590204504169	0.197483799012875	0.889542727495663	0.105888318816318	0.782135134131130	0.488288132320897	0.0543069210262206	0.396850268304538	0.604840494103010	0.605249647870282	0.877877239471348	0.162418169960758	0.738582024720958	0.808528644744065	0.910969567808934	0.881207078610216	0.633101267274235	0.544123899190030	0.515028575926056	0.115694294571828	0.546569960777185	0.623069347662339	0.875928791293139	0.804819774112661	0.192398382151338	0.524245958286185	0.421920756095902	0.657548522098932
0.292190574395048	0.571360406706241	0.0703080404272023	0.0110199277881187	0.121370613229145	0.148554990666773	0.0894574316606350	0.755876763004153	0.866538960062748	0.616586953432858	0.656550665652419	0.695145666103921	0.209819937409653	0.541145649736595	0.171071752183708	0.0918831201518678	0.0867908727715555	0.393855087745260	0.0144790017789028	0.316295134996541	0.356188862575443	0.491636383148372	0.416874208323829	0.0288665722239978	0.956889085822222	0.221250295319638	0.441075116136074	0.626346938689728	0.862280954376743	0.0829304901755430	0.311120419028569	0.637382228842895	0.665909635100411	0.642579534179337	0.264724359186118	0.552319596796652	0.252752242733077	0.143101814764676	0.0219965337334175	0.726922217323442	0.326066335476395	0.928397829467657	0.178146487319590	0.943907152217845	0.931967642787840	0.922036398546617	0.937094196068375	0.635687566116110	0.386861343963139	0.261950407077917
0.0281622614273357	0.915847250874716	0.141266742550784	0.369039850452630	0.662228448540401	0.142920214293053	0.143344357800436	0.251400067295167	0.935170412732612	0.431804943656866	0.207841094810207	0.0551487137065614	0.516493710145722	0.781848097791589	0.535395923430376	0.743896178298368	0.747923602233412	0.259801339551720	0.817967056493602	0.822036859422658	0.412569691452889	0.253033082043656	0.270643592461208	0.358349039686380	0.813926771635158	0.446662929314168	0.269025057397136	0.398198418465448	0.404128608190299	0.876314200126949	0.795173765330696	0.427649480334592	0.390982451420108	0.409023281411783	0.452845236000957	0.508783459180325	0.0360420894402372	0.652424345710141	0.875959039301884	0.755563357337113	0.324165243408299	0.578092218011518	0.794841871046103	0.972975881852492	0.996329703770001	0.315751909782188	0.136152315089679	0.747480729809453	0.729385565618669	0.245932504600422
0.723659670435731	0.186650101968973	0.317499964443372	0.761002992604199	0.739737206151990	0.651018566776404	0.411617007939965	0.293981085149127	0.408641505270484	0.275390499365040	0.468830765883325	0.859852581367758	0.288066414813769	0.725690223227917	0.123751986405259	0.525539132056523	0.668972609113985	0.467528752261155	0.403274263935580	0.447741386393552	0.550893274053386	0.780989530863899	0.000796551865142159	0.267116846596325	0.777381152280715	0.0725690013280653	0.819985361634496	0.955623136880320	0.325296595486130	0.122602681399629	0.896651397513302	0.722357309477585	0.414929519893565	0.158030262970299	0.932589141324089	0.462706028228762	0.263654992907009	0.751180602121339	0.203995961234460	0.704706316991728	0.210386538805939	0.692895179838181	0.564893258908809	0.824492878568432	0.553533726862916	0.247811913729937	0.189326815575969	0.168002042744204	0.701462728262677	0.542202872959528
0.676841116169546	0.744606755815482	0.994058644592383	0.942371403023273	0.967302063716858	0.341504934713052	0.461216990616332	0.383947342708424	0.181083049819072	0.711265050806862	0.216938844432809	0.199884137551919	0.481395022219951	0.308785333622024	0.730622587981161	0.478874719315987	0.250935222731376	0.681277187091120	0.220597778566134	0.0470483860938694	0.341442778903863	0.000518976657265635	0.578274437016572	0.934784980578665	0.708142963045606	0.258534728545762	0.0886099656396232	0.611624861698198	0.523434940134692	0.756046461841859	0.794285540224977	0.891187171680178	0.567526236552717	0.613979556095955	0.660037356071746	0.534506919516208	0.518102314195029	0.789879328522686	0.665881601248687	0.112090921097582	0.785244454444985	0.984948239604314	0.703067813430286	0.281870974466579	0.126861086572737	0.913696686118697	0.0135850888633599	0.569884757982546	0.433201365475880	0.629181103005054
0.486498890641728	0.625926207501433	0.173576390199873	0.500917636645423	0.00922340079544315	0.889960165023001	0.107158837952514	0.660579913223636	0.789683095146665	0.355080780062946	0.543655600646150	0.138306866810995	0.552401962291116	0.546599726897138	0.139462666885479	0.764342407596338	0.605091298084441	0.964016672785732	0.908432936145882	0.380914938140768	0.633305895472678	0.519792298171171	0.547946306278121	0.799610036100753	0.0726919995232733	0.144331448913776	0.444092273818474	0.527307590882688	0.326063749062910	0.906500112876721	0.884912641598003	0.0746939400480461	0.190068855380740	0.566412321490457	0.383582032057893	0.927286655064648	0.655141708248968	0.361688784476031	0.419633222211820	0.899550573661306	0.369049777497550	0.582816047133465	0.848400671102225	0.661590708231959	0.713142895823432	0.0450486699217655	0.678117058241207	0.809071605103919	0.652474605615347	0.258949563398306
0.401227349823467	0.388545611797691	0.879046311468072	0.955642238751132	0.796204141054299	0.332899169276655	0.870866638278844	0.746312366434307	0.779381192415044	0.261984626471576	0.112448976310060	0.310283601968978	0.647422340062442	0.191656346344143	0.113625211676212	0.0890683325400473	0.00761232974172843	0.878928135498988	0.0259758857284784	0.527093794054032	0.917818075495303	0.197393636095468	0.948307518360471	0.627764222890278	0.346759458004109	0.782695481736462	0.953003518194368	0.249437918559861	0.675249486735600	0.460494423948021	0.424215474239293	0.650095923535532	0.695722856346912	0.170027049025718	0.457047348918150	0.468783656870894	0.834966827645467	0.985109216503926	0.493889285638073	0.209358836849167	0.287684484917975	0.538468367859875	0.249488939703925	0.601619164817303	0.270618835849252	0.0139617704135150	0.0902153404014138	0.00595680714718538	0.215674148787074	0.751575122438783
0.844229104782493	0.214473953391762	0.900111675013033	0.823772322448200	0.988834454542437	0.467482225409870	0.951675678447900	0.491434101523331	0.514727754517142	0.0530224607941671	0.994223696407729	0.449974188249778	0.172034209060605	0.410115442532730	0.0785797098132445	0.472205346072201	0.946565193450795	0.0468658453743125	0.0276719919304550	0.822380891307590	0.0376696203243047	0.709505719007546	0.824014017042894	0.693455643850362	0.497346911077972	0.749102029868980	0.809930891356858	0.426318456740788	0.582103233512410	0.271633364301076	0.199137829491045	0.870190227038072	0.278770827899195	0.274702539219435	0.586748955601215	0.960361468175742	0.322782057049883	0.490711267833443	0.155647980662899	0.370391159105216	0.468104766631119	0.235835050838563	0.130299553090750	0.494707754118052	0.838099131604439	0.646693636482171	0.406027243626678	0.563612896821732	0.408226037529265	0.0674138291552243
0.0193478625148207	0.636988342421335	0.157432937130468	0.921027274295143	0.869565529454647	0.556308353131084	0.814820323857042	0.785028594985948	0.777055325703264	0.880086773370680	0.124720017010412	0.646388811740365	0.300382043693762	0.765918422226899	0.535595891509240	0.0256958783876836	0.618302620311177	0.842470052221831	0.168675963769053	0.820692870109253	0.967499023985552	0.916326258344272	0.640629985639704	0.0940317825314290	0.920928433720007	0.205868101820757	0.968116728306092	0.904970090218945	0.203007914049831	0.0685401766864620	0.210243503035409	0.451701992617224	0.632620934318699	0.276785373754310	0.158978717731702	0.864235817789212	0.142662747592032	0.455199589972017	0.779537894599368	0.237368693771806	0.901690119096873	0.243517165972111	0.943535214734418	0.835255592574569	0.113955789525482	0.711177929625685	0.204605026910708	0.0940954958571532	0.356309547905922	0.842013998724918
0.535018578560217	0.0838570971838821	0.218327196447938	0.278450174770641	0.494418938849264	0.444351997578842	0.189404134670374	0.575891020984423	0.894211757229645	0.580214051673092	0.374726748777384	0.0342465283586033	0.219664486151086	0.767711869323910	0.882364545947534	0.776589889692538	0.924524556678882	0.690619222630456	0.730700124671143	0.0643488324034774	0.650319860349614	0.316181585665152	0.998779250857973	0.530043856580952	0.684080362759342	0.143024356470977	0.264930312345500	0.0958225274034652	0.506090032618767	0.439328659807709	0.598551378061697	0.398989570041766	0.0398341197205318	0.908456883314789	0.919558610217941	0.638393535082272	0.384189378616664	0.494220176882990	0.617679761144388	0.558689855022919	0.437554954281448	0.170438937427178	0.656628590177486	0.290882522573748	0.606161200341469	0.683042770705444	0.811300326412179	0.457986896972547	0.624359423170191	0.967016191799938
0.962362008418843	0.00874953886777963	0.218975376588631	0.378193389234801	0.744544053625728	0.834683840950152	0.487683493025783	0.886607441692690	0.905893788869120	0.102187612958822	0.203756891501235	0.433804713272363	0.432982603539990	0.913509245710559	0.871003963482372	0.571341434571920	0.980893060487566	0.0960762492769686	0.257343742514239	0.647661564387393	0.101570118371681	0.444626433874999	0.213290754981487	0.288926420227566	0.498698681393637	0.457889196619238	0.314558781900698	0.236151504944216	0.380805608835257	0.823958857591809	0.151674735048450	0.00794182095576723	0.0187828232293795	0.540965442011569	0.796193018753854	0.124545547996843	0.0700291772272916	0.646388129167906	0.866033393643587	0.716883336109248	0.541667124758013	0.841645559837600	0.639876384101099	0.201069489958725	0.672564905487591	0.710545391291616	0.872962163122745	0.874713921983935	0.806690570653287	0.996979415884918
0.234209484167975	0.333975602002229	0.298801154829373	0.460267710490151	0.735506648621496	0.791183826849063	0.985954352068502	0.188658132843446	0.949866409453770	0.717779951492939	0.0559264838169811	0.624344474680786	0.898199807736826	0.759392633282789	0.839795374075307	0.922022452766666	0.533228573067086	0.910156328304949	0.930558746632064	0.441823897182523	0.179321405871450	0.0726232126905719	0.438682173342983	0.149949917583828	0.415299161642399	0.786854506796404	0.978706054181853	0.220438238592481	0.892864009239491	0.297352070893731	0.724336298445534	0.995604240684016	0.958102633639217	0.960881078579142	0.148056301208245	0.216125597149835	0.388938208202456	0.208418856133206	0.386868891703879	0.475808834249662	0.544117702484172	0.378994698191251	0.487902303762913	0.670706059425004	0.587274789193456	0.644067128638559	0.477631808044636	0.806350648470637	0.226080293824157	0.948537195029142
0.949524288233121	0.643511796667246	0.696351667026424	0.571496059019553	0.997778657786257	0.249101675008246	0.0888761842553704	0.285401424914101	0.00998203766597794	0.162666513147086	0.209334579050422	0.294181903019986	0.578937534920294	0.260800067605808	0.272991329352698	0.322567216571814	0.980362765330250	0.254577375036457	0.353363179458065	0.572871733053798	0.363860789508258	0.232051217436923	0.390023473871768	0.812069188726926	0.430969083133603	0.523094437651578	0.793650134689203	0.673292728196739	0.598041228709738	0.196609375851201	0.443378329596425	0.496584191485912	0.0547884499645493	0.807229247395701	0.399637538763857	0.882908783667838	0.0795461704007139	0.0635677566408869	0.211333098693893	0.601334650485958	0.292392038803418	0.516707664191117	0.663765070102193	0.916006716637625	0.544820141132789	0.456289402944044	0.584054924235650	0.286927734348218	0.722155377727234	0.155369711023221
0.689508886048500	0.645082211353044	0.620008711928651	0.365659451890248	0.570834777633331	0.375632211751457	0.190580884160622	0.944591488714777	0.619353818610670	0.180806580836980	0.643147828765812	0.504950128875935	0.813564678794081	0.782133332367755	0.247805280658776	0.712323243618779	0.934207967359915	0.921376996584705	0.559733129060795	0.0243621072622779	0.486424296503117	0.919162820955473	0.636578794524005	0.238392512523495	0.328620967698022	0.812115123535334	0.0425244779718739	0.0308721815155255	0.538893514140221	0.628599068780162	0.641055505259983	0.596553338439080	0.957659608768036	0.830248334514989	0.0631818523753756	0.957871844189056	0.223871982343533	0.721108083447330	0.178059842526264	0.804836437938616	0.0130690462501954	0.843179164468313	0.771289803891076	0.0937049231224070	0.206342253490997	0.163462546218314	0.911114283860726	0.0116657944722695	0.802214716257882	0.523619930881770
0.0123583570659193	0.994155335656976	0.358005401682803	0.104170020915783	0.606293340225849	0.275764287571503	0.508226610884663	0.938301946376106	0.722967159924470	0.856826201290601	0.292535167784229	0.738062863636818	0.146768786435065	0.0386427632801302	0.0968498422047620	0.377375881767889	0.973670984721097	0.477664501111053	0.775559410684891	0.523597929670898	0.513111353037947	0.553318828558897	0.316132284807422	0.329069500694749	0.403552826720138	0.963360173766852	0.578797849258319	0.961325028698749	0.225911317770658	0.0184319194687462	0.760454004974393	0.709033022788117	0.0607462658798524	0.685818824849650	0.186020701429677	0.119849641245762	0.740745546686590	0.883580155917174	0.773071519231378	0.745837891831817	0.0189675679145811	0.593044489889846	0.843216937839395	0.974813700266452	0.180928683696211	0.797653641382485	0.277261256585235	0.0673661809096834	0.128033033987553	0.0637937793997808
0.229215322036759	0.771344159437220	0.492301734807999	0.137928826844523	0.489860020638631	0.906750529631746	0.171820007931424	0.525155376674177	0.977047097756146	0.949258333184779	0.406781998283098	0.628280640680059	0.402590699553967	0.942226594338179	0.811644108419849	0.698185801754641	0.483808066294832	0.542584251392774	0.0383343539736662	0.756296269852660	0.306945129493848	0.799685164753680	0.272566571661464	0.241681225189473	0.417879923009501	0.121858482376200	0.422670083097638	0.531321975886797	0.0974635726502693	0.704002234787540	0.550660800267171	0.680122533701959	0.222732146206641	0.688936283707176	0.854545453753422	0.0198576594477705	0.678416823989363	0.705395643042991	0.728765440656618	0.966469231020133	0.521564190153773	0.995420899541405	0.328532620528163	0.403023115961250	0.415537893424252	0.304220328878895	0.357885690829403	0.413749630615527	0.385955685746213	0.748247354088196
[truncated: 95 more columns]
