# Supplementary material for: A novel user-centric happiness model for personalized tour recommendations
Source: PeerJ Comput Sci. 2025 Apr 22;11:e2837. doi: 10.7717/peerj-cs.2837 (PMC12192884; doi:10.7717/peerj-cs.2837)
Supplement: Supplemental Information 3 [file peerj-cs-11-2837-s003.zip › HM/pr01_10/pr08/Connection_3.txt]

0.114903781379993	0.197936466334886	0.239084728515821	0.104814738721101	0.0748183407852286	0.339578773840505	0.0531596565883495	0.0701749170191413	0.344830395466189	0.243690828793035	0.104380204845597	0.286106869776534	0.432781580846769	0.125158631315777	0.319420567192909	0.126447842073143	0.147782857230598	0.267461710711105	0.222787016633147	0.176935776929961	0.423817493165309	0.0849975855976797	0.474654069978149	0.225514051043213	0.333064372758770	0.417364020894124	0.289794235860827	0.328248410759973	0.376107313378411	0.105881514113990	0.0220150646315324	0.201981485602157	0.322095470636355	0.410591452964303	0.408328840263983	0.271588371709244	0.365671545363605	0.0985369426984286	0.356467323786148	0.457726420900744	0.196977586231499	0.327230128954033	0.304958376156528	0.228883205434307	0.0488101372573185	0.166140464000905	0.217356319806690	0.210960326504017	0.234387623064408	0.00553554148229601
0.444757785018533	0.190550296794933	0.300938325800745	0.300622212283397	0.0809472846584209	0.0730283990257390	0.204245074803709	0.428293905303752	0.223835436807151	0.0306717492784873	0.440756884596440	0.251265951594693	0.125459682412741	0.419901101921022	0.308530698467922	0.359278706585312	0.474825138715659	0.319852103282471	0.106014855863047	0.258489440636262	0.485769729793997	0.365546731769640	0.0665125209092351	0.279930709795508	0.231967430121769	0.489094119009306	0.175880531929465	0.369068196307985	0.482957363339388	0.158456425373442	0.205240535569263	0.300971935943900	0.486457012070581	0.387705811155417	0.365137173963949	0.215204712881495	0.0798723916534625	0.369236353019553	0.0399776189049394	0.0882198827832277	0.311312226936880	0.346338356391505	0.331008703711193	0.438593073953286	0.410578914876819	0.213005318011110	0.120735424312048	0.227268155551965	0.298961893457768	0.403679128273156
0.0541228934499813	0.207256683233974	0.406809237429969	0.157482307719682	0.443433871523741	0.224963174436817	0.211663920349730	0.190850794138671	0.197570088081733	0.471332730892505	0.271683402623653	0.434885470274983	0.224754756926999	0.315339032720685	0.206497583859594	0.0661287440277819	0.216743087985840	0.233921614826350	0.314205559717467	0.118453853080064	0.226109623771741	0.469148326837458	0.204270672912806	0.215191608663254	0.404533176652990	0.356910618426654	0.487167032403487	0.325934133167201	0.00667512090436417	0.189710746258943	0.146343530864300	0.00317009066137752	0.185105481806834	0.238131909655970	0.0575961341770673	0.210965097480801	0.123084220637719	0.407739546430225	0.306000335210598	0.00262580587255234	0.299974439503030	0.00672653750224961	0.274225300611354	0.352841584063782	0.202267522554714	0.363211522031958	0.158411917927878	0.453025348735359	0.169136033923229	0.492729150642263
0.479676698989671	0.325864691887035	0.133768550940944	0.295642035033272	0.361622484263771	0.127330735260566	0.299891405777649	0.409050726375797	0.206553565016663	0.0270182650834924	0.0701749022567229	0.230889946172086	0.112371509492294	0.329560206591263	0.176385869012353	0.362928115220370	0.120232420562758	0.360201015574448	0.0804661431389992	0.00512545452207613	0.0766399832601178	0.160918315894368	0.262116247673348	0.347376771432227	0.406535023921088	0.186611978476565	0.214383300591803	0.453665654459752	0.131121576576022	0.119459384468303	0.369234804620684	0.304638521817792	0.0925234219213076	0.351527848530330	0.205774011309741	0.104454781202898	0.476119529680621	0.341578292731454	0.279496264244767	0.206666716776558	0.280365821426142	0.431835929964134	0.312217359424551	0.181694550118144	0.218445789454683	0.206958128415067	0.0624675070806387	0.222249650672260	0.366596760044875	0.0243332585509491
0.435963406601126	0.222276402479572	0.123227403397755	0.337213630372666	0.163965003024406	0.424148721929049	0.290129999015914	0.0632242257993251	0.349525936105716	0.307320584358179	0.363890447430465	0.252366235572378	0.472109964247700	0.213877859219354	0.153482946908017	0.295728579622949	0.292101818626179	0.169850345067888	0.355895010042287	0.336400705083831	0.378600566986214	0.209751629606939	0.132420244259350	0.458977727206547	0.190193854860056	0.249994592122186	0.324429082541408	0.222086636519607	0.338621723787050	0.463363219768838	0.0732206194755036	0.464939901975374	0.271996384751803	0.467470501616532	0.330148996180512	0.318296650276358	0.108217285515199	0.152214149866007	0.211727623097093	0.448340534801024	0.486530157205752	0.375682871157117	0.358696828332040	0.233519330176084	0.0813055570416396	0.00144581767276319	0.472691215744687	0.0903548133051481	0.276760474457084	0.224502727956505
0.356500828773104	0.146504035134996	0.147563623221745	0.388492071190810	0.338299636272700	0.218159754129539	0.348493502529062	0.124960065238166	0.127718007408788	0.0706793622389925	0.422384086661664	0.401336611117992	0.0246146099899754	0.307371447229684	0.198696852125498	0.412949024976884	0.213777686494759	0.152789802720744	0.477372526008597	0.313309128938128	0.0613936703519614	0.0518191095506230	0.240024267487961	0.251967775590776	0.0231201238713028	0.276331876500140	0.435838884861649	0.305293276994355	0.319931883493383	0.222893974445919	0.293645288731125	0.0468737686221314	0.477014947424595	0.183897539197099	0.373730031179562	0.338914305719390	0.237002971379741	0.416940938811543	0.116496799228595	0.234645024585773	0.250990590835321	0.266551053968333	0.0260497345791281	0.179829321096661	0.190323798195489	0.318144807262510	0.0274163629795612	0.120957919015353	0.264177581490070	0.380246493496428
0.304551175811852	0.314931470880239	0.357699773138846	0.437995321758622	0.0861108437961731	0.0202562519947684	0.458268895578591	0.196925134623591	0.395598009215027	0.288904438752703	0.286425681565386	0.447940038928697	0.374607555376228	0.0108404121595254	0.417708847752771	0.175083443686805	0.294568643502832	0.152999456082590	0.0357946386111880	0.0232218659207962	0.324028895745018	0.343277793593122	0.0362158763453029	0.142125115619068	0.320281970336009	0.357059708687007	0.313729470496292	0.292193279773274	0.371938396675777	0.0891575885332330	0.343324782644008	0.144798093149961	0.0549916145249488	0.0541467445333052	0.451426606100907	0.486701852274605	0.383069335764147	0.257473588133994	0.0642801931075021	0.459255655699043	0.164635228165516	0.0536311382072273	0.220943141417658	0.0234864522134193	0.415211460893000	0.462169777550256	0.230090247307850	0.373717084764596	0.140087880815502	0.455230348633142
0.196660596305324	0.255381626289161	0.341246964390117	0.256001726455338	0.257728159660258	0.474247842912235	0.270165752557413	0.292579044738525	0.288710748312804	0.458546070563047	0.0130470474835859	0.216255416346223	0.133189546182070	0.492396198630474	0.218785068786464	0.334002135492181	0.439668446514290	0.417582008194729	0.103625644611295	0.320008698687283	0.107333783861603	0.0805389254152462	0.277533021750013	0.0958801325321445	0.371552600474341	0.363703964776630	0.112334751248041	0.0404037158339573	0.357920641478452	0.231949636364214	0.0900360103565735	0.240646932241237	0.266535756532882	0.361210694552067	0.186094594763275	0.348792682128966	0.192117246397371	0.262876575506816	0.421466954299232	0.232659290651421	0.201401157978394	0.0218385710571239	0.161148897128862	0.411824540817187	0.457748846242245	0.257029359461619	0.476560882208983	0.0694586102344239	0.354266941915412	0.132568575340782
0.00691265079248843	0.427511705239614	0.327721742371800	0.0728666056578599	0.0586212671202289	0.392681344652300	0.466659654317512	0.231073304047112	0.0680813793048760	0.138605114164095	0.373941734511828	0.00425165316012771	0.157004087419940	0.325930161991317	0.292960992322830	0.270736496965050	0.385751819729203	0.0324393818599287	0.441067329570194	0.0389736885080982	0.138742054678905	0.154832336659054	0.402666988823689	0.0846065567498249	0.0794314101901908	0.369214983990053	0.436057525940767	0.0796040510952946	0.419417216394635	0.198271239128949	0.145752480502921	0.0362184775956662	0.292731702080521	0.00282747023752455	0.0266510699638600	0.187894908585972	0.282679975158447	0.166823277372096	0.143347347084280	0.499633554040672	0.118084596871651	0.249652483660962	0.243888674357342	0.0982487242223931	0.417522805728670	0.144552909506503	0.0546905271498547	0.0326923701624127	0.260810378607966	0.166683995953515
0.386667829366767	0.103104134639718	0.310837572931426	0.326381746243863	0.0559111483133470	0.208512239139730	0.203821755095584	0.477193869930250	0.203893033832358	0.247388723693006	0.490878690286836	0.297126925371272	0.392895938114985	0.361511559514230	0.307129257913465	0.283523702907076	0.0904388986662817	0.328214937459248	0.111447148622369	0.415427274295459	0.308019807618642	0.426239463696246	0.445152723209000	0.437099500635283	0.408891304048309	0.399906027272425	0.275644523838370	0.326048910240371	0.451954545146825	0.264787458224029	0.491316440396663	0.204142694292778	0.479391515090160	0.400002067014582	0.156354924151768	0.254033635979930	0.0529190396391642	0.0215952955552636	0.215921613066553	0.327558406399482	0.417184350669590	0.237633748785674	0.364445328532956	0.262734362675410	0.475681266187936	0.183546931691094	0.346250062544920	0.195093365144772	0.132781863931837	0.389604561881175
0.459227837432126	0.380400886143171	0.497653513360251	0.0693637158905167	0.268103047783234	0.495580105645789	0.0729172531575815	0.419532281784789	0.416849519394586	0.281911855008801	0.373353299329558	0.153240617713078	0.381003717613292	0.188919489724543	0.0724554071841435	0.468933824590488	0.242713828216703	0.426737589881121	0.343200110807169	0.265046613722745	0.481384830672521	0.371548627083655	0.465474554631017	0.388587989223129	0.0379572394638527	0.0788415877870421	0.467439640484493	0.484203123822950	0.350556655240448	0.388281464867689	0.336104149203217	0.0247846401056671	0.412704150034645	0.363027911616248	0.336552733425486	0.187893616195955	0.346928586025689	0.183611620808548	0.335646710528427	0.118744303749451	0.0935140544317403	0.311719345071146	0.297285822336962	0.418111707491611	0.412467685087906	0.433284589703567	0.00162939128827505	0.123786222468506	0.357366566759177	0.198485515924143
0.0668496633599062	0.0187481148308444	0.465101969130827	0.0142944879734496	0.329083957202667	0.226113612111072	0.247699433066870	0.355796585891836	0.255933199602494	0.372999422928510	0.154604223238945	0.311929083014690	0.145623533585987	0.401319297848014	0.349088784350696	0.0994261155260133	0.0808785184535790	0.436177070839646	0.135132752062165	0.208803526993810	0.282425139701278	0.158703980868027	0.371865082116370	0.187198795125852	0.169516670946323	0.364942000443058	0.00618493668822895	0.0104425698134912	0.00355461027416770	0.338805165670665	0.431974639503120	0.00520743161182669	0.235662431610855	0.334211739020477	0.353766395741711	0.0861909536129892	0.455595928040809	0.0828212963361609	0.161612461640976	0.157901258392457	0.327388922542965	0.273125805992942	0.0240840809008550	0.00761307442191450	0.320417556445632	0.435219777835802	0.490187315662957	0.357225132354742	0.0261850164277110	0.120391419521085
0.0109323359915702	0.0135045472435067	0.252555187828313	0.104251610578208	0.216874858722712	0.255287184376977	0.342573514838598	0.239350168640486	0.159488160208973	0.359914664004689	0.0370120832639987	0.452248033856124	0.0894277681168923	0.0221972789962179	0.366806466568708	0.418678514885260	0.0981594720263466	0.182529282930065	0.306649154112663	0.481267383539910	0.318274497483280	0.369592161485200	0.329529108412325	0.467265604291826	0.232935183234594	0.308467100996929	0.497668711488675	0.0141904761314784	0.198263031800101	0.383294840970699	0.168920289010032	0.215735775343851	0.356166405570904	0.0763924067010857	0.0166481190804413	0.199667837888215	0.104698718861283	0.131267404959977	0.421827073732062	0.446489611948206	0.467864496764020	0.435932276790552	0.0928033674751702	0.453624616925468	0.0228093006541827	0.445587882782951	0.0776426990999718	0.355662448075766	0.426045010406555	0.283999367509034
0.288544479346359	0.239978904769292	0.0975799861715883	0.0658438852510350	0.261293116456814	0.0130115000453397	0.124774851141031	0.236964991976241	0.378829885723138	0.0314209019446826	0.135357896260581	0.360997706809537	0.0457277408228284	0.419421835776553	0.181222324691411	0.482168738252449	0.102923283316328	0.112257909550501	0.203812178942123	0.442351332147897	0.0132037078576975	0.472866807222688	0.0929049355782681	0.221838829281251	0.120846208154069	0.237356192065723	0.275581891270506	0.267318131335376	0.466360075127235	0.269850384020942	0.287486701387670	0.477403294394519	0.309437268991322	0.447385768564157	0.0408185683209306	0.461144933349226	0.484567143563211	0.351461280408368	0.411950104659514	0.460404854075375	0.264777043698435	0.0154374225921743	0.241416585684691	0.380352361663322	0.0860446303363505	0.127890014663565	0.402864043857363	0.415098213098335	0.422924111366373	0.461881621403615
0.216658759417656	0.287736514069869	0.0162721340117946	0.494812554850895	0.0908693460563661	0.209035545075465	0.116424719744445	0.294094086951915	0.320076422310849	0.363159853041828	0.0534716729006526	0.320646265076482	0.372582230808189	0.229508497390750	0.267428501538719	0.0331221511703833	0.0627025607946053	0.0975673693401967	0.0467941173594182	0.173616073965059	0.335901374684527	0.329368802874586	0.403915388887604	0.159144107091499	0.0454660851456855	0.0660929062380442	0.0490391915335368	0.0930680239224481	0.469805269134682	0.255074271357783	0.131282724927368	0.0167593526651338	0.253355011800229	0.114573504639402	0.138668523880739	0.184773814660597	0.0451326984248517	0.482440439545474	0.435020684115446	0.488953849440443	0.281456192107021	0.456649132525445	0.299146605292432	0.328607769644569	0.394535869941073	0.318050180952801	0.469244528576999	0.440906199221680	0.307213195021367	0.0255142414949549
0.397068125052561	0.0374904095731075	0.490388031472246	0.0976914835512601	0.00359673474830191	0.129098808169246	0.208080595830667	0.489989929459115	0.279340938799206	0.163682379786410	0.350526049900474	0.175814894639592	0.236760830114944	0.304985812630094	0.336224449081926	0.271296190729567	0.142380627344986	0.313896886503678	0.470882870595269	0.498471165317617	0.0121067219238619	0.175978181322141	0.390857800800811	0.442990803230770	0.319202827054677	0.403145345661633	0.0137428337971644	0.159146216094152	0.467418487081158	0.378549122563491	0.234392550545977	0.113625427594584	0.484599054395326	0.0201628127209931	0.267708785779435	0.344492538683898	0.0533864946390509	0.134051603154351	0.0899482680658998	0.319613993819866	0.0993295695513952	0.107331570034575	0.407191375957447	0.281721267331973	0.319714058102443	0.0846064304863167	0.215406738764575	0.393657922737941	0.466839738663310	0.469985597217996
0.222273937036611	0.320660612679681	0.0736370743967082	0.134819513505771	0.323112738696787	0.345182815820949	0.287793071419643	0.0113042287354860	0.393046816790453	0.0912604959360291	0.131557330292709	0.185625290202033	0.333627317484751	0.473430703591594	0.454724451577257	0.428713217258509	0.407903247419514	0.400135625450707	0.343884165348954	0.240150933938826	0.350918219933053	0.443007834195998	0.225171833945853	0.406592162054604	0.161565885685913	0.181638431271230	0.0562098874595943	0.366671330968987	0.193965486447175	0.324620024292660	0.0968209217769863	0.201747718675179	0.0378740513956829	0.0603207967718261	0.0108996568816186	0.399840557705006	0.0389168796225617	0.0248329572159171	0.255246831794920	0.0151651651807102	0.0558787292629268	0.429494417309549	0.377676422122032	0.176908288546997	0.123713449478993	0.364207110874691	0.371956614089285	0.489658264751386	0.438531560213156	0.173279205386250
0.351769001291028	0.179364159535349	0.470939290826046	0.0729794859962155	0.192509542524025	0.466404594923631	0.328434716530947	0.179902495232935	0.373859081080458	0.236751843439764	0.0237928698836028	0.179097035252911	0.385806330049724	0.167516129461590	0.267959482135650	0.369486118456028	0.290580993936057	0.454901572498307	0.331983067763723	0.0516006454353949	0.218595153782811	0.344794025160436	0.246840372742293	0.418801628055880	0.0771155750491123	0.376369128359588	0.226671827172540	0.188242777837922	0.0444235917007842	0.464178862142700	0.206154308821941	0.283624342433840	0.403828158126237	0.343419483338902	0.0520331494259226	0.0223499996982149	0.271412426549605	0.0840567011341137	0.450912490372816	0.0403179444951639	0.325959351195834	0.214891455637018	0.378085431057793	0.0906962728082851	0.148215268416750	0.269774381486992	0.497657010738572	0.0817026806540151	0.195101079056409	0.243728475385029
0.429291778543051	0.316451583407969	0.484631323456170	0.395547438726808	0.230183331676181	0.219585358451400	0.356985927905852	0.181657687008725	0.343782253144089	0.167397487401982	0.402502007762452	0.210710442050332	0.159487100984958	0.287473507784803	0.399950560665600	0.188221886910116	0.370500938754592	0.385618269386513	0.462623837699682	0.415058993450319	0.112273748008774	0.205664731187164	0.227912737407750	0.127618871638126	0.452151964572963	0.120153481785012	0.156979776673793	0.125948867661623	0.384703828981858	0.379940774429247	0.315698283813684	0.0932876422365719	0.106962863327591	0.0972890859507189	0.0255063303998212	0.469165477261945	0.426363399328087	0.104912659345512	0.257537486094144	0.0772405561854109	0.0988427373850563	0.236873234010605	0.103550656461607	0.0767239824409382	0.187815556403207	0.228265326030727	0.00308745488469175	0.00643028869231926	0.216101238472029	0.431480037298354
0.402611855625590	0.323634588793559	0.432957148758801	0.205602791185526	0.0114578959526661	0.358671133358588	0.460252176620113	0.306656106754854	0.0558584933826742	0.459416106194361	0.399990222520749	0.248776200370939	0.228098752804200	0.411652237541141	0.208263835416612	0.425116024120845	0.254593725203734	0.0606263337669865	0.365937540378975	0.105859093897356	0.135315074357214	0.0929196424212061	0.0413684780311124	0.433123021188691	0.396633538612089	0.340288944634108	0.0315102871787333	0.464117221218381	0.187990765197161	0.372494734153148	0.286528305447259	0.241318210097702	0.113397750009941	0.447640123022917	0.180895945668592	0.0249719599823668	0.156131625976427	0.296711787763755	0.399594693733369	0.306281806925597	0.125267534279148	0.165134160788360	0.249776434865489	0.227857844534965	0.114967964168284	0.118059177631853	0.323644295869681	0.0552153752950093	0.465041324995973	0.267560373103253
0.00465029679177487	0.239208609396400	0.0892679106350354	0.304467834763031	0.253932875550249	0.189281923542103	0.491260505134954	0.434641710607783	0.364612403082747	0.195473087236168	0.331278531339920	0.121222072728439	0.191223277895348	0.0950900662575142	0.200072777380585	0.250210395580338	0.249506685418030	0.490810026883455	0.406519754665158	0.365129755431242	0.408881689355096	0.339285760702121	0.174494171402604	0.163690871985861	0.246414546162324	0.150158966531587	0.433778277685069	0.395536425345680	0.350089568074164	0.0667906241373937	0.0237822554317187	0.193368581602969	0.209012662063327	0.476494710826086	0.0517572009403245	0.307293530903920	0.401936201506312	0.342728609390464	0.0981517628111837	0.186561410968543	0.385345116648905	0.0618510325424838	0.368768965627365	0.0943927535947680	0.259895324742833	0.225351963330071	0.495002906108659	0.322702371924158	0.0544527015829737	0.278795733751341
0.0628262166540923	0.479090289229581	0.221612949891692	0.117941783907564	0.174248849078717	0.122099733923528	0.227027119935771	0.0577744502538619	0.378534281751890	0.345649893211279	0.368064911818126	0.0930628480343784	0.135827271135699	0.0232086688282014	0.222006499090939	0.0362199116515075	0.363643012813904	0.372034024835972	0.139304143857807	0.258266177767222	0.00641396911898823	0.0388196358259831	0.215996566977752	0.282989749753242	0.285872154976473	0.305450649530941	0.138251964725744	0.132400626615078	0.158192445610449	0.265038686686930	0.476605358531403	0.289639835975037	0.118498788605174	0.426550662978551	0.356484525989308	0.0434582639701595	0.0370728783217262	0.0332987468816298	0.00447007798736437	0.196635583730542	0.131836164616709	0.0194716938512464	0.128736299591354	0.397461948806502	0.174607867069251	0.332637430831322	0.277856240783855	0.0763704779971696	0.267776483681697	0.145784742289651
0.481831555464926	0.104426400841568	0.0361684325951551	0.155159747840211	0.100721723021862	0.187013717410344	0.339182297960319	0.145649594643894	0.362436321892319	0.197800481671106	0.432005655702933	0.340449196455066	0.407834954963832	0.352156020642974	0.225698408899087	0.122575655983174	0.165972493754240	0.297892696257101	0.356345926929974	0.366946839642885	0.368761111846982	0.0514508443511129	0.426247811912015	0.0578566982272399	0.0390486497188849	0.497653553760632	0.402901864388763	0.189820785531929	0.342416019399819	0.405826538322275	0.324954348257148	0.241615873563610	0.194840299239970	0.261778927749521	0.344008503144667	0.0254015120424164	0.0666833327657797	0.283392835462325	0.454091399646308	0.246671381600148	0.0478051842778176	0.203354496459774	0.0636722148245833	0.237734593950232	0.313840131378610	0.0824089495765562	0.454680921337493	0.0862667209277433	0.215807663760947	0.455772431944311
0.131093119287553	0.494178459137439	0.330253849478892	0.0278008521862575	0.223158980212651	0.313751455717730	0.269695425563441	0.495072429981847	0.255696077110565	0.188160669401016	0.119747285378142	0.448234596813509	0.394642071495717	0.165103625817784	0.396230476278133	0.0881404073806447	0.0107837837311317	0.0139613455174097	0.321363362490159	0.213414090344506	0.390635561272630	0.467684043230933	0.443999364191562	0.107857136433805	0.422248520896482	0.263344554850630	0.489729869360168	0.468395383829442	0.189171206693144	0.494498671617220	0.0336846065580804	0.415355805207601	0.119903280329828	0.0752417404156693	0.356949505763635	0.382549705087158	0.0758629745970788	0.0862814958692749	0.385371342134244	0.320973061614404	0.169968147434041	0.0356650148902420	0.268821111931843	0.410520251008832	0.406841929789286	0.0610919906380781	0.241007260644656	0.0856444948283708	0.256331952268551	0.0199778018683457
0.252107223495357	0.0147897033960969	0.414856687299747	0.237469181291583	0.188863396458749	0.357421794528863	0.307920491321935	0.127007205289577	0.0688499238410173	0.276942024543183	0.140669139321385	0.231698389536365	0.426072282605640	0.0411596608869764	0.164443848213133	0.380197611494208	0.155179424585483	0.105483434216890	0.393411261254951	0.0259629808516433	0.227947503212192	0.408146477036641	0.286478415446780	0.111020302194212	0.109939248465995	0.414848348562131	0.140094223168606	0.107622217966320	0.00900299998330856	0.426772309842139	0.146860640496014	0.333524075683874	0.472496884668574	0.416999564882017	0.0584208973427638	0.0194037891781350	0.406247992765187	0.000281126644144980	0.202107258725872	0.214739342926876	0.0301926701448837	0.0532357846750038	0.191875872441020	0.140611582108769	0.184888613357643	0.0785571634764380	0.135404444180901	0.0282887391686165	0.147198836071704	0.271434775166935
0.280844036673192	0.0589100287241968	0.181388124661820	0.132495311136270	0.193908752731371	0.122597774920894	0.355787572983316	0.214690288684740	0.0388873947592776	0.232003370638829	0.486049101137533	0.490067378892529	0.218400287919292	0.332718174218068	0.273254211595143	0.471621555974344	0.454496499382106	0.383091584706356	0.00232017296060283	0.286737690333742	0.409834949310492	0.278456439889445	0.142878406345622	0.282072832048857	0.403125999032236	0.218082221065244	0.181617680636519	0.0341657451492404	0.0585971274772534	0.497490366798865	0.453328083805266	0.0430705196483804	0.118587059663803	0.0330279725591406	0.0968539642337563	0.193927399212179	0.392820941981684	0.142843737079520	0.122655002717514	0.269482882447473	0.0986597848880083	0.211327207176054	0.200453074252579	0.436527299200002	0.431115848162171	0.107255240360625	0.353584442423935	0.436845220907608	0.146540850691433	0.392553029164492
0.442210737807276	0.468453921331720	0.255809781530233	0.141403092825041	0.243524450536260	0.0621069595499620	0.168094671525386	0.283873966314777	0.435923703267639	0.269256864974293	0.187436048451796	0.00968984116379468	0.0849907641222616	0.234422826909298	0.269938997207250	0.114493167110516	0.0924929889583240	0.00433731467010534	0.213545112586902	0.106686284513350	0.283749296177658	0.328522138844531	0.137324348674790	0.00393125714760878	0.356130549261251	0.171027823710013	0.260242960817710	0.319491127062248	0.140528422245411	0.210912603274175	0.434712480049328	0.409948458075754	0.345947717084480	0.0598822458642554	0.371403550815026	0.163911456958517	0.0552178168949901	0.0484111826270139	0.0793278578346638	0.0971091766411304	0.223403667347350	0.115360602528074	0.0876751877784223	0.184354626801365	0.240502133340438	0.323792476420382	0.369231703995371	0.157154640459589	0.103161438753254	0.261576020464255
0.183231182450307	0.234119851483951	0.311600505055764	0.0717661457751421	0.126836551929063	0.321109537030519	0.397650279910106	0.0806805205820252	0.271187691133645	0.225888231666958	0.0783034498945420	0.107459284693062	0.447570554979818	0.106694561269414	0.415505768273391	0.359739069846406	0.309720020914633	0.244524646599101	0.0453247134908890	0.102364307490292	0.291866191764969	0.405231516877396	0.295484139051874	0.367692110874646	0.435943772578283	0.131863128520888	0.366862504943863	0.169363573884888	0.465641545716289	0.236475307395401	0.104091611089261	0.407339063726097	0.150287834044420	0.182361065050824	0.481920976058538	0.461807819231204	0.329071648615618	0.469043159965637	0.0404958809893513	0.0499575588694226	0.0848395870253749	0.105232521330265	0.0802186864257128	0.343278949540487	0.0486211463823441	0.250514834722862	0.288449897715517	0.228254011409268	0.345798311134226	0.431088494001674
0.463112906132419	0.237574828570397	0.230391929019986	0.382164764231718	0.124468745730966	0.0823008088980855	0.233029838110248	0.148406205679254	0.239767109815738	0.224928014382755	0.220045325107973	0.493918724786172	0.0651995314291201	0.406412185875791	0.357818077234330	0.0743760571553884	0.311747627177318	0.241329184793572	0.138620118817122	0.0279138493963251	0.480242595205079	0.333442506435960	0.409588569220510	0.305064952854024	0.272445664763200	0.482644411705408	0.111649960791648	0.118526303183849	0.0908239831470735	0.320159931001626	0.0421935326802533	0.0672085075302341	1.42380013631871e-05	0.448131949310677	0.371731535455802	0.336011793354627	0.0233260049035895	0.169637350427760	0.0120299912971814	0.103151417422822	0.0824492087367542	0.378582011081076	0.162792733762053	0.327333723989688	0.312082600138412	0.243862831262353	0.172068968398638	0.293974324078609	0.414654663303837	0.159094977939257
0.473068840781617	0.119819719121134	0.0292215736502295	0.280540833554431	0.158280514000410	0.00833508613254763	0.278340482514788	0.385783667111443	0.0352337006530193	0.369247987402459	0.314960305647083	0.0853298374017327	0.378642485439841	0.0781374956645180	0.0321099109927451	0.145839310812006	0.209710014814140	0.106818102570210	0.209203528704760	0.219961694092128	0.489721892943622	0.171220589335568	0.0255398174526042	0.169610075000644	0.481560781369503	0.151880415806768	0.472736036360101	0.0422662939613787	0.0838897944356183	0.164628308852198	0.484668936248407	0.424573429063294	0.275454823600140	0.304975412245946	0.394496667223832	0.0488183775543592	0.168301193324321	0.354565505306755	0.331272642660034	0.140360795590812	0.456096106960625	0.100658685401204	0.208681449355966	0.299159638437514	0.328070203787465	0.388299966286378	0.350352127523438	0.0283842185687937	0.0774929916815211	0.319195692286428
0.499854622598780	0.0947451752365598	0.0247387777835410	0.295430572573870	0.430511341159517	0.160656324444791	0.228581748037201	0.0252214664359461	0.144418187478745	0.345314116785412	0.383525634684904	0.111573504640654	0.128207024361737	0.219055473501747	0.460870116788898	0.129067505545909	0.247642596669897	0.0820669020738198	0.292404361728960	0.250970569363488	0.243498222618855	0.298983959494115	0.151362564066399	0.255719302655638	0.240216915273685	0.350337216714646	0.127041181951540	0.182910699510458	0.00952554020555063	0.255153099172728	0.186218073916168	0.337592950313603	0.468760301484768	0.335009738437515	0.387190556512654	0.336376218959389	0.239340333367593	0.328208177148282	0.195624153761548	0.411606606039366	0.279595313649709	0.479308738079106	0.318893016807805	0.372435315104210	0.253653999045187	0.216222616235504	0.290912765297587	0.148500642613654	0.428967101776145	0.129386124139914
0.469013641720240	0.275727136671487	0.175524525217781	0.0616536166470462	0.356186724012447	0.216759984777676	0.281099969243634	0.162650120197299	0.0714474648647219	0.102883270218647	0.0142836160399897	0.448490817635695	0.363161174820747	0.0759398896034353	0.448237638999999	0.230084369145770	0.212790688786720	0.203826875149866	0.322443998657290	0.301720712300179	0.262685750199299	0.430404305351886	0.256246184731618	0.422282691726788	0.112910067244340	0.130396147298760	0.357569086594253	0.103431595069921	0.103152251093252	0.0538621300911856	0.286255878141729	0.441551811505638	0.357718039122320	0.331707122790890	0.0950454350509455	0.195219151158690	0.0485128497509742	0.0725825549991081	0.164470825139761	0.0230979626112222	0.215776075927596	0.384080559470035	0.485853429021862	0.250711351871231	0.386686300557153	0.0918272554378535	0.154762304219010	0.258790606482953	0.100149613830966	0.419723273694458
0.286106961415982	0.238147114570071	0.317138114493096	0.230429749683581	0.0261348006002023	0.347551915889461	0.136839650449231	0.0789531450782741	0.122910123211510	0.297174401436628	0.0163399739913483	0.354039394662514	0.232871218525820	0.361340830412742	0.266277052366885	0.302457678446353	0.0635553636171934	0.0760961973614142	0.481974181483113	0.441806071103458	0.418569900857114	0.337405233287811	0.180871638047619	0.180224654925720	0.170297666987792	0.148943662073323	0.381444204190780	0.113616650580706	0.198180005454017	0.0841418724686529	0.149868242727615	0.0721765769903148	0.225989847723632	0.348999038008810	0.371384155615677	0.444436290086568	0.290327877953612	0.359915430538248	0.212895576566268	0.225269024614927	0.347741708399788	0.0811914879277737	0.0406272261990178	0.383369668124096	0.459212587471458	0.383354036245873	0.261336653609950	0.495740734396841	0.313156497229567	0.0459690812971781
0.443047537804120	0.252375055636737	0.413741073209616	0.335431437314361	0.324138115482523	0.0592415093829987	0.140472592744691	0.00386531435540799	0.103421682595809	0.272912420468198	0.230640487106627	0.390879726465305	0.244246870104329	0.0389396952836521	0.0866641842368037	0.329209110831734	0.403681856100860	0.0781491389042905	0.309299868614369	0.419596950742272	0.0397263792624603	0.149704956263014	0.424272370450466	0.418736199464194	0.198393188858634	0.187362436030590	0.367566571431161	0.264000878175992	0.495628062567112	0.353691751112203	0.410721068120695	0.373012952203268	0.112592274953942	0.105031198563662	0.0137830710855906	0.227986760019393	0.330830781490810	0.395084655146290	0.447444427075110	0.0885253131273508	0.309064468075983	0.0306082994053199	0.464036551759841	0.127834299091384	0.104158500859497	0.00164377590351728	0.485733645949770	0.166220957052337	0.164065705437305	0.0370936144664122
0.0427785324024932	0.000345251692023763	0.369024735946721	0.179779866789703	0.398255291810885	0.455398757597327	0.408547553660167	0.0766177951166585	0.319199342919145	0.308289881665198	0.0499795793464115	0.269454894502306	0.430732586318609	0.362636800819419	0.255138020452370	0.377114494697563	0.00945436324589188	0.141762749187903	0.463795080520054	0.0775064034547197	0.0112265568966179	0.239593864024497	0.253776005091280	0.253486053776047	0.280753221937110	0.153334797109596	0.119812905793038	0.387590559978172	0.472126678506936	0.251477370527785	0.377473873421860	0.146729104198367	0.481103762518002	0.0930763254340706	0.464561645951380	0.284345150658153	0.202816897613808	0.426710077664695	0.139932932734693	0.265472419012103	0.261759728542346	0.270582682249675	0.396438387967344	0.0744850496039562	0.415127454738577	0.0528382869436710	0.473835070223422	0.266422439952155	0.284441777037221	0.212434386669980
0.464160206942185	0.0546453493867757	0.435902124483846	0.238605133424742	0.263235977564887	0.468041883934542	0.00223856906837228	0.153101125639701	0.0788400712547042	0.367232355822694	0.345126732512494	0.0709441243293042	0.411524465209618	0.206483044548207	0.189674345578584	0.479322512762527	0.363456927492072	0.368062208972184	0.275099688012790	0.365199137128811	0.486732500956524	0.102034788490288	0.319126862202568	0.168066100080807	0.115413044726515	0.233137573300140	0.495967867492078	0.258043483587881	0.453889342588631	0.196027278167710	0.302000177645442	0.352428014512073	0.459826135809799	0.400529176550597	0.119640393201268	0.221891289273059	0.420760813437395	0.00216652475453577	0.371425632111601	0.314042669344676	0.431588742032739	0.208326443462470	0.0460054638318675	0.200504765957780	0.143667930805235	0.403103204700811	0.293666583603107	0.125960959444883	0.460319702551084	0.0217076128007977
0.309682566812433	0.0689881346563505	0.325690479572017	0.0861408727684818	0.0488451960126757	0.110008820026878	0.491249723834362	0.317996513757375	0.396810381546428	0.188644531417352	0.488541667219803	0.276356564507902	0.394730577322822	0.189965371032953	0.342389605852311	0.193886226681806	0.161145874776322	0.114063071575096	0.413168505593852	0.489183303695900	0.171792385774928	0.344668626815997	0.395246347156828	0.431249039361251	0.254795671740646	0.196861062556323	0.194616990168009	0.353675028086781	0.0649254895781743	0.0544037599029004	0.126390977452696	0.142339495336426	0.312375455988863	0.147155893105281	0.362732129830027	0.131509683796326	0.183535788487471	0.231590984137348	0.184031507882232	0.321519887289834	0.266683350134123	0.115830180312918	0.247386834076217	0.310380504601282	0.417766955556209	0.290836831403812	0.189779506548019	0.428053951442718	0.472190506773084	0.278239899339784
0.109467474871082	0.108800318712472	0.244921548953109	0.422473147867277	0.156608098717747	0.166967033463371	0.439265044390778	0.221061936103574	0.0264761512973031	0.135866354395118	0.135043411970853	0.446183069800873	0.386623196793075	0.0332451790812678	0.101727936897714	0.136129729695456	0.130282889317446	0.306860460626876	0.116416540748773	0.0148544541619187	0.394957750393968	0.410598881948919	0.372816829184199	0.0780028209465108	0.127048219307118	0.444558858074443	0.335392127573664	0.297333421509690	0.386870686710208	0.452772943384327	0.215883317382636	0.123194632214872	0.413828301114506	0.198389652613905	0.346696737978747	0.351507299178753	0.489819286115858	0.320712435032575	0.331968251248823	0.238157757334505	0.499713313690799	0.0807135655930629	0.199885463520407	0.191662493776183	0.440589222057279	0.0651401831615073	0.425332703132579	0.371965444692968	0.240982373894007	0.348984511590322
0.314219803247048	0.211561568204953	0.124526966513889	0.0273405490113561	0.134645387799670	0.405234649895088	0.410105372731667	0.0236010311276215	0.400060852018431	0.0840770214356520	0.476044843167707	0.460912267576514	0.0659660414266323	0.0333022044436960	0.0482844910277954	0.408814786428607	0.259829633460526	0.255356485651053	0.0848464288932628	0.0850372409279907	0.314558208688888	0.343931287666182	0.0827035678356366	0.0543136772964333	0.196647816112184	0.212666963204252	0.0638379765419226	0.411837894320107	0.202056230217640	0.391247619984054	0.398443610499071	0.474781253111468	0.322448959878090	0.285839071027054	0.246853651673749	0.174679821813682	0.387088790596368	0.101603372264448	0.224295114955573	0.0884689445172803	0.101133769692187	0.347072509924931	0.354392001334684	0.124483503840702	0.139020113008433	0.455020259650198	0.220058522739831	0.478301525078861	0.130418370529903	0.414838579349719
0.410748245997685	0.266128918834810	0.0333907889525267	0.224753863723396	0.442235912118563	0.115553890043790	0.387770264281424	0.426334992649064	0.327032894697895	0.438569280252599	0.104350430065673	0.186992228598367	0.0225645904518486	0.144418490279033	0.456799847295352	0.124173070625786	0.0773937642524736	0.0722816578505699	0.285293955992265	0.400755735539978	0.0130145423571542	0.307068423584571	0.394664150134951	0.155985655133127	0.299360287289554	0.412668618200134	0.242845319250508	0.161134452468855	0.498080420490015	0.370266679065569	0.321096440378082	0.0812051292931493	0.359114855939887	0.498240715647114	0.0154498389082299	0.298294520330020	0.450408759626400	0.236839126840770	0.0980527095716696	0.186999743727864	0.332271100533851	0.0912040448309450	0.204650851833229	0.445567422254161	0.386031202904583	0.401750504304924	0.348322592109518	0.184196395759415	0.281461260393753	0.140564717375103
0.377853756027688	0.0338497348931324	0.103867054378701	0.304400573334501	0.258226082871398	0.255351003899698	0.161623133360909	0.442739177878299	0.391248954816013	0.255793454996370	0.0374078167591825	0.459821315368369	0.193109381923436	0.144027742861222	0.0837621960306405	0.223081651598832	0.00600223269617906	0.251628897600869	0.0628907426873536	0.228481132702962	0.201179983207912	0.198387479001901	0.134003749453497	0.345786752825276	0.174061384441667	0.155575807540611	0.488316588741033	0.487878379622122	0.143170552099590	0.0989785642783637	0.390581534047498	0.302442136308219	0.279500559039760	0.210045812871409	0.252323264725918	0.264280250651327	0.0490563778248560	0.0677458976109538	0.387131272444630	0.336265189566554	0.380424526925350	0.163956562985433	0.0675383900772956	0.231648905593884	0.366428173591833	0.444215508366080	0.157672951990254	0.0505441898185550	0.416174526012561	0.351062397568237
0.0182851563465810	0.214982701213903	0.412324261520142	0.246608152510445	0.404076159010906	0.368419416613739	0.208796234592500	0.461310587287814	0.431587524955119	0.244628258621408	0.0266248021467103	0.185209232673099	0.450799936278874	0.154705871031358	0.432642878344215	0.327627008317416	0.354472687517812	0.288357086746284	0.276704254264579	0.424338311777704	0.0317147421710310	0.283553123060466	0.132938481787510	0.397302912344785	0.319022968694769	0.468687169147081	0.230100844712882	0.170325742637327	0.396921135776916	0.256375442617176	0.490906260452611	0.302876620309457	0.223780534866060	0.431800660929621	0.445883566206685	0.380737114240355	0.409063683115025	0.0395845163489835	0.261379092409373	0.214792450159412	0.0263701806484230	0.392961340352552	0.265218143505173	0.448489830938219	0.453404354379182	0.234575413172102	0.104517430342118	0.136612949601821	0.300853990130853	0.142058192158976
0.135089199216191	0.355104811848845	0.380897107008516	0.215564233214922	0.0892894445456978	0.149561291804347	0.428218618919282	0.119350009819767	0.461340597296003	0.0670352527658190	0.0763279039697138	0.0607029819207717	0.0754817026028088	0.316883090037980	0.467327901485005	0.403282445228694	0.380212696211998	0.440028212962259	0.440354436311568	0.279240309625832	0.156370177488930	0.0632129062254340	0.0978739354099587	0.271917347912811	0.458183656875141	0.495712966985922	0.256560038947336	0.302408506910893	0.0730274525060697	0.368455014191408	0.414392056360101	0.420220032624202	0.353774029012969	0.177616390008208	0.489338473098980	0.425317998573025	0.116870576565982	0.0923433927614966	0.321407592662867	0.369199675907496	0.158835985354886	0.264625876628605	0.337332487160991	0.360298263009773	0.489850159751335	0.200397188682934	0.00320125489768164	0.330160804886024	0.499835265312470	0.434509438861852
0.403845184642331	0.159967513864898	0.106537966101987	0.318157342627667	0.209525334898831	0.372164140984265	0.240425517795658	0.284957263981903	0.0654545326038925	0.0325399515392602	0.307884212159183	0.209386440817590	0.120877922678510	0.430297780292401	0.474267717547147	0.0194891509468430	0.317388030304840	0.0501966913050430	0.469449092854271	0.424432311838950	0.125215366428402	0.140354844232283	0.185915653722021	0.0111413564413899	0.217601811506957	0.307117030265260	0.120567073386957	0.360929028444154	0.0570453873171607	0.461632039026448	0.164886100392323	0.442172648790190	0.345979053775915	0.491990960240124	0.197839656159504	0.481202024819083	0.305834903301905	0.471268880051104	0.162954549451639	0.322821908702169	0.261389997556942	0.236354611222235	0.209858520047825	0.108427683202513	0.397037901713975	0.456212655290844	0.0353853040400896	0.201318971651464	0.0226733753737317	0.356307668373976
0.165538656408497	0.423541454621926	0.176794010285328	0.234018898552803	0.211165911145872	0.261088677157196	0.374498012414242	0.163358894602298	0.171214210284343	0.116231779937494	0.420488137037856	0.460580234458648	0.438195342475901	0.490633827428247	0.388803797028407	0.00575275137398323	0.0375212607998570	0.339914347187655	0.282330868867298	0.110715840858339	0.375151423640731	0.399096159533026	0.436734802750859	0.363217191368525	0.457325533669406	0.165436928401053	0.297969571683771	0.372632685608171	0.333048656437537	0.388633303848294	0.417638822757946	0.0358478600596840	0.0667697798761559	0.0447446903096743	0.446431466979424	0.393220209794019	0.107566995661247	0.451422464120574	0.278715895561425	0.342029642974869	0.110317660763590	0.0606911510295236	0.0520140268287180	0.289220415778014	0.331991458425428	0.106090487880151	0.0311514021738971	0.0112594589476130	0.173754615047475	0.359984563906534
0.347327433217985	0.468064047762928	0.0761063225357649	0.0169359339186492	0.124804704608967	0.101660437592413	0.135733120646944	0.0913668824081328	0.208723366215345	0.172072304013927	0.0469322245051915	0.00181674633637463	0.373983824644527	0.437501911399779	0.0799792949805273	0.172477272883676	0.0991690285274934	0.0428639517722828	0.368842942343752	0.359116384302744	0.234938846988987	0.441943953666803	0.111364141477369	0.152772821651662	0.379231873356554	0.390584112683625	0.362503549332923	0.154923023303830	0.398212793428827	0.466795984788402	0.228905393386919	0.178839483588124	0.00483313616364312	0.464068360269532	0.415726114282359	0.137315028794654	0.446504272339439	0.200706201759099	0.345252086233235	0.0950888832340036	0.0474382523597328	0.179029848361681	0.104479142745577	0.451918538320985	0.307185098543172	0.140809672251394	0.335677635316533	0.351122476970061	0.0965207104516965	0.205870369021146
0.494047586459003	0.175818681126891	0.0117262485116198	0.352346167457677	0.215210339125977	0.312747627408560	0.389330924580265	0.163586198430025	0.447442125164453	0.209225425434156	0.457786060202415	0.344597181655608	0.160181627329623	0.439810099464817	0.0792205926818160	0.300364421347896	0.389407942430278	0.494011986339399	0.283577984712269	0.0219667246825612	0.0282996945356682	0.386251743133371	0.241737499675586	0.369899896329263	0.0520036794157676	0.445308677745537	0.0303139831345670	0.228762226315781	0.392301235019693	0.308186682866420	0.126747126476131	0.429651803098017	0.347907139356972	0.137498328997278	0.166112461173947	0.449245959423781	0.107929805260388	0.150254653764228	0.0302908940302534	0.0345343536239355	0.312633531199333	0.222483235395144	0.370296144508962	0.167235761208717	0.446821465452381	0.216280631555895	0.403921631484411	0.256761030171486	0.430341446948218	0.424701817698535
0.211115514101019	0.354419454685546	0.385179759759055	0.0259093433401261	0.0532366027423498	0.160275960170287	0.203519584807123	0.103176163142850	0.146536007241723	0.0423573551562423	0.358113101550660	0.162485273489385	0.177935814832223	0.246118554716844	0.351519481264267	0.0996794117031583	0.328374272078068	0.173241603270593	0.372327339299886	0.114128868039698	0.487267477233482	0.416445418888431	0.487660286533238	0.126971700949634	0.232047695265933	0.109738672900076	0.100695480871510	0.313482516906385	0.272253197728683	0.0508750468627366	0.347498591461887	0.282947540006505	0.0880863856228779	0.252317697837089	0.0207355998261296	0.153252405823697	0.133737401506080	0.132091105983674	0.101602987508554	0.144784444341174	0.128560733022178	0.0723908200707527	0.112107441835625	0.173762948570388	0.487673248612471	0.462576997841934	0.199508810109135	0.467989077195453	0.420864125530088	0.0460657748460416
0.0995928630870265	0.357999457096604	0.289002026104732	0.395992270550652	0.0144216546140488	0.259568099854500	0.0654734742417141	0.362051810233820	0.0262936316012571	0.438133219978998	0.0678139422055099	0.467116988656406	0.476409235682341	0.464790038816732	0.0849588233001288	0.214658535443600	0.357172175918771	0.415735371923076	0.283517210682202	0.362295958845996	0.0900543937958293	0.333034690533537	0.259859034946348	0.174443977835804	0.0480537157435715	0.343934210042260	0.157640159952335	0.288795949842784	0.314412902889414	0.141932764350506	0.00517587269433556	0.413526555286641	0.0204721399831931	0.113643589634514	0.483069541747971	0.425552015067670	0.230837468128880	0.0470897973776935	0.235289444632850	0.419501731011687	0.194124445118750	0.235236017210580	0.471980149323591	0.166981800266799	0.0868234486784107	0.385849931124131	0.132717202270989	0.456556491845453	0.389317508950552	0.483156418982033
0.184067361308884	0.266590367284627	0.150739158442251	0.0819228134573187	0.117112440769964	0.111134995813792	0.163537331773057	0.236288338688289	0.259125811068669	0.193294774234702	0.337153843473992	0.184724345136025	0.0714284675630488	0.251434673935996	0.246609806211109	0.474206760355666	0.474368041433381	0.134439297459905	0.130704240879799	0.274723002764816	0.112299868983826	0.130001415086750	0.377085563415405	0.375316055579980	0.0475540942186135	0.297139756933664	0.0267607699145039	0.178024468188790	0.221057281747574	0.431527475556978	0.0885910034380747	0.494091747186414	0.0604891949697832	0.00216790481695045	0.298240224470179	0.403697065943328	0.160051842315238	0.0817480005337584	0.104394627528815	0.417635903935272	0.104378081977364	0.187790036042522	0.499752041491039	0.0203056469154593	0.180989101564011	0.211046800350216	0.0477204722829122	0.393438720138555	0.400916759365526	0.150408327542240
0.154844954265459	0.224697463604250	0.126575012988827	0.318497282919764	0.00277814275898824	0.398515308982581	0.0599211720219847	0.0332624347711618	0.423939870787424	0.0985190467027621	0.331833138227535	0.166523617391820	0.142996419718804	0.0151814532498855	0.323685970112851	0.00564384894560122	0.414010245089243	0.291063374301321	0.438723739510692	0.381291936377374	0.259238212296641	0.437808182969314	0.302320047624561	0.394093674599739	0.437511814730596	0.325814482795560	0.0925520558082500	0.0212644159478981	0.437532772784264	0.146946831115053	0.0562048853507872	0.291635746152317	0.383975109452972	0.322564232128652	0.119768553509835	0.247199083692766	0.117658219693180	0.247317175153512	0.396758748234219	0.321104616415233	0.142540193868427	0.362856505159663	0.0637769640747436	0.461329632528098	0.269274436718080	0.275166484748260	0.163754265609458	0.102216921001042	0.0908950930114773	0.226870816532448
0.156194243472304	0.396428040940437	0.325736602161537	0.381773504602937	0.264613991552799	0.242349310425259	0.268521060596481	0.274780065325538	0.0410199199144879	0.257057171498955	0.107106433391789	0.254790907849462	0.393664992636954	0.479017634368517	0.395982360234219	0.109952283636385	0.141068784021931	0.0326446136879299	0.114396673936891	0.420274667375920	0.104446197522461	0.477563006946134	0.317188048820995	0.403105908318956	0.475309112482174	0.439667816443282	0.444289015857765	0.315199556704268	0.297431314255628	0.00514256206677077	0.277538318933141	0.475801821799210	0.295506027905336	0.0470325141852561	0.454904464581373	0.207878908622592	0.152113504071650	0.201127247218709	0.498117777222862	0.280384130923648	0.0441790982658075	0.298719556946171	0.0183215239318631	0.454597431350404	0.104100684252514	0.380957568817696	0.0565972065333387	0.365300721360974	0.117557602219510	0.214187514166455
0.387929484396389	0.416630266126246	0.350514272834581	0.146094932642901	0.345179550385729	0.481077996593456	0.242116995879395	0.463626828753098	0.181286025202064	0.290807459068697	0.0327632984742648	0.0536615369885328	0.118025654737669	0.468993464442989	0.00360921181715712	0.343674279639705	0.171674883772713	0.301773450973308	0.232575906449130	0.376082221152937	0.0632514302635657	0.462432855249322	0.0115848216684836	0.00252921508980475	0.440077381965197	0.224411396307131	0.136503364745179	0.410922266706369	0.436567294300197	0.179888321755529	0.139363844760120	0.182251748321728	0.441975991221953	0.0337109747486296	0.386991440745156	0.440971925668533	0.389579296408324	0.265193904693866	0.0726707292924397	0.435195555107538	0.341512981226016	0.0953891724697479	0.210728060216203	0.427840473131032	0.317373479762265	0.451648523146586	0.390201786973535	0.368855454366283	0.279896623109080	0.248939717517851
0.334457481752811	0.105990368225840	0.211569544756774	0.422479920140673	0.387714326877394	0.194465021878153	0.275376430081621	0.0862927988575457	0.0565550841536274	0.181443372861784	0.336039588163028	0.222271745248990	0.156762371478376	0.305587553085068	0.163804812859817	0.260473781045844	0.181098897091613	0.163108904598398	0.0624250729866438	0.328022288247842	0.180557750737722	0.341116826196473	0.461028342085878	0.479196847308119	0.463662618546594	0.322215855314765	0.493693819554622	0.153437696555740	0.495156319986911	0.226225976775387	0.189806114719276	0.350610014101502	0.307626147140187	0.130395382247875	0.347977770179112	0.242379153711084	0.316506569372907	0.455390664570630	0.348555434501733	0.0487086231767042	0.00345847261845039	0.442175523741223	0.471523018050196	0.334045715687548	0.278198397973554	0.0888091770575052	0.300081424371956	0.402242366036282	0.149249701012111	0.452170503447538
0.472320357653474	0.446790323524757	0.452672122586953	0.0525987838389829	0.320071584462408	0.252743789620877	0.172662998168901	0.0477804375095799	0.339259963566919	0.298870870632123	0.194622193681630	0.408892006133419	0.0522342157228496	0.222162874539728	0.453615852455680	0.482498069943639	0.386564006625635	0.313244386426011	0.283627685535384	0.499752566796014	0.0725419389512260	0.0958900934018220	0.0711019495125218	0.347368749334313	0.0113504851182222	0.187606224048691	0.244538477165712	0.0552306578305737	0.358165644291952	0.0285509019863026	0.220664219764326	0.273695101660148	0.164483319669467	0.311167927343540	0.365107972179551	0.435851389310101	0.459871416126978	0.262720768139921	0.108747806335841	0.444905742865304	0.344657797204606	0.325969151935573	0.197399510961395	0.257828061207117	0.481524666653866	0.0782085152924757	0.246365475828713	0.334612394968470	0.478318411072920	0.351458492683354
0.343554638089954	0.375046159144517	0.00249647191232610	0.435023277612528	0.341155358929594	0.478434844821807	0.118672515557175	0.453540763243954	0.451932881479934	0.172502802328451	0.478993106736488	0.0304922914514382	0.483811294697432	0.356612421468101	0.400528520601133	0.00377106214989892	0.0423625968830473	0.214993592419416	0.191539285070547	0.414463219073001	0.0255607373915080	0.108060527254784	0.338622110815190	0.356058635124283	0.0893753539744668	0.175901075952900	0.342036974725440	0.143022038723559	0.216083462066698	0.415447775498205	0.423519667287194	0.317941108721079	0.109572940062909	0.483537629921784	0.183625220268378	0.0622934158507736	0.313593202292967	0.171458906390374	0.0980377504964016	0.192165240606283	0.0295679610614452	0.258738037648065	0.326936059599937	0.178937343515094	0.389432238490954	0.0512476828983286	0.0863348026447677	0.474024587408513	0.0616557283481529	0.0203821301455304
0.401034040224414	0.0965523816797611	0.413284737166807	0.117103521301334	0.127346725813276	0.136347525037096	0.420256025190884	0.290144477466141	0.113393030957813	0.0264772605832014	0.0596570259595385	0.0490226032707383	0.223662129469206	0.0664550278235590	0.184295637413574	0.152510206976870	0.424054789045025	0.338620144100268	0.488338390061720	0.250586072503637	0.307014576540139	0.344735311938540	0.162223921993328	0.355132398237433	0.149552308591487	0.422066913784045	0.291758107411802	0.447786068637705	0.266166982998962	0.286666704544479	0.348690824478847	0.173941597163051	0.116424547488905	0.0485864420853350	0.454112573226001	0.477020202295510	0.422179609002235	0.492212904764091	0.0784663583206545	0.0488222801300491	0.397538345213633	0.442321188449927	0.144918716693170	0.105058107168968	0.165906828234643	0.286854038980083	0.316485085015884	0.227784075064584	0.335055215224025	0.0980880298713017
0.361730021848833	0.433934837975997	0.183448110859844	0.0367946940431416	0.0994920027750596	0.181482195871185	0.344009294752711	0.444052999853757	0.0325588474980939	0.258247470641920	0.0554980874478614	0.401128387959550	0.287926223685698	0.107441742908036	0.288494664616262	0.293592009672485	0.469970855116030	0.380664618841980	0.185342361949243	0.294103038226476	0.277258235352260	0.191427913026806	0.411165969323351	0.219426333625499	0.0771200591320005	0.0644891358495541	0.469821823705218	0.000519328486478954	0.219971310764673	0.301596471464428	0.203446271755443	0.137009825659306	0.445585230607222	0.0189357892200300	0.473506299426323	0.467256138608167	0.294877633209885	0.247353670377933	0.197152876536054	0.191875991180945	0.351962296216397	0.0641715581727184	0.469868790509393	0.0365003430034229	0.263376219974525	0.231559494124794	0.0546330618883333	0.425618926078540	0.261611691725796	0.361966063763072
0.0570808701806175	0.103947363312836	0.120863218590962	0.362433966306745	0.0303765438022494	0.367050384991982	0.349563784311431	0.386440011869660	0.224096378152925	0.343516188695426	0.302303413280463	0.123180691209344	0.241073538494654	0.0336771785534936	0.432081599166282	0.107050201690360	0.427504005165673	0.0464954087280544	0.489301598612490	0.258333568789196	0.216445571702627	0.186528336940826	0.154893477087582	0.491331073416010	0.393907659857488	0.177688556750280	0.433862989046902	0.217895871329600	0.0352354969110689	0.233251256991717	0.479473972763189	0.364867549648029	0.441925953358845	0.278876776775652	0.207921900207612	0.384410035430240	0.384348122959354	0.344823428655598	0.0628040507836966	0.229726495685248	0.241367404078123	0.232925865738994	0.212636748369192	0.476842003114164	0.414342426844156	0.304996499092133	0.189730378504847	0.308491536336925	0.0274549117580253	0.368044832971618
0.00558260243990000	0.0590334407141450	0.323801818000691	0.000656909134206907	0.0232949379513945	0.239229450070477	0.154688116072626	0.284769673297776	0.277999421242376	0.450566729071098	0.138295119147325	0.286245572724118	0.310278289713948	0.0880589348628729	0.490400260697838	0.0869013911805858	0.159891655068209	0.496706119959991	0.461234076627831	0.431170488330915	0.338509185214484	0.0295421041405264	0.169075529441757	0.498003925400470	0.230665815264624	0.478244489654018	0.0850635188885018	0.373823263402212	0.104159629594712	0.428628488196183	0.0848378775712420	0.0635964249917690	0.106916894004417	0.00663743836768699	0.346729597119706	0.259742585794951	0.179840075871444	0.114348334431630	0.0692569834336910	0.359420509705275	0.161345752874116	0.118757151460975	0.0353634859544577	0.360052181350084	0.482239481311508	0.137300159967596	0.0280489812144307	0.254919086310937	0.393945221587951	0.348350181573111
0.413438374105766	0.274393086803639	0.370552467839986	0.405960362811008	0.315089221703124	0.252875263049675	0.463821304534427	0.375565896750242	0.351258670816067	0.0512613017644835	0.254354209939136	0.0939895200541387	0.238349343330799	0.466384512039288	0.233135467497962	0.0719392124779092	0.0783817894266080	0.416207348446533	0.272547139915084	0.290396702039195	0.301305913259201	0.243470478436677	0.118991559486350	0.147279269473203	0.348482067313995	0.247756605519458	0.325021221464838	0.487260493458114	0.183305171970338	0.380893572738124	0.484320069589035	0.100543107713474	0.342753659525401	0.273484536489113	0.353238402340728	0.0550039281030489	0.419950209719532	0.292134920420540	0.159752815153092	0.0968923336339548	0.396489686301307	0.431419514434502	0.169959653689768	0.0697373175541358	0.397863703344900	0.0818055413967257	0.0149536569718785	0.241107939405207	0.122502363349451	0.0881262259876448
0.0432031824700125	0.460162418809445	0.462900495918206	0.0907592889621374	0.0857873773824184	0.0181141566884627	0.207197692278893	0.282003459870956	0.426831144378407	0.329693509794309	0.309123331930322	0.361914318859379	0.386839536327874	0.410680545107053	0.446328148718164	0.434976154237814	0.116296353486676	0.0365070857383441	0.217886789867873	0.0173232612674744	0.291425151325235	0.259334251845009	0.100491343381550	0.385727218420735	0.157598868765371	0.422572113141062	0.0961410007574414	0.486825803754556	0.411403300782846	0.433542736170994	0.183933862643157	0.419738601606702	0.372309779762905	0.313684412560296	0.0414002297845433	0.364256497132213	0.297437908885385	0.126174542721020	0.426168229677475	0.247693018117325	0.0480866376949743	0.0702416119975814	0.0330810238187173	0.290276880964464	0.290928561123137	0.206353321974608	0.433868272154601	0.479899770676169	0.110603151608917	0.449140069895774
0.142388210283148	0.102807000449933	0.358149278132616	0.285675356314010	0.411036928606821	0.337747172607371	0.458532015044758	0.467882413246001	0.0709352744302121	0.420425039141731	0.197476996828171	0.0693216487648737	0.102855635618986	0.0607130203433110	0.222098062638901	0.310922577861258	0.296162646889896	0.189450245518528	0.404441086701258	0.379891598305895	0.307172347399727	0.298915107676175	0.267450063603986	0.310211060464118	0.0551588530471585	0.381992438300522	0.352670509836221	0.201271589553530	0.308975441025132	0.0125974840704376	0.210956158916286	0.0212992213556493	0.150171833242310	0.254098506869468	0.0506586436453205	0.420457729450672	0.284855571905961	0.245686969488275	0.0515383422655602	0.275840472288118	0.223790336661648	0.449115816406819	0.478485893883791	0.432336130870572	0.0747420424867261	0.333080339717252	0.330709081257016	0.0796342940246031	0.148981938092891	0.0788010943050405
0.0946586785043337	0.292676118257087	0.280971586564402	0.259281203615276	0.325534912617635	0.238176858336538	0.450338195041043	0.0780286771439614	0.00371511055567664	0.0876716395362404	0.439613600875587	0.105106930640614	0.0500937063943571	0.374916590823846	0.373149659240546	0.266842368599586	0.0469775924412120	0.0449473109982834	0.426608216443280	0.369372983429362	0.331861020647452	0.477303341848605	0.458921260704407	0.122511655437921	0.442965227477265	0.399155231357528	0.464861105701290	0.430054424770991	0.215701277598891	0.0933561455012431	0.246901496803230	0.319902952690728	0.355189008059181	0.283125209497524	0.164004579763628	0.212803067018028	0.496534684526826	0.442655248140710	0.196017240571814	0.152738473936946	0.384973000878501	0.438398677436531	0.296229421430731	0.324436667172202	0.167931021379074	0.0948480496257456	0.262248931320680	0.110507274426571	0.370186671634589	0.426984791969470
0.206232734041583	0.409134470334694	0.0134930220970969	0.394232899344549	0.00860104979577869	0.0498207516693396	0.384354811923151	0.00452359992023838	0.119635733624342	0.316949618654405	0.114611500768549	0.0467266182396757	0.373496770006743	0.0500518111273882	0.293993641524931	0.288478724329291	0.208620804353929	0.330515893558548	0.307159297521688	0.204562882593959	0.145448788585471	0.0152169140297169	0.0797372942425293	0.0569632799387111	0.384041204465384	0.235747689725907	0.497537864230021	0.394194540646334	0.180001718005106	0.145317197006395	0.145781335369259	0.245045187392158	0.230212384821614	0.374530218511381	0.263027179477167	0.419369230789485	0.490377711662895	0.141381434384480	0.134931525963167	0.396228820547258	0.284446964907297	0.476480881254434	0.148214805047122	0.0522370173028319	0.213074445567129	0.137479120316211	0.174639181332859	0.425925805060182	0.264833840322695	0.000148292493471591
0.155583229070818	0.0596757723414621	0.182708874297943	0.0558244526246363	0.188601349433549	0.334826813874284	0.241454850112819	0.217193652483514	0.498682156703841	0.256128754019095	0.160150784296652	0.428088476963120	0.320071391568184	0.303267916291374	0.247240149146051	0.454388233656325	0.491046714863704	0.0928559617018748	0.100380173556231	0.283346809313537	0.323521887019322	0.0213928036933354	0.275448898688004	0.00639399334546459	0.453715996083745	0.148579947298093	0.223416000511156	0.204379411484276	0.0692654459184108	0.141729735225209	0.255880297914788	0.310418708221159	0.402410029583677	0.0112640406993806	0.0832644513116583	0.354751325670174	0.306604566863088	0.0602590793614147	0.0961804158388868	0.204225521227156	0.0887493800619894	0.167041747185982	0.367250828035580	0.332442824648592	0.490398045070521	0.0184350511073244	0.224913476930191	0.359373090045752	0.120121230420474	0.411913381250183
0.272056609293872	0.319899443110104	0.259741469819293	0.125738390020379	0.304366902808571	0.176193499571447	0.120539388462737	0.295884266242387	0.00930156291214701	0.265639009249415	0.485962699357979	0.110637624216119	0.407272394857672	0.484547655594754	0.362331373529238	0.184111766874508	0.130643073127402	0.104202476221738	0.0576862472145112	0.349043256930289	0.126381059998565	0.0885355433796478	0.162745744089341	0.232611921603811	0.266771068042970	0.185850497056894	0.171226664295667	0.446682729822369	0.200298672951013	0.160547016927003	0.491155818951357	0.110743364081727	0.298634051665805	0.0633803675000642	0.0615726679966223	0.287411958558971	0.434687184819606	0.0266151660660606	0.380103037670863	0.268113390045262	0.0169906401506038	0.254711047083646	0.0968553425805745	0.0783964206688493	0.278641537616745	0.114867217966376	0.191101137536644	0.304209590339507	0.376264928564864	0.445712234065870
0.368756658447128	0.151177902975305	0.181423046157667	0.284801823748485	0.499288861797240	0.199621330589618	0.113935445665408	0.207064559500101	0.216654242947969	0.0316824449573370	0.241117171136446	0.384379642636568	0.0533017807324994	0.323690554386410	0.235385189123205	0.257093977559959	0.239805392382240	0.366590362633774	0.0120877328150388	0.324103175355161	0.182867642126875	0.368817756601645	0.0948939679576227	0.480777845135154	0.0372384415558606	0.480482773667894	0.491545688124598	0.0434641632510068	0.100814632653032	0.190557297650536	0.431786650524907	0.244859221280361	0.00944040877602115	0.0127080003581479	0.199283327464628	0.203030512660071	0.332880537703856	0.0850782171148395	0.157707296000207	0.0824574000225861	0.0272878295606287	0.126728493395089	0.0268362121500934	0.221777586501316	0.490671022824910	0.467964626515466	0.229961132810175	0.237160945509514	0.249540299456919	0.454251265794088
0.331409088577860	0.0320444668002215	0.463349305008149	0.331235329544345	0.150130310092947	0.160434181655746	0.228954482996101	0.335504930105465	0.256851868352791	0.00522878096708368	0.287629636792695	0.376722904746242	0.133461667458153	0.304968772125075	0.256862067990283	0.207475975943682	0.267947994093327	0.0752340555533753	0.436161526945592	0.374063033998406	0.341065612521020	0.353931333929413	0.282542113910366	0.216198763001700	0.391770587098743	0.188087384536327	0.198134956056970	0.0876475575942972	0.147031714454962	0.422019701161949	0.478417962872605	0.146577903290414	0.447815602432893	0.345408099883980	0.329022849377872	0.300244045928940	0.409906950291750	0.212749856363651	0.00942775495361597	0.265080297407193	0.0579690378503656	0.130880844548754	0.377765237725973	0.472373605603466	0.490273878313892	0.457041796929480	0.465228027132426	0.306942680142750	0.0697973183460725	0.190315895969728
0.386853086284477	0.180387549036881	0.115719355740667	0.103916783365990	0.149445632346044	0.341995671336439	0.357212001737880	0.286237889667224	0.183946561825164	0.472064362284415	0.325059644390223	0.491244741111522	0.334539362926774	0.414106507330584	0.454341512580805	0.495936125488508	0.145668702255516	0.477689317135745	0.373085772076432	0.381308977773979	0.297285246237923	0.482087902697496	0.157801329774479	0.347782872996584	0.423856110155387	0.0426605828785500	0.0943319619102694	0.282442266673789	0.447160087211711	0.164880050772680	0.0151716724956518	0.495322142819809	0.182571476320697	0.231319399100644	0.306553738146305	0.150555272757803	0.266387599073216	0.116815607275626	0.478875378727874	0.324278654443166	0.490836117937384	0.233989900337998	0.455271818803521	0.320717536519111	0.420945298072504	0.214549675312315	0.283875264438743	0.239215531855984	0.425272363848361	0.112256281288743
0.267344635979249	0.318385938667473	0.214036957862059	0.235611153113983	0.492318773788928	0.211804104975341	0.0100608906639053	0.288943056824434	0.211455471855440	0.100767352954768	0.367891203908341	0.273168839638981	0.477643185459616	0.267849730455215	0.165446833317212	0.373253212118705	0.185511564893553	0.0714910043947551	0.358092839445724	0.459223154794703	0.0929603206658341	0.452941660065304	0.0994793270029113	0.0319125750571458	0.328764452704456	0.397723670676507	0.154749350194159	0.0156430805576562	0.306607181901561	0.249256070931306	0.409744584542713	0.263203734521394	0.168631211221769	0.219382515644891	0.328241018714904	0.258708852396972	0.402084847482228	0.485266997512383	0.496654699991269	0.00218574142242683	0.284655610954885	0.410780630870581	0.198194616080823	0.0407614805225043	0.428626002474043	0.120250425115962	0.401314467605173	0.382618590134694	0.125689841672364	0.354814111766880
0.398380145848307	0.469092346018743	0.464753904160953	0.340247716069443	0.337102771611892	0.217499702725433	0.0728290713042867	0.0365474450353570	0.437523990637646	0.181679898595873	0.467903555668228	0.0176862988228012	0.0526887959455372	0.185333211439928	0.392729310560532	0.163583555328184	0.389462358642103	0.0826549857978170	0.425217699564370	0.209081793594594	0.293352819791553	0.127641493775239	0.0713970071370235	0.358395677363519	0.122234763490570	0.0933093075103267	0.183216620728989	0.321449826618074	0.0564224450683341	0.0323143696500678	0.0174955612776648	0.0395169303025992	0.210789012135989	0.305362792940739	0.142725484181568	0.214443718260211	0.403889955101480	0.396961924577595	0.451719162997266	0.248096911109706	0.205843712897997	0.0164946160996003	0.145963618835816	0.317652942264867	0.150170287961467	0.393773180783880	0.169578681435922	0.255198487804666	0.343841728184918	0.129351140577783
0.0163583765000293	0.104382892815584	0.384388697302206	0.0769203213799751	0.140705913300857	0.0178395945491779	0.384312127669922	0.373600579297817	0.118874688946629	0.339425077814449	0.0407870794905848	0.279144784587927	0.137821183650363	0.210677564420602	0.0509647626753640	0.309799778107942	0.272685066904491	0.486693559720943	0.305732630738184	0.300935372451832	0.365552366251896	0.242993073713540	0.0168990128078519	0.0233025877383316	0.373781080640004	0.00795388083473853	0.00655444329295546	0.130705338381966	0.237499116105247	0.292063383734748	0.0171892003588391	0.158694259671287	0.250481738024807	0.312835438509586	0.471481368183128	0.186527899713145	0.432317552780558	0.268661363049385	0.178460017085836	0.131408930792018	0.417125746784352	0.0997135946901261	0.467502457458764	0.144440786230388	0.0862470829491546	0.0216706218921459	0.280633389386891	0.111614124983769	0.0679465733608610	0.245750278778938
0.0612907258390698	0.332740877376054	0.235801785539017	0.132074170604926	0.351782439019837	0.0571748508597163	0.293942483767632	0.00497477734272961	0.0396714067213240	0.251193869302290	0.108373204770333	0.217508756802548	0.150706196868173	0.234222891683224	0.341858789564884	0.490281983476769	0.295602088913606	0.433306607221032	0.0806902951990405	0.0489859060230639	0.0334740634774823	0.374875591481619	0.0201332473814125	0.294305682850735	0.280660485336221	0.181777225689016	0.176021225455144	0.137921420668456	0.393675757687783	0.200284202979032	0.0748248781796299	0.00370236558126402	0.210000030330242	0.168914560915542	0.470440792452095	0.405173828130118	0.473986998916910	0.0373710472247372	0.387949296376680	0.0547748642238357	0.0753094763027671	0.0389717698966711	0.177147516340723	0.346950769930903	0.173109356402993	0.0940407654616026	0.0424097544384513	0.0483909532521967	0.0278931257005646	0.371660303237370
0.233423898998549	0.307372108037801	0.154966502087895	0.181611038081391	0.434487193241812	0.274230913226715	0.0841843189977328	0.195271436053879	0.0537087349444611	0.343055587887412	0.300718656405882	0.488690633140288	0.164416260226069	0.228100422671488	0.0889229961548321	0.188052957623874	0.0328877048609144	0.0487704210771340	0.454284801463855	0.0353760306044127	0.201934553693496	0.201240409964786	0.317348951582196	0.312236924061747	0.0267702294488841	0.0548504711646685	0.0542193381330698	0.316790670593844	0.283711790368508	0.0398493437911381	0.245538808582156	0.300112027975330	0.0485407934967522	0.0974680240448700	0.344142002818174	0.291796380420712	0.0954282204465760	0.307135961540792	0.0291720819209682	0.336201710677666	0.497525839015811	0.352647337062669	0.186862704899989	0.177664829205752	0.246401860273520	0.289534542407715	0.269244994922458	0.0184417659494470	0.280509324907186	0.0419716357547087
0.187832414946611	0.392134711371216	0.350266934232687	0.188414289921692	0.349685911872130	0.281735949604849	0.292867069192035	0.120229197797562	0.427246338857869	0.219638738770491	0.406293251854473	0.0660527600090295	0.0621764621191704	0.228677473383274	0.399158438332171	0.359362888231942	0.175049900065109	0.425147907957960	0.346099052809051	0.0160189492122621	0.139947913607694	0.140824958714334	0.263285285123644	0.324086277298388	0.377928535983863	0.106776194511000	0.217509227831911	0.412513958304642	0.0153156386748951	0.342349498098035	0.452954916704018	0.192212750153457	0.392942501852276	0.322936886107772	0.225160217437184	0.220850144440865	0.0837110421632666	0.280567637841278	0.0344767339251311	0.0962194546910947	0.0111660609231428	0.00905857615281031	0.277590126172020	0.0202293297505914	0.217536659602918	0.120912234797635	0.175151889517987	0.0807363036805754	0.0161507839372894	0.0719701836549122
0.286833325404815	0.336151465828003	0.278185997110933	0.371874726194987	0.400613104297522	0.133953513231697	0.238957868665228	0.304497967838368	0.439114872981248	0.0438362214897081	0.288429148360627	0.345918411335160	0.427095216442669	0.0579726822899934	0.342584176923129	0.221498580191105	0.413072327843540	0.381420875184806	0.489997952581725	0.285135609374894	0.0957336482109673	0.0872421546639265	0.0830544076760289	0.231376845070243	0.161798183559730	0.268524147979413	0.0343752613884050	0.153683064439543	0.337418821537263	0.0110384521081534	0.157301560811623	0.150856566414741	0.177696378119685	0.310639299873130	0.345728488784796	0.152936619504627	0.202827669091723	0.216450476780929	0.476083643338460	0.156762519068868	0.120369495531466	0.238973399145408	0.0772693398565857	0.291059628237451	0.244582568153268	0.213401052783301	0.0501754478944076	0.366692240439184	0.243710082220639	0.495411332483905
0.0476375307932921	0.244808871391693	0.201920987750964	0.481376473409342	0.0204713763171440	0.0743413180481675	0.00416684154814839	0.431701724951912	0.0707793458027192	0.0503059683504447	0.231209483588370	0.339620297908723	0.167472121690333	0.218217583308555	0.128637299440617	0.474729291134536	0.365499040537752	0.488495824148350	0.373883411956752	0.0886526583838652	0.0774818223695264	0.297120689941304	0.0696535140838253	0.401775041919605	0.385824414575150	0.0542031410589621	0.189511669837508	0.232415152733224	0.104413656606685	0.0867258675122585	0.402768308134716	0.439536118370836	0.414334445185254	0.399307561780013	0.110027377944924	0.337761580473713	0.184394896815127	0.0398540485126550	0.142955031411472	0.144078234082355	0.0215452490669063	0.0506048387526334	0.225499385451759	0.0630174505198733	0.342344918448969	0.00180581699593374	0.278181543226180	0.180470075309925	0.0124368973518172	0.111888167448141
0.356903886601227	0.0375641239089317	0.157970640196132	0.461184347903713	0.336485236992888	0.134807035590508	0.0629437800193430	0.333199030521495	0.239390617899041	0.0751139897633973	0.186665594249817	0.188116570320717	0.131415112707455	0.273394272560242	0.0604778626933292	0.495476163776263	0.351377471031058	0.0221221843045146	0.316619363658521	0.0488455760927647	0.211191454464376	0.141679594869080	0.370190812912464	0.435999139970232	0.231994783765761	0.281745208986853	0.249558186336907	0.342260023394264	0.324077160336077	0.238877653569471	0.240249345071385	0.285551857493679	0.0387781325015770	0.479352497453027	0.492758180989898	0.114141220660214	0.218543624665481	0.108982013899805	0.487926222105589	0.342600999377033	0.0121863852863900	0.262711843326015	0.0176205477233729	0.186636549700124	0.426325342247003	0.399738686614208	0.0820174979999050	0.0806373050286622	0.0604522155183604	0.353562320339758
0.0633665792580477	0.211867338248719	0.430531438393084	0.417075791095038	0.295500270359355	0.0288605063861097	0.0731671006859330	0.0867752688063708	0.374911249617740	0.123525831556901	0.401569251896063	0.417333540770478	0.194880462342201	0.0274245231375144	0.0692741709700013	0.131888499379189	0.361748543792697	0.452198544093631	0.338361427204763	0.107591382050501	0.391426928350553	0.344560174590676	0.288998378167319	0.458248972299533	0.411785571028315	0.433741607134270	0.388048525165057	0.276000334321044	0.194282630994729	0.418673994479500	0.0951684639029534	0.263892318799422	0.451019481959111	0.224132433071070	0.119827325709493	0.425039350189210	0.0396355102379204	0.00921383665145192	0.329479269760583	0.245497913192891	0.195379343431967	0.385263552946741	0.138415889900965	0.107044013916587	0.139314461078398	0.248272047495654	0.0395529241712726	0.167985377995067	0.203986136124419	0.0808979658015752
0.0605567031256606	0.169396755325505	0.222502199074161	0.420221731762348	0.00514203217063775	0.0725938486019825	0.0242423612420092	0.345684451759923	0.113337831173140	0.206833511007020	0.330869564227429	0.0603416870789766	0.162308148396791	0.270221312942897	0.453240110001483	0.198288971561584	0.124580307070970	0.437272703917247	0.452256845509217	0.0112004517590433	0.171428593626094	0.317401341474690	0.207990719392956	0.147309533318191	0.218158719328080	0.289786056876870	0.156081121598338	0.290773124361254	0.266596022264481	0.0379221539611749	0.300335215979389	0.177821196095371	0.00639409193916096	0.0184321899389989	0.370585948577771	0.487613820161723	0.0866612300154671	0.184733463358296	0.372206287089433	0.398099454456146	0.00452692536945931	0.380393846545941	0.259081423321597	0.0112711352935779	0.156552558662542	0.315505115843789	0.344379075335098	0.454885130557720	0.462398801304459	0.468784557177837
0.346512852715076	0.272924536693854	0.0390728395988895	0.302593458302701	0.375818958488819	0.482057934626036	0.375749150451405	0.201612673707252	0.295767302744317	0.115046250750916	0.0480223792304065	0.413902522173786	0.473555113288482	0.101636732690454	0.377556587118284	0.120771742030096	0.403708530106738	0.222078999969809	0.233485596999794	0.411295194888240	0.0539152003997749	0.369734996278018	0.282597885550250	0.310668913911829	0.111130083534952	0.0372572943726114	0.0894312349834980	0.365201013473849	0.163767785581216	0.247994542669137	0.277429409769612	0.0646274109598924	0.224530080123567	0.364736231823528	0.0633987555687370	0.306383389625348	0.195070917538547	0.239059208788179	0.483488701006171	0.0507989309662518	0.169703460172230	0.249057401954458	0.333999762514535	0.0384634087400957	0.00612346290554300	0.0951330436357358	0.203589181367376	0.201722570644619	0.277722491485174	0.339579457169926
0.338967239368221	0.347334351972623	0.165730661480360	0.488181789744125	0.397946330477722	0.313338432706719	0.293500368154056	0.182448079704920	0.444482745957321	0.401155204744180	0.0572162308300331	0.385965687250682	0.105554660207432	0.310421601688294	0.324012131798829	0.126077493532187	0.0823553259823633	0.299350841397529	0.0916016669679399	0.164891060325873	0.0549325689545312	0.443763880567819	0.420327816313057	0.0413292055637795	0.0185925755375910	0.390641770932624	0.431929853794707	0.384715456054725	0.233951341370300	0.323198310511494	0.499898712493556	0.0162206207529613	0.370380283546307	0.132073961448807	0.372962514668269	0.372299201909580	0.491892618120038	0.246419207602428	0.313863957054395	0.357503282866679	0.330404255130606	0.370973584268578	0.299675109733326	0.0591006699357397	0.284242703369703	0.136450833372154	0.349369987839405	0.198118778862982	0.220108629982043	0.471381177364168
0.225156969991986	0.0796953168933807	0.179852572531770	0.0406329369035178	0.424077449848283	0.0632841901296171	0.488098649272821	0.327267723707934	0.292701813890181	0.0224857738283891	0.289842855948804	0.412338277016326	0.482257867834680	0.0865404894970783	0.322416630438990	0.113120148758655	0.438733310608889	0.0564190891120114	0.126874178470657	0.353686152639627	0.245234663484464	0.0656988456607520	0.311030455493354	0.255358079774425	0.279579501313019	0.318737571701979	0.471094991452659	0.236543042377076	0.0209434477090771	0.491390526046797	0.216072099341080	0.273789564597732	0.199278889748221	0.355211056091647	0.453830217575967	0.385806741613474	0.219225963727905	0.0986790196287027	0.330918954704331	0.473764261607613	0.271829343067463	0.343461847456604	0.0501131847956411	0.453222839821498	0.336613489543678	0.371120081772520	0.0642172839458616	0.158103290382351	0.404045669762845	0.213708016190277
0.280131699293142	0.343350279979658	0.213437928450157	0.0374215123013732	0.338257389008735	0.423679900155462	0.0441901405551145	0.193501731367496	0.463903839528349	0.156009130080192	0.0332632612567159	0.00846336560609523	0.486131897698331	0.407759152958785	0.0271857457037497	0.248973290168687	0.189791981745302	0.271934082372777	0.0538872507854189	0.358020193616199	0.356485735608351	0.426009183334049	0.267869853501906	0.482762957862030	0.112632438466944	0.484503671624225	0.0908522607889467	0.268571686899197	0.465651644758313	0.162595836740023	0.227430090618524	0.0244808185061649	0.273514763369562	0.341613573526796	0.0238587867997161	0.0803091763524579	0.319092962660125	0.0463335018560420	0.110184792686709	0.0944579262205048	0.480937343489521	0.237935019191386	0.322014543903019	0.144767365519856	0.150049646119105	0.178909986935906	0.265792211263811	0.290627701250624	0.469304068234689	0.297749223728227
0.158433086942284	0.0412766379897107	0.440309387247184	0.473037255493065	0.0573985489223441	0.0546238059466981	0.481843631651436	0.323603309086196	0.156060373142681	0.0135878315013683	0.495500332909797	0.317600518637862	0.161455315207556	0.165548613425816	0.340439595846169	0.320288586021689	0.406710311686077	0.215083311801860	0.172093228614005	0.194679499865530	0.364316704721467	0.383073637074372	0.161288516974041	0.289744605923132	0.0196307638765166	0.00726468576623474	0.224870602415699	0.415650850849179	0.418550789744378	0.0731837253206475	0.0918159481670357	0.157395460342866	0.0448990835225006	0.391620674968839	0.168125783828960	0.455454007017591	0.278769483168800	0.293047331682969	0.165098581616475	0.369830468993989	0.392824870371555	0.434529551973300	0.154895890021250	0.384182167905595	0.236338974538928	0.146916749755612	0.0910745634440286	0.382787760897342	0.330903588195635	0.209008553554588
0.0579888513778066	0.180991960101983	0.197552664845667	0.0440177591894019	0.347789540090861	0.458746699754036	0.159290041841402	0.0196033639827967	0.463758220547498	0.0330153423370029	0.457781082521897	0.431219091579840	0.447839224104921	0.442315400628629	0.0748394138465479	0.189381770042551	0.123141723155460	0.0189580123110222	0.366447002675987	0.498571670164238	0.493034430881139	0.253656357413167	0.470817826958893	0.358917195600708	0.317204869217573	0.266563464521446	0.349126116498351	0.257017149644793	0.0509846955691684	0.435684587367440	0.296339979209524	0.0234318195826708	0.381475758210055	0.0470075707565967	0.444455487665591	0.0934404410355978	0.0478495702675254	0.464214082773849	0.254657420394049	0.267224416096413	0.372277786091271	0.0855466701803939	0.402429421537290	0.344904904045025	0.496704967686706	0.372497745169948	0.183334100292035	0.0815678187716997	0.318590119298835	0.00624466260278617
0.178333780163929	0.398315328098041	0.178545305178745	0.277462108080180	0.0497481799736948	0.276094517144300	0.370980404598206	0.0557469854631274	0.0128357838804828	0.374495594115871	0.446811463140910	0.0365787057954090	0.141571159001070	0.178469962348663	0.159023077223421	0.0797640133373407	0.367714262785127	0.0385575207899677	0.109250182344413	0.389184162828854	0.474156599177272	0.198758188907459	0.492927785243788	0.185732114024958	0.458448658474226	0.405424763759080	0.183798743277995	0.149349975751801	0.232049646158110	0.0403586763327855	0.0780582061600889	0.413343897861692	0.0516691083071796	0.469623152401705	0.00170877440878875	0.126722527771641	0.494539813985631	0.446071489950311	0.0516462158877298	0.157709060562225	0.373181058346767	0.105459293707363	0.0795513882626448	0.164047703555134	0.203208036808029	0.0690496966461143	0.136779126408795	0.371939538683106	0.404676282860271	0.117959092983891
0.470785405610270	0.0866340793225173	0.143915069422526	0.146931236675697	0.472334514479259	0.0963399574178481	0.0517755980122082	0.0319515331085409	0.109860359156125	0.130670683080972	0.158970251423411	0.284864935417450	0.136546890735607	0.435089070048073	0.0792482666725921	0.0835342848654085	0.486324354940808	0.146903993475429	0.256481920471450	0.230175481434810	0.0794957855527574	0.203782380657524	0.0231045647767356	0.202866755849747	0.410893431642549	0.440688459943297	0.304624047849719	0.131941610196699	0.451884888960490	0.129312293585990	0.487016074215561	0.0947129682825546	0.387360574445793	0.0839817539098681	0.340680288426206	0.459892829979189	0.148340695526300	0.388837754539239	0.134481016409949	0.0573429575484051	0.133645999589143	0.155381945075363	0.379606862115890	0.237481687522482	0.270808415696384	0.445027375403264	0.0654655316433547	0.165767972296359	0.452734906613906	0.198217783598604
0.461410454888102	0.0553199475740469	0.345037488644640	0.312315689281115	0.386725317921589	0.0293577073275213	0.432444697883688	0.0782256728382606	0.255308119138588	0.351414795004493	0.351308906453476	0.101899924228405	0.366775320301972	0.437833632574845	0.0688179545935452	0.450194384307916	0.406025017940104	0.482273550096135	0.326398364175070	0.463066545125899	0.317752766463687	0.495988904110183	0.103393006649869	0.470035900879094	0.445480969675021	0.220729768208341	0.156951998953570	0.0265541463035134	0.0819519843722005	0.374274025946090	0.381373836073573	0.230163414100887	0.0810254792874636	0.298510915655846	0.131464484429764	0.448665153585346	0.485810100504097	0.263075050361641	0.140047155099587	0.0850701995699719	0.0291785734219524	0.00359730536283820	0.433145815128245	0.153448918797167	0.386579733347046	0.429762031856248	0.0769817496999075	0.444759257506281	0.308102177189085	0.442137991094903
0.486276718323895	0.231148483651475	0.0957090410315301	0.301404490063815	0.367986214608474	0.318131816339911	0.207391316261537	0.458266813606492	0.113018808754096	0.433451220829543	0.210914847057767	0.394624509624812	0.0356748327775090	0.462383908778116	0.218332367841837	0.113544645750178	0.180612706986116	0.318975908906289	0.0579885600364184	0.246718982624212	0.483952015050322	0.313309647127559	0.494559511256371	0.0974265947849690	0.343507690864139	0.316143396189782	0.385105304600275	0.184198705308997	0.473975151265395	0.364381676332215	0.393119339478516	0.0708636461889282	0.344833012661209	0.465552403602738	0.212056043932984	0.221665657177429	0.0107911704823474	0.270531636330531	0.481005359880692	0.432862720945632	0.257026539386931	0.221252577348131	0.217847035423708	0.435786140391767	0.293254757385387	0.441807514981020	0.0226403174430085	0.178069917973860	0.457507247499517	0.322462466388258
0.178407308077197	0.0475283613207927	0.216793596913183	0.0373521010544129	0.291583063407381	0.209206251771806	0.208067790906520	0.424701185220890	0.248345590065672	0.126140275032963	0.388711815216692	0.360901154431920	0.362869367955055	0.177237745029612	0.0508278498873229	0.371522476669849	0.140093136309519	0.330727524487214	0.00302354248836706	0.280928607967248	0.219273524028581	0.306093813012136	0.453301084586945	0.110949134260172	0.366859398368459	0.215762742948758	0.131737078896033	0.275912917061503	0.256867799013400	0.180016560529187	0.196034026685270	0.226207210455019	0.345500077502286	0.362354915752413	0.0729632449551465	0.318619597926795	0.0156503319295860	0.317608167260618	0.217206536202363	0.229979833107699	0.250081295892086	0.128820499092916	0.440292096433302	0.0526454441196518	0.0334254474818672	0.447736939394049	0.0380446113386025	0.188254484326377	0.398272817553964	0.254322978813911
0.217744660939125	0.358555922804901	0.339638604262854	0.476661595356641	0.474630929319704	0.469367852363728	0.254884885900417	0.417549044169911	0.448427113327143	0.333825836613420	0.383013240993518	0.119029588043756	0.426150908588337	0.0578000770757447	0.153261283373075	0.430269914046891	0.452643103366964	0.0455679461665130	0.202379623028133	0.380756056164656	0.0330582682521400	0.0864576358332246	0.307509843944987	0.0816691459055803	0.118642045452370	0.105749754122837	0.0698335081617409	0.0231042189865390	0.226189401522448	0.181907129175879	0.141262900166424	0.104558795533899	0.161118163345307	0.186176876192299	0.0416818414991258	0.271801397321810	0.483143902972831	0.310439107589988	0.273022295318869	0.346523257370644	0.314651176274538	0.473009705245713	0.206625843450034	0.489413078704643	0.355041425236157	0.213627401086118	0.0746066899625054	0.421764588952904	0.0856960233388331	0.126714156657093
0.151879238804436	0.000287364227916143	0.0210537634564562	0.391643964161246	0.406119098017387	0.407606443096283	0.161200596038571	0.456054811367107	0.396905546447987	0.0170502243096723	0.295495243425235	0.384972057386801	0.114966897926415	0.168065274270668	0.240269548746563	0.239063827870796	0.476680232248218	0.0466070055947500	0.382564824654474	0.426370853653833	0.312699448711463	0.0733769667723843	0.260672517909650	0.353699715160579	0.0711440121771624	0.298609097452275	0.224475361055598	0.276767113628259	0.149098363116629	0.0462299658227813	0.122612951041783	0.302492373886634	0.319955675600923	0.435796574887780	0.372756893532470	0.268721540225908	0.350536688114216	0.204580226879210	0.0701474653208981	0.308971896928137	0.415380320872169	0.258400125243811	0.429611835203595	0.202860572690151	0.365913099310915	0.404650549514663	0.308700479996750	0.355135107211207	0.256861806594500	0.0776281425474784
0.186019977738277	0.310844962769062	0.0307592144261518	0.441295851216108	0.00858723333287298	0.00647382239844652	0.329551083953131	0.0136475549212500	0.108045891958992	0.411289707197454	0.318358281931691	0.219196870588786	0.0684243246127103	0.206410036829372	0.0862012912754038	0.141613887349582	0.198465168399982	0.402709421362300	0.124429430076571	0.153981005267981	0.347006951324166	0.0323512960613606	0.432204265676172	0.379673147941490	0.440878456656504	0.115497848418592	0.0502763534047356	0.167613306941171	0.317842408872206	0.191630561176966	0.473145172487785	0.324338789901186	0.235981139426496	0.0158772628524828	0.0145520509515849	0.150058855255015	0.471891409373993	0.480427109825346	0.336098509640929	0.316268522986610	0.104707744352271	0.424003094883397	0.285805493110090	0.164999101911876	0.190154168297792	0.401408792193329	0.281137608295671	0.362383122487828	0.109575215226094	0.251636112233857
0.0356998465819270	0.108783092326898	0.211428072524505	0.308024296357814	0.276871396887067	0.120251681615149	0.0458895988883901	0.0380516734450866	0.0603198883956060	0.408985208761471	0.413686243861251	0.0297944972677158	0.0815136472798757	0.384301345158082	0.0872252278890888	0.413306275899730	0.106248869564500	0.0960597740885663	0.328546102633019	0.0906780135033696	0.463252933078005	0.466010057213098	0.0833869620699345	0.458921116817802	0.401572713227422	0.379550996088610	0.273265357474845	0.0425724852738016	0.199901280189599	0.0309341507013195	0.282929922157974	0.203457365248723	0.140416942375374	0.186300011599511	0.303194381165425	0.250015960838124	0.154591878018341	0.288931789460306	0.206090726157861	0.420351719372851	0.492398108699893	0.340369202076293	0.225049921749787	0.441912744561087	0.376776837110831	0.0989542219639161	0.374264442619211	0.258278549019791	0.0775345955749723	0.326969757518204
0.245615251980868	0.0919018529754549	0.0736082694726395	0.124527511895600	0.220882239335789	0.447323047196580	0.0669028053747329	0.308263394374915	0.228223688291955	0.136389348281171	0.169753103260456	0.356778950522089	0.124671918510830	0.158839902085543	0.286318361702593	0.495832570018872	0.391897267318862	0.363773698598477	0.443282282401154	0.377624192394672	0.0426579805987066	0.407568447578756	0.285097929692460	0.287702966712396	0.218372794826851	0.0284129011278216	0.385295610244037	0.437910199957520	0.417323971899669	0.0451137181815811	0.0265993962203468	0.0840276556395584	0.182944830578627	0.427179941627872	0.0688661136287241	0.480102269306258	0.0282778111647213	0.378803898821973	0.225084933917802	0.176135228028140	0.0520998005921429	0.347518295005205	0.396389178851427	0.0704462252379667	0.377041239094347	0.222509428442749	0.451751515881393	0.413034785592303	0.186596801239961	0.0489536760996858
0.205079145924775	0.152020714146024	0.415339249066768	0.194316796197337	0.210473766226099	0.111206871319157	0.211167296184841	0.361131211346498	0.0680411521903813	0.232882265016067	0.427879942208659	0.198867221226719	0.0766783854107335	0.154680619298431	0.308556720520894	0.00707564817193607	0.0765734060265648	0.481522589308860	0.213618792963074	0.223646512825884	0.344325162420618	0.299973400750657	0.458385916915578	0.298190328167948	0.245478309110933	0.125395236293684	0.242357014674889	0.196516285376999	0.0697954184236401	0.326164891492620	0.0826898164961387	0.204166767279631	0.0207051977438597	0.490937141219634	0.0212568132494194	0.330773343658464	0.421402845887524	0.386301562379606	0.0983733307456668	0.160635379449338	0.491952732283484	0.125929012454026	0.281133133272196	0.452720783952808	0.218668393826935	0.274374040944534	0.416469862275641	0.176365581356689	0.282515511560426	0.230326594275710
0.415733883819495	0.0618337775736473	0.0531697370398306	0.00895840204730947	0.256471201519999	0.111039963898306	0.126882453461373	0.111931902847450	0.338449451648837	0.166248888025681	0.0348057385888050	0.357048634257995	0.152289999769220	0.469496938023556	0.404874166765469	0.330517768647423	0.379698465915317	0.329071605502164	0.387539612310893	0.285124498779090	0.385805260137359	0.123358588269982	0.0388203606627617	0.237204005411121	0.322790853652801	0.133067726153279	0.0298356043437419	0.0398394428410956	0.485707912062910	0.176449596157312	0.168986669236669	0.397067972899105	0.293842628756041	0.280704326450596	0.185553686534929	0.473884825936394	0.223525160903979	0.100331745451112	0.250063220703602	0.342177019248520	0.131251899772120	0.277094107236965	0.171664171871123	0.0192310522818747	0.272643888601129	0.181544212084207	0.0709320161803160	0.406516805635555	0.285259332186827	0.251586814915210
0.393254741646472	0.231660209571757	0.219295148104785	0.340281150987826	0.118675707886319	0.298570403751375	0.288284607188958	0.323344381476168	0.215729550417175	0.320477960144854	0.365612508262897	0.289038524143696	0.252612054649522	0.109133165719489	0.138772863392844	0.147947527137144	0.460833610102655	0.379356716714636	0.161050822537210	0.179091864036364	0.450881047712930	0.495114643312115	0.456117823440271	0.267918190520046	0.260568456321290	0.131936401921226	0.0632195610460418	0.498096691485251	0.360762990385206	0.136216841126832	0.0787331844802158	0.263534411754114	0.299617088013433	0.395055021807624	0.368990256011941	0.357412402174091	0.161047138489864	0.271955790524554	0.407804848650593	0.196631042394029	0.176461509143140	0.421090599099957	0.220048510212084	0.366023459794545	0.409331205830522	0.300932173280150	0.337806379611281	0.334394277140020	0.274870925307355	0.0602258118116340
0.125860814849919	0.185352840018634	0.311319637653924	0.468486994337738	0.129209109307819	0.445493887130281	0.273078845503959	0.0715947509306728	0.0339910826701234	0.468142689262501	0.329061929371980	0.188708339204081	0.329937934894655	0.421159558142803	0.313506900493561	0.328101717418243	0.233287846329873	0.271315813930400	0.262217714587436	0.433730909392322	0.348826391579838	0.295185964275369	0.387179183891681	0.0277005641354446	0.346123675817366	0.0923135218750316	0.433162517577959	0.103387983699169	0.442628132197495	0.390171204535028	0.0903714632760782	0.166361484611610	0.118610066323644	0.135072178655711	0.343089099399276	0.358330681032364	0.451045026728985	0.111624701885658	0.312493774485962	0.317387788572157	0.343995652855478	0.200226265389580	0.130918022902202	0.282903974426141	0.210077850508170	0.168623333680314	0.290640918696040	0.0655833313947838	0.397613267371019	0.125768090212822
0.342216560063135	0.0302623514774059	0.0704552741094648	0.174589450143624	0.462702319575800	0.442194498922071	0.0889085322175647	0.00913590616425397	0.0600988729280310	0.474596652246926	0.344604998674402	0.424656776687394	0.0613108539352287	0.453198694483953	0.323067772923886	0.347442997530729	0.398353212305935	0.214221581525653	0.201567203424948	0.371904235853144	0.250882964393802	0.278934169052341	0.206846999079999	0.163829674221598	0.407731435168956	0.499432667557148	0.0652649753087318	0.225559221097220	0.421043832127581	0.173531753398422	0.417566190695415	0.430305941032208	0.441880787952717	0.393036820438093	0.323512823629858	0.442813733036220	0.167505354424478	0.249729763147729	0.283161080249018	0.0888277493507380	0.472760702561383	0.350743200651396	0.473300198652522	0.210865374338902	0.439169276682841	0.433107272288500	0.482075151838797	0.0206617383984425	0.246677602548016	0.214253834240981
0.0385995994278836	0.00171000149808948	0.00720808982311572	0.330771084598579	0.141437178104684	0.476421610235308	0.00310933025756305	0.220092795227781	0.149201942774500	0.325213922916692	0.469123822126218	0.0560816621040255	0.163403738265551	0.0279399021850135	0.0209073761567866	0.0863480402578868	0.456658691493467	0.490247187956548	0.313788030212944	0.206162550897614	0.351082234950217	0.438086587668417	0.305258903571266	0.147648769393537	0.106444247862850	0.461979963153938	0.111678448650718	0.469613636567558	0.120041558481775	0.260833416649620	0.395414832121184	0.109169847526149	0.198440057566031	0.159413759551066	0.175924905625147	0.0344148174550392	0.143573762484888	0.168874840890838	0.285129234059587	0.429137782981839	0.0261899211640374	0.286354494216449	0.203292970207137	0.331679711929202	0.238577480819166	0.261077747644182	0.252240295431608	0.295153894513358	0.195827634105136	0.476311001837359
0.0489178340133890	0.426463538715077	0.276900168329409	0.474895290665243	0.232867043046598	0.115437829262514	0.154741976391254	0.0281713179355346	0.485465473202860	0.137002095455804	0.00939568569048838	0.363403620684916	0.188722601517198	0.312241779275731	0.316370671128807	0.223095593310055	0.319480330815815	0.434788170206018	0.300795452762868	0.159939275897925	0.178372730735059	0.471968045611188	0.420725467677218	0.186416623950843	0.407581020442170	0.340236694483045	0.240166780672459	0.460153656045567	0.286111409918328	0.0767472618879248	0.311710228058399	0.460749044201267	0.00245880205410515	0.460786528213055	0.130869376327682	0.270577492604370	0.229373392636394	0.436100573267437	0.499855305100834	0.0248964412653743	0.465037545655770	0.00255709653071601	0.231003828498380	0.498357619592832	0.313612705997453	0.103223355083271	0.0323864633692090	0.330946073523403	0.276369605178982	0.300897387023412
0.410365022493514	0.193241736795842	0.165648816394600	0.149216863078889	0.323528995892342	0.00348164720164862	0.438510212776914	0.0204347335158115	0.0581497076537819	0.0356538650006816	0.286024182367583	0.131527507244032	0.495183206692175	0.287756045440145	0.378233479785911	0.157917505811048	0.282951147211190	0.415174576950300	0.443402471520989	0.472888573382664	0.211128883273184	0.156701735582527	0.277193732545149	0.391775615636025	0.480239236216766	0.174830656901091	0.317003854938058	0.193585103560981	0.000469724997552823	0.237975052594944	0.337582820934028	0.384997634749712	0.285197341011442	0.315967483660850	0.245246075584602	0.459200433171697	0.444910632970130	0.316870706351755	0.0244499660934420	0.233573846907882	0.385490196302360	0.499469286890424	0.223191410218234	0.114226031088453	0.0611838727669647	0.0537909284105814	0.269756739967398	0.0434271947845099	0.449168595132139	0.461537405681675
0.326649833187732	0.482517973411026	0.161449512090179	0.0683573002585601	0.193645456311975	0.412270115133996	0.256502674569527	0.103299541102294	0.325998114149655	0.101551033335017	0.155719146490076	0.180168514180732	0.145463966872239	0.409627125501545	0.145370495547150	0.391206330494250	0.448105105569087	0.436422192539982	0.242690069446956	0.485497933132331	0.260914695371558	0.465504283346108	0.250060668471841	0.139147466773935	0.186103017869397	0.0992269192306048	0.467050824573438	0.0465033981421524	0.348939009757638	0.216180680514391	0.426214092006352	0.482053409144539	0.492567186219649	0.498806689082799	0.339477203025409	0.428859187813952	0.104435946631751	0.174635050966597	0.494242410380169	0.372296968405360	0.112850712590342	0.113138128102813	0.484230725290487	0.106910606428995	0.325401637251852	0.337476357374865	0.0189487221732771	0.262336417456524	0.104695994848408	0.172027056225811
0.416492435690916	0.244343778172283	0.161680298009200	0.480235210171933	0.0729031973008314	0.390639751357060	0.300901565225233	0.360396394149072	0.438404717283308	0.473803777705900	0.352109037176567	0.438036976879443	0.323117645844155	0.0150132018165514	0.0507544101841662	0.276050521454966	0.433081842349435	0.463152801129726	0.392863226417932	0.455130045999729	0.154606119142883	0.0155490858054554	0.369505245682352	0.369910153701282	0.0528529381764464	0.405207059158296	0.0443116572918756	0.485837012880634	0.0371954492359479	0.137198346113251	0.120751143046148	0.421636504773744	0.00931577880276568	0.135175621086048	0.440559513471613	0.0757696063414409	0.446387405916685	0.425026014202012	0.0277585168181259	0.244828821697083	0.475084470437862	0.0205576994214083	0.349482054966035	0.212266563189065	0.433857235325146	0.277506996333488	0.0151992888321720	0.422578768782735	0.147175767012256	0.129858160123083
0.132116209439863	0.296714339688799	0.432867507285229	0.0850408631957258	0.289105339258625	0.346244788737615	0.0469541131547770	0.376804023177144	0.260889415618367	0.157272340270909	0.499946675828715	0.387559933003710	0.410208782237417	0.387339475593114	0.386168366316310	0.354644865102868	0.267051972321653	0.428671279480793	0.354296088371591	0.265588388074244	0.411596595892196	0.0890412053037101	0.244838851585946	0.208971950001488	0.0212039689846741	0.421058436625449	0.0674399761933974	0.432531403457791	0.125713083120888	0.309762623778376	0.0327121733077611	0.401320898338423	0.364894785561392	0.0318463955127367	0.0430658317893013	0.314462987950662	0.106933042841872	0.332813363784982	0.0484393366697808	0.229876291589614	0.465899296182488	0.416812175691759	0.274090052810015	0.257576932837598	0.351703855043952	0.442840465895956	0.382100757265466	0.0243893798446374	0.228285340017939	0.112613796490414
0.0939518520017582	0.384419103508410	0.248600519722843	0.354948574192588	0.272302146194483	0.354718649076073	0.0448870895873451	0.340193879046918	0.340310377855974	0.267368138775354	0.319509011906839	0.360688807073852	0.187614835512348	0.209495382106966	0.253859613802788	0.230471015609498	0.127407880003920	0.283511198658184	0.301690648655338	0.487793300854451	0.291131718207924	0.106178813015315	0.432682326881243	0.372926466040259	0.0340630881471908	0.138350634403421	0.437685975891116	0.108049037134863	0.0554023218484407	0.0336550390189028	0.153813028334320	0.00918439873609622	0.0775436677793706	0.357936303826008	0.182912903431529	0.0240337945732007	0.166058019155007	0.157152750315293	0.334448730262672	0.247181783960889	0.430728209063292	0.138473092304441	0.283609427502009	0.0294231200535858	0.0226046552224149	0.136929154446070	0.231907267182063	0.0892916346606702	0.0144940401118509	0.0641277808854769
0.406203538466088	0.134034273623712	0.377566454632614	0.330173688702960	0.415749838474375	0.475395200726603	0.334877944697888	0.362037142164414	0.309589196510377	0.00122420098583304	0.162522191064963	0.00957485353720383	0.293769965138381	0.0433039022569112	0.150998471623478	0.182094727864149	0.184929654482274	0.380778776470097	0.347829347646624	0.256773775006966	0.124430690721116	0.470347962623627	0.110347690464443	0.406981248545135	0.463174736161129	0.305039470570800	0.433966871106375	0.0620287713560777	0.0518330635788368	0.412334344491037	0.0204839346865218	0.417853364259514	0.0212934749609067	0.145882088899733	0.442035062114323	0.387523669838839	0.0533456584428064	0.458603826525080	0.254201638838036	0.194784453723447	0.436998225856090	0.0940741935292283	0.474621608508839	0.0285159363301225	0.000904804015157967	0.342870338185815	0.364118071738686	0.139787036715448	0.277109415054078	0.377617216248077
0.446036795815562	0.217460466474885	0.389782577417298	0.203668394390753	0.290021547949572	0.172277868328487	0.321960166473307	0.0456583600426397	0.107828671329260	0.461350020960962	0.0631558284682373	0.302575721186922	0.363267033656485	0.224702440698572	0.498530791966479	0.0476674537084811	0.0450960204710518	0.162317201646271	0.207458052003435	0.341868712667248	0.169542914828845	0.438960112753390	0.0604463966164476	0.0514419115531302	0.361981068773473	0.312330246298732	0.418239903856291	0.405698159278300	0.279168514965106	0.393005062958626	0.478187323954442	0.439583830205429	0.495166298265917	0.00437488311278833	0.367276142089922	0.125408010915502	0.199118307671279	0.466939270595821	0.0106139082510027	0.148194716253653	0.0856864790373236	0.0173763161320403	0.339928543774527	0.456985675486109	0.118433524492543	0.345126640624100	0.491662150340651	0.107567132922627	0.0244808194222451	0.465399067964688
0.0848038786592497	0.212848283000441	0.405295751307107	0.473734881797486	0.0273397780607358	0.253444708363698	0.176524863182491	0.0868699844594398	0.484553249140862	0.169282245036887	0.303399266109439	0.458125440203280	0.121994289639563	0.222582325320154	0.299173637326000	0.369941641280251	0.0606378084469049	0.0937782543151555	0.262388054024186	0.0193689077667587	0.262330515185521	0.0615667353327844	0.484834375612624	0.200169151533343	0.324511095060101	0.115549564405867	0.245712970817817	0.185371288443479	0.337314737742755	0.0720097051075396	0.314426213824071	0.426417300674304	0.382532267471766	0.325134485734450	0.385103142360021	0.211624306079146	0.119224408773014	0.0875037497286800	0.293193680668401	0.421403605365121	0.0518400195773683	0.326426283750231	0.376957017254666	0.254904035927257	0.260465543581941	0.292369620532361	0.192222373631479	0.365770308638165	0.184524450772254	0.473858011598791
0.353393356436805	0.284820771410928	0.466675118267261	0.470252709341036	0.479070841130345	0.325142834991857	0.0784491978237352	0.411758362699514	0.230210003945971	0.386929055609960	0.198407970004030	0.414985822600953	0.212272495117540	0.0889137591097816	0.347340817788252	0.210938365837540	0.00718188529838593	0.306892709349142	0.0373893526988106	0.343714039051452	0.259191240942180	0.0391500900151983	0.0586917519653664	0.362722218229947	0.230012220177829	0.0690800307822013	0.0552201996215253	0.175892900980248	0.403410935828434	0.495242009232096	0.171795401493449	0.334594985843491	0.0887247216970614	0.173046106847340	0.206407490340862	0.366147316384156	0.488736139841668	0.256633465566708	0.424364700475442	0.256418610034630	0.385495499919348	0.252701445912323	0.204428118636838	0.307487957786006	0.385844789476540	0.0994715841422895	0.0700351586462775	0.443428464379620	0.0961496065904519	0.0317797397511453
0.0252454032902696	0.276374988578939	0.328036406491083	0.275258617096458	0.457465524940081	0.449780313259958	0.363525717554723	0.315233246114587	0.268366682217623	0.102643200579422	0.259838271143135	0.280285782351554	0.393672405843543	0.155821222010951	0.0985530865807209	0.222131507121296	0.190162609450736	0.0689239944510990	0.412602003458809	0.455028395682546	0.0509914119400429	0.0195141286070824	0.346317863014405	0.419969400469927	0.0827834980776169	0.472181365422197	0.156919465166931	0.231573931121894	0.188728756704059	0.424903044700544	0.116896072918621	0.308194862909646	0.203046891440666	0.385197492522988	0.400875679953248	0.425491822413847	0.368431948273822	0.423942004961371	0.137398454417886	0.194963676405100	0.0537102543444855	0.346184941666286	0.313619995486377	0.478699366484383	0.244965452650936	0.471913330835881	0.311448802095100	0.148186802359714	0.113757489525995	0.329179628097318
0.134504338300774	0.113475791612435	0.386386735224630	0.476829395222018	0.0439453049195120	0.278231560004644	0.227794501123165	0.221580214806710	0.101565924083844	0.0722789923005378	0.380203581023501	0.427687319838718	0.114263908023187	0.0267214066705248	0.328342304541596	0.286719400527755	0.0151712351812878	0.148124113618741	0.396000600610403	0.0122585110258990	0.481394128693322	0.0101510231835252	0.143161963654387	0.293210507522660	0.267416054892611	0.158091071712632	0.448577363083183	0.317553102296635	0.0848468236378943	0.132086748297073	0.379403673592394	0.443839848848724	0.126700242986868	0.0874998917493015	0.413454301630224	0.200390265945855	0.303040029377871	0.421460610814537	0.0722304429742993	0.135369090441143	0.155311853148161	0.0677089380461202	0.268104464564771	0.415478360074482	0.253340010163116	0.0482570434117710	0.443125426654847	0.217144423658034	0.228319632455093	0.384265236876258
0.102480687134399	0.0822725152679292	0.190327831821504	0.239081543602388	0.435285126163077	0.466795591198993	0.338048636326228	0.0133193321828539	0.145821111047846	0.131001498605725	0.285895242357151	0.141810423619008	0.377948122770891	0.318445809470534	0.220231302201296	0.0698733466251009	0.281959613080770	0.419971583765173	0.304987162474857	0.467027811287824	0.137115604208167	0.450197677759179	0.295137169958996	0.433768560671991	0.303525284394389	0.0524632734775649	0.284556804786538	0.239193316772760	0.176103375404796	0.0547788952727448	0.439350617469081	0.0352084407250470	0.396505671042648	0.229209831555779	0.0352493819987638	0.235477943948008	0.161119408976486	0.238692866463025	0.369310981714603	0.463150809252895	0.338567286853004	0.0996854853305270	0.211497551969210	0.367323952269301	0.185169621464227	0.102824737083456	0.0749675613229073	0.378999793973884	0.0489886616181311	0.0167369723372238
0.251645826805335	0.294164342007729	0.161596033197550	0.289231682383213	0.246628494746287	0.393761404035518	0.456022308662676	0.111309844235753	0.457234977907888	0.384373460812372	0.333636283716250	0.381657246594179	0.327011416717636	0.0375195922780095	0.493083416623455	0.492957587388907	0.416461939047509	0.452457572544094	0.0557284142559365	0.397472530649294	0.208167785591017	0.143350120011364	0.158320315443943	0.271616272423408	0.187476854206274	0.0235308501936654	0.117016476535106	0.229347509270063	0.209509176689649	0.194253942883790	0.139162143844884	0.325452456970775	0.201878968022797	0.116355841212722	0.0354300319016786	0.0747771910626283	0.144912887745734	0.282125551589113	0.479913921316791	0.409256508457324	0.0857403275720638	0.0849265063398899	0.464444028862633	0.148837045445115	0.116230215150203	0.497514738401618	0.473860928417875	0.124745216621614	0.385945781934752	0.113097797630846
0.279702451038401	0.253112026617305	0.00794111517425616	0.0396293080141249	0.272340949558501	0.221286922381236	0.0173775841513056	0.420677718386476	0.0138589323560043	0.351621620582778	0.337373103933002	0.477162113180001	0.0293455626623313	0.341781145395908	0.265401127613005	0.285417107521882	0.457972350233277	0.246588180880455	0.238606302771094	0.193517023772791	0.0962689956430542	0.140496259815384	0.450281412106407	0.207667079374124	0.188449018820535	0.106094896555146	0.154669929738521	0.248080195229140	0.224294713842954	0.118221938716322	0.392407421605634	0.338715356064248	0.0278656707402688	0.161761627901640	0.383198907479481	0.367236763403597	0.253309847345460	0.00773680589712211	0.313025173447708	0.427365297101056	0.187654051298626	0.437183412066299	0.159907500720304	0.0871997634348469	0.468615292341239	0.158960993067565	0.410839178601141	0.443056545024715	0.264281146362325	0.382079269708911
0.346587685308979	0.457154018748349	0.111152370315911	0.113844176689056	0.319967232877821	0.498164428438920	0.106577629951941	0.172089242930574	0.262517261374010	0.127925789921326	0.176032608793416	0.312155709170742	0.289828206434100	0.454392957860723	0.0203978641005497	0.0612306700507054	0.395244635839506	0.460793476971576	0.253614945470057	0.0596693883117758	0.125062998833114	0.149191063227854	0.0514824726319322	0.151117234204862	0.267896106518028	0.157105588186601	0.113433730718720	0.321962596231843	0.416718086351139	0.331024346849609	0.126852169262063	0.257314158163902	0.150508185118219	0.162437473084374	0.230157108581851	0.0367739677238337	0.115330313336728	0.443054087894974	0.186403881454777	0.479673593430719	0.0132631216129981	0.471588889210282	0.269561865694199	0.378291525173019	0.250944586098681	0.133628758936985	0.0653034374075927	0.117876688811024	0.0932384533706243	0.318094010246386
0.440080625453986	0.477974816844403	0.136227251694020	0.427251819357683	0.220390211585881	0.0343069848361011	0.462717784361106	0.346101926614805	0.239920337280167	0.346644155528938	0.219352621109909	0.475184387574429	0.454278482833985	0.445980319892149	0.0554117173203916	0.200996294536594	0.372342764241288	0.0838059155030619	0.392136040622764	0.0658395267558576	0.261183787521462	0.389433547147758	0.342197516708523	0.156666763749065	0.334326665508643	0.368445339804026	0.322283805706294	0.160554191235407	0.445667891957933	0.339950784187014	0.499108351569049	0.423427898795720	0.155871104764043	0.351666860022761	0.183196367968743	0.290313148238656	0.201585168588191	0.279627135574801	0.442906659080268	0.229612109825540	0.0459105535561185	0.448156527600727	0.426076759719920	0.332855453709673	0.401219468650450	0.496982838532082	0.199330473794281	0.0899020933984568	0.268176203189226	0.306522767936386
0.249621963345828	0.431101488176260	0.00101627127866033	0.415003487500099	0.168018231954663	0.0494656698033777	0.264136553215322	0.282727246080306	0.306326084597692	0.296295851884274	0.201110069553323	0.290666188607701	0.0148814834096034	0.284260567591574	0.332798841536398	0.165704888783829	0.394602073858823	0.320501101607466	0.126879171876071	0.351258297443279	0.154765706164492	0.398710910227394	0.0132720465980558	0.0348583325026415	0.390195957657120	0.0640641988127348	0.356540653230245	0.489473090511992	0.443272384523505	0.423155981272109	0.0731682777395885	0.266498914258284	0.451527700067858	0.495058549951842	0.357878281850043	0.113761819182547	0.428006670793329	0.156412036732195	0.497104834710365	0.463589857525734	0.280375566384742	0.318915317500662	0.230606297895691	0.364091777308822	0.349394760087066	0.178127998217840	0.434406784150199	0.233381131276181	0.466629390145169	0.321328758112035
0.290393574523208	0.441000612100200	0.0763619086186764	0.0407241424821637	0.114913055402770	0.280989297676811	0.351289003584599	0.117064526110352	0.336391067940124	0.372887448756335	0.140047954646862	0.498625630052515	0.496408640596125	0.314498453155696	0.174204172267195	0.494276549188112	0.147460463443275	0.344503686357188	0.157281649046270	0.237784447189516	0.292546562861790	0.0779550692135179	0.305915264268981	0.208429511644912	0.457278807388824	0.498324031165316	0.267824051611632	0.312798047820982	0.250133816749888	0.236432172400642	0.288008324397064	0.285840916661220	0.307886813639500	0.159727430167093	0.320026657543218	0.244267808778293	0.0597133706431344	0.00108118687643460	0.00418163259191084	0.232450811795117	0.313626614427385	0.239339942649463	0.301532158478373	0.416599704506257	0.0199440190768451	0.366344044725021	0.340994762264597	0.149921530643170	0.259994768725171	0.0643767683438885
0.0165564958707029	0.262477592120782	0.111716734388046	0.127891084963346	0.230418244532786	0.342523932579033	0.122858468513866	0.0470097167066779	0.321853932407805	0.254939632394139	0.180646690666948	0.487141367439640	0.431327316276717	0.0466674607579012	0.119026652226607	0.162517678980812	0.355271745295888	0.211271465059903	0.154007254089521	0.191391754850371	0.417266969061573	0.350752497881038	0.0286951694426641	0.395901333095110	0.335635302084799	0.0949615397535874	0.391864181098208	0.170170837218518	0.175314967212280	0.153820021626388	0.350217320776155	0.230877128221982	0.283591686058283	0.349887718226607	0.443454996948846	0.0754040310727108	0.390950594393446	0.147977418505363	0.476941776322418	0.155037296864379	0.489797295124877	0.00370224811648684	0.139468500621685	0.374191200628631	0.444124158633416	0.271878560545702	0.117438114159294	0.0800350807754231	0.0140906048238630	0.0141987501829648
0.323631189838480	0.440751887561650	0.0962751932549664	0.279321216067127	0.305971306454342	0.213456527039473	0.426935939909961	0.00183192448884872	0.183238705092560	0.472402636059896	0.406214555077983	0.0524018911137934	0.0351083063722568	0.0874602504280116	0.370478465919196	0.159354606405148	0.253850371947507	0.0155171571619473	0.286032185366523	0.393788909126128	0.357770777689554	0.232829438943388	0.129079739296631	0.157705689355308	0.394625041119886	0.101865786944947	0.443765142218498	0.428876671177421	0.259386724369724	0.338304575752574	0.460821224451454	0.117633389625570	0.0388211902709474	0.430227288839601	0.353827370354869	0.469326625753571	0.113173179065770	0.204945036142218	0.212167521032629	0.0440248043990268	0.455105346643181	0.332801955515115	0.467575159080338	0.172334117595071	0.118837417667180	0.419828076124732	0.0473412237173698	0.332164320323383	0.367010020576889	0.116186437880509
0.255631909645068	0.421161704028543	0.278617184581216	0.339313646759168	0.0357945848046074	0.299545889560694	0.158259322858876	0.185197110706909	0.493347983118127	0.168379910902980	0.229207394067135	0.265395259819818	0.138775634025840	0.309417614864159	0.465839943892689	0.222356040428521	0.412523141167219	0.0755704593318450	0.406799234393762	0.00299218770643983	0.139946547256045	0.410640310215566	0.0500124353622794	0.281735632570145	0.186996634293905	0.404868949642347	0.443973134098034	0.364125336736065	0.0645884481987205	0.249657038387722	0.405023758572663	0.101800479028366	0.115703159687123	0.0380532546591496	0.0635226733487353	0.0102756743541025	0.144007429258921	0.164428927990737	0.0456719694948277	0.0632336456055787	0.233694586530953	0.297009826990389	0.458146449943372	0.331246250991689	0.485345902791410	0.159489246164252	0.374960145171585	0.0744959440479474	0.428090839801028	0.465022377091397
0.410548299027515	0.114524549732951	0.443974842290512	0.417582790104569	0.172238969588981	0.122239024459418	0.353709318051414	0.173875648973581	0.0672121991514155	0.0613742419327451	0.283718373683167	0.116797593532223	0.225533538022961	0.194706998751808	0.243410298778627	0.0925927959520200	0.103501524631520	0.380421325210149	0.433152281873616	0.130085555790774	0.490699692410023	0.0198956004508968	0.396472743720531	0.0642509340113568	0.263320411238272	0.215732599926236	0.00540991053259532	0.391991051595873	0.0404065629606124	0.361977848564789	0.225877762674727	0.495814175058651	0.440892990383572	0.383520122198295	0.0483372466925173	0.170747434968727	0.0474751029119146	0.497789066382674	0.493944746508275	0.212256164783535	0.0577280453582718	0.313564329502870	0.134045456757417	0.482845988975106	0.442123770296211	0.163674995876843	0.193958470180960	0.466176293800670	0.108801218771897	0.438261237140571
0.131918433323343	0.0866740337273649	0.0191773815401143	0.384468087036489	0.258070440656511	0.436622150879679	0.0497122774183523	0.231456137427721	0.273661285265845	0.359015820993116	0.354775051693943	0.292617954557660	0.144743702763515	0.291205431691116	0.131168066651292	0.0845177728264594	0.442495696656885	0.161000979901308	0.150301767013989	0.0434355810670061	0.281524007398537	0.115097072497431	0.191168684540347	0.0690842050115366	0.198406122254422	0.264415799831533	0.0813820732830819	0.0786539656086847	0.165242088578725	0.451419410815711	0.0396050341778676	0.0769721799366871	0.0599318542926004	0.351775976020053	0.0466162370078995	0.00700050838179983	0.176049453459299	0.0703953899586182	0.307203524245540	0.0740468140357077	0.118223017592543	0.399735749768214	0.438360783045291	0.0340219838793467	0.477948253340923	0.0314837251441467	0.216319294593772	0.294365693317341	0.115106443537801	0.0862510481432997
0.329586563224322	0.460505631960101	0.0564684505778889	0.342194675312337	0.241243495599035	0.263238193292862	0.0703040026908324	0.178518285972213	0.240222771702264	0.220511625500523	0.434793197160125	0.419922737237262	0.335957470352159	0.344984394536180	0.162670252730115	0.382123806254149	0.493343912166665	0.112027267282206	0.0589450583150200	0.438718142968514	0.292536559764060	0.0476229869254733	0.312787083863959	0.363699838202716	0.0279290083054807	0.468229626346004	0.476218316718775	0.427304462795324	0.467779682075285	0.378510537106097	0.161758820509600	0.443824174375746	0.0707371435966842	0.446225462730300	0.451295280010246	0.191051550234399	0.264704582816652	0.284183787437803	0.394182441377011	0.207828850934596	0.296043401182534	0.105856770175050	0.0129701889591706	0.0669814924809600	0.345925295863351	0.142216268882620	0.128884970276581	0.292505819530964	0.0139973813419317	0.218799436899411
0.301836075202024	0.340527707880988	0.179839287951691	0.476916524206780	0.451686516636061	0.439776844941969	0.452767580353810	0.0541015367504663	0.341460913506064	0.358536080797410	0.0355706652696872	0.349630341697972	0.0461764002396070	0.452206073652572	0.242972749600078	0.239684996500534	0.128878804354524	0.233466222811908	0.418250309843620	0.319601652501404	0.109141442914598	0.0404759570956032	0.464298044610569	0.135559151647433	0.185492382185498	0.304025728058471	0.190392315079331	0.0375409341483351	0.270709657305593	0.475412053043741	0.140240411418420	0.489700859916814	0.311165774021829	0.435153776317720	0.0450891138331194	0.119025483052842	0.342035959855604	0.227363244275251	0.00536242192733283	0.384353022401535	0.159517570034717	0.345129870809234	0.261059631579301	0.236380332831740	0.225224637898626	0.398370299938012	0.366932162971109	0.0262264263331760	0.191956403337459	0.164560152528184
0.00215243879809190	0.477882280120360	0.496814749293698	0.242923319168425	0.0963372022889240	0.182134480668755	0.189401945487229	0.269183117223798	0.233259391615125	0.494595058861697	0.200474477179066	0.448131848649186	0.489983004344872	0.464737121330611	0.239391610093302	0.385952980894225	0.260200798453763	0.168232436563129	0.0692278613422479	0.415311982072603	0.00857223117622230	0.0982596235066066	0.310295102252084	0.0987418995064376	0.444771363747832	0.0529441594081591	0.391067567065565	0.244144066160449	0.0271534605131103	0.198425134152269	0.302420247051505	0.302624823935141	0.438938619735674	0.0812090849803788	0.369291012360479	0.404264322372032	0.455484783904467	0.440603539305108	0.316550633637117	0.272061949595015	0.257514287963028	0.0578471472859140	0.273284980388593	0.311534673831170	0.437964395646569	0.402409887056331	0.0961991910756690	0.262122979143092	0.210960378047951	0.328774261049466
0.146095287197524	0.285680203353121	0.0351540202136011	0.00550996389405933	0.0606853066145725	0.0742774953333865	0.0447287158303175	0.377938381502077	0.433269480031374	0.308293476716429	0.328275332826209	0.347572833051960	0.104909968704827	0.270572824868298	0.0855358760918539	0.0459415600759339	0.0433954363857778	0.196927543872630	0.00723950088945141	0.158147567498271	0.178094431287721	0.245818191574186	0.208437104161914	0.0144332861119989	0.478444542911111	0.110625147659819	0.220537558068037	0.313173469344864	0.431140477188372	0.0414652450877715	0.155560209514285	0.318691114421448	0.332954817550206	0.321289767089668	0.132362179593059	0.276159798398326	0.126376121366538	0.0715509073823378	0.0109982668667087	0.363461108661721	0.163033167738197	0.464198914733828	0.0890732436597952	0.471953576108922	0.465983821393920	0.461018199273309	0.468547098034188	0.317843783058055	0.193430671981570	0.130975203538958
0.0140811307136678	0.457923625437358	0.0706333712753922	0.184519925226315	0.331114224270201	0.0714601071465266	0.0716721789002180	0.125700033647584	0.467585206366306	0.215902471828433	0.103920547405104	0.0275743568532807	0.258246855072861	0.390924048895795	0.267697961715188	0.371948089149184	0.373961801116706	0.129900669775860	0.408983528246801	0.411018429711329	0.206284845726444	0.126516541021828	0.135321796230604	0.179174519843190	0.406963385817579	0.223331464657084	0.134512528698568	0.199099209232724	0.202064304095150	0.438157100063475	0.397586882665348	0.213824740167296	0.195491225710054	0.204511640705891	0.226422618000479	0.254391729590163	0.0180210447201186	0.326212172855071	0.437979519650942	0.377781678668557	0.162082621704150	0.289046109005759	0.397420935523051	0.486487940926246	0.498164851885000	0.157875954891094	0.0680761575448397	0.373740364904726	0.364692782809335	0.122966252300211
0.361829835217865	0.0933250509844864	0.158749982221686	0.380501496302100	0.369868603075995	0.325509283388202	0.205808503969983	0.146990542574564	0.204320752635242	0.137695249682520	0.234415382941662	0.429926290683879	0.144033207406884	0.362845111613959	0.0618759932026296	0.262769566028261	0.334486304556992	0.233764376130577	0.201637131967790	0.223870693196776	0.275446637026693	0.390494765431950	0.000398275932571079	0.133558423298162	0.388690576140358	0.0362845006640327	0.409992680817248	0.477811568440160	0.162648297743065	0.0613013406998147	0.448325698756651	0.361178654738792	0.207464759946783	0.0790151314851494	0.466294570662044	0.231353014114381	0.131827496453504	0.375590301060669	0.101997980617230	0.352353158495864	0.105193269402969	0.346447589919090	0.282446629454405	0.412246439284216	0.276766863431458	0.123905956864969	0.0946634077879845	0.0840010213721018	0.350731364131338	0.271101436479764
0.338420558084773	0.372303377907741	0.497029322296192	0.471185701511636	0.483651031858429	0.170752467356526	0.230608495308166	0.191973671354212	0.0905415249095360	0.355632525403431	0.108469422216405	0.0999420687759596	0.240697511109976	0.154392666811012	0.365311293990580	0.239437359657993	0.125467611365688	0.340638593545560	0.110298889283067	0.0235241930469347	0.170721389451931	0.000259488328632818	0.289137218508286	0.467392490289332	0.354071481522803	0.129267364272881	0.0443049828198116	0.305812430849099	0.261717470067346	0.378023230920930	0.397142770112489	0.445593585840089	0.283763118276359	0.306989778047978	0.330018678035873	0.267253459758104	0.259051157097515	0.394939664261343	0.332940800624343	0.0560454605487911	0.392622227222492	0.492474119802157	0.351533906715143	0.140935487233290	0.0634305432863686	0.456848343059349	0.00679254443167993	0.284942378991273	0.216600682737940	0.314590551502527
0.243249445320864	0.312963103750717	0.0867881950999365	0.250458818322712	0.00461170039772157	0.444980082511501	0.0535794189762572	0.330289956611818	0.394841547573333	0.177540390031473	0.271827800323075	0.0691534334054977	0.276200981145558	0.273299863448569	0.0697313334427394	0.382171203798169	0.302545649042220	0.482008336392866	0.454216468072941	0.190457469070384	0.316652947736339	0.259896149085585	0.273973153139060	0.399805018050376	0.0363459997616367	0.0721657244568879	0.222046136909237	0.263653795441344	0.163031874531455	0.453250056438361	0.442456320799001	0.0373469700240230	0.0950344276903700	0.283206160745229	0.191791016028947	0.463643327532324	0.327570854124484	0.180844392238016	0.209816611105910	0.449775286830653	0.184524888748775	0.291408023566732	0.424200335551113	0.330795354115980	0.356571447911716	0.0225243349608827	0.339058529120604	0.404535802551959	0.326237302807673	0.129474781699153
0.200613674911734	0.194272805898845	0.439523155734036	0.477821119375566	0.398102070527150	0.166449584638328	0.435433319139422	0.373156183217153	0.389690596207522	0.130992313235788	0.0562244881550302	0.155141800984489	0.323711170031221	0.0958281731720714	0.0568126058381059	0.0445341662700237	0.00380616487086422	0.439464067749494	0.0129879428642392	0.263546897027016	0.458909037747651	0.0986968180477341	0.474153759180236	0.313882111445139	0.173379729002054	0.391347740868231	0.476501759097184	0.124718959279931	0.337624743367800	0.230247211974011	0.212107737119647	0.325047961767766	0.347861428173456	0.0850135245128590	0.228523674459075	0.234391828435447	0.417483413822734	0.492554608251963	0.246944642819036	0.104679418424584	0.143842242458988	0.269234183929937	0.124744469851963	0.300809582408652	0.135309417924626	0.00698088520675749	0.0451076702007069	0.00297840357359269	0.107837074393537	0.375787561219392
0.422114552391247	0.107236976695881	0.450055837506516	0.411886161224100	0.494417227271218	0.233741112704935	0.475837839223950	0.245717050761666	0.257363877258571	0.0265112303970835	0.497111848203865	0.224987094124889	0.0860171045303023	0.205057721266365	0.0392898549066222	0.236102673036101	0.473282596725397	0.0234329226871562	0.0138359959652275	0.411190445653795	0.0188348101621523	0.354752859503773	0.412007008521447	0.346727821925181	0.248673455538986	0.374551014934490	0.404965445678429	0.213159228370394	0.291051616756205	0.135816682150538	0.0995689147455224	0.435095113519036	0.139385413949598	0.137351269609718	0.293374477800608	0.480180734087871	0.161391028524941	0.245355633916721	0.0778239903314494	0.185195579552608	0.234052383315560	0.117917525419281	0.0651497765453751	0.247353877059026	0.419049565802219	0.323346818241086	0.203013621813339	0.281806448410866	0.204113018764633	0.0337069145776122
0.00967393125741034	0.318494171210667	0.0787164685652341	0.460513637147572	0.434782764727323	0.278154176565542	0.407410161928521	0.392514297492974	0.388527662851632	0.440043386685340	0.0623600085052062	0.323194405870182	0.150191021846881	0.382959211113450	0.267797945754620	0.0128479391938418	0.309151310155588	0.421235026110916	0.0843379818845266	0.410346435054626	0.483749511992776	0.458163129172136	0.320314992819852	0.0470158912657145	0.460464216860004	0.102934050910379	0.484058364153046	0.452485045109473	0.101503957024916	0.0342700883432310	0.105121751517705	0.225850996308612	0.316310467159350	0.138392686877155	0.0794893588658510	0.432117908894606	0.0713313737960160	0.227599794986008	0.389768947299684	0.118684346885903	0.450845059548436	0.121758582986055	0.471767607367209	0.417627796287285	0.0569778947627411	0.355588964812843	0.102302513455354	0.0470477479285766	0.178154773952961	0.421006999362459
0.267509289280109	0.0419285485919411	0.109163598223969	0.139225087385321	0.247209469424632	0.222175998789421	0.0947020673351870	0.287945510492212	0.447105878614823	0.290107025836546	0.187363374388692	0.0171232641793017	0.109832243075543	0.383855934661955	0.441182272973767	0.388294944846269	0.462262278339441	0.345309611315228	0.365350062335572	0.0321744162017387	0.325159930174807	0.158090792832576	0.499389625428987	0.265021928290476	0.342040181379671	0.0715121782354886	0.132465156172750	0.0479112637017326	0.253045016309384	0.219664329903854	0.299275689030849	0.199494785020883	0.0199170598602659	0.454228441657394	0.459779305108970	0.319196767541136	0.192094689308332	0.247110088441495	0.308839880572194	0.279344927511460	0.218777477140724	0.0852194687135888	0.328314295088743	0.145441261286874	0.303080600170735	0.341521385352722	0.405650163206089	0.228993448486274	0.312179711585095	0.483508095899969
0.481181004209421	0.00437476943388981	0.109487688294315	0.189096694617400	0.372272026812864	0.417341920475076	0.243841746512891	0.443303720846345	0.452946894434560	0.0510938064794112	0.101878445750618	0.216902356636182	0.216491301769995	0.456754622855279	0.435501981741186	0.285670717285960	0.490446530243783	0.0480381246384843	0.128671871257120	0.323830782193697	0.0507850591858403	0.222313216937500	0.106645377490744	0.144463210113783	0.249349340696819	0.228944598309619	0.157279390950349	0.118075752472108	0.190402804417629	0.411979428795905	0.0758373675242252	0.00397091047788362	0.00939141161468976	0.270482721005785	0.398096509376927	0.0622727739984217	0.0350145886136458	0.323194064583953	0.433016696821793	0.358441668054624	0.270833562379007	0.420822779918800	0.319938192050550	0.100534744979363	0.336282452743795	0.355272695645808	0.436481081561372	0.437356960991967	0.403345285326644	0.498489707942459
0.117104742083988	0.166987801001114	0.149400577414687	0.230133855245076	0.367753324310748	0.395591913424531	0.492977176034251	0.0943290664217230	0.474933204726885	0.358889975746469	0.0279632419084905	0.312172237340393	0.449099903868413	0.379696316641395	0.419897687037654	0.461011226383333	0.266614286533543	0.455078164152474	0.465279373316032	0.220911948591262	0.0896607029357251	0.0363116063452860	0.219341086671491	0.0749749587919141	0.207649580821199	0.393427253398202	0.489353027090927	0.110219119296241	0.446432004619745	0.148676035446865	0.362168149222767	0.497802120342008	0.479051316819608	0.480440539289571	0.0740281506041223	0.108062798574918	0.194469104101228	0.104209428066603	0.193434445851940	0.237904417124831	0.272058851242086	0.189497349095626	0.243951151881457	0.335353029712502	0.293637394596728	0.322033564319279	0.238815904022318	0.403175324235319	0.113040146912079	0.474268597514571
0.474762144116561	0.321755898333623	0.348175833513212	0.285748029509776	0.498889328893128	0.124550837504123	0.0444380921276852	0.142700712457051	0.00499101883298897	0.0813332565735430	0.104667289525211	0.147090951509993	0.289468767460147	0.130400033802904	0.136495664676349	0.161283608285907	0.490181382665125	0.127288687518229	0.176681589729032	0.286435866526899	0.181930394754129	0.116025608718462	0.195011736935884	0.406034594363463	0.215484541566801	0.261547218825789	0.396825067344602	0.336646364098370	0.299020614354869	0.0983046879256005	0.221689164798212	0.248292095742956	0.0273942249822747	0.403614623697851	0.199818769381929	0.441454391833919	0.0397730852003569	0.0317838783204434	0.105666549346947	0.300667325242979	0.146196019401709	0.258353832095558	0.331882535051096	0.458003358318812	0.272410070566394	0.228144701472022	0.292027462117825	0.143463867174109	0.361077688863617	0.0776848555116106
0.344754443024250	0.322541105676522	0.310004355964325	0.182829725945124	0.285417388816665	0.187816105875729	0.0952904420803108	0.472295744357388	0.309676909305335	0.0904032904184898	0.321573914382906	0.252475064437968	0.406782339397040	0.391066666183877	0.123902640329388	0.356161621809390	0.467103983679957	0.460688498292353	0.279866564530398	0.0121810536311390	0.243212148251559	0.459581410477737	0.318289397262002	0.119196256261748	0.164310483849011	0.406057561767667	0.0212622389859369	0.0154360907577628	0.269446757070110	0.314299534390081	0.320527752629992	0.298276669219540	0.478829804384018	0.415124167257494	0.0315909261876878	0.478935922094528	0.111935991171767	0.360554041723665	0.0890299212631320	0.402418218969308	0.00653452312509772	0.421589582234157	0.385644901945538	0.0468524615612035	0.103171126745498	0.0817312731091571	0.455557141930363	0.00583289723613473	0.401107358128941	0.261809965440885
0.00617917853295963	0.497077667828488	0.179002700841401	0.0520850104578914	0.303146670112924	0.137882143785752	0.254113305442331	0.469150973188053	0.361483579962235	0.428413100645300	0.146267583892114	0.369031431818409	0.0733843932175323	0.0193213816400651	0.0484249211023810	0.188687940883945	0.486835492360548	0.238832250555526	0.387779705342446	0.261798964835449	0.256555676518974	0.276659414279448	0.158066142403711	0.164534750347375	0.201776413360069	0.481680086883426	0.289398924629159	0.480662514349374	0.112955658885329	0.00921595973437311	0.380227002487197	0.354516511394059	0.0303731329399262	0.342909412424825	0.0930103507148384	0.0599248206228811	0.370372773343295	0.441790077958587	0.386535759615689	0.372918945915908	0.00948378395729055	0.296522244944923	0.421608468919698	0.487406850133226	0.0904643418481055	0.398826820691242	0.138630628292617	0.0336830904548417	0.0640165169937764	0.0318968896998904
0.114607661018380	0.385672079718610	0.246150867404000	0.0689644134222617	0.244930010319315	0.453375264815873	0.0859100039657121	0.262577688337089	0.488523548878073	0.474629166592390	0.203390999141549	0.314140320340030	0.201295349776984	0.471113297169090	0.405822054209925	0.349092900877321	0.241904033147416	0.271292125696387	0.0191671769868331	0.378148134926330	0.153472564746924	0.399842582376840	0.136283285830732	0.120840612594737	0.208939961504751	0.0609292411880999	0.211335041548819	0.265660987943398	0.0487317863251346	0.352001117393770	0.275330400133586	0.340061266850980	0.111366073103321	0.344468141853588	0.427272726876711	0.00992882972388526	0.339208411994682	0.352697821521495	0.364382720328309	0.483234615510066	0.260782095076886	0.497710449770702	0.164266310264082	0.201511557980625	0.207768946712126	0.152110164439447	0.178942845414702	0.206874815307763	0.192977842873106	0.374123677044098
[truncated: 95 more columns]
