# Supplementary material for: A novel user-centric happiness model for personalized tour recommendations
Source: PeerJ Comput Sci. 2025 Apr 22;11:e2837. doi: 10.7717/peerj-cs.2837 (PMC12192884; doi:10.7717/peerj-cs.2837)
Supplement: Supplemental Information 3 [file peerj-cs-11-2837-s003.zip › HM/pr01_10/pr08/Distance.txt]

0	50.7259	55.3178	22.3652	86.6773	20.9851	73.7917	66.5919	47.4039	84.6661	48.2104	35.9212	65.4966	24.8549	63.1159	16.615	48.9938	28.0699	98.4355	21.4141	51.3517	56.5008	53.0234	38.3853	16.6426	59.3956	71.2796	75.3157	49.1905	73.5046	59.1598	65.6708	40.0266	32.8584	45.131	52.5395	63.9196	63.9804	49.0721	46.8409	44.5868	35.2239	53.3245	23.8082	15.4559	31.0426	19.6867	38.4051	52.5182	90.727
50.7259	0	34.8862	53.2725	128.611	50.836	34.5751	112.125	92.3825	107.758	98.6907	75.6154	94.9255	69.3327	12.4023	39.2599	93.3156	54.6366	140.685	62.5421	69.8046	11.9293	96.7706	87.4169	34.2816	109.986	105.144	114.795	98.9126	117.427	34.8563	47.9035	16.5943	22.467	95.7556	102.603	17.3505	46.444	93.7665	89.7738	92.9514	18.8523	102.95	37.2855	59.5671	33.069	31.0913	81.0172	31.8205	93.4824
55.3178	34.8862	0	69.8352	141.883	67.3453	68.7294	98.4441	102.715	132.193	100.012	61.8897	115.864	61.3362	39.8905	54.1244	104.271	40.3213	153.706	74.9022	43.692	26.0477	108.269	92.8751	41.9058	106.444	123.912	95.0682	93.0091	101.529	4.39759	13.5641	45.5762	46.6503	93.4112	105.279	28.8211	80.1591	104.375	75.9805	85.0426	26.9739	106.751	31.6998	54.7637	57.135	42.5792	68.4955	3.51224	124.72
22.3652	53.2725	69.8352	0	75.4295	2.55099	65.439	82.8812	39.7182	63.8574	52.3879	57.0185	46.1606	45.1739	64.5255	15.8148	40.4085	50.088	87.5066	11.3108	73.4953	62.635	43.6656	38.4932	28.1817	67.5638	54.2039	94.6433	61.2514	90.6494	72.9621	81.9763	37.7846	30.9036	54.1325	54.5228	69.6787	48.375	40.9611	65.9368	59.4331	44.4664	53.847	41.4389	37.1466	21.924	27.3263	58.266	66.5523	68.5836
86.6773	128.611	141.883	75.4295	0	77.9224	133.943	97.0257	39.4504	51.0595	54.4582	100.589	42.5672	91.3767	139.481	90.5284	37.7208	109.763	12.0773	67.5496	128.864	138.018	33.6589	52.3475	100.69	64.9232	30.3681	117.349	74.464	105.094	145.589	152.272	112.665	106.154	65.7286	48.667	145.103	108.836	37.7328	97.7469	81.5728	118.893	45.3222	110.484	91.8417	96.0993	101.339	96.3586	138.957	89.0315
20.9851	50.836	67.3453	2.55099	77.9224	0	63.7818	83.0144	41.9453	66.0889	53.7583	56.1835	48.5943	44.466	62.1662	13.2836	42.6964	48.3814	89.9988	12.9397	71.8038	60.1204	46.0148	40.0897	25.7717	68.6362	56.7362	94.2806	61.853	90.6686	70.4501	79.5392	35.4778	28.5162	55.0289	56.1111	67.1809	47.6028	43.2235	65.5564	59.6735	41.9189	55.5573	39.1914	36.0782	19.8753	24.8109	57.7123	64.0526	69.7493
73.7917	34.5751	68.7294	65.439	133.943	63.7818	0	139.824	103.864	100.37	117.38	105.224	93.9048	96.7703	30.0395	57.8849	104.08	86.1674	145.569	76.6879	103.669	42.992	106.614	103.87	60.2451	131.457	105.9	145.433	122.691	146.122	67.9293	81.0039	34.631	41.1669	117.384	119.893	43.2002	27.6554	104.824	118.557	118.371	51.3746	119.286	68.4771	86.5394	44.4962	55.8664	109.712	65.9223	74.6189
66.5919	112.125	98.4441	82.8812	97.0257	83.0144	139.824	0	70.2843	125.785	45.1052	37.2052	105.277	43.1714	124.048	83.1647	72.3836	59.3907	104.242	73.6244	59.715	113.485	75.0794	55.99	79.7713	32.1452	102.901	20.7162	25.1751	8.63135	102.778	100.582	105.337	98.6629	35.0412	49.7094	120.183	129.922	71.4618	22.7493	23.5854	93.5141	53.2104	75.1904	53.3536	97.567	84.04	31.213	97.6688	146.891
47.4039	92.3825	102.715	39.7182	39.4504	41.9453	103.864	70.2843	0	55.578	25.8511	63.7302	35.4113	53.3617	103.995	53.2526	2.23121	70.5836	51.0684	29.8583	90.63	100.788	6.1457	15.4043	62.1263	42.4603	32.9353	88.4529	45.1493	78.9132	106.515	112.869	77.409	70.3415	35.2636	23.4021	108.072	82.6073	1.74609	64.027	49.5184	80.7342	20.697	71.1706	52.6923	61.5993	63.2961	60.6016	99.8732	81.515
84.6661	107.758	132.193	63.8574	51.0595	66.0889	100.37	125.785	55.578	0	81.3193	113.558	20.8344	101.744	115.66	78.6599	53.55	112.656	58.607	63.8065	135.636	119.233	51.3598	69.9783	91.6618	97.4292	24.8406	143.369	100.613	134.416	134.816	144.965	91.3469	87.2114	90.7448	78.0335	125.08	72.7701	54.5244	117.254	104.209	105.506	74.8189	105.279	96.9276	76.0442	89.9749	112.142	128.761	39.2242
48.2104	98.6907	100.012	52.3879	54.4582	53.7583	117.38	45.1052	25.8511	81.3193	0	47.8417	61.262	40.9854	111.016	60.7364	27.7957	61.9911	63.6578	41.1046	77.2862	104.673	30.1215	14.6561	64.8518	17.0293	57.8971	64.3036	20.554	53.6758	104.241	107.712	86.2839	78.8649	11.2803	6.11068	112.085	100.188	26.8033	43.3385	27.1166	83.3033	9.1691	68.9923	45.3351	72.9483	67.6236	42.771	97.7907	106.307
35.9212	75.6154	61.8897	57.0185	100.589	56.1835	105.224	37.2052	63.7302	113.558	47.8417	0	92.9493	12.0753	87.2875	51.8257	65.917	22.1994	110.752	51.4084	29.658	76.3586	69.8144	48.7936	45.1732	47.8824	95.0577	40.3487	33.6461	41.8477	66.2721	65.6799	70.6226	64.5969	37.7826	53.9424	82.9961	99.2711	65.4075	14.4582	24.8298	56.8218	56.6895	38.3736	20.4928	65.9222	49.6553	6.71296	60.8465	125.436
65.4966	94.9255	115.864	46.1606	42.5672	48.5943	93.9048	105.277	35.4113	20.8344	61.262	92.9493	0	81.2285	104.256	61.7443	33.5167	93.1866	53.1152	44.2049	115.844	105.774	31.9095	49.3351	74.3419	77.7609	12.3892	122.614	80.107	113.902	118.843	128.132	78.3379	73.0995	70.2754	58.4676	112.202	67.5355	34.5424	96.4217	83.4553	89.8512	55.4291	87.3009	76.8961	62.0086	73.2854	91.379	112.531	49.2297
24.8549	69.3327	61.3362	45.1739	91.3767	44.466	96.7703	43.1714	53.3617	101.744	40.9854	12.0753	81.2285	0	81.4598	41.2858	55.491	21.4946	102.029	39.3336	37.4885	71.8168	59.5025	39.0525	36.6117	45.1376	83.8487	50.4615	31.7398	49.3795	65.7089	67.5003	62.2116	55.6641	32.6237	46.88	78.8658	88.7884	55.0806	22.114	24.2757	51.0511	49.1747	33.284	10.234	55.6426	40.9181	13.5515	59.6537	113.452
63.1159	12.4023	39.8905	64.5255	139.481	62.1662	30.0395	124.048	103.995	115.66	111.016	87.2875	104.256	81.4598	0	51.1815	104.835	65.8649	151.532	74.2477	79.1453	13.8992	108.18	99.5587	46.6833	122.388	114.973	125.952	111.27	129.135	38.4968	51.4085	26.8288	33.6631	108.158	114.855	13.2109	49.0875	105.33	101.565	105.215	30.5338	115.133	48.9252	71.8008	43.3968	43.461	92.8697	37.5016	97.6526
16.615	39.2599	54.1244	15.8148	90.5284	13.2836	57.8849	83.1647	53.2526	78.6599	60.7364	51.8257	61.7443	41.2858	51.1815	0	54.2917	39.3925	102.585	23.4041	62.4627	47.6362	57.8891	48.5167	13.0963	73.8338	70.0181	91.6946	64.823	90.1194	57.1808	66.4805	25.5583	18.1415	59.654	64.1	54.8626	47.5266	54.6871	63.3636	60.8664	28.7015	64.1522	27.245	31.4345	14.4276	11.5493	54.8193	50.8082	78.288
48.9938	93.3156	104.271	40.4085	37.7208	42.6964	104.08	72.3836	2.23121	53.55	27.7957	65.917	33.5167	55.491	104.835	54.2917	0	72.5289	49.4425	30.8923	92.7155	101.893	4.1233	17.6354	63.4729	44.2614	30.7437	90.6294	47.2686	81.0099	108.037	114.552	78.1728	71.1716	37.3835	25.0646	109.149	82.4027	1.07139	66.2576	51.7219	82.0008	22.2132	72.7893	54.6584	62.2107	64.5169	62.8203	101.397	80.0812
28.0699	54.6366	40.3213	50.088	109.763	48.3814	86.1674	59.3907	70.5836	112.656	61.9911	22.1994	93.1866	21.4946	65.8649	39.3925	72.5289	0	120.937	48.993	23.4226	54.4005	76.6498	57.8352	28.7306	66.5225	98.0693	60.1632	52.8312	63.6657	44.7182	46.0102	52.211	47.3197	54.0979	67.7118	60.9002	84.3378	72.3289	36.6425	44.7344	35.8129	69.728	17.7092	17.9216	51.6056	33.0483	28.5417	38.9748	117.424
98.4355	140.685	153.706	87.5066	12.0773	89.9988	145.569	104.242	51.0684	58.607	63.6578	110.752	53.1152	102.029	151.532	102.585	49.4425	120.937	0	79.5534	139.453	150.091	45.438	63.2052	112.647	72.1647	40.7307	124.836	82.9492	111.988	157.449	163.933	124.72	118.226	74.7849	57.6484	157.179	120.125	49.3787	106.935	90.5667	130.909	54.5052	122.225	103.034	108.143	113.357	106.19	150.812	97.516
21.4141	62.5421	74.9022	11.3108	67.5496	12.9397	76.6879	73.6244	29.8583	63.8065	41.1046	51.4084	44.2049	39.3336	74.2477	23.4041	30.8923	48.993	79.5534	0	71.8325	71.0043	34.5359	27.1964	33.231	56.5016	49.9463	86.8347	50.9755	81.6735	78.4181	86.1377	47.8603	40.6594	43.3424	43.2266	78.2568	59.3382	31.2832	58.4171	50.0401	51.3596	42.6207	44.3535	33.2558	32.7548	33.8108	51.4957	71.8296	74.7057
51.3517	69.8046	43.692	73.4953	128.864	71.8038	103.669	59.715	90.63	135.636	77.2862	29.658	115.844	37.4885	79.1453	62.4627	92.7155	23.4226	139.453	71.8325	0	65.8556	96.775	76.5384	50.8769	77.1561	119.948	52.3217	62.9233	60.8477	47.5172	42.0862	71.6011	67.956	67.4317	83.3567	70.8227	105.599	92.3636	39.8115	54.0085	52.3654	85.9625	37.5102	39.0587	73.8102	54.8511	35.655	44.2688	140.692
56.5008	11.9293	26.0477	62.635	138.018	60.1204	42.992	113.485	100.788	119.233	104.673	76.3586	105.774	71.8168	13.8992	47.6362	101.893	54.4005	150.091	71.0043	65.8556	0	105.522	94.4331	39.9135	114.64	115.624	113.986	102.688	118.057	24.9438	38.0125	27.889	32.6997	100.597	109.027	7.42087	58.0296	102.259	90.7906	95.9923	21.4402	109.699	38.5666	62.7411	43.7708	37.758	82.2987	23.6028	105.383
53.0234	96.7706	108.269	43.6656	33.6589	46.0148	106.614	75.0794	6.1457	51.3598	30.1215	69.8144	31.9095	59.5025	108.18	57.8891	4.1233	76.6498	45.438	34.5359	96.775	105.522	0	21.2605	67.3342	46.0797	27.8215	93.6658	50.0863	83.687	112.013	118.617	81.448	74.5292	40.2331	26.6939	112.748	84.3172	4.42246	69.7817	54.9563	85.7875	23.5572	76.8273	58.7756	65.3234	68.2732	66.5818	105.375	79.5772
38.3853	87.4169	92.8751	38.4932	52.3475	40.0897	103.87	55.99	15.4043	69.9783	14.6561	48.7936	49.3351	39.0525	99.5587	48.5167	17.6354	57.8352	63.2052	27.1964	76.5384	94.4331	21.2605	0	54.6129	31.4109	48.1879	73.4668	30.864	64.605	96.9132	101.968	73.9653	66.5838	21.1601	16.0303	101.843	85.7876	16.9566	48.6239	34.3606	73.4292	15.6518	61.2118	40.0077	59.7155	56.7535	45.3453	90.3114	92.4075
16.6426	34.2816	41.9058	28.1817	100.69	25.7717	60.2451	79.7713	62.1263	91.6618	64.8518	45.1732	74.3419	36.6117	46.6833	13.0963	63.4729	28.7306	112.647	33.231	50.8769	39.9135	67.3342	54.6129	0	75.706	82.0336	85.5136	64.7914	85.8953	45.272	53.8066	25.6286	19.4321	61.4827	69.1191	47.3343	55.6462	63.7044	58.3122	59.2564	18.8364	69.7958	14.327	26.4203	22.9764	4.50516	49.4696	38.7313	90.5995
59.3956	109.986	106.444	67.5638	64.9232	68.6362	131.457	32.1452	42.4603	97.4292	17.0293	47.8824	77.7609	45.1376	122.388	73.8338	44.2614	66.5225	72.1647	56.5016	77.1561	114.64	46.0797	31.4109	75.706	0	73.4046	52.6735	14.2489	40.179	110.805	112.373	99.0226	91.6675	14.2697	19.3971	121.953	115.839	43.2255	38.567	23.1501	93.2382	22.6806	77.0686	52.4198	87.0019	79.069	41.539	104.665	123.327
71.2796	105.144	123.912	54.2039	30.3681	56.7362	105.9	102.901	32.9353	24.8406	57.8971	95.0577	12.3892	83.8487	114.973	70.0181	30.7437	98.0693	40.7307	49.9463	119.948	115.624	27.8215	48.1879	82.0336	73.4046	0	121.367	77.8887	111.507	127.13	135.701	88.6401	82.9536	68.0208	54.0614	122.279	79.7839	31.5865	96.6881	82.4492	98.6048	50.7245	94.1746	80.9311	72.0762	81.5188	92.6416	120.676	59.6198
75.3157	114.795	95.0682	94.6433	117.349	94.2806	145.433	20.7162	88.4529	143.369	64.3036	40.3487	122.614	50.4615	125.952	91.6946	90.6294	60.1632	124.836	86.8347	52.3217	113.986	93.6658	73.4668	85.5136	52.6735	121.367	0	43.772	14.3937	99.1554	94.3949	110.886	104.942	53.4949	69.38	120.015	139.22	89.7804	28.7244	39.1608	95.9568	72.8755	77.6411	60.2975	105.977	90.0003	36.9106	95.0337	161.415
49.1905	98.9126	93.0091	61.2514	74.464	61.853	122.691	25.1751	45.1493	100.613	20.554	33.6461	80.107	31.7398	111.27	64.823	47.2686	52.8312	82.9492	50.9755	62.9233	102.688	50.0863	30.864	64.7914	14.2489	77.8887	43.772	0	33.8052	97.3923	98.4659	89.2171	82.0229	9.88587	25.8888	109.898	109.448	46.3648	24.8701	8.91863	81.4603	29.3386	64.5242	39.9664	78.7234	68.5161	27.2922	91.3848	122.512
73.5046	117.427	101.529	90.6494	105.094	90.6686	146.122	8.63135	78.9132	134.416	53.6758	41.8477	113.902	49.3795	129.135	90.1194	81.0099	63.6657	111.988	81.6735	60.8477	118.057	83.687	64.605	85.8953	40.179	111.507	14.3937	33.8052	0	105.789	102.564	111.523	105.042	43.6725	58.1721	124.544	137.214	80.0859	27.7091	31.7583	98.6593	61.6673	80.218	59.6121	104.547	90.2555	36.5476	101.031	155.27
59.1598	34.8563	4.39759	72.9621	145.589	70.4501	67.9293	102.778	106.515	134.816	104.241	66.2721	118.843	65.7089	38.4968	57.1808	108.037	44.7182	157.449	78.4181	47.5172	24.9438	112.013	96.9132	45.272	110.805	127.13	99.1554	97.3923	105.789	0	13.1162	46.8575	48.5677	97.7341	109.471	26.6331	80.8314	108.164	80.3412	89.4372	29.321	110.901	35.7016	59.0391	59.3137	45.6393	72.8836	6.64254	126.192
65.6708	47.9035	13.5641	81.9763	152.272	79.5392	81.0039	100.582	112.869	144.965	107.712	65.6799	128.132	67.5003	51.4085	66.4805	114.552	46.0102	163.933	86.1377	42.0862	38.0125	118.617	101.968	53.8066	112.373	135.701	94.3949	98.4659	102.564	13.1162	0	59.139	60.1058	100.107	113.272	39.096	93.6113	114.568	78.9214	90.0267	40.2994	115.05	41.9092	62.526	70.4347	55.027	72.3921	17.0452	138.262
40.0266	16.5943	45.5762	37.7846	112.665	35.4778	34.631	105.337	77.409	91.3469	86.2839	70.6226	78.3379	62.2116	26.8288	25.5583	78.1728	52.211	124.72	47.8603	71.6011	27.889	81.448	73.9653	25.6286	99.0226	88.6401	110.886	89.2171	111.523	46.8575	59.139	0	7.41903	84.774	89.6381	33.9213	35.3768	78.7002	83.9326	84.3278	20.4904	89.616	34.773	51.9942	16.6513	21.2981	75.0854	42.1156	79.3452
32.8584	22.467	46.6503	30.9036	106.154	28.5162	41.1669	98.6629	70.3415	87.2114	78.8649	64.5969	73.0995	55.6641	33.6631	18.1415	71.1716	47.3197	118.226	40.6594	67.956	32.6997	74.5292	66.5838	19.4321	91.6675	82.9536	104.942	82.0229	105.042	48.5677	60.1058	7.41903	0	77.4287	82.2309	39.3488	37.6803	71.6686	77.5747	77.3269	19.9128	82.232	30.5116	45.4304	11.1955	14.9417	68.7568	43.1381	78.3344
45.131	95.7556	93.4112	54.1325	65.7286	55.0289	117.384	35.0412	35.2636	90.7448	11.2803	37.7826	70.2754	32.6237	108.158	59.654	37.3835	54.0979	74.7849	43.3424	67.4317	100.597	40.2331	21.1601	61.4827	14.2697	68.0208	53.4949	9.88587	43.6725	97.7341	100.107	84.774	77.4287	0	17.1457	107.938	102.507	36.4824	32.1505	15.8456	79.1693	20.4108	63.3832	38.8597	72.991	64.8093	32.2395	91.4633	113.281
52.5395	102.603	105.279	54.5228	48.667	56.1111	119.893	49.7094	23.4021	78.0335	6.11068	53.9424	58.4676	46.88	114.855	64.1	25.0646	67.7118	57.6484	43.2266	83.3567	109.027	26.6939	16.0303	69.1191	19.3971	54.0614	69.38	25.8888	58.1721	109.471	113.272	89.6381	82.2309	17.1457	0	116.447	101.579	24.0097	49.2926	32.9712	87.7553	3.5037	74.0326	50.7797	75.6781	71.6517	48.8781	102.974	104.824
63.9196	17.3505	28.8211	69.6787	145.103	67.1809	43.2002	120.183	108.072	125.08	112.085	82.9961	112.202	78.8658	13.2109	54.8626	109.149	60.9002	157.179	78.2568	70.8227	7.42087	112.748	101.843	47.3343	121.953	122.279	120.015	109.898	124.544	26.6331	39.096	33.9213	39.3488	107.938	116.447	0	61.3711	109.53	97.4508	103.09	28.8197	117.118	45.5819	69.9331	50.24	45.1445	89.0528	27.0949	109.503
63.9804	46.444	80.1591	48.375	108.836	47.6028	27.6554	129.922	82.6073	72.7701	100.188	99.2711	67.5355	88.7884	49.0875	47.5266	82.4027	84.3378	120.125	59.3382	105.599	58.0296	84.3172	85.7876	55.6462	115.839	79.7839	139.22	109.448	137.214	80.8314	93.6113	35.3768	37.6803	102.507	101.579	61.3711	0	83.2764	110.821	106.91	55.855	100.343	68.0999	78.9523	33.3678	51.2895	102.333	76.7984	48.7615
49.0721	93.7665	104.375	40.9611	37.7328	43.2235	104.824	71.4618	1.74609	54.5244	26.8033	65.4075	34.5424	55.0806	105.33	54.6871	1.07139	72.3289	49.3787	31.2832	92.3636	102.259	4.42246	16.9566	63.7044	43.2255	31.5865	89.7804	46.3648	80.0859	108.164	114.568	78.7002	71.6686	36.4824	24.0097	109.53	83.2764	0	65.5545	50.9194	82.2792	21.1459	72.8498	54.4382	62.8013	64.8191	62.2258	101.522	81.1525
46.8409	89.7738	75.9805	65.9368	97.7469	65.5564	118.557	22.7493	64.027	117.254	43.3385	14.4582	96.4217	22.114	101.565	63.3636	66.2576	36.6425	106.935	58.4171	39.8115	90.7906	69.7817	48.6239	58.3122	38.567	96.6881	28.7244	24.8701	27.7091	80.3412	78.9214	83.9326	77.5747	32.1505	49.2926	97.4508	110.821	65.5545	0	16.4467	71.0502	52.5069	52.6444	32.2498	77.7432	62.7132	8.8543	75.0805	133.116
44.5868	92.9514	85.0426	59.4331	81.5728	59.6735	118.371	23.5854	49.5184	104.209	27.1166	24.8298	83.4553	24.2757	105.215	60.8664	51.7219	44.7344	90.5667	50.0401	54.0085	95.9923	54.9563	34.3606	59.2564	23.1501	82.4492	39.1608	8.91863	31.7583	89.4372	90.0267	84.3278	77.3269	15.8456	32.9712	103.09	106.91	50.9194	16.4467	0	75.0198	36.2565	57.5232	33.4254	75.1213	63.2391	18.3963	83.5667	123.551
35.2239	18.8523	26.9739	44.4664	118.893	41.9189	51.3746	93.5141	80.7342	105.506	83.3033	56.8218	89.8512	51.0511	30.5338	28.7015	82.0008	35.8129	130.909	51.3596	52.3654	21.4402	85.7875	73.4292	18.8364	93.2382	98.6048	95.9568	81.4603	98.6593	29.321	40.2994	20.4904	19.9128	79.1693	87.7553	28.8197	55.855	82.2792	71.0502	75.0198	0	88.5341	18.4551	41.6216	30.1637	17.5533	62.3394	23.4748	98.2447
53.3245	102.95	106.751	53.847	45.3222	55.5573	119.286	53.2104	20.697	74.8189	9.1691	56.6895	55.4291	49.1747	115.133	64.1522	22.2132	69.728	54.5052	42.6207	85.9625	109.699	23.5572	15.6518	69.7958	22.6806	50.7245	72.8755	29.3386	61.6673	110.901	115.05	89.616	82.232	20.4108	3.5037	117.118	100.343	21.1459	52.5069	36.2565	88.5341	0	75.3317	52.5255	75.2828	72.1433	51.8008	104.366	102.212
23.8082	37.2855	31.6998	41.4389	110.484	39.1914	68.4771	75.1904	71.1706	105.279	68.9923	38.3736	87.3009	33.284	48.9252	27.245	72.7893	17.7092	122.225	44.3535	37.5102	38.5666	76.8273	61.2118	14.327	77.0686	94.1746	77.6411	64.5242	80.218	35.7016	41.9092	34.773	30.5116	63.3832	74.0326	45.5819	68.0999	72.8498	52.6444	57.5232	18.4551	75.3317	0	24.6596	36.6434	17.6975	43.9828	29.1031	104.872
15.4559	59.5671	54.7637	37.1466	91.8417	36.0782	86.5394	53.3536	52.6923	96.9276	45.3351	20.4928	76.8961	10.234	71.8008	31.4345	54.6584	17.9216	103.034	33.2558	39.0587	62.7411	58.7756	40.0077	26.4203	52.4198	80.9311	60.2975	39.9664	59.6121	59.0391	62.526	51.9942	45.4304	38.8597	50.7797	69.9331	78.9523	54.4382	32.2498	33.4254	41.6216	52.5255	24.6596	0	45.6799	30.6969	23.5273	52.6825	105.73
31.0426	33.069	57.135	21.924	96.0993	19.8753	44.4962	97.567	61.5993	76.0442	72.9483	65.9222	62.0086	55.6426	43.3968	14.4276	62.2107	51.6056	108.143	32.7548	73.8102	43.7708	65.3234	59.7155	22.9764	87.0019	72.0762	105.977	78.7234	104.547	59.3137	70.4347	16.6513	11.1955	72.991	75.6781	50.24	33.3678	62.8013	77.7432	75.1213	30.1637	75.2828	36.6434	45.6799	0	18.9907	69.1508	53.632	68.9259
19.6867	31.0913	42.5792	27.3263	101.339	24.8109	55.8664	84.04	63.2961	89.9749	67.6236	49.6553	73.2854	40.9181	43.461	11.5493	64.5169	33.0483	113.357	33.8108	54.8511	37.758	68.2732	56.7535	4.50516	79.069	81.5188	90.0003	68.5161	90.2555	45.6393	55.027	21.2981	14.9417	64.8093	71.6517	45.1445	51.2895	64.8191	62.7132	63.2391	17.5533	72.1433	17.6975	30.6969	18.9907	0	53.8795	39.2589	87.2955
38.4051	81.0172	68.4955	58.266	96.3586	57.7123	109.712	31.213	60.6016	112.142	42.771	6.71296	91.379	13.5515	92.8697	54.8193	62.8203	28.5417	106.19	51.4957	35.655	82.2987	66.5818	45.3453	49.4696	41.539	92.6416	36.9106	27.2922	36.5476	72.8836	72.3921	75.0854	68.7568	32.2395	48.8781	89.0528	102.333	62.2258	8.8543	18.3963	62.3394	51.8008	43.9828	23.5273	69.1508	53.8795	0	67.3816	126.102
52.5182	31.8205	3.51224	66.5523	138.957	64.0526	65.9223	97.6688	99.8732	128.761	97.7907	60.8465	112.531	59.6537	37.5016	50.8082	101.397	38.9748	150.812	71.8296	44.2688	23.6028	105.375	90.3114	38.7313	104.665	120.676	95.0337	91.3848	101.031	6.64254	17.0452	42.1156	43.1381	91.4633	102.974	27.0949	76.7984	101.522	75.0805	83.5667	23.4748	104.366	29.1031	52.6825	53.632	39.2589	67.3816	0	121.222
90.727	93.4824	124.72	68.5836	89.0315	69.7493	74.6189	146.891	81.515	39.2242	106.307	125.436	49.2297	113.452	97.6526	78.288	80.0812	117.424	97.516	74.7057	140.692	105.383	79.5772	92.4075	90.5995	123.327	59.6198	161.415	122.512	155.27	126.192	138.262	79.3452	78.3344	113.281	104.824	109.503	48.7615	81.1525	133.116	123.551	98.2447	102.212	104.872	105.73	68.9259	87.2955	126.102	121.222	0
44.9082	93.6061	99.4424	43.648	46.6119	45.4253	109.077	57.4682	12.8877	68.4625	13.0599	54.0331	48.2579	44.8627	105.684	54.5427	14.9315	64.1355	57.1722	32.4892	82.3182	100.815	17.7329	6.57009	61.0536	29.9406	45.5009	75.9335	32.3923	66.0914	103.483	108.483	79.8632	72.5165	22.52	11.8417	108.218	90.0326	13.9951	52.5413	37.3278	79.883	10.3211	67.7816	46.3802	65.2259	63.0913	50.1027	96.8815	93.4487
88.744	135.794	143.47	83.2027	23.5146	85.4519	146.4	82.1982	43.511	73.3756	46.1103	93.8856	61.3432	86.8524	147.484	96.5687	42.8219	107.339	24.2172	73.2611	123.392	143.861	39.881	50.5977	104.524	50.7444	50.3208	102.914	63.0995	89.529	147.51	152.341	120.92	113.842	56.3215	40.0645	151.205	123.328	42.2422	87.8568	71.452	123.335	37.6867	111.809	89.9261	105.032	106.15	88.5515	140.906	109.939
68.3296	21.418	30.7658	74.0639	149.493	71.5718	44.4547	123.993	112.517	128.958	116.477	86.789	116.343	82.9431	15.1708	59.2989	113.588	64.6349	161.57	82.6965	73.6055	11.8535	117.18	106.286	51.7587	126.229	126.51	123.38	114.086	128.208	28.0508	39.8702	38.0105	43.6303	112.242	120.864	4.45342	64.1444	113.972	101.247	107.193	33.1855	121.549	49.6701	74.1207	54.4416	49.5956	92.9185	29.4648	112.552
42.9957	90.6466	81.9645	58.868	84.2433	58.9651	116.674	24.0554	51.3154	105.55	29.8169	21.4613	84.7471	21.5816	102.86	59.4434	53.535	41.6432	93.4168	49.8841	50.6165	93.3966	56.8983	36.0036	57.1971	26.5435	84.1892	38.0155	12.3075	31.8259	86.3612	86.772	82.4598	75.5514	18.6334	35.7709	100.445	105.918	52.7725	13.5237	3.39377	72.5521	38.9846	54.8635	31.0816	73.7861	61.2713	15.0037	80.5461	123.901
8.26895	51.3739	50.6161	30.5999	92.5072	29.1288	77.5429	62.2953	53.0575	92.7584	50.0675	29.122	73.3767	19.2696	63.7137	22.7425	54.819	19.8992	104.07	29.174	43.1018	55.4705	58.9195	42.2769	17.6019	59.1708	78.6823	69.2219	47.5645	68.6469	54.6958	59.9335	43.0501	36.4067	45.1493	55.0121	62.7949	70.1495	54.7748	41.2944	41.7054	34.0728	56.2791	19.0532	9.0497	36.809	21.7626	32.5486	48.1249	98.7979
42.0745	40.8294	17.2026	60.0523	128.448	57.7481	75.2198	81.3813	89.0113	123.808	84.0062	44.6958	106.02	44.4727	49.6429	45.3135	90.7324	23.21	140.052	63.0072	29.5386	36.3249	94.8156	77.9775	32.2218	89.6071	112.887	78.9748	76.0176	84.724	21.5942	23.9918	45.5578	43.8331	76.8493	89.476	41.5264	80.8405	90.7202	58.8393	67.9404	25.1215	91.1728	18.7408	38.6971	52.4152	34.5582	51.2938	16.3144	121.34
23.0885	27.6608	39.1389	30.989	105.227	28.4556	54.0467	86.2611	67.2015	93.1611	71.2083	51.1812	76.7791	43.0905	40.061	15.1742	68.4238	33.2768	117.248	37.7082	54.2034	33.9202	72.1787	60.536	6.70168	82.3378	85.1916	91.4392	71.4919	92.2488	42.0681	51.8099	19.4477	14.0447	68.0996	75.3281	41.3191	51.4361	68.7256	64.5988	65.932	13.6721	75.8777	16.6964	32.9539	20.3792	3.90688	55.7449	35.7693	89.221
84.6351	128.425	111.607	101.468	111.126	101.557	157.285	18.6335	87.6277	143.201	61.9431	52.8107	122.908	60.5491	140.064	101.248	89.6534	74.4202	117.133	92.2577	69.9347	128.815	92.0591	73.8719	97.0532	46.9243	119.783	18.7485	43.0585	11.17	115.814	111.951	122.682	116.211	52.7253	65.861	135.21	148.27	88.6872	38.8137	42.218	109.629	69.2964	91.1759	70.7815	115.674	101.419	47.6644	111.261	165.351
69.9515	30.0591	22.4547	79.2309	154.18	76.6847	57.0466	120.055	116.104	137.281	117.276	83.0772	123.377	80.9706	27.2816	63.7142	117.377	60.9955	166.215	86.6959	66.1191	18.1899	121.158	108.337	54.0579	125.512	132.893	117.445	112.647	123.524	18.663	28.5918	45.9989	50.3367	111.906	122.09	14.1774	75.4042	117.653	97.4025	105.15	35.3757	123.127	48.5272	73.1059	61.514	52.8918	89.5267	22.5031	123.278
2.49511	49.0926	52.8618	24.1086	89.1621	22.5555	73.0734	66.9596	49.8723	86.8488	50.1486	35.2534	67.7987	24.6243	61.4942	16.6782	51.4725	26.0488	100.913	23.7987	49.4164	54.5247	55.5065	40.6527	14.8427	60.9046	73.704	75.0165	50.3229	73.6852	56.7223	63.1767	39.0062	31.976	46.6645	54.6011	61.9365	64.2039	51.5442	46.7252	45.3524	33.1707	55.4706	21.3215	14.7882	31.0192	18.2309	38.1458	50.082	92.1832
75.1164	36.3337	24.5331	85.1479	159.904	82.5984	62.3557	122.952	121.624	143.536	122.019	86.2512	129.518	84.8842	32.9583	69.5459	122.942	64.3971	171.922	92.3705	67.4504	24.4752	126.761	113.476	59.5035	129.718	138.94	119.35	116.621	126.053	20.2711	27.5599	52.2752	56.5285	116.286	126.955	20.1064	81.4684	123.193	100.434	108.916	41.0124	128.097	53.0566	77.4271	67.7154	58.5655	92.8029	25.428	129.466
57.6351	100.579	112.814	47.3368	29.069	49.747	109.276	78.7671	10.9732	48.6288	33.6677	74.5504	30.1002	64.3094	111.841	61.9237	8.944	81.4702	40.9571	38.6906	101.602	109.55	4.83498	25.8756	71.6971	49.0121	24.3987	97.6554	53.9468	87.3434	116.523	123.273	85.0474	78.2403	44.1611	29.6633	116.733	86.2773	9.23846	74.2281	59.1737	90.0369	26.3317	81.4431	63.6023	68.7541	72.4956	71.2207	109.89	78.7108
51.8765	19.4984	53.6609	45.915	118.554	43.9287	22.0717	117.756	85.4369	91.8727	96.6921	83.2862	81.3866	74.7008	23.9621	36.3435	85.9407	64.7908	130.49	56.8151	83.5982	31.1541	88.8878	83.7043	38.2092	110.171	92.5671	123.564	100.946	124.059	54.0674	66.9786	12.684	19.115	95.9974	99.6211	35.0636	26.9457	86.5772	96.5162	96.4122	31.5021	99.3022	47.2417	64.469	24.0612	33.8081	87.677	50.3928	74.4635
54.5999	105.319	104.289	60.6689	58.355	61.9158	125.279	38.9779	34.0342	89.0867	8.8281	48.4881	69.3493	43.6582	117.701	68.1115	35.8424	65.1231	66.4169	49.4516	78.1376	110.685	37.7269	23.4531	71.1728	8.42636	65.1863	59.0367	16.6958	47.3309	108.596	111.129	93.5571	86.1524	11.0389	11.1274	118.064	108.701	34.8093	41.4055	25.0315	89.2469	14.5295	73.964	49.607	80.7865	74.2414	42.6617	102.28	114.982
51.0146	4.41818	30.6006	55.3479	130.777	52.8623	38.4713	110.808	94.0055	111.242	99.1885	74.0096	97.9381	68.3443	13.2808	40.753	95.0261	52.6118	142.854	64.1525	66.6986	8.00355	98.5732	88.3645	34.3918	109.935	107.92	112.732	98.4915	115.857	30.4652	43.5305	19.8954	24.972	95.7629	103.301	14.3892	50.8362	95.4346	88.2984	92.2327	17.3154	103.794	35.6544	58.8087	35.9346	31.6563	79.6172	27.6031	97.7008
10.0166	53.4337	63.1597	13.0536	78.8997	12.2772	72.0268	71.293	40.2839	74.6585	46.044	43.9854	55.6116	32.2038	65.5582	14.6957	41.6118	38.0782	90.8269	11.9127	61.313	60.8878	45.4772	34.0006	21.8616	59.4374	61.8157	82.0513	51.2087	78.7749	66.757	74.2503	40.2528	32.8347	45.3656	49.4426	68.2541	58.7027	41.8507	53.3289	48.2102	40.4716	49.5889	32.4413	24.1287	27.6434	23.1565	45.4367	60.1433	81.6211
37.9705	79.8355	66.9067	58.1841	97.6225	57.5579	108.801	32.5327	61.5981	112.757	44.195	5.05521	92.0234	13.1639	91.6364	54.2827	63.8111	27.0449	107.528	51.697	34.0117	80.9522	67.6071	46.401	48.5806	43.2079	93.4887	37.4149	28.9595	37.6293	71.2923	70.7213	74.17	67.9213	33.7556	50.305	87.6694	101.809	63.2361	9.93841	20.0719	61.1169	53.1915	42.7224	22.8884	68.566	53.0148	1.69463	65.824	126.207
88.9929	38.2685	56.5829	89.5935	163.737	87.3247	37.7144	148.601	129.268	135.808	136.914	111.514	126.623	106.563	25.9008	76.8816	130.002	89.5725	175.719	99.6967	99.5928	35.1734	133.212	125.354	72.5016	148.194	137.928	148.975	136.865	153.23	53.5317	64.3063	51.8659	59.0452	133.982	140.722	28.9872	64.3673	130.545	125.933	130.561	55.544	140.955	73.4993	97.1493	67.9316	69.3547	117.396	55.4404	112.28
27.4231	37.9915	59.8016	16.3572	90.8152	14.3225	49.7547	93.5242	56.0437	72.5683	67.6261	63.0048	57.6494	52.2635	48.6767	11.2433	56.6718	50.2644	102.873	27.2281	73.046	48.2814	59.8146	54.2597	22.396	81.9196	67.346	102.722	74.0266	100.7	62.2808	72.8586	21.8511	15.6187	67.9983	70.2463	54.9672	36.5725	57.2546	74.2596	70.7826	32.9598	69.7988	36.634	42.5604	5.56732	19.11	65.8147	56.3336	68.2387
68.6714	86.3064	112.25	46.572	62.8162	48.4483	78.7595	119.007	52.0853	21.9029	77.1961	100.968	20.7006	88.8986	93.8811	59.9433	50.6	96.6221	72.7527	49.5843	119.997	97.9197	50.0556	63.6541	73.0326	94.1687	32.4638	134.659	94.2212	127.514	114.615	125.322	70.0526	66.4014	84.7423	75.4532	103.573	51.2912	51.6713	106.985	96.04	85.3319	72.7725	87.1235	82.4954	55.3696	70.7916	100.694	108.772	29.5235
89.0348	39.2465	63.7822	86.6948	159.221	84.5979	28.4315	151.332	126.341	128.408	136.124	114.644	120.661	108.577	27.366	75.4309	126.886	93.21	171.08	97.3453	105.509	39.7039	129.86	123.804	73.0448	148.417	132.331	153.246	137.836	156.491	61.2554	72.9359	49.8774	57.2901	134.148	139.514	35.0328	55.9594	127.509	128.899	132.104	57.8487	139.455	76.2738	98.7707	64.7713	69.41	120.181	62.1262	102.804
23.6023	53.7901	42.5492	45.7312	105.508	44.0816	84.3497	58.9378	66.254	108.135	58.5014	21.912	88.6405	18.7887	65.3835	35.5713	68.1775	4.54913	116.75	44.4503	27.775	54.5493	72.3003	53.7487	25.6537	63.9029	93.5367	61.2741	50.5006	63.7559	46.9204	49.2241	50.0374	44.7169	51.0741	64.1189	61.3105	81.269	67.9978	36.2755	42.7471	34.9585	66.0173	16.5055	13.7414	48.2533	30.0916	27.7529	40.8866	113.342
13.489	44.4119	42.6022	33.7438	99.8961	31.8108	72.537	68.0215	60.5009	97.2805	58.246	32.7096	78.5499	24.9656	56.6167	22.1605	62.176	17.232	111.569	34.7509	40.4176	47.7124	66.2432	50.2855	12.5554	67.0153	84.6882	73.0174	55.0043	73.8244	46.6282	52.3756	37.9191	31.9699	53.1057	63.195	54.9746	67.8824	62.1963	46.1427	48.6177	26.4663	64.4392	10.9298	15.1923	34.7493	17.0605	37.2892	40.0329	100.279
62.2759	105.478	89.9372	80.3516	102.281	80.1932	134.408	9.70136	72.6315	127.564	48.7041	29.884	106.823	37.807	117.171	78.8708	74.8109	51.7291	110.216	71.9619	50.274	106.109	77.8737	57.6427	74.1627	38.2834	105.551	15.8277	28.1517	11.9659	94.2297	91.5024	99.7865	93.3968	37.7636	53.9542	112.622	126.19	73.9667	15.8588	23.3732	86.7008	57.4309	68.2564	48.0095	93.2869	78.5546	24.7128	89.339	146.27
30.3405	80.9704	80.0036	41.1875	70.3633	41.7328	103.011	42.5845	33.7764	86.4841	20.1076	30.3139	65.65	21.4537	93.3719	45.153	35.9966	41.9828	80.7669	31.2229	58.7027	85.9791	39.7617	18.5584	46.7056	29.0551	66.0349	57.5078	20.1307	50.8279	84.2597	87.6086	70.0821	62.7655	14.7938	25.731	93.3439	89.3207	35.4002	30.815	19.071	64.5394	27.8125	49.281	25.2611	58.8008	50.0159	26.826	77.8545	104.499
20.8494	58.6911	49.7681	43.1562	99.0018	41.8344	87.739	53.442	59.9594	103.999	51.2283	17.4914	84.0892	11.6992	70.6185	35.3474	61.9465	10.9221	110.106	40.2172	31.774	60.4732	66.0589	46.9561	27.7124	56.6813	88.2791	57.8065	43.4262	58.8705	54.1251	56.5277	53.1319	47.1442	43.7612	56.8867	67.428	82.3923	61.7054	31.163	35.9168	40.0896	58.8478	21.9185	7.37041	49.0398	32.2061	22.3514	48.0056	111.574
51.325	3.96768	38.8378	52.1692	127.259	49.7954	30.9344	113.93	91.6024	105.062	98.9459	77.711	92.7482	70.9426	12.394	38.8367	92.4496	57.1171	139.32	61.855	73.0403	15.5014	95.8098	87.2825	35.1878	110.714	103.201	117.201	99.9784	119.434	38.8222	51.8712	14.6338	21.2817	96.4533	102.67	20.133	42.6094	92.9405	91.738	94.2818	21.3532	102.882	39.5641	61.0202	31.2842	31.6446	82.9358	35.7505	89.9153
19.8635	47.1657	63.8554	6.27208	81.6448	3.73391	61.0993	83.8276	45.4536	69.1483	56.2834	55.6289	52.0166	44.1613	58.5736	9.73122	46.2614	46.4294	93.7206	16.0357	69.8223	56.39	49.6329	42.9223	22.5259	70.7541	60.3624	94.3577	63.3609	91.3074	66.9018	76.1688	31.963	24.9107	56.948	58.8965	63.4591	46.2338	46.7644	65.6612	60.6902	38.254	58.4883	36.2604	35.2658	16.7956	21.2798	57.5823	60.5386	71.1535
52.4325	78.031	54.0807	74.7847	124.133	73.3921	111.185	49.3551	86.9931	134.959	71.0999	23.5441	114.677	33.8584	88.037	65.6335	89.1556	26.5656	134.265	71.4734	10.9007	75.1089	93.1104	72.2356	55.2922	69.0753	117.689	41.4469	55.01	50.0852	58.0314	52.9835	78.0372	73.6164	60.6287	77.2106	80.4721	110.859	88.6914	30.7825	46.145	59.8735	80.0606	43.2838	38.2401	78.1624	59.582	28.3929	54.3958	143.049
82.1279	34.5968	63.9489	77.8266	149.274	75.8507	17.55	146.107	117.251	117.604	128.305	109.986	110.22	103.023	24.5286	67.6187	117.691	89.2267	161.067	88.7303	103.591	38.2902	120.529	115.543	66.7545	141.25	121.998	149.376	131.266	151.697	62.0816	74.5659	42.2278	49.5978	127	131.408	35.4933	45.0811	118.354	123.995	126.006	53.4195	131.164	71.7861	92.9881	55.9806	62.8068	115.181	61.7836	92.0346
76.9433	117.433	98.3242	95.7969	115.941	95.5285	147.72	18.9342	88.0212	143.191	63.449	42.5046	122.494	52.1345	128.703	93.4202	90.1755	62.8499	123.158	87.6713	55.7898	116.882	93.0971	73.2159	87.6549	51.0791	120.871	3.7349	43.0332	11.643	102.44	97.8753	113.126	107.061	52.8642	68.3327	122.994	140.915	89.3003	30.125	39.128	98.5829	71.8359	80.2064	62.1199	107.763	92.1249	38.6122	98.221	162.084
34.2308	41.2395	24.2571	53.0054	120.443	50.7859	74.7502	75.6731	80.9987	116.861	76.1216	38.5634	98.7169	37.0885	51.4407	38.8386	82.7346	16.4448	132.026	55.3481	28.9592	39.0344	86.8239	69.9265	25.8256	82.1865	105.285	74.9658	68.7913	79.5965	28.6224	32.0457	42.9206	39.9897	69.2073	81.5405	45.1158	77.5939	82.711	52.9529	60.9354	23.4083	83.193	11.6278	30.7868	47.4235	28.797	44.9767	22.6314	116.086
94.2728	119.558	90.7295	116.288	153.122	115.176	153.487	58.7982	120.466	172.935	98.8198	59.8994	152.171	71.969	128.482	108.495	122.696	69.7971	161.478	111.298	49.8211	114.898	126.219	105.061	98.527	89.7261	153.045	38.5405	78.6701	52.9	93.8409	84.6046	121.02	116.82	87.5544	104.473	119.194	154.113	121.996	56.442	71.8212	102.154	107.865	86.3833	79.1419	121.341	102.833	60.7944	92.1125	184.872
52.6785	6.7417	28.9245	57.6601	133.085	55.1629	39.8565	111.568	96.1488	113.821	100.886	74.6328	100.457	69.3371	13.0061	42.9077	97.199	53.0133	145.162	66.3111	66.2699	5.4173	100.775	90.2582	36.0359	111.372	110.391	113.025	99.7521	116.462	28.5163	41.6223	22.4753	27.4379	97.2374	105.082	12.0186	53.159	97.5929	88.9828	93.3427	18.3242	105.637	36.3798	59.945	38.4486	33.5061	80.3569	26.0659	100.193
69.5771	109.865	91.2504	88.7726	112.56	88.427	140.127	17.0637	82.926	137.693	59.0962	34.9206	116.917	44.7339	121.171	86.0036	85.1135	55.3082	120.334	80.9393	49.2337	109.428	88.2166	67.8559	80.0828	48.2326	115.857	5.89536	38.5428	13.0035	95.41	91.271	105.538	99.4957	48.148	64.3209	115.598	133.519	84.2805	22.8807	33.5037	91.0134	67.8024	72.6255	54.6491	100.318	84.557	31.1866	91.0492	155.525
51.7288	1.01909	34.9289	54.2604	129.587	51.8274	34.2702	113.009	93.39	108.544	99.7035	76.4576	95.8056	70.2477	11.4125	40.275	94.3196	55.4103	141.66	63.5517	70.3564	11.3978	97.7701	88.4359	35.2719	110.978	106.058	115.573	99.8804	118.279	34.7706	47.8472	17.4678	23.4361	96.7495	103.62	16.5388	46.7707	94.7722	90.6356	93.8951	19.6612	103.968	38.11	60.5024	33.988	32.1001	81.8873	31.9169	93.9852
81.153	35.4383	36.2075	87.9579	163.369	85.4529	54.1741	133.594	126.123	142.78	129.054	96.5233	130.361	93.9012	27.6506	73.009	127.248	74.3679	175.444	96.3655	79.8323	25.3749	130.89	119.38	64.7684	138.033	140.541	131.209	125.444	137.19	32.3214	41.023	52.0235	57.644	124.238	133.64	18.3098	76.4698	127.604	110.9	118.155	45.9564	134.477	60.9825	85.6415	68.4734	62.9456	102.907	36.2266	125.17
71.971	37.2487	72.0036	61.8091	128.555	60.3322	6.64931	138.42	99.4882	93.994	114.088	104.615	88.0681	95.6135	34.642	55.6693	99.5952	86.3991	140.084	73.1168	104.942	46.7963	101.975	100.299	59.4435	128.61	100.161	144.946	120.402	144.981	71.5568	84.6727	34.2274	40.0436	114.669	116.326	47.8435	21.2241	100.376	117.592	116.5	52.6121	115.557	68.8453	85.391	41.716	54.9723	108.786	69.028	67.9853
82.9984	58.1248	92.9856	67.5104	123.597	66.8034	27.9828	149.115	100.352	82.3647	118.994	117.984	81.2648	107.734	56.8568	66.4511	99.9615	102.107	134.379	78.3593	122.508	68.5005	101.542	104.493	73.6709	134.84	93.6522	158.094	128.656	156.357	92.9148	106.002	50.995	54.8324	121.621	120.139	70.0251	19.2323	100.885	129.813	126.137	71.1267	118.746	85.2696	97.7964	52.1166	69.2141	121.258	89.8433	50.3099
91.0426	46.7009	42.147	98.8709	174.216	96.3511	64.1379	140.573	136.653	154.116	138.575	103.844	141.622	102.206	38.8587	83.7296	137.838	81.9272	186.283	107.001	84.6722	36.2463	141.536	129.399	74.8972	146.846	151.721	136.761	133.915	143.645	37.8572	43.5563	63.2947	68.7783	133.259	143.335	29.4452	87.3926	138.164	118.048	126.326	56.0724	144.312	69.8803	94.45	79.683	73.3649	110.378	42.9988	136.143
37.5337	83.1016	92.8413	31.1933	49.2304	33.2356	96.282	67.065	9.87453	59.5037	25.6089	55.97	38.7	45.0084	94.8722	43.8619	11.5122	61.2232	60.9157	20.6376	81.864	91.2322	15.6061	11.406	52.3315	42.5874	39.1426	83.9339	42.0558	75.6496	96.641	103.046	68.4857	61.297	32.4793	25.5	98.5501	76.4957	11.5395	57.9371	44.7903	70.9995	23.9092	61.3108	43.4232	53.0911	53.623	53.5221	89.9989	81.0072
33.9696	18.9794	42.6603	34.3151	109.709	31.8654	41.1695	98.8764	73.4461	91.3645	80.9199	64.077	77.1366	55.7291	30.6531	20.5508	74.3535	45.8202	121.786	43.6365	65.6764	28.748	77.7936	69.0323	19.1227	93.2209	86.8773	104.343	83.1127	105.013	44.4903	56.1534	6.54563	4.15977	78.9542	84.5046	35.5349	40.3695	74.8151	77.4064	78.0385	16.1446	84.65	28.5318	45.5236	15.3318	14.856	68.5572	39.15	82.1686
33.7818	27.3813	22.362	47.5386	119.867	45.068	60.7082	86.608	80.9248	110.401	80.528	49.5115	93.6456	45.2019	38.1733	31.925	82.3951	27.7371	131.759	52.6342	42.9727	26.8802	86.3406	72.0126	19.5448	89.0115	101.557	87.7784	76.5109	91.2802	25.7841	34.5805	29.5788	27.8176	75.257	85.4048	33.7299	64.7834	82.5534	63.927	69.4655	9.43503	86.539	11.9867	36.6279	36.8975	20.4466	55.4185	19.2042	105.735
54.7921	92.8725	74.5127	75.3646	109.92	74.6995	123.586	26.0567	76.2019	128.968	55.4723	18.9857	108.154	30.2357	104.101	70.8073	78.4331	38.2586	118.967	68.7974	33.8292	92.3184	81.994	60.7985	63.8669	49.3523	108.766	21.9426	36.3419	27.2363	78.7304	75.3379	89.0935	83.2936	44.2307	61.3707	98.5028	118.255	77.7459	12.263	28.4044	74.0282	64.6318	55.6989	39.4273	84.9021	68.3679	17.3022	74.1757	143.38
80.7574	41.1756	29.411	90.6977	165.522	88.1495	65.2896	127.821	127.269	148.693	127.587	91.2894	134.9	90.2232	36.6305	75.1281	128.583	69.5683	177.543	97.9954	71.5548	29.4726	132.399	119.111	65.1506	135.135	144.413	123.682	121.963	130.73	25.0504	30.5477	57.3591	61.8434	121.762	132.548	24.3555	85.5707	128.837	105.39	114.183	46.6358	133.709	58.6057	82.9031	73.0122	64.1868	97.8787	30.6175	133.844
78.0059	33.7493	32.1179	85.5786	160.914	83.0567	55.1294	129.66	123.386	141.447	125.754	92.626	128.566	90.1973	27.2658	70.4288	124.559	70.4957	172.981	93.711	75.7314	22.976	128.247	116.314	61.7444	134.484	138.551	127.141	121.796	133.194	28.219	37.0663	50.3179	55.5975	120.751	130.417	16.3995	76.3476	124.89	106.983	114.431	42.9081	131.32	57.4158	82.0696	66.5737	60.1132	99.0374	32.1928	124.903
71.5668	119.168	107.686	85.6321	90.6312	86.0853	145.335	11.0517	67.7223	123.189	41.8856	45.861	103.121	49.8421	131.299	87.848	69.6813	67.9497	96.9542	75.5778	70.2118	121.353	71.8891	54.6567	85.9217	26.3486	99.4933	30.0661	24.6911	15.8246	112.055	110.522	111.19	104.25	33.6268	45.4562	128.241	133.567	68.6875	31.7437	26.9898	100.854	48.8542	82.8131	59.6902	102.072	90.0083	39.4087	106.704	146.907
28.7132	79.3214	78.3993	40.019	71.3406	40.4935	101.51	43.4063	34.3253	86.4734	21.6616	29.5137	65.6419	20.2323	91.7233	43.6365	36.5332	40.5342	81.8489	30.2551	57.6051	84.3096	40.3644	19.2807	45.0524	30.6878	66.3392	57.8726	21.4531	51.565	82.6491	86.0815	68.501	61.195	16.4356	27.2121	91.6739	88.0517	35.9764	30.7823	19.8296	62.87	29.2056	47.6313	23.6774	57.3534	48.3813	26.3443	76.2346	103.884
44.1285	57.5215	32.6695	65.4376	126.417	63.5058	91.4676	66.958	87.3352	128.751	77.3785	32.3554	109.585	36.3955	66.9008	52.972	89.2986	16.814	137.49	65.3956	12.2901	53.704	93.4169	74.3014	40.6341	79.9092	114.775	62.4011	65.7643	69.334	36.7655	33.699	59.8247	56.6049	68.5909	83.2711	58.8783	94.2806	89.0811	45.239	57.0789	40.2531	85.5098	26.6029	34.643	63.245	44.2784	39.0249	32.7929	131.165
19.9743	50.7558	42.2121	41.8638	103.512	40.1449	80.6789	61.4979	64.122	104.636	57.9762	24.9081	85.3367	19.8394	62.5629	31.386	65.9811	8.23738	114.896	41.1379	31.6598	52.241	70.1017	52.2207	21.5554	64.4739	90.5864	64.7865	51.4558	66.6733	46.5189	49.9389	46.2397	40.742	51.2233	63.4168	59.1811	77.126	65.8584	39.0245	44.1088	32.0341	65.1235	13.7172	12.6436	44.0688	26.0196	30.3068	40.247	109.249
65.7561	29.1718	17.2729	76.0523	150.638	73.5014	58.6625	114.876	112.287	135.213	112.756	77.9346	120.756	76.0256	28.6247	60.3825	113.616	55.8897	162.645	83.0924	60.9606	17.3355	117.447	104.12	50.1614	120.698	129.988	112.222	107.734	118.31	13.6164	24.4473	44.3206	48.0197	107.173	117.655	15.5118	75.3467	113.86	92.2396	100.162	31.7587	118.771	43.8497	68.3317	59.2104	49.3058	84.4058	17.2819	122.649
61.161	110.909	104.122	72.315	75.071	73.0809	134.534	22.0948	51.3254	106.716	25.4756	43.361	86.7366	43.1882	123.26	76.6488	53.2513	63.8107	82.147	61.6831	71.5795	114.554	55.3917	38.8025	76.8018	10.1642	82.9799	42.7393	12.011	30.0237	108.517	108.928	101.184	93.968	18.4384	28.9519	121.731	120.661	52.2473	31.927	19.08	93.3803	32.3657	76.2608	51.8126	90.4216	80.5234	36.6956	102.639	131.21
51.5941	101.494	95.8276	63.019	73.1374	63.7062	124.948	25.2657	45.1064	100.671	19.8794	36.3883	80.2906	34.5465	113.862	67.0641	47.179	55.655	81.352	52.562	65.5794	105.38	49.8174	31.2947	67.3277	11.5826	77.6379	44.5599	2.82401	33.8697	100.21	101.284	91.6118	84.3869	10.1429	24.8237	112.603	111.308	46.2422	27.1705	11.5876	84.1243	28.3166	67.2688	42.6825	80.8655	71.0036	29.9839	94.1959	123.378
75.0734	119.979	130.363	66.8628	15.297	69.2233	128.928	81.7921	27.9432	57.5999	39.3189	86.0598	43.7587	77.3457	131.385	81.0306	26.7462	96.504	24.713	57.6364	114.749	128.639	23.2125	38.6746	90.0588	49.7351	33.442	102.07	59.1891	89.9135	134.233	140.128	104.636	97.739	50.561	33.4487	135.892	105.447	26.4081	82.6544	66.4044	108.677	30.1553	98.7104	78.6465	88.4345	91.2267	81.5836	127.591	92.7671
46.336	96.8534	98.0832	50.8979	55.6828	52.2188	115.77	44.7254	25.7934	81.3595	1.93038	46.1865	61.1555	39.1484	109.186	58.9944	27.8118	60.1065	65.0652	39.6403	75.5717	102.785	30.3585	13.6291	62.9785	17.7901	58.178	63.6424	19.8778	53.3291	102.312	105.804	84.5317	77.1134	10.2663	7.78845	110.195	98.8245	26.8504	42.0641	25.9798	81.4079	10.581	67.0631	43.4128	71.3139	65.7783	41.2238	95.8606	105.72
69.8858	20.1451	48.8991	68.8276	142.768	66.6069	23.1851	132.264	108.541	115.8	117.237	95.7399	105.89	89.4121	9.24309	56.7026	109.222	74.5843	154.749	79.136	88.3528	23.0548	112.376	105.206	53.8221	129.281	117.08	134.736	118.613	137.563	47.268	60.0028	31.3025	38.6346	115.015	120.784	21.0232	46.1221	109.787	109.917	112.881	38.9282	120.849	57.383	79.5661	47.0561	50.2302	101.162	46.6196	94.8444
31.4121	82.1381	82.3415	40.4174	67.1181	41.1546	103.239	44.4288	30.5774	83.6667	17.678	33.5795	62.8403	24.5548	94.5272	45.5311	32.8015	44.7917	77.5633	30.0205	61.8921	87.5259	36.5382	15.3111	47.9665	28.3075	62.9582	60.021	20.9551	52.8021	86.5654	90.2247	70.7411	63.3739	14.1449	23.0502	94.9158	88.7389	32.1886	33.7755	21.1682	66.0964	24.9368	51.3462	27.7335	58.8566	51.0797	30.044	80.1127	102.473
51.3155	9.5523	25.5356	57.6567	132.989	55.1319	43.321	108.984	95.6412	115.059	99.4995	71.9455	101.2	67.0307	16.2613	42.5388	96.7617	50.1626	145.058	65.8804	62.8999	5.20384	100.408	89.2292	34.7177	109.582	110.887	110.045	97.734	113.732	25.3201	38.3917	23.9186	28.1129	95.5114	103.835	12.62	55.8851	97.1196	86.3401	91.1451	16.3443	104.498	33.8754	57.8219	39.2747	32.5618	77.7738	22.6161	102.469
28.9481	39.486	61.9893	15.9362	89.6041	14.1539	49.6311	94.7198	55.396	70.4724	67.8266	64.6926	55.819	53.8019	49.8968	13.1302	55.9403	52.3536	101.645	27.0814	75.2073	49.994	58.9817	54.2431	24.6334	82.3943	65.6989	104.26	74.8373	101.989	64.4254	75.0791	23.1393	17.295	68.5723	70.2625	56.5801	35.2259	56.5571	75.7274	71.8328	35.1083	69.7018	38.8925	44.2154	6.50013	21.3924	67.35	58.5151	65.9797
43.0182	93.7133	92.1935	51.4645	64.4773	52.397	114.929	37.4858	32.9436	88.3214	10.1765	37.8628	67.7912	31.8609	106.112	57.2772	35.0919	53.232	73.8192	40.6284	67.4276	98.7764	38.0691	18.5599	59.4704	16.5566	65.7963	55.5969	12.3193	46.1129	96.4938	99.2009	82.4925	75.1283	2.77085	16.2622	106.137	99.8352	34.2173	33.2698	17.2831	77.3374	19.3142	61.8599	37.49	70.4993	62.7048	32.6351	90.1677	110.557
71.6391	108.836	125.558	56.5876	22.8176	59.1381	111.758	97.6603	29.073	32.6295	52.5636	92.5877	19.8785	81.8326	119.139	72.2907	26.8456	97.4634	33.9085	50.7665	118.639	118.909	23.2622	44.4537	83.692	67.3169	8.31759	116.665	72.9358	106.21	128.962	136.903	92.5091	86.4376	63.1699	48.2034	125.757	86.2222	27.4974	93.0363	78.1587	100.992	44.7635	95.0756	79.9111	75.859	83.6176	89.6486	122.42	67.9231
40.5997	62.5953	41.0347	62.7376	119.618	61.0564	95.6596	57.9014	80.9495	124.974	69.3299	23.3187	105.28	28.5721	72.8323	51.9245	82.9894	12.6854	130.452	61.1905	10.7596	60.1783	87.0808	67.2926	40.6962	71.0744	109.651	54.3452	56.8781	60.5433	45.2623	42.8561	62.6418	58.4617	60.1454	75.3074	65.8795	95.9299	82.6918	36.0694	48.1226	44.3526	77.6992	27.9818	28.7324	63.6725	44.8232	29.945	40.7588	130.068
61.9535	11.4244	36.7318	64.4592	139.656	62.054	33.1365	122.015	103.726	116.94	110.019	85.131	105.065	79.6204	3.18602	50.6658	104.628	63.5417	151.721	73.9052	76.3168	10.7941	108.044	98.8347	45.401	121.064	115.602	123.54	109.731	126.968	35.3114	48.2243	27.069	33.56	106.864	113.985	10.2814	51.407	105.094	99.4617	103.51	28.5772	114.358	46.8291	70.0855	43.7199	42.3956	90.8112	34.3797	99.8062
60.6022	105.918	115.901	53.0553	27.4384	55.3427	116.389	73.6319	13.5804	56.0721	28.889	73.3156	38.333	63.9412	117.472	66.8237	12.6475	82.5037	38.4394	43.4228	101.429	114.369	9.78777	24.9105	75.6179	42.7448	31.3601	93.1588	49.4407	82.0956	119.762	125.752	90.8198	83.8091	39.998	23.9251	121.652	94.0427	12.1518	71.3649	55.6141	94.2726	20.4283	84.2616	64.5962	74.8407	76.8584	69.3307	113.12	87.1703
33.6057	77.9718	67.7099	53.0095	92.1776	52.5193	105.78	34.2638	55.7816	106.841	39.2835	8.55967	86.1	9.02101	90.0016	50.1452	57.9887	27.392	102.255	46.096	38.122	79.943	61.8151	40.6558	45.5914	40.0395	87.5765	41.8576	25.9328	40.3592	72.1072	72.5934	71.2065	64.6832	29.3267	45.3832	86.8643	97.586	57.4314	13.2375	17.451	59.5007	48.1341	41.3964	19.253	64.539	49.9196	5.41191	66.3364	120.725
17.8927	64.6401	60.1681	37.965	87.8007	37.245	90.7562	49.0983	48.9984	95.4462	40.08	19.1279	75.1007	7.22102	76.9301	34.4633	51.042	22.3313	98.8115	32.4633	41.7882	68.1142	55.1306	35.6187	31.0188	46.9206	78.3671	57.5075	34.5749	55.7479	64.46	67.6494	56.3744	49.5894	33.369	45.6299	75.335	81.8706	50.7407	28.9548	28.3269	46.908	47.504	30.1512	5.5032	48.8769	35.1278	20.6321	58.1323	106.31
111.241	130.56	98.8582	133.542	173.562	132.224	165.047	79.2776	140.321	191.95	119.188	78.4151	171.283	90.3483	138.216	124.4	142.552	85.0489	182.015	129.44	62.8259	124.349	146.156	124.929	113.465	110.307	172.683	58.8355	99.1485	73.0946	101.295	90.3091	134.184	130.769	107.91	124.897	127.675	168.423	141.885	76.4342	92.1192	114.398	128.268	100.335	96.5932	136.442	117.559	80.0813	100.846	201.93
80.2134	37.4136	70.0749	72.9338	141.902	71.1988	7.96115	145.759	111.61	107.983	124.623	110.576	101.826	102.605	30.2892	64.6515	111.861	90.8373	153.53	84.1313	107.198	44.0288	114.443	111.274	65.9935	138.427	113.842	150.581	129.308	151.832	68.7859	81.6757	40.445	47.3765	124.287	127.278	42.8759	35.2137	112.593	124.174	124.699	55.3854	126.752	73.1392	92.4054	51.6754	61.7271	115.319	67.5287	81.0918
91.9651	136.553	147.241	83.323	12.8044	85.7283	144.13	93.1102	44.8172	63.8619	53.8095	101.436	54.6215	93.3308	147.822	97.752	43.5444	112.951	11.5696	74.3897	130.531	145.384	39.863	55.1639	106.943	61.1472	42.6794	113.763	72.4597	100.744	151.122	156.91	121.021	114.227	64.7184	47.7155	152.609	119.732	43.255	96.7907	80.3561	125.533	44.7801	115.575	95.1669	104.67	108.061	96.5675	144.482	101.746
69.2425	65.1616	97.009	48.9109	94.4471	49.24	48.3058	131.489	74.558	53.3453	95.9977	105.1	51.9411	93.5924	69.4101	54.5605	73.8145	93.8421	105.021	57.9459	116.551	77.0466	74.7973	81.3539	65.7012	112.657	64.3017	143.51	108.761	139.411	98.2728	110.573	51.4501	51.2223	100.559	96.1261	81.1495	21.061	74.8129	114.788	107.926	70.9757	94.243	79.5999	84.6933	42.9662	61.9157	106.929	93.535	28.3619
74.5893	105.503	125.975	56.1524	35.4479	58.6312	104.008	109.246	39.0409	17.9555	64.3596	100.059	10.588	88.6281	114.839	71.864	36.8962	101.893	44.8714	53.1767	124.167	116.317	34.2381	54.0752	84.2812	80.0724	6.88965	127.464	84.1592	117.865	129.033	138.085	88.9175	83.6297	74.2758	60.6971	122.771	77.3049	37.7946	102.324	88.4267	100.156	57.3963	96.9381	85.1099	72.5607	83.4132	97.9425	122.671	53.7001
60.5719	62.8942	92.7655	39.5382	86.2019	40.0923	51.652	121.746	64.655	48.7478	85.9231	96.2308	44.086	84.5582	68.8369	46.7471	63.9727	86.1314	97.1232	48.1329	109.171	74.8057	65.0958	71.2795	58.6384	102.589	56.4598	134.168	98.8221	129.737	94.4295	106.269	47.7917	46.2018	90.5452	86.075	79.6576	24.1733	64.9588	105.471	98.1661	66.1081	84.22	72.8281	75.9566	36.6681	55.1782	97.7716	89.2576	32.2633
57.0517	104.636	94.306	71.9196	86.4623	72.2189	130.784	11.9969	58.3758	113.83	33.4814	32.4875	93.2952	35.3524	116.801	73.4155	60.4921	54.1936	94.2931	62.2845	59.179	107.049	63.2728	43.9958	71.3198	22.4175	91.0868	30.9843	13.2271	20.61	98.6966	98.0035	96.5966	89.6766	23.1123	38.4103	114.006	119.512	59.5843	19.4039	12.6103	86.4018	41.9097	68.4826	45.1154	87.7009	75.4069	25.8225	93.137	135.07
15.4014	58.6385	53.6052	37.3299	92.8572	36.1895	85.859	54.1051	53.668	97.5084	46.4916	20.713	77.5432	10.9365	70.8502	31.1213	55.6216	16.9187	104.074	33.7727	38.3419	61.6982	59.7411	41.084	25.676	53.5417	81.7125	60.7064	41.0329	60.2665	57.8812	61.3841	51.2833	44.7881	40.0046	51.9302	68.8763	78.6067	55.4136	32.8135	34.4046	40.6196	53.6661	23.5522	1.15882	45.2937	29.996	24.0407	51.5269	105.898
66.2529	20.9407	27.6189	72.8039	148.195	70.292	46.4028	121.137	110.929	128.698	114.318	83.9322	115.664	80.2983	16.5993	57.8072	112.048	61.7562	160.268	81.1639	70.4631	10.179	115.688	104.359	49.7598	123.816	125.648	120.337	111.551	125.276	24.9628	36.9428	37.4593	42.6947	109.88	118.789	3.73197	65.0618	112.407	98.388	104.565	31.034	119.543	47.0622	71.6005	53.6675	47.8001	90.104	26.3075	113.229
19.4533	38.3327	55.1684	15.472	90.7647	12.9288	55.4834	85.94	54.0529	77.2178	62.6362	54.747	60.7831	44.1791	50.0212	2.92161	54.9877	42.1058	102.837	24.2363	65.0746	47.2539	58.4786	50.0829	15.0698	76.0578	69.4467	94.6002	67.3183	92.9428	58.0658	67.76	23.8911	16.5461	61.9277	65.8126	54.3729	44.6197	55.4339	66.2455	63.5323	29.1703	65.7346	29.3762	34.3501	11.6276	12.7641	57.7177	51.7969	75.7865
90.1878	65.1347	100.02	74.1542	127.44	73.5616	33.6422	156.137	105.843	84.281	125.204	125.303	84.911	114.966	63.2119	73.6818	105.345	109.551	137.941	84.8426	129.955	75.2479	106.729	110.635	81.09	141.234	97.2501	165.363	135.387	163.45	99.8297	112.935	58.4222	62.2847	128.171	126.138	76.4196	26.2374	106.294	137.023	133.064	78.4999	124.628	92.7244	105.069	59.3975	76.6395	128.501	96.9188	49.8454
24.1822	74.6381	73.6011	37.2792	74.7371	37.497	97.4397	45.6092	36.7904	87.1683	26.4142	27.1192	66.4015	16.6747	87.04	39.5684	38.9467	36.1355	85.4923	28.3183	54.1494	79.485	42.9175	22.3932	40.3568	35.3507	67.9742	58.6675	25.2546	53.4765	77.8387	81.4503	64.1324	56.8766	21.1565	31.8298	86.8419	84.8225	38.4959	30.66	22.1772	58.0481	33.6506	42.7619	18.9526	53.5272	43.7845	24.9775	71.4079	102.749
61.8477	109.993	116.368	58.6168	33.8391	60.6481	123.521	63.6306	20.0328	68.1858	20.8655	68.268	50.3116	60.3263	121.938	70.7661	20.433	80.4239	42.7946	47.9255	97.3928	117.528	19.5945	23.5306	77.885	31.8877	43.4306	83.7165	40.6249	71.9012	120.425	125.234	95.7608	88.5033	32.0438	14.9021	124.915	102.637	19.4813	64.1812	47.8733	96.7213	11.7118	84.7267	62.8817	80.5121	79.771	63.4814	113.829	98.8593
37.9125	87.3021	81.8852	51.8014	77.1842	52.1099	111.638	31.3274	43.1761	97.2126	23.2471	24.8862	76.406	20.5678	99.6498	53.8958	45.4028	41.9847	86.7821	42.304	54.5296	91.0458	48.8594	27.805	53.2416	24.5698	75.9828	46.3377	11.6505	39.4884	86.2515	87.9165	77.8927	70.7686	12.9033	29.3509	98.2642	99.4811	44.6706	20.9647	7.74505	69.8099	32.3149	52.9487	28.3443	68.0201	57.0385	19.531	80.1445	115.871
43.6155	63.0003	39.6192	65.6279	123.091	63.8877	96.4775	60.0974	84.4061	128.124	72.7337	26.3686	108.511	32.0278	72.8651	54.3878	86.442	15.5579	133.926	64.3752	8.08826	59.9268	90.5356	70.7668	42.8031	74.2203	112.999	55.456	59.9997	62.3493	43.7451	40.4867	63.9328	60.074	63.4649	78.7224	65.3581	97.6723	86.1489	38.6404	51.1984	45.1029	81.1333	29.5752	32.1105	65.7493	46.8055	32.9154	39.625	132.635
58.4716	48.9459	14.7711	76.3114	144.627	73.9658	83.1896	90.7183	105.177	139.927	98.7795	55.9384	122.368	58.2387	54.6383	61.2852	106.94	36.8304	156.154	79.456	32.4711	40.7673	111.037	93.6845	48.2673	102.898	129.332	84.7858	88.9146	92.7488	17.1163	9.86479	57.7337	57.4795	90.86	104.438	43.4862	92.9556	106.896	69.0806	80.4033	37.6576	106.338	35.1654	53.8813	67.0588	50.1719	62.646	17.2787	135.755
16.3966	61.9566	71.277	15.1851	70.6132	15.8958	78.9814	67.9503	31.718	70.0381	38.4367	44.8554	50.1532	32.7804	74.002	22.8687	33.122	43.129	82.4769	6.55352	65.7012	69.5562	37.0534	25.6647	30.4212	52.8247	55.1303	80.6	46.0687	75.8606	74.978	81.9764	48.3049	40.9194	39.1377	41.3921	76.9177	63.4621	33.3142	52.0793	44.4184	49.1139	41.3128	40.0683	26.8969	34.5161	31.8304	45.0176	68.3444	81.1105
34.461	85.0641	86.5256	40.9794	62.4391	41.9893	104.937	46.353	26.4548	80.4426	13.8097	38.1895	59.6698	29.2836	97.4187	47.6226	28.686	49.3831	72.8407	30.0773	66.6186	90.8829	32.2951	11.0536	51.1019	26.6603	59.1447	62.9451	21.8093	54.8763	90.7164	94.6501	73.0706	65.6639	13.2976	18.7544	98.2923	89.3311	28.009	37.5853	23.794	69.5016	20.4066	55.3126	32.1241	60.4457	53.9745	34.4143	84.2234	100.74
33.3367	57.7748	78.3453	10.9715	71.7983	12.6333	63.8979	91.7887	40.1429	54.0843	57.5525	67.657	37.8826	55.7071	67.992	24.579	40.2326	60.9862	83.782	18.182	84.4051	68.207	42.7194	42.9932	37.618	73.7183	47.4266	104.551	69.0438	99.796	81.1675	90.9457	41.3643	35.5271	61.0789	58.6362	74.858	43.0016	41.0106	75.9435	68.2083	52.0317	57.3433	51.4671	48.0088	24.7255	35.9211	68.5616	74.9572	57.7916
21.051	29.8863	42.8622	27.2892	101.736	24.7512	54.1751	85.7066	63.915	89.4756	68.8057	51.3771	73.0488	42.5998	42.2189	11.4806	65.0884	34.6845	113.771	34.2826	56.346	36.9556	68.8019	57.727	6.22613	80.446	81.4861	91.7226	70.0156	91.948	45.7979	55.489	19.6332	13.2198	66.1801	72.7485	44.3105	49.6602	65.4162	64.4174	64.8217	17.2505	73.1751	19.0538	32.3737	17.5905	1.72304	55.5863	39.4972	86.1323
39.5719	11.9524	30.6277	45.2984	120.571	42.7643	44.081	100.176	83.2196	103.985	87.7602	63.7321	89.4056	57.3942	24.1285	30.0974	84.3276	43.0246	132.637	53.4424	59.6034	17.5686	87.9675	77.0902	22.943	98.5144	98.8162	103.114	87.1867	105.518	32.0959	44.1914	14.9747	16.8223	84.3303	91.9184	24.885	50.0635	84.6912	77.849	81.0876	7.34088	92.4634	25.4885	47.6771	27.9429	20.3367	69.0808	27.155	94.1455
75.5317	70.3661	35.5661	95.2903	159.377	93.0864	104.271	92.7221	120.213	159.147	109.917	63.133	140.776	69.074	75.0562	81.0068	122.146	49.6338	170.474	96.9372	33.9176	61.4026	126.269	107.285	67.9184	110.931	146.781	82.0861	96.6829	92.738	36.5627	23.9499	79.3989	78.8707	100.617	115.888	62.9915	114.655	121.957	73.6916	87.7877	59.1889	118.246	53.9191	67.5486	88.0618	70.3992	69.3928	38.5457	156.948
58.056	8.05896	33.7846	61.3284	136.67	58.8881	35.2035	117.859	100.38	115.184	106.184	80.9782	102.751	75.4835	6.65778	47.1981	101.332	59.4116	148.743	70.5291	72.4913	7.80046	104.804	95.1653	41.4627	117.07	113.081	119.437	105.661	122.817	32.7429	45.8022	24.446	30.5209	102.886	110.22	10.1686	51.4025	101.775	95.3064	99.3972	24.4347	110.649	42.6732	65.9746	41.0306	38.5782	86.6554	31.2243	99.3762
25.2133	49.9659	68.8321	5.09718	78.6837	4.60358	60.5457	87.5748	44.0282	63.724	57.463	60.6661	47.1268	49.0018	60.8548	14.9362	44.5744	52.146	90.7506	16.3635	75.5504	59.84	47.6479	43.4994	27.9788	72.6585	56.042	98.8773	66.223	95.2524	71.7342	81.3502	34.0267	27.4993	59.2004	59.5227	66.7167	43.3165	45.1879	70.1529	64.201	42.7466	58.7777	41.896	40.4649	17.6786	26.3257	62.2831	65.4661	65.5681
34.5089	85.1455	83.8011	44.6492	68.6312	45.3226	107.018	40.1679	33.4038	87.3141	16.6931	32.0371	66.5162	24.3158	97.547	49.1954	35.6346	45.326	78.7152	34.3424	61.0481	90.1193	39.1916	18.0006	50.8799	24.8883	66.1235	56.1472	16.6414	48.5825	88.0788	91.1436	74.2044	66.8756	10.6222	22.5661	97.4784	92.9237	34.9382	30.6234	17.091	68.6811	24.9565	53.2665	29.0398	62.7325	54.1874	27.8067	81.7097	106.724
61.7641	96.3045	74.8954	82.9814	118.999	82.1553	128.128	31.4252	85.323	137.819	64.5418	25.9726	117.027	37.8715	107.04	77.2898	87.5541	41.9871	127.946	76.984	31.9798	94.653	91.1314	69.9222	69.2857	57.7255	117.832	20.3446	45.1355	30.1519	78.935	74.0603	93.955	88.5739	53.2808	70.4041	100.433	124.432	86.8743	21.4167	37.4366	77.6092	73.6911	59.6962	46.3093	91.085	73.7814	25.754	74.988	151.322
48.4823	81.6652	100.015	30.233	48.3524	32.7595	85.7725	91.2202	24.6586	37.3282	49.1735	76.2579	17.1196	64.418	91.9242	46.0431	23.5171	76.0809	60.2027	27.1244	98.7289	91.8919	24.0472	35.5969	58.1927	66.1791	23.9852	107.539	66.2851	99.7771	103.187	111.958	65.3008	59.314	56.7227	47.7349	98.6599	61.6599	24.5675	80.5615	68.574	74.6204	45.2578	70.7015	59.8061	48.6538	57.5577	75.0382	96.7564	57.1631
94.6345	102.987	132.873	72.2701	80.8471	73.8027	86.3511	146.636	78.7124	29.8583	104.266	128.079	44.2019	116.006	108.053	83.8007	77.0311	122.14	88.3923	76.7028	145.555	114.916	75.8958	91.0726	96.5864	121.121	52.8743	162.324	121.773	155.159	134.646	146.325	88.0748	86.2252	112.215	102.089	119.47	59.7608	78.0915	134.55	123.718	106.052	99.2139	110.909	109.075	76.0998	93.6736	128.088	129.361	12.6651
22.5417	41.349	34.0554	41.8103	108.926	39.6943	72.323	71.1558	69.5088	105.622	66.086	34.3076	87.2146	29.4673	52.9865	28.527	71.2057	13.8593	120.57	43.6752	34.735	42.5009	75.2808	58.9229	16.2116	73.6274	93.6198	73.6201	60.8916	76.1531	38.2101	43.3634	38.3844	33.7457	60.0845	71.2656	49.4507	71.1332	71.2107	48.5896	53.738	22.5221	72.6985	4.06716	21.2349	39.0806	20.1171	39.9443	31.7129	106.671
[truncated: 95 more columns]
