# Supplementary material for: A novel user-centric happiness model for personalized tour recommendations
Source: PeerJ Comput Sci. 2025 Apr 22;11:e2837. doi: 10.7717/peerj-cs.2837 (PMC12192884; doi:10.7717/peerj-cs.2837)
Supplement: Supplemental Information 3 [file peerj-cs-11-2837-s003.zip › HM/pr01_10/pr08/HC/Time_Window.txt]

0	1000
399	560
463	571
391	505
262	437
102	223
330	475
248	416
333	468
274	379
379	472
214	340
232	323
401	507
213	380
366	518
427	594
166	284
184	292
462	627
118	245
388	514
72	209
432	542
288	401
142	258
220	358
406	577
414	578
108	242
104	233
264	388
153	273
421	519
211	357
398	554
145	252
147	245
74	231
317	416
235	387
479	576
472	570
141	287
171	273
327	449
98	223
366	515
244	360
256	375
174	264
312	440
197	313
66	187
175	303
300	396
181	344
106	282
235	348
416	591
399	554
430	555
132	260
65	198
280	373
323	465
323	496
409	522
113	227
297	427
411	575
453	590
119	228
249	395
67	218
224	325
302	478
88	225
338	458
109	262
248	379
318	476
263	362
145	268
141	261
452	542
172	288
98	254
452	552
331	437
302	402
327	439
329	495
115	209
207	299
75	253
124	221
236	335
216	335
329	490
93	204
446	622
308	420
329	489
307	423
81	174
209	334
319	430
78	251
367	509
268	399
473	638
287	466
377	486
181	312
182	304
191	312
76	223
184	296
232	376
478	581
368	543
96	227
308	475
393	516
160	260
403	559
226	373
268	435
80	171
353	488
277	436
222	369
279	429
204	376
245	423
68	218
264	356
469	587
70	228
425	600
374	550
274	367
448	589
421	599
