# Supplementary material for: A novel user-centric happiness model for personalized tour recommendations
Source: PeerJ Comput Sci. 2025 Apr 22;11:e2837. doi: 10.7717/peerj-cs.2837 (PMC12192884; doi:10.7717/peerj-cs.2837)
Supplement: Supplemental Information 3 [file peerj-cs-11-2837-s003.zip › HM/pr01_10/pr08/ICDM.txt]

0	0	0	0	0	0	0	0	0	0	0	0	0	0	0	0	0	0	0	0	0	0	0	0	0	0	0	0	0	0	0	0	0	0	0	0	0	0	0	0	0	0	0	0	0	0	0	0	0	0
0	0	0	0	0	0	0	0	0	0	0	0	0	0	0	0	0	0	0	0	0	0	0	0	0	0	0	0	0	0	0	0	0	0	0	0	0	0	0	0	0	0	0	0	0	0	0	0	0	0
0	0	0	0	0	0	0	0	0	0	0	0	0	0	0	0	0	0	0	0	0	0	0	0	0	0	0	0	0	0	0	0	0	0	0	0	0	0	0	0	0	0	0	0	0	0	0	0	0	0
0	0	0	0	0	0	0	0	0	0	0	0	0	0	0	0	0	0	0	0	0	0	0	0	0	0	0	0	0	0	0	0	0	0	0	0	0	0	0	0	0	0	0	0	0	0	0	0	0	0
0	0	0	0	0	0	0	0	0	0	0	0	0	0	0	0	0	0	0	0	0	0	0	0	0	0	0	0	0	0	0	0	0	0	0	0	0	0	0	0	0	0	0	0	0	0	0	0	0	0
0	0	0	0	0	0	0	0	0	0	0	0	0	0	0	0	0	0	0	0	0	0	0	0	0	0	0	0	0	0	0	0	0	0	0	0	0	0	0	0	0	0	0	0	0	0	0	0	0	0
0	0	0	0	0	0	0	0	0	0	0	0	0	0	0	0	0	0	0	0	0	0	0	0	0	0	0	0	0	0	0	0	0	0	0	0	0	0	0	0	0	0	0	0	0	0	0	0	0	0
0	0	0	0	0	0	0	0	0	0	0	0	0	0	0	0	0	0	0	0	0	0	0	0	0	0	0	0	0	0	0	0	0	0	0	0	0	0	0	0	0	0	0	0	0	0	0	0	0	0
0	0	0	0	0	0	0	0	0	0	0	0	0	0	0	0	0	0	0	0	0	0	0	0	0	0	0	0	0	0	0	0	0	0	0	0	0	0	0	0	0	0	0	0	0	0	0	0	0	0
0	0	0	0	0	0	0	0	0	0	0	0	0	0	0	0	0	0	0	0	0	0	0	0	0	0	0	0	0	0	0	0	0	0	0	0	0	0	0	0	0	0	0	0	0	0	0	0	0	0
0	0	0	0	0	0	0	0	0	0	0	0	0	0	0	0	0	0	0	0	0	0	0	0	0	0	0	0	0	0	0	0	0	0	0	0	0	0	0	0	0	0	0	0	0	0	0	0	0	0
0	0	0	0	0	0	0	0	0	0	0	0	0	0	0	0	0	0	0	0	0	0	0	0	0	0	0	0	0	0	0	0	0	0	0	0	0	0	0	0	0	0	0	0	0	0	0	0	0	0
0	0	0	0	0	0	0	0	0	0	0	0	0	0	0	0	0	0	0	0	0	0	0	0	0	0	0	0	0	0	0	0	0	0	0	0	0	0	0	0	0	0	0	0	0	0	0	0	0	0
0	0	0	0	0	0	0	0	0	0	0	0	0	0	0	0	0	0	0	0	0	0	0	0	0	0	0	0	0	0	0	0	0	0	0	0	0	0	0	0	0	0	0	0	0	0	0	0	0	0
0	0	0	0	0	0	0	0	0	0	0	0	0	0	0	0	0	0	0	0	0	0	0	0	0	0	0	0	0	0	0	0	0	0	0	0	0	0	0	0	0	0	0	0	0	0	0	0	0	0
0	0	0	0	0	0	0	0	0	0	0	0	0	0	0	0	0	0	0	0	0	0	0	0	0	0	0	0	0	0	0	0	0	0	0	0	0	0	0	0	0	0	0	0	0	0	0	0	0	0
0	0	0	0	0	0	0	0	0	0	0	0	0	0	0	0	0	0	0	0	0	0	0	0	0	0	0	0	0	0	0	0	0	0	0	0	0	0	0	0	0	0	0	0	0	0	0	0	0	0
0	0	0	0	0	0	0	0	0	0	0	0	0	0	0	0	0	0	0	0	0	0	0	0	0	0	0	0	0	0	0	0	0	0	0	0	0	0	0	0	0	0	0	0	0	0	0	0	0	0
0	0	0	0	0	0	0	0	0	0	0	0	0	0	0	0	0	0	0	0	0	0	0	0	0	0	0	0	0	0	0	0	0	0	0	0	0	0	0	0	0	0	0	0	0	0	0	0	0	0
0	0	0	0	0	0	0	0	0	0	0	0	0	0	0	0	0	0	0	0	0	0	0	0	0	0	0	0	0	0	0	0	0	0	0	0	0	0	0	0	0	0	0	0	0	0	0	0	0	0
0	0	0	0	0	0	0	0	0	0	0	0	0	0	0	0	0	0	0	0	0	0	0	0	0	0	0	0	0	0	0	0	0	0	0	0	0	0	0	0	0	0	0	0	0	0	0	0	0	0
0	0	0	0	0	0	0	0	0	0	0	0	0	0	0	0	0	0	0	0	0	0	0	0	0	0	0	0	0	0	0	0	0	0	0	0	0	0	0	0	0	0	0	0	0	0	0	0	0	0
0	0	0	0	0	0	0	0	0	0	0	0	0	0	0	0	0	0	0	0	0	0	0	0	0	0	0	0	0	0	0	0	0	0	0	0	0	0	0	0	0	0	0	0	0	0	0	0	0	0
0	0	0	0	0	0	0	0	0	0	0	0	0	0	0	0	0	0	0	0	0	0	0	0	0	0	0	0	0	0	0	0	0	0	0	0	0	0	0	0	0	0	0	0	0	0	0	0	0	0
0	0	0	0	0	0	0	0	0	0	0	0	0	0	0	0	0	0	0	0	0	0	0	0	0	0	0	0	0	0	0	0	0	0	0	0	0	0	0	0	0	0	0	0	0	0	0	0	0	0
0	0	0	0	0	0	0	0	0	0	0	0	0	0	0	0	0	0	0	0	0	0	0	0	0	0	0	0	0	0	0	0	0	0	0	0	0	0	0	0	0	0	0	0	0	0	0	0	0	0
0	0	0	0	0	0	0	0	0	0	0	0	0	0	0	0	0	0	0	0	0	0	0	0	0	0	0	0	0	0	0	0	0	0	0	0	0	0	0	0	0	0	0	0	0	0	0	0	0	0
0	0	0	0	0	0	0	0	0	0	0	0	0	0	0	0	0	0	0	0	0	0	0	0	0	0	0	0	0	0	0	0	0	0	0	0	0	0	0	0	0	0	0	0	0	0	0	0	0	0
0	0	0	0	0	0	0	0	0	0	0	0	0	0	0	0	0	0	0	0	0	0	0	0	0	0	0	0	0	0	0	0	0	0	0	0	0	0	0	0	0	0	0	0	0	0	0	0	0	0
0	0	0	0	0	0	0	0	0	0	0	0	0	0	0	0	0	0	0	0	0	0	0	0	0	0	0	0	0	0	0	0	0	0	0	0	0	0	0	0	0	0	0	0	0	0	0	0	0	0
0	0	0	0	0	0	0	0	0	0	0	0	0	0	0	0	0	0	0	0	0	0	0	0	0	0	0	0	0	0	0	0	0	0	0	0	0	0	0	0	0	0	0	0	0	0	0	0	0	0
0	0	0	0	0	0	0	0	0	0	0	0	0	0	0	0	0	0	0	0	0	0	0	0	0	0	0	0	0	0	0	0	0	0	0	0	0	0	0	0	0	0	0	0	0	0	0	0	0	0
0	0	0	0	0	0	0	0	0	0	0	0	0	0	0	0	0	0	0	0	0	0	0	0	0	0	0	0	0	0	0	0	0	0	0	0	0	0	0	0	0	0	0	0	0	0	0	0	0	0
0	0	0	0	0	0	0	0	0	0	0	0	0	0	0	0	0	0	0	0	0	0	0	0	0	0	0	0	0	0	0	0	0	0	0	0	0	0	0	0	0	0	0	0	0	0	0	0	0	0
0	0	0	0	0	0	0	0	0	0	0	0	0	0	0	0	0	0	0	0	0	0	0	0	0	0	0	0	0	0	0	0	0	0	0	0	0	0	0	0	0	0	0	0	0	0	0	0	0	0
0	0	0	0	0	0	0	0	0	0	0	0	0	0	0	0	0	0	0	0	0	0	0	0	0	0	0	0	0	0	0	0	0	0	0	0	0	0	0	0	0	0	0	0	0	0	0	0	0	0
0	0	0	0	0	0	0	0	0	0	0	0	0	0	0	0	0	0	0	0	0	0	0	0	0	0	0	0	0	0	0	0	0	0	0	0	0	0	0	0	0	0	0	0	0	0	0	0	0	0
0	0	0	0	0	0	0	0	0	0	0	0	0	0	0	0	0	0	0	0	0	0	0	0	0	0	0	0	0	0	0	0	0	0	0	0	0	0	0	0	0	0	0	0	0	0	0	0	0	0
0	0	0	0	0	0	0	0	0	0	0	0	0	0	0	0	0	0	0	0	0	0	0	0	0	0	0	0	0	0	0	0	0	0	0	0	0	0	0	0	0	0	0	0	0	0	0	0	0	0
0	0	0	0	0	0	0	0	0	0	0	0	0	0	0	0	0	0	0	0	0	0	0	0	0	0	0	0	0	0	0	0	0	0	0	0	0	0	0	0	0	0	0	0	0	0	0	0	0	0
0	0	0	0	0	0	0	0	0	0	0	0	0	0	0	0	0	0	0	0	0	0	0	0	0	0	0	0	0	0	0	0	0	0	0	0	0	0	0	0	0	0	0	0	0	0	0	0	0	0
0	0	0	0	0	0	0	0	0	0	0	0	0	0	0	0	0	0	0	0	0	0	0	0	0	0	0	0	0	0	0	0	0	0	0	0	0	0	0	0	0	0	0	0	0	0	0	0	0	0
0	0	0	0	0	0	0	0	0	0	0	0	0	0	0	0	0	0	0	0	0	0	0	0	0	0	0	0	0	0	0	0	0	0	0	0	0	0	0	0	0	0	0	0	0	0	0	0	0	0
0	0	0	0	0	0	0	0	0	0	0	0	0	0	0	0	0	0	0	0	0	0	0	0	0	0	0	0	0	0	0	0	0	0	0	0	0	0	0	0	0	0	0	0	0	0	0	0	0	0
0	0	0	0	0	0	0	0	0	0	0	0	0	0	0	0	0	0	0	0	0	0	0	0	0	0	0	0	0	0	0	0	0	0	0	0	0	0	0	0	0	0	0	0	0	0	0	0	0	0
0	0	0	0	0	0	0	0	0	0	0	0	0	0	0	0	0	0	0	0	0	0	0	0	0	0	0	0	0	0	0	0	0	0	0	0	0	0	0	0	0	0	0	0	0	0	0	0	0	0
0	0	0	0	0	0	0	0	0	0	0	0	0	0	0	0	0	0	0	0	0	0	0	0	0	0	0	0	0	0	0	0	0	0	0	0	0	0	0	0	0	0	0	0	0	0	0	0	0	0
0	0	0	0	0	0	0	0	0	0	0	0	0	0	0	0	0	0	0	0	0	0	0	0	0	0	0	0	0	0	0	0	0	0	0	0	0	0	0	0	0	0	0	0	0	0	0	0	0	0
0	0	0	0	0	0	0	0	0	0	0	0	0	0	0	0	0	0	0	0	0	0	0	0	0	0	0	0	0	0	0	0	0	0	0	0	0	0	0	0	0	0	0	0	0	0	0	0	0	0
0	0	0	0	0	0	0	0	0	0	0	0	0	0	0	0	0	0	0	0	0	0	0	0	0	0	0	0	0	0	0	0	0	0	0	0	0	0	0	0	0	0	0	0	0	0	0	0	0	0
0	0	0	0	0	0	0	0	0	0	0	0	0	0	0	0	0	0	0	0	0	0	0	0	0	0	0	0	0	0	0	0	0	0	0	0	0	0	0	0	0	0	0	0	0	0	0	0	0	0
0	0	0	0	0	0	0	0	0	0	0	0	0	0	0	0	0	0	0	0	0	0	0	0	0	0	0	0	0	0	0	0	0	0	0	0	0	0	0	0	0	0	0	0	0	0	0	0	0	0
0	0	0	0	0	0	0	0	0	0	0	0	0	0	0	0	0	0	0	0	0	0	0	0	0	0	0	0	0	0	0	0	0	0	0	0	0	0	0	0	0	0	0	0	0	0	0	0	0	0
0	0	0	0	0	0	0	0	0	0	0	0	0	0	0	0	0	0	0	0	0	0	0	0	0	0	0	0	0	0	0	0	0	0	0	0	0	0	0	0	0	0	0	0	0	0	0	0	0	0
0	0	0	0	0	0	0	0	0	0	0	0	0	0	0	0	0	0	0	0	0	0	0	0	0	0	0	0	0	0	0	0	0	0	0	0	0	0	0	0	0	0	0	0	0	0	0	0	0	0
0	0	0	0	0	0	0	0	0	0	0	0	0	0	0	0	0	0	0	0	0	0	0	0	0	0	0	0	0	0	0	0	0	0	0	0	0	0	0	0	0	0	0	0	0	0	0	0	0	0
0	0	0	0	0	0	0	0	0	0	0	0	0	0	0	0	0	0	0	0	0	0	0	0	0	0	0	0	0	0	0	0	0	0	0	0	0	0	0	0	0	0	0	0	0	0	0	0	0	0
0	0	0	0	0	0	0	0	0	0	0	0	0	0	0	0	0	0	0	0	0	0	0	0	0	0	0	0	0	0	0	0	0	0	0	0	0	0	0	0	0	0	0	0	0	0	0	0	0	0
0	0	0	0	0	0	0	0	0	0	0	0	0	0	0	0	0	0	0	0	0	0	0	0	0	0	0	0	0	0	0	0	0	0	0	0	0	0	0	0	0	0	0	0	0	0	0	0	0	0
0	0	0	0	0	0	0	0	0	0	0	0	0	0	0	0	0	0	0	0	0	0	0	0	0	0	0	0	0	0	0	0	0	0	0	0	0	0	0	0	0	0	0	0	0	0	0	0	0	0
0	0	0	0	0	0	0	0	0	0	0	0	0	0	0	0	0	0	0	0	0	0	0	0	0	0	0	0	0	0	0	0	0	0	0	0	0	0	0	0	0	0	0	0	0	0	0	0	0	0
0	0	0	0	0	0	0	0	0	0	0	0	0	0	0	0	0	0	0	0	0	0	0	0	0	0	0	0	0	0	0	0	0	0	0	0	0	0	0	0	0	0	0	0	0	0	0	0	0	0
0	0	0	0	0	0	0	0	0	0	0	0	0	0	0	0	0	0	0	0	0	0	0	0	0	0	0	0	0	0	0	0	0	0	0	0	0	0	0	0	0	0	0	0	0	0	0	0	0	0
0	0	0	0	0	0	0	0	0	0	0	0	0	0	0	0	0	0	0	0	0	0	0	0	0	0	0	0	0	0	0	0	0	0	0	0	0	0	0	0	0	0	0	0	0	0	0	0	0	0
0	0	0	0	0	0	0	0	0	0	0	0	0	0	0	0	0	0	0	0	0	0	0	0	0	0	0	0	0	0	0	0	0	0	0	0	0	0	0	0	0	0	0	0	0	0	0	0	0	0
0	0	0	0	0	0	0	0	0	0	0	0	0	0	0	0	0	0	0	0	0	0	0	0	0	0	0	0	0	0	0	0	0	0	0	0	0	0	0	0	0	0	0	0	0	0	0	0	0	0
0	0	0	0	0	0	0	0	0	0	0	0	0	0	0	0	0	0	0	0	0	0	0	0	0	0	0	0	0	0	0	0	0	0	0	0	0	0	0	0	0	0	0	0	0	0	0	0	0	0
0	0	0	0	0	0	0	0	0	0	0	0	0	0	0	0	0	0	0	0	0	0	0	0	0	0	0	0	0	0	0	0	0	0	0	0	0	0	0	0	0	0	0	0	0	0	0	0	0	0
0	0	0	0	0	0	0	0	0	0	0	0	0	0	0	0	0	0	0	0	0	0	0	0	0	0	0	0	0	0	0	0	0	0	0	0	0	0	0	0	0	0	0	0	0	0	0	0	0	0
0	0	0	0	0	0	0	0	0	0	0	0	0	0	0	0	0	0	0	0	0	0	0	0	0	0	0	0	0	0	0	0	0	0	0	0	0	0	0	0	0	0	0	0	0	0	0	0	0	0
0	0	0	0	0	0	0	0	0	0	0	0	0	0	0	0	0	0	0	0	0	0	0	0	0	0	0	0	0	0	0	0	0	0	0	0	0	0	0	0	0	0	0	0	0	0	0	0	0	0
0	0	0	0	0	0	0	0	0	0	0	0	0	0	0	0	0	0	0	0	0	0	0	0	0	0	0	0	0	0	0	0	0	0	0	0	0	0	0	0	0	0	0	0	0	0	0	0	0	0
0	0	0	0	0	0	0	0	0	0	0	0	0	0	0	0	0	0	0	0	0	0	14	0	0	0	0	0	0	0	0	0	0	0	0	0	0	0	0	0	0	0	0	0	0	0	0	0	0	0
0	0	0	0	0	0	0	0	0	0	0	0	0	0	0	0	0	0	0	0	0	0	14	0	0	0	0	0	0	0	0	0	0	0	0	0	0	0	0	0	0	0	0	0	0	0	0	0	0	0
0	0	0	0	0	0	0	0	0	0	0	0	0	0	0	0	0	0	0	0	0	0	14	0	0	0	0	0	0	0	0	0	0	0	0	0	0	0	5	0	0	0	0	0	0	0	0	0	0	0
0	0	0	0	0	0	0	0	0	0	0	0	0	0	0	0	0	0	0	0	0	0	14	0	0	0	0	0	0	0	0	0	0	0	0	0	0	0	5	0	0	0	0	0	0	0	0	0	0	0
0	0	0	0	0	0	0	0	0	0	0	0	0	0	0	0	0	0	0	0	0	0	14	0	0	0	0	0	0	0	0	0	0	0	0	0	0	0	5	0	0	0	0	0	0	0	0	0	0	0
0	0	0	0	0	0	0	0	0	0	0	0	0	0	0	0	0	0	0	0	0	0	14	0	0	0	0	0	0	0	0	0	0	0	0	0	0	0	5	0	0	0	0	0	0	0	0	0	0	0
0	0	0	0	0	0	0	0	0	0	0	0	0	0	0	0	0	0	0	0	0	0	14	0	0	0	0	0	0	0	0	0	0	0	0	0	0	0	5	0	0	0	0	0	0	0	0	0	0	0
0	0	0	0	0	0	0	0	0	0	0	0	0	0	0	0	0	0	0	0	0	0	14	0	0	0	0	0	0	0	0	0	0	0	0	0	0	0	5	0	0	0	0	0	0	0	0	0	0	0
0	0	0	0	0	0	0	0	0	0	0	0	0	0	0	0	0	0	0	0	0	0	14	0	0	0	0	0	0	0	0	0	0	0	0	0	0	0	5	0	0	0	0	0	0	0	0	0	0	0
0	0	0	0	0	0	0	0	0	0	0	0	0	0	0	0	0	0	0	0	0	0	14	0	0	0	0	0	0	0	0	0	0	0	0	0	0	0	5	0	0	0	0	0	0	0	0	0	0	0
0	0	0	0	0	0	0	0	0	0	0	0	0	0	0	0	0	0	0	0	0	0	14	0	0	0	0	0	0	0	0	0	0	0	0	0	0	0	5	0	0	0	0	0	0	0	0	0	0	0
0	0	0	0	0	0	0	0	0	0	0	0	0	0	0	0	0	0	0	0	0	0	14	0	0	0	0	0	0	0	0	0	0	0	0	0	0	0	5	0	0	0	0	0	0	0	0	0	0	0
0	0	0	0	0	0	0	0	0	0	0	0	0	0	0	0	0	0	0	0	0	0	14	0	0	0	0	0	0	0	0	0	0	0	0	0	0	0	5	0	0	0	0	0	0	0	0	0	0	0
0	0	0	0	0	0	0	0	0	0	0	0	0	0	0	0	0	0	0	0	0	0	14	0	0	0	0	0	0	0	0	0	0	0	0	0	0	0	5	0	0	0	0	0	0	0	0	0	0	0
0	0	0	0	0	0	0	0	0	0	0	0	0	0	0	0	0	0	0	0	0	0	14	0	0	0	0	0	0	0	0	0	0	0	0	0	0	0	5	0	0	0	0	0	0	0	0	0	0	0
0	0	0	0	0	0	0	0	0	0	0	0	0	0	0	0	0	0	0	0	0	0	14	0	0	0	0	0	0	0	0	0	0	0	0	0	0	0	5	0	0	0	0	0	0	0	0	0	0	0
0	0	0	0	0	0	0	0	0	0	0	0	0	0	0	0	0	0	0	0	0	0	14	0	0	0	0	0	0	0	0	0	0	0	0	0	0	0	5	0	0	0	0	0	0	0	0	0	0	0
0	0	0	0	0	0	0	0	0	0	0	0	0	0	0	0	0	0	0	0	0	0	14	0	0	0	0	0	0	0	0	0	0	0	0	0	0	0	5	0	0	0	0	0	0	0	0	0	0	0
0	0	0	0	0	0	0	0	0	0	0	0	0	0	0	0	0	0	0	0	0	0	14	0	0	0	0	0	0	0	0	0	0	0	0	0	0	0	5	0	0	0	0	0	0	0	0	0	0	0
0	0	0	0	0	0	0	0	0	0	0	0	0	0	0	0	0	0	0	0	0	0	14	0	0	0	0	0	0	0	0	0	0	0	0	0	0	0	5	0	0	0	0	0	0	0	0	0	0	0
0	0	0	0	0	0	0	0	0	0	0	0	0	0	0	0	0	0	0	0	0	0	14	0	0	0	0	0	0	0	0	0	0	0	0	0	0	0	5	0	0	0	0	0	0	0	0	0	0	0
0	0	0	0	0	0	0	0	0	0	0	0	0	0	0	0	0	0	0	0	0	0	14	0	0	0	0	0	0	0	0	0	0	0	0	0	0	0	5	0	0	0	0	0	0	0	0	0	0	0
0	0	0	0	0	0	0	0	0	0	0	0	0	0	0	0	0	0	0	0	0	0	14	0	0	0	0	0	0	0	0	0	0	0	0	0	0	0	5	0	0	0	0	0	0	0	0	0	0	0
0	0	0	0	0	0	0	0	0	0	0	0	0	0	0	0	0	0	0	0	0	0	14	0	0	0	0	0	0	0	0	0	0	0	0	0	0	0	5	0	0	0	0	0	0	0	0	0	0	0
0	0	0	0	0	0	0	0	0	0	0	0	0	0	0	0	0	0	0	0	0	0	14	0	0	0	0	0	0	0	0	0	0	0	0	0	0	0	5	0	0	0	0	0	0	0	0	0	0	0
0	0	0	0	0	0	0	0	0	0	0	0	0	0	0	0	0	0	0	0	0	0	14	0	0	0	0	0	0	0	0	0	0	0	0	0	0	0	5	0	0	0	0	0	0	0	0	0	0	0
0	0	0	0	0	0	0	0	0	0	0	0	0	0	0	0	0	0	0	0	0	0	14	0	0	0	0	0	0	0	0	0	0	0	0	0	0	0	5	0	0	0	0	0	0	0	5	0	0	0
0	0	0	0	0	0	0	0	0	0	0	0	0	0	0	0	0	0	0	0	0	0	14	0	0	0	0	0	0	0	0	0	0	0	0	0	0	0	5	0	0	0	0	0	0	0	5	0	0	0
0	0	0	0	0	0	0	0	0	0	0	0	0	0	0	0	0	0	0	0	0	0	14	0	0	0	0	0	0	0	0	0	0	0	0	0	0	0	5	0	0	0	0	0	0	0	5	0	0	0
0	0	0	0	0	0	0	0	0	0	0	0	0	0	0	0	0	0	0	0	0	0	14	0	0	0	0	0	0	0	0	0	0	0	0	0	0	0	5	0	0	0	0	0	0	0	5	0	0	0
0	0	0	0	0	1	0	0	0	0	0	0	0	0	0	0	0	0	0	0	0	0	14	0	0	0	0	0	0	0	0	0	0	0	0	0	0	0	5	0	0	0	0	0	0	0	5	0	0	0
0	0	0	0	0	1	0	0	0	0	0	0	0	0	0	0	0	0	0	0	0	0	14	0	0	0	0	0	0	0	0	0	0	0	0	0	0	0	5	0	0	0	0	0	0	0	5	0	0	0
0	0	0	0	0	1	0	0	0	0	0	0	0	0	0	0	0	0	0	0	0	0	14	0	0	0	0	0	0	0	21	0	0	0	0	0	0	0	5	0	0	0	0	0	0	0	5	0	0	0
0	0	0	0	0	1	0	0	0	0	0	0	0	0	0	0	0	0	0	0	0	0	14	0	0	0	0	0	0	0	21	0	0	0	0	0	0	0	5	0	0	0	0	0	0	0	5	0	0	0
0	0	0	0	0	1	0	0	0	0	0	0	0	0	0	0	0	0	0	0	0	0	14	0	0	0	0	0	0	0	21	0	0	0	0	0	0	0	5	0	0	0	0	0	0	0	5	0	0	0
0	0	0	0	0	1	0	0	0	0	0	0	0	0	0	0	0	0	0	0	0	0	14	0	0	0	0	0	0	0	21	0	0	0	0	0	0	0	5	0	0	0	0	0	0	0	5	0	0	0
0	0	0	0	0	1	0	0	0	0	0	0	0	0	0	0	0	0	0	0	0	0	14	0	0	0	0	0	0	2	21	0	0	0	0	0	0	0	5	0	0	0	0	0	0	0	5	0	0	0
0	0	0	0	0	1	0	0	0	0	0	0	0	0	0	0	0	0	0	0	0	0	14	0	0	0	0	0	0	2	21	0	0	0	0	0	0	0	5	0	0	0	0	0	0	0	5	0	0	0
0	0	0	0	0	1	0	0	0	0	0	0	0	0	0	0	0	0	0	0	0	0	14	0	0	0	0	0	0	2	21	0	0	0	0	0	0	0	5	0	0	0	0	0	0	0	5	0	0	0
0	0	0	0	0	1	0	0	0	0	0	0	0	0	0	0	0	0	0	0	0	0	14	0	0	0	0	0	0	2	21	0	0	0	0	0	0	0	5	0	0	0	0	0	0	0	5	0	0	0
0	0	0	0	0	1	0	0	0	0	0	0	0	0	0	0	0	0	0	0	0	0	14	0	0	0	0	0	0	2	21	0	0	0	0	0	0	0	5	0	0	0	0	0	0	0	5	0	0	0
0	0	0	0	0	1	0	0	0	0	0	0	0	0	0	0	0	0	0	0	0	0	14	0	0	0	0	0	0	2	21	0	0	0	0	0	0	0	5	0	0	0	0	0	0	0	5	0	0	0
0	0	0	0	0	1	0	0	0	0	0	0	0	0	0	0	0	0	0	0	0	0	14	0	0	0	0	0	0	2	21	0	0	0	0	0	0	0	5	0	0	0	0	0	0	0	5	0	0	0
0	0	0	0	0	1	0	0	0	0	0	0	0	0	0	0	0	0	0	0	0	0	14	0	0	0	0	0	0	2	21	0	0	0	0	0	0	0	5	0	0	0	0	0	0	0	5	0	0	0
0	0	0	0	0	1	0	0	0	0	0	0	0	0	0	0	0	0	0	0	0	0	14	0	0	0	0	0	0	2	21	0	0	0	0	0	0	0	5	0	0	0	0	0	0	0	5	0	0	0
0	0	0	0	0	1	0	0	0	0	0	0	0	0	0	0	0	0	0	0	0	0	14	0	0	0	0	0	0	2	21	0	0	0	0	0	0	0	5	0	0	0	0	0	0	0	5	0	0	0
0	0	0	0	0	1	0	0	0	0	0	0	0	0	0	0	0	0	0	0	19	0	14	0	0	0	0	0	0	2	21	0	0	0	0	0	0	0	5	0	0	0	0	0	0	0	5	0	0	0
0	0	0	0	0	1	0	0	0	0	0	0	0	0	0	0	0	0	0	0	19	0	14	0	0	0	0	0	0	2	21	0	0	0	0	0	0	0	5	0	0	0	0	0	0	0	5	0	0	0
0	0	0	0	0	1	0	0	0	0	0	0	0	0	0	0	0	0	0	0	19	0	14	0	0	0	0	0	0	2	21	0	0	0	0	0	0	0	5	0	0	0	0	0	0	0	5	0	0	0
0	0	0	0	0	1	0	0	0	0	0	0	0	0	0	0	0	0	0	0	19	0	14	0	0	0	0	0	0	2	21	0	0	0	0	0	0	0	5	0	0	0	0	0	0	0	5	0	0	0
0	0	0	0	0	1	0	0	0	0	0	0	0	0	0	0	0	0	0	0	19	0	14	0	0	0	0	0	0	2	21	0	0	0	0	0	0	0	5	0	0	0	0	0	0	0	5	0	0	0
0	0	0	0	0	1	0	0	0	0	0	0	0	0	0	0	0	0	0	0	19	0	14	0	0	0	0	0	0	2	21	0	0	0	0	0	0	0	5	0	0	0	0	0	0	0	5	0	0	0
0	0	0	0	0	1	0	0	0	0	0	0	0	0	0	0	0	0	0	0	19	0	14	0	0	0	0	0	0	2	21	0	0	0	0	0	0	0	5	0	0	0	0	0	0	0	5	0	0	0
0	0	0	0	0	1	0	0	0	0	0	0	0	0	0	0	0	0	0	0	19	0	14	0	0	0	0	0	0	2	21	0	0	0	0	0	0	0	5	0	0	0	0	0	0	0	5	0	0	0
0	0	0	0	0	1	0	0	0	0	0	0	0	0	0	0	0	0	0	0	19	0	14	0	0	0	0	0	0	2	21	0	0	0	0	0	0	0	5	0	0	0	0	0	0	0	5	0	0	0
0	0	0	0	0	1	0	0	0	0	0	0	0	0	0	0	0	0	0	0	19	0	14	0	0	0	0	0	0	2	21	0	0	0	0	0	0	0	5	0	0	0	0	0	0	0	5	0	0	0
0	0	0	0	0	1	0	0	0	0	0	0	0	0	0	0	0	0	0	0	19	0	14	0	0	0	0	0	0	2	21	0	0	0	0	0	0	0	5	0	0	0	0	0	0	0	5	0	0	0
0	0	0	0	0	1	0	0	0	0	0	0	0	0	0	0	0	0	0	0	19	0	14	0	0	0	0	0	0	2	21	0	0	0	0	0	0	0	5	0	0	0	0	0	0	0	5	0	0	0
0	0	0	0	0	1	0	0	0	0	0	0	0	0	0	0	0	0	0	0	19	0	14	0	0	0	0	0	0	2	21	0	0	0	0	0	0	0	5	0	0	0	0	0	0	0	5	0	0	0
0	0	0	0	0	1	0	0	0	0	0	0	0	0	0	0	0	0	0	0	19	0	14	0	0	0	0	0	0	2	21	0	0	0	0	0	0	0	5	0	0	0	0	0	0	0	5	0	0	0
0	0	0	0	0	1	0	0	0	0	0	0	0	0	0	0	0	0	0	0	19	0	14	0	0	0	0	0	0	2	21	0	0	0	0	0	0	0	5	0	0	0	0	0	0	0	5	0	0	0
0	0	0	0	0	1	0	0	0	0	0	0	0	0	0	0	0	0	0	0	19	0	14	0	0	0	0	0	0	2	21	0	0	0	0	0	0	0	5	0	0	0	0	0	0	0	5	0	0	0
0	0	0	0	0	1	0	0	0	0	0	0	0	0	0	0	0	0	0	0	19	0	14	0	0	0	0	0	0	2	21	0	0	0	0	0	0	0	5	0	0	0	0	0	0	0	5	0	0	0
0	0	0	0	0	1	0	0	0	0	0	0	0	0	0	0	0	0	0	0	19	0	14	0	0	0	0	0	0	2	21	0	0	0	0	0	0	0	5	0	0	0	0	0	0	0	5	0	0	0
0	0	0	0	0	1	0	0	0	0	0	0	0	0	0	0	0	0	0	0	19	0	14	0	0	0	0	0	0	2	21	0	0	0	0	0	0	0	5	0	0	0	0	0	0	0	5	0	0	0
0	0	0	0	0	1	0	0	0	0	0	0	0	0	0	0	0	0	0	0	19	0	14	0	0	0	0	0	0	2	21	0	0	0	0	0	0	0	5	0	0	0	0	0	0	0	5	0	0	0
0	0	0	0	0	1	0	0	0	0	0	0	0	0	0	0	0	0	0	0	19	0	14	0	0	0	0	0	0	2	21	0	0	0	0	0	0	0	5	0	0	0	0	0	0	0	5	0	0	0
0	0	0	0	0	1	0	0	0	0	0	0	0	0	0	0	0	0	0	0	19	0	14	0	0	0	0	0	0	2	21	0	0	0	0	0	0	0	5	0	0	0	0	0	0	0	5	0	0	0
0	0	0	0	0	1	0	0	0	0	0	0	0	0	0	0	0	0	0	0	19	0	14	0	0	0	0	0	0	2	21	0	0	0	0	0	0	0	5	0	0	0	0	0	0	0	5	0	0	0
0	0	0	0	0	1	0	0	0	0	0	0	0	0	0	0	0	0	0	0	19	0	14	0	0	0	0	0	0	2	21	0	0	0	0	0	0	0	5	0	0	0	0	16	0	0	5	0	0	0
0	0	0	0	0	1	0	0	0	0	0	0	0	0	0	0	0	0	0	0	19	0	14	0	0	1	0	0	0	2	21	0	0	0	0	0	0	0	5	0	0	0	0	16	0	0	5	0	0	0
0	0	0	0	0	1	0	0	0	0	0	0	0	0	0	0	0	0	0	0	19	0	14	0	0	1	0	0	0	2	21	0	0	0	0	0	0	0	5	0	0	0	0	16	0	0	5	0	0	0
0	0	0	0	0	1	0	0	0	0	0	0	0	0	0	0	0	0	0	0	19	0	14	0	0	1	0	0	0	2	21	0	0	0	0	0	0	0	5	0	0	0	0	16	0	0	5	0	0	0
0	0	0	0	0	1	0	0	0	0	0	0	0	0	0	0	0	0	0	0	19	0	14	0	0	1	0	0	0	2	21	0	0	0	0	0	20	0	5	0	0	0	0	16	0	0	5	0	0	0
0	0	0	0	0	1	0	0	0	0	0	0	0	0	0	0	0	0	0	0	19	0	14	0	0	1	0	0	0	2	21	0	0	0	0	0	20	0	5	0	0	0	0	16	0	0	5	0	0	0
0	0	0	0	0	1	0	0	0	0	0	0	0	0	0	0	0	0	0	0	19	0	14	0	0	1	0	0	0	2	21	0	0	0	0	0	20	20	5	0	0	0	0	16	0	0	5	0	0	0
0	0	0	0	0	1	0	0	0	0	0	0	0	0	0	0	0	0	0	0	19	0	14	0	0	1	0	0	0	2	21	0	0	0	0	0	20	20	5	0	0	0	0	16	0	0	5	0	0	0
0	0	0	0	0	1	0	0	0	0	0	0	0	0	0	0	0	0	0	0	19	0	14	0	0	1	0	0	0	2	21	0	0	0	0	0	20	20	5	0	0	0	0	16	0	0	5	0	0	0
0	0	0	0	0	1	0	0	0	0	0	0	0	0	0	0	0	0	0	0	19	0	14	0	0	1	0	0	0	2	21	0	0	0	0	0	20	20	5	0	0	0	0	16	0	0	5	0	0	0
0	0	0	0	0	1	0	0	0	0	0	0	0	0	0	0	0	0	0	0	19	0	14	0	0	1	0	0	0	2	21	0	0	0	0	0	20	20	5	0	0	0	0	16	0	0	5	0	0	0
0	0	0	0	0	1	0	0	0	0	0	0	0	0	0	0	0	0	0	0	19	0	14	0	0	1	0	0	0	2	21	0	0	0	0	0	20	20	5	0	0	0	0	16	0	0	5	0	0	0
0	0	0	0	0	1	0	0	0	0	0	0	0	0	0	0	0	0	0	0	19	0	14	0	0	1	0	0	0	2	21	0	19	0	0	0	20	20	5	0	0	0	0	16	0	0	5	0	0	0
0	0	0	0	0	1	0	0	0	0	0	0	0	0	0	0	0	0	0	0	19	0	14	0	0	1	0	0	0	2	21	0	19	0	0	0	20	20	5	0	0	0	0	16	0	0	5	0	0	0
0	0	0	0	0	1	0	0	0	0	0	0	0	0	0	0	0	0	0	0	19	0	14	0	0	1	0	0	0	2	21	0	19	0	0	0	20	20	5	0	0	0	0	16	0	0	5	0	0	0
0	0	0	0	0	1	0	0	0	0	0	0	0	0	0	0	0	0	0	0	19	0	14	0	0	1	0	0	0	2	21	0	19	0	0	0	20	20	5	0	0	0	0	16	0	0	5	0	0	0
0	0	0	0	0	1	0	0	0	0	0	0	0	0	0	0	0	0	0	0	19	0	14	0	0	1	0	0	0	2	21	0	19	0	0	0	20	20	5	0	0	0	0	16	0	0	5	0	0	0
0	0	0	0	0	1	0	0	0	0	0	0	0	0	0	0	0	0	0	0	19	0	14	0	0	1	0	0	0	2	21	0	19	0	0	0	20	20	5	0	0	0	0	16	0	0	5	0	0	0
0	0	0	0	0	1	0	0	0	0	0	0	0	0	0	0	0	0	0	0	19	0	14	0	0	1	0	0	0	2	21	0	19	0	0	0	20	20	5	0	0	0	0	16	0	0	5	0	0	0
0	0	0	0	0	1	0	0	0	0	0	0	0	0	0	0	0	0	0	0	19	0	14	0	0	1	0	0	0	2	21	0	19	0	0	0	20	20	5	0	0	0	0	16	0	0	5	0	0	0
0	0	0	0	0	1	0	0	0	0	0	0	0	0	0	0	0	0	0	0	19	0	14	0	0	1	0	0	0	2	21	0	19	0	0	0	20	20	5	0	0	0	0	16	0	0	5	0	0	0
0	0	0	0	0	1	0	0	0	0	0	0	0	0	0	0	0	0	0	0	19	0	14	0	0	1	0	0	0	2	21	0	19	0	0	0	20	20	5	0	0	0	0	16	0	0	5	0	0	0
0	0	0	0	0	1	0	0	0	0	0	0	0	0	0	0	0	0	0	0	19	0	14	0	0	1	0	0	0	2	21	0	19	0	0	0	20	20	5	0	0	0	0	16	0	0	5	0	0	0
0	0	0	0	0	1	0	0	0	0	0	0	0	0	0	0	0	0	0	0	19	0	14	0	0	1	0	0	0	2	21	0	19	0	0	0	20	20	5	0	0	0	0	16	0	0	5	0	0	0
0	0	0	0	0	1	0	0	0	0	0	0	0	0	0	0	0	0	0	0	19	0	14	0	0	1	0	0	0	2	21	0	19	0	0	0	20	20	5	0	0	0	0	16	0	0	5	0	0	0
0	0	0	0	0	1	0	0	0	0	0	0	0	0	0	0	0	20	0	0	19	0	14	0	0	1	0	0	0	2	21	0	19	0	0	0	20	20	5	0	0	0	0	16	0	0	5	0	0	0
0	0	0	0	0	1	0	0	0	0	0	0	0	0	0	0	0	20	0	0	19	0	14	0	0	1	0	0	0	2	21	0	19	0	0	0	20	20	5	0	0	0	0	16	0	0	5	0	0	0
0	0	0	0	0	1	0	0	0	0	0	0	0	0	0	0	0	20	0	0	19	0	14	0	0	1	0	0	0	2	21	0	19	0	0	0	20	20	5	0	0	0	0	16	0	0	5	0	0	0
0	0	0	0	0	1	0	0	0	0	0	0	0	0	0	0	0	20	0	0	19	0	14	0	0	1	0	0	0	2	21	0	19	0	0	0	20	20	5	0	0	0	0	16	0	0	5	0	0	0
0	0	0	0	0	1	0	0	0	0	0	0	0	0	0	0	0	20	0	0	19	0	14	0	0	1	0	0	0	2	21	0	19	0	0	0	20	20	5	0	0	0	0	16	0	0	5	0	0	0
0	0	0	0	0	1	0	0	0	0	0	0	0	0	0	0	0	20	0	0	19	0	14	0	0	1	0	0	0	2	21	0	19	0	0	0	20	20	5	0	0	0	0	16	14	0	5	0	0	0
0	0	0	0	0	1	0	0	0	0	0	0	0	0	0	0	0	20	0	0	19	0	14	0	0	1	0	0	0	2	21	0	19	0	0	0	20	20	5	0	0	0	0	16	14	0	5	0	0	0
0	0	0	0	0	1	0	0	0	0	0	0	0	0	0	0	0	20	0	0	19	0	14	0	0	1	0	0	0	2	21	0	19	0	0	0	20	20	5	0	0	0	0	16	14	0	5	0	0	0
0	0	0	0	0	1	0	0	0	0	0	0	0	0	0	0	0	20	0	0	19	0	14	0	0	1	0	0	0	2	21	0	19	0	0	0	20	20	5	0	0	0	0	16	14	0	5	0	0	0
0	0	0	0	0	1	0	0	0	0	0	0	0	0	0	0	0	20	0	0	19	0	14	0	0	1	0	0	0	2	21	0	19	0	0	0	20	20	5	0	0	0	0	16	14	0	5	0	0	0
0	0	0	0	0	1	0	0	0	0	0	0	0	0	0	0	0	20	0	0	19	0	14	0	0	1	0	0	0	2	21	0	19	0	0	0	20	20	5	0	0	0	0	16	14	0	5	0	0	0
0	0	0	0	0	1	0	0	0	0	0	0	0	0	0	0	0	20	0	0	19	0	14	0	0	1	0	0	0	2	21	0	19	0	0	0	20	20	5	0	0	0	0	16	14	0	5	0	0	0
0	0	0	0	0	1	0	0	0	0	0	0	0	0	0	0	0	20	0	0	19	0	14	0	0	1	0	0	0	2	21	0	19	0	0	0	20	20	5	0	0	0	0	16	14	0	5	0	0	0
0	0	0	0	0	1	0	0	0	0	0	0	0	0	0	0	0	20	0	0	19	0	14	0	0	1	0	0	0	2	21	0	19	0	0	0	20	20	5	0	0	0	0	16	14	0	5	0	0	0
0	0	0	0	0	1	0	0	0	0	0	0	0	0	0	0	0	20	0	0	19	0	14	0	0	1	0	0	0	2	21	0	19	0	0	0	20	20	5	0	0	0	0	16	14	0	5	0	0	0
0	0	0	0	0	1	0	0	0	0	0	0	0	0	0	0	0	20	0	0	19	0	14	0	0	1	0	0	0	2	21	0	19	0	0	0	20	20	5	0	0	0	0	16	14	0	5	0	0	0
0	0	0	0	0	1	0	0	0	0	0	0	0	0	0	0	0	20	0	0	19	0	14	0	0	1	0	0	0	2	21	0	19	0	0	0	20	20	5	0	0	0	0	16	14	0	5	0	0	0
0	0	0	0	0	1	0	0	0	0	0	0	0	0	0	0	0	20	0	0	19	0	14	0	0	1	0	0	0	2	21	0	19	0	0	0	20	20	5	0	0	0	0	16	14	0	5	0	0	0
0	0	0	0	0	1	0	0	0	0	0	0	0	0	0	0	0	20	9	0	19	0	14	0	0	1	0	0	0	2	21	0	19	0	0	0	20	20	5	0	0	0	0	16	14	0	5	0	0	0
0	0	0	0	0	1	0	0	0	0	0	0	0	0	0	0	0	20	9	0	19	0	14	0	0	1	0	0	0	2	21	0	19	0	0	0	20	20	5	0	0	0	0	16	14	0	5	0	0	0
0	0	0	0	0	1	0	0	0	0	0	0	0	0	0	0	0	20	9	0	19	0	14	0	0	1	0	0	0	2	21	0	19	0	0	0	20	20	5	0	0	0	0	16	14	0	5	0	0	0
0	0	0	0	0	1	0	0	0	0	0	0	0	0	0	0	0	20	9	0	19	0	14	0	0	1	0	0	0	2	21	0	19	0	0	0	20	20	5	0	0	0	0	16	14	0	5	0	0	0
0	0	0	0	0	1	0	0	0	0	0	0	0	0	0	0	0	20	9	0	19	0	14	0	0	1	0	0	0	2	21	0	19	0	0	0	20	20	5	0	0	0	0	16	14	0	5	0	0	0
0	0	0	0	0	1	0	0	0	0	0	0	0	0	0	0	0	20	9	0	19	0	14	0	0	1	0	0	0	2	21	0	19	0	0	0	20	20	5	0	0	0	0	16	14	0	5	0	0	0
0	0	0	0	0	1	0	0	0	0	0	0	0	0	0	0	0	20	9	0	19	0	14	0	0	1	0	0	0	2	21	0	19	0	0	0	20	20	5	0	0	0	0	16	14	0	5	0	0	0
0	0	0	0	0	1	0	0	0	0	0	0	0	0	0	0	0	20	9	0	19	0	14	0	0	1	0	0	0	2	21	0	19	0	0	0	20	20	5	0	0	0	0	16	14	0	5	0	0	0
0	0	0	0	0	1	0	0	0	0	0	0	0	0	0	0	0	20	9	0	19	0	14	0	0	1	0	0	0	2	21	0	19	0	0	0	20	20	5	0	0	0	0	16	14	0	5	0	0	0
0	0	0	0	0	1	0	0	0	0	0	0	0	0	0	0	0	20	9	0	19	0	14	0	0	1	0	0	0	2	21	0	19	0	0	0	20	20	5	0	0	0	0	16	14	0	5	0	0	0
0	0	0	0	0	1	0	0	0	0	0	0	0	0	0	0	0	20	9	0	19	0	14	0	0	1	0	0	0	2	21	0	19	0	0	0	20	20	5	0	0	0	0	16	14	0	5	0	0	0
0	0	0	0	0	1	0	0	0	0	0	0	0	0	0	0	0	20	9	0	19	0	14	0	0	1	0	0	0	2	21	0	19	0	0	0	20	20	5	0	0	0	0	16	14	0	5	0	0	0
0	0	0	0	0	1	0	0	0	0	0	0	0	0	0	0	0	20	9	0	19	0	14	0	0	1	0	0	0	2	21	0	19	0	0	0	20	20	5	0	0	0	0	16	14	0	5	0	0	0
0	0	0	0	0	1	0	0	0	0	0	0	0	0	0	0	0	20	9	0	19	0	14	0	0	1	0	0	0	2	21	0	19	0	0	0	20	20	5	0	0	0	0	16	14	0	5	0	0	0
0	0	0	0	0	1	0	0	0	0	0	0	0	0	0	0	0	20	9	0	19	0	14	0	0	1	0	0	0	2	21	0	19	0	0	0	20	20	5	0	0	0	0	16	14	0	5	0	0	0
0	0	0	0	0	1	0	0	0	0	0	0	0	0	0	0	0	20	9	0	19	0	14	0	0	1	0	0	0	2	21	0	19	0	0	0	20	20	5	0	0	0	0	16	14	0	5	0	0	0
0	0	0	0	0	1	0	0	0	0	0	0	0	0	0	0	0	20	9	0	19	0	14	0	0	1	0	0	0	2	21	0	19	0	0	0	20	20	5	0	0	0	0	16	14	0	5	0	0	0
0	0	0	0	0	1	0	0	0	0	0	0	0	0	0	0	0	20	9	0	19	0	14	0	0	1	0	0	0	2	21	0	19	0	0	0	20	20	5	0	0	0	0	16	14	0	5	0	0	0
0	0	0	0	0	1	0	0	0	0	0	0	0	0	0	0	0	20	9	0	19	0	14	0	0	1	0	0	0	2	21	0	19	0	0	0	20	20	5	0	0	0	0	16	14	0	5	0	0	0
0	0	0	0	0	1	0	0	0	0	0	0	0	0	0	0	0	20	9	0	19	0	14	0	0	1	0	0	0	2	21	0	19	0	0	0	20	20	5	0	0	0	0	16	14	0	5	0	0	0
0	0	0	0	0	1	0	0	0	0	0	0	0	0	0	0	0	20	9	0	19	0	14	0	0	1	0	0	0	2	21	0	19	0	0	0	20	20	5	0	0	0	0	16	14	0	5	0	0	0
0	0	0	0	0	1	0	0	0	0	0	0	0	0	0	0	0	20	9	0	19	0	14	0	0	1	0	0	0	2	21	0	19	0	0	0	20	20	5	0	0	0	0	16	14	0	5	0	0	0
0	0	0	0	0	1	0	0	0	0	0	0	0	0	0	0	0	20	9	0	19	0	14	0	0	1	0	0	0	2	21	0	19	0	0	0	20	20	5	0	0	0	0	16	14	0	5	0	0	0
0	0	0	0	0	1	0	0	0	0	0	0	0	0	0	0	0	20	9	0	19	0	14	0	0	1	0	0	0	2	21	0	19	0	0	0	20	20	5	0	0	0	0	16	14	0	5	0	0	0
0	0	0	0	0	1	0	0	0	0	0	0	0	0	0	0	0	20	9	0	19	0	14	0	0	1	0	0	0	2	21	0	19	0	0	0	20	20	5	0	0	0	0	16	14	0	5	0	0	0
0	0	0	0	0	1	0	0	0	0	0	0	0	0	0	0	0	20	9	0	19	0	14	0	0	1	0	0	0	2	21	0	19	0	0	0	20	20	5	0	0	0	0	16	14	0	5	0	0	0
0	0	0	0	0	1	0	0	0	0	0	0	0	0	0	0	0	20	9	0	19	0	0	0	0	1	0	0	0	2	21	0	19	0	0	0	20	20	5	0	0	0	0	16	14	0	5	0	0	0
0	0	0	0	0	1	0	0	0	0	0	0	0	0	0	0	0	20	9	0	19	0	0	0	0	1	0	0	0	2	21	0	19	0	24	0	20	20	5	0	0	0	0	16	14	0	5	0	0	0
0	0	0	0	0	1	0	0	0	0	0	0	0	0	0	0	0	20	9	0	19	0	0	0	0	1	0	0	0	2	21	0	19	0	24	0	20	20	5	0	0	0	0	16	14	0	5	0	0	0
0	0	0	0	0	1	0	0	0	0	0	0	0	0	21	0	0	20	9	0	19	0	0	0	0	1	0	0	0	2	21	0	19	0	24	0	20	20	5	0	0	0	0	16	14	0	5	0	0	0
0	0	0	0	0	1	0	0	0	0	0	10	0	0	21	0	0	20	9	0	19	0	0	0	0	1	0	0	0	2	21	0	19	0	24	0	20	20	5	0	0	0	0	16	14	0	5	0	0	0
0	0	0	0	0	1	0	0	0	0	0	10	0	0	21	0	0	20	9	0	19	0	0	0	0	1	0	0	0	2	21	0	19	0	24	0	20	20	5	0	0	0	0	16	14	0	5	0	0	0
0	0	0	0	0	1	0	0	0	0	0	10	0	0	21	0	0	20	9	0	19	0	0	0	0	1	0	0	0	2	21	0	19	0	24	0	20	20	5	0	0	0	0	16	14	0	5	0	0	0
0	0	0	0	0	1	0	0	0	0	0	10	0	0	21	0	0	20	9	0	19	0	0	0	0	1	0	0	0	2	21	0	19	0	24	0	20	20	5	0	0	0	0	16	14	0	5	0	0	0
0	0	0	0	0	1	0	0	0	0	0	10	0	0	21	0	0	20	9	0	19	0	0	0	0	1	0	0	0	2	21	0	19	0	24	0	20	20	5	0	0	0	0	16	14	0	5	0	0	0
0	0	0	0	0	1	0	0	0	0	0	10	0	0	21	0	0	20	9	0	19	0	0	0	0	1	0	0	0	2	21	0	19	0	24	0	20	20	5	0	0	0	0	16	14	0	5	0	0	0
0	0	0	0	0	1	0	0	0	0	0	10	0	0	21	0	0	20	9	0	19	0	0	0	0	1	9	0	0	2	21	0	19	0	24	0	20	20	5	0	0	0	0	16	14	0	5	0	0	0
0	0	0	0	0	1	0	0	0	0	0	10	0	0	21	0	0	20	9	0	19	0	0	0	0	1	9	0	0	2	21	0	19	0	24	0	20	20	5	0	0	0	0	16	14	0	5	0	0	0
0	0	0	0	0	1	0	0	0	0	0	10	0	0	21	0	0	20	9	0	19	0	0	0	0	1	9	0	0	2	21	0	19	0	24	0	20	20	5	0	0	0	0	16	14	0	5	0	0	0
0	0	0	0	0	1	0	0	0	0	0	10	0	0	21	0	0	20	9	0	19	0	0	0	0	1	9	0	0	2	21	0	19	0	24	0	20	20	5	0	0	0	0	16	14	0	5	0	0	0
0	0	0	0	0	0	0	0	0	0	0	10	0	0	21	0	0	20	9	0	19	0	0	0	0	1	9	0	0	2	21	0	19	0	24	0	20	20	5	0	0	0	0	16	14	0	0	0	0	0
0	0	0	0	0	0	0	0	0	0	0	10	0	0	21	0	0	20	9	0	19	0	0	0	0	1	9	0	0	2	21	0	19	0	24	0	20	20	5	0	0	0	0	16	14	0	0	0	0	0
0	0	0	0	0	0	0	0	0	0	0	10	0	0	21	0	0	20	9	0	19	0	0	0	0	1	9	0	0	2	21	0	19	0	24	0	20	20	5	0	0	0	0	16	14	0	0	0	0	0
0	0	0	0	0	0	0	0	0	0	0	10	0	0	21	0	0	20	9	0	19	0	0	0	0	1	9	0	0	2	21	0	19	0	24	0	20	20	5	0	0	0	0	16	14	0	0	0	0	0
0	0	0	0	0	0	0	0	0	0	0	10	0	0	21	0	0	20	9	0	19	0	0	0	0	1	9	0	0	2	21	0	19	0	24	0	20	20	5	0	0	0	0	16	14	0	0	0	0	0
0	0	0	0	0	0	0	0	0	0	0	10	0	0	21	0	0	20	9	0	19	0	0	0	0	1	9	0	0	2	21	0	19	0	24	0	20	20	5	0	0	0	0	16	14	0	0	0	0	0
0	0	0	0	0	0	0	0	0	0	0	10	0	0	21	0	0	20	9	0	19	0	0	0	0	1	9	0	0	2	21	0	19	0	24	0	20	20	5	0	0	0	0	16	14	0	0	0	0	0
0	0	0	0	0	0	0	0	0	0	0	10	0	0	21	0	0	20	9	0	19	0	0	0	0	1	9	0	0	2	21	0	19	0	24	0	20	20	5	0	0	0	0	16	14	0	0	0	0	0
0	0	0	0	0	0	0	0	0	0	0	10	4	0	21	0	0	20	9	0	19	0	0	0	0	1	9	0	0	2	21	0	19	0	24	0	20	20	0	0	0	0	0	16	14	0	0	0	0	0
0	0	0	0	0	0	0	0	0	0	0	10	4	0	21	0	0	20	9	0	19	0	0	0	0	1	9	0	0	2	21	0	19	0	24	0	20	20	0	0	0	0	0	16	14	0	0	0	0	0
0	0	0	0	0	0	0	0	0	0	0	10	4	0	21	0	0	20	9	0	19	0	0	0	0	1	9	0	0	2	0	0	19	0	24	0	20	20	0	0	0	0	0	16	14	0	0	0	0	0
0	0	0	0	0	0	0	0	0	0	0	10	4	0	21	0	0	20	9	0	19	0	0	0	0	1	9	0	0	2	0	0	19	0	24	0	20	20	0	0	4	0	0	16	14	0	0	0	0	0
0	0	0	0	0	0	0	0	0	0	0	10	4	0	21	0	0	20	9	0	19	0	0	0	0	1	9	0	0	2	0	0	19	0	24	0	20	20	0	0	4	0	0	16	14	0	0	0	0	0
0	0	0	0	0	0	0	0	0	0	0	10	4	0	21	0	0	20	9	0	19	0	0	0	0	1	9	0	0	2	0	0	19	0	24	0	20	20	0	0	4	0	0	16	14	0	0	0	0	0
0	0	0	0	0	0	0	0	0	0	0	10	4	0	21	0	0	20	9	0	19	0	0	0	0	1	9	0	0	2	0	0	19	0	24	0	20	20	0	0	4	0	0	16	14	0	0	0	0	0
0	0	0	0	0	0	0	0	0	0	0	10	4	0	21	0	0	20	9	0	19	0	0	0	0	1	9	0	0	2	0	0	19	0	24	0	20	20	0	0	4	0	0	16	14	0	0	0	0	0
0	0	0	0	0	0	0	0	0	0	0	10	4	0	21	0	0	20	9	0	19	0	0	0	0	1	9	0	0	2	0	0	19	0	24	0	20	20	0	0	4	0	0	16	14	0	0	0	0	0
0	0	0	0	0	0	0	0	0	0	0	10	4	0	21	0	0	20	9	0	19	0	0	0	0	1	9	0	0	2	0	0	19	0	24	0	20	20	0	0	4	0	0	16	14	0	0	0	0	0
0	0	0	0	0	0	0	0	0	0	0	10	4	0	21	0	0	20	9	0	19	0	0	0	0	1	9	0	0	2	0	0	19	0	24	0	20	20	0	0	4	0	0	16	14	0	0	0	0	0
0	0	0	0	0	0	0	0	0	0	0	10	4	0	21	0	0	20	9	0	19	0	0	0	0	1	9	0	0	0	0	0	19	0	24	0	20	20	0	0	4	0	0	16	14	0	0	0	0	0
0	0	0	0	0	0	0	0	0	0	0	10	4	0	21	0	0	20	9	0	19	0	0	0	0	1	9	0	0	0	0	0	19	0	24	0	20	20	0	0	4	0	0	16	14	0	0	0	23	0
0	0	0	0	0	0	0	0	0	0	0	10	4	0	21	0	0	20	9	0	19	0	0	0	0	1	9	0	0	0	0	0	19	0	24	0	20	20	0	0	4	0	0	16	14	0	0	0	23	0
0	0	0	0	0	0	0	0	0	0	0	10	4	0	21	0	0	20	9	0	0	0	0	0	0	1	9	0	0	0	0	0	19	0	24	0	20	0	0	0	4	0	0	16	14	0	0	0	23	0
0	0	0	0	0	0	0	0	0	0	0	10	4	0	21	0	0	20	9	0	0	0	0	0	0	1	9	0	0	0	0	0	19	0	24	0	20	0	0	0	4	0	0	16	14	0	0	0	23	0
0	0	0	0	0	0	0	13	0	0	0	10	4	0	21	0	0	20	9	0	0	0	0	0	0	1	9	0	0	0	0	0	19	0	24	0	20	0	0	0	4	0	0	16	14	0	0	0	23	0
0	0	0	0	0	0	0	13	0	0	0	10	4	0	21	0	0	20	9	0	0	0	0	0	0	1	9	0	0	0	0	0	19	0	24	0	20	0	0	0	4	0	0	16	14	0	0	0	23	0
0	0	0	0	0	0	0	13	0	0	0	10	4	0	21	0	0	20	9	0	0	0	0	0	0	1	9	0	0	0	0	0	19	0	24	0	20	0	0	0	4	0	0	16	14	0	0	0	23	0
0	0	0	0	0	0	0	13	0	0	0	10	4	0	21	0	0	20	9	0	0	0	0	0	0	1	9	0	0	0	0	0	19	0	24	0	20	0	0	0	4	0	0	16	14	0	0	0	23	0
0	0	0	0	0	0	0	13	0	0	0	10	4	0	21	0	0	20	9	0	0	0	0	0	0	1	9	0	0	0	0	0	19	0	24	0	20	0	0	0	4	0	0	16	14	0	0	0	23	0
0	0	0	0	0	0	0	13	0	0	0	10	4	0	21	0	0	20	9	0	0	0	0	0	0	1	9	0	0	0	0	0	19	0	24	0	0	0	0	0	4	0	0	16	14	0	0	0	23	0
0	0	0	0	0	0	0	13	0	0	0	10	4	0	21	0	0	20	9	0	0	0	0	0	0	1	9	0	0	0	0	0	19	0	24	0	0	0	0	0	4	0	0	16	14	0	0	0	23	0
0	0	0	0	0	0	0	13	0	0	0	10	4	0	21	0	0	20	9	0	0	0	0	0	0	1	9	0	0	0	0	0	19	0	24	0	0	0	0	0	4	0	0	16	14	0	0	0	23	0
0	0	0	0	0	0	0	13	0	0	0	10	4	0	21	0	0	20	9	0	0	0	0	0	0	1	9	0	0	0	0	0	19	0	24	0	0	0	0	0	4	0	0	16	14	0	0	0	23	12
0	0	0	0	0	0	0	13	0	0	0	10	4	0	21	0	0	20	9	0	0	0	0	0	0	1	9	0	0	0	0	0	19	0	24	0	0	0	0	0	4	0	0	16	14	0	0	0	23	12
0	0	0	0	0	0	0	13	0	0	0	10	4	0	21	0	0	20	9	0	0	0	0	0	0	1	9	0	0	0	0	0	19	0	24	0	0	0	0	0	4	0	0	16	14	0	0	0	23	12
0	0	0	0	0	0	0	13	0	0	0	10	4	0	21	0	0	20	9	0	0	0	0	0	0	0	9	0	0	0	0	0	19	0	24	0	0	0	0	0	4	0	0	16	14	0	0	0	23	12
0	0	0	0	0	0	0	13	0	0	0	10	4	0	21	0	0	20	9	0	0	0	0	0	0	0	9	0	0	0	0	0	19	0	24	0	0	0	0	0	4	0	0	16	14	0	0	0	23	12
0	0	0	0	0	0	0	13	0	0	0	10	4	0	21	0	0	20	9	0	0	0	0	0	0	0	9	0	0	0	0	0	19	0	24	0	0	0	0	0	4	0	0	16	14	0	0	0	23	12
0	0	0	0	6	0	0	13	0	0	0	10	4	0	21	0	0	20	9	0	0	0	0	0	0	0	9	0	0	0	0	0	19	0	24	0	0	0	0	0	4	0	0	16	14	0	0	0	23	12
0	0	0	0	6	0	0	13	0	0	0	10	4	0	21	0	0	20	9	0	0	0	0	0	0	0	9	0	0	0	0	0	19	0	24	0	0	0	0	0	4	0	0	16	14	0	0	0	23	12
0	0	0	0	6	0	0	13	0	0	0	10	4	0	21	0	0	20	9	0	0	0	0	0	0	0	9	0	0	0	0	8	19	0	24	0	0	0	0	0	4	0	0	16	14	0	0	0	23	12
0	0	0	0	6	0	0	13	0	0	0	10	4	0	21	0	0	20	9	0	0	0	0	0	0	0	9	0	0	0	0	8	19	0	24	0	0	0	0	0	4	0	0	16	14	0	0	0	23	12
0	0	0	0	6	0	0	13	0	0	0	10	4	0	21	0	0	20	9	0	0	0	0	0	0	0	9	0	0	0	0	8	19	0	24	0	0	0	0	0	4	0	0	16	14	0	0	0	23	12
0	0	0	0	6	0	0	13	0	0	0	10	4	0	21	0	0	20	9	0	0	0	0	0	0	0	9	0	0	0	0	8	19	0	24	0	0	0	0	0	4	0	0	16	14	0	0	0	23	12
0	0	0	0	6	0	0	13	0	0	0	10	4	0	21	0	0	20	9	0	0	0	0	0	0	0	9	0	0	0	0	8	19	0	24	0	0	0	0	0	4	0	0	16	14	0	0	0	23	12
0	0	0	0	6	0	0	13	0	0	0	10	4	0	21	0	0	20	9	0	0	0	0	0	0	0	9	0	0	0	0	8	19	0	24	0	0	0	0	0	4	0	0	16	14	0	0	0	23	12
0	0	0	0	6	0	0	13	0	0	0	10	4	0	21	0	0	20	9	0	0	0	0	0	0	0	9	0	0	0	0	8	19	0	24	0	0	0	0	0	4	0	0	16	14	0	0	0	23	12
0	0	0	0	6	0	0	13	0	0	0	10	4	0	21	0	0	20	9	0	0	0	0	0	0	0	9	0	0	0	0	8	19	0	24	0	0	0	0	0	4	0	0	16	14	0	0	0	23	12
0	0	0	0	6	0	0	13	0	0	0	10	4	0	21	0	0	20	9	0	0	0	0	0	0	0	9	0	0	0	0	8	19	0	24	0	0	0	0	0	4	0	0	16	14	0	0	0	23	12
0	0	0	0	6	0	0	13	0	0	0	10	4	0	21	0	0	20	9	0	0	0	0	0	0	0	9	0	0	0	0	8	19	0	24	0	0	0	0	0	4	0	0	16	14	0	0	0	23	12
0	0	0	0	6	0	0	13	0	15	0	10	4	0	21	0	0	20	9	0	0	0	0	0	0	0	9	0	0	0	0	8	0	0	24	0	0	0	0	0	4	0	0	16	0	0	0	0	23	12
0	0	0	0	6	0	0	13	0	15	0	10	4	0	21	0	0	20	9	0	0	0	0	0	0	0	9	0	0	0	0	8	0	0	24	0	0	0	0	0	4	0	0	16	0	0	0	0	23	12
0	0	0	0	6	0	0	13	0	15	0	10	4	0	21	0	0	20	9	0	0	0	0	0	0	0	9	0	0	0	0	8	0	0	24	0	0	0	0	0	4	0	0	16	0	0	0	0	23	12
0	0	0	0	6	0	0	13	0	15	0	10	4	0	21	0	0	20	9	0	0	0	0	0	0	0	9	0	0	0	0	8	0	0	24	0	0	0	0	0	4	0	0	16	0	0	0	0	23	12
0	0	0	0	6	0	0	13	0	15	0	10	4	0	21	0	0	20	9	0	0	0	0	0	0	0	9	0	0	0	0	8	0	0	24	0	0	0	0	0	4	0	0	16	0	0	0	0	23	12
0	0	0	0	6	0	0	13	0	15	0	10	4	0	21	0	0	20	9	0	0	0	0	0	0	0	9	0	0	0	0	8	0	0	24	0	0	0	0	0	4	0	0	16	0	0	0	0	23	12
0	0	0	0	6	0	0	13	0	15	0	10	4	0	21	0	0	20	9	0	0	0	0	0	0	0	9	0	0	0	0	8	0	0	24	0	0	0	0	0	4	0	0	16	0	0	0	0	23	12
0	0	0	0	6	0	0	13	0	15	0	10	4	0	21	0	0	20	9	0	0	0	0	0	0	0	9	0	0	0	0	8	0	0	24	0	0	0	0	0	4	0	0	16	0	0	0	0	23	12
0	0	0	0	6	0	0	13	0	15	0	10	4	0	21	0	0	20	9	0	0	0	0	0	0	0	9	0	0	0	0	8	0	0	24	0	0	0	0	0	4	0	0	16	0	0	0	0	23	12
0	0	0	0	6	0	0	13	0	15	0	10	4	0	21	0	0	20	9	0	0	0	0	0	0	0	9	0	0	0	0	8	0	0	24	0	0	0	0	0	4	0	0	16	0	0	0	0	23	12
0	0	0	0	6	0	0	13	0	15	0	10	4	0	21	0	0	20	9	0	0	0	0	0	0	0	9	0	0	0	0	8	0	0	24	0	0	0	0	0	4	0	0	16	0	0	0	0	23	12
0	0	0	0	6	0	0	13	0	15	0	10	4	0	21	0	0	0	9	0	0	0	0	0	0	0	9	0	0	0	0	8	0	0	24	0	0	0	0	0	4	0	0	16	0	0	0	0	23	12
0	0	0	0	6	0	0	13	0	15	0	10	4	0	21	0	0	0	9	0	0	0	0	0	0	0	9	0	0	0	0	8	0	0	24	0	0	0	0	0	4	0	0	16	0	0	0	0	23	12
0	0	0	0	6	0	0	13	0	15	0	10	4	0	21	0	0	0	9	0	0	0	0	0	0	0	9	0	0	0	0	8	0	0	24	0	0	0	0	0	4	0	0	16	0	0	0	0	23	12
0	0	0	0	6	0	0	13	0	15	0	10	4	0	21	0	0	0	9	0	0	0	0	0	25	0	9	0	0	0	0	8	0	0	24	0	0	0	0	0	4	0	0	0	0	0	0	0	23	12
0	0	0	0	6	0	0	13	0	15	0	10	4	0	21	0	0	0	9	0	0	0	0	0	25	0	9	0	0	0	0	8	0	0	24	0	0	0	0	0	4	0	0	0	0	0	0	0	23	12
0	0	0	0	6	0	0	13	0	15	0	10	4	0	21	0	0	0	9	0	0	0	0	0	25	0	9	0	0	0	0	8	0	0	24	0	0	0	0	0	4	0	0	0	0	0	0	0	23	12
0	0	0	0	6	0	0	13	0	15	0	10	4	0	21	0	0	0	9	0	0	0	0	0	25	0	9	0	0	0	0	8	0	0	24	0	0	0	0	0	4	0	0	0	0	0	0	0	23	12
0	0	0	0	6	0	0	13	0	15	0	10	4	0	21	0	0	0	9	0	0	0	0	0	25	0	9	0	0	0	0	8	0	0	24	0	0	0	0	0	4	0	0	0	0	0	0	0	23	12
0	0	0	0	6	0	0	13	0	15	0	10	4	0	21	0	0	0	0	0	0	0	0	0	25	0	9	0	0	0	0	8	0	0	24	0	0	0	0	0	4	0	0	0	0	0	0	0	23	12
0	0	0	0	6	0	0	13	0	15	0	10	4	0	21	0	0	0	0	0	0	0	0	0	25	0	9	0	0	0	0	8	0	0	24	0	0	0	0	0	4	0	0	0	0	0	0	0	23	12
0	0	0	0	6	0	0	13	0	15	0	10	4	0	21	0	0	0	0	0	0	0	0	0	25	0	9	0	0	0	0	8	0	0	24	0	0	0	0	0	4	0	0	0	0	0	0	0	23	12
0	0	0	0	6	0	0	13	0	15	0	10	4	0	21	0	0	0	0	0	0	0	0	0	25	0	9	0	0	0	0	8	0	0	24	0	0	0	0	0	4	0	0	0	0	0	0	0	23	12
0	0	0	0	6	0	0	13	0	15	0	10	4	0	21	0	0	0	0	0	0	0	0	0	25	0	9	0	0	0	0	8	0	0	24	0	0	0	0	0	4	0	0	0	0	0	0	0	23	12
0	0	0	0	6	0	0	13	0	15	0	10	4	0	21	0	0	0	0	0	0	0	0	0	25	0	9	0	0	0	0	8	0	0	24	0	0	0	0	0	4	0	0	0	0	0	0	0	23	12
0	0	0	0	6	0	0	13	0	15	0	10	4	0	21	0	0	0	0	0	0	0	0	0	25	0	9	0	0	0	0	8	0	0	24	0	0	0	0	0	4	0	0	0	0	0	0	0	23	12
0	0	0	0	6	0	0	13	0	15	0	10	4	0	21	0	0	0	0	0	0	0	0	0	25	0	9	0	0	0	0	8	0	0	24	0	0	0	0	0	4	0	0	0	0	0	0	0	23	12
0	0	0	0	6	0	0	13	0	15	0	10	4	0	21	0	0	0	0	0	0	0	0	0	25	0	9	0	0	0	0	8	0	0	24	0	0	0	0	0	4	0	0	0	0	0	0	0	23	12
0	0	0	0	6	0	0	13	0	15	0	10	4	0	21	0	0	0	0	0	0	0	0	0	25	0	9	0	0	0	0	8	0	0	24	0	0	0	0	0	4	0	0	0	0	0	0	0	23	12
0	0	0	0	6	0	0	13	0	15	0	10	4	0	21	0	0	0	0	0	0	0	0	0	25	0	9	0	0	0	0	8	0	0	24	0	0	0	0	0	4	0	0	0	0	0	0	0	23	12
0	0	0	0	6	0	0	13	0	15	0	10	4	0	21	0	0	0	0	0	0	0	0	0	25	0	9	0	0	0	0	8	0	0	24	0	0	0	0	0	4	0	0	0	0	0	0	0	23	12
0	0	0	0	6	0	0	13	0	15	0	10	4	0	21	0	0	0	0	0	0	0	0	0	25	0	9	0	0	0	0	8	0	0	24	0	0	0	0	0	4	0	0	0	0	0	0	0	23	12
0	0	0	0	6	0	0	13	0	15	0	10	4	0	21	0	0	0	0	0	0	0	0	0	25	0	9	0	0	0	0	8	0	0	24	0	0	0	0	0	4	0	0	0	0	0	0	0	23	12
0	0	0	0	6	0	0	13	0	15	0	10	4	0	21	0	0	0	0	0	0	0	0	0	25	0	9	0	0	0	0	8	0	0	24	0	0	0	0	0	4	0	0	0	0	0	0	0	23	12
0	0	0	0	6	0	0	13	0	15	0	10	4	0	21	0	0	0	0	0	0	0	0	0	25	0	9	0	0	0	0	8	0	0	24	0	0	0	0	0	4	0	0	0	0	0	0	0	23	12
0	0	0	0	6	0	0	13	0	15	0	10	4	0	21	0	0	0	0	0	0	0	0	0	25	0	9	0	0	0	0	8	0	0	24	0	0	0	0	0	4	0	0	0	0	0	0	0	23	12
0	0	0	0	6	0	0	13	0	15	0	10	4	0	21	0	0	0	0	0	0	0	0	0	25	0	9	0	0	0	0	8	0	0	24	0	0	0	0	0	4	0	0	0	0	0	0	0	23	12
0	0	0	0	6	0	0	13	0	15	0	10	4	0	21	0	0	0	0	0	0	0	0	0	25	0	9	0	0	0	0	8	0	0	24	0	0	0	0	0	4	0	0	0	0	0	0	0	23	12
0	0	0	0	6	0	0	13	0	15	0	10	4	0	21	0	0	0	0	0	0	0	0	0	25	0	9	0	0	0	0	8	0	0	24	0	0	0	0	0	4	0	0	0	0	0	0	0	23	12
0	0	0	0	6	0	0	13	0	15	0	10	4	0	21	0	0	0	0	0	0	0	0	0	25	0	9	0	0	0	0	8	0	0	24	0	0	0	0	0	4	0	0	0	0	0	0	0	23	12
0	0	0	0	6	0	0	13	0	15	0	10	4	0	21	0	0	0	0	0	0	0	0	0	25	0	9	0	0	0	0	8	0	0	24	0	0	0	0	0	4	0	0	0	0	0	0	0	23	12
0	0	0	0	6	0	0	13	0	15	0	10	4	0	21	0	0	0	0	0	0	0	0	0	25	0	9	0	0	0	0	8	0	0	24	0	0	0	0	0	4	0	0	0	0	0	0	0	23	12
0	0	0	0	6	0	0	13	0	15	0	10	4	0	21	0	0	0	0	0	0	0	0	0	25	0	9	0	0	0	0	8	0	0	24	0	0	0	0	0	4	0	0	0	0	0	0	0	23	12
0	0	0	0	6	0	0	13	0	15	0	10	4	0	21	0	0	0	0	0	0	0	0	0	25	0	9	0	0	0	0	8	0	0	24	0	0	0	0	17	4	0	0	0	0	0	0	0	23	12
0	0	0	0	6	0	0	13	0	15	0	10	4	0	21	0	0	0	0	0	0	0	0	0	25	0	9	0	0	0	0	8	0	0	24	0	0	0	0	17	4	0	0	0	0	0	0	0	23	12
0	0	0	0	6	0	0	13	0	15	0	10	4	0	21	0	0	0	0	0	0	0	0	0	25	0	9	0	0	0	0	8	0	0	24	0	0	0	0	17	4	0	0	0	0	0	0	0	23	12
0	0	0	0	6	0	0	13	0	15	0	10	4	0	21	0	0	0	0	0	0	0	0	0	25	0	9	0	0	0	0	8	0	0	24	0	0	0	0	17	4	0	0	0	0	0	0	0	23	12
0	0	0	0	6	0	0	13	0	15	0	10	4	0	21	0	0	0	0	0	0	0	0	0	25	0	9	0	0	0	0	8	0	0	24	0	0	0	0	17	4	0	0	0	0	0	0	0	23	12
0	0	0	0	6	0	0	13	0	15	0	10	4	0	21	0	0	0	0	0	0	0	0	0	25	0	9	0	0	0	0	8	0	0	24	0	0	0	0	17	4	0	0	0	0	0	0	0	23	12
0	0	0	0	6	0	0	13	0	15	0	10	4	0	21	0	0	0	0	0	0	0	0	0	25	0	9	0	0	0	0	8	0	0	24	0	0	0	0	17	4	0	0	0	0	0	0	0	23	12
0	0	0	0	6	0	0	13	0	15	0	10	0	0	21	0	0	0	0	0	0	0	0	0	25	0	9	0	0	0	0	8	0	0	24	0	0	0	0	17	4	0	0	0	0	0	0	0	23	12
0	0	0	0	6	0	0	13	0	15	0	10	0	0	21	0	0	0	0	0	0	0	0	0	25	0	9	0	0	0	0	8	0	0	24	0	0	0	0	17	4	0	0	0	0	0	0	0	23	12
0	0	0	0	6	0	0	13	0	15	0	10	0	0	21	0	0	0	0	0	0	0	0	0	25	0	9	0	0	0	0	8	0	0	24	0	0	0	0	17	4	0	0	0	0	0	0	0	23	12
0	0	0	0	6	0	0	13	0	15	0	10	0	0	21	0	0	0	0	0	0	0	0	0	25	0	9	0	0	0	0	8	0	0	24	0	0	0	0	17	4	0	0	0	0	6	0	0	23	12
0	0	0	0	6	0	0	13	0	15	0	10	0	0	21	0	0	0	0	0	0	0	0	0	25	0	9	0	0	0	0	8	0	0	24	0	0	0	0	17	4	0	0	0	0	6	0	0	23	12
0	0	0	0	6	0	0	13	0	15	0	10	0	0	21	0	0	0	0	0	0	0	0	0	25	0	9	0	0	0	0	8	0	0	24	0	0	0	0	17	4	0	0	0	0	6	0	0	23	12
0	0	0	0	6	0	19	13	0	15	0	10	0	0	21	0	0	0	0	0	0	0	0	0	25	0	9	0	0	0	0	8	0	0	24	0	0	0	0	17	4	0	0	0	0	6	0	0	23	12
0	0	0	0	6	0	19	13	0	15	0	10	0	0	21	0	0	0	0	0	0	0	0	0	25	0	9	0	0	0	0	8	0	0	24	0	0	0	0	17	4	0	0	0	0	6	0	0	23	12
0	0	0	0	6	0	19	13	0	15	0	10	0	0	21	0	0	0	0	0	0	0	0	0	25	0	9	0	0	0	0	8	0	0	24	0	0	0	0	17	4	0	0	0	0	6	0	0	23	12
0	0	0	0	6	0	19	13	24	15	0	10	0	0	21	0	0	0	0	0	0	0	0	0	25	0	9	0	0	0	0	8	0	0	24	0	0	0	0	17	4	0	0	0	0	6	0	0	23	12
0	0	0	0	6	0	19	13	24	15	0	10	0	0	21	0	0	0	0	0	0	0	0	0	25	0	9	0	0	0	0	8	0	0	24	0	0	0	0	17	4	0	0	0	0	6	0	0	23	12
0	0	0	0	6	0	19	13	24	15	0	10	0	0	21	0	0	0	0	0	0	0	0	0	25	0	9	0	0	0	0	8	0	0	24	0	0	0	0	17	4	0	0	0	0	6	0	0	23	12
0	0	0	0	6	0	19	13	24	15	0	10	0	0	21	0	0	0	0	0	0	0	0	0	25	0	9	0	0	0	0	8	0	0	24	0	0	0	0	17	4	0	0	0	0	6	0	0	23	12
0	0	0	0	6	0	19	13	24	15	0	10	0	0	21	0	0	0	0	0	0	0	0	0	25	0	9	0	0	0	0	8	0	0	24	0	0	0	0	17	4	0	0	0	0	6	0	0	23	12
0	0	0	0	6	0	19	13	24	15	0	10	0	0	21	0	0	0	0	0	0	0	0	0	25	0	9	0	0	0	0	8	0	0	24	0	0	0	0	17	4	0	0	0	0	6	0	0	23	12
0	0	0	0	6	0	19	13	24	15	0	10	0	0	21	0	0	0	0	0	0	0	0	0	25	0	9	0	0	0	0	8	0	0	24	0	0	0	0	17	4	0	0	0	0	6	0	0	23	12
0	0	0	0	6	0	19	13	24	15	0	10	0	0	21	0	0	0	0	0	0	0	0	0	25	0	9	0	0	0	0	8	0	0	24	0	0	0	0	17	4	0	0	0	0	6	0	0	23	12
0	0	0	0	6	0	19	13	24	15	0	0	0	0	21	0	0	0	0	0	0	0	0	0	25	0	9	0	0	0	0	8	0	0	24	0	0	0	0	17	4	0	0	0	0	6	0	0	23	12
0	0	0	0	6	0	19	13	24	15	0	0	0	0	21	0	0	0	0	0	0	0	0	0	25	0	9	0	0	0	0	8	0	0	24	0	0	0	0	17	4	0	0	0	0	6	0	0	23	12
0	0	0	0	6	0	19	13	24	15	0	0	0	0	21	0	0	0	0	0	0	0	0	0	25	0	9	0	0	0	0	8	0	0	24	0	0	0	0	17	4	0	0	0	0	6	0	0	23	12
0	0	0	0	6	0	19	13	24	15	0	0	0	0	21	0	0	0	0	0	0	0	0	0	25	0	9	0	0	0	0	8	0	0	24	0	0	0	0	17	4	0	0	0	0	6	0	0	23	12
0	0	0	0	6	0	19	13	24	15	0	0	0	0	21	0	0	0	0	0	0	0	0	0	25	0	9	0	0	0	0	8	0	0	24	0	0	0	0	17	4	0	0	0	0	6	0	0	23	12
0	0	0	0	6	0	19	13	24	15	0	0	0	0	21	0	0	0	0	0	0	0	0	0	25	0	9	0	0	0	0	8	0	0	24	0	0	0	0	17	4	0	0	0	0	6	0	0	23	12
0	0	0	0	6	0	19	13	24	15	0	0	0	0	21	0	0	0	0	0	0	0	0	0	25	0	9	0	0	0	0	8	0	0	24	0	0	0	0	17	4	0	0	0	0	6	0	0	23	12
0	0	0	0	6	0	19	13	24	15	0	0	0	0	21	0	0	0	0	0	0	0	0	0	25	0	9	0	0	0	0	8	0	0	24	0	0	0	0	17	4	0	0	0	0	6	0	0	23	12
0	0	0	0	6	0	19	13	24	15	0	0	0	0	21	0	0	0	0	0	0	0	0	0	25	0	9	0	0	0	0	8	0	0	24	0	0	0	0	17	4	0	0	0	0	6	0	0	23	12
0	0	0	0	6	0	19	13	24	15	0	0	0	0	21	0	0	0	0	0	0	0	0	0	25	0	9	0	0	0	0	8	0	0	24	0	0	0	0	17	4	0	0	0	0	6	0	0	23	12
0	0	0	0	6	0	19	13	24	15	0	0	0	0	21	0	0	0	0	0	0	0	0	0	25	0	9	0	0	0	0	8	0	0	24	0	0	0	0	17	4	0	0	0	0	6	0	0	23	12
0	0	0	0	6	0	19	13	24	15	0	0	0	0	21	0	0	0	0	0	0	0	0	0	25	0	9	0	0	0	0	8	0	0	24	0	0	0	0	17	4	0	0	0	0	6	0	0	23	12
0	0	0	0	6	0	19	13	24	15	0	0	0	0	21	0	0	0	0	0	0	0	0	0	25	0	9	0	0	0	0	8	0	0	24	0	0	0	0	17	4	0	0	0	0	6	0	0	23	12
0	0	0	0	6	0	19	13	24	15	0	0	0	0	21	0	0	0	0	0	0	0	0	0	25	0	9	0	0	0	0	8	0	0	24	0	0	0	0	17	4	0	0	0	0	6	0	0	23	12
0	0	0	0	6	0	19	13	24	15	0	0	0	0	21	0	0	0	0	0	0	0	0	0	25	0	9	0	0	0	0	8	0	0	24	0	0	0	0	17	4	0	0	0	0	6	0	0	23	12
0	0	0	0	6	0	19	13	24	15	0	0	0	0	21	0	0	0	0	0	0	0	0	0	25	0	9	0	0	0	0	8	0	0	24	0	0	0	0	17	4	0	0	0	0	6	0	0	23	12
0	0	0	0	6	0	19	13	24	15	0	0	0	0	21	0	0	0	0	0	0	0	0	0	25	0	9	0	0	0	0	8	0	0	24	0	0	0	0	17	4	0	0	0	0	6	0	0	23	12
0	0	0	0	6	0	19	13	24	15	0	0	0	0	21	0	0	0	0	0	0	0	0	0	25	0	9	0	0	0	0	8	0	0	0	0	0	0	0	17	4	0	0	0	0	6	0	0	23	12
0	0	0	0	6	0	19	13	24	15	0	0	0	0	21	0	0	0	0	0	0	0	0	0	25	0	0	0	0	0	0	8	0	0	0	0	0	0	0	17	4	0	0	0	0	6	0	0	23	12
0	0	0	0	6	0	19	13	24	15	0	0	0	0	21	0	0	0	0	0	0	0	0	0	25	0	0	0	0	0	0	8	0	0	0	0	0	0	0	17	4	0	0	0	0	6	0	0	23	12
0	0	0	0	6	0	19	13	24	15	0	0	0	0	21	0	0	0	0	0	0	0	0	0	25	0	0	0	0	0	0	8	0	0	0	0	0	0	0	17	4	0	0	0	0	6	0	0	0	12
0	0	0	0	6	0	19	13	24	15	0	0	0	0	21	0	0	0	0	0	0	0	0	0	25	0	0	0	0	0	0	8	0	0	0	0	0	0	0	17	4	0	0	0	0	6	0	0	0	12
0	0	0	0	6	0	19	13	24	15	0	0	0	0	21	0	0	0	0	0	0	0	0	0	25	0	0	0	0	0	0	8	0	0	0	0	0	0	0	17	4	0	0	0	0	6	0	0	0	12
0	0	0	0	6	0	19	13	24	15	0	0	0	0	21	0	0	0	0	0	0	0	0	0	25	0	0	0	0	0	0	8	0	0	0	0	0	0	0	17	4	0	0	0	0	6	0	0	0	12
0	0	0	0	6	0	19	13	24	15	0	0	0	0	21	0	0	0	0	0	0	0	0	0	25	0	0	0	0	0	0	8	0	0	0	0	0	0	0	17	4	0	0	0	0	6	0	0	0	12
0	0	0	0	6	0	19	13	24	15	0	0	0	0	21	2	0	0	0	0	0	0	0	0	25	0	0	0	0	0	0	8	0	0	0	0	0	0	0	17	4	0	0	0	0	6	0	12	0	12
0	0	0	0	6	0	19	13	24	15	0	0	0	0	21	2	0	0	0	0	0	0	0	0	25	0	0	0	0	0	0	8	0	0	0	0	0	0	0	17	4	0	0	0	0	6	0	12	0	12
0	0	0	0	6	0	19	13	24	15	0	0	0	0	21	2	0	0	0	0	0	0	0	0	25	0	0	0	0	0	0	8	0	0	0	0	0	0	0	17	4	0	0	0	0	6	0	12	0	12
0	0	0	0	6	0	19	13	24	15	0	0	0	0	21	2	0	0	0	0	0	0	0	0	25	0	0	0	0	0	0	8	0	0	0	0	0	0	0	17	4	0	0	0	0	6	0	12	0	12
0	0	0	0	6	0	19	13	24	15	0	0	0	0	21	2	0	0	0	0	0	0	0	0	25	0	0	0	0	0	0	8	0	0	0	0	0	0	0	17	4	0	0	0	0	6	0	12	0	12
0	0	0	0	6	0	19	13	24	15	0	0	0	0	21	2	0	0	0	0	0	0	0	0	25	0	0	0	0	0	0	8	0	0	0	0	0	0	0	17	4	0	0	0	0	6	0	12	0	12
0	0	0	0	6	0	19	13	24	15	0	0	0	0	21	2	0	0	0	0	0	0	0	0	25	0	0	0	0	0	0	8	0	0	0	0	0	0	0	17	4	0	0	0	0	6	0	12	0	12
0	0	0	0	6	0	19	13	24	15	0	0	0	0	21	2	0	0	0	0	0	0	0	0	25	0	0	0	0	0	0	8	0	0	0	0	0	0	0	17	4	0	0	0	0	6	0	12	0	12
0	0	0	0	6	0	19	13	24	15	0	0	0	0	21	2	0	0	0	0	0	0	0	0	25	0	0	0	0	0	0	8	0	0	0	0	0	0	0	17	4	0	0	0	0	6	0	12	0	12
0	0	0	0	6	0	19	13	24	15	0	0	0	0	21	2	0	0	0	0	0	0	0	0	25	0	0	0	0	0	0	8	0	0	0	0	0	0	0	17	4	0	0	0	0	6	0	12	0	12
0	0	0	0	6	0	19	13	24	15	0	0	0	0	21	2	0	0	0	0	0	0	0	0	25	0	0	0	0	0	0	8	0	0	0	0	0	0	0	17	4	0	0	0	0	6	0	12	0	0
0	0	0	0	6	0	19	13	24	15	0	0	0	0	21	2	0	0	0	0	0	0	0	0	25	0	0	0	0	0	0	8	0	0	0	0	0	0	0	17	4	0	0	0	0	6	0	12	0	0
0	0	0	0	6	0	19	13	24	15	0	0	0	0	21	2	0	0	0	0	0	0	0	0	25	0	0	0	0	0	0	8	0	0	0	0	0	0	0	17	4	0	0	0	0	6	0	12	0	0
0	0	0	0	6	0	19	13	24	15	13	0	0	0	21	2	0	0	0	0	0	0	0	0	25	0	0	0	0	0	0	8	0	0	0	0	0	0	0	17	4	0	0	0	0	6	0	12	0	0
0	0	0	0	6	0	19	13	24	0	13	0	0	0	21	2	0	0	0	0	0	0	0	0	25	0	0	0	0	0	0	8	0	0	0	0	0	0	0	17	4	0	0	0	0	6	0	12	0	0
0	0	0	0	6	0	19	13	24	0	13	0	0	0	0	2	0	0	0	0	0	0	0	0	25	0	0	0	0	0	0	8	0	0	0	0	0	0	0	17	4	0	0	0	0	6	0	12	0	0
0	0	0	0	6	0	19	13	24	0	13	0	0	0	0	2	0	0	0	0	0	0	0	0	25	0	0	0	0	0	0	8	0	0	0	0	0	0	0	17	4	0	0	0	0	6	0	12	0	0
0	0	0	0	6	0	19	13	24	0	13	0	0	0	0	2	0	0	0	0	0	0	0	0	25	0	0	0	0	0	0	8	0	0	0	0	0	0	0	17	4	0	0	0	0	6	0	12	0	0
0	0	0	0	6	0	19	13	24	0	13	0	0	0	0	2	0	0	0	0	0	0	0	0	25	0	0	0	0	0	0	8	0	0	0	0	0	0	0	17	4	0	0	0	0	6	0	12	0	0
0	0	0	0	6	0	19	13	24	0	13	0	0	0	0	2	0	0	0	0	0	0	0	0	25	0	0	0	0	0	0	8	0	0	0	0	0	0	0	17	4	0	0	0	0	6	0	12	0	0
0	0	0	0	6	0	19	13	24	0	13	0	0	0	0	2	0	0	0	0	0	0	0	0	25	0	0	0	0	0	0	8	0	0	0	0	0	0	0	17	4	0	0	0	0	6	0	12	0	0
0	0	0	0	6	0	19	13	24	0	13	0	0	0	0	2	0	0	0	0	0	0	0	0	25	0	0	0	0	0	0	8	0	0	0	0	0	0	0	17	4	0	0	0	0	6	0	12	0	0
0	0	0	0	6	0	19	13	24	0	13	0	0	0	0	2	0	0	0	0	0	13	0	0	25	0	0	0	0	0	0	8	0	0	0	0	0	0	0	17	0	0	0	0	0	6	0	12	0	0
0	0	0	0	6	0	19	13	24	0	13	0	0	0	0	2	0	0	0	0	0	13	0	0	25	0	0	0	0	0	0	0	0	0	0	0	0	0	0	17	0	0	0	0	0	6	0	12	0	0
0	0	0	0	6	0	19	13	24	0	13	0	0	0	0	2	0	0	0	0	0	13	0	0	25	0	0	0	0	0	0	0	0	0	0	0	0	0	0	17	0	0	0	0	0	6	0	12	0	0
0	0	0	8	6	0	19	13	24	0	13	0	0	0	0	2	0	0	0	0	0	13	0	0	25	0	0	0	0	0	0	0	0	0	0	0	0	0	0	17	0	0	0	0	0	6	0	12	0	0
0	0	0	8	6	0	19	13	24	0	13	0	0	0	0	2	0	0	0	0	0	13	0	0	25	0	0	0	0	0	0	0	0	0	0	0	0	0	0	17	0	0	0	0	0	6	0	12	0	0
0	0	0	8	6	0	19	13	24	0	13	0	0	0	0	2	0	0	0	0	0	13	0	0	25	0	0	0	0	0	0	0	0	0	0	0	0	0	0	17	0	0	0	0	0	6	0	12	0	0
0	0	0	8	6	0	19	13	24	0	13	0	0	0	0	2	0	0	0	0	0	13	0	0	25	0	0	0	0	0	0	0	0	0	0	0	0	0	0	17	0	0	0	0	0	6	0	12	0	0
0	0	0	8	6	0	19	13	24	0	13	0	0	0	0	2	0	0	0	0	0	13	0	0	25	0	0	0	0	0	0	0	0	0	0	0	0	0	0	17	0	0	0	0	0	6	0	12	0	0
0	0	0	8	6	0	19	13	24	0	13	0	0	0	0	2	0	0	0	0	0	13	0	0	25	0	0	0	0	0	0	0	0	0	0	0	0	0	0	17	0	0	0	0	0	6	0	12	0	0
0	0	0	8	6	0	19	13	24	0	13	0	0	0	0	2	0	0	0	0	0	13	0	0	25	0	0	0	0	0	0	0	0	0	0	0	0	0	0	17	0	0	0	0	0	6	0	12	0	0
0	0	0	8	6	0	19	13	24	0	13	0	0	0	0	2	0	0	0	0	0	13	0	0	25	0	0	0	0	0	0	0	0	0	0	2	0	0	0	17	0	0	0	0	0	6	0	12	0	0
0	20	0	8	6	0	19	13	24	0	13	0	0	0	0	2	0	0	0	0	0	13	0	0	25	0	0	0	0	0	0	0	0	0	0	2	0	0	0	17	0	0	0	0	0	6	0	12	0	0
0	20	0	8	6	0	19	13	24	0	13	0	0	0	0	2	0	0	0	0	0	13	0	0	25	0	0	0	0	0	0	0	0	0	0	2	0	0	0	17	0	0	0	0	0	6	0	12	0	0
0	20	0	8	6	0	19	13	24	0	13	0	0	12	0	2	0	0	0	0	0	13	0	0	25	0	0	0	0	0	0	0	0	0	0	2	0	0	0	17	0	0	0	0	0	6	0	12	0	0
0	20	0	8	6	0	19	13	24	0	13	0	0	12	0	2	0	0	0	0	0	13	0	0	0	0	0	0	0	0	0	0	0	0	0	2	0	0	0	17	0	0	0	0	0	6	0	12	0	0
0	20	0	8	6	0	19	13	24	0	13	0	0	12	0	2	0	0	0	0	0	13	0	0	0	0	0	0	0	0	0	0	0	0	0	2	0	0	0	17	0	0	0	0	0	6	0	12	0	0
0	20	0	8	6	0	19	13	24	0	13	0	0	12	0	2	0	0	0	0	0	13	0	0	0	0	0	0	0	0	0	0	0	0	0	2	0	0	0	17	0	0	0	0	0	6	0	12	0	0
0	20	0	8	6	0	19	13	24	0	13	0	0	12	0	2	0	0	0	0	0	13	0	0	0	0	0	0	0	0	0	0	0	0	0	2	0	0	0	17	0	0	0	0	0	6	0	12	0	0
0	20	0	8	6	0	19	13	24	0	13	0	0	12	0	2	0	0	0	0	0	13	0	0	0	0	0	12	0	0	0	0	0	0	0	2	0	0	0	17	0	0	0	0	0	6	0	12	0	0
0	20	0	8	6	0	19	13	24	0	13	0	0	12	0	2	0	0	0	0	0	13	0	0	0	0	0	12	0	0	0	0	0	0	0	2	0	0	0	17	0	0	0	0	0	6	0	12	0	0
0	20	0	8	6	0	19	13	24	0	13	0	0	12	0	2	0	0	0	0	0	13	0	0	0	0	0	12	0	0	0	0	0	0	0	2	0	0	0	17	0	0	0	0	0	6	0	12	0	0
0	20	0	8	6	0	19	13	24	0	13	0	0	12	0	2	0	0	0	0	0	13	0	0	0	0	0	12	0	0	0	0	0	0	0	2	0	0	0	17	0	0	0	0	0	6	0	12	0	0
0	20	0	8	6	0	19	13	24	0	13	0	0	12	0	2	0	0	0	0	0	13	0	0	0	0	0	12	0	0	0	0	0	0	0	2	0	0	0	17	0	0	0	0	0	6	0	12	0	0
0	20	0	8	6	0	19	13	24	0	13	0	0	12	0	2	0	0	0	0	0	13	0	0	0	0	0	12	0	0	0	0	0	0	0	2	0	0	0	17	0	0	0	0	0	6	0	12	0	0
0	20	0	8	6	0	19	13	24	0	13	0	0	12	0	2	0	0	0	0	0	13	0	0	0	0	0	12	0	0	0	0	0	0	0	2	0	0	0	17	0	0	0	0	0	6	0	12	0	0
0	20	0	8	6	0	19	13	24	0	13	0	0	12	0	2	0	0	0	0	0	13	0	0	0	0	0	12	0	0	0	0	0	0	0	2	0	0	0	17	0	0	0	0	0	6	0	12	0	0
0	20	0	8	6	0	19	13	24	0	13	0	0	12	0	2	0	0	0	0	0	13	0	0	0	0	0	12	22	0	0	0	0	0	0	2	0	0	0	17	0	0	0	0	0	6	0	12	0	0
0	20	0	8	6	0	19	13	24	0	13	0	0	12	0	2	0	0	0	0	0	13	0	0	0	0	0	12	22	0	0	0	0	0	0	2	0	0	0	17	0	0	0	0	0	6	0	12	0	0
0	20	0	8	6	0	19	13	24	0	13	0	0	12	0	2	0	0	0	0	0	13	0	0	0	0	0	12	22	0	0	0	0	0	0	2	0	0	0	17	0	0	0	0	0	6	0	12	0	0
0	20	0	8	6	0	19	0	24	0	13	0	0	12	0	2	0	0	0	0	0	13	0	0	0	0	0	12	22	0	0	0	0	0	0	2	0	0	0	0	0	0	0	0	0	6	0	12	0	0
0	20	0	8	6	0	19	0	24	0	13	0	0	12	0	2	0	0	0	0	0	13	0	0	0	0	0	12	22	0	0	0	0	0	0	2	0	0	0	0	0	0	0	0	0	6	0	12	0	0
0	20	0	8	6	0	19	0	24	0	13	0	0	12	0	2	0	0	0	0	0	13	0	0	0	0	0	12	22	0	0	0	0	0	0	2	0	0	0	0	0	0	0	0	0	6	0	12	0	0
0	20	0	8	6	0	19	0	24	0	13	0	0	12	0	2	0	0	0	0	0	13	0	0	0	0	0	12	22	0	0	0	0	0	0	2	0	0	0	0	0	0	0	0	0	6	0	12	0	0
0	20	0	8	6	0	19	0	24	0	13	0	0	12	0	2	0	0	0	0	0	13	0	0	0	0	0	12	22	0	0	0	0	24	0	2	0	0	0	0	0	0	0	0	0	6	0	12	0	0
0	20	0	8	6	0	19	0	24	0	13	0	0	12	0	2	0	0	0	0	0	13	0	0	0	0	0	12	22	0	0	0	0	24	0	2	0	0	0	0	0	0	0	0	0	6	0	12	0	0
0	20	0	8	6	0	19	0	24	0	13	0	0	12	0	2	0	0	0	0	0	13	0	0	0	0	0	12	22	0	0	0	0	24	0	2	0	0	0	0	0	0	0	0	0	6	0	12	0	0
0	20	0	8	6	0	19	0	24	0	13	0	0	12	0	2	0	0	0	0	0	13	0	0	0	0	0	12	22	0	0	0	0	24	0	2	0	0	0	0	0	0	0	0	0	6	0	12	0	0
0	20	0	8	6	0	19	0	24	0	13	0	0	12	0	2	0	0	0	0	0	13	0	0	0	0	0	12	22	0	0	0	0	24	0	2	0	0	0	0	0	0	0	0	0	6	0	12	0	0
0	20	0	8	6	0	19	0	24	0	13	0	0	12	0	2	0	0	0	0	0	13	0	0	0	0	0	12	22	0	0	0	0	24	0	2	0	0	0	0	0	0	0	0	0	6	0	12	0	0
0	20	0	8	6	0	19	0	24	0	13	0	0	12	0	2	10	0	0	0	0	13	0	0	0	0	0	12	22	0	0	0	0	24	0	2	0	0	0	0	0	0	0	0	0	6	0	12	0	0
0	20	0	8	6	0	19	0	24	0	13	0	0	12	0	2	10	0	0	0	0	13	0	0	0	0	0	12	22	0	0	0	0	24	0	2	0	0	0	0	0	0	0	0	0	6	0	12	0	0
0	20	0	8	6	0	19	0	24	0	13	0	0	12	0	2	10	0	0	0	0	13	0	0	0	0	0	12	22	0	0	0	0	24	0	2	0	0	0	0	0	0	0	0	0	6	0	12	0	0
0	20	0	8	6	0	19	0	24	0	13	0	0	12	0	2	10	0	0	0	0	13	0	0	0	0	0	12	22	0	0	0	0	24	0	2	0	0	0	0	0	0	0	0	0	6	0	12	0	0
0	20	0	8	6	0	19	0	24	0	13	0	0	12	0	2	10	0	0	0	0	13	0	0	0	0	0	12	22	0	0	0	0	24	0	2	0	0	0	0	0	0	0	0	0	6	0	12	0	0
0	20	0	8	6	0	19	0	24	0	13	0	0	12	0	2	10	0	0	0	0	13	0	17	0	0	0	12	22	0	0	0	0	24	0	2	0	0	0	0	0	0	0	0	0	6	0	12	0	0
0	20	0	8	6	0	19	0	24	0	13	0	0	12	0	2	10	0	0	0	0	13	0	17	0	0	0	12	22	0	0	0	0	24	0	2	0	0	0	0	0	0	0	0	0	6	0	12	0	0
0	20	0	8	6	0	19	0	24	0	13	0	0	12	0	2	10	0	0	0	0	13	0	17	0	0	0	12	22	0	0	0	0	24	0	2	0	0	0	0	0	0	0	0	0	6	0	12	0	0
0	20	0	8	6	0	19	0	24	0	13	0	0	12	0	2	10	0	0	0	0	13	0	17	0	0	0	12	22	0	0	0	0	24	0	2	0	0	0	0	0	0	0	0	0	6	0	12	0	0
0	20	0	8	6	0	19	0	24	0	13	0	0	12	0	2	10	0	0	0	0	13	0	17	0	0	0	12	22	0	0	0	0	24	0	2	0	0	0	0	0	0	0	0	0	6	0	12	0	0
0	20	0	8	6	0	19	0	24	0	13	0	0	12	0	2	10	0	0	0	0	13	0	17	0	0	0	12	22	0	0	0	0	24	0	2	0	0	0	0	0	0	0	0	0	6	0	12	0	0
0	20	0	8	0	0	19	0	24	0	13	0	0	12	0	2	10	0	0	0	0	13	0	17	0	0	0	12	22	0	0	0	0	24	0	2	0	0	0	0	0	0	0	0	0	6	0	12	0	0
0	20	0	8	0	0	19	0	24	0	13	0	0	12	0	2	10	0	0	0	0	13	0	17	0	0	0	12	22	0	0	0	0	24	0	2	0	0	0	0	0	0	0	0	0	6	0	12	0	0
0	20	0	8	0	0	19	0	24	0	13	0	0	12	0	2	10	0	0	0	0	13	0	17	0	0	0	12	22	0	0	0	0	24	0	2	0	0	0	0	0	0	0	0	0	6	0	12	0	0
0	20	0	8	0	0	19	0	24	0	13	0	0	12	0	2	10	0	0	0	0	13	0	17	0	0	0	12	22	0	0	0	0	24	0	2	0	0	0	0	0	0	0	0	0	6	0	12	0	0
0	20	0	8	0	0	19	0	24	0	13	0	0	12	0	2	10	0	0	0	0	13	0	17	0	0	0	12	22	0	0	0	0	24	0	2	0	0	0	0	0	0	0	0	0	6	0	12	0	0
0	20	0	8	0	0	19	0	24	0	13	0	0	12	0	2	10	0	0	0	0	13	0	17	0	0	0	12	22	0	0	0	0	24	0	2	0	0	0	0	0	0	0	0	0	6	0	12	0	0
0	20	0	8	0	0	19	0	24	0	13	0	0	12	0	2	10	0	0	0	0	13	0	17	0	0	0	12	22	0	0	0	0	24	0	2	0	0	0	0	0	0	0	0	0	6	0	12	0	0
0	20	0	8	0	0	19	0	24	0	13	0	0	12	0	2	10	0	0	0	0	13	0	17	0	0	0	12	22	0	0	0	0	24	0	2	0	0	0	0	0	0	0	0	0	6	0	12	0	0
0	20	0	8	0	0	19	0	24	0	13	0	0	12	0	2	10	0	0	0	0	13	0	17	0	0	0	12	22	0	0	0	0	24	0	2	0	0	0	0	0	0	0	0	0	6	0	12	0	0
0	20	0	8	0	0	19	0	24	0	13	0	0	12	0	2	10	0	0	0	0	13	0	17	0	0	0	12	22	0	0	0	0	24	0	2	0	0	0	0	0	0	0	0	0	6	0	12	0	0
0	20	0	8	0	0	19	0	24	0	13	0	0	12	0	2	10	0	0	0	0	13	0	17	0	0	0	12	22	0	0	0	0	24	0	2	0	0	0	0	0	0	0	0	0	6	0	12	0	0
0	20	0	8	0	0	19	0	24	0	13	0	0	12	0	2	10	0	0	0	0	13	0	17	0	0	0	12	22	0	0	0	0	24	0	2	0	0	0	0	0	0	0	0	0	6	0	12	0	0
0	20	0	8	0	0	19	0	24	0	13	0	0	12	0	2	10	0	0	0	0	13	0	17	0	0	0	12	22	0	0	0	0	24	0	2	0	0	0	0	0	0	0	0	0	0	0	12	0	0
0	20	0	8	0	0	19	0	24	0	13	0	0	12	0	2	10	0	0	0	0	13	0	17	0	0	0	12	22	0	0	0	0	24	0	2	0	0	0	0	0	0	0	0	0	0	0	12	0	0
0	20	0	8	0	0	19	0	24	0	13	0	0	12	0	2	10	0	0	0	0	13	0	17	0	0	0	12	22	0	0	0	0	24	0	2	0	0	0	0	0	0	0	0	0	0	0	12	0	0
0	20	0	8	0	0	19	0	24	0	13	0	0	12	0	2	10	0	0	0	0	13	0	17	0	0	0	12	22	0	0	0	0	24	0	2	0	0	0	0	0	0	0	0	0	0	0	12	0	0
0	20	0	8	0	0	19	0	24	0	13	0	0	12	0	2	10	0	0	0	0	13	0	17	0	0	0	12	22	0	0	0	0	24	0	2	0	0	0	0	0	0	0	0	0	0	0	12	0	0
0	20	0	8	0	0	19	0	24	0	13	0	0	12	0	2	10	0	0	0	0	13	0	17	0	0	0	12	22	0	0	0	0	24	0	2	0	0	0	0	0	0	0	0	0	0	0	12	0	0
0	20	0	8	0	0	19	0	24	0	13	0	0	12	0	2	10	0	0	0	0	13	0	17	0	0	0	12	22	0	0	0	0	24	0	2	0	0	0	0	0	0	0	0	0	0	0	12	0	0
0	20	0	8	0	0	19	0	24	0	13	0	0	12	0	2	10	0	0	0	0	13	0	17	0	0	0	12	22	0	0	0	0	24	0	2	0	0	0	0	0	0	0	0	0	0	0	12	0	0
0	20	0	8	0	0	19	0	24	0	13	0	0	12	0	2	10	0	0	0	0	13	0	17	0	0	0	12	22	0	0	0	0	24	0	2	0	0	0	0	0	0	0	0	0	0	0	12	0	0
0	20	0	8	0	0	19	0	24	0	13	0	0	12	0	2	10	0	0	0	0	13	0	17	0	0	0	12	22	0	0	0	0	24	0	2	0	0	0	0	0	0	0	0	0	0	0	12	0	0
0	20	0	8	0	0	19	0	24	0	13	0	0	12	0	2	10	0	0	0	0	13	0	17	0	0	0	12	22	0	0	0	0	24	0	2	0	0	0	0	0	0	0	0	0	0	0	12	0	0
0	20	0	8	0	0	19	0	24	0	13	0	0	12	0	2	10	0	0	0	0	13	0	17	0	0	0	12	22	0	0	0	0	24	0	2	0	0	0	0	0	0	0	0	0	0	0	12	0	0
0	20	0	8	0	0	19	0	24	0	13	0	0	12	0	2	10	0	0	24	0	13	0	17	0	0	0	12	22	0	0	0	0	24	0	2	0	0	0	0	0	0	0	0	0	0	0	12	0	0
0	20	10	8	0	0	19	0	24	0	13	0	0	12	0	2	10	0	0	24	0	13	0	17	0	0	0	12	22	0	0	0	0	24	0	2	0	0	0	0	0	0	0	0	0	0	0	12	0	0
0	20	10	8	0	0	19	0	24	0	13	0	0	12	0	2	10	0	0	24	0	13	0	17	0	0	0	12	22	0	0	0	0	24	0	2	0	0	0	0	0	0	0	0	0	0	0	12	0	0
0	20	10	8	0	0	19	0	24	0	13	0	0	12	0	2	10	0	0	24	0	13	0	17	0	0	0	12	22	0	0	0	0	24	0	2	0	0	0	0	0	0	0	0	0	0	0	12	0	0
0	20	10	8	0	0	19	0	24	0	13	0	0	12	0	2	10	0	0	24	0	13	0	17	0	0	0	12	22	0	0	0	0	24	0	2	0	0	0	0	0	0	0	0	0	0	0	12	0	0
0	20	10	8	0	0	19	0	24	0	13	0	0	12	0	2	10	0	0	24	0	13	0	17	0	0	0	12	22	0	0	0	0	24	0	2	0	0	0	0	0	0	0	0	0	0	0	12	0	0
0	20	10	8	0	0	19	0	24	0	13	0	0	12	0	2	10	0	0	24	0	13	0	17	0	0	0	12	22	0	0	0	0	24	0	2	0	0	0	0	0	0	0	0	0	0	0	12	0	0
0	20	10	8	0	0	19	0	0	0	13	0	0	12	0	2	10	0	0	24	0	13	0	17	0	0	0	12	22	0	0	0	0	24	0	2	0	0	0	0	0	0	0	0	0	0	0	12	0	0
0	20	10	8	0	0	19	0	0	0	13	0	0	12	0	2	10	0	0	24	0	13	0	17	0	0	0	12	22	0	0	0	0	24	0	2	0	0	0	0	0	0	0	0	0	0	0	12	0	0
0	20	10	8	0	0	19	0	0	0	13	0	0	12	0	2	10	0	0	24	0	13	0	17	0	0	0	12	22	0	0	0	0	24	0	2	0	0	0	0	0	0	0	0	0	0	0	12	0	0
0	20	10	8	0	0	19	0	0	0	13	0	0	12	0	2	10	0	0	24	0	13	0	17	0	0	0	12	22	0	0	0	0	24	0	2	0	0	0	0	0	0	3	0	0	0	0	12	0	0
0	20	10	8	0	0	19	0	0	0	0	0	0	12	0	2	10	0	0	24	0	13	0	17	0	0	0	12	22	0	0	0	0	24	0	2	0	0	0	0	0	0	3	0	0	0	0	12	0	0
0	20	10	8	0	0	19	0	0	0	0	0	0	12	0	2	10	0	0	24	0	13	0	17	0	0	0	12	22	0	0	0	0	24	0	2	0	0	0	0	0	0	3	0	0	0	0	12	0	0
0	20	10	8	0	0	19	0	0	0	0	0	0	12	0	2	10	0	0	24	0	13	0	17	0	0	0	12	22	0	0	0	0	24	0	2	0	0	0	0	0	0	3	0	0	0	0	12	0	0
0	20	10	8	0	0	0	0	0	0	0	0	0	12	0	2	10	0	0	24	0	13	0	17	0	0	0	12	22	0	0	0	0	24	0	2	0	0	0	0	0	0	3	0	0	0	0	12	0	0
0	20	10	8	0	0	0	0	0	0	0	0	0	12	0	2	10	0	0	24	0	13	0	17	0	0	0	12	22	0	0	0	0	24	0	2	0	0	0	0	0	0	3	0	0	0	0	12	0	0
0	20	10	8	0	0	0	0	0	0	0	0	0	12	0	2	10	0	0	24	0	13	0	17	0	0	0	12	22	0	0	0	0	24	0	2	0	0	0	0	0	0	3	0	0	0	0	12	0	0
0	20	10	8	0	0	0	0	0	0	0	0	0	12	0	2	10	0	0	24	0	13	0	17	0	0	0	12	22	0	0	0	0	24	0	2	0	0	0	0	0	21	3	0	0	0	0	12	0	0
0	20	10	8	0	0	0	0	0	0	0	0	0	12	0	2	10	0	0	24	0	13	0	17	0	0	0	12	22	0	0	0	0	24	0	2	0	0	0	0	0	21	3	0	0	0	0	12	0	0
0	20	10	8	0	0	0	0	0	0	0	0	0	12	0	2	10	0	0	24	0	13	0	17	0	0	0	12	22	0	0	0	0	24	0	2	0	0	0	0	0	21	3	0	0	0	0	12	0	0
0	20	10	8	0	0	0	0	0	0	0	0	0	12	0	2	10	0	0	24	0	13	0	17	0	0	0	12	22	0	0	0	0	24	0	2	0	0	0	0	0	21	3	0	0	0	0	12	0	0
0	20	10	8	0	0	0	0	0	0	0	0	0	12	0	2	10	0	0	24	0	13	0	17	0	0	0	12	22	0	0	0	0	24	0	2	0	0	0	0	0	21	3	0	0	0	0	12	0	0
0	20	10	8	0	0	0	0	0	0	0	0	0	12	0	2	10	0	0	24	0	13	0	17	0	0	0	12	22	0	0	0	0	24	0	2	0	0	0	0	0	21	3	0	0	0	0	12	0	0
0	20	10	8	0	0	0	0	0	0	0	0	0	12	0	2	10	0	0	24	0	13	0	17	0	0	0	12	22	0	0	0	0	24	0	2	0	0	0	0	0	21	3	0	0	0	0	12	0	0
0	20	10	8	0	0	0	0	0	0	0	0	0	12	0	2	10	0	0	24	0	13	0	17	0	0	0	12	22	0	0	0	0	24	0	2	0	0	0	0	0	21	3	0	0	0	0	12	0	0
0	20	10	8	0	0	0	0	0	0	0	0	0	12	0	2	10	0	0	24	0	13	0	17	0	0	0	12	22	0	0	0	0	24	0	2	0	0	0	0	0	21	3	0	0	0	0	12	0	0
0	20	10	8	0	0	0	0	0	0	0	0	0	12	0	2	10	0	0	24	0	13	0	17	0	0	0	12	22	0	0	0	0	24	0	2	0	0	0	0	0	21	3	0	0	0	0	12	0	0
0	20	10	8	0	0	0	0	0	0	0	0	0	12	0	2	10	0	0	24	0	13	0	17	0	0	0	12	22	0	0	0	0	24	0	2	0	0	0	0	0	21	3	0	0	0	0	12	0	0
0	20	10	8	0	0	0	0	0	0	0	0	0	12	0	2	10	0	0	24	0	13	0	17	0	0	0	12	22	0	0	0	0	24	0	2	0	0	0	0	0	21	3	0	0	0	0	12	0	0
0	20	10	8	0	0	0	0	0	0	0	0	0	12	0	2	10	0	0	24	0	13	0	17	0	0	0	12	22	0	0	0	0	24	0	2	0	0	0	0	0	21	3	0	0	0	0	12	0	0
0	20	10	8	0	0	0	0	0	0	0	0	0	12	0	2	10	0	0	24	0	13	0	17	0	0	0	12	22	0	0	0	0	24	0	2	0	0	0	0	0	21	3	0	0	0	0	12	0	0
0	20	10	8	0	0	0	0	0	0	0	0	0	12	0	2	10	0	0	24	0	13	0	17	0	0	0	12	22	0	0	0	0	24	0	2	0	0	0	0	0	21	3	0	0	0	0	12	0	0
0	20	10	8	0	0	0	0	0	0	0	0	0	12	0	2	10	0	0	24	0	13	0	17	0	0	0	12	22	0	0	0	0	24	0	2	0	0	0	0	0	21	3	0	0	0	0	12	0	0
0	20	10	8	0	0	0	0	0	0	0	0	0	12	0	2	10	0	0	24	0	13	0	17	0	0	0	12	22	0	0	0	0	24	0	2	0	0	0	0	0	21	3	0	0	0	0	12	0	0
0	20	10	8	0	0	0	0	0	0	0	0	0	12	0	2	10	0	0	24	0	13	0	17	0	0	0	12	22	0	0	0	0	24	0	2	0	0	0	0	0	21	3	0	0	0	0	12	0	0
0	20	10	8	0	0	0	0	0	0	0	0	0	12	0	2	10	0	0	24	0	13	0	17	0	0	0	12	22	0	0	0	0	24	0	2	0	0	0	0	0	21	3	0	0	0	0	12	0	0
0	20	10	8	0	0	0	0	0	0	0	0	0	12	0	2	10	0	0	24	0	13	0	17	0	0	0	12	22	0	0	0	0	24	0	2	0	0	0	0	0	21	3	0	0	0	0	12	0	0
0	20	10	8	0	0	0	0	0	0	0	0	0	12	0	2	10	0	0	24	0	13	0	17	0	0	0	12	22	0	0	0	0	24	0	2	0	0	0	0	0	21	3	0	0	0	0	12	0	0
0	20	10	8	0	0	0	0	0	0	0	0	0	12	0	2	10	0	0	24	0	13	0	17	0	0	0	12	22	0	0	0	0	24	0	2	0	0	0	0	0	21	3	0	0	0	0	12	0	0
0	20	10	8	0	0	0	0	0	0	0	0	0	12	0	2	10	0	0	24	0	13	0	17	0	0	0	12	22	0	0	0	0	24	0	2	0	0	0	0	0	21	3	0	0	0	0	12	0	0
0	20	10	8	0	0	0	0	0	0	0	0	0	12	0	2	10	0	0	24	0	13	0	17	0	0	0	12	22	0	0	0	0	24	0	2	0	0	0	0	0	21	3	0	0	0	0	12	0	0
0	20	10	8	0	0	0	0	0	0	0	0	0	12	0	2	10	0	0	24	0	13	0	17	0	0	0	12	22	0	0	0	0	24	0	2	0	0	0	0	0	21	3	0	0	0	0	12	0	0
0	20	10	8	0	0	0	0	0	0	0	0	0	12	0	2	10	0	0	24	0	13	0	17	0	0	0	12	22	0	0	0	0	24	0	2	0	0	0	0	0	21	3	0	0	0	0	12	0	0
0	20	10	8	0	0	0	0	0	0	0	0	0	12	0	2	10	0	0	24	0	13	0	17	0	0	0	12	22	0	0	0	0	24	0	2	0	0	0	0	0	21	3	0	0	0	0	12	0	0
0	20	10	0	0	0	0	0	0	0	0	0	0	12	0	2	10	0	0	24	0	13	0	17	0	0	0	12	22	0	0	0	0	24	0	2	0	0	0	0	0	21	3	0	0	0	0	12	0	0
0	20	10	0	0	0	0	0	0	0	0	0	0	12	0	2	10	0	0	24	0	13	0	17	0	0	0	12	22	0	0	0	0	24	0	2	0	0	0	0	0	21	3	0	0	0	0	12	0	0
0	20	10	0	0	0	0	0	0	0	0	0	0	0	0	2	10	0	0	24	0	13	0	17	0	0	0	12	22	0	0	0	0	24	0	2	0	0	0	0	0	21	3	0	0	0	0	12	0	0
0	20	10	0	0	0	0	0	0	0	0	0	0	0	0	2	10	0	0	24	0	13	0	17	0	0	0	12	22	0	0	0	0	24	0	2	0	0	0	0	0	21	3	0	0	0	0	12	0	0
0	20	10	0	0	0	0	0	0	0	0	0	0	0	0	2	10	0	0	24	0	13	0	17	0	0	0	12	22	0	0	0	0	24	0	2	0	0	0	0	0	21	3	0	0	0	0	12	0	0
0	20	10	0	0	0	0	0	0	0	0	0	0	0	0	2	10	0	0	24	0	13	0	17	0	0	0	12	22	0	0	0	0	24	0	2	0	0	0	0	0	21	3	0	0	0	0	12	0	0
0	20	10	0	0	0	0	0	0	0	0	0	0	0	0	2	10	0	0	24	0	13	0	17	0	0	0	12	22	0	0	0	0	24	0	2	0	0	0	0	0	21	3	0	0	0	0	12	0	0
0	20	10	0	0	0	0	0	0	0	0	0	0	0	0	2	10	0	0	24	0	13	0	17	0	0	0	12	22	0	0	0	0	24	0	2	0	0	0	0	0	21	3	0	0	0	0	12	0	0
0	20	10	0	0	0	0	0	0	0	0	0	0	0	0	2	10	0	0	24	0	13	0	17	0	0	0	12	22	0	0	0	0	24	0	2	0	0	0	0	0	21	3	0	0	0	0	12	0	0
0	20	10	0	0	0	0	0	0	0	0	0	0	0	0	2	10	0	0	24	0	0	0	17	0	0	0	12	22	0	0	0	0	24	0	2	0	0	0	0	0	21	3	0	0	0	0	12	0	0
0	20	10	0	0	0	0	0	0	0	0	0	0	0	0	2	10	0	0	24	0	0	0	17	0	0	0	12	22	0	0	0	0	24	0	2	0	0	0	0	0	21	3	0	0	0	0	0	0	0
0	20	10	0	0	0	0	0	0	0	0	0	0	0	0	2	10	0	0	24	0	0	0	17	0	0	0	12	22	0	0	0	0	24	0	2	0	0	0	0	0	21	3	0	0	0	0	0	0	0
0	20	10	0	0	0	0	0	0	0	0	0	0	0	0	2	10	0	0	24	0	0	0	17	0	0	0	12	22	0	0	0	0	24	0	2	0	0	0	0	0	21	3	0	0	0	0	0	0	0
0	20	10	0	0	0	0	0	0	0	0	0	0	0	0	0	10	0	0	24	0	0	0	17	0	0	0	12	22	0	0	0	0	24	0	2	0	0	0	0	0	21	3	0	0	0	0	0	0	0
0	20	10	0	0	0	0	0	0	0	0	0	0	0	0	0	10	0	0	24	0	0	0	17	0	0	0	12	22	0	0	0	0	0	0	2	0	0	0	0	0	21	3	0	0	0	0	0	0	0
0	20	10	0	0	0	0	0	0	0	0	0	0	0	0	0	10	0	0	24	0	0	0	17	0	0	0	12	22	0	0	0	0	0	0	2	0	0	0	0	0	21	3	0	0	0	0	0	0	0
0	20	10	0	0	0	0	0	0	0	0	0	0	0	0	0	10	0	0	24	0	0	0	17	0	0	0	12	22	0	0	0	0	0	0	2	0	0	0	0	0	21	3	0	0	0	0	0	0	0
0	20	10	0	0	0	0	0	0	0	0	0	0	0	0	0	10	0	0	24	0	0	0	17	0	0	0	12	22	0	0	0	0	0	0	2	0	0	0	0	0	21	3	0	0	0	0	0	0	0
0	20	10	0	0	0	0	0	0	0	0	0	0	0	0	0	10	0	0	24	0	0	0	17	0	0	0	12	22	0	0	0	0	0	0	2	0	0	0	0	0	21	3	0	0	0	0	0	0	0
0	20	10	0	0	0	0	0	0	0	0	0	0	0	0	0	10	0	0	24	0	0	0	17	0	0	0	12	22	0	0	0	0	0	0	2	0	0	0	0	0	21	3	0	0	0	0	0	0	0
0	20	10	0	0	0	0	0	0	0	0	0	0	0	0	0	10	0	0	24	0	0	0	17	0	0	0	12	22	0	0	0	0	0	0	2	0	0	0	0	0	21	3	0	0	0	0	0	0	0
0	20	10	0	0	0	0	0	0	0	0	0	0	0	0	0	10	0	0	24	0	0	0	17	0	0	0	12	22	0	0	0	0	0	0	2	0	0	0	0	0	21	3	0	0	0	0	0	0	0
0	20	10	0	0	0	0	0	0	0	0	0	0	0	0	0	10	0	0	24	0	0	0	17	0	0	0	12	22	0	0	0	0	0	0	2	0	0	0	0	0	21	3	0	0	0	0	0	0	0
0	20	10	0	0	0	0	0	0	0	0	0	0	0	0	0	10	0	0	24	0	0	0	17	0	0	0	12	22	0	0	0	0	0	0	2	0	0	0	0	0	21	3	0	0	0	0	0	0	0
0	20	10	0	0	0	0	0	0	0	0	0	0	0	0	0	10	0	0	24	0	0	0	17	0	0	0	12	22	0	0	0	0	0	0	2	0	0	0	0	0	21	3	0	0	0	0	0	0	0
0	20	10	0	0	0	0	0	0	0	0	0	0	0	0	0	10	0	0	24	0	0	0	17	0	0	0	12	22	0	0	0	0	0	0	2	0	0	0	0	0	21	3	0	0	0	0	0	0	0
0	20	10	0	0	0	0	0	0	0	0	0	0	0	0	0	10	0	0	24	0	0	0	17	0	0	0	12	22	0	0	0	0	0	0	2	0	0	0	0	0	21	3	0	0	0	0	0	0	0
0	20	10	0	0	0	0	0	0	0	0	0	0	0	0	0	10	0	0	24	0	0	0	17	0	0	0	12	22	0	0	0	0	0	0	2	0	0	0	0	0	21	3	0	0	0	0	0	0	0
0	20	10	0	0	0	0	0	0	0	0	0	0	0	0	0	10	0	0	24	0	0	0	17	0	0	0	12	22	0	0	0	0	0	0	2	0	0	0	0	0	21	3	0	0	0	0	0	0	0
0	20	10	0	0	0	0	0	0	0	0	0	0	0	0	0	10	0	0	24	0	0	0	17	0	0	0	12	22	0	0	0	0	0	0	2	0	0	0	0	0	21	3	0	0	0	0	0	0	0
0	20	10	0	0	0	0	0	0	0	0	0	0	0	0	0	10	0	0	24	0	0	0	17	0	0	0	12	22	0	0	0	0	0	0	2	0	0	0	0	0	21	3	0	0	0	0	0	0	0
0	20	10	0	0	0	0	0	0	0	0	0	0	0	0	0	10	0	0	24	0	0	0	17	0	0	0	12	22	0	0	0	0	0	0	2	0	0	0	0	0	21	3	0	0	0	0	0	0	0
0	20	10	0	0	0	0	0	0	0	0	0	0	0	0	0	10	0	0	24	0	0	0	17	0	0	0	12	22	0	0	0	0	0	0	2	0	0	0	0	0	21	3	0	0	0	0	0	0	0
0	20	10	0	0	0	0	0	0	0	0	0	0	0	0	0	10	0	0	24	0	0	0	17	0	0	0	12	22	0	0	0	0	0	0	2	0	0	0	0	0	21	3	0	0	0	0	0	0	0
0	20	10	0	0	0	0	0	0	0	0	0	0	0	0	0	10	0	0	24	0	0	0	17	0	0	0	12	22	0	0	0	0	0	0	2	0	0	0	0	0	21	3	0	0	0	0	0	0	0
0	20	10	0	0	0	0	0	0	0	0	0	0	0	0	0	10	0	0	24	0	0	0	17	0	0	0	12	22	0	0	0	0	0	0	2	0	0	0	0	0	21	3	0	0	0	0	0	0	0
0	20	10	0	0	0	0	0	0	0	0	0	0	0	0	0	10	0	0	24	0	0	0	17	0	0	0	12	22	0	0	0	0	0	0	2	0	0	0	0	0	21	3	0	0	0	0	0	0	0
0	20	10	0	0	0	0	0	0	0	0	0	0	0	0	0	10	0	0	24	0	0	0	0	0	0	0	12	22	0	0	0	0	0	0	2	0	0	0	0	0	21	3	0	0	0	0	0	0	0
0	20	10	0	0	0	0	0	0	0	0	0	0	0	0	0	10	0	0	24	0	0	0	0	0	0	0	12	22	0	0	0	0	0	0	2	0	0	0	0	0	21	3	0	0	0	0	0	0	0
0	20	10	0	0	0	0	0	0	0	0	0	0	0	0	0	10	0	0	24	0	0	0	0	0	0	0	12	22	0	0	0	0	0	0	2	0	0	0	0	0	21	3	0	0	0	0	0	0	0
0	20	10	0	0	0	0	0	0	0	0	0	0	0	0	0	10	0	0	24	0	0	0	0	0	0	0	12	22	0	0	0	0	0	0	2	0	0	0	0	0	21	3	0	0	0	0	0	0	0
0	20	10	0	0	0	0	0	0	0	0	0	0	0	0	0	10	0	0	24	0	0	0	0	0	0	0	12	22	0	0	0	0	0	0	2	0	0	0	0	0	21	3	0	0	0	0	0	0	0
0	20	10	0	0	0	0	0	0	0	0	0	0	0	0	0	10	0	0	24	0	0	0	0	0	0	0	12	22	0	0	0	0	0	0	2	0	0	0	0	0	21	3	0	0	0	0	0	0	0
0	20	10	0	0	0	0	0	0	0	0	0	0	0	0	0	10	0	0	24	0	0	0	0	0	0	0	12	22	0	0	0	0	0	0	2	0	0	0	0	0	21	3	0	0	0	0	0	0	0
0	20	10	0	0	0	0	0	0	0	0	0	0	0	0	0	10	0	0	24	0	0	0	0	0	0	0	12	22	0	0	0	0	0	0	2	0	0	0	0	0	21	3	0	0	0	0	0	0	0
0	20	10	0	0	0	0	0	0	0	0	0	0	0	0	0	10	0	0	24	0	0	0	0	0	0	0	12	22	0	0	0	0	0	0	2	0	0	0	0	0	21	3	0	0	0	0	0	0	0
0	20	10	0	0	0	0	0	0	0	0	0	0	0	0	0	10	0	0	24	0	0	0	0	0	0	0	12	22	0	0	0	0	0	0	2	0	0	0	0	0	21	3	0	0	0	0	0	0	0
0	20	10	0	0	0	0	0	0	0	0	0	0	0	0	0	10	0	0	24	0	0	0	0	0	0	0	12	22	0	0	0	0	0	0	2	0	0	0	0	0	21	3	0	0	0	0	0	0	0
0	20	10	0	0	0	0	0	0	0	0	0	0	0	0	0	10	0	0	24	0	0	0	0	0	0	0	12	22	0	0	0	0	0	0	2	0	0	0	0	0	21	3	0	0	0	0	0	0	0
0	20	10	0	0	0	0	0	0	0	0	0	0	0	0	0	10	0	0	24	0	0	0	0	0	0	0	12	22	0	0	0	0	0	0	0	0	0	0	0	0	21	3	0	0	0	0	0	0	0
0	20	10	0	0	0	0	0	0	0	0	0	0	0	0	0	10	0	0	24	0	0	0	0	0	0	0	12	22	0	0	0	0	0	0	0	0	0	0	0	0	21	3	0	0	0	0	0	0	0
0	20	10	0	0	0	0	0	0	0	0	0	0	0	0	0	10	0	0	24	0	0	0	0	0	0	0	12	22	0	0	0	0	0	0	0	0	0	0	0	0	21	3	0	0	0	0	0	0	0
0	20	10	0	0	0	0	0	0	0	0	0	0	0	0	0	10	0	0	24	0	0	0	0	0	0	0	12	22	0	0	0	0	0	0	0	0	0	0	0	0	21	3	0	0	0	0	0	0	0
0	20	10	0	0	0	0	0	0	0	0	0	0	0	0	0	10	0	0	24	0	0	0	0	0	0	0	12	22	0	0	0	0	0	0	0	0	0	0	0	0	21	3	0	0	0	0	0	0	0
0	20	10	0	0	0	0	0	0	0	0	0	0	0	0	0	10	0	0	24	0	0	0	0	0	0	0	12	22	0	0	0	0	0	0	0	0	0	0	0	0	21	3	0	0	0	0	0	0	0
0	0	10	0	0	0	0	0	0	0	0	0	0	0	0	0	10	0	0	24	0	0	0	0	0	0	0	12	22	0	0	0	0	0	0	0	0	0	0	0	0	21	3	0	0	0	0	0	0	0
0	0	10	0	0	0	0	0	0	0	0	0	0	0	0	0	10	0	0	24	0	0	0	0	0	0	0	12	22	0	0	0	0	0	0	0	0	0	0	0	0	21	3	0	0	0	0	0	0	0
0	0	10	0	0	0	0	0	0	0	0	0	0	0	0	0	10	0	0	24	0	0	0	0	0	0	0	12	22	0	0	0	0	0	0	0	0	0	0	0	0	21	3	0	0	0	0	0	0	0
0	0	10	0	0	0	0	0	0	0	0	0	0	0	0	0	10	0	0	24	0	0	0	0	0	0	0	12	22	0	0	0	0	0	0	0	0	0	0	0	0	21	3	0	0	0	0	0	0	0
0	0	10	0	0	0	0	0	0	0	0	0	0	0	0	0	10	0	0	24	0	0	0	0	0	0	0	12	22	0	0	0	0	0	0	0	0	0	0	0	0	21	3	0	0	0	0	0	0	0
0	0	10	0	0	0	0	0	0	0	0	0	0	0	0	0	10	0	0	24	0	0	0	0	0	0	0	12	22	0	0	0	0	0	0	0	0	0	0	0	0	21	3	0	0	0	0	0	0	0
0	0	10	0	0	0	0	0	0	0	0	0	0	0	0	0	10	0	0	24	0	0	0	0	0	0	0	12	22	0	0	0	0	0	0	0	0	0	0	0	0	21	3	0	0	0	0	0	0	0
0	0	10	0	0	0	0	0	0	0	0	0	0	0	0	0	10	0	0	24	0	0	0	0	0	0	0	12	22	0	0	0	0	0	0	0	0	0	0	0	0	21	3	0	0	0	0	0	0	0
0	0	10	0	0	0	0	0	0	0	0	0	0	0	0	0	10	0	0	24	0	0	0	0	0	0	0	12	22	0	0	0	0	0	0	0	0	0	0	0	0	21	3	0	0	0	0	0	0	0
0	0	10	0	0	0	0	0	0	0	0	0	0	0	0	0	10	0	0	24	0	0	0	0	0	0	0	12	22	0	0	0	0	0	0	0	0	0	0	0	0	21	3	0	0	0	0	0	0	0
0	0	10	0	0	0	0	0	0	0	0	0	0	0	0	0	10	0	0	24	0	0	0	0	0	0	0	12	22	0	0	0	0	0	0	0	0	0	0	0	0	21	0	0	0	0	0	0	0	0
0	0	0	0	0	0	0	0	0	0	0	0	0	0	0	0	10	0	0	24	0	0	0	0	0	0	0	12	22	0	0	0	0	0	0	0	0	0	0	0	0	21	0	0	0	0	0	0	0	0
0	0	0	0	0	0	0	0	0	0	0	0	0	0	0	0	10	0	0	24	0	0	0	0	0	0	0	12	22	0	0	0	0	0	0	0	0	0	0	0	0	21	0	0	0	0	0	0	0	0
0	0	0	0	0	0	0	0	0	0	0	0	0	0	0	0	10	0	0	24	0	0	0	0	0	0	0	12	22	0	0	0	0	0	0	0	0	0	0	0	0	21	0	0	0	0	0	0	0	0
0	0	0	0	0	0	0	0	0	0	0	0	0	0	0	0	10	0	0	24	0	0	0	0	0	0	0	12	22	0	0	0	0	0	0	0	0	0	0	0	0	21	0	0	0	0	0	0	0	0
0	0	0	0	0	0	0	0	0	0	0	0	0	0	0	0	10	0	0	24	0	0	0	0	0	0	0	12	22	0	0	0	0	0	0	0	0	0	0	0	0	21	0	0	0	0	0	0	0	0
0	0	0	0	0	0	0	0	0	0	0	0	0	0	0	0	10	0	0	24	0	0	0	0	0	0	0	12	22	0	0	0	0	0	0	0	0	0	0	0	0	0	0	0	0	0	0	0	0	0
0	0	0	0	0	0	0	0	0	0	0	0	0	0	0	0	10	0	0	24	0	0	0	0	0	0	0	0	22	0	0	0	0	0	0	0	0	0	0	0	0	0	0	0	0	0	0	0	0	0
0	0	0	0	0	0	0	0	0	0	0	0	0	0	0	0	10	0	0	24	0	0	0	0	0	0	0	0	0	0	0	0	0	0	0	0	0	0	0	0	0	0	0	0	0	0	0	0	0	0
0	0	0	0	0	0	0	0	0	0	0	0	0	0	0	0	10	0	0	24	0	0	0	0	0	0	0	0	0	0	0	0	0	0	0	0	0	0	0	0	0	0	0	0	0	0	0	0	0	0
0	0	0	0	0	0	0	0	0	0	0	0	0	0	0	0	10	0	0	24	0	0	0	0	0	0	0	0	0	0	0	0	0	0	0	0	0	0	0	0	0	0	0	0	0	0	0	0	0	0
0	0	0	0	0	0	0	0	0	0	0	0	0	0	0	0	10	0	0	24	0	0	0	0	0	0	0	0	0	0	0	0	0	0	0	0	0	0	0	0	0	0	0	0	0	0	0	0	0	0
0	0	0	0	0	0	0	0	0	0	0	0	0	0	0	0	10	0	0	24	0	0	0	0	0	0	0	0	0	0	0	0	0	0	0	0	0	0	0	0	0	0	0	0	0	0	0	0	0	0
0	0	0	0	0	0	0	0	0	0	0	0	0	0	0	0	10	0	0	24	0	0	0	0	0	0	0	0	0	0	0	0	0	0	0	0	0	0	0	0	0	0	0	0	0	0	0	0	0	0
0	0	0	0	0	0	0	0	0	0	0	0	0	0	0	0	10	0	0	24	0	0	0	0	0	0	0	0	0	0	0	0	0	0	0	0	0	0	0	0	0	0	0	0	0	0	0	0	0	0
0	0	0	0	0	0	0	0	0	0	0	0	0	0	0	0	10	0	0	24	0	0	0	0	0	0	0	0	0	0	0	0	0	0	0	0	0	0	0	0	0	0	0	0	0	0	0	0	0	0
0	0	0	0	0	0	0	0	0	0	0	0	0	0	0	0	10	0	0	24	0	0	0	0	0	0	0	0	0	0	0	0	0	0	0	0	0	0	0	0	0	0	0	0	0	0	0	0	0	0
0	0	0	0	0	0	0	0	0	0	0	0	0	0	0	0	10	0	0	24	0	0	0	0	0	0	0	0	0	0	0	0	0	0	0	0	0	0	0	0	0	0	0	0	0	0	0	0	0	0
0	0	0	0	0	0	0	0	0	0	0	0	0	0	0	0	10	0	0	24	0	0	0	0	0	0	0	0	0	0	0	0	0	0	0	0	0	0	0	0	0	0	0	0	0	0	0	0	0	0
0	0	0	0	0	0	0	0	0	0	0	0	0	0	0	0	10	0	0	24	0	0	0	0	0	0	0	0	0	0	0	0	0	0	0	0	0	0	0	0	0	0	0	0	0	0	0	0	0	0
0	0	0	0	0	0	0	0	0	0	0	0	0	0	0	0	10	0	0	24	0	0	0	0	0	0	0	0	0	0	0	0	0	0	0	0	0	0	0	0	0	0	0	0	0	0	0	0	0	0
0	0	0	0	0	0	0	0	0	0	0	0	0	0	0	0	10	0	0	24	0	0	0	0	0	0	0	0	0	0	0	0	0	0	0	0	0	0	0	0	0	0	0	0	0	0	0	0	0	0
0	0	0	0	0	0	0	0	0	0	0	0	0	0	0	0	10	0	0	24	0	0	0	0	0	0	0	0	0	0	0	0	0	0	0	0	0	0	0	0	0	0	0	0	0	0	0	0	0	0
0	0	0	0	0	0	0	0	0	0	0	0	0	0	0	0	10	0	0	24	0	0	0	0	0	0	0	0	0	0	0	0	0	0	0	0	0	0	0	0	0	0	0	0	0	0	0	0	0	0
0	0	0	0	0	0	0	0	0	0	0	0	0	0	0	0	0	0	0	24	0	0	0	0	0	0	0	0	0	0	0	0	0	0	0	0	0	0	0	0	0	0	0	0	0	0	0	0	0	0
0	0	0	0	0	0	0	0	0	0	0	0	0	0	0	0	0	0	0	24	0	0	0	0	0	0	0	0	0	0	0	0	0	0	0	0	0	0	0	0	0	0	0	0	0	0	0	0	0	0
0	0	0	0	0	0	0	0	0	0	0	0	0	0	0	0	0	0	0	24	0	0	0	0	0	0	0	0	0	0	0	0	0	0	0	0	0	0	0	0	0	0	0	0	0	0	0	0	0	0
0	0	0	0	0	0	0	0	0	0	0	0	0	0	0	0	0	0	0	24	0	0	0	0	0	0	0	0	0	0	0	0	0	0	0	0	0	0	0	0	0	0	0	0	0	0	0	0	0	0
0	0	0	0	0	0	0	0	0	0	0	0	0	0	0	0	0	0	0	24	0	0	0	0	0	0	0	0	0	0	0	0	0	0	0	0	0	0	0	0	0	0	0	0	0	0	0	0	0	0
0	0	0	0	0	0	0	0	0	0	0	0	0	0	0	0	0	0	0	24	0	0	0	0	0	0	0	0	0	0	0	0	0	0	0	0	0	0	0	0	0	0	0	0	0	0	0	0	0	0
0	0	0	0	0	0	0	0	0	0	0	0	0	0	0	0	0	0	0	24	0	0	0	0	0	0	0	0	0	0	0	0	0	0	0	0	0	0	0	0	0	0	0	0	0	0	0	0	0	0
0	0	0	0	0	0	0	0	0	0	0	0	0	0	0	0	0	0	0	24	0	0	0	0	0	0	0	0	0	0	0	0	0	0	0	0	0	0	0	0	0	0	0	0	0	0	0	0	0	0
0	0	0	0	0	0	0	0	0	0	0	0	0	0	0	0	0	0	0	24	0	0	0	0	0	0	0	0	0	0	0	0	0	0	0	0	0	0	0	0	0	0	0	0	0	0	0	0	0	0
0	0	0	0	0	0	0	0	0	0	0	0	0	0	0	0	0	0	0	24	0	0	0	0	0	0	0	0	0	0	0	0	0	0	0	0	0	0	0	0	0	0	0	0	0	0	0	0	0	0
0	0	0	0	0	0	0	0	0	0	0	0	0	0	0	0	0	0	0	24	0	0	0	0	0	0	0	0	0	0	0	0	0	0	0	0	0	0	0	0	0	0	0	0	0	0	0	0	0	0
0	0	0	0	0	0	0	0	0	0	0	0	0	0	0	0	0	0	0	24	0	0	0	0	0	0	0	0	0	0	0	0	0	0	0	0	0	0	0	0	0	0	0	0	0	0	0	0	0	0
0	0	0	0	0	0	0	0	0	0	0	0	0	0	0	0	0	0	0	24	0	0	0	0	0	0	0	0	0	0	0	0	0	0	0	0	0	0	0	0	0	0	0	0	0	0	0	0	0	0
0	0	0	0	0	0	0	0	0	0	0	0	0	0	0	0	0	0	0	24	0	0	0	0	0	0	0	0	0	0	0	0	0	0	0	0	0	0	0	0	0	0	0	0	0	0	0	0	0	0
0	0	0	0	0	0	0	0	0	0	0	0	0	0	0	0	0	0	0	24	0	0	0	0	0	0	0	0	0	0	0	0	0	0	0	0	0	0	0	0	0	0	0	0	0	0	0	0	0	0
0	0	0	0	0	0	0	0	0	0	0	0	0	0	0	0	0	0	0	24	0	0	0	0	0	0	0	0	0	0	0	0	0	0	0	0	0	0	0	0	0	0	0	0	0	0	0	0	0	0
0	0	0	0	0	0	0	0	0	0	0	0	0	0	0	0	0	0	0	24	0	0	0	0	0	0	0	0	0	0	0	0	0	0	0	0	0	0	0	0	0	0	0	0	0	0	0	0	0	0
0	0	0	0	0	0	0	0	0	0	0	0	0	0	0	0	0	0	0	24	0	0	0	0	0	0	0	0	0	0	0	0	0	0	0	0	0	0	0	0	0	0	0	0	0	0	0	0	0	0
0	0	0	0	0	0	0	0	0	0	0	0	0	0	0	0	0	0	0	24	0	0	0	0	0	0	0	0	0	0	0	0	0	0	0	0	0	0	0	0	0	0	0	0	0	0	0	0	0	0
0	0	0	0	0	0	0	0	0	0	0	0	0	0	0	0	0	0	0	24	0	0	0	0	0	0	0	0	0	0	0	0	0	0	0	0	0	0	0	0	0	0	0	0	0	0	0	0	0	0
0	0	0	0	0	0	0	0	0	0	0	0	0	0	0	0	0	0	0	24	0	0	0	0	0	0	0	0	0	0	0	0	0	0	0	0	0	0	0	0	0	0	0	0	0	0	0	0	0	0
0	0	0	0	0	0	0	0	0	0	0	0	0	0	0	0	0	0	0	24	0	0	0	0	0	0	0	0	0	0	0	0	0	0	0	0	0	0	0	0	0	0	0	0	0	0	0	0	0	0
0	0	0	0	0	0	0	0	0	0	0	0	0	0	0	0	0	0	0	24	0	0	0	0	0	0	0	0	0	0	0	0	0	0	0	0	0	0	0	0	0	0	0	0	0	0	0	0	0	0
0	0	0	0	0	0	0	0	0	0	0	0	0	0	0	0	0	0	0	24	0	0	0	0	0	0	0	0	0	0	0	0	0	0	0	0	0	0	0	0	0	0	0	0	0	0	0	0	0	0
0	0	0	0	0	0	0	0	0	0	0	0	0	0	0	0	0	0	0	24	0	0	0	0	0	0	0	0	0	0	0	0	0	0	0	0	0	0	0	0	0	0	0	0	0	0	0	0	0	0
0	0	0	0	0	0	0	0	0	0	0	0	0	0	0	0	0	0	0	24	0	0	0	0	0	0	0	0	0	0	0	0	0	0	0	0	0	0	0	0	0	0	0	0	0	0	0	0	0	0
0	0	0	0	0	0	0	0	0	0	0	0	0	0	0	0	0	0	0	24	0	0	0	0	0	0	0	0	0	0	0	0	0	0	0	0	0	0	0	0	0	0	0	0	0	0	0	0	0	0
0	0	0	0	0	0	0	0	0	0	0	0	0	0	0	0	0	0	0	24	0	0	0	0	0	0	0	0	0	0	0	0	0	0	0	0	0	0	0	0	0	0	0	0	0	0	0	0	0	0
0	0	0	0	0	0	0	0	0	0	0	0	0	0	0	0	0	0	0	24	0	0	0	0	0	0	0	0	0	0	0	0	0	0	0	0	0	0	0	0	0	0	0	0	0	0	0	0	0	0
0	0	0	0	0	0	0	0	0	0	0	0	0	0	0	0	0	0	0	24	0	0	0	0	0	0	0	0	0	0	0	0	0	0	0	0	0	0	0	0	0	0	0	0	0	0	0	0	0	0
0	0	0	0	0	0	0	0	0	0	0	0	0	0	0	0	0	0	0	24	0	0	0	0	0	0	0	0	0	0	0	0	0	0	0	0	0	0	0	0	0	0	0	0	0	0	0	0	0	0
0	0	0	0	0	0	0	0	0	0	0	0	0	0	0	0	0	0	0	24	0	0	0	0	0	0	0	0	0	0	0	0	0	0	0	0	0	0	0	0	0	0	0	0	0	0	0	0	0	0
0	0	0	0	0	0	0	0	0	0	0	0	0	0	0	0	0	0	0	24	0	0	0	0	0	0	0	0	0	0	0	0	0	0	0	0	0	0	0	0	0	0	0	0	0	0	0	0	0	0
0	0	0	0	0	0	0	0	0	0	0	0	0	0	0	0	0	0	0	0	0	0	0	0	0	0	0	0	0	0	0	0	0	0	0	0	0	0	0	0	0	0	0	0	0	0	0	0	0	0
0	0	0	0	0	0	0	0	0	0	0	0	0	0	0	0	0	0	0	0	0	0	0	0	0	0	0	0	0	0	0	0	0	0	0	0	0	0	0	0	0	0	0	0	0	0	0	0	0	0
0	0	0	0	0	0	0	0	0	0	0	0	0	0	0	0	0	0	0	0	0	0	0	0	0	0	0	0	0	0	0	0	0	0	0	0	0	0	0	0	0	0	0	0	0	0	0	0	0	0
0	0	0	0	0	0	0	0	0	0	0	0	0	0	0	0	0	0	0	0	0	0	0	0	0	0	0	0	0	0	0	0	0	0	0	0	0	0	0	0	0	0	0	0	0	0	0	0	0	0
0	0	0	0	0	0	0	0	0	0	0	0	0	0	0	0	0	0	0	0	0	0	0	0	0	0	0	0	0	0	0	0	0	0	0	0	0	0	0	0	0	0	0	0	0	0	0	0	0	0
0	0	0	0	0	0	0	0	0	0	0	0	0	0	0	0	0	0	0	0	0	0	0	0	0	0	0	0	0	0	0	0	0	0	0	0	0	0	0	0	0	0	0	0	0	0	0	0	0	0
0	0	0	0	0	0	0	0	0	0	0	0	0	0	0	0	0	0	0	0	0	0	0	0	0	0	0	0	0	0	0	0	0	0	0	0	0	0	0	0	0	0	0	0	0	0	0	0	0	0
0	0	0	0	0	0	0	0	0	0	0	0	0	0	0	0	0	0	0	0	0	0	0	0	0	0	0	0	0	0	0	0	0	0	0	0	0	0	0	0	0	0	0	0	0	0	0	0	0	0
0	0	0	0	0	0	0	0	0	0	0	0	0	0	0	0	0	0	0	0	0	0	0	0	0	0	0	0	0	0	0	0	0	0	0	0	0	0	0	0	0	0	0	0	0	0	0	0	0	0
0	0	0	0	0	0	0	0	0	0	0	0	0	0	0	0	0	0	0	0	0	0	0	0	0	0	0	0	0	0	0	0	0	0	0	0	0	0	0	0	0	0	0	0	0	0	0	0	0	0
0	0	0	0	0	0	0	0	0	0	0	0	0	0	0	0	0	0	0	0	0	0	0	0	0	0	0	0	0	0	0	0	0	0	0	0	0	0	0	0	0	0	0	0	0	0	0	0	0	0
0	0	0	0	0	0	0	0	0	0	0	0	0	0	0	0	0	0	0	0	0	0	0	0	0	0	0	0	0	0	0	0	0	0	0	0	0	0	0	0	0	0	0	0	0	0	0	0	0	0
0	0	0	0	0	0	0	0	0	0	0	0	0	0	0	0	0	0	0	0	0	0	0	0	0	0	0	0	0	0	0	0	0	0	0	0	0	0	0	0	0	0	0	0	0	0	0	0	0	0
0	0	0	0	0	0	0	0	0	0	0	0	0	0	0	0	0	0	0	0	0	0	0	0	0	0	0	0	0	0	0	0	0	0	0	0	0	0	0	0	0	0	0	0	0	0	0	0	0	0
0	0	0	0	0	0	0	0	0	0	0	0	0	0	0	0	0	0	0	0	0	0	0	0	0	0	0	0	0	0	0	0	0	0	0	0	0	0	0	0	0	0	0	0	0	0	0	0	0	0
0	0	0	0	0	0	0	0	0	0	0	0	0	0	0	0	0	0	0	0	0	0	0	0	0	0	0	0	0	0	0	0	0	0	0	0	0	0	0	0	0	0	0	0	0	0	0	0	0	0
0	0	0	0	0	0	0	0	0	0	0	0	0	0	0	0	0	0	0	0	0	0	0	0	0	0	0	0	0	0	0	0	0	0	0	0	0	0	0	0	0	0	0	0	0	0	0	0	0	0
0	0	0	0	0	0	0	0	0	0	0	0	0	0	0	0	0	0	0	0	0	0	0	0	0	0	0	0	0	0	0	0	0	0	0	0	0	0	0	0	0	0	0	0	0	0	0	0	0	0
0	0	0	0	0	0	0	0	0	0	0	0	0	0	0	0	0	0	0	0	0	0	0	0	0	0	0	0	0	0	0	0	0	0	0	0	0	0	0	0	0	0	0	0	0	0	0	0	0	0
0	0	0	0	0	0	0	0	0	0	0	0	0	0	0	0	0	0	0	0	0	0	0	0	0	0	0	0	0	0	0	0	0	0	0	0	0	0	0	0	0	0	0	0	0	0	0	0	0	0
0	0	0	0	0	0	0	0	0	0	0	0	0	0	0	0	0	0	0	0	0	0	0	0	0	0	0	0	0	0	0	0	0	0	0	0	0	0	0	0	0	0	0	0	0	0	0	0	0	0
0	0	0	0	0	0	0	0	0	0	0	0	0	0	0	0	0	0	0	0	0	0	0	0	0	0	0	0	0	0	0	0	0	0	0	0	0	0	0	0	0	0	0	0	0	0	0	0	0	0
0	0	0	0	0	0	0	0	0	0	0	0	0	0	0	0	0	0	0	0	0	0	0	0	0	0	0	0	0	0	0	0	0	0	0	0	0	0	0	0	0	0	0	0	0	0	0	0	0	0
0	0	0	0	0	0	0	0	0	0	0	0	0	0	0	0	0	0	0	0	0	0	0	0	0	0	0	0	0	0	0	0	0	0	0	0	0	0	0	0	0	0	0	0	0	0	0	0	0	0
0	0	0	0	0	0	0	0	0	0	0	0	0	0	0	0	0	0	0	0	0	0	0	0	0	0	0	0	0	0	0	0	0	0	0	0	0	0	0	0	0	0	0	0	0	0	0	0	0	0
0	0	0	0	0	0	0	0	0	0	0	0	0	0	0	0	0	0	0	0	0	0	0	0	0	0	0	0	0	0	0	0	0	0	0	0	0	0	0	0	0	0	0	0	0	0	0	0	0	0
0	0	0	0	0	0	0	0	0	0	0	0	0	0	0	0	0	0	0	0	0	0	0	0	0	0	0	0	0	0	0	0	0	0	0	0	0	0	0	0	0	0	0	0	0	0	0	0	0	0
0	0	0	0	0	0	0	0	0	0	0	0	0	0	0	0	0	0	0	0	0	0	0	0	0	0	0	0	0	0	0	0	0	0	0	0	0	0	0	0	0	0	0	0	0	0	0	0	0	0
0	0	0	0	0	0	0	0	0	0	0	0	0	0	0	0	0	0	0	0	0	0	0	0	0	0	0	0	0	0	0	0	0	0	0	0	0	0	0	0	0	0	0	0	0	0	0	0	0	0
0	0	0	0	0	0	0	0	0	0	0	0	0	0	0	0	0	0	0	0	0	0	0	0	0	0	0	0	0	0	0	0	0	0	0	0	0	0	0	0	0	0	0	0	0	0	0	0	0	0
0	0	0	0	0	0	0	0	0	0	0	0	0	0	0	0	0	0	0	0	0	0	0	0	0	0	0	0	0	0	0	0	0	0	0	0	0	0	0	0	0	0	0	0	0	0	0	0	0	0
0	0	0	0	0	0	0	0	0	0	0	0	0	0	0	0	0	0	0	0	0	0	0	0	0	0	0	0	0	0	0	0	0	0	0	0	0	0	0	0	0	0	0	0	0	0	0	0	0	0
0	0	0	0	0	0	0	0	0	0	0	0	0	0	0	0	0	0	0	0	0	0	0	0	0	0	0	0	0	0	0	0	0	0	0	0	0	0	0	0	0	0	0	0	0	0	0	0	0	0
0	0	0	0	0	0	0	0	0	0	0	0	0	0	0	0	0	0	0	0	0	0	0	0	0	0	0	0	0	0	0	0	0	0	0	0	0	0	0	0	0	0	0	0	0	0	0	0	0	0
0	0	0	0	0	0	0	0	0	0	0	0	0	0	0	0	0	0	0	0	0	0	0	0	0	0	0	0	0	0	0	0	0	0	0	0	0	0	0	0	0	0	0	0	0	0	0	0	0	0
0	0	0	0	0	0	0	0	0	0	0	0	0	0	0	0	0	0	0	0	0	0	0	0	0	0	0	0	0	0	0	0	0	0	0	0	0	0	0	0	0	0	0	0	0	0	0	0	0	0
0	0	0	0	0	0	0	0	0	0	0	0	0	0	0	0	0	0	0	0	0	0	0	0	0	0	0	0	0	0	0	0	0	0	0	0	0	0	0	0	0	0	0	0	0	0	0	0	0	0
0	0	0	0	0	0	0	0	0	0	0	0	0	0	0	0	0	0	0	0	0	0	0	0	0	0	0	0	0	0	0	0	0	0	0	0	0	0	0	0	0	0	0	0	0	0	0	0	0	0
0	0	0	0	0	0	0	0	0	0	0	0	0	0	0	0	0	0	0	0	0	0	0	0	0	0	0	0	0	0	0	0	0	0	0	0	0	0	0	0	0	0	0	0	0	0	0	0	0	0
0	0	0	0	0	0	0	0	0	0	0	0	0	0	0	0	0	0	0	0	0	0	0	0	0	0	0	0	0	0	0	0	0	0	0	0	0	0	0	0	0	0	0	0	0	0	0	0	0	0
0	0	0	0	0	0	0	0	0	0	0	0	0	0	0	0	0	0	0	0	0	0	0	0	0	0	0	0	0	0	0	0	0	0	0	0	0	0	0	0	0	0	0	0	0	0	0	0	0	0
0	0	0	0	0	0	0	0	0	0	0	0	0	0	0	0	0	0	0	0	0	0	0	0	0	0	0	0	0	0	0	0	0	0	0	0	0	0	0	0	0	0	0	0	0	0	0	0	0	0
0	0	0	0	0	0	0	0	0	0	0	0	0	0	0	0	0	0	0	0	0	0	0	0	0	0	0	0	0	0	0	0	0	0	0	0	0	0	0	0	0	0	0	0	0	0	0	0	0	0
0	0	0	0	0	0	0	0	0	0	0	0	0	0	0	0	0	0	0	0	0	0	0	0	0	0	0	0	0	0	0	0	0	0	0	0	0	0	0	0	0	0	0	0	0	0	0	0	0	0
0	0	0	0	0	0	0	0	0	0	0	0	0	0	0	0	0	0	0	0	0	0	0	0	0	0	0	0	0	0	0	0	0	0	0	0	0	0	0	0	0	0	0	0	0	0	0	0	0	0
0	0	0	0	0	0	0	0	0	0	0	0	0	0	0	0	0	0	0	0	0	0	0	0	0	0	0	0	0	0	0	0	0	0	0	0	0	0	0	0	0	0	0	0	0	0	0	0	0	0
0	0	0	0	0	0	0	0	0	0	0	0	0	0	0	0	0	0	0	0	0	0	0	0	0	0	0	0	0	0	0	0	0	0	0	0	0	0	0	0	0	0	0	0	0	0	0	0	0	0
0	0	0	0	0	0	0	0	0	0	0	0	0	0	0	0	0	0	0	0	0	0	0	0	0	0	0	0	0	0	0	0	0	0	0	0	0	0	0	0	0	0	0	0	0	0	0	0	0	0
0	0	0	0	0	0	0	0	0	0	0	0	0	0	0	0	0	0	0	0	0	0	0	0	0	0	0	0	0	0	0	0	0	0	0	0	0	0	0	0	0	0	0	0	0	0	0	0	0	0
0	0	0	0	0	0	0	0	0	0	0	0	0	0	0	0	0	0	0	0	0	0	0	0	0	0	0	0	0	0	0	0	0	0	0	0	0	0	0	0	0	0	0	0	0	0	0	0	0	0
0	0	0	0	0	0	0	0	0	0	0	0	0	0	0	0	0	0	0	0	0	0	0	0	0	0	0	0	0	0	0	0	0	0	0	0	0	0	0	0	0	0	0	0	0	0	0	0	0	0
0	0	0	0	0	0	0	0	0	0	0	0	0	0	0	0	0	0	0	0	0	0	0	0	0	0	0	0	0	0	0	0	0	0	0	0	0	0	0	0	0	0	0	0	0	0	0	0	0	0
0	0	0	0	0	0	0	0	0	0	0	0	0	0	0	0	0	0	0	0	0	0	0	0	0	0	0	0	0	0	0	0	0	0	0	0	0	0	0	0	0	0	0	0	0	0	0	0	0	0
0	0	0	0	0	0	0	0	0	0	0	0	0	0	0	0	0	0	0	0	0	0	0	0	0	0	0	0	0	0	0	0	0	0	0	0	0	0	0	0	0	0	0	0	0	0	0	0	0	0
0	0	0	0	0	0	0	0	0	0	0	0	0	0	0	0	0	0	0	0	0	0	0	0	0	0	0	0	0	0	0	0	0	0	0	0	0	0	0	0	0	0	0	0	0	0	0	0	0	0
0	0	0	0	0	0	0	0	0	0	0	0	0	0	0	0	0	0	0	0	0	0	0	0	0	0	0	0	0	0	0	0	0	0	0	0	0	0	0	0	0	0	0	0	0	0	0	0	0	0
0	0	0	0	0	0	0	0	0	0	0	0	0	0	0	0	0	0	0	0	0	0	0	0	0	0	0	0	0	0	0	0	0	0	0	0	0	0	0	0	0	0	0	0	0	0	0	0	0	0
0	0	0	0	0	0	0	0	0	0	0	0	0	0	0	0	0	0	0	0	0	0	0	0	0	0	0	0	0	0	0	0	0	0	0	0	0	0	0	0	0	0	0	0	0	0	0	0	0	0
0	0	0	0	0	0	0	0	0	0	0	0	0	0	0	0	0	0	0	0	0	0	0	0	0	0	0	0	0	0	0	0	0	0	0	0	0	0	0	0	0	0	0	0	0	0	0	0	0	0
0	0	0	0	0	0	0	0	0	0	0	0	0	0	0	0	0	0	0	0	0	0	0	0	0	0	0	0	0	0	0	0	0	0	0	0	0	0	0	0	0	0	0	0	0	0	0	0	0	0
0	0	0	0	0	0	0	0	0	0	0	0	0	0	0	0	0	0	0	0	0	0	0	0	0	0	0	0	0	0	0	0	0	0	0	0	0	0	0	0	0	0	0	0	0	0	0	0	0	0
0	0	0	0	0	0	0	0	0	0	0	0	0	0	0	0	0	0	0	0	0	0	0	0	0	0	0	0	0	0	0	0	0	0	0	0	0	0	0	0	0	0	0	0	0	0	0	0	0	0
0	0	0	0	0	0	0	0	0	0	0	0	0	0	0	0	0	0	0	0	0	0	0	0	0	0	0	0	0	0	0	0	0	0	0	0	0	0	0	0	0	0	0	0	0	0	0	0	0	0
0	0	0	0	0	0	0	0	0	0	0	0	0	0	0	0	0	0	0	0	0	0	0	0	0	0	0	0	0	0	0	0	0	0	0	0	0	0	0	0	0	0	0	0	0	0	0	0	0	0
0	0	0	0	0	0	0	0	0	0	0	0	0	0	0	0	0	0	0	0	0	0	0	0	0	0	0	0	0	0	0	0	0	0	0	0	0	0	0	0	0	0	0	0	0	0	0	0	0	0
0	0	0	0	0	0	0	0	0	0	0	0	0	0	0	0	0	0	0	0	0	0	0	0	0	0	0	0	0	0	0	0	0	0	0	0	0	0	0	0	0	0	0	0	0	0	0	0	0	0
0	0	0	0	0	0	0	0	0	0	0	0	0	0	0	0	0	0	0	0	0	0	0	0	0	0	0	0	0	0	0	0	0	0	0	0	0	0	0	0	0	0	0	0	0	0	0	0	0	0
0	0	0	0	0	0	0	0	0	0	0	0	0	0	0	0	0	0	0	0	0	0	0	0	0	0	0	0	0	0	0	0	0	0	0	0	0	0	0	0	0	0	0	0	0	0	0	0	0	0
0	0	0	0	0	0	0	0	0	0	0	0	0	0	0	0	0	0	0	0	0	0	0	0	0	0	0	0	0	0	0	0	0	0	0	0	0	0	0	0	0	0	0	0	0	0	0	0	0	0
0	0	0	0	0	0	0	0	0	0	0	0	0	0	0	0	0	0	0	0	0	0	0	0	0	0	0	0	0	0	0	0	0	0	0	0	0	0	0	0	0	0	0	0	0	0	0	0	0	0
0	0	0	0	0	0	0	0	0	0	0	0	0	0	0	0	0	0	0	0	0	0	0	0	0	0	0	0	0	0	0	0	0	0	0	0	0	0	0	0	0	0	0	0	0	0	0	0	0	0
0	0	0	0	0	0	0	0	0	0	0	0	0	0	0	0	0	0	0	0	0	0	0	0	0	0	0	0	0	0	0	0	0	0	0	0	0	0	0	0	0	0	0	0	0	0	0	0	0	0
0	0	0	0	0	0	0	0	0	0	0	0	0	0	0	0	0	0	0	0	0	0	0	0	0	0	0	0	0	0	0	0	0	0	0	0	0	0	0	0	0	0	0	0	0	0	0	0	0	0
0	0	0	0	0	0	0	0	0	0	0	0	0	0	0	0	0	0	0	0	0	0	0	0	0	0	0	0	0	0	0	0	0	0	0	0	0	0	0	0	0	0	0	0	0	0	0	0	0	0
0	0	0	0	0	0	0	0	0	0	0	0	0	0	0	0	0	0	0	0	0	0	0	0	0	0	0	0	0	0	0	0	0	0	0	0	0	0	0	0	0	0	0	0	0	0	0	0	0	0
0	0	0	0	0	0	0	0	0	0	0	0	0	0	0	0	0	0	0	0	0	0	0	0	0	0	0	0	0	0	0	0	0	0	0	0	0	0	0	0	0	0	0	0	0	0	0	0	0	0
0	0	0	0	0	0	0	0	0	0	0	0	0	0	0	0	0	0	0	0	0	0	0	0	0	0	0	0	0	0	0	0	0	0	0	0	0	0	0	0	0	0	0	0	0	0	0	0	0	0
0	0	0	0	0	0	0	0	0	0	0	0	0	0	0	0	0	0	0	0	0	0	0	0	0	0	0	0	0	0	0	0	0	0	0	0	0	0	0	0	0	0	0	0	0	0	0	0	0	0
0	0	0	0	0	0	0	0	0	0	0	0	0	0	0	0	0	0	0	0	0	0	0	0	0	0	0	0	0	0	0	0	0	0	0	0	0	0	0	0	0	0	0	0	0	0	0	0	0	0
0	0	0	0	0	0	0	0	0	0	0	0	0	0	0	0	0	0	0	0	0	0	0	0	0	0	0	0	0	0	0	0	0	0	0	0	0	0	0	0	0	0	0	0	0	0	0	0	0	0
0	0	0	0	0	0	0	0	0	0	0	0	0	0	0	0	0	0	0	0	0	0	0	0	0	0	0	0	0	0	0	0	0	0	0	0	0	0	0	0	0	0	0	0	0	0	0	0	0	0
0	0	0	0	0	0	0	0	0	0	0	0	0	0	0	0	0	0	0	0	0	0	0	0	0	0	0	0	0	0	0	0	0	0	0	0	0	0	0	0	0	0	0	0	0	0	0	0	0	0
0	0	0	0	0	0	0	0	0	0	0	0	0	0	0	0	0	0	0	0	0	0	0	0	0	0	0	0	0	0	0	0	0	0	0	0	0	0	0	0	0	0	0	0	0	0	0	0	0	0
0	0	0	0	0	0	0	0	0	0	0	0	0	0	0	0	0	0	0	0	0	0	0	0	0	0	0	0	0	0	0	0	0	0	0	0	0	0	0	0	0	0	0	0	0	0	0	0	0	0
0	0	0	0	0	0	0	0	0	0	0	0	0	0	0	0	0	0	0	0	0	0	0	0	0	0	0	0	0	0	0	0	0	0	0	0	0	0	0	0	0	0	0	0	0	0	0	0	0	0
0	0	0	0	0	0	0	0	0	0	0	0	0	0	0	0	0	0	0	0	0	0	0	0	0	0	0	0	0	0	0	0	0	0	0	0	0	0	0	0	0	0	0	0	0	0	0	0	0	0
0	0	0	0	0	0	0	0	0	0	0	0	0	0	0	0	0	0	0	0	0	0	0	0	0	0	0	0	0	0	0	0	0	0	0	0	0	0	0	0	0	0	0	0	0	0	0	0	0	0
0	0	0	0	0	0	0	0	0	0	0	0	0	0	0	0	0	0	0	0	0	0	0	0	0	0	0	0	0	0	0	0	0	0	0	0	0	0	0	0	0	0	0	0	0	0	0	0	0	0
0	0	0	0	0	0	0	0	0	0	0	0	0	0	0	0	0	0	0	0	0	0	0	0	0	0	0	0	0	0	0	0	0	0	0	0	0	0	0	0	0	0	0	0	0	0	0	0	0	0
0	0	0	0	0	0	0	0	0	0	0	0	0	0	0	0	0	0	0	0	0	0	0	0	0	0	0	0	0	0	0	0	0	0	0	0	0	0	0	0	0	0	0	0	0	0	0	0	0	0
0	0	0	0	0	0	0	0	0	0	0	0	0	0	0	0	0	0	0	0	0	0	0	0	0	0	0	0	0	0	0	0	0	0	0	0	0	0	0	0	0	0	0	0	0	0	0	0	0	0
0	0	0	0	0	0	0	0	0	0	0	0	0	0	0	0	0	0	0	0	0	0	0	0	0	0	0	0	0	0	0	0	0	0	0	0	0	0	0	0	0	0	0	0	0	0	0	0	0	0
0	0	0	0	0	0	0	0	0	0	0	0	0	0	0	0	0	0	0	0	0	0	0	0	0	0	0	0	0	0	0	0	0	0	0	0	0	0	0	0	0	0	0	0	0	0	0	0	0	0
0	0	0	0	0	0	0	0	0	0	0	0	0	0	0	0	0	0	0	0	0	0	0	0	0	0	0	0	0	0	0	0	0	0	0	0	0	0	0	0	0	0	0	0	0	0	0	0	0	0
0	0	0	0	0	0	0	0	0	0	0	0	0	0	0	0	0	0	0	0	0	0	0	0	0	0	0	0	0	0	0	0	0	0	0	0	0	0	0	0	0	0	0	0	0	0	0	0	0	0
0	0	0	0	0	0	0	0	0	0	0	0	0	0	0	0	0	0	0	0	0	0	0	0	0	0	0	0	0	0	0	0	0	0	0	0	0	0	0	0	0	0	0	0	0	0	0	0	0	0
0	0	0	0	0	0	0	0	0	0	0	0	0	0	0	0	0	0	0	0	0	0	0	0	0	0	0	0	0	0	0	0	0	0	0	0	0	0	0	0	0	0	0	0	0	0	0	0	0	0
0	0	0	0	0	0	0	0	0	0	0	0	0	0	0	0	0	0	0	0	0	0	0	0	0	0	0	0	0	0	0	0	0	0	0	0	0	0	0	0	0	0	0	0	0	0	0	0	0	0
0	0	0	0	0	0	0	0	0	0	0	0	0	0	0	0	0	0	0	0	0	0	0	0	0	0	0	0	0	0	0	0	0	0	0	0	0	0	0	0	0	0	0	0	0	0	0	0	0	0
0	0	0	0	0	0	0	0	0	0	0	0	0	0	0	0	0	0	0	0	0	0	0	0	0	0	0	0	0	0	0	0	0	0	0	0	0	0	0	0	0	0	0	0	0	0	0	0	0	0
0	0	0	0	0	0	0	0	0	0	0	0	0	0	0	0	0	0	0	0	0	0	0	0	0	0	0	0	0	0	0	0	0	0	0	0	0	0	0	0	0	0	0	0	0	0	0	0	0	0
0	0	0	0	0	0	0	0	0	0	0	0	0	0	0	0	0	0	0	0	0	0	0	0	0	0	0	0	0	0	0	0	0	0	0	0	0	0	0	0	0	0	0	0	0	0	0	0	0	0
0	0	0	0	0	0	0	0	0	0	0	0	0	0	0	0	0	0	0	0	0	0	0	0	0	0	0	0	0	0	0	0	0	0	0	0	0	0	0	0	0	0	0	0	0	0	0	0	0	0
0	0	0	0	0	0	0	0	0	0	0	0	0	0	0	0	0	0	0	0	0	0	0	0	0	0	0	0	0	0	0	0	0	0	0	0	0	0	0	0	0	0	0	0	0	0	0	0	0	0
0	0	0	0	0	0	0	0	0	0	0	0	0	0	0	0	0	0	0	0	0	0	0	0	0	0	0	0	0	0	0	0	0	0	0	0	0	0	0	0	0	0	0	0	0	0	0	0	0	0
0	0	0	0	0	0	0	0	0	0	0	0	0	0	0	0	0	0	0	0	0	0	0	0	0	0	0	0	0	0	0	0	0	0	0	0	0	0	0	0	0	0	0	0	0	0	0	0	0	0
0	0	0	0	0	0	0	0	0	0	0	0	0	0	0	0	0	0	0	0	0	0	0	0	0	0	0	0	0	0	0	0	0	0	0	0	0	0	0	0	0	0	0	0	0	0	0	0	0	0
0	0	0	0	0	0	0	0	0	0	0	0	0	0	0	0	0	0	0	0	0	0	0	0	0	0	0	0	0	0	0	0	0	0	0	0	0	0	0	0	0	0	0	0	0	0	0	0	0	0
0	0	0	0	0	0	0	0	0	0	0	0	0	0	0	0	0	0	0	0	0	0	0	0	0	0	0	0	0	0	0	0	0	0	0	0	0	0	0	0	0	0	0	0	0	0	0	0	0	0
0	0	0	0	0	0	0	0	0	0	0	0	0	0	0	0	0	0	0	0	0	0	0	0	0	0	0	0	0	0	0	0	0	0	0	0	0	0	0	0	0	0	0	0	0	0	0	0	0	0
0	0	0	0	0	0	0	0	0	0	0	0	0	0	0	0	0	0	0	0	0	0	0	0	0	0	0	0	0	0	0	0	0	0	0	0	0	0	0	0	0	0	0	0	0	0	0	0	0	0
0	0	0	0	0	0	0	0	0	0	0	0	0	0	0	0	0	0	0	0	0	0	0	0	0	0	0	0	0	0	0	0	0	0	0	0	0	0	0	0	0	0	0	0	0	0	0	0	0	0
0	0	0	0	0	0	0	0	0	0	0	0	0	0	0	0	0	0	0	0	0	0	0	0	0	0	0	0	0	0	0	0	0	0	0	0	0	0	0	0	0	0	0	0	0	0	0	0	0	0
0	0	0	0	0	0	0	0	0	0	0	0	0	0	0	0	0	0	0	0	0	0	0	0	0	0	0	0	0	0	0	0	0	0	0	0	0	0	0	0	0	0	0	0	0	0	0	0	0	0
0	0	0	0	0	0	0	0	0	0	0	0	0	0	0	0	0	0	0	0	0	0	0	0	0	0	0	0	0	0	0	0	0	0	0	0	0	0	0	0	0	0	0	0	0	0	0	0	0	0
0	0	0	0	0	0	0	0	0	0	0	0	0	0	0	0	0	0	0	0	0	0	0	0	0	0	0	0	0	0	0	0	0	0	0	0	0	0	0	0	0	0	0	0	0	0	0	0	0	0
0	0	0	0	0	0	0	0	0	0	0	0	0	0	0	0	0	0	0	0	0	0	0	0	0	0	0	0	0	0	0	0	0	0	0	0	0	0	0	0	0	0	0	0	0	0	0	0	0	0
0	0	0	0	0	0	0	0	0	0	0	0	0	0	0	0	0	0	0	0	0	0	0	0	0	0	0	0	0	0	0	0	0	0	0	0	0	0	0	0	0	0	0	0	0	0	0	0	0	0
0	0	0	0	0	0	0	0	0	0	0	0	0	0	0	0	0	0	0	0	0	0	0	0	0	0	0	0	0	0	0	0	0	0	0	0	0	0	0	0	0	0	0	0	0	0	0	0	0	0
0	0	0	0	0	0	0	0	0	0	0	0	0	0	0	0	0	0	0	0	0	0	0	0	0	0	0	0	0	0	0	0	0	0	0	0	0	0	0	0	0	0	0	0	0	0	0	0	0	0
0	0	0	0	0	0	0	0	0	0	0	0	0	0	0	0	0	0	0	0	0	0	0	0	0	0	0	0	0	0	0	0	0	0	0	0	0	0	0	0	0	0	0	0	0	0	0	0	0	0
0	0	0	0	0	0	0	0	0	0	0	0	0	0	0	0	0	0	0	0	0	0	0	0	0	0	0	0	0	0	0	0	0	0	0	0	0	0	0	0	0	0	0	0	0	0	0	0	0	0
0	0	0	0	0	0	0	0	0	0	0	0	0	0	0	0	0	0	0	0	0	0	0	0	0	0	0	0	0	0	0	0	0	0	0	0	0	0	0	0	0	0	0	0	0	0	0	0	0	0
0	0	0	0	0	0	0	0	0	0	0	0	0	0	0	0	0	0	0	0	0	0	0	0	0	0	0	0	0	0	0	0	0	0	0	0	0	0	0	0	0	0	0	0	0	0	0	0	0	0
0	0	0	0	0	0	0	0	0	0	0	0	0	0	0	0	0	0	0	0	0	0	0	0	0	0	0	0	0	0	0	0	0	0	0	0	0	0	0	0	0	0	0	0	0	0	0	0	0	0
0	0	0	0	0	0	0	0	0	0	0	0	0	0	0	0	0	0	0	0	0	0	0	0	0	0	0	0	0	0	0	0	0	0	0	0	0	0	0	0	0	0	0	0	0	0	0	0	0	0
0	0	0	0	0	0	0	0	0	0	0	0	0	0	0	0	0	0	0	0	0	0	0	0	0	0	0	0	0	0	0	0	0	0	0	0	0	0	0	0	0	0	0	0	0	0	0	0	0	0
0	0	0	0	0	0	0	0	0	0	0	0	0	0	0	0	0	0	0	0	0	0	0	0	0	0	0	0	0	0	0	0	0	0	0	0	0	0	0	0	0	0	0	0	0	0	0	0	0	0
0	0	0	0	0	0	0	0	0	0	0	0	0	0	0	0	0	0	0	0	0	0	0	0	0	0	0	0	0	0	0	0	0	0	0	0	0	0	0	0	0	0	0	0	0	0	0	0	0	0
0	0	0	0	0	0	0	0	0	0	0	0	0	0	0	0	0	0	0	0	0	0	0	0	0	0	0	0	0	0	0	0	0	0	0	0	0	0	0	0	0	0	0	0	0	0	0	0	0	0
0	0	0	0	0	0	0	0	0	0	0	0	0	0	0	0	0	0	0	0	0	0	0	0	0	0	0	0	0	0	0	0	0	0	0	0	0	0	0	0	0	0	0	0	0	0	0	0	0	0
0	0	0	0	0	0	0	0	0	0	0	0	0	0	0	0	0	0	0	0	0	0	0	0	0	0	0	0	0	0	0	0	0	0	0	0	0	0	0	0	0	0	0	0	0	0	0	0	0	0
0	0	0	0	0	0	0	0	0	0	0	0	0	0	0	0	0	0	0	0	0	0	0	0	0	0	0	0	0	0	0	0	0	0	0	0	0	0	0	0	0	0	0	0	0	0	0	0	0	0
0	0	0	0	0	0	0	0	0	0	0	0	0	0	0	0	0	0	0	0	0	0	0	0	0	0	0	0	0	0	0	0	0	0	0	0	0	0	0	0	0	0	0	0	0	0	0	0	0	0
0	0	0	0	0	0	0	0	0	0	0	0	0	0	0	0	0	0	0	0	0	0	0	0	0	0	0	0	0	0	0	0	0	0	0	0	0	0	0	0	0	0	0	0	0	0	0	0	0	0
0	0	0	0	0	0	0	0	0	0	0	0	0	0	0	0	0	0	0	0	0	0	0	0	0	0	0	0	0	0	0	0	0	0	0	0	0	0	0	0	0	0	0	0	0	0	0	0	0	0
0	0	0	0	0	0	0	0	0	0	0	0	0	0	0	0	0	0	0	0	0	0	0	0	0	0	0	0	0	0	0	0	0	0	0	0	0	0	0	0	0	0	0	0	0	0	0	0	0	0
0	0	0	0	0	0	0	0	0	0	0	0	0	0	0	0	0	0	0	0	0	0	0	0	0	0	0	0	0	0	0	0	0	0	0	0	0	0	0	0	0	0	0	0	0	0	0	0	0	0
0	0	0	0	0	0	0	0	0	0	0	0	0	0	0	0	0	0	0	0	0	0	0	0	0	0	0	0	0	0	0	0	0	0	0	0	0	0	0	0	0	0	0	0	0	0	0	0	0	0
0	0	0	0	0	0	0	0	0	0	0	0	0	0	0	0	0	0	0	0	0	0	0	0	0	0	0	0	0	0	0	0	0	0	0	0	0	0	0	0	0	0	0	0	0	0	0	0	0	0
0	0	0	0	0	0	0	0	0	0	0	0	0	0	0	0	0	0	0	0	0	0	0	0	0	0	0	0	0	0	0	0	0	0	0	0	0	0	0	0	0	0	0	0	0	0	0	0	0	0
0	0	0	0	0	0	0	0	0	0	0	0	0	0	0	0	0	0	0	0	0	0	0	0	0	0	0	0	0	0	0	0	0	0	0	0	0	0	0	0	0	0	0	0	0	0	0	0	0	0
0	0	0	0	0	0	0	0	0	0	0	0	0	0	0	0	0	0	0	0	0	0	0	0	0	0	0	0	0	0	0	0	0	0	0	0	0	0	0	0	0	0	0	0	0	0	0	0	0	0
0	0	0	0	0	0	0	0	0	0	0	0	0	0	0	0	0	0	0	0	0	0	0	0	0	0	0	0	0	0	0	0	0	0	0	0	0	0	0	0	0	0	0	0	0	0	0	0	0	0
0	0	0	0	0	0	0	0	0	0	0	0	0	0	0	0	0	0	0	0	0	0	0	0	0	0	0	0	0	0	0	0	0	0	0	0	0	0	0	0	0	0	0	0	0	0	0	0	0	0
0	0	0	0	0	0	0	0	0	0	0	0	0	0	0	0	0	0	0	0	0	0	0	0	0	0	0	0	0	0	0	0	0	0	0	0	0	0	0	0	0	0	0	0	0	0	0	0	0	0
0	0	0	0	0	0	0	0	0	0	0	0	0	0	0	0	0	0	0	0	0	0	0	0	0	0	0	0	0	0	0	0	0	0	0	0	0	0	0	0	0	0	0	0	0	0	0	0	0	0
0	0	0	0	0	0	0	0	0	0	0	0	0	0	0	0	0	0	0	0	0	0	0	0	0	0	0	0	0	0	0	0	0	0	0	0	0	0	0	0	0	0	0	0	0	0	0	0	0	0
0	0	0	0	0	0	0	0	0	0	0	0	0	0	0	0	0	0	0	0	0	0	0	0	0	0	0	0	0	0	0	0	0	0	0	0	0	0	0	0	0	0	0	0	0	0	0	0	0	0
0	0	0	0	0	0	0	0	0	0	0	0	0	0	0	0	0	0	0	0	0	0	0	0	0	0	0	0	0	0	0	0	0	0	0	0	0	0	0	0	0	0	0	0	0	0	0	0	0	0
0	0	0	0	0	0	0	0	0	0	0	0	0	0	0	0	0	0	0	0	0	0	0	0	0	0	0	0	0	0	0	0	0	0	0	0	0	0	0	0	0	0	0	0	0	0	0	0	0	0
0	0	0	0	0	0	0	0	0	0	0	0	0	0	0	0	0	0	0	0	0	0	0	0	0	0	0	0	0	0	0	0	0	0	0	0	0	0	0	0	0	0	0	0	0	0	0	0	0	0
0	0	0	0	0	0	0	0	0	0	0	0	0	0	0	0	0	0	0	0	0	0	0	0	0	0	0	0	0	0	0	0	0	0	0	0	0	0	0	0	0	0	0	0	0	0	0	0	0	0
0	0	0	0	0	0	0	0	0	0	0	0	0	0	0	0	0	0	0	0	0	0	0	0	0	0	0	0	0	0	0	0	0	0	0	0	0	0	0	0	0	0	0	0	0	0	0	0	0	0
0	0	0	0	0	0	0	0	0	0	0	0	0	0	0	0	0	0	0	0	0	0	0	0	0	0	0	0	0	0	0	0	0	0	0	0	0	0	0	0	0	0	0	0	0	0	0	0	0	0
0	0	0	0	0	0	0	0	0	0	0	0	0	0	0	0	0	0	0	0	0	0	0	0	0	0	0	0	0	0	0	0	0	0	0	0	0	0	0	0	0	0	0	0	0	0	0	0	0	0
0	0	0	0	0	0	0	0	0	0	0	0	0	0	0	0	0	0	0	0	0	0	0	0	0	0	0	0	0	0	0	0	0	0	0	0	0	0	0	0	0	0	0	0	0	0	0	0	0	0
0	0	0	0	0	0	0	0	0	0	0	0	0	0	0	0	0	0	0	0	0	0	0	0	0	0	0	0	0	0	0	0	0	0	0	0	0	0	0	0	0	0	0	0	0	0	0	0	0	0
0	0	0	0	0	0	0	0	0	0	0	0	0	0	0	0	0	0	0	0	0	0	0	0	0	0	0	0	0	0	0	0	0	0	0	0	0	0	0	0	0	0	0	0	0	0	0	0	0	0
0	0	0	0	0	0	0	0	0	0	0	0	0	0	0	0	0	0	0	0	0	0	0	0	0	0	0	0	0	0	0	0	0	0	0	0	0	0	0	0	0	0	0	0	0	0	0	0	0	0
0	0	0	0	0	0	0	0	0	0	0	0	0	0	0	0	0	0	0	0	0	0	0	0	0	0	0	0	0	0	0	0	0	0	0	0	0	0	0	0	0	0	0	0	0	0	0	0	0	0
0	0	0	0	0	0	0	0	0	0	0	0	0	0	0	0	0	0	0	0	0	0	0	0	0	0	0	0	0	0	0	0	0	0	0	0	0	0	0	0	0	0	0	0	0	0	0	0	0	0
0	0	0	0	0	0	0	0	0	0	0	0	0	0	0	0	0	0	0	0	0	0	0	0	0	0	0	0	0	0	0	0	0	0	0	0	0	0	0	0	0	0	0	0	0	0	0	0	0	0
0	0	0	0	0	0	0	0	0	0	0	0	0	0	0	0	0	0	0	0	0	0	0	0	0	0	0	0	0	0	0	0	0	0	0	0	0	0	0	0	0	0	0	0	0	0	0	0	0	0
0	0	0	0	0	0	0	0	0	0	0	0	0	0	0	0	0	0	0	0	0	0	0	0	0	0	0	0	0	0	0	0	0	0	0	0	0	0	0	0	0	0	0	0	0	0	0	0	0	0
0	0	0	0	0	0	0	0	0	0	0	0	0	0	0	0	0	0	0	0	0	0	0	0	0	0	0	0	0	0	0	0	0	0	0	0	0	0	0	0	0	0	0	0	0	0	0	0	0	0
0	0	0	0	0	0	0	0	0	0	0	0	0	0	0	0	0	0	0	0	0	0	0	0	0	0	0	0	0	0	0	0	0	0	0	0	0	0	0	0	0	0	0	0	0	0	0	0	0	0
0	0	0	0	0	0	0	0	0	0	0	0	0	0	0	0	0	0	0	0	0	0	0	0	0	0	0	0	0	0	0	0	0	0	0	0	0	0	0	0	0	0	0	0	0	0	0	0	0	0
0	0	0	0	0	0	0	0	0	0	0	0	0	0	0	0	0	0	0	0	0	0	0	0	0	0	0	0	0	0	0	0	0	0	0	0	0	0	0	0	0	0	0	0	0	0	0	0	0	0
0	0	0	0	0	0	0	0	0	0	0	0	0	0	0	0	0	0	0	0	0	0	0	0	0	0	0	0	0	0	0	0	0	0	0	0	0	0	0	0	0	0	0	0	0	0	0	0	0	0
0	0	0	0	0	0	0	0	0	0	0	0	0	0	0	0	0	0	0	0	0	0	0	0	0	0	0	0	0	0	0	0	0	0	0	0	0	0	0	0	0	0	0	0	0	0	0	0	0	0
0	0	0	0	0	0	0	0	0	0	0	0	0	0	0	0	0	0	0	0	0	0	0	0	0	0	0	0	0	0	0	0	0	0	0	0	0	0	0	0	0	0	0	0	0	0	0	0	0	0
0	0	0	0	0	0	0	0	0	0	0	0	0	0	0	0	0	0	0	0	0	0	0	0	0	0	0	0	0	0	0	0	0	0	0	0	0	0	0	0	0	0	0	0	0	0	0	0	0	0
0	0	0	0	0	0	0	0	0	0	0	0	0	0	0	0	0	0	0	0	0	0	0	0	0	0	0	0	0	0	0	0	0	0	0	0	0	0	0	0	0	0	0	0	0	0	0	0	0	0
0	0	0	0	0	0	0	0	0	0	0	0	0	0	0	0	0	0	0	0	0	0	0	0	0	0	0	0	0	0	0	0	0	0	0	0	0	0	0	0	0	0	0	0	0	0	0	0	0	0
0	0	0	0	0	0	0	0	0	0	0	0	0	0	0	0	0	0	0	0	0	0	0	0	0	0	0	0	0	0	0	0	0	0	0	0	0	0	0	0	0	0	0	0	0	0	0	0	0	0
0	0	0	0	0	0	0	0	0	0	0	0	0	0	0	0	0	0	0	0	0	0	0	0	0	0	0	0	0	0	0	0	0	0	0	0	0	0	0	0	0	0	0	0	0	0	0	0	0	0
0	0	0	0	0	0	0	0	0	0	0	0	0	0	0	0	0	0	0	0	0	0	0	0	0	0	0	0	0	0	0	0	0	0	0	0	0	0	0	0	0	0	0	0	0	0	0	0	0	0
0	0	0	0	0	0	0	0	0	0	0	0	0	0	0	0	0	0	0	0	0	0	0	0	0	0	0	0	0	0	0	0	0	0	0	0	0	0	0	0	0	0	0	0	0	0	0	0	0	0
0	0	0	0	0	0	0	0	0	0	0	0	0	0	0	0	0	0	0	0	0	0	0	0	0	0	0	0	0	0	0	0	0	0	0	0	0	0	0	0	0	0	0	0	0	0	0	0	0	0
0	0	0	0	0	0	0	0	0	0	0	0	0	0	0	0	0	0	0	0	0	0	0	0	0	0	0	0	0	0	0	0	0	0	0	0	0	0	0	0	0	0	0	0	0	0	0	0	0	0
0	0	0	0	0	0	0	0	0	0	0	0	0	0	0	0	0	0	0	0	0	0	0	0	0	0	0	0	0	0	0	0	0	0	0	0	0	0	0	0	0	0	0	0	0	0	0	0	0	0
0	0	0	0	0	0	0	0	0	0	0	0	0	0	0	0	0	0	0	0	0	0	0	0	0	0	0	0	0	0	0	0	0	0	0	0	0	0	0	0	0	0	0	0	0	0	0	0	0	0
0	0	0	0	0	0	0	0	0	0	0	0	0	0	0	0	0	0	0	0	0	0	0	0	0	0	0	0	0	0	0	0	0	0	0	0	0	0	0	0	0	0	0	0	0	0	0	0	0	0
0	0	0	0	0	0	0	0	0	0	0	0	0	0	0	0	0	0	0	0	0	0	0	0	0	0	0	0	0	0	0	0	0	0	0	0	0	0	0	0	0	0	0	0	0	0	0	0	0	0
0	0	0	0	0	0	0	0	0	0	0	0	0	0	0	0	0	0	0	0	0	0	0	0	0	0	0	0	0	0	0	0	0	0	0	0	0	0	0	0	0	0	0	0	0	0	0	0	0	0
0	0	0	0	0	0	0	0	0	0	0	0	0	0	0	0	0	0	0	0	0	0	0	0	0	0	0	0	0	0	0	0	0	0	0	0	0	0	0	0	0	0	0	0	0	0	0	0	0	0
0	0	0	0	0	0	0	0	0	0	0	0	0	0	0	0	0	0	0	0	0	0	0	0	0	0	0	0	0	0	0	0	0	0	0	0	0	0	0	0	0	0	0	0	0	0	0	0	0	0
0	0	0	0	0	0	0	0	0	0	0	0	0	0	0	0	0	0	0	0	0	0	0	0	0	0	0	0	0	0	0	0	0	0	0	0	0	0	0	0	0	0	0	0	0	0	0	0	0	0
0	0	0	0	0	0	0	0	0	0	0	0	0	0	0	0	0	0	0	0	0	0	0	0	0	0	0	0	0	0	0	0	0	0	0	0	0	0	0	0	0	0	0	0	0	0	0	0	0	0
0	0	0	0	0	0	0	0	0	0	0	0	0	0	0	0	0	0	0	0	0	0	0	0	0	0	0	0	0	0	0	0	0	0	0	0	0	0	0	0	0	0	0	0	0	0	0	0	0	0
0	0	0	0	0	0	0	0	0	0	0	0	0	0	0	0	0	0	0	0	0	0	0	0	0	0	0	0	0	0	0	0	0	0	0	0	0	0	0	0	0	0	0	0	0	0	0	0	0	0
0	0	0	0	0	0	0	0	0	0	0	0	0	0	0	0	0	0	0	0	0	0	0	0	0	0	0	0	0	0	0	0	0	0	0	0	0	0	0	0	0	0	0	0	0	0	0	0	0	0
0	0	0	0	0	0	0	0	0	0	0	0	0	0	0	0	0	0	0	0	0	0	0	0	0	0	0	0	0	0	0	0	0	0	0	0	0	0	0	0	0	0	0	0	0	0	0	0	0	0
0	0	0	0	0	0	0	0	0	0	0	0	0	0	0	0	0	0	0	0	0	0	0	0	0	0	0	0	0	0	0	0	0	0	0	0	0	0	0	0	0	0	0	0	0	0	0	0	0	0
0	0	0	0	0	0	0	0	0	0	0	0	0	0	0	0	0	0	0	0	0	0	0	0	0	0	0	0	0	0	0	0	0	0	0	0	0	0	0	0	0	0	0	0	0	0	0	0	0	0
0	0	0	0	0	0	0	0	0	0	0	0	0	0	0	0	0	0	0	0	0	0	0	0	0	0	0	0	0	0	0	0	0	0	0	0	0	0	0	0	0	0	0	0	0	0	0	0	0	0
0	0	0	0	0	0	0	0	0	0	0	0	0	0	0	0	0	0	0	0	0	0	0	0	0	0	0	0	0	0	0	0	0	0	0	0	0	0	0	0	0	0	0	0	0	0	0	0	0	0
0	0	0	0	0	0	0	0	0	0	0	0	0	0	0	0	0	0	0	0	0	0	0	0	0	0	0	0	0	0	0	0	0	0	0	0	0	0	0	0	0	0	0	0	0	0	0	0	0	0
0	0	0	0	0	0	0	0	0	0	0	0	0	0	0	0	0	0	0	0	0	0	0	0	0	0	0	0	0	0	0	0	0	0	0	0	0	0	0	0	0	0	0	0	0	0	0	0	0	0
0	0	0	0	0	0	0	0	0	0	0	0	0	0	0	0	0	0	0	0	0	0	0	0	0	0	0	0	0	0	0	0	0	0	0	0	0	0	0	0	0	0	0	0	0	0	0	0	0	0
0	0	0	0	0	0	0	0	0	0	0	0	0	0	0	0	0	0	0	0	0	0	0	0	0	0	0	0	0	0	0	0	0	0	0	0	0	0	0	0	0	0	0	0	0	0	0	0	0	0
0	0	0	0	0	0	0	0	0	0	0	0	0	0	0	0	0	0	0	0	0	0	0	0	0	0	0	0	0	0	0	0	0	0	0	0	0	0	0	0	0	0	0	0	0	0	0	0	0	0
0	0	0	0	0	0	0	0	0	0	0	0	0	0	0	0	0	0	0	0	0	0	0	0	0	0	0	0	0	0	0	0	0	0	0	0	0	0	0	0	0	0	0	0	0	0	0	0	0	0
0	0	0	0	0	0	0	0	0	0	0	0	0	0	0	0	0	0	0	0	0	0	0	0	0	0	0	0	0	0	0	0	0	0	0	0	0	0	0	0	0	0	0	0	0	0	0	0	0	0
0	0	0	0	0	0	0	0	0	0	0	0	0	0	0	0	0	0	0	0	0	0	0	0	0	0	0	0	0	0	0	0	0	0	0	0	0	0	0	0	0	0	0	0	0	0	0	0	0	0
0	0	0	0	0	0	0	0	0	0	0	0	0	0	0	0	0	0	0	0	0	0	0	0	0	0	0	0	0	0	0	0	0	0	0	0	0	0	0	0	0	0	0	0	0	0	0	0	0	0
0	0	0	0	0	0	0	0	0	0	0	0	0	0	0	0	0	0	0	0	0	0	0	0	0	0	0	0	0	0	0	0	0	0	0	0	0	0	0	0	0	0	0	0	0	0	0	0	0	0
0	0	0	0	0	0	0	0	0	0	0	0	0	0	0	0	0	0	0	0	0	0	0	0	0	0	0	0	0	0	0	0	0	0	0	0	0	0	0	0	0	0	0	0	0	0	0	0	0	0
0	0	0	0	0	0	0	0	0	0	0	0	0	0	0	0	0	0	0	0	0	0	0	0	0	0	0	0	0	0	0	0	0	0	0	0	0	0	0	0	0	0	0	0	0	0	0	0	0	0
0	0	0	0	0	0	0	0	0	0	0	0	0	0	0	0	0	0	0	0	0	0	0	0	0	0	0	0	0	0	0	0	0	0	0	0	0	0	0	0	0	0	0	0	0	0	0	0	0	0
0	0	0	0	0	0	0	0	0	0	0	0	0	0	0	0	0	0	0	0	0	0	0	0	0	0	0	0	0	0	0	0	0	0	0	0	0	0	0	0	0	0	0	0	0	0	0	0	0	0
0	0	0	0	0	0	0	0	0	0	0	0	0	0	0	0	0	0	0	0	0	0	0	0	0	0	0	0	0	0	0	0	0	0	0	0	0	0	0	0	0	0	0	0	0	0	0	0	0	0
0	0	0	0	0	0	0	0	0	0	0	0	0	0	0	0	0	0	0	0	0	0	0	0	0	0	0	0	0	0	0	0	0	0	0	0	0	0	0	0	0	0	0	0	0	0	0	0	0	0
0	0	0	0	0	0	0	0	0	0	0	0	0	0	0	0	0	0	0	0	0	0	0	0	0	0	0	0	0	0	0	0	0	0	0	0	0	0	0	0	0	0	0	0	0	0	0	0	0	0
0	0	0	0	0	0	0	0	0	0	0	0	0	0	0	0	0	0	0	0	0	0	0	0	0	0	0	0	0	0	0	0	0	0	0	0	0	0	0	0	0	0	0	0	0	0	0	0	0	0
0	0	0	0	0	0	0	0	0	0	0	0	0	0	0	0	0	0	0	0	0	0	0	0	0	0	0	0	0	0	0	0	0	0	0	0	0	0	0	0	0	0	0	0	0	0	0	0	0	0
0	0	0	0	0	0	0	0	0	0	0	0	0	0	0	0	0	0	0	0	0	0	0	0	0	0	0	0	0	0	0	0	0	0	0	0	0	0	0	0	0	0	0	0	0	0	0	0	0	0
0	0	0	0	0	0	0	0	0	0	0	0	0	0	0	0	0	0	0	0	0	0	0	0	0	0	0	0	0	0	0	0	0	0	0	0	0	0	0	0	0	0	0	0	0	0	0	0	0	0
0	0	0	0	0	0	0	0	0	0	0	0	0	0	0	0	0	0	0	0	0	0	0	0	0	0	0	0	0	0	0	0	0	0	0	0	0	0	0	0	0	0	0	0	0	0	0	0	0	0
0	0	0	0	0	0	0	0	0	0	0	0	0	0	0	0	0	0	0	0	0	0	0	0	0	0	0	0	0	0	0	0	0	0	0	0	0	0	0	0	0	0	0	0	0	0	0	0	0	0
0	0	0	0	0	0	0	0	0	0	0	0	0	0	0	0	0	0	0	0	0	0	0	0	0	0	0	0	0	0	0	0	0	0	0	0	0	0	0	0	0	0	0	0	0	0	0	0	0	0
0	0	0	0	0	0	0	0	0	0	0	0	0	0	0	0	0	0	0	0	0	0	0	0	0	0	0	0	0	0	0	0	0	0	0	0	0	0	0	0	0	0	0	0	0	0	0	0	0	0
0	0	0	0	0	0	0	0	0	0	0	0	0	0	0	0	0	0	0	0	0	0	0	0	0	0	0	0	0	0	0	0	0	0	0	0	0	0	0	0	0	0	0	0	0	0	0	0	0	0
0	0	0	0	0	0	0	0	0	0	0	0	0	0	0	0	0	0	0	0	0	0	0	0	0	0	0	0	0	0	0	0	0	0	0	0	0	0	0	0	0	0	0	0	0	0	0	0	0	0
0	0	0	0	0	0	0	0	0	0	0	0	0	0	0	0	0	0	0	0	0	0	0	0	0	0	0	0	0	0	0	0	0	0	0	0	0	0	0	0	0	0	0	0	0	0	0	0	0	0
0	0	0	0	0	0	0	0	0	0	0	0	0	0	0	0	0	0	0	0	0	0	0	0	0	0	0	0	0	0	0	0	0	0	0	0	0	0	0	0	0	0	0	0	0	0	0	0	0	0
0	0	0	0	0	0	0	0	0	0	0	0	0	0	0	0	0	0	0	0	0	0	0	0	0	0	0	0	0	0	0	0	0	0	0	0	0	0	0	0	0	0	0	0	0	0	0	0	0	0
0	0	0	0	0	0	0	0	0	0	0	0	0	0	0	0	0	0	0	0	0	0	0	0	0	0	0	0	0	0	0	0	0	0	0	0	0	0	0	0	0	0	0	0	0	0	0	0	0	0
0	0	0	0	0	0	0	0	0	0	0	0	0	0	0	0	0	0	0	0	0	0	0	0	0	0	0	0	0	0	0	0	0	0	0	0	0	0	0	0	0	0	0	0	0	0	0	0	0	0
0	0	0	0	0	0	0	0	0	0	0	0	0	0	0	0	0	0	0	0	0	0	0	0	0	0	0	0	0	0	0	0	0	0	0	0	0	0	0	0	0	0	0	0	0	0	0	0	0	0
0	0	0	0	0	0	0	0	0	0	0	0	0	0	0	0	0	0	0	0	0	0	0	0	0	0	0	0	0	0	0	0	0	0	0	0	0	0	0	0	0	0	0	0	0	0	0	0	0	0
0	0	0	0	0	0	0	0	0	0	0	0	0	0	0	0	0	0	0	0	0	0	0	0	0	0	0	0	0	0	0	0	0	0	0	0	0	0	0	0	0	0	0	0	0	0	0	0	0	0
0	0	0	0	0	0	0	0	0	0	0	0	0	0	0	0	0	0	0	0	0	0	0	0	0	0	0	0	0	0	0	0	0	0	0	0	0	0	0	0	0	0	0	0	0	0	0	0	0	0
0	0	0	0	0	0	0	0	0	0	0	0	0	0	0	0	0	0	0	0	0	0	0	0	0	0	0	0	0	0	0	0	0	0	0	0	0	0	0	0	0	0	0	0	0	0	0	0	0	0
0	0	0	0	0	0	0	0	0	0	0	0	0	0	0	0	0	0	0	0	0	0	0	0	0	0	0	0	0	0	0	0	0	0	0	0	0	0	0	0	0	0	0	0	0	0	0	0	0	0
0	0	0	0	0	0	0	0	0	0	0	0	0	0	0	0	0	0	0	0	0	0	0	0	0	0	0	0	0	0	0	0	0	0	0	0	0	0	0	0	0	0	0	0	0	0	0	0	0	0
0	0	0	0	0	0	0	0	0	0	0	0	0	0	0	0	0	0	0	0	0	0	0	0	0	0	0	0	0	0	0	0	0	0	0	0	0	0	0	0	0	0	0	0	0	0	0	0	0	0
0	0	0	0	0	0	0	0	0	0	0	0	0	0	0	0	0	0	0	0	0	0	0	0	0	0	0	0	0	0	0	0	0	0	0	0	0	0	0	0	0	0	0	0	0	0	0	0	0	0
0	0	0	0	0	0	0	0	0	0	0	0	0	0	0	0	0	0	0	0	0	0	0	0	0	0	0	0	0	0	0	0	0	0	0	0	0	0	0	0	0	0	0	0	0	0	0	0	0	0
0	0	0	0	0	0	0	0	0	0	0	0	0	0	0	0	0	0	0	0	0	0	0	0	0	0	0	0	0	0	0	0	0	0	0	0	0	0	0	0	0	0	0	0	0	0	0	0	0	0
0	0	0	0	0	0	0	0	0	0	0	0	0	0	0	0	0	0	0	0	0	0	0	0	0	0	0	0	0	0	0	0	0	0	0	0	0	0	0	0	0	0	0	0	0	0	0	0	0	0
0	0	0	0	0	0	0	0	0	0	0	0	0	0	0	0	0	0	0	0	0	0	0	0	0	0	0	0	0	0	0	0	0	0	0	0	0	0	0	0	0	0	0	0	0	0	0	0	0	0
0	0	0	0	0	0	0	0	0	0	0	0	0	0	0	0	0	0	0	0	0	0	0	0	0	0	0	0	0	0	0	0	0	0	0	0	0	0	0	0	0	0	0	0	0	0	0	0	0	0
0	0	0	0	0	0	0	0	0	0	0	0	0	0	0	0	0	0	0	0	0	0	0	0	0	0	0	0	0	0	0	0	0	0	0	0	0	0	0	0	0	0	0	0	0	0	0	0	0	0
0	0	0	0	0	0	0	0	0	0	0	0	0	0	0	0	0	0	0	0	0	0	0	0	0	0	0	0	0	0	0	0	0	0	0	0	0	0	0	0	0	0	0	0	0	0	0	0	0	0
0	0	0	0	0	0	0	0	0	0	0	0	0	0	0	0	0	0	0	0	0	0	0	0	0	0	0	0	0	0	0	0	0	0	0	0	0	0	0	0	0	0	0	0	0	0	0	0	0	0
0	0	0	0	0	0	0	0	0	0	0	0	0	0	0	0	0	0	0	0	0	0	0	0	0	0	0	0	0	0	0	0	0	0	0	0	0	0	0	0	0	0	0	0	0	0	0	0	0	0
0	0	0	0	0	0	0	0	0	0	0	0	0	0	0	0	0	0	0	0	0	0	0	0	0	0	0	0	0	0	0	0	0	0	0	0	0	0	0	0	0	0	0	0	0	0	0	0	0	0
0	0	0	0	0	0	0	0	0	0	0	0	0	0	0	0	0	0	0	0	0	0	0	0	0	0	0	0	0	0	0	0	0	0	0	0	0	0	0	0	0	0	0	0	0	0	0	0	0	0
0	0	0	0	0	0	0	0	0	0	0	0	0	0	0	0	0	0	0	0	0	0	0	0	0	0	0	0	0	0	0	0	0	0	0	0	0	0	0	0	0	0	0	0	0	0	0	0	0	0
0	0	0	0	0	0	0	0	0	0	0	0	0	0	0	0	0	0	0	0	0	0	0	0	0	0	0	0	0	0	0	0	0	0	0	0	0	0	0	0	0	0	0	0	0	0	0	0	0	0
0	0	0	0	0	0	0	0	0	0	0	0	0	0	0	0	0	0	0	0	0	0	0	0	0	0	0	0	0	0	0	0	0	0	0	0	0	0	0	0	0	0	0	0	0	0	0	0	0	0
0	0	0	0	0	0	0	0	0	0	0	0	0	0	0	0	0	0	0	0	0	0	0	0	0	0	0	0	0	0	0	0	0	0	0	0	0	0	0	0	0	0	0	0	0	0	0	0	0	0
0	0	0	0	0	0	0	0	0	0	0	0	0	0	0	0	0	0	0	0	0	0	0	0	0	0	0	0	0	0	0	0	0	0	0	0	0	0	0	0	0	0	0	0	0	0	0	0	0	0
0	0	0	0	0	0	0	0	0	0	0	0	0	0	0	0	0	0	0	0	0	0	0	0	0	0	0	0	0	0	0	0	0	0	0	0	0	0	0	0	0	0	0	0	0	0	0	0	0	0
0	0	0	0	0	0	0	0	0	0	0	0	0	0	0	0	0	0	0	0	0	0	0	0	0	0	0	0	0	0	0	0	0	0	0	0	0	0	0	0	0	0	0	0	0	0	0	0	0	0
0	0	0	0	0	0	0	0	0	0	0	0	0	0	0	0	0	0	0	0	0	0	0	0	0	0	0	0	0	0	0	0	0	0	0	0	0	0	0	0	0	0	0	0	0	0	0	0	0	0
0	0	0	0	0	0	0	0	0	0	0	0	0	0	0	0	0	0	0	0	0	0	0	0	0	0	0	0	0	0	0	0	0	0	0	0	0	0	0	0	0	0	0	0	0	0	0	0	0	0
0	0	0	0	0	0	0	0	0	0	0	0	0	0	0	0	0	0	0	0	0	0	0	0	0	0	0	0	0	0	0	0	0	0	0	0	0	0	0	0	0	0	0	0	0	0	0	0	0	0
0	0	0	0	0	0	0	0	0	0	0	0	0	0	0	0	0	0	0	0	0	0	0	0	0	0	0	0	0	0	0	0	0	0	0	0	0	0	0	0	0	0	0	0	0	0	0	0	0	0
0	0	0	0	0	0	0	0	0	0	0	0	0	0	0	0	0	0	0	0	0	0	0	0	0	0	0	0	0	0	0	0	0	0	0	0	0	0	0	0	0	0	0	0	0	0	0	0	0	0
0	0	0	0	0	0	0	0	0	0	0	0	0	0	0	0	0	0	0	0	0	0	0	0	0	0	0	0	0	0	0	0	0	0	0	0	0	0	0	0	0	0	0	0	0	0	0	0	0	0
0	0	0	0	0	0	0	0	0	0	0	0	0	0	0	0	0	0	0	0	0	0	0	0	0	0	0	0	0	0	0	0	0	0	0	0	0	0	0	0	0	0	0	0	0	0	0	0	0	0
0	0	0	0	0	0	0	0	0	0	0	0	0	0	0	0	0	0	0	0	0	0	0	0	0	0	0	0	0	0	0	0	0	0	0	0	0	0	0	0	0	0	0	0	0	0	0	0	0	0
0	0	0	0	0	0	0	0	0	0	0	0	0	0	0	0	0	0	0	0	0	0	0	0	0	0	0	0	0	0	0	0	0	0	0	0	0	0	0	0	0	0	0	0	0	0	0	0	0	0
0	0	0	0	0	0	0	0	0	0	0	0	0	0	0	0	0	0	0	0	0	0	0	0	0	0	0	0	0	0	0	0	0	0	0	0	0	0	0	0	0	0	0	0	0	0	0	0	0	0
0	0	0	0	0	0	0	0	0	0	0	0	0	0	0	0	0	0	0	0	0	0	0	0	0	0	0	0	0	0	0	0	0	0	0	0	0	0	0	0	0	0	0	0	0	0	0	0	0	0
0	0	0	0	0	0	0	0	0	0	0	0	0	0	0	0	0	0	0	0	0	0	0	0	0	0	0	0	0	0	0	0	0	0	0	0	0	0	0	0	0	0	0	0	0	0	0	0	0	0
0	0	0	0	0	0	0	0	0	0	0	0	0	0	0	0	0	0	0	0	0	0	0	0	0	0	0	0	0	0	0	0	0	0	0	0	0	0	0	0	0	0	0	0	0	0	0	0	0	0
0	0	0	0	0	0	0	0	0	0	0	0	0	0	0	0	0	0	0	0	0	0	0	0	0	0	0	0	0	0	0	0	0	0	0	0	0	0	0	0	0	0	0	0	0	0	0	0	0	0
0	0	0	0	0	0	0	0	0	0	0	0	0	0	0	0	0	0	0	0	0	0	0	0	0	0	0	0	0	0	0	0	0	0	0	0	0	0	0	0	0	0	0	0	0	0	0	0	0	0
0	0	0	0	0	0	0	0	0	0	0	0	0	0	0	0	0	0	0	0	0	0	0	0	0	0	0	0	0	0	0	0	0	0	0	0	0	0	0	0	0	0	0	0	0	0	0	0	0	0
0	0	0	0	0	0	0	0	0	0	0	0	0	0	0	0	0	0	0	0	0	0	0	0	0	0	0	0	0	0	0	0	0	0	0	0	0	0	0	0	0	0	0	0	0	0	0	0	0	0
0	0	0	0	0	0	0	0	0	0	0	0	0	0	0	0	0	0	0	0	0	0	0	0	0	0	0	0	0	0	0	0	0	0	0	0	0	0	0	0	0	0	0	0	0	0	0	0	0	0
0	0	0	0	0	0	0	0	0	0	0	0	0	0	0	0	0	0	0	0	0	0	0	0	0	0	0	0	0	0	0	0	0	0	0	0	0	0	0	0	0	0	0	0	0	0	0	0	0	0
0	0	0	0	0	0	0	0	0	0	0	0	0	0	0	0	0	0	0	0	0	0	0	0	0	0	0	0	0	0	0	0	0	0	0	0	0	0	0	0	0	0	0	0	0	0	0	0	0	0
0	0	0	0	0	0	0	0	0	0	0	0	0	0	0	0	0	0	0	0	0	0	0	0	0	0	0	0	0	0	0	0	0	0	0	0	0	0	0	0	0	0	0	0	0	0	0	0	0	0
0	0	0	0	0	0	0	0	0	0	0	0	0	0	0	0	0	0	0	0	0	0	0	0	0	0	0	0	0	0	0	0	0	0	0	0	0	0	0	0	0	0	0	0	0	0	0	0	0	0
0	0	0	0	0	0	0	0	0	0	0	0	0	0	0	0	0	0	0	0	0	0	0	0	0	0	0	0	0	0	0	0	0	0	0	0	0	0	0	0	0	0	0	0	0	0	0	0	0	0
0	0	0	0	0	0	0	0	0	0	0	0	0	0	0	0	0	0	0	0	0	0	0	0	0	0	0	0	0	0	0	0	0	0	0	0	0	0	0	0	0	0	0	0	0	0	0	0	0	0
0	0	0	0	0	0	0	0	0	0	0	0	0	0	0	0	0	0	0	0	0	0	0	0	0	0	0	0	0	0	0	0	0	0	0	0	0	0	0	0	0	0	0	0	0	0	0	0	0	0
0	0	0	0	0	0	0	0	0	0	0	0	0	0	0	0	0	0	0	0	0	0	0	0	0	0	0	0	0	0	0	0	0	0	0	0	0	0	0	0	0	0	0	0	0	0	0	0	0	0
0	0	0	0	0	0	0	0	0	0	0	0	0	0	0	0	0	0	0	0	0	0	0	0	0	0	0	0	0	0	0	0	0	0	0	0	0	0	0	0	0	0	0	0	0	0	0	0	0	0
0	0	0	0	0	0	0	0	0	0	0	0	0	0	0	0	0	0	0	0	0	0	0	0	0	0	0	0	0	0	0	0	0	0	0	0	0	0	0	0	0	0	0	0	0	0	0	0	0	0
0	0	0	0	0	0	0	0	0	0	0	0	0	0	0	0	0	0	0	0	0	0	0	0	0	0	0	0	0	0	0	0	0	0	0	0	0	0	0	0	0	0	0	0	0	0	0	0	0	0
0	0	0	0	0	0	0	0	0	0	0	0	0	0	0	0	0	0	0	0	0	0	0	0	0	0	0	0	0	0	0	0	0	0	0	0	0	0	0	0	0	0	0	0	0	0	0	0	0	0
0	0	0	0	0	0	0	0	0	0	0	0	0	0	0	0	0	0	0	0	0	0	0	0	0	0	0	0	0	0	0	0	0	0	0	0	0	0	0	0	0	0	0	0	0	0	0	0	0	0
0	0	0	0	0	0	0	0	0	0	0	0	0	0	0	0	0	0	0	0	0	0	0	0	0	0	0	0	0	0	0	0	0	0	0	0	0	0	0	0	0	0	0	0	0	0	0	0	0	0
0	0	0	0	0	0	0	0	0	0	0	0	0	0	0	0	0	0	0	0	0	0	0	0	0	0	0	0	0	0	0	0	0	0	0	0	0	0	0	0	0	0	0	0	0	0	0	0	0	0
0	0	0	0	0	0	0	0	0	0	0	0	0	0	0	0	0	0	0	0	0	0	0	0	0	0	0	0	0	0	0	0	0	0	0	0	0	0	0	0	0	0	0	0	0	0	0	0	0	0
0	0	0	0	0	0	0	0	0	0	0	0	0	0	0	0	0	0	0	0	0	0	0	0	0	0	0	0	0	0	0	0	0	0	0	0	0	0	0	0	0	0	0	0	0	0	0	0	0	0
0	0	0	0	0	0	0	0	0	0	0	0	0	0	0	0	0	0	0	0	0	0	0	0	0	0	0	0	0	0	0	0	0	0	0	0	0	0	0	0	0	0	0	0	0	0	0	0	0	0
0	0	0	0	0	0	0	0	0	0	0	0	0	0	0	0	0	0	0	0	0	0	0	0	0	0	0	0	0	0	0	0	0	0	0	0	0	0	0	0	0	0	0	0	0	0	0	0	0	0
0	0	0	0	0	0	0	0	0	0	0	0	0	0	0	0	0	0	0	0	0	0	0	0	0	0	0	0	0	0	0	0	0	0	0	0	0	0	0	0	0	0	0	0	0	0	0	0	0	0
0	0	0	0	0	0	0	0	0	0	0	0	0	0	0	0	0	0	0	0	0	0	0	0	0	0	0	0	0	0	0	0	0	0	0	0	0	0	0	0	0	0	0	0	0	0	0	0	0	0
0	0	0	0	0	0	0	0	0	0	0	0	0	0	0	0	0	0	0	0	0	0	0	0	0	0	0	0	0	0	0	0	0	0	0	0	0	0	0	0	0	0	0	0	0	0	0	0	0	0
0	0	0	0	0	0	0	0	0	0	0	0	0	0	0	0	0	0	0	0	0	0	0	0	0	0	0	0	0	0	0	0	0	0	0	0	0	0	0	0	0	0	0	0	0	0	0	0	0	0
0	0	0	0	0	0	0	0	0	0	0	0	0	0	0	0	0	0	0	0	0	0	0	0	0	0	0	0	0	0	0	0	0	0	0	0	0	0	0	0	0	0	0	0	0	0	0	0	0	0
0	0	0	0	0	0	0	0	0	0	0	0	0	0	0	0	0	0	0	0	0	0	0	0	0	0	0	0	0	0	0	0	0	0	0	0	0	0	0	0	0	0	0	0	0	0	0	0	0	0
0	0	0	0	0	0	0	0	0	0	0	0	0	0	0	0	0	0	0	0	0	0	0	0	0	0	0	0	0	0	0	0	0	0	0	0	0	0	0	0	0	0	0	0	0	0	0	0	0	0
0	0	0	0	0	0	0	0	0	0	0	0	0	0	0	0	0	0	0	0	0	0	0	0	0	0	0	0	0	0	0	0	0	0	0	0	0	0	0	0	0	0	0	0	0	0	0	0	0	0
0	0	0	0	0	0	0	0	0	0	0	0	0	0	0	0	0	0	0	0	0	0	0	0	0	0	0	0	0	0	0	0	0	0	0	0	0	0	0	0	0	0	0	0	0	0	0	0	0	0
0	0	0	0	0	0	0	0	0	0	0	0	0	0	0	0	0	0	0	0	0	0	0	0	0	0	0	0	0	0	0	0	0	0	0	0	0	0	0	0	0	0	0	0	0	0	0	0	0	0
0	0	0	0	0	0	0	0	0	0	0	0	0	0	0	0	0	0	0	0	0	0	0	0	0	0	0	0	0	0	0	0	0	0	0	0	0	0	0	0	0	0	0	0	0	0	0	0	0	0
0	0	0	0	0	0	0	0	0	0	0	0	0	0	0	0	0	0	0	0	0	0	0	0	0	0	0	0	0	0	0	0	0	0	0	0	0	0	0	0	0	0	0	0	0	0	0	0	0	0
0	0	0	0	0	0	0	0	0	0	0	0	0	0	0	0	0	0	0	0	0	0	0	0	0	0	0	0	0	0	0	0	0	0	0	0	0	0	0	0	0	0	0	0	0	0	0	0	0	0
0	0	0	0	0	0	0	0	0	0	0	0	0	0	0	0	0	0	0	0	0	0	0	0	0	0	0	0	0	0	0	0	0	0	0	0	0	0	0	0	0	0	0	0	0	0	0	0	0	0
0	0	0	0	0	0	0	0	0	0	0	0	0	0	0	0	0	0	0	0	0	0	0	0	0	0	0	0	0	0	0	0	0	0	0	0	0	0	0	0	0	0	0	0	0	0	0	0	0	0
0	0	0	0	0	0	0	0	0	0	0	0	0	0	0	0	0	0	0	0	0	0	0	0	0	0	0	0	0	0	0	0	0	0	0	0	0	0	0	0	0	0	0	0	0	0	0	0	0	0
0	0	0	0	0	0	0	0	0	0	0	0	0	0	0	0	0	0	0	0	0	0	0	0	0	0	0	0	0	0	0	0	0	0	0	0	0	0	0	0	0	0	0	0	0	0	0	0	0	0
0	0	0	0	0	0	0	0	0	0	0	0	0	0	0	0	0	0	0	0	0	0	0	0	0	0	0	0	0	0	0	0	0	0	0	0	0	0	0	0	0	0	0	0	0	0	0	0	0	0
0	0	0	0	0	0	0	0	0	0	0	0	0	0	0	0	0	0	0	0	0	0	0	0	0	0	0	0	0	0	0	0	0	0	0	0	0	0	0	0	0	0	0	0	0	0	0	0	0	0
0	0	0	0	0	0	0	0	0	0	0	0	0	0	0	0	0	0	0	0	0	0	0	0	0	0	0	0	0	0	0	0	0	0	0	0	0	0	0	0	0	0	0	0	0	0	0	0	0	0
0	0	0	0	0	0	0	0	0	0	0	0	0	0	0	0	0	0	0	0	0	0	0	0	0	0	0	0	0	0	0	0	0	0	0	0	0	0	0	0	0	0	0	0	0	0	0	0	0	0
0	0	0	0	0	0	0	0	0	0	0	0	0	0	0	0	0	0	0	0	0	0	0	0	0	0	0	0	0	0	0	0	0	0	0	0	0	0	0	0	0	0	0	0	0	0	0	0	0	0
0	0	0	0	0	0	0	0	0	0	0	0	0	0	0	0	0	0	0	0	0	0	0	0	0	0	0	0	0	0	0	0	0	0	0	0	0	0	0	0	0	0	0	0	0	0	0	0	0	0
0	0	0	0	0	0	0	0	0	0	0	0	0	0	0	0	0	0	0	0	0	0	0	0	0	0	0	0	0	0	0	0	0	0	0	0	0	0	0	0	0	0	0	0	0	0	0	0	0	0
0	0	0	0	0	0	0	0	0	0	0	0	0	0	0	0	0	0	0	0	0	0	0	0	0	0	0	0	0	0	0	0	0	0	0	0	0	0	0	0	0	0	0	0	0	0	0	0	0	0
0	0	0	0	0	0	0	0	0	0	0	0	0	0	0	0	0	0	0	0	0	0	0	0	0	0	0	0	0	0	0	0	0	0	0	0	0	0	0	0	0	0	0	0	0	0	0	0	0	0
0	0	0	0	0	0	0	0	0	0	0	0	0	0	0	0	0	0	0	0	0	0	0	0	0	0	0	0	0	0	0	0	0	0	0	0	0	0	0	0	0	0	0	0	0	0	0	0	0	0
0	0	0	0	0	0	0	0	0	0	0	0	0	0	0	0	0	0	0	0	0	0	0	0	0	0	0	0	0	0	0	0	0	0	0	0	0	0	0	0	0	0	0	0	0	0	0	0	0	0
0	0	0	0	0	0	0	0	0	0	0	0	0	0	0	0	0	0	0	0	0	0	0	0	0	0	0	0	0	0	0	0	0	0	0	0	0	0	0	0	0	0	0	0	0	0	0	0	0	0
0	0	0	0	0	0	0	0	0	0	0	0	0	0	0	0	0	0	0	0	0	0	0	0	0	0	0	0	0	0	0	0	0	0	0	0	0	0	0	0	0	0	0	0	0	0	0	0	0	0
0	0	0	0	0	0	0	0	0	0	0	0	0	0	0	0	0	0	0	0	0	0	0	0	0	0	0	0	0	0	0	0	0	0	0	0	0	0	0	0	0	0	0	0	0	0	0	0	0	0
0	0	0	0	0	0	0	0	0	0	0	0	0	0	0	0	0	0	0	0	0	0	0	0	0	0	0	0	0	0	0	0	0	0	0	0	0	0	0	0	0	0	0	0	0	0	0	0	0	0
0	0	0	0	0	0	0	0	0	0	0	0	0	0	0	0	0	0	0	0	0	0	0	0	0	0	0	0	0	0	0	0	0	0	0	0	0	0	0	0	0	0	0	0	0	0	0	0	0	0
0	0	0	0	0	0	0	0	0	0	0	0	0	0	0	0	0	0	0	0	0	0	0	0	0	0	0	0	0	0	0	0	0	0	0	0	0	0	0	0	0	0	0	0	0	0	0	0	0	0
0	0	0	0	0	0	0	0	0	0	0	0	0	0	0	0	0	0	0	0	0	0	0	0	0	0	0	0	0	0	0	0	0	0	0	0	0	0	0	0	0	0	0	0	0	0	0	0	0	0
0	0	0	0	0	0	0	0	0	0	0	0	0	0	0	0	0	0	0	0	0	0	0	0	0	0	0	0	0	0	0	0	0	0	0	0	0	0	0	0	0	0	0	0	0	0	0	0	0	0
0	0	0	0	0	0	0	0	0	0	0	0	0	0	0	0	0	0	0	0	0	0	0	0	0	0	0	0	0	0	0	0	0	0	0	0	0	0	0	0	0	0	0	0	0	0	0	0	0	0
0	0	0	0	0	0	0	0	0	0	0	0	0	0	0	0	0	0	0	0	0	0	0	0	0	0	0	0	0	0	0	0	0	0	0	0	0	0	0	0	0	0	0	0	0	0	0	0	0	0
0	0	0	0	0	0	0	0	0	0	0	0	0	0	0	0	0	0	0	0	0	0	0	0	0	0	0	0	0	0	0	0	0	0	0	0	0	0	0	0	0	0	0	0	0	0	0	0	0	0
0	0	0	0	0	0	0	0	0	0	0	0	0	0	0	0	0	0	0	0	0	0	0	0	0	0	0	0	0	0	0	0	0	0	0	0	0	0	0	0	0	0	0	0	0	0	0	0	0	0
0	0	0	0	0	0	0	0	0	0	0	0	0	0	0	0	0	0	0	0	0	0	0	0	0	0	0	0	0	0	0	0	0	0	0	0	0	0	0	0	0	0	0	0	0	0	0	0	0	0
0	0	0	0	0	0	0	0	0	0	0	0	0	0	0	0	0	0	0	0	0	0	0	0	0	0	0	0	0	0	0	0	0	0	0	0	0	0	0	0	0	0	0	0	0	0	0	0	0	0
0	0	0	0	0	0	0	0	0	0	0	0	0	0	0	0	0	0	0	0	0	0	0	0	0	0	0	0	0	0	0	0	0	0	0	0	0	0	0	0	0	0	0	0	0	0	0	0	0	0
0	0	0	0	0	0	0	0	0	0	0	0	0	0	0	0	0	0	0	0	0	0	0	0	0	0	0	0	0	0	0	0	0	0	0	0	0	0	0	0	0	0	0	0	0	0	0	0	0	0
0	0	0	0	0	0	0	0	0	0	0	0	0	0	0	0	0	0	0	0	0	0	0	0	0	0	0	0	0	0	0	0	0	0	0	0	0	0	0	0	0	0	0	0	0	0	0	0	0	0
0	0	0	0	0	0	0	0	0	0	0	0	0	0	0	0	0	0	0	0	0	0	0	0	0	0	0	0	0	0	0	0	0	0	0	0	0	0	0	0	0	0	0	0	0	0	0	0	0	0
0	0	0	0	0	0	0	0	0	0	0	0	0	0	0	0	0	0	0	0	0	0	0	0	0	0	0	0	0	0	0	0	0	0	0	0	0	0	0	0	0	0	0	0	0	0	0	0	0	0
0	0	0	0	0	0	0	0	0	0	0	0	0	0	0	0	0	0	0	0	0	0	0	0	0	0	0	0	0	0	0	0	0	0	0	0	0	0	0	0	0	0	0	0	0	0	0	0	0	0
0	0	0	0	0	0	0	0	0	0	0	0	0	0	0	0	0	0	0	0	0	0	0	0	0	0	0	0	0	0	0	0	0	0	0	0	0	0	0	0	0	0	0	0	0	0	0	0	0	0
0	0	0	0	0	0	0	0	0	0	0	0	0	0	0	0	0	0	0	0	0	0	0	0	0	0	0	0	0	0	0	0	0	0	0	0	0	0	0	0	0	0	0	0	0	0	0	0	0	0
0	0	0	0	0	0	0	0	0	0	0	0	0	0	0	0	0	0	0	0	0	0	0	0	0	0	0	0	0	0	0	0	0	0	0	0	0	0	0	0	0	0	0	0	0	0	0	0	0	0
0	0	0	0	0	0	0	0	0	0	0	0	0	0	0	0	0	0	0	0	0	0	0	0	0	0	0	0	0	0	0	0	0	0	0	0	0	0	0	0	0	0	0	0	0	0	0	0	0	0
0	0	0	0	0	0	0	0	0	0	0	0	0	0	0	0	0	0	0	0	0	0	0	0	0	0	0	0	0	0	0	0	0	0	0	0	0	0	0	0	0	0	0	0	0	0	0	0	0	0
0	0	0	0	0	0	0	0	0	0	0	0	0	0	0	0	0	0	0	0	0	0	0	0	0	0	0	0	0	0	0	0	0	0	0	0	0	0	0	0	0	0	0	0	0	0	0	0	0	0
0	0	0	0	0	0	0	0	0	0	0	0	0	0	0	0	0	0	0	0	0	0	0	0	0	0	0	0	0	0	0	0	0	0	0	0	0	0	0	0	0	0	0	0	0	0	0	0	0	0
0	0	0	0	0	0	0	0	0	0	0	0	0	0	0	0	0	0	0	0	0	0	0	0	0	0	0	0	0	0	0	0	0	0	0	0	0	0	0	0	0	0	0	0	0	0	0	0	0	0
0	0	0	0	0	0	0	0	0	0	0	0	0	0	0	0	0	0	0	0	0	0	0	0	0	0	0	0	0	0	0	0	0	0	0	0	0	0	0	0	0	0	0	0	0	0	0	0	0	0
0	0	0	0	0	0	0	0	0	0	0	0	0	0	0	0	0	0	0	0	0	0	0	0	0	0	0	0	0	0	0	0	0	0	0	0	0	0	0	0	0	0	0	0	0	0	0	0	0	0
0	0	0	0	0	0	0	0	0	0	0	0	0	0	0	0	0	0	0	0	0	0	0	0	0	0	0	0	0	0	0	0	0	0	0	0	0	0	0	0	0	0	0	0	0	0	0	0	0	0
0	0	0	0	0	0	0	0	0	0	0	0	0	0	0	0	0	0	0	0	0	0	0	0	0	0	0	0	0	0	0	0	0	0	0	0	0	0	0	0	0	0	0	0	0	0	0	0	0	0
0	0	0	0	0	0	0	0	0	0	0	0	0	0	0	0	0	0	0	0	0	0	0	0	0	0	0	0	0	0	0	0	0	0	0	0	0	0	0	0	0	0	0	0	0	0	0	0	0	0
0	0	0	0	0	0	0	0	0	0	0	0	0	0	0	0	0	0	0	0	0	0	0	0	0	0	0	0	0	0	0	0	0	0	0	0	0	0	0	0	0	0	0	0	0	0	0	0	0	0
0	0	0	0	0	0	0	0	0	0	0	0	0	0	0	0	0	0	0	0	0	0	0	0	0	0	0	0	0	0	0	0	0	0	0	0	0	0	0	0	0	0	0	0	0	0	0	0	0	0
0	0	0	0	0	0	0	0	0	0	0	0	0	0	0	0	0	0	0	0	0	0	0	0	0	0	0	0	0	0	0	0	0	0	0	0	0	0	0	0	0	0	0	0	0	0	0	0	0	0
0	0	0	0	0	0	0	0	0	0	0	0	0	0	0	0	0	0	0	0	0	0	0	0	0	0	0	0	0	0	0	0	0	0	0	0	0	0	0	0	0	0	0	0	0	0	0	0	0	0
0	0	0	0	0	0	0	0	0	0	0	0	0	0	0	0	0	0	0	0	0	0	0	0	0	0	0	0	0	0	0	0	0	0	0	0	0	0	0	0	0	0	0	0	0	0	0	0	0	0
0	0	0	0	0	0	0	0	0	0	0	0	0	0	0	0	0	0	0	0	0	0	0	0	0	0	0	0	0	0	0	0	0	0	0	0	0	0	0	0	0	0	0	0	0	0	0	0	0	0
0	0	0	0	0	0	0	0	0	0	0	0	0	0	0	0	0	0	0	0	0	0	0	0	0	0	0	0	0	0	0	0	0	0	0	0	0	0	0	0	0	0	0	0	0	0	0	0	0	0
0	0	0	0	0	0	0	0	0	0	0	0	0	0	0	0	0	0	0	0	0	0	0	0	0	0	0	0	0	0	0	0	0	0	0	0	0	0	0	0	0	0	0	0	0	0	0	0	0	0
0	0	0	0	0	0	0	0	0	0	0	0	0	0	0	0	0	0	0	0	0	0	0	0	0	0	0	0	0	0	0	0	0	0	0	0	0	0	0	0	0	0	0	0	0	0	0	0	0	0
0	0	0	0	0	0	0	0	0	0	0	0	0	0	0	0	0	0	0	0	0	0	0	0	0	0	0	0	0	0	0	0	0	0	0	0	0	0	0	0	0	0	0	0	0	0	0	0	0	0
0	0	0	0	0	0	0	0	0	0	0	0	0	0	0	0	0	0	0	0	0	0	0	0	0	0	0	0	0	0	0	0	0	0	0	0	0	0	0	0	0	0	0	0	0	0	0	0	0	0
0	0	0	0	0	0	0	0	0	0	0	0	0	0	0	0	0	0	0	0	0	0	0	0	0	0	0	0	0	0	0	0	0	0	0	0	0	0	0	0	0	0	0	0	0	0	0	0	0	0
0	0	0	0	0	0	0	0	0	0	0	0	0	0	0	0	0	0	0	0	0	0	0	0	0	0	0	0	0	0	0	0	0	0	0	0	0	0	0	0	0	0	0	0	0	0	0	0	0	0
0	0	0	0	0	0	0	0	0	0	0	0	0	0	0	0	0	0	0	0	0	0	0	0	0	0	0	0	0	0	0	0	0	0	0	0	0	0	0	0	0	0	0	0	0	0	0	0	0	0
0	0	0	0	0	0	0	0	0	0	0	0	0	0	0	0	0	0	0	0	0	0	0	0	0	0	0	0	0	0	0	0	0	0	0	0	0	0	0	0	0	0	0	0	0	0	0	0	0	0
0	0	0	0	0	0	0	0	0	0	0	0	0	0	0	0	0	0	0	0	0	0	0	0	0	0	0	0	0	0	0	0	0	0	0	0	0	0	0	0	0	0	0	0	0	0	0	0	0	0
0	0	0	0	0	0	0	0	0	0	0	0	0	0	0	0	0	0	0	0	0	0	0	0	0	0	0	0	0	0	0	0	0	0	0	0	0	0	0	0	0	0	0	0	0	0	0	0	0	0
0	0	0	0	0	0	0	0	0	0	0	0	0	0	0	0	0	0	0	0	0	0	0	0	0	0	0	0	0	0	0	0	0	0	0	0	0	0	0	0	0	0	0	0	0	0	0	0	0	0
[truncated: 95 more columns]
