# Supplementary material for: A novel user-centric happiness model for personalized tour recommendations
Source: PeerJ Comput Sci. 2025 Apr 22;11:e2837. doi: 10.7717/peerj-cs.2837 (PMC12192884; doi:10.7717/peerj-cs.2837)
Supplement: Supplemental Information 3 [file peerj-cs-11-2837-s003.zip › HM/pr01_10/pr08/Location.txt]

-12.167	-0.086
-40.289	-42.303
-64.709	-17.389
5.06	-14.349
72.095	20.233
2.594	-15.002
-24.176	-72.894
-13.19	66.498
33.191	13.69
66.827	-30.554
19.934	35.883
-27.771	32.269
51.154	-16.827
-19.214	23.749
-46.643	-52.954
-10.59	-16.626
35.15	12.622
-37.378	12.256
82.794	25.836
8.936	-3.723
-56.659	25.555
-52.02	-40.137
39.27	12.787
19.757	21.228
-23.071	-12.659
15.686	52.374
58.771	-7.056
-33.087	72.266
2.551	46.851
-18.719	73.126
-67.627	-20.679
-76.862	-11.365
-24.194	-38.263
-20.374	-31.903
9.29	39.618
26.044	35.974
-57.385	-45.264
1.489	-62.592
34.937	13.672
-22.29	45.648
-5.92	44.061
-38.446	-23.541
28.894	33.936
-35.388	-5.341
-19.501	13.519
-9.216	-30.988
-22.131	-17.065
-22.827	36.81
-61.365	-18.463
50.128	-66.046
25.647	24.139
65.521	42.81
-60.956	-47.925
-9.07	42.798
-19.061	4.48
-54.071	-3.87
-25.598	-18.866
-18.707	84.296
-70.184	-39.166
-14.636	-0.446
-76.465	-38.922
44.092	12.433
-22.772	-50.867
19.104	44.672
-44.019	-39.935
-2.972	-4.059
-24.261	35.907
-61.877	-73.901
-5.64	-26.721
45.844	-36.835
-51.746	-79.84
-33.008	10.992
-25.653	-0.372
-21.497	61.487
2.032	26.727
-26.758	14.807
-37.256	-44.861
-0.861	-16.418
-51.16	34.967
-41.266	-76.886
-30.255	74.701
-46.368	-1.514
-71.619	73.077
-46.606	-39.948
-30.243	67.102
-40.997	-43.036
-74.286	-52.307
-17.609	-71.851
2.35	-81.805
-85.486	-54.059
23.822	10.571
-24.53	-31.726
-42.474	-15.009
-33.624	50.33
-81.458	-41.565
-73.505	-48.279
-3.052	70.898
0.946	25.458
-54.144	13.525
-30.634	7.526
-68.335	-34.277
7.178	57.935
4.712	48.669
58.087	26.379
18.347	34.784
-44.629	-61.975
5.231	26.068
-48.065	-36.755
-3.589	-27.734
9.808	36.896
59.46	1.233
-47.522	19.873
-48.431	-50.317
44.666	20.953
-19.226	32.77
-15.662	17.462
-91.669	77.722
-30.035	-78.284
73.663	32.941
22.4	-60.083
61.206	-13.501
22.131	-50.012
-6.317	56.665
-20.471	12.885
-61.084	-44.769
-9.576	-19.366
5.627	-88.501
-2.618	22.131
40.497	32.343
-3.296	36.774
-50.995	19.781
-70.52	-3.809
4.205	0.812
9.955	26.337
13.538	-21.313
-21.869	-18.768
-37.158	-30.768
-86.975	10.345
-47.272	-46.326
4.095	-19.354
4.205	30.292
-42.017	53.986
35.095	-10.895
61.188	-59.875
-34.674	-1.337
