# Supplementary material for: A novel user-centric happiness model for personalized tour recommendations
Source: PeerJ Comput Sci. 2025 Apr 22;11:e2837. doi: 10.7717/peerj-cs.2837 (PMC12192884; doi:10.7717/peerj-cs.2837)
Supplement: Supplemental Information 3 [file peerj-cs-11-2837-s003.zip › HM/pr01_10/pr08/SC/Score.txt]

0
0.8
0.4
0.32
0.24
0.04
0.76
0.52
0.96
0.6
0.52
0.4
0.16
0.48
0.84
0.08
0.4
0.8
0.36
0.96
0.76
0.52
0.56
0.68
1
0.04
0.36
0.48
0.88
0.08
0.84
0.32
0.76
0.96
0.96
0.08
0.8
0.8
0.2
0.68
0.16
0.84
0.12
0.64
0.56
0.24
0.2
0.48
0.92
0.48
0.72
0.96
0.12
0.12
1
0.88
1
0.6
0.72
0.32
0.8
0.72
0.2
1
0.64
0.56
0.04
0.6
0.88
0.24
0.96
0.76
0.48
0.52
0.4
0.48
0.52
1
0.48
0.08
0.44
0.4
0.36
0.84
0.56
0.6
0.24
1
0.56
0.68
0.32
0.16
0.68
0.92
0.16
0.16
0.36
0.36
0.76
0.48
1
0.32
0.52
0.12
0.24
0.44
0.96
0.64
0.84
1
0.4
0.08
0.52
0.56
0.76
0.64
0.92
0.52
0.96
0.68
0.32
0.48
0.24
0.8
0.8
0.96
0.4
0.72
0.4
0.6
0.48
0.88
0.44
0.56
0.36
0.24
0.92
0.32
0.88
0.28
0.6
0.88
0.28
0.56
0.84
