# Supplementary material for: A novel user-centric happiness model for personalized tour recommendations
Source: PeerJ Comput Sci. 2025 Apr 22;11:e2837. doi: 10.7717/peerj-cs.2837 (PMC12192884; doi:10.7717/peerj-cs.2837)
Supplement: Supplemental Information 3 [file peerj-cs-11-2837-s003.zip › HM/pr01_10/pr08/Visiting_Time.txt]

0
6
3
23
1
18
8
2
9
1
20
23
22
24
21
18
21
7
4
21
13
18
4
3
12
5
8
14
10
14
19
20
21
11
14
6
7
3
22
21
12
1
11
12
19
8
11
18
6
3
6
10
7
17
12
11
15
6
13
3
23
24
22
11
24
8
22
11
6
10
10
20
2
18
8
13
8
8
18
17
10
23
3
25
4
25
5
9
18
16
16
22
2
22
11
24
17
12
1
23
4
15
15
12
21
21
15
21
19
11
3
12
4
2
9
21
17
22
24
2
25
21
11
23
4
1
15
20
8
4
12
23
25
5
15
2
22
16
23
13
7
20
25
12
9
