# Supplementary material for: A novel user-centric happiness model for personalized tour recommendations
Source: PeerJ Comput Sci. 2025 Apr 22;11:e2837. doi: 10.7717/peerj-cs.2837 (PMC12192884; doi:10.7717/peerj-cs.2837)
Supplement: Supplemental Information 3 [file peerj-cs-11-2837-s003.zip › HM/pr01_10/pr09 (1).txt]

5 15 216 6
450 180
 0 3.871 -2.597 0 0 0 0 0 1000
 1 -41.235 -66.357 14 3 6 1 63 400 548
 2 34.064 -59.357 16 16 6 1 63 396 563
 3 20.917 -52.582 17 8 6 1 63 60 230
 4 -38.538 -37.396 19 15 6 1 63 314 478
 5 41.058 22.931 6 12 6 1 63 400 572
 6 -54.034 -53.131 7 13 6 1 63 374 526
 7 8.099 80.725 3 8 6 1 63 391 536
 8 81.299 13.409 10 24 6 1 63 239 360
 9 14.459 -2.972 4 14 6 1 63 401 528
 10 -52.539 60.107 17 17 6 1 63 462 637
 11 -57.202 -34.229 10 8 6 1 63 181 271
 12 -65.552 -40.222 13 11 6 1 63 386 530
 13 -19.751 -10.278 20 8 6 1 63 433 601
 14 -26.965 -87.012 6 17 6 1 63 157 289
 15 3.192 -88.654 18 19 6 1 63 331 491
 16 34.521 32.837 3 13 6 1 63 354 528
 17 80.035 5.273 10 2 6 1 63 381 502
 18 -39.838 -67.731 4 8 6 1 63 131 235
 19 14.600 11.365 15 21 6 1 63 470 561
 20 -20.990 -80.511 4 13 6 1 63 411 552
 21 48.242 47.284 6 17 6 1 63 392 544
 22 59.338 -31.860 19 4 6 1 63 417 577
 23 -13.995 -45.624 7 22 6 1 63 269 361
 24 32.397 -32.532 20 24 6 1 63 385 504
 25 2.826 50.824 12 11 6 1 63 164 336
 26 -66.077 -34.686 8 6 6 1 63 424 575
 27 -13.660 18.640 18 19 6 1 63 81 181
 28 -59.344 12.769 1 11 6 1 63 386 496
 29 -5.133 -18.463 25 23 6 1 63 86 212
 30 -22.961 -21.729 16 4 6 1 63 372 487
 31 58.130 46.606 5 5 6 1 63 469 586
 32 -49.603 -76.624 7 16 6 1 63 435 529
 33 -4.803 43.036 20 2 6 1 63 424 599
 34 68.616 -19.623 3 13 6 1 63 369 511
 35 37.915 63.599 11 11 6 1 63 215 375
 36 1.251 -26.550 15 9 6 1 63 244 391
 37 -37.952 1.685 15 18 6 1 63 253 416
 38 -40.503 8.038 8 7 6 1 63 476 604
 39 -8.392 -38.678 13 24 6 1 63 374 494
 40 -36.725 25.494 16 5 6 1 63 413 520
 41 -47.754 -50.073 4 2 6 1 63 320 453
 42 22.595 -28.357 9 5 6 1 63 100 253
 43 -36.365 -48.163 5 5 6 1 63 71 221
 44 75.452 -13.422 20 3 6 1 63 432 555
 45 -64.520 -13.232 10 13 6 1 63 193 320
 46 1.257 29.156 9 2 6 1 63 476 600
 47 -1.569 -35.974 18 10 6 1 63 450 581
 48 46.747 6.696 13 12 6 1 63 189 304
 49 82.080 27.057 17 24 6 1 63 177 324
 50 74.695 19.366 22 21 6 1 63 172 307
 51 47.015 9.338 5 18 6 1 63 367 502
 52 -62.036 -21.326 12 5 6 1 63 389 512
 53 9.192 20.038 4 15 6 1 63 454 561
 54 -3.094 21.582 5 11 6 1 63 410 581
 55 -75.446 13.086 22 7 3 2 21 42 237 372
 56 10.034 -63.739 7 3 3 2 21 42 176 277
 57 71.814 26.501 12 17 3 2 21 42 379 514
 58 18.842 -38.019 10 14 3 2 21 42 462 640
 59 -10.541 -31.305 18 14 3 2 21 42 138 312
 60 8.252 -91.150 17 7 3 2 21 42 384 543
 61 72.821 -38.916 3 12 3 2 21 42 458 598
 62 -30.157 38.776 1 5 3 2 21 42 347 454
 63 -56.256 -5.548 9 11 3 2 21 42 192 341
 64 -8.398 -37.604 12 17 3 2 21 42 222 375
 65 15.021 13.708 4 3 3 2 21 42 272 364
 66 -60.199 24.292 2 7 3 2 21 42 323 459
 67 -13.794 -27.106 18 13 3 2 21 42 250 380
 68 -34.796 -22.205 23 20 3 2 21 42 412 579
 69 69.641 83.057 14 13 3 2 21 42 350 458
 70 -44.440 30.090 6 4 3 2 21 42 119 277
 71 48.633 3.021 1 3 3 2 21 42 163 289
 72 -15.314 51.709 6 24 3 2 21 42 193 284
 73 36.261 26.782 6 23 3 2 21 42 416 582
 74 59.961 24.310 8 21 3 2 21 42 423 579
 75 55.304 6.628 25 23 3 2 21 42 202 310
 76 39.960 48.297 3 10 3 2 21 42 354 522
 77 -48.895 -71.100 3 21 3 2 21 42 308 483
 78 -2.338 -62.909 16 24 3 2 21 42 325 444
 79 9.491 -41.901 5 9 3 2 21 42 388 504
 80 -54.675 -18.439 6 22 3 2 21 42 129 222
 81 10.980 -7.605 6 3 3 2 21 42 225 335
 82 -69.824 -50.354 16 6 3 2 21 42 383 510
 83 -40.308 -7.452 6 11 3 2 21 42 382 552
 84 62.244 43.628 13 10 3 2 21 42 130 302
 85 29.077 63.116 4 15 3 2 21 42 282 432
 86 -12.067 -21.509 12 9 3 2 21 42 382 535
 87 14.728 28.906 15 20 3 2 21 42 392 563
 88 -63.086 -60.114 10 19 3 2 21 42 397 529
 89 33.655 -0.928 19 19 3 2 21 42 227 394
 90 -12.225 14.148 19 19 3 2 21 42 193 315
 91 -89.966 51.514 1 20 3 2 21 42 121 273
 92 -0.763 41.339 22 1 3 2 21 42 282 446
 93 80.695 32.983 20 15 3 2 21 42 155 258
 94 -53.394 -14.240 5 18 3 2 21 42 368 515
 95 -53.284 -64.136 12 2 3 2 21 42 404 557
 96 73.260 10.669 4 25 3 2 21 42 176 333
 97 59.613 13.452 12 20 3 2 21 42 117 278
 98 -37.012 6.476 8 18 3 2 21 42 372 484
 99 -53.656 21.692 10 8 3 2 21 42 376 470
100 -36.890 18.372 2 3 3 2 21 42 448 543
101 -4.608 -13.806 25 2 3 2 21 42 314 486
102 53.802 36.993 14 15 3 2 21 42 336 489
103 48.468 -66.040 20 21 3 2 21 42 258 425
104 -46.393 -20.929 11 6 3 2 21 42 127 290
105 -15.045 -40.845 4 24 3 2 21 42 177 295
106 -73.621 -9.552 6 19 3 2 21 42 443 579
107 92.847 45.587 8 23 3 2 21 42 104 249
108 33.557 28.064 5 16 3 2 21 42 359 496
109 47.321 24.414 3 16 2 3 9 18 36 135 243
110 -6.610 -30.157 4 9 2 3 9 18 36 474 581
111 12.103 23.840 24 1 2 3 9 18 36 384 493
112 -61.963 26.239 4 10 2 3 9 18 36 458 552
113 23.877 9.808 11 14 2 3 9 18 36 174 334
114 49.780 6.866 23 11 2 3 9 18 36 352 464
115 -53.021 -21.484 1 4 2 3 9 18 36 200 298
116 54.962 2.985 15 23 2 3 9 18 36 420 557
117 4.865 -69.586 12 23 2 3 9 18 36 235 390
118 33.948 45.209 10 22 2 3 9 18 36 420 595
119 -32.166 -23.621 24 11 2 3 9 18 36 290 386
120 -17.548 -46.765 5 14 2 3 9 18 36 233 332
121 31.744 33.972 23 12 2 3 9 18 36 353 489
122 45.374 22.131 15 13 2 3 9 18 36 203 296
123 -5.219 -23.114 6 11 2 3 9 18 36 296 398
124 -51.056 -46.545 20 9 2 3 9 18 36 183 324
125 11.774 11.133 13 6 2 3 9 18 36 110 256
126 -39.758 -13.019 3 25 2 3 9 18 36 260 375
127 27.930 29.321 3 21 2 3 9 18 36 401 502
128 33.740 66.595 25 13 2 3 9 18 36 478 642
129 -91.815 29.858 15 23 2 3 9 18 36 343 494
130 -24.628 -68.701 6 8 2 3 9 18 36 420 589
131 44.659 20.465 4 7 2 3 9 18 36 176 284
132 45.447 -21.069 14 8 2 3 9 18 36 189 304
133 -37.366 -12.097 15 9 2 3 9 18 36 397 517
134 41.998 0.153 17 2 2 3 9 18 36 269 432
135 -42.822 -30.170 12 24 2 3 9 18 36 111 228
136 34.906 -4.578 2 7 2 3 9 18 36 132 230
137 -65.137 -43.079 11 23 2 3 9 18 36 147 252
138 20.270 -4.999 5 21 2 3 9 18 36 222 313
139 -36.731 -8.929 20 12 2 3 9 18 36 356 483
140 -26.984 -19.568 16 23 2 3 9 18 36 443 558
141 -31.299 -83.813 13 18 2 3 9 18 36 85 212
142 -26.794 12.506 9 5 2 3 9 18 36 224 349
143 -39.362 -58.521 23 15 2 3 9 18 36 466 617
144 -34.369 0.610 11 11 2 3 9 18 36 410 564
145 43.372 4.187 14 8 2 3 9 18 36 300 432
146 -38.226 -9.448 3 2 2 3 9 18 36 298 462
147 -25.610 -99.237 9 6 2 3 9 18 36 140 274
148 48.059 29.517 21 23 2 3 9 18 36 150 241
149 -43.628 -32.318 24 9 2 3 9 18 36 458 589
150 -16.602 -29.327 4 1 2 3 9 18 36 402 575
151 -29.810 -12.408 18 12 2 3 9 18 36 118 236
152 -51.910 -28.711 10 17 2 3 9 18 36 334 448
153 -1.801 -18.671 3 2 2 3 9 18 36 353 489
154 18.738 21.399 4 5 2 3 9 18 36 448 603
155 60.120 7.788 25 1 2 3 9 18 36 298 437
156 43.079 42.017 3 20 2 3 9 18 36 396 547
157 -39.435 -5.902 22 19 2 3 9 18 36 209 388
158 -35.889 -16.034 19 13 2 3 9 18 36 60 173
159 -41.827 38.995 20 10 2 3 9 18 36 104 205
160 84.497 29.822 7 9 2 3 9 18 36 257 351
161 -17.560 -10.480 19 14 2 3 9 18 36 283 426
162 -48.383 -48.920 19 4 2 3 9 18 36 162 341
163 -49.335 -17.969 22 20 1 6 1 2 4 8 16 32 283 377
164 16.095 -2.490 4 17 1 6 1 2 4 8 16 32 104 203
165 65.527 14.026 25 19 1 6 1 2 4 8 16 32 219 335
166 -2.930 13.220 23 19 1 6 1 2 4 8 16 32 112 211
167 -18.768 -23.663 24 16 1 6 1 2 4 8 16 32 224 386
168 -91.095 -80.737 25 4 1 6 1 2 4 8 16 32 335 500
169 -21.088 -13.293 4 1 1 6 1 2 4 8 16 32 233 342
170 46.985 17.224 3 21 1 6 1 2 4 8 16 32 450 601
171 -61.957 -33.038 7 9 1 6 1 2 4 8 16 32 69 215
172 -9.003 -25.452 10 2 1 6 1 2 4 8 16 32 391 531
173 33.661 -7.666 10 24 1 6 1 2 4 8 16 32 356 473
174 -25.592 -10.840 23 1 1 6 1 2 4 8 16 32 344 508
175 36.560 -2.441 18 21 1 6 1 2 4 8 16 32 454 602
176 7.141 24.817 8 13 1 6 1 2 4 8 16 32 270 440
177 -43.170 -30.487 16 15 1 6 1 2 4 8 16 32 253 430
178 -21.228 0.751 4 4 1 6 1 2 4 8 16 32 230 365
179 19.696 10.767 14 10 1 6 1 2 4 8 16 32 309 485
180 -6.494 -29.425 23 19 1 6 1 2 4 8 16 32 104 255
181 54.388 8.630 17 1 1 6 1 2 4 8 16 32 468 602
182 64.203 77.612 7 25 1 6 1 2 4 8 16 32 415 541
183 40.381 1.611 8 3 1 6 1 2 4 8 16 32 273 405
184 -41.711 -5.133 14 21 1 6 1 2 4 8 16 32 303 457
185 74.274 -19.922 22 7 1 6 1 2 4 8 16 32 452 579
186 -73.999 -54.626 7 18 1 6 1 2 4 8 16 32 256 403
187 29.706 15.454 16 3 1 6 1 2 4 8 16 32 391 543
188 23.785 12.177 24 1 1 6 1 2 4 8 16 32 183 305
189 42.578 45.325 15 2 1 6 1 2 4 8 16 32 125 280
190 -16.730 -16.559 15 8 1 6 1 2 4 8 16 32 431 543
191 -14.697 -0.116 5 10 1 6 1 2 4 8 16 32 69 197
192 -19.769 8.392 9 19 1 6 1 2 4 8 16 32 112 204
193 -30.267 14.893 24 17 1 6 1 2 4 8 16 32 319 496
194 -63.116 -67.462 6 19 1 6 1 2 4 8 16 32 340 491
195 86.029 38.916 3 24 1 6 1 2 4 8 16 32 278 390
196 79.480 -24.866 24 24 1 6 1 2 4 8 16 32 451 593
197 35.144 14.734 22 6 1 6 1 2 4 8 16 32 454 559
198 -49.365 -9.052 2 2 1 6 1 2 4 8 16 32 266 364
199 -49.475 -17.578 21 7 1 6 1 2 4 8 16 32 466 640
200 57.501 16.327 17 10 1 6 1 2 4 8 16 32 233 372
201 54.889 12.024 13 13 1 6 1 2 4 8 16 32 139 295
202 -53.027 -33.179 21 20 1 6 1 2 4 8 16 32 351 487
203 -0.415 16.644 3 1 1 6 1 2 4 8 16 32 242 400
204 21.594 16.144 9 17 1 6 1 2 4 8 16 32 199 316
205 -46.924 -49.261 14 17 1 6 1 2 4 8 16 32 98 199
206 18.457 19.733 9 16 1 6 1 2 4 8 16 32 136 307
207 35.822 19.763 3 9 1 6 1 2 4 8 16 32 376 517
208 71.869 29.034 22 25 1 6 1 2 4 8 16 32 114 290
209 -56.378 -42.755 13 1 1 6 1 2 4 8 16 32 311 440
210 -25.800 25.159 10 23 1 6 1 2 4 8 16 32 368 467
211 -5.676 33.850 7 10 1 6 1 2 4 8 16 32 184 355
212 54.041 -5.292 3 15 1 6 1 2 4 8 16 32 436 557
213 -63.074 27.380 11 25 1 6 1 2 4 8 16 32 412 585
214 -16.864 -49.768 17 25 1 6 1 2 4 8 16 32 338 488
215 47.919 13.629 15 16 1 6 1 2 4 8 16 32 99 265
216 -10.724 -2.075 4 1 1 6 1 2 4 8 16 32 372 525
