# Supplementary material for: A novel user-centric happiness model for personalized tour recommendations
Source: PeerJ Comput Sci. 2025 Apr 22;11:e2837. doi: 10.7717/peerj-cs.2837 (PMC12192884; doi:10.7717/peerj-cs.2837)
Supplement: Supplemental Information 3 [file peerj-cs-11-2837-s003.zip › HM/pr01_10/pr09/Connection_2.txt]

0.137289565601099	0.0265930817515897	0.0923917973382454	0.939706445996701	0.817963904743986	0.630244586811750	0.277328286982720	0.498945659487871	0.120276336389740	0.928988916122219	0.208808588405487	0.587206535557485	0.813248817376664	0.731290329914203	0.642846577841030	0.820348384324003	0.242772448466303	0.785175461874181	0.366905306186455	0.0919496846578088	0.646917117620019	0.554031199471930	0.0288242112321634	0.764726183912445	0.0204016068545213	0.742844710097430	0.168125476287047	0.153643177727153	0.382237761106121	0.130932281387114	0.0441754952746707	0.504415431735709	0.419525241799214	0.444054939885026	0.449609230837091	0.235689305515087	0.544694991072788	0.386280996810066	0.260978934617859	0.0175094345360290	0.764435432475740	0.942023899587716	0.229106485779311	0.910310158939184	0.00649313969750731	0.550693199280546	0.500793427838815	0.766191791567632	0.558768174496872	0.732846200155751
0.799964979569550	0.598669215159068	0.232765463604125	0.0544681322097197	0.649306306747929	0.739931607667518	0.0375845177669244	0.119988907390707	0.536018739878490	0.586203484048955	0.270285771070816	0.367966248021587	0.390497429915761	0.330816477319786	0.983513917061147	0.270452329345866	0.177467062950361	0.806772754526368	0.142510041607006	0.909999659381632	0.817146828515818	0.977509130731599	0.794164070370644	0.289150788938361	0.537329595609919	0.466468434954985	0.274358020722898	0.0331519392791266	0.498243527226737	0.0141081053237218	0.314589768392246	0.141260443771742	0.336022307154440	0.207315772857366	0.474714690023292	0.368780613167259	0.513837071718190	0.694350378988782	0.104067042903702	0.303975299119805	0.793679274036177	0.242361241017042	0.736218509275788	0.722793681339535	0.564253346959733	0.169082903889803	0.204744912942625	0.108368931626180	0.701061483137699	0.264930653663382
0.355876171412462	0.923357761141801	0.676169889893344	0.156886405076061	0.739904091318643	0.263069404150328	0.592951044247380	0.802257609426803	0.488639197370619	0.650939867218155	0.431314523638111	0.0764211330723474	0.474825903179274	0.166487748470386	0.487391880720778	0.0642535079283995	0.687771600497007	0.199359991292290	0.927059069072985	0.371101406544349	0.138501433170223	0.341846657871367	0.436435615275600	0.168399812200733	0.698419175749242	0.558283653719122	0.746847098566388	0.249875640853980	0.163143382415951	0.0408860985024665	0.808183156361003	0.0163997560661781	0.298417419417814	0.721158442280831	0.132204943108687	0.763701593961453	0.554869754115944	0.254211109418983	0.391669660553908	0.653092168789943	0.498558021018911	0.427701118852536	0.984856123004185	0.837118853039564	0.0612180999970267	0.477848017912856	0.856325546445261	0.904431830497268	0.291227000190875	0.432582466557903
0.281440359668498	0.848731603756222	0.169735018225800	0.0956492598645633	0.946301143862884	0.928054730065244	0.891019286113508	0.735013689780964	0.186056853552154	0.875612705209667	0.995746248738320	0.227052312333785	0.605567381235733	0.430446809845516	0.0532934226488400	0.932053753326943	0.603901484757504	0.910766904369479	0.874953059685996	0.583443158968283	0.765621021402067	0.871065767394081	0.417863262103878	0.150339037525258	0.299829825464991	0.220781269354736	0.829681506653289	0.855626584897285	0.00914694730559851	0.707778006527890	0.0821107284241602	0.0584672855667923	0.905774491431065	0.0558032790737593	0.182335495359751	0.548717962758460	0.400797920343811	0.343283850827810	0.0614809852548250	0.832112262180627	0.114741735469523	0.156061716908609	0.759423939445753	0.543025538984245	0.865964418232975	0.0840239290804452	0.982032529647819	0.519582779626319	0.371637420546502	0.310069300500892
0.0831523634744321	0.997491075062312	0.925122559584296	0.734296909943648	0.961424582804296	0.547109277246419	0.212748760527618	0.371732261089566	0.413051976599459	0.369888543690779	0.477278678653115	0.948825823375743	0.211708843580222	0.175719792763921	0.382227628974115	0.0354994514874878	0.563096438769471	0.0599676749464217	0.530860304174194	0.210183668744665	0.267906393990539	0.827227309247434	0.979732071280302	0.945721815080516	0.0994093027362182	0.374098281903071	0.109726953424334	0.968321299638334	0.275448272406372	0.191734445916276	0.775181374380703	0.825662751579288	0.586988920251529	0.0990399711025348	0.246164091916706	0.433004744190884	0.592341724399919	0.874203100987118	0.647886027391261	0.874353274658121	0.0547381222044525	0.224495924603837	0.591341930735475	0.262132436852282	0.146114258822652	0.308012854117455	0.367880992359951	0.465394737045313	0.0694220933171048	0.635060837292583
0.537764600752234	0.880387318036485	0.370347917630089	0.0853538935220732	0.684064774979232	0.736545760240310	0.507669022686275	0.00834690897592205	0.772271483913091	0.525838057028142	0.324453312951891	0.321852128072937	0.592921217062715	0.499250744341003	0.551734637843651	0.500044370577034	0.904691751457570	0.0800315533833399	0.210812037730712	0.214335504899191	0.513646323687735	0.551439044592161	0.393897131138915	0.491511375694021	0.0611619751722227	0.273174400249946	0.287804826018663	0.939320274634905	0.223447089333669	0.146098356329187	0.836396105250710	0.467761469107359	0.135404747409177	0.938305286197732	0.981013664018843	0.424478201829168	0.437216526911735	0.0676106624539298	0.130279526453184	0.0190091507051445	0.641422186943765	0.446753347531267	0.781484725148691	0.0104012098509151	0.930218893082280	0.792979451612521	0.696145537543063	0.584429385294513	0.736200165057943	0.721673421967556
0.599395980981504	0.0384735396899982	0.235255828334359	0.794579823882874	0.217539097026919	0.769735155502230	0.410224382572782	0.0887028999620338	0.122348824208062	0.0856643496656743	0.849812760872074	0.914961727505709	0.0310587685141851	0.946350871553368	0.344533636842988	0.206691806364801	0.607611013861239	0.939192227497840	0.314684439127636	0.892848774248005	0.726439136860151	0.685118877683632	0.998858765698278	0.114114036355149	0.511818145093265	0.656743806892254	0.106304497113315	0.402326529108133	0.216278266744812	0.351931440841314	0.299885077025427	0.306537668215282	0.121208827719065	0.481560268999527	0.569676073887005	0.0130482241903105	0.985628498723281	0.659473933734770	0.675799593654855	0.679124234728244	0.0806442268810811	0.0204651656859159	0.891947192103413	0.810155188639188	0.114013456118215	0.863992912794505	0.379683974683526	0.605687447959771	0.328849270011589	0.250481500454901
0.990372193517740	0.718048135504112	0.292233603972792	0.0696451351347786	0.946831576537994	0.876530927366529	0.342864838319591	0.169211934003038	0.0128852973484882	0.0644069996747684	0.354006067711627	0.512226364311688	0.898424580174384	0.387253690162356	0.579482798260777	0.452968372463894	0.822583732855255	0.446676791603901	0.707637837963708	0.982756807781212	0.288602948129150	0.0830436186704856	0.0965394610385787	0.910370983984035	0.734200217432423	0.0351367147868895	0.440261966342747	0.351042709588896	0.0535054705486631	0.350604916639339	0.942055229625943	0.384532313411862	0.414604109187600	0.714065504459019	0.378558940861959	0.458101901161116	0.462902498226607	0.703964811644937	0.294095562235949	0.484111792374496	0.548153570240435	0.262912681773976	0.607544213381919	0.393139035343157	0.395506237494773	0.298615751050632	0.151151868771567	0.225330086471367	0.205717638467237	0.939111963312741
0.122711332610286	0.766623921787306	0.301929956960659	0.467014467319283	0.161635960901438	0.911128785933901	0.394629679801957	0.134845453478590	0.519617851713988	0.175365537166705	0.651914178216641	0.944655757544133	0.0562996757043168	0.264177680159743	0.568971973190810	0.601832143948658	0.669491524607049	0.212406322513325	0.0767883547234074	0.858804072413030	0.611421368848620	0.496058984599608	0.912918798929746	0.000997468781557487	0.930255803906664	0.372690040639864	0.378289801650223	0.873625290018870	0.333269483405103	0.343050555830677	0.298256548658122	0.838337551232661	0.980736781660869	0.741418953496047	0.925291912447232	0.448814638387858	0.145783096696729	0.331566193244951	0.0950392797537869	0.0707730296541427	0.339481915963878	0.622551956324064	0.567197957977204	0.370512442323988	0.841016198034710	0.125242534563017	0.158095970104579	0.515292537653334	0.366878046983962	0.159287110954104
0.385799560036498	0.637472994903943	0.801022876050153	0.272191786894764	0.377861968664941	0.956921512041129	0.794436869942158	0.465052452153796	0.239958634729498	0.665360334790377	0.572041171811523	0.256425714110819	0.494575594347850	0.713483891694738	0.340235874329286	0.848562462084926	0.881124072534396	0.301805366669474	0.346256075820613	0.441184632597315	0.614865966275574	0.988491648161084	0.471060914161259	0.839531465793705	0.525652506208493	0.290471964877236	0.0751349414437080	0.619064099835092	0.0917416484617843	0.118336133230470	0.904761897381993	0.194767540673553	0.0524012369784569	0.948926719686240	0.341661184282370	0.253891262105326	0.313545793109765	0.126418247489890	0.424952396451738	0.576506534676005	0.386760417240584	0.580479479451459	0.524279546410563	0.650857273742234	0.641760473890286	0.477174937245595	0.689121916554424	0.176623364910722	0.317350970059602	0.857298198718408
0.519799482813687	0.472772475510563	0.669400386872064	0.819558392609830	0.0209073380370406	0.350945119020639	0.989463698175379	0.118119206121787	0.521403733797507	0.406137339467360	0.538841232624427	0.369740186441330	0.732945729444718	0.870053755830912	0.234284574722466	0.839842517319657	0.402355342646877	0.516998677728139	0.912095885148238	0.298124329188711	0.431397523637548	0.457783904772140	0.306982787677358	0.0403140149350753	0.0951454322150132	0.350882403737895	0.338159432526216	0.183647378134538	0.265407694249207	0.133681440396932	0.937661577110656	0.616603481419043	0.476550187142456	0.846111333717198	0.389481316679699	0.290494785511121	0.781272510459330	0.769741454114388	0.336578454851294	0.573383146756904	0.391717098384582	0.331013102864003	0.500831572031266	0.0964320202591891	0.00839993313789600	0.122179952889217	0.828441830538674	0.463547915302804	0.275179423574495	0.212268049890771
0.121108566576220	0.985497635366425	0.286293017225304	0.903055062467470	0.574652082262089	0.207373737595705	0.363991029448107	0.326295030219730	0.473932437361568	0.155881792775086	0.411259687297932	0.161059400947391	0.282403859062927	0.743655522399358	0.189774588675617	0.614114773901481	0.681176479645431	0.0146336959599624	0.379952648738245	0.0548057118993470	0.275505520547225	0.455360671954636	0.324611917614898	0.888660712532461	0.547694202460141	0.482622512474005	0.212812195554696	0.393569046104544	0.990074511611996	0.750422038997691	0.346391264531724	0.236888418747778	0.976670571226648	0.621022240703652	0.481003856490060	0.509649818969847	0.677178530323832	0.869959481353568	0.620495901114641	0.305395756091429	0.466258451905812	0.574955571228802	0.225297692473748	0.0773204152692190	0.782533107500423	0.400498742597459	0.226762757976552	0.00977699818845268	0.564735918748438	0.511898738106890
0.789783976180976	0.556212368872325	0.219383851920643	0.665847229835731	0.319724670266919	0.207767456352267	0.341394406414689	0.707537516962213	0.137577657797321	0.774386034240376	0.515681067238987	0.395276806863709	0.729675618966147	0.406110671141996	0.561466001321442	0.991668465472205	0.107962566720412	0.543441475888463	0.359313664539569	0.151633821687696	0.526955762311761	0.476789744808824	0.979049810301231	0.529627146047445	0.450824245386030	0.744727508260747	0.698189755718723	0.144800330973115	0.148080743312219	0.298682918082329	0.725662903219220	0.200698655544798	0.732841281415288	0.239884497125707	0.893348873390104	0.286291088616318	0.954332521303891	0.648695104332209	0.810720276354516	0.809136684362533	0.935579205438236	0.637817284864036	0.100700413838166	0.931613545040396	0.957277872577564	0.879612277981327	0.416700562175140	0.532118748431750	0.727259780385669	0.650024454445417
0.546584235336834	0.510485768346229	0.533931781806387	0.509396638121594	0.269256114986710	0.0388151885899563	0.308622563235948	0.531587852025622	0.966763210571537	0.717061723631289	0.320768577897493	0.326444014030544	0.846161387606396	0.0833880106140237	0.465462223218785	0.120054144144693	0.447778053255818	0.481763800583372	0.702968665535714	0.866234161781051	0.997703516636566	0.432407832078679	0.894701033645072	0.779529911182024	0.610490256991753	0.321809522371074	0.643013020154172	0.548930654340339	0.0833925779991938	0.718441460686853	0.192342205448770	0.448909988592441	0.445048819677884	0.122918098692854	0.500321736986061	0.326714388831357	0.621030332976505	0.907860493310519	0.717465574198337	0.922878743731921	0.594715009122474	0.648239113204029	0.284013278765647	0.373576174364484	0.119911831217476	0.906437581295422	0.949131379849484	0.922202390580774	0.475939540525627	0.144940183355874
0.635121647555529	0.851094772905607	0.196534840829911	0.815809920881327	0.145544555985529	0.958056614521142	0.0775112938983054	0.862331207134252	0.257672574115433	0.780702732306298	0.220695579724810	0.641094314948610	0.801203891572531	0.159288776316915	0.225673017738360	0.849734663330716	0.488156897495368	0.394753533911264	0.0595074512161095	0.744314912421241	0.413975075665526	0.510448045853632	0.660004849544138	0.608408767594677	0.236633021938925	0.265627217918225	0.222970497366207	0.477141982397999	0.311798976798030	0.0179323842151341	0.332869591710539	0.591015982786078	0.976817674344727	0.612845617838395	0.705944002879505	0.463016133743797	0.658250167808772	0.977858969876484	0.767781203870459	0.911462606275869	0.234130551488664	0.114482278689995	0.313042802437338	0.0275701422657173	0.0518326257999506	0.0990526848601965	0.749323396197251	0.430143908800393	0.262464977585921	0.628664443166539
0.559167442029645	0.123953493276291	0.0897365186263456	0.360177097291683	0.388565591446154	0.197953102294559	0.161254339602897	0.521840203538232	0.410797707859070	0.683175372721453	0.977947948820895	0.470068125744038	0.945729230094504	0.402287451908884	0.754082341523048	0.235397398844832	0.0899635858841289	0.318347113514059	0.992891583529135	0.940635635179357	0.990319471489624	0.342087270586897	0.713027072618424	0.0635306723372687	0.266270860146402	0.379763465493104	0.741836154965730	0.848944859343985	0.634746561867394	0.709942508589720	0.101575185476557	0.294559857083963	0.755909027629119	0.975133384430890	0.908964101346249	0.363156693972861	0.669478197170144	0.669020121724053	0.764697990698048	0.632487524369105	0.731784721217508	0.497448145324897	0.644787906998011	0.696048044307621	0.463913670540220	0.0870997164683960	0.380809571327061	0.628622021264913	0.908673942604657	0.441312076439047
0.542877599915475	0.540304128390404	0.267375198149379	0.364549810460229	0.555361606108657	0.683064714254300	0.00749275996783816	0.0284002755577578	0.229334498051672	0.995559943351282	0.255735607234167	0.685271833473302	0.311802232934296	0.848498581325074	0.467798933665614	0.0676873683894504	0.182887882928629	0.572736717857424	0.100349521695847	0.934300535402810	0.762662437163882	0.619264794008822	0.636232058333274	0.350580008186301	0.784864979136064	0.418699057969956	0.862108809396561	0.103053438243056	0.657084872278569	0.808365512273610	0.0959970160510445	0.0823200845397072	0.967649189170158	0.418122325700106	0.725360889489867	0.0234213677413075	0.0293004917437721	0.466051565694149	0.774312975500714	0.230702598663666	0.667910597970881	0.727733584884968	0.549818826692372	0.0409196453925427	0.443472120493437	0.947088101464127	0.883829401236416	0.254192411911530	0.800870194571669	0.786990424482484
0.993701680246972	0.868065737876312	0.417365691770752	0.0194695254823764	0.0314555168122629	0.242128951447749	0.572584740421691	0.491252800479432	0.488093113361344	0.557084138091333	0.738043352049229	0.497494140598071	0.501563412067407	0.305101278337179	0.979245705687010	0.325161804163324	0.794879654660813	0.564593768269176	0.365081991662831	0.415954333181599	0.585008939681615	0.344695819630734	0.442895217202164	0.530202063098403	0.608014498247523	0.430091310657213	0.0637350063579851	0.823801486283710	0.890906845345177	0.957607400205532	0.663073105150480	0.665422430513479	0.841851242324658	0.00926318527339842	0.232051176240675	0.327422956717498	0.472854252285942	0.335410695377125	0.614084301486669	0.547137813185193	0.137162741899139	0.840220926385142	0.0677606264944514	0.430478854363211	0.238796246263863	0.215229299604697	0.0576579817306958	0.0486112839465094	0.632565345167531	0.515958765112436
0.759422870217270	0.970298612522492	0.257740333244836	0.413566245325771	0.0579472062569189	0.717427953424580	0.370632224606124	0.976852480964375	0.221513204401442	0.623575331290435	0.542934718634348	0.988705484757118	0.704152847216631	0.754656898339489	0.969625360924503	0.955344778306892	0.676854308691604	0.172623751437403	0.325498482027716	0.142693968898019	0.330180293133666	0.420779323176396	0.0799414495125566	0.768894032466617	0.725972575805353	0.632362515159543	0.502095451097474	0.193032239125648	0.700701736968030	0.358092285567544	0.848564696339233	0.929381720628610	0.764267820806340	0.821110994693755	0.766370809454813	0.389939432503549	0.262251662445796	0.968889865227132	0.793217310350960	0.142399218052637	0.141904573712851	0.778846705504307	0.391201426774639	0.963032801669892	0.954678249868233	0.263864134120798	0.667014444049152	0.559804872231057	0.114982699380407	0.343697121302907
0.323413690261489	0.527222416926465	0.774380270743481	0.970916690707733	0.354788628569001	0.331814754747212	0.0544539356900927	0.0821471135324837	0.0617032533424476	0.684268827220030	0.556471079252449	0.297286871236785	0.547810521071479	0.418147983956748	0.892938473696616	0.643725719137481	0.996129565317032	0.545111515541333	0.178481564755361	0.555112728590283	0.250780252961314	0.229023551677524	0.285089398757895	0.0423772145146031	0.615983658520460	0.912257501062399	0.357441903805455	0.218951164000468	0.676695471388250	0.420578991696984	0.739023967461798	0.210273407520170	0.365044899462166	0.0376973708519434	0.381335077803955	0.956957673829022	0.175596339282535	0.214307989017113	0.830757306513569	0.598915919799808	0.0641842905099689	0.280685549763772	0.948420094305191	0.911351537146030	0.982826004733668	0.855581829539694	0.873610917695777	0.492932585886542	0.642635601377073	0.246645971637358
0.455790384526958	0.544605150285284	0.195338688944291	0.640608329979620	0.0724063493123771	0.529824844372441	0.919299372864223	0.787659423306285	0.315902568463854	0.197172802652435	0.128797966230534	0.951176741210051	0.900333863561097	0.532564962449252	0.0137674845586661	0.718838256269840	0.361919650408814	0.918866779746314	0.217748971654884	0.369655305663797	0.847544447023765	0.562060232617315	0.676109194051033	0.915101785626766	0.965133642159611	0.306629744683875	0.938858611839202	0.659025556787572	0.408311219152370	0.697512340573369	0.139820784546537	0.518617888811067	0.925864086844926	0.951833388496255	0.574478305080874	0.308078258297899	0.891291250977215	0.400790693938695	0.184342372541323	0.173303581002125	0.247248918674214	0.399124105034666	0.253017611828749	0.373111311082175	0.861816041976902	0.930216084524593	0.645006377309321	0.0391090072269248	0.807199109264821	0.487610460378907
0.790034888368452	0.789326803867641	0.622107079573816	0.675711837442685	0.982094857241603	0.432014743678997	0.0419787063890915	0.196369616951696	0.880237482184025	0.0186067858810965	0.676293632415312	0.00919482133655114	0.0417926302007613	0.860667955336546	0.434058236565436	0.247780217533105	0.859096750452170	0.905728664052018	0.654257723260776	0.219587109049512	0.161265948051628	0.195244124850598	0.926780995017564	0.913607813577885	0.995020403509372	0.281704583051032	0.294718831339941	0.818396952569510	0.832270552060334	0.925934577160676	0.289184438438677	0.567007360414172	0.0116601171497134	0.766380531279677	0.502171923870328	0.186446721196443	0.575475777487555	0.620717556777699	0.102055350757193	0.682834087728932	0.698397994190764	0.0494080856412360	0.921424305927550	0.661284629639163	0.782056674404830	0.367791417317407	0.0310241881023745	0.829453318892734	0.447016169366871	0.775831362405695
0.608034018513515	0.938129272493325	0.682237221492450	0.412934442316758	0.675712832406520	0.492950543183326	0.302549606048150	0.847466790168261	0.958535219901799	0.780033013030960	0.264516743058210	0.237040370416330	0.684745798852196	0.212701256104083	0.0168872812985774	0.100388232037933	0.400202406310706	0.586168575376603	0.520835879147107	0.312771829366763	0.533212186711780	0.801960448892298	0.276198128646753	0.418444610102169	0.0370506339578262	0.738303560218427	0.409237797488966	0.346725574029587	0.662723449871091	0.416932258542268	0.936852395573636	0.488286154368512	0.529594677265118	0.163362465342018	0.316437432966757	0.282864232996592	0.312743048015145	0.0764677944294618	0.701044873895722	0.621431746256805	0.369614956422889	0.213912588188864	0.789625337806398	0.857190763493443	0.873608046238399	0.770073761646402	0.893980448517579	0.0312768914475292	0.190868597807570	0.992738956246221
0.315728327206282	0.767305524678313	0.800144194288742	0.668765891465575	0.128915382101082	0.533139930095775	0.100791181258963	0.453018277885942	0.590854254196763	0.0959240770053850	0.377299806603374	0.833877061947423	0.757551843250075	0.950031265881652	0.616384662716893	0.347830503222214	0.461168103800114	0.856149248269609	0.0246649309085722	0.122198804401011	0.924075580139497	0.312947903687313	0.284886345946143	0.812451505245677	0.807765049447011	0.836479323375161	0.896681845547783	0.626960063181158	0.981245941874898	0.0752513648994139	0.845198966085666	0.357955282128283	0.304235504782975	0.968414739008538	0.683333990195704	0.0854419536913191	0.0940735001800465	0.0352462660575006	0.292905936101459	0.758269823194177	0.258861556830548	0.0117034009469447	0.646259970456131	0.247644203328342	0.733463196807602	0.306484011272372	0.382004680087994	0.174043339468890	0.471186772760193	0.647121470369889
0.0439233007374198	0.694372403422107	0.324654302045366	0.611173003105449	0.545420224361557	0.592888801559840	0.990883543335087	0.340414071611477	0.965517181432423	0.630754823975778	0.640690358415919	0.0490918474167995	0.712151726470136	0.949919212384729	0.922635224433189	0.265839534020406	0.788796687692886	0.979046234633378	0.443287021453077	0.467128992338768	0.0956768340105553	0.0847389711391557	0.833416925750417	0.874085757490305	0.669830427589240	0.909593535122435	0.252887631127701	0.779459471102383	0.267764740022753	0.372341993580144	0.199278030415569	0.645899025156166	0.830452060507891	0.575941134767135	0.0980111373657312	0.713824359717999	0.769646713779114	0.0157037353683800	0.305776496473113	0.374633524480657	0.159049344486366	0.681184701412521	0.685291728068596	0.0155468676602307	0.321660232400267	0.527724188532844	0.276685356169752	0.925192355377912	0.0327097114733183	0.315954165119195
0.406092806964524	0.841719183525514	0.793510485605916	0.404314584845269	0.655303130299577	0.0775484505803101	0.120525711763972	0.689853123642017	0.658410028391175	0.741975864159223	0.642148375804816	0.683257139249344	0.614688445625223	0.837680478994205	0.117660350170923	0.418970388276197	0.719898334288977	0.0365060958829436	0.465460589198149	0.0363204181281623	0.525736761262094	0.927085126385901	0.141394687954658	0.424491158423285	0.804184510249958	0.193231125998771	0.979539491090449	0.801195157632297	0.871965644240918	0.601551652066094	0.208086928496028	0.704731155406861	0.611068776633000	0.503082292408469	0.206309630306035	0.650802617391555	0.809424535404752	0.624058674060426	0.345894402836469	0.153885802831348	0.455815733979358	0.371757622100675	0.428872820092668	0.553576768468285	0.235510428079898	0.760028510400143	0.180338547255937	0.843903674880746	0.339514037129596	0.426179586061569
0.677983133693906	0.636168714643215	0.498218335611230	0.263363044397502	0.803094443872140	0.313625630416087	0.217485270451846	0.828227078931370	0.388344528134675	0.825306837605012	0.702509519128519	0.505464130230920	0.0787955250156042	0.396252977932459	0.181010010028219	0.00490255512889359	0.422579676265069	0.733899457703817	0.396242823872320	0.937380812250784	0.298801025372843	0.639214907179356	0.100044972379713	0.381923611227297	0.792954169528386	0.330948297485737	0.116125018673614	0.685921183785170	0.463168356629921	0.789146594826868	0.0423869549190566	0.469393904677655	0.682786066418371	0.0688151758618268	0.763970928145629	0.210811673856523	0.0871976058161399	0.119953226327302	0.535960028037742	0.719520933483890	0.328535340921868	0.241076709356846	0.0156990661517257	0.919054485316537	0.525971119901307	0.441632797863842	0.687978183419194	0.764533362082608	0.697711516245305	0.677243082476576
0.533495998355091	0.153283449483104	0.458287295633539	0.566413956580104	0.468791483084440	0.161036937916266	0.837079154055987	0.767172074101851	0.766737119536721	0.777161351150205	0.951511654671085	0.680600612395041	0.0287609510070936	0.485513380017808	0.0400676145562483	0.593507094663115	0.187571586335069	0.209731232906727	0.138700490368645	0.728530731334713	0.219883235411674	0.395791445237963	0.759795052528755	0.649242513820717	0.0430754309446553	0.421451262509971	0.0504384938038134	0.898096466086047	0.742344510716041	0.905033726123123	0.559289145924020	0.129135053102992	0.757417343397870	0.0370999414794099	0.286937038306495	0.743035786609453	0.303708855920937	0.531126765382013	0.201414385774743	0.946708693030256	0.839845189183916	0.326133407938969	0.197715207130560	0.945934009766300	0.920317694948871	0.445080921077809	0.358203096626652	0.648109704297809	0.414937239448753	0.853764284332205
0.636060699010224	0.622584163717078	0.154018042641744	0.345304663957491	0.305328496701764	0.273605687932812	0.651795587503353	0.878622509647259	0.891418826634023	0.981010995712749	0.859332928195783	0.0510331566552056	0.891428410247045	0.556729644680283	0.257513114561484	0.127614218042308	0.402570509486910	0.903046747776182	0.606865456062181	0.179748176094800	0.212593248159683	0.236837811801663	0.0873165810565292	0.595085080189248	0.507040794713432	0.164934338534469	0.930014316002523	0.207422078843431	0.518211811647919	0.0497795738743142	0.624820654289987	0.458223958712619	0.710068767080071	0.852868211882943	0.846798096076926	0.471079007564891	0.723948922894557	0.298612649479121	0.944999512567437	0.562718053674841	0.384724823295061	0.352531238441444	0.0931452082949156	0.493692286845749	0.786853701474351	0.848587041632283	0.642809461611173	0.265620719578526	0.837915600084713	0.872695249770079
0.216190261682418	0.736468788198640	0.484785282085099	0.277477012939275	0.336715599146375	0.618236873783705	0.126791696235062	0.800091119989651	0.558228539203927	0.225065128371601	0.787454754590525	0.190734237749518	0.282881233377693	0.703118545198369	0.306148748543683	0.531138247473393	0.567602015702719	0.501332324464152	0.393019167414572	0.680523316913622	0.641182984924769	0.541937544780377	0.810193393844763	0.186477577699402	0.899744689244054	0.0227062186022836	0.0946476886260177	0.594425631051707	0.957726190692544	0.0396492995815175	0.968676647308926	0.0868810843281958	0.821971305122255	0.758915886386554	0.535658715255617	0.832396473803897	0.911001521685816	0.999886885271551	0.584505161796522	0.365692932456545	0.725773193925432	0.637898984855241	0.514991329547890	0.651459964752369	0.591975261960415	0.426832244347907	0.683580336154943	0.143209080591952	0.606241407752265	0.828451755566879
0.866060956254863	0.523283809102388	0.240552777107575	0.910330257102650	0.302457360826353	0.192174858004072	0.596146499516663	0.667323494061881	0.525368218744679	0.546839567800948	0.791937537397111	0.0979403847377717	0.882346297019978	0.356510494879806	0.315676413728995	0.429603908651461	0.0550152965795391	0.0897271227459406	0.943057851704155	0.858461562995767	0.605635611035820	0.861003410370015	0.598927957695123	0.958857620117667	0.776465020134297	0.154065577204948	0.606438379187203	0.339462546478478	0.634042408066064	0.804769298643872	0.992152388985192	0.989584034009265	0.336369779943853	0.861814104492636	0.903358411504349	0.487360599858360	0.0344505544167025	0.260445247162322	0.728315028278107	0.547338813901672	0.965316582695295	0.162432364649450	0.787445390687063	0.583796429636168	0.860975941787123	0.827239388323136	0.00424578806920584	0.749419627128642	0.895101428120596	0.521716706373648
0.938352587344925	0.224319174762524	0.163003347341578	0.482236315839557	0.701497101320096	0.844515479575508	0.0272065734649251	0.303622153439085	0.101857594964054	0.640173378866904	0.605201638518022	0.187399123735569	0.122117892937812	0.403026466350224	0.915680943459295	0.985157796199525	0.326410615752963	0.394949877720714	0.772297867015066	0.180801040873896	0.0317756463036064	0.373009091022580	0.0942560794104628	0.268428517868196	0.559930333903923	0.374812125561422	0.243299327709916	0.470171254526916	0.793858454747131	0.330203870635611	0.591424162825831	0.168015128727257	0.839997035571853	0.320553704760782	0.492666670394991	0.753445720210355	0.968812671168191	0.854505520755592	0.237316938701768	0.117110308346816	0.867021709217066	0.635664197142569	0.889392097980710	0.318523513658862	0.892316214688523	0.372467971196342	0.879299664913144	0.739460513157950	0.722919267620475	0.954713659998968
0.605444453396164	0.545105131548032	0.691954596998247	0.610044446098686	0.680919239086794	0.180141950326817	0.579963300581883	0.524373230839805	0.124098875769889	0.897388697724130	0.387394280410133	0.797269068751960	0.154899567747723	0.168215200766725	0.994075686486021	0.210574956304346	0.100700551153309	0.975191862045264	0.0552634207306864	0.188956355346190	0.247351539953152	0.184455844896116	0.498605038239219	0.762576686693963	0.0549157997935181	0.187527880325458	0.0619900764978820	0.419789577341404	0.162625476357977	0.0972480213010872	0.829269132150155	0.378207548877750	0.332987647417762	0.335512297211646	0.149178394377080	0.962104391189077	0.711315684255077	0.765246465227611	0.568997682088396	0.655363306924688	0.155962972793063	0.949225403449836	0.484255592981271	0.510200709224418	0.274339525200845	0.679282117446990	0.285534236016097	0.599334158264769	0.342813473283635	0.277781390586253
0.744184518107630	0.822750407020802	0.596251899861115	0.212510609922152	0.519007832886122	0.0181650390832805	0.955449378623437	0.744794073057730	0.0501364869196296	0.247136409917064	0.904253188781713	0.650718634629045	0.509386004770991	0.216660016721490	0.945978141760307	0.122882873290386	0.740746777045609	0.815281404084409	0.695503849455243	0.142069155652312	0.0791311234737002	0.222781251175664	0.978306520587366	0.754954047023233	0.467712710803502	0.132213474623041	0.906214170079090	0.163820762648149	0.457739096582311	0.570641786676255	0.749545730405794	0.226443604604994	0.409301718300515	0.834467734285495	0.565641382262807	0.792693512666933	0.164681606427072	0.994731925991869	0.0328050813902199	0.406819997486489	0.547190186666675	0.708034615092177	0.281809062743705	0.679795174866931	0.751745570511973	0.883183592622819	0.608248558375585	0.392709861290469	0.705960731646621	0.292652630973341
0.552017354678014	0.787123391803940	0.230653027703788	0.808507854042308	0.552957789590376	0.384167508286302	0.773911930441225	0.680361569442165	0.779965410116849	0.667571117952332	0.726349971655467	0.788605813988343	0.146176114837349	0.117276765855868	0.955553256397656	0.959864200204478	0.471533302786160	0.629139230077286	0.584246976448660	0.809351509328247	0.904507908153235	0.293094349469788	0.633855064289567	0.225668870267260	0.575864068539708	0.958801215843782	0.695929981826206	0.318094256457543	0.587357898172330	0.548464861805451	0.0386545832840036	0.125047224488807	0.346215866074334	0.683561615706441	0.791726755267523	0.960055835990468	0.644510059873240	0.470328153655995	0.465527925879594	0.955442205207927	0.652317187553268	0.289077046207616	0.894567525097236	0.258293077978643	0.973047254612793	0.202703126071340	0.547566048625850	0.0313349805882776	0.616357669880856	0.377222493281247
0.648200743893122	0.767984086085542	0.702171320334795	0.128453908209696	0.506085316129339	0.835480965981573	0.113034869476145	0.849796530811549	0.964654634263746	0.851521238940912	0.879120117711221	0.148381976513256	0.520989864432533	0.258029747267608	0.865431151139774	0.117334406582034	0.659789440167117	0.446996754694554	0.0363602273541656	0.615494069405717	0.120012026364357	0.596883550838478	0.301250935510119	0.476239225934316	0.783163487390837	0.800452609204186	0.332767259963346	0.890964911368373	0.485103922418151	0.777799828227497	0.975137593598213	0.404548979318150	0.523593727531545	0.187627849246350	0.502212289603286	0.160587991846845	0.482538814283179	0.0988600852906671	0.650205732371241	0.622434797321207	0.532028952717296	0.465257323256673	0.638632919070845	0.177960387413267	0.302644927821345	0.0658249297651016	0.474767697793045	0.351383738435239	0.839590728318145	0.456328460805049
0.428728408303986	0.880223291945545	0.444251184638994	0.977023901738298	0.472540022780960	0.385140890987738	0.587002144086382	0.752721997557819	0.753241461717711	0.694073388271227	0.524357542223183	0.131218759976884	0.669883237163141	0.919897607516464	0.258664878134319	0.610553686644718	0.914999262133019	0.245065705703120	0.533331297402123	0.0223952603857480	0.759707265880738	0.324622227343000	0.0911507674070726	0.574381728561469	0.0574307846067363	0.182405207312185	0.644767536826920	0.552023399359696	0.864637966448944	0.936777606269864	0.472836562366048	0.426221598376792	0.162350584520065	0.449121321637908	0.856961498836972	0.197621827172760	0.568550481422769	0.0447854672316265	0.615421960152688	0.940997547692475	0.730161701933866	0.228415633932742	0.416235081759694	0.504538344198026	0.842724641880032	0.451319510049620	0.430500217630856	0.675978384910719	0.960416365079729	0.500833181337177
0.753072276833869	0.181700145659818	0.849592921836574	0.306456260690739	0.441370640140269	0.277842840607474	0.779938678213325	0.956633358652730	0.154046164691706	0.832555641555422	0.106581250486262	0.0371184566602573	0.227751146255268	0.626460543532586	0.860696705657220	0.339452850427631	0.761613436440458	0.0445609533795529	0.147950783424773	0.755683528159660	0.313909747703440	0.482323102747581	0.488483412763576	0.627930924631707	0.453289292170247	0.681536329617900	0.936336318254263	0.242029594812989	0.373128027059617	0.907975810302433	0.709636645471656	0.883840184328961	0.795866342120997	0.518721818224502	0.510851546974659	0.849661263964065	0.117272963541222	0.488917290997461	0.0874412591283145	0.661340604273303	0.846773353047461	0.0599827855066895	0.569062862642434	0.0970329792863461	0.913474293917039	0.527645673156210	0.689334698647368	0.809577552779848	0.431258911830396	0.417198144187104
0.778735641029330	0.615910826392791	0.367717430153175	0.582614476791124	0.428920159840664	0.942274408509579	0.561019306184092	0.866839051480317	0.616927099780740	0.301065799006206	0.961921312308183	0.868418422621194	0.552838098011749	0.519451339745168	0.770472223875584	0.402290129662949	0.404185833454894	0.342929870550479	0.798230340024143	0.865507354845422	0.00986370363290767	0.553213481390204	0.198495782570268	0.275390150955205	0.515960740850728	0.292214189333792	0.0401738358833293	0.503110762011280	0.203660072000430	0.0383933853782441	0.129051534938090	0.401524966288224	0.951221802672680	0.200927057507286	0.770122190843597	0.574755422284765	0.115495875408603	0.449808624011942	0.369641519061393	0.700440667070248	0.805250991651402	0.978584099087312	0.424844245557827	0.885496303957082	0.972630193788516	0.249263270655689	0.828928888297369	0.520805344975110	0.890552868720838	0.992747192585947
0.340249158894813	0.886841853102069	0.0149383128654993	0.571488761665374	0.00457462057841418	0.826989170810423	0.297752514402672	0.105536058538982	0.949575911813056	0.412557842157804	0.808911454445509	0.614848461761306	0.417830014476907	0.839715658595604	0.284587905559566	0.395358566006284	0.848324212180417	0.109824801393973	0.311688766100544	0.681364160491213	0.0352507245599257	0.184531017429837	0.362820612544729	0.630126427050222	0.674019454513202	0.113483878941677	0.0771891100726075	0.335410120553434	0.473710203386109	0.434301948538700	0.0223683379656772	0.330195738238408	0.121865445238101	0.387955603838567	0.328135407095260	0.0826562297817233	0.348821115515859	0.412348869036794	0.286976338772479	0.780486811355815	0.567303751537130	0.962269089104105	0.189819843868064	0.0968212540908124	0.354606453943219	0.704308818467639	0.949223418263111	0.114877375620109	0.374521778868021	0.515308502638340
0.302146852874664	0.0774092122185363	0.250964650391639	0.488864663207353	0.769767261193810	0.768426692525538	0.487818831851612	0.359564787827847	0.836471484061399	0.619689861283447	0.0617825605102305	0.0132233776312974	0.927364401051556	0.0230299123865222	0.648187485345718	0.828168620459800	0.149565319410448	0.737999875927464	0.794399488080411	0.969161511342536	0.679575298269644	0.353037017733995	0.886976092703880	0.508174755158783	0.675574900522823	0.0632995311173584	0.720803325143172	0.182538004056974	0.430863887163515	0.962100656026201	0.826614745921924	0.962041700152505	0.372617736770353	0.761796915653324	0.775881975294848	0.751176050478698	0.694951301863272	0.528205436222838	0.418206227359746	0.686573759236190	0.542721576137601	0.985277369463280	0.972030847498520	0.658635070222756	0.306994619402655	0.168497520715502	0.405560006245978	0.823560060391880	0.144412243162360	0.419846776814912
0.565487162707175	0.537446768428784	0.655302389885816	0.157285404627347	0.893320555332424	0.0728485911786020	0.0471848672965675	0.454771386398891	0.553818332408562	0.164072956085635	0.0118509971719981	0.112262006724041	0.917552394858743	0.256997372140957	0.829781266454906	0.572174652188889	0.160980106745159	0.327590917746528	0.698440622544589	0.808702673960170	0.0365739714869973	0.0214379664396540	0.194273915849361	0.535608589407425	0.171095171127687	0.781069387206497	0.473989981009662	0.308883702332478	0.573058531467573	0.339251569702818	0.584755124635622	0.528099679629560	0.209340498253049	0.816595783567693	0.104922439420077	0.759463611246463	0.467518861494694	0.0315325001488231	0.226299665957819	0.402351404326404	0.927491160719117	0.993459934743901	0.0973246814456387	0.139291027499340	0.746298215436427	0.367805591978546	0.563871871857165	0.157944146276686	0.719183357666126	0.293716524149741
0.133417998765581	0.799283387658655	0.405354287657111	0.283394988321896	0.547571107754712	0.565160702992684	0.650184473037940	0.0624133072355170	0.0679983465240757	0.0928248403672727	0.794766794446103	0.984043500954587	0.341673698331806	0.544951916890670	0.780836070756171	0.0728421791662123	0.744707350315445	0.565755828685071	0.378927609479789	0.608330068005263	0.865330752322747	0.983786094107415	0.0890544444378285	0.396340192778482	0.672176323759121	0.561330152246893	0.899574298041343	0.819239296636485	0.993823184099171	0.152897470026552	0.959753574406667	0.625350522810178	0.159911101123025	0.134768520889612	0.0573458469825777	0.979117125633685	0.986694528424941	0.730612139052359	0.357783158849205	0.0479176607405681	0.0149578927184674	0.355161070199127	0.592709291560613	0.307891789276484	0.697147375080752	0.636638667564344	0.710494179044376	0.870205542655012	0.896053461217782	0.169531071801889
0.882052886006229	0.588963314418709	0.604166788114537	0.00883933678949767	0.558538926698680	0.395539488336870	0.613818049303300	0.399496984627754	0.610270090319080	0.674106652120356	0.672959085033874	0.400531837301583	0.189408118020082	0.0470004110626104	0.0369975088092585	0.269622471717348	0.418734732945772	0.0287344366191299	0.560042692087347	0.394101871297786	0.141995127414607	0.0441213504394195	0.0974104452815577	0.693191529852742	0.414404758440284	0.774094711650537	0.715614502549407	0.219069814616666	0.0520896351770028	0.489992658964928	0.433443417303929	0.457402880146976	0.159425186697063	0.0667638974410261	0.279021342409100	0.575192839866328	0.179959545482309	0.628113828268544	0.186301495591629	0.822166098204532	0.573538113493678	0.348158297959243	0.943213645820032	0.283015368124104	0.955478580191541	0.416192602164863	0.380274122266108	0.820348684794064	0.0565208151223513	0.238514981995781
0.855305683284569	0.608594753793339	0.681992620868908	0.602141283088964	0.383322597288093	0.720282735474797	0.514098000308330	0.379602646052705	0.364546604561662	0.583259240460155	0.139599311693171	0.867161616228397	0.158563047459922	0.610012521374527	0.864192221808826	0.0871753738263896	0.636828085419922	0.541726994510249	0.903473458089422	0.876858661340052	0.318640843238134	0.386039630060861	0.689555664213114	0.936199355640895	0.919417794096954	0.995504900068692	0.428917899811004	0.367302411464853	0.298317681904878	0.897899289841443	0.824801261190963	0.645684580395162	0.588201774407965	0.923941868617004	0.0572440136122160	0.632215540522835	0.367038563834020	0.0207482065216245	0.652347924504045	0.0168291605824019	0.401715292551107	0.663243089128940	0.310383393658637	0.230976580918600	0.624202650227218	0.798633128228737	0.0909815839255634	0.273743597800664	0.656761721011757	0.291816903239065
0.103236421959176	0.524213589594316	0.268251082830018	0.936836378667250	0.915046659192039	0.368640699531607	0.0433873007707447	0.384211537690252	0.482506671359415	0.829217923629799	0.713961837320999	0.190688495101855	0.805419997917715	0.628368154655388	0.662760896839919	0.747934075508350	0.772848382245551	0.505037422969693	0.481299410282879	0.555849719177388	0.685754821203478	0.287812416764330	0.572012610944732	0.137580417000317	0.472233674339116	0.920051654338240	0.850156276919663	0.433940653064296	0.279436585665068	0.653412515410236	0.00145785706004287	0.246090617679203	0.212027142325854	0.202500869693051	0.741603906027734	0.685528041498492	0.141528109596846	0.0697945108597731	0.470045566630446	0.407637168807776	0.198023127648645	0.474219761016783	0.104957985502920	0.463096851522589	0.247084402223770	0.726216977599468	0.448935971171324	0.971217594584349	0.622004171484039	0.624981932156376
0.161191261811947	0.103347462062648	0.394748133220341	0.692282076267797	0.343876403003854	0.618278964071776	0.470752439357310	0.978178652648226	0.760748166393265	0.714303865101764	0.818063612520033	0.582522103855660	0.994526456822093	0.685467373911980	0.420862722238205	0.450378887350883	0.755152562529530	0.0542215320316509	0.940858072617056	0.917782337604079	0.174908307606244	0.790827026610198	0.163506473055650	0.458185998323503	0.718140740707731	0.722779390528715	0.280447022992606	0.673998380986362	0.431919533267126	0.131673184550930	0.644335212560050	0.785419634367100	0.139116154143744	0.830336746364922	0.504020074938133	0.0308371276271886	0.662332830949117	0.548029772840477	0.328784886810840	0.256175678436243	0.746060741130536	0.847309959555730	0.0804436088408318	0.955520291728969	0.747605891867727	0.173667025381723	0.849909669898514	0.415898003898722	0.685499858245037	0.720207979737432
0.854761129274236	0.863080654468801	0.283722920882780	0.674076745935938	0.125293080414953	0.390258197953936	0.303628491002589	0.371901381516810	0.465502270690285	0.856566022990609	0.986796610144338	0.382424338269517	0.245222259448710	0.741193440576927	0.365691261427754	0.972727013740504	0.910705849850592	0.516956650755139	0.848493681012141	0.909376830794301	0.559572125469288	0.524355357968996	0.290013485183883	0.201739194086415	0.562008510281516	0.620567238373176	0.0594458077813947	0.964935643222648	0.000237343353658881	0.715442295891491	0.765727112380198	0.975484024651090	0.372914894999764	0.960627249167257	0.880871081179210	0.156851301398612	0.376968966281105	0.878349969598504	0.962914605027948	0.493370514592882	0.509988781229197	0.134106369051427	0.945411029675193	0.771692285516227	0.573073638584527	0.518313251417177	0.787755894462904	0.740535241368431	0.273551563671073	0.243055509571981
0.716109381792312	0.856895257367256	0.727774664765624	0.297714516483998	0.588844380256966	0.184018580004451	0.261940726864033	0.370647340774321	0.500712582547655	0.556344059459520	0.171109646824306	0.829049192262673	0.227745765734709	0.505698229467535	0.296566733724949	0.862689582242409	0.163520683568173	0.345608811997163	0.944169363615879	0.892171123460418	0.640998138518214	0.454102381596717	0.505474995338504	0.161704033212212	0.954929560525602	0.353808846091562	0.565477292854735	0.488901854947850	0.344616620212510	0.934314893738248	0.0403967559284481	0.887595410321947	0.235061273403610	0.0345350929571301	0.840420041340232	0.543623530396084	0.0736297946621086	0.499968791041839	0.118965858340431	0.902725372454179	0.853265740173043	0.974246550587765	0.747491956564887	0.817243204241268	0.122307655491132	0.958154953753612	0.464304283258121	0.0519906860551055	0.813342448129051	0.645981445526520
0.658064903105371	0.719914567287103	0.152488638221939	0.896116454550554	0.446122502405141	0.489829488065387	0.271502290478906	0.419095762059497	0.571325863911548	0.331289891352865	0.927329822563424	0.711301380721648	0.753363514565801	0.416303907884992	0.767625682176713	0.872442365441128	0.115036380090561	0.323737488952754	0.696387057692683	0.253929614364972	0.589159950136319	0.446803748927547	0.0869483545174350	0.181128435898308	0.972358474278368	0.337807513741629	0.219228738253703	0.313471590275813	0.379258911154990	0.0762220367542442	0.315082934277971	0.311591913468513	0.960520230445778	0.861130227649729	0.210328173592500	0.708045902132795	0.175302130835207	0.973569107477379	0.595420981711571	0.615977223089599	0.624562413025145	0.842326819082511	0.405803581260889	0.901305429471172	0.273619218477031	0.766059682524719	0.872435803886359	0.726935072748223	0.190484115666323	0.422953979255122
0.737810889756446	0.110012423112488	0.979489212238917	0.238407359793293	0.781381290188504	0.334359988184687	0.350785344118092	0.536638679162988	0.642135490210213	0.805964602569769	0.321724370837216	0.0504605561504666	0.372961456719150	0.217416711185757	0.214413234045726	0.486261619720626	0.436201020043059	0.0378642312894566	0.730322392650844	0.548756134410256	0.994889745117076	0.147654545289997	0.941872744947150	0.759170549017904	0.873926257253249	0.281474776453827	0.839113808835824	0.0340466821272946	0.0790652946986622	0.686936615887203	0.562182487693053	0.997365716392570	0.785977897070845	0.955687464319931	0.899529840585374	0.0189829001764639	0.434808444996835	0.635114965130988	0.430028530716338	0.218339093322028	0.742002063136779	0.748242732884381	0.952667149400077	0.747710435842345	0.368203847242574	0.141940678613642	0.0397237040063354	0.256376933261946	0.260083001676178	0.911942860388028
0.901454875099322	0.365431929584420	0.823884053242001	0.364128971300389	0.0912711853242341	0.801976754425510	0.113624228674963	0.293962625600668	0.868558079247561	0.705787423516109	0.218335090665076	0.785989684246153	0.890426224340226	0.537447191932233	0.463407789656119	0.981871681145294	0.817433420751328	0.248621210908618	0.569709020679121	0.920507326476973	0.0953602256315518	0.659066705435612	0.690282075610864	0.796189338451119	0.723886334851898	0.423344791179625	0.482474327400578	0.100442607906347	0.111295339307096	0.465143837068005	0.576909752447813	0.242971660849180	0.267758312455292	0.284591615164439	0.940033821100102	0.155368052801398	0.657104190110261	0.630050072130019	0.918868081156801	0.765251469617201	0.375250989584696	0.361599103985447	0.0106483824454314	0.169275013469547	0.0477746886546393	0.253321498055399	0.794455480681901	0.834891462283396	0.417464697408256	0.0900555436202861
0.745939546186279	0.574500876658368	0.122776404369645	0.885922867098191	0.947386215844529	0.453526041988747	0.532857019089050	0.915308679853264	0.548129855254934	0.639975836875971	0.103562238702401	0.402821885983162	0.686155866138197	0.298826861430630	0.470149493247582	0.917959687853284	0.405529662260448	0.427787635433072	0.979731903890261	0.233931421723195	0.730076591301186	0.909300675637481	0.617972313346224	0.937079212857473	0.0900324569610502	0.148672888352977	0.263265866275205	0.161621176024266	0.605819499219819	0.155263902102208	0.133733469329882	0.728749330179612	0.0981957002892577	0.783653180065159	0.714027298289471	0.480123178175145	0.668414962823541	0.752978980432788	0.295167897337442	0.760368007892094	0.733623238491977	0.650604932794639	0.557568708775524	0.912495542440962	0.0750640355566163	0.0532994566113079	0.670881562200139	0.338339865102718	0.288854647073658	0.618582678506696
0.975238207446568	0.613052534267519	0.861125267058665	0.351246591904356	0.857659429670790	0.121417244038894	0.187824735058023	0.227743632481399	0.400998060024994	0.859739268327964	0.872874220982329	0.925077544963094	0.961554591620213	0.839366795471163	0.331416318667123	0.902619252541758	0.593674488423594	0.135638834220651	0.426312762225434	0.619746242496841	0.665432569238448	0.582595330767644	0.707904891397544	0.111161813065546	0.409592332767279	0.792864072724987	0.730392665795901	0.194719828513669	0.434886026549095	0.502790761405194	0.00911102582271561	0.840275023199906	0.741797614789370	0.0337587638794019	0.251739290589860	0.755356818712138	0.551397022572426	0.165926452492037	0.420644161398240	0.731741808069474	0.407799900967197	0.572930083612616	0.671346458886960	0.184296192214076	0.0907931090174160	0.258637357720943	0.809489347527588	0.946577531481313	0.0989976364850866	0.854985259321625
0.180216330608036	0.372699199686691	0.962191408327100	0.110558317057453	0.827000868845173	0.0483493429842080	0.568716188905996	0.214609307874562	0.635121388893006	0.189602771951726	0.226105079954160	0.0568681109074047	0.0481078686982963	0.774051867423153	0.647921258347335	0.846320708861191	0.826863317866040	0.903644359671287	0.417299670275724	0.169667895097575	0.773442338559096	0.779947762995773	0.594711520741142	0.893684255680486	0.371822274905092	0.751010961176620	0.465560114260605	0.844384423141272	0.424159441533513	0.578482196907857	0.751260803577070	0.778439622719013	0.137507685372710	0.104201060963977	0.0911841454804832	0.367901704185691	0.225304570516502	0.0705095952459159	0.0409828224735934	0.244941235794210	0.289490112743621	0.306030920392579	0.0188268572603123	0.551960347611517	0.201632655661345	0.0542461709302409	0.439867943106490	0.823435338757341	0.438766648987156	0.579862491018486
0.506363698265190	0.803042106486867	0.412081797223102	0.0335265492564114	0.656437963473142	0.674726852006839	0.174790318802219	0.632177201315710	0.618372272782492	0.747674154773808	0.626880192509435	0.204654993972799	0.776917451770413	0.393050127067262	0.987852795489660	0.581170644120209	0.731827697396107	0.141677793373346	0.903433414460028	0.310317100202034	0.234129422859250	0.756857037928067	0.00804552479334075	0.424828067608648	0.978935376781476	0.406991980534334	0.591914909178280	0.206456872961470	0.0449174391231906	0.569336209742282	0.500783662975650	0.201014963164041	0.714234772265095	0.231133871693547	0.620478715742287	0.675038723051425	0.936717285031967	0.0845173059391918	0.566262025322417	0.105843160972489	0.415912753953750	0.0660455066162863	0.604208993838044	0.950618617238178	0.459705621779829	0.779944192819343	0.815328451901375	0.808452649971898	0.889595982309361	0.771737692082878
0.374444124875747	0.895761318410242	0.553432731991696	0.439866072720328	0.491397201682348	0.729525111020974	0.728785372049059	0.655123221933183	0.0429650402644748	0.409969479111204	0.941316952848431	0.233225475458093	0.756773917485452	0.397849944008014	0.747275076374380	0.00231713082267004	0.288064891094829	0.0779593142760927	0.934988740341088	0.425299713277171	0.465186780637760	0.436571717907780	0.771933561600185	0.0881888321482399	0.130470895318764	0.529385609941090	0.841646299673814	0.714441758853219	0.314059576563678	0.747048368369858	0.781088787362353	0.803699269043233	0.638483638397506	0.450488352339313	0.753008936424712	0.216952969794370	0.0658163095371925	0.0664868341400542	0.492182025254288	0.172229331152681	0.434708181253246	0.197474598963422	0.0413827374724882	0.270953463897986	0.752865936672132	0.660032867265232	0.0369761638441350	0.793628134652758	0.0191355340950546	0.397144287543206
0.974840963919934	0.000834449600203513	0.689744837404570	0.605860032215653	0.570972136184426	0.493234182442274	0.671070276886787	0.195115280731206	0.480951926640195	0.151631430448998	0.189394709899880	0.662423296179692	0.274467641397508	0.517636541231398	0.613070057244949	0.542400090748499	0.792075882337090	0.00279376907259765	0.427136331310954	0.752668286765733	0.775047351485622	0.733259254059002	0.971843210138166	0.631780931401824	0.118325727525240	0.925036440944118	0.937709401496932	0.0470314768488057	0.152839189834002	0.127586565579954	0.122252935121243	0.760759620313082	0.112404294431303	0.157822509822384	0.0410521581619605	0.200286512430378	0.0184402683627964	0.210083007824850	0.105942386762853	0.806891888988298	0.0962821834802011	0.217983242212615	0.633082039948339	0.154369604979702	0.473284738861845	0.265479418271375	0.401640802566511	0.449224215382098	0.568388227064267	0.718625663089753
0.715604171323648	0.759681317353242	0.394512552926250	0.263051899306065	0.586383584975698	0.279970096829782	0.498973252500738	0.174127473168712	0.650386850478529	0.523613344019052	0.848386430864792	0.667778792525767	0.268439404897939	0.964423980578100	0.319993365564667	0.788862556830332	0.587172099765834	0.768610400327041	0.206181791762558	0.144042627844879	0.633806302919872	0.726908792597683	0.0571638555523718	0.314479955349623	0.972284980406781	0.975704300021150	0.0510692449372926	0.885530279832775	0.0969156097849088	0.695358810741751	0.498300257947853	0.0415774869963371	0.858784038028318	0.863992989125562	0.823615698771595	0.171402783096397	0.523118808344864	0.384385342520379	0.465824844314310	0.806919266308260	0.990958183767439	0.0735286658589327	0.293657364637143	0.767646447922689	0.998905960643722	0.207528944731532	0.929259349582250	0.754316649111315	0.863752353745623	0.446261390483800
0.714984728782559	0.957926655873417	0.949413866929165	0.209858162409131	0.509699166664610	0.276826984256714	0.921694485917950	0.474378830373931	0.239691295618869	0.0795141225817736	0.780583992035734	0.720992689727702	0.874929532742304	0.895091264344907	0.837682218651520	0.502244414589606	0.529993025324750	0.938346867838209	0.708694264752040	0.00626834569503176	0.0118006555096348	0.175073538189412	0.0942615661040450	0.162723830241619	0.358491507759021	0.766596002880107	0.824812922320497	0.912918861080249	0.101646545711357	0.854733064498433	0.994592385160731	0.238331322021194	0.818133837563465	0.626574319395726	0.562800198633156	0.752562565184791	0.401665248911280	0.409350590428264	0.747716148210245	0.704498748342996	0.954409956177185	0.128583350547818	0.857875191051438	0.849377080799170	0.851382542584609	0.900173585101586	0.0555604840681879	0.666155367344537	0.279862558624893	0.0592999524073290
0.341206628759056	0.350084415223795	0.0676986899794773	0.426887433081079	0.740012052775814	0.180318546650667	0.441779087338569	0.491812635065788	0.458276856346953	0.184695740349899	0.666323743932038	0.939639227052388	0.226645862372705	0.660080747794785	0.371929383442580	0.388747135204689	0.328526539218104	0.666241926420668	0.650455586405717	0.511900622243374	0.566597180950381	0.653339969049097	0.534511869144389	0.915039230664548	0.470537822819741	0.308723103235970	0.326899321283717	0.0748184204284467	0.249670876052740	0.621505516527888	0.479678623533548	0.747866923053342	0.539863052260880	0.367993926773634	0.331414693777226	0.411273557879944	0.905565825065285	0.542702699658001	0.0585499191255545	0.0358956285879134	0.0765228069019049	0.730559423673571	0.0803790236292055	0.0907281620387271	0.322771495151557	0.878437530555454	0.00480343665450433	0.461843340355275	0.482522470595899	0.779854583588050
0.0643770384992334	0.662460505111428	0.318952863028873	0.667435416841422	0.0688951563463310	0.725214309131232	0.744619049677432	0.0268811851185484	0.0382498962427652	0.901061944132112	0.955784168691610	0.644574087272908	0.976461525057125	0.304647683079949	0.447121558416252	0.220554509296609	0.0949881713827769	0.641775252141664	0.928860100178184	0.732158975446128	0.498504983123841	0.704706666764209	0.0309432993161362	0.718422825427668	0.00153597287517859	0.0879960380289089	0.720468632653169	0.670772239755162	0.00405175339319941	0.0746072319474032	0.829314471938865	0.829285106917202	0.106033863506757	0.0394945550398241	0.487692386541621	0.260092938810927	0.898889016771588	0.983814221290584	0.333737568600002	0.775408913807396	0.264953777275605	0.776481461620505	0.293334791511547	0.0746256709385096	0.354349828772357	0.610058930744041	0.449752145684716	0.00137383884874920	0.0996740542216659	0.349467029244676
0.675566008456715	0.985012020320246	0.545216881829282	0.222582817432024	0.513929583261134	0.0752156534923432	0.168491608473284	0.729332899098883	0.438282417923157	0.253115085024969	0.734204191582881	0.715581853674797	0.628566254306213	0.363798805427159	0.915427637752400	0.544014905023002	0.405429000894145	0.475259612126782	0.153284631118403	0.959327023291726	0.518317530671715	0.711719881515067	0.739805561256564	0.521390278829511	0.204681778827521	0.965163920227321	0.155012585348535	0.134830579572510	0.341683274753340	0.267017055210173	0.983149698513319	0.0303144993598371	0.576740695989623	0.0395603576498952	0.910087579832941	0.536706981252461	0.0994855140838048	0.335623525943061	0.713919949053747	0.411859567849299	0.545854892608489	0.998675751272734	0.926989312366768	0.585887142113374	0.600285382153013	0.938857851657333	0.740637802699606	0.586355680204988	0.353748810169936	0.512234640380109
0.154506449024072	0.339358362588979	0.604980268061446	0.838588578727669	0.480911007356028	0.359294114071855	0.896759716834233	0.595714237394384	0.699324313848318	0.299053462599491	0.622582190478469	0.847917344110358	0.696416774644514	0.760572059207692	0.163941518410434	0.471243799640793	0.288437716825442	0.707405005070391	0.803129099724333	0.278595065611468	0.519189506329206	0.943598738918750	0.738447508410534	0.0218779403809983	0.340257231857758	0.740042465054196	0.247010870852035	0.160757735127019	0.927041997406902	0.834435898487567	0.391937912054137	0.649472518568591	0.153743544073761	0.599368296059710	0.998970904799347	0.110927155562437	0.174182004385692	0.800180788142700	0.760641738016665	0.250032576975307	0.568026826822044	0.809933013261691	0.107260990862829	0.575922673056940	0.471291232969675	0.887997750370258	0.387945876811050	0.485368793518918	0.912984868346005	0.751311084533278
0.675826867430141	0.0650920971621647	0.161907203714333	0.288496391711958	0.465900671271106	0.909961049274607	0.794503885040633	0.136814317141689	0.114447151828443	0.0347836125000518	0.266981855455318	0.819721148476491	0.986764457318990	0.114277926149633	0.639131931009948	0.761824985770211	0.541964053146672	0.454243109550552	0.177798589589671	0.383270715499613	0.519685276290473	0.559325589784660	0.267973877559225	0.950090382090478	0.00975255514573548	0.0659329991881037	0.489757123286147	0.512291037568303	0.844718498726825	0.0511589931040790	0.541045935745097	0.278778046945946	0.0609066836297963	0.202878046410661	0.188389238445425	0.423505273353409	0.255344131602830	0.418617385037970	0.499381340495513	0.711323644325345	0.353654330413150	0.258888695315560	0.0887333225217482	0.787142622432214	0.844358564314331	0.826688851787600	0.854764919957162	0.547677342222674	0.891311606724244	0.0149953205488506
0.915889057757153	0.894730860712718	0.401720551852942	0.298252324694408	0.346323079608277	0.122713628599429	0.750012832433473	0.751834734342769	0.365248794714801	0.932742561859072	0.534421025102076	0.450143790147119	0.244154999677323	0.337927993894063	0.961313522203231	0.384516583023508	0.933982900916573	0.107220078338344	0.152790506141429	0.620390928523464	0.514672631783097	0.209105920251459	0.977810438487310	0.469633381960559	0.910820489913433	0.231800011145309	0.930161885722691	0.383387365402686	0.473211339130856	0.808149036187659	0.775358258043873	0.558164813949228	0.940992382886246	0.419978184401686	0.738478310204953	0.908632608829495	0.725789715216689	0.863403061175161	0.299023760451632	0.991934840973311	0.412690179250521	0.791732983542029	0.488369511196218	0.793733812734273	0.149895448128581	0.461308286952173	0.431868659256619	0.407411983798118	0.933804152418874	0.263768692219525
0.545175935913805	0.602526641055920	0.767109091176694	0.294206498451558	0.833658085315711	0.625307972869166	0.151353680374831	0.211511650878700	0.811865032440657	0.725733135797991	0.114633236242201	0.623348283509751	0.176041150648476	0.703470289085228	0.594717110453782	0.541733221580066	0.324539120758128	0.639208885292442	0.847174952574683	0.554558920042910	0.00325615903799170	0.248497048897772	0.455109031461131	0.948923580905350	0.368862978231897	0.498371910742937	0.793975853452844	0.118866218525504	0.0766358337698035	0.590659367232950	0.570318548619386	0.354888285485653	0.423867593160776	0.0338495196416324	0.769130319556093	0.705225890317238	0.195641230804514	0.491803645347561	0.579928976731182	0.959991156503371	0.658558782677286	0.241343559709605	0.809807671812643	0.894743876740734	0.927492273631038	0.0200992260219322	0.178881473450772	0.827814784457124	0.803180786037419	0.953905787598689
0.301225126934031	0.848434197240452	0.836051401113833	0.876978243710226	0.760930797684184	0.875881035939432	0.172705544461211	0.780422745592968	0.384600000208705	0.438237555269685	0.287052864036798	0.992063062241916	0.430675347341665	0.836456057827244	0.614596668727203	0.781182090960829	0.275888081749608	0.726247749030037	0.872255849946513	0.407794476977396	0.730114826808672	0.394721105747049	0.816300704853363	0.936166955949566	0.391672478092614	0.327374178156637	0.465759388003983	0.0130774355039601	0.391901695773907	0.149995167787692	0.711186274655391	0.0452444006609140	0.207911172264012	0.500994338744969	0.714245678786370	0.0696664920881748	0.619630086969858	0.151772053352220	0.505986338842701	0.245568006675700	0.0887969228982477	0.226196597342584	0.815440791063564	0.402242093968992	0.653267568951683	0.876814457414339	0.372310006413512	0.146576647053656	0.607755253002791	0.273603313892137
0.695705104386872	0.398521107968977	0.0308778263156093	0.0198024119100952	0.175588496431632	0.309437110013532	0.789669430735930	0.257577794418979	0.0249639745536425	0.406778351309584	0.779251203923649	0.643202423155650	0.708880838013061	0.0251614334692251	0.200244686149576	0.698559443310777	0.282156095190256	0.230243175015524	0.579490744975942	0.317196952392932	0.659768206498992	0.407458496448309	0.639414489952706	0.835945481846272	0.0922537456156004	0.746723004129817	0.494811225213766	0.759495551472662	0.585753634735123	0.400078072721073	0.144206070108751	0.331207196421262	0.615074217478419	0.239080271399055	0.974035746396928	0.978928601399802	0.706042654591794	0.411909789240121	0.154105736259759	0.0123517277754349	0.521839129509526	0.717006150341097	0.0150267652233772	0.741272617624797	0.250390613653506	0.159009863206866	0.837460406057914	0.00716614332978072	0.738173668533782	0.911519145441040
0.229995993121197	0.387194443426191	0.675239447198813	0.871615311236925	0.906169526326247	0.491550996669593	0.388224473900501	0.539334512177730	0.696301105523730	0.379454061774450	0.396429282358782	0.342109022960849	0.549565429340313	0.589984475911380	0.939748826483016	0.153137233862242	0.606867797227192	0.379902639114459	0.773668669313092	0.421460228791751	0.211226509756557	0.835959529443526	0.676157486597440	0.785085632501438	0.184101086079622	0.929607690685603	0.375446777174681	0.384635813973951	0.749287714306406	0.112518393134746	0.578486087330885	0.550093834240054	0.584148327264595	0.570565859624885	0.483839899758848	0.582040308432109	0.435279318110468	0.123785369397366	0.120134494138369	0.805330221471574	0.308950233320922	0.152747263568574	0.917244285907385	0.428774708887391	0.259774149085356	0.386728782702612	0.827713051393229	0.872103862013791	0.924079498890495	0.912857811996511
0.157492509935321	0.765076924821285	0.108788855577575	0.626984786582559	0.929892057159181	0.130277638167486	0.668756104948140	0.930850161613724	0.141031553116770	0.983906833131518	0.392531532658364	0.0345827993848645	0.795202283402519	0.945936875981250	0.0317955298916944	0.924314690007040	0.223360793269867	0.0312990628032126	0.0996374850657652	0.0237411827002190	0.523468487725982	0.632588718770751	0.428061835492210	0.608609980007357	0.221528996434112	0.469514529142979	0.145492630285055	0.253814503280158	0.448643931496224	0.822054147740112	0.715578925430584	0.963012884303262	0.338232157581008	0.264947277892130	0.856361519237691	0.116740692405834	0.962093360376128	0.451678053743401	0.699305342540635	0.412871102948686	0.119358906092661	0.331760451300020	0.813608221507826	0.165761143459626	0.667796871386230	0.215310602891516	0.978737296672819	0.180852034910334	0.838099255576370	0.942833079432576
0.497957874903443	0.593710074428980	0.654894372260206	0.133935102638568	0.915818656819755	0.392042105246305	0.0223236991617065	0.260140702673055	0.222998433808716	0.524065107054095	0.904132851874999	0.470134871237431	0.773088901676746	0.345391882981296	0.614549504716401	0.703871093271712	0.606579682458327	0.335977651189842	0.380474335612270	0.0591926784184844	0.199051110129953	0.359343776036748	0.715102607791018	0.0155393172059530	0.930978752758710	0.324744089314928	0.783848240633737	0.239279473211918	0.846928572258615	0.298805997677616	0.0305396567984215	0.901603836109714	0.683630672466771	0.211355137601498	0.142363010072511	0.940817169553360	0.596464278400437	0.275120404809991	0.922773990265524	0.135129185151222	0.715989096248014	0.821711412264906	0.867254619950242	0.571113156359797	0.321862993703952	0.277545791065873	0.757458280585156	0.238978948163822	0.456208457084773	0.906192734095888
0.0743006800045084	0.524268197767267	0.308657312434769	0.0595152144812348	0.130677234645166	0.999862574641284	0.713865185061805	0.607408103611747	0.110770463523425	0.686547162296983	0.983806743246688	0.637809357349222	0.302962320608845	0.433473197065054	0.911734836751851	0.813193491659442	0.0682011409605282	0.980453229827002	0.711914533282388	0.393260647727916	0.998718391031504	0.434246080890139	0.759138665702675	0.0640586160144884	0.432129647717926	0.600598499785153	0.622307029414244	0.706164480718027	0.729720350685021	0.636905585236861	0.284899258183646	0.967472624953416	0.534179272171001	0.280592992634746	0.989421757815355	0.917817385106695	0.343575538903840	0.788314273130067	0.277528257941452	0.973296233705263	0.149265681985133	0.250071022446184	0.614497784441725	0.0434117830825960	0.821683931966316	0.286161857575157	0.715202647232398	0.525628231383525	0.484686414538285	0.162914585312430
0.607756583526217	0.495732034100906	0.593952057447833	0.607636595789598	0.775298508177669	0.566859440019918	0.168318912388336	0.567504098169656	0.932558196176103	0.887142716821055	0.764158264657261	0.394894549837539	0.469630544619065	0.315867793718938	0.475998670734163	0.597338839680370	0.0376718248114872	0.734860661688946	0.677674273808641	0.706322764776332	0.413203569469208	0.329440909344905	0.655893468666401	0.504311561304640	0.731132023989244	0.452682817583897	0.927727669125657	0.598332193052173	0.230666589173075	0.967253260603993	0.462729349738432	0.330665346768531	0.705609368035659	0.706065393999044	0.602292598306325	0.924072856983857	0.741469625383974	0.443371124056288	0.145148311089356	0.440445699373624	0.881141092021820	0.265496024896962	0.453817581288631	0.193743574721367	0.296152418246665	0.115973591072424	0.571650994719299	0.465444305150165	0.694207656443506	0.753327712732995
0.363810701206996	0.404330303866220	0.497726485862635	0.345992030899044	0.885008686966851	0.640671400377425	0.0269861117299028	0.525148684396750	0.145182495843359	0.125635125217660	0.119870078274177	0.607171104457124	0.162217097889214	0.868714479381046	0.483440032883246	0.199451293554919	0.699914973416809	0.794707696866642	0.681734386538704	0.994305848088150	0.650792269997425	0.669460794812876	0.997154863193477	0.594736023479179	0.944797100446219	0.562198765584454	0.746035186659056	0.201652042962192	0.708186927136449	0.133988366652449	0.0902765907587673	0.914785505195283	0.442245577158786	0.834277808176053	0.981733527738709	0.527629563313875	0.0494728118082255	0.0292759461358073	0.818810183541137	0.644628322814594	0.300639797514259	0.641128349299789	0.912842441670080	0.0515896729448531	0.102072793367982	0.452598366714443	0.240864263483428	0.144570142854718	0.524066662661046	0.730708557164772
0.337578070720165	0.938723428546517	0.882522628890017	0.278868936728626	0.360477242484704	0.874306897654616	0.384933689779780	0.00701869186283255	0.392836757672858	0.298196739285899	0.428869783985413	0.205029986161727	0.467999131526686	0.896729830939427	0.319398011409486	0.197132098316309	0.454927505357619	0.272186236650631	0.123575722377184	0.314134277837440	0.476001918634099	0.855530346860886	0.296953130394736	0.865285199622017	0.0877475754064744	0.751891887373085	0.140595475204830	0.540812012162198	0.00225538869011599	0.562636788133390	0.0306459553172130	0.0664324394697318	0.876080337122181	0.209386402492573	0.0765486558732311	0.240040089502057	0.937568273352032	0.738464791109679	0.584290973432155	0.315754221067823	0.528496937887310	0.130456818000719	0.876221660941469	0.596451064710666	0.689682442937805	0.245343261111007	0.469901781350751	0.380722933602144	0.0198692375936076	0.0458081058732738
0.983104127456870	0.913251113208989	0.939037913386025	0.466802111779701	0.489525327786590	0.730564966524332	0.363583311314725	0.133803735421485	0.152524341980866	0.397859970065583	0.0191893233335071	0.0963437891040059	0.439991437465797	0.704040735609470	0.378279370009781	0.727440534474140	0.105930833056641	0.957521399722362	0.0848844275969443	0.621195894533604	0.861280075376622	0.00308305815327548	0.906741977138457	0.921564846402524	0.763438166541281	0.253689278943381	0.974084149595585	0.796254370375596	0.950489500545985	0.192594469285404	0.571820820737098	0.554738646794112	0.146548599318437	0.171841663598602	0.329012049224945	0.540567180384984	0.801098509048978	0.568970536573885	0.591880112496570	0.393144825065770	0.113609780720217	0.209673823704425	0.295666294857762	0.597567384413209	0.540789103981365	0.00972180964615999	0.567892995633786	0.183169012853017	0.171610152425630	0.981882801045509
0.145243013957078	0.193443580294210	0.737162711215145	0.450079223040401	0.248097675588073	0.937804073665774	0.942351869031355	0.190273234551965	0.386430808848959	0.812423859102229	0.304710225863019	0.961902563088234	0.309174512182726	0.657836616812350	0.930848737464397	0.863795278043440	0.131762338442414	0.0197054704651209	0.946594500258106	0.527145514413682	0.670482365886520	0.951191057558080	0.801373751214651	0.941761392592178	0.231679836796506	0.573128947112576	0.989764602211734	0.927992733014697	0.829000162495650	0.331356708088554	0.866698349134333	0.570603243696514	0.871317030474525	0.928645452857927	0.389428791480910	0.107411928324285	0.340307499448553	0.742887976399948	0.950269777231089	0.904834764829128	0.757096036992722	0.630965863060563	0.558469969301739	0.788436696874310	0.0472220570471386	0.470673665074790	0.269583399796699	0.806984824230826	0.524470807318257	0.217807836454374
0.752451576271060	0.769721587422798	0.724433248092969	0.0697565398488138	0.774775121452366	0.138610221129853	0.826280309912739	0.548955279824746	0.699713796388941	0.872054462043059	0.403590463090442	0.366840397000816	0.272218651872429	0.196070366340146	0.757034639669282	0.457518331248293	0.0774845729957330	0.00614179785607039	0.257839827158689	0.803424830405990	0.349662656700029	0.634939826599276	0.651073526301525	0.866879272903008	0.139324033937293	0.172975215799050	0.923718636536257	0.166888412222153	0.903901221149541	0.280493562929450	0.708356419462707	0.838597767159605	0.922137105826259	0.434121587757044	0.941510347100208	0.882208528296333	0.932586714168052	0.138628720660836	0.607764993907301	0.291137946693437	0.216713578691961	0.435539566078590	0.971455553018443	0.327203220682950	0.944819055021980	0.0530639994835670	0.743455000514547	0.369979624165877	0.461055758889101	0.315378598694903
0.307588574587059	0.0788574654894988	0.807899872052788	0.871480218173003	0.897425332045080	0.122334146601423	0.139290674128219	0.176161948902594	0.0364729056218704	0.168815805332007	0.423878426055010	0.256636387940562	0.761087410177726	0.399814410967403	0.246554839611817	0.522930121662217	0.650668993698972	0.596258663257379	0.811907833770099	0.544103068252827	0.163821781389839	0.0710682379128460	0.565041059659557	0.861523757313314	0.778637209174279	0.762242987264838	0.826156256141077	0.335121011349335	0.214560249738434	0.185967238457417	0.934184281517570	0.805555561201230	0.614811887006820	0.592516772969238	0.339314469406445	0.622350605438229	0.145519259253196	0.997613057499213	0.289825199406578	0.725098131800554	0.209324097319715	0.510155702335599	0.0547136806346343	0.799094806922399	0.508804559858533	0.375147412130484	0.118065226516567	0.173396738548794	0.891204853100177	0.450285937022109
0.0657016915997846	0.628816765311034	0.0541199642198617	0.943482959690034	0.387869789021387	0.549384491972949	0.945025720662189	0.229713016351431	0.965265527015964	0.304409280151253	0.469474081593272	0.688581199012534	0.502438611039733	0.423343116755590	0.564437781402675	0.280073054163184	0.239597406992929	0.486680980230527	0.577113655610150	0.308842835208321	0.977988015793728	0.226441012194531	0.792444472382841	0.873906197541042	0.647331553963942	0.627202585006467	0.0517264458037490	0.888643867230329	0.532347051930524	0.0193484288535972	0.446407252828707	0.521126262875053	0.538892852859133	0.882208023065097	0.503809603631964	0.432089574007111	0.0845299170310493	0.500199356958842	0.214716445252050	0.724540728409690	0.632145081619695	0.141666100021609	0.0839328220986838	0.645594754610142	0.684533583796116	0.738069810917474	0.0946131411880753	0.469446733453098	0.994201292796233	0.330795779859676
0.548011649643962	0.703836161991088	0.0309234978215781	0.929464589067086	0.350323288858338	0.567239222514597	0.602031458689689	0.592967626151385	0.463146902730744	0.0413257184774848	0.967750514779985	0.802446056448669	0.419804749737737	0.662995782288990	0.225757483931877	0.525268231307523	0.197194224576067	0.0743377572099570	0.944825594260523	0.368864230386659	0.635048611144759	0.684629953473999	0.0632900484731903	0.520117794440389	0.833162751173603	0.294439103554386	0.628402195692927	0.935513839269796	0.481280731103362	0.371384639137039	0.660415287614568	0.862691327514308	0.650071286902278	0.596607157569954	0.350746898479025	0.224348039002176	0.584178099477767	0.798117921479741	0.389947301667927	0.141481334694282	0.364321306984460	0.411056862750763	0.328888493800789	0.434651217503109	0.347394996546674	0.601766136721407	0.712101016958125	0.572070843157221	0.682371582186244	0.0944438847759397
0.686030737520417	0.304777323560761	0.966946316837139	0.501221766173872	0.576715707394761	0.247656343510668	0.574246351978780	0.0276495664428300	0.507200811873389	0.611887329181982	0.268212402383263	0.327097408390236	0.417578542606577	0.219884372229956	0.880449718191128	0.876498771074170	0.676400633372526	0.738588825118547	0.137978836225254	0.140096786413251	0.754778139272091	0.521932296884688	0.0449520482215180	0.799710689366998	0.836271253428551	0.951324319634192	0.238131275747759	0.553363422490786	0.361221226172432	0.968508824935789	0.533260411794181	0.340073510404411	0.558014479985107	0.566467499455467	0.357242119018344	0.0707398909399800	0.0432011388626505	0.540067300846105	0.158403202482110	0.0532191961743924	0.706538381687788	0.786710594494049	0.0723795540436868	0.441279002907362	0.540884750775248	0.369448496397397	0.368303910978544	0.672769693575334	0.523804628280748	0.0643997085181353
0.364498422730386	0.891484420759193	0.482352024176318	0.00838550334491273	0.473167241407817	0.521343762119345	0.612803001690228	0.894507740184957	0.617219090456330	0.933719709207695	0.638921495437467	0.865362958483513	0.991190739530670	0.874985399988813	0.470272639502510	0.838197338433857	0.120013947766634	0.342528564079578	0.875783742349638	0.670690667979449	0.881672807604645	0.708131354586099	0.223204806682188	0.880180729891943	0.515558428009189	0.533406650468697	0.0941474764952469	0.496141315466153	0.0272178686235569	0.637280810311293	0.685753607645071	0.141543669056177	0.207022721625212	0.170438515799429	0.151748906173224	0.863581717393134	0.257308819672599	0.503581965548301	0.883262879313420	0.265821377702011	0.155263723555739	0.255636327654469	0.387537959784497	0.0242653312073036	0.565757012825324	0.597363908373358	0.718807117037634	0.158887064487777	0.0672117791518987	0.272333134551537
0.156523629789879	0.0308610108538885	0.0245112633106935	0.450264974920105	0.606257550862071	0.212453409440547	0.374714716576052	0.256312931624610	0.260911193213352	0.976325936445194	0.477798804002220	0.726405827000247	0.211392081463239	0.301575670103427	0.616239472620234	0.881025682532475	0.263646204662758	0.460694989189387	0.0912268416991070	0.662404099049913	0.665851531604323	0.590220453236336	0.968038289731183	0.847741646558235	0.366195290837775	0.376291411382910	0.124907754774319	0.0436101483245526	0.629139082972826	0.955544710839889	0.124353296298030	0.427432829931313	0.0886921042705181	0.182978835951461	0.426210600329042	0.682534839127828	0.346955744542670	0.0248193018726374	0.00595830802590625	0.131663904869181	0.253483888483247	0.363414620303280	0.638656077812064	0.0372282119576153	0.451447190561003	0.788437341586941	0.572675230820205	0.993894247182314	0.454725148879490	0.807542944605018
0.979254048654886	0.789046873028905	0.0119148224054774	0.475454464603020	0.143069591310303	0.755618827339129	0.683862648242449	0.803294457100362	0.794126064956962	0.370209042547531	0.722767775202230	0.546111343489771	0.586500650674897	0.559482408662757	0.578015867811456	0.228249951644748	0.253457788068965	0.203437932555158	0.438014143355246	0.792221889233803	0.190236291199547	0.728924925378351	0.478970094297729	0.0314401698357283	0.495429412243391	0.0720101046646757	0.784579083879509	0.387159171798514	0.251881117361947	0.732174054526433	0.961823547294591	0.908715370107012	0.316000594029792	0.771494903702325	0.527377168932513	0.997558102379134	0.276268283560179	0.575448480844324	0.354606560399246	0.830328632466001	0.0470929121411210	0.694852208155746	0.311767028224477	0.0248034024098428	0.432279339873573	0.275566057113216	0.213905185518862	0.828040778957376	0.221637550082632	0.412559861293440
0.799241349414631	0.930771794746609	0.429150770592094	0.0542990732584898	0.793247977430910	0.751149200519688	0.860380980868521	0.874699356769893	0.456664443407650	0.0105325652024966	0.393513835521741	0.999088733746369	0.197024156609988	0.975194342448793	0.315195708343626	0.112306693206123	0.850220120284017	0.257532734561381	0.732548039195483	0.947906979142784	0.104015021446307	0.0267481787590252	0.258577987383010	0.865366053646417	0.652014275727750	0.606553426197453	0.552301901999253	0.238747821610566	0.963588240728397	0.162453367021508	0.561231868756027	0.876392763017892	0.958494138575548	0.435409221499852	0.452421744122849	0.517989305688165	0.594235802205614	0.253324414728176	0.0381564920629147	0.506179170558032	0.765351562479182	0.235813638724879	0.934100778422892	0.716693737167592	0.586116921448374	0.667265765611607	0.0810337797304414	0.125533811867018	0.530879601713035	0.796371255270754
0.937849015691273	0.912355255896739	0.854027590571495	0.436824920082513	0.0104082914824625	0.946434643454603	0.917638585726271	0.387305358328939	0.931031453233959	0.986126990949204	0.405647168376384	0.411838475676018	0.944296186809485	0.373237891442393	0.493492672099142	0.835890938593277	0.673936477847691	0.0353279348971081	0.491745860359903	0.437132608238612	0.188139428159531	0.670957093622786	0.371597801735556	0.926533385167249	0.119592342188349	0.767086581849528	0.279537842572247	0.0163813495826254	0.932013502051125	0.860392940221571	0.501272224398207	0.675979128662689	0.445224205068502	0.226873082121427	0.815193819897437	0.671191705279608	0.290641565856912	0.153705279155925	0.996331512575621	0.291780719218909	0.253923017685186	0.644750328561673	0.717473879215925	0.426540671325303	0.709732319817816	0.307877455320866	0.937775373904928	0.245209169673505	0.608402069063472	0.868240942707517
0.485018355184611	0.949860519567204	0.0667650166543740	0.602142230348734	0.0621264319064457	0.260082597361318	0.968073140678370	0.0764348723086673	0.401236021193567	0.585197091428196	0.566927002567605	0.758854724329435	0.0731593578114721	0.659955057007397	0.846493920044919	0.359380637345459	0.599720801644580	0.0234280102267971	0.865160768406822	0.369965393341071	0.323581800033404	0.141541509615857	0.653043716074679	0.745346865822544	0.979144569181850	0.172738085059728	0.484580772793733	0.461475096943406	0.406149331126382	0.591501204000193	0.0939119130511691	0.654470811991998	0.423225010629476	0.825394195921223	0.0702448755346599	0.659483948869481	0.777189625378738	0.718717704677759	0.945324759530733	0.122883677987271	0.234445285087293	0.497801933863523	0.709805614144627	0.864317904339822	0.268192565542946	0.744301592651924	0.230509816077811	0.517160092883896	0.340776632781675	0.632015715068809
0.851090123700147	0.798956408531370	0.332856330486469	0.161674221065079	0.568028488322351	0.581759418805482	0.566540643889441	0.801462695066165	0.767739814448944	0.112682731657853	0.904646913650376	0.971742365207948	0.278375517599609	0.618128269199194	0.112621235846722	0.531543061712508	0.261410957294154	0.666928612396224	0.392230924815097	0.250978407784361	0.490651622377092	0.819611810762493	0.780598275504534	0.236468202504997	0.986495635645157	0.302482176887438	0.150204904671852	0.153104085937547	0.649571201032897	0.211022859216771	0.535310203959501	0.0545350288293995	0.964173355257248	0.670566853883302	0.117142931021775	0.840811612304142	0.00412445726959299	0.245615604649148	0.139052752462705	0.614526296469115	0.847008260816303	0.0867751880005023	0.883975775077079	0.194293199738520	0.0548126337142683	0.535240311463533	0.366058566880305	0.602233219832914	0.113527164690464	0.0339790477994658
0.696605548272324	0.975004419392659	0.764072498302218	0.574317022669083	0.235462810446394	0.995795732084691	0.834391197801056	0.898082943011125	0.371256754506277	0.640900011419415	0.00639013499444163	0.266204769530469	0.702225034245694	0.832364467850738	0.594639780179213	0.327139516557781	0.104513621457327	0.566919410082043	0.871375932730037	0.334950682535741	0.704372382950823	0.378790375511476	0.204991038705616	0.367728059954990	0.323039660462728	0.294543418013614	0.197124852433238	0.0333521492298139	0.991254902982503	0.711629865991521	0.273253061345748	0.510075571902544	0.737598300144807	0.473235658129741	0.526074392576298	0.547506455817334	0.226026765981419	0.370456795550700	0.0286452156791712	0.388667946073297	0.247222007752111	0.738877001861719	0.806330743843982	0.381797676476226	0.155843690340444	0.00106712597891068	0.276764623836998	0.967069579742658	0.190506064589852	0.275599416022081
0.0330425308318126	0.948192190506945	0.460197414499248	0.434529783858884	0.524299553185468	0.674297898142962	0.139209640287264	0.720657440434130	0.304563941573108	0.760370597118857	0.888728030024998	0.756760699827216	0.319200119599614	0.669060430870839	0.751198372523128	0.930091325028269	0.349475795694347	0.489008307637478	0.347472170800483	0.671602053788750	0.787045454781989	0.921128769330436	0.0951713211323740	0.807313290669789	0.626499450845224	0.470370117443186	0.430593866702380	0.542420947143007	0.402232360654442	0.562626794887032	0.705129899949814	0.127675249675034	0.870957543060486	0.734534664777499	0.981624453684510	0.451824299865777	0.880562987405145	0.0671094172181311	0.443370464399782	0.811575897617572	0.00387316625281930	0.571796566563449	0.333895571512520	0.269573409444657	0.725014117825717	0.977679385479833	0.890482886653997	0.149854628384293	0.415214598789065	0.327261714028877
0.497236851065709	0.915882640972349	0.486749092872973	0.859886613406637	0.707231593662629	0.264976307842208	0.790703691441685	0.735029828869292	0.0264348206186041	0.902987644214560	0.164754182964141	0.982146343837897	0.929450197074871	0.696203649424024	0.362682295237813	0.0418068018036843	0.737014697494821	0.980636174974322	0.726342489841469	0.714933728781541	0.746979143239045	0.181160006055698	0.692825495754142	0.958557592326729	0.593065548493934	0.449765335530566	0.272897569563685	0.775028253303592	0.272962416308225	0.349408039567979	0.170784549810534	0.0172846021089382	0.293305032327352	0.619637273865685	0.617036595464939	0.753636251829888	0.483105619099077	0.652752637005451	0.322313211815940	0.928982482280136	0.830298527454404	0.528087504249715	0.902142250939923	0.705117884787227	0.133747827234049	0.00198912418175612	0.584286706700373	0.836281667699776	0.133879706058847	0.465680618214957
0.856514327576501	0.723409035430469	0.567847837494245	0.258863387945645	0.189210860478533	0.0458999317091999	0.120193540979111	0.254624719313636	0.751319218091705	0.932259473174016	0.266939893685127	0.268016897754589	0.199840379485160	0.555975855913860	0.323663868550776	0.199321073527379	0.756929474810586	0.618104425051849	0.645386415623195	0.255781852279293	0.293023057207795	0.363031473065217	0.506642275955687	0.557026234440977	0.347575005934453	0.345757258472626	0.449666662413989	0.895410354183324	0.769404650821785	0.630385091037759	0.317267028780813	0.578525489286947	0.301544702799360	0.0978770815346893	0.104284008332067	0.956115697605191	0.576716432085656	0.908159129964911	0.961405197992636	0.641129334309299	0.984713050507594	0.329733004641666	0.375325311239149	0.662042377199033	0.108722002262722	0.487965516842189	0.633100798407619	0.248453832940901	0.395259900833344	0.339458633746729
0.942944139242190	0.710753120309390	0.781262995409419	0.0856364451280627	0.558725698321089	0.165699215952942	0.214906566076142	0.252029956585045	0.147991437376004	0.0750882986805131	0.529546528412175	0.714736812708396	0.311919299974595	0.279854062199350	0.307609484726142	0.294857085276711	0.790033177936110	0.866763409711630	0.920745602940615	0.712108069017955	0.895019538641621	0.332157765685975	0.251254091061141	0.141623363016143	0.832479313451488	0.672361898223018	0.225200460583845	0.781334586424761	0.458174273416957	0.709978368212632	0.599014624685283	0.921610981953755	0.328736500640748	0.919203805133662	0.530995302781428	0.151813930396076	0.273387668002281	0.622104931879142	0.873101115119328	0.948050035099969	0.541358143683195	0.728437022800582	0.677494493630493	0.903406857549472	0.0542303954408085	0.409189414857920	0.940400150829899	0.404627292802462	0.520994298874145	0.997738290913268
0.888838190076867	0.594155350605291	0.669100155737253	0.209028207274052	0.903474239887709	0.0290199868124486	0.221033919657878	0.898746299957749	0.709505694170027	0.631824230121621	0.557755166544051	0.321891893925332	0.413816019659433	0.00392573452076117	0.309003794220322	0.602939270626089	0.140882695580290	0.430635099080201	0.316331797211920	0.379516466044045	0.571446953215007	0.141321952209962	0.727497136856015	0.612780503589619	0.895589155066858	0.574961695456329	0.503277617406752	0.709282682470615	0.641622682696359	0.167521109888824	0.637365792901665	0.00631117050335950	0.588842952173326	0.232152808246910	0.622074904748143	0.766021007038637	0.294531501207788	0.973733564664933	0.0335381152539589	0.124325070040385	0.257752844837010	0.917829618310663	0.252165240922695	0.00509804492282684	0.169219613865299	0.556771811846017	0.328371109705690	0.123394419656205	0.593306398860452	0.259912613609147
0.604554339282035	0.962834383950343	0.919147347541837	0.726010238790518	0.653165674608523	0.603122029571557	0.344147337183615	0.190555406102484	0.716654352484965	0.715253704237702	0.0262909470619808	0.0162775551543134	0.900964125330555	0.553755181963026	0.702752966557814	0.633018499368617	0.996812681294426	0.0593125095246443	0.434963522839747	0.691686927207133	0.706328477336809	0.461333595691911	0.622010119502329	0.325169787206455	0.0122660983051496	0.312863660934634	0.987698797524032	0.784334534723002	0.0805901357853123	0.632929550508925	0.555093488105560	0.657031710907692	0.703505986988138	0.349228411490214	0.356419031924598	0.962537286501791	0.306791570714905	0.468505367266823	0.949494600179636	0.518072307703575	0.280628231158840	0.907333408486115	0.858118210086796	0.0806117415658004	0.821984321537287	0.127738115531851	0.836446036750026	0.975683508283811	0.203895871085918	0.140679213429296
0.499292373783915	0.571733189353365	0.435214244112961	0.884156951992527	0.0256120896299437	0.537070257485671	0.105361981250009	0.515543281433489	0.0882122563378304	0.0457094860785211	0.349507873988406	0.492006311058433	0.840468919731297	0.747323917120055	0.821120909280467	0.719111880031177	0.967901924680257	0.842464570802470	0.535067016659368	0.104080446633375	0.428267498836702	0.853084212284158	0.190591505407519	0.786062562011928	0.640441795397177	0.797794849438535	0.304917375218321	0.349849199779060	0.798228801597016	0.956513530263963	0.344950725005676	0.540799093381959	0.680996238126607	0.695580827092563	0.730602212285881	0.0558220315930736	0.297500786766554	0.639157627669285	0.0871117595167408	0.784314362646730	0.728540010711577	0.799100521737889	0.773157398035669	0.947146377088033	0.437910087992024	0.911606728836329	0.547097859402462	0.731640734127945	0.116370180836272	0.941200187125138
0.722541238924717	0.0783361139941032	0.499431096205311	0.644739557618258	0.826609859960462	0.306579920083115	0.266180485012268	0.265642347961775	0.815180717272272	0.0437038512138178	0.970271552702853	0.410276140291272	0.0116480590925914	0.398243224064099	0.826547850243425	0.753767065450199	0.494849855852991	0.590844539624699	0.491243932812748	0.505769628109560	0.152926439690584	0.734053590885900	0.268935145191011	0.811476339939679	0.905585228870917	0.466890283336392	0.867455796519964	0.394721044821741	0.950216737014465	0.709624486749420	0.463092445750516	0.0478501539821815	0.559200272014974	0.227375873407898	0.452218581593070	0.935347584528260	0.308139525398110	0.897109395222972	0.742858306292844	0.982459580262958	0.622511517686869	0.627867624510682	0.219401139584609	0.957187827507392	0.292576229712491	0.380561415629834	0.329644498903459	0.0191230356188726	0.339702531579628	0.0122537988323195
0.530571836483737	0.322500165285167	0.236283683370063	0.274404682061313	0.464963245203257	0.617067607110777	0.922403872290828	0.947321496583964	0.0796202481338516	0.270354078283525	0.186479695360254	0.797196820672388	0.539934101332644	0.701579101862650	0.774811194815000	0.0634369786472050	0.764260791699895	0.801204793873172	0.855374424994530	0.975755095804153	0.635651528296817	0.845201871014980	0.504140791034122	0.446993463619503	0.647001378286084	0.542097997675850	0.0643009920207817	0.791708486420237	0.791210112506093	0.630303203420086	0.0884411427014198	0.412425807835199	0.221997536249214	0.713942527506534	0.694287241648695	0.276326350004129	0.682907958314522	0.308974315958814	0.536514500841204	0.449286019771222	0.703501855080554	0.183928853127418	0.773761910706509	0.392570278454265	0.642902261161460	0.163591837923909	0.530681402494311	0.426896801569637	0.781632186649596	0.820929010201505
0.582782789297842	0.988109942828945	0.922379408149908	0.162334028345781	0.744868395994923	0.0520237769589159	0.523801643321574	0.344503717890639	0.351361632814639	0.620105300374515	0.330112005968826	0.825113792552458	0.283514868962013	0.0628074323607553	0.335458821573360	0.688261215655424	0.895086364223763	0.370768351588802	0.835740057625531	0.591214569416514	0.208521057703192	0.762306315335925	0.904031839810121	0.522533726999627	0.302238906265006	0.959325062381751	0.956243774991094	0.0287798856264916	0.205960320291431	0.605374540996166	0.880163539850970	0.813505298324065	0.281797052173847	0.799440792608745	0.742548668882298	0.550944646442003	0.126895699983640	0.300378919652517	0.619960248273995	0.577303218845416	0.179215341156907	0.0317539078590101	0.100285514685189	0.0140196517139438	0.614958948354079	0.174967984710282	0.735339704779142	0.262616161515448	0.479767004036844	0.0531004706091791
0.875710187752180	0.384116496162352	0.632365308977196	0.506078015702001	0.651395139849391	0.130790314573699	0.426980850931415	0.370224925623394	0.842738569435988	0.122513261250655	0.440491297416861	0.404522206718793	0.482514774071941	0.366602635243566	0.796493155358661	0.897505637784236	0.235526987757395	0.363171806872509	0.744708712661363	0.370106522290613	0.0587735578070682	0.260367207027459	0.892382716421851	0.289611606747715	0.746438012530068	0.0667572906217838	0.389646465357082	0.0169394963784392	0.136850125988272	0.124167171600987	0.947229125866852	0.456448565277303	0.585268719765890	0.971142282469499	0.281444914817477	0.312738697391198	0.661734044760335	0.692808430117402	0.139623547338445	0.573630243806241	0.749512557778388	0.106517268977596	0.931822282001169	0.351103869339252	0.161448961162527	0.289541919374282	0.408397495064801	0.983526545126985	0.621179152665344	0.638876138454522
0.315260162615746	0.618422944602970	0.552441230485127	0.846634234928503	0.107801318290806	0.818626839144024	0.723204715873037	0.270391907911673	0.812473975306038	0.873373169065919	0.930837542705059	0.831249910702795	0.399483358566419	0.105704800191076	0.771408502570142	0.378068450217325	0.0954602969093187	0.0250183518342154	0.879043968821040	0.00135535055800928	0.0910407697367147	0.851943935897740	0.268682778455157	0.367535980176516	0.0632335405673588	0.0350735455162560	0.774096288812693	0.896398161516800	0.332020891626070	0.813928477162045	0.417345801128017	0.750142451646728	0.813662353655105	0.799169849818592	0.522751021006414	0.366605082927500	0.572785351358785	0.222231065790160	0.632737800174156	0.351557903798307	0.707965263987295	0.579878312652181	0.781410745223177	0.405050393187404	0.751539153191933	0.564678500897562	0.481252382596958	0.308511808042874	0.319734360838571	0.683648274880984
0.129397547904756	0.382852041887389	0.441046691361116	0.409896320939750	0.772510631996332	0.562528205436672	0.401685841182562	0.768061420812633	0.771880293665737	0.186007747786089	0.551779034408605	0.514019170053170	0.342695311862333	0.197282546263024	0.523765389407365	0.435923355691312	0.396379071046516	0.591696694842658	0.208421529155713	0.964213549379760	0.918934990835603	0.678912694283019	0.595884519050617	0.706657439859186	0.362226023806945	0.490092208126037	0.491969038559553	0.286104200602685	0.662134877163003	0.201897213336733	0.980277222788823	0.329178178600569	0.153580320709981	0.577994891417229	0.602646210333137	0.269706955278288	0.263067567324557	0.182107989920443	0.408478289840294	0.109090906520367	0.655297863894183	0.261183796347569	0.308702523850614	0.555033562584768	0.544212819608726	0.600864482646298	0.957239381273884	0.870077406315467	0.987896080350800	0.500723123645310
0.264916897374611	0.850255449741760	0.876832586363520	0.630970502742277	0.204111595046141	0.0983674518543665	0.977089344074504	0.495453494569886	0.483727197151254	0.864420000853724	0.647290085722505	0.618696502737808	0.774045945045022	0.474770154627853	0.395375666854308	0.163155280365317	0.329410828266491	0.587924937483897	0.217736647740182	0.407120532242890	0.625266254674606	0.988975070186443	0.623875198087450	0.358806765409158	0.217271565568541	0.0920536951530743	0.727263406240013	0.463572873637785	0.876096366960525	0.251775996930490	0.895910513412873	0.847527764903880	0.444085157801541	0.780577192840774	0.658609941625388	0.151825313430638	0.199715867890054	0.0467144010705204	0.336594308858443	0.387032235720460	0.931086617342602	0.862983424884966	0.185924187389558	0.0432384352317612	0.348469789659350	0.939178222331787	0.102203300547915	0.0478760388786386	0.453168515034713	0.649683916836164
0.198753892710318	0.685582392426877	0.488749938475125	0.0527831738602211	0.179494843760106	0.259554427079648	0.904193742057919	0.850075923993734	0.680014921041071	0.201716477541960	0.0328501440920703	0.132899458821794	0.943727577370555	0.581377661732016	0.0203634583202719	0.839954596343798	0.0297511531221150	0.618172528603676	0.160646766987471	0.402407343154816	0.0380557367177253	0.585959009740814	0.908513910642831	0.418094853945359	0.940525914212946	0.802377985975750	0.114418754622070	0.114843861003095	0.282550328759069	0.686425472349206	0.947921571729185	0.224869982636502	0.198162269616792	0.821108094131390	0.857711416020593	0.239491444503385	0.00699606223604743	0.183513983541012	0.878033624513823	0.920921307690572	0.255190718958441	0.879635071733516	0.897487297442840	0.680509587375269	0.176606574672736	0.521123905648607	0.372703922659021	0.757994843023554	0.0997518177930142	0.963235493387214
0.737815572744392	0.818209405080822	0.492470285649635	0.0677293278587138	0.315035790308381	0.416203934068402	0.523229054944665	0.0625823289016881	0.758295969226274	0.649311457420537	0.266044676590374	0.489948635196813	0.726379439578297	0.788906783022140	0.406828387556135	0.514032059424205	0.874155168047947	0.540751219654705	0.450236295655223	0.233722616741658	0.0431137255297063	0.596089969590550	0.777172298838546	0.977689374112112	0.209218141295118	0.349173908391084	0.636426350489173	0.152368221937792	0.321540613418982	0.861613017158694	0.420527822962840	0.819498245357446	0.130236523289956	0.515672326427888	0.796018257598087	0.353709747826473	0.803065238659055	0.979427951490990	0.691993344885038	0.783136462366158	0.903658033333539	0.316968363581142	0.239488253711518	0.292661439632836	0.296254334005403	0.173731264137156	0.388362891532671	0.798492383450796	0.0661544243815946	0.290212730047971
0.554252901080043	0.302890229500272	0.748932954833249	0.822196772379019	0.853976341688464	0.780836672271272	0.330484289136401	0.935530006946382	0.253098398567416	0.339479926758032	0.471076227454084	0.273628788165222	0.529151653565190	0.112601920624331	0.126425170796539	0.0845703591641559	0.911082983196276	0.955183106030103	0.357615964668806	0.529629817577289	0.483913013958199	0.224813644170087	0.376587016179264	0.679741485803180	0.883250983898603	0.455222416319632	0.789548147028955	0.855026551896521	0.160434770969750	0.466363488186576	0.330755528555475	0.317225441796250	0.0370809210950126	0.255929478051321	0.0648380420932838	0.838276449528625	0.0141485673285020	0.801176974947299	0.898113420589763	0.0498966994187596	0.372857243355778	0.199937661026272	0.770047577163352	0.509916731526030	0.640814536908594	0.382316977939550	0.0563335298757280	0.215700231571289	0.361872222534027	0.269534086751236
0.0225205815417011	0.0245974382689701	0.793275850288443	0.685022444185801	0.377996874568043	0.332861092811702	0.867015739280912	0.766312954314529	0.958334963236916	0.927267386033939	0.440532497901707	0.909106796761184	0.0798678058811326	0.578706634183588	0.460430357443888	0.266670569314171	0.877001667862834	0.460936808141203	0.349283064368948	0.969538563491912	0.520192717914722	0.0155523271411734	0.128105862152631	0.522027879821037	0.303437664588842	0.120388505085801	0.296240984275382	0.164788543934965	0.715980656779012	0.0310024709732082	0.534952538161998	0.0772461069114930	0.108267109324137	0.896650555080703	0.317557403321276	0.143573430251553	0.513610581559654	0.232502961872210	0.922829623080876	0.879980891058130	0.508918238449368	0.436107262641257	0.821997875226669	0.636082261457069	0.623369402256610	0.0270099340358910	0.577990735542232	0.0956315050175276	0.821817493026337	0.839618564539783
0.357911014440611	0.668629873810656	0.497410815601727	0.686129434766756	0.140998054059963	0.325110405215746	0.0540005784324585	0.495026971635512	0.803547623324323	0.874593865847359	0.503797389697120	0.0147341743021132	0.172773177928243	0.0111750993023384	0.966397583607341	0.589681178190061	0.959667720557375	0.567959615129879	0.369767418169295	0.152724182140734	0.450078253940044	0.924331043674689	0.152129544933475	0.477202008189654	0.473408238467344	0.671607606306936	0.807052455555156	0.00412549297266507	0.499395701547637	0.599949194531712	0.675419396966218	0.548950347064685	0.294491779543472	0.698386773864802	0.599733089776335	0.488695666992043	0.664062576190091	0.00244140621758615	0.0926817667302389	0.522598940571989	0.0225084781438685	0.119684541109628	0.376674820835035	0.0143803788890146	0.713470191703375	0.588208109498994	0.887329022898899	0.0372304917490889	0.736069808619024	0.916429953073259
0.782169959407168	0.580503784886118	0.768899886207886	0.566356637761598	0.593850702168064	0.635965763170049	0.416391676378978	0.375104400504130	0.177129492960433	0.964533117076095	0.350778665714604	0.114153149395967	0.479876421378202	0.956428786598651	0.735317723300367	0.388019794824601	0.678352121335679	0.743755287467596	0.616058363112982	0.0381582431530598	0.731074900841085	0.727758559266742	0.698504207639910	0.205812296589555	0.533842047283536	0.0747333361458882	0.372868951599612	0.925227826727349	0.879208991151377	0.818880308366456	0.0557521738632084	0.666614726349355	0.817399436299875	0.207142946613717	0.505745170441304	0.552862029163874	0.537142127846639	0.509603202655799	0.101009117059533	0.118412952963769	0.0176966185021827	0.567937427477718	0.668987330801463	0.575577459951313	0.392557066004178	0.381491219742886	0.942505702815332	0.777688718593566	0.771533210901558	0.907455702688789
0.674090065738473	0.277574020023228	0.548974578851902	0.321215426761808	0.745620548780216	0.150170224917098	0.412195941619521	0.354038914726437	0.115831731530802	0.153109033887208	0.0778047243820886	0.363839873317529	0.650114157787834	0.183007364064818	0.154536552586805	0.395163128335753	0.0829294931641743	0.555084749318073	0.484881077229730	0.359684152229148	0.721704133300958	0.270825120495027	0.817424322740149	0.857489725246699	0.492321278290266	0.570747521907512	0.201130556422873	0.610243192247013	0.355549615133970	0.140977633988813	0.650674753629141	0.152743224282854	0.488583467013833	0.675280605995561	0.300573616476179	0.406852827502486	0.759244183817561	0.947302869480908	0.0499515780891364	0.554016099448223	0.699303121475083	0.329919603189697	0.895575682183492	0.464765017292738	0.0311599803568358	0.242545159552242	0.567194099336090	0.240881167532008	0.457477790141292	0.608985092405061
0.715973582110856	0.863020697818994	0.505698449080316	0.160184997803661	0.422785760399359	0.155596555176187	0.504698577335878	0.335557577511926	0.638432916550006	0.504967406759800	0.922610207315323	0.530703931886749	0.436196663049962	0.978070042483196	0.882524718952530	0.891611497205040	0.735565070242913	0.934217809729723	0.775264716320021	0.618378232505330	0.533546142396076	0.644584169691657	0.623500635146595	0.967444922064623	0.182633304129758	0.420294322067620	0.958553034413783	0.0639536767525477	0.0340544059399659	0.319047567650985	0.209192973824700	0.386257543672482	0.370156339576780	0.628407174130964	0.847402835665642	0.182648588529746	0.337925234639273	0.588678613260855	0.171753801102529	0.244895328294218	0.225843569325673	0.160182020869807	0.405127889242911	0.0880195204545489	0.751250188972769	0.00591206580013137	0.863865212357855	0.488481186417477	0.899581787426822	0.527203993552501
0.537890487772047	0.770538518496445	0.322975535359476	0.358373026372031	0.658447311336142	0.882387962199874	0.367837810440060	0.376154254160656	0.0667959076908364	0.375643380263756	0.597872878254360	0.0553762190440086	0.690084619734763	0.636988787553345	0.541304261405320	0.111130522660272	0.834919203423179	0.456472439454936	0.811928127685641	0.393959868934013	0.512124069387469	0.132313690468479	0.467894957129729	0.392502622484692	0.763932673313899	0.167945057467677	0.825101212001193	0.483406417264817	0.290641410843252	0.570420790780798	0.565853918394429	0.140307259606710	0.697264486145711	0.903061875846056	0.401775761574849	0.122152401780628	0.566146780255558	0.566529733391750	0.771196732704071	0.634260495386528	0.506829644780875	0.380690995835178	0.558154657103214	0.914103818594416	0.287489308029671	0.690834067770182	0.961845779976797	0.893488821352177	0.320753690701673	0.743011354606851
0.246594328260049	0.374267129324706	0.101799462224768	0.0989793696327079	0.466884584254171	0.0107168317477352	0.461308827404032	0.370156505092608	0.929350375430395	0.853671690285824	0.389052298514413	0.853046462514472	0.570667673512864	0.940493818986349	0.0540454276032065	0.395651165774702	0.376175938348104	0.356489511742853	0.693925612800743	0.184749185307817	0.304098040814768	0.233648264479100	0.848091461534055	0.614813258121290	0.275191350064993	0.517604048701057	0.930858377271525	0.231542416773362	0.891190197317105	0.557253794735006	0.288531411588730	0.732464092945363	0.0402167955248691	0.920477096185567	0.404809986856164	0.450546188881821	0.207892459965591	0.317199910913710	0.836993100703854	0.666133999054871	0.485250194610168	0.368800041630406	0.316286998196522	0.614233704089051	0.00575050457823489	0.471368825370282	0.982994832401680	0.430379351292392	0.0301535899422700	0.653339597570166
0.851122720700298	0.966759872849312	0.738965015528620	0.851576395364630	0.722042600421807	0.461763377986299	0.606447076293472	0.747072738374622	0.616827885446412	0.584154123333924	0.806658808305359	0.481206272457738	0.595695846076297	0.824258199663837	0.268760682127967	0.938743595891380	0.831042952680741	0.375356355801288	0.570647969620693	0.241435789942551	0.708595107116282	0.720573916113416	0.864302654089812	0.709773382556263	0.285387833977190	0.546071020812389	0.0168258129772708	0.330401537702048	0.409885567971310	0.0834512555130579	0.995682361117974	0.190960385511319	0.947374150274716	0.972045069408167	0.309378839193783	0.0434652829784188	0.0982202896458488	0.621534075482456	0.474872521950979	0.279702760058409	0.835818023850578	0.693626680985602	0.345763645230732	0.973476417942102	0.380779240621288	0.439476538618118	0.671153137486101	0.306551683328092	0.983264932122582	0.901593361264680
0.940417924716686	0.107337607271047	0.835058919864668	0.506217991300243	0.181629035710671	0.0158869923996393	0.852295408966273	0.267278548307035	0.630407476372717	0.0919220403072942	0.896754958246288	0.391456484924735	0.744713740480281	0.281972308588077	0.750883056453968	0.895345860036572	0.566944582485613	0.322939783634239	0.797317311283334	0.0328508794645019	0.142275377633079	0.561307569384862	0.0716982810400155	0.505547324981974	0.320759559881414	0.404953461858212	0.811439188238989	0.243386588638662	0.239650419033262	0.275500296560845	0.0418177143310237	0.0654804670719531	0.531824906718102	0.561572333478203	0.883879149619243	0.137580549640875	0.597983136309678	0.552311102456984	0.0592280500750937	0.175107086562690	0.678234247690304	0.105758797499344	0.357965792825110	0.451350678009725	0.838578933418434	0.736496912130330	0.810709215849869	0.413989564071533	0.148765160967076	0.752965713978213
0.213000029550841	0.0241313386374875	0.446357178206813	0.0795740137531088	0.239231996399737	0.0224468208435332	0.0442240870928557	0.498707080383718	0.623397738258743	0.233531999015101	0.395535271994522	0.247672349083871	0.870833361653555	0.723594250997795	0.727672392699399	0.679745921723185	0.373847413776621	0.146252243876246	0.485280702691597	0.532680546171381	0.237371274813228	0.567641519431818	0.555959846189346	0.391748852492087	0.261022614258202	0.316947808738906	0.786295503153761	0.136412686443656	0.375401715246524	0.221994031973213	0.118059340714161	0.122137520178455	0.0930097168765245	0.623580723928762	0.476755483370051	0.823671707448529	0.764608727002738	0.467240612620704	0.111174056645266	0.474786289791099	0.102936763095219	0.154477171813116	0.248965214910361	0.0979763655683937	0.914521760403184	0.206707368285010	0.316445995888535	0.431555029051440	0.00276185982286759	0.641097788754480
0.504120852597168	0.958158463814772	0.132272010962382	0.0825214792802204	0.267576639388938	0.855595735859399	0.815959541101358	0.917084807547859	0.957142198497907	0.253468693750037	0.585208422702833	0.164187482313680	0.562849007223974	0.117628065153337	0.816041493920553	0.0928664189473736	0.302909094593253	0.242403207949368	0.134229302469588	0.640097655340787	0.427916909333699	0.412419566076875	0.796283095342602	0.120735528199676	0.909584246236404	0.297248744808433	0.670376554162939	0.535533494722144	0.146750952316037	0.103636195595751	0.663999404625248	0.741589244493551	0.339373812971852	0.0206508134211544	0.528554688897525	0.494074117186890	0.574469579886005	0.467779422642112	0.802048036148776	0.646284387586520	0.255307322818318	0.252625941081373	0.526034922052622	0.212192918856089	0.677990841871180	0.694137093888694	0.457851875292279	0.374894993563385	0.0758207298168868	0.236832228542190
0.341236799369405	0.967273563583250	0.919610155766384	0.745010406494150	0.586805506175564	0.257057662412057	0.246249772792118	0.0170009577631881	0.821620765233391	0.588844894294008	0.167632662275470	0.0587332578568885	0.496091492917700	0.492460430695986	0.0433159369907528	0.00771596623605242	0.455429436777351	0.159257915706476	0.754807015874790	0.181987509942592	0.252576189157327	0.338252382454398	0.706064814970966	0.707700777171160	0.240929910671770	0.902818518466337	0.307823039067317	0.802631008592260	0.833182591925237	0.869801502223780	0.744430264658809	0.429795644924089	0.187717529320541	0.973213493163681	0.0288248954653398	0.0729053747877858	0.814380080028160	0.352302404774025	0.159820913893100	0.166043047623681	0.718314621500364	0.939310393650659	0.611138539633806	0.0291589573855577	0.231376775793545	0.360019806904769	0.724208898109122	0.357772051791844	0.879523571278969	0.369853935132131
0.140185176807381	0.727135047368498	0.463939546107639	0.756394338317094	0.976545105672295	0.899820227291233	0.935385297027990	0.807878117023857	0.224797866148294	0.395548536881248	0.835093459011888	0.209988065579206	0.854679641769865	0.931474165086785	0.783931635763144	0.607008382321551	0.940892860319522	0.639789730220294	0.301624720659460	0.0567330208421057	0.463365354624359	0.652187240228791	0.707283681595197	0.733436156595021	0.000461082745996544	0.463412164220955	0.870955721443990	0.915771510456635	0.489220925345414	0.306510566343245	0.730683833826383	0.533407346629809	0.367050276990391	0.614503457328216	0.843434435032189	0.990396783958377	0.730342551349928	0.291170175958921	0.774124149201897	0.0400466141876170	0.827915207612295	0.320045911894449	0.831287193222790	0.200473680871153	0.591217399162113	0.279277782227133	0.347175922963252	0.362956109005757	0.260516083319349	0.0419672008907729
0.519041409126054	0.415594379989286	0.290844357896780	0.580792130839794	0.908937286833948	0.840809659207097	0.0448922692275109	0.340704449998560	0.327004767521341	0.142801084727224	0.116978554625208	0.169743190456399	0.204649164194772	0.133923011646954	0.563630271690596	0.906617727673387	0.515051053320513	0.212158208809827	0.363330969779048	0.696183252806637	0.247137125046051	0.241840862113513	0.803853277498199	0.874966270004153	0.673853036594506	0.504568948288504	0.965012050807611	0.917816651041812	0.369944610990417	0.979929652927873	0.617234975760303	0.734321057684934	0.398243567572084	0.599399184923372	0.987049265824660	0.682556437969980	0.745972717179473	0.804122934760774	0.477533393807882	0.513727830015918	0.148564704782362	0.929162381192217	0.518725423072201	0.321790103767545	0.740048268070844	0.436144372473912	0.747715566163770	0.297656321402840	0.323871581555908	0.352231308347422
0.0653755896307816	0.694443044091656	0.996140641736958	0.569372162613234	0.426489899933440	0.205349222793839	0.412134735471030	0.455670415381456	0.198004748786826	0.260998384716614	0.488394143624293	0.589746312455710	0.742363882301934	0.578422593014707	0.0388545881763165	0.421817107986177	0.941694816159886	0.575935089198975	0.115236862257054	0.874997305581168	0.958618565282698	0.343847061561295	0.855376140986432	0.521210081815003	0.899601115504714	0.680875375148179	0.0809128097348429	0.129151913061217	0.456210389809339	0.893944279486786	0.166587296994541	0.610432563605467	0.638498146496708	0.229480631432732	0.721295168965548	0.00512303381014778	0.924446565462725	0.443322343289667	0.259490875592173	0.187105802659673	0.153784043935346	0.251497241794423	0.864087900595259	0.218298878375268	0.871298438030600	0.0664001279644418	0.147593523440491	0.875279638980650	0.419071346776810	0.170616633439201
0.853263620069955	0.290772277293403	0.531262698827319	0.712945135226722	0.464900598611583	0.939749645593628	0.613692956176460	0.781644661384691	0.889828830967893	0.580953732731575	0.0848718339918139	0.827196010414014	0.684383909198215	0.570280874148459	0.802983783815145	0.590622678005290	0.319672255346319	0.147374685795889	0.663477131745907	0.116108064189508	0.0685602797029640	0.636949942508310	0.449565113096674	0.388133761103468	0.627546159404174	0.418748532858793	0.874535260341238	0.658138434629559	0.610805999224762	0.618142058019444	0.935863085994636	0.921215514674492	0.458895929044417	0.393965162728639	0.0828212287096293	0.951465946936415	0.728742581178650	0.115036174715581	0.926582279056791	0.869268381032393	0.660397953981418	0.660134347240709	0.863261514240818	0.400255075869741	0.292873241597234	0.229982514273669	0.337040797986812	0.0983094410417851	0.645542071575212	0.534563634756301
0.849207068673051	0.365461983235671	0.387247400074724	0.0762167645940450	0.878763465825584	0.361066272092556	0.226871233357421	0.604311566936487	0.991501393799294	0.483970086747852	0.0455264647133683	0.416230357543926	0.442588183377099	0.781699942731811	0.0886637554210130	0.835107550086466	0.554528397909987	0.404014612620414	0.538227134967507	0.184177601481125	0.822903445088381	0.921973292922563	0.905889700690775	0.937185029555657	0.614016958517515	0.0760194789715162	0.843177314610862	0.817894888587899	0.189499622341431	0.809677122696347	0.843810151295415	0.0912415151204812	0.442279722285715	0.0173795454180705	0.547609210204290	0.0374733632034432	0.190940596694645	0.869372005930317	0.929673563219296	0.159182394860726	0.719221563563167	0.910484584929504	0.887056722983142	0.502056597667567	0.541974310797121	0.891660595422354	0.346960015915600	0.221447941257301	0.867970751017317	0.960665877923039
0.292258237120837	0.00604867847348811	0.0234753266470892	0.115534769541268	0.279306201936980	0.378533377510573	0.372710982957444	0.332274751505007	0.403810915783434	0.719368834562319	0.985060993059154	0.0681484681938614	0.282203476189649	0.891344489136823	0.171509864220190	0.665268865308793	0.828676818168346	0.279633148496651	0.222132046135986	0.478132568018584	0.902986698530680	0.457133926514435	0.520900230622556	0.335504636714087	0.950325184707155	0.885076711893386	0.174221027472932	0.0341641000547712	0.958814971640096	0.921432127772888	0.278936968743995	0.428015461007091	0.316905637933238	0.644823192880374	0.292851730114226	0.630436861949561	0.103003918607980	0.490638049402651	0.562311408615473	0.0254605880185173	0.206037047114269	0.733056681438923	0.448507109744063	0.670769689083018	0.348572639669455	0.784892797353885	0.870715589045618	0.967798550811049	0.341595438370926	0.842459699903258
0.969505005811411	0.799108027136653	0.237932185101496	0.909080765861681	0.644416942372673	0.209928744570369	0.414845560090910	0.133667538411398	0.141023753420331	0.960350606361106	0.804445828704600	0.979794834720079	0.741601379119386	0.298382519281346	0.702796497076215	0.290377437601558	0.412715782168390	0.863869739380112	0.529013977023052	0.0676849030579831	0.295510701025984	0.309701035030573	0.999714178012925	0.771650843708735	0.185614966751851	0.304776448879682	0.412409752115080	0.545959528385729	0.382286877963177	0.144625498680394	0.523461354991097	0.795270203248676	0.962223963118728	0.126030952487454	0.437043885350172	0.543341774942775	0.191984023635192	0.619217716247090	0.520434824755147	0.514426705096576	0.975515301846497	0.273397020265038	0.545389093136659	0.417400405174870	0.939305708055530	0.655978327069086	0.626200821750623	0.567941789436490	0.463769932601370	0.248519810567077
0.766477714316744	0.708108210423512	0.777613922946620	0.210835826273527	0.306807448448500	0.961357900377415	0.705598751460259	0.108230254050326	0.237196839841927	0.467164184220630	0.647635068723959	0.910168801529116	0.748160914653325	0.785196352956385	0.347774673019578	0.596192810930200	0.243611720610579	0.713101780376868	0.850057976282070	0.982713882171519	0.444190283082486	0.166161919736101	0.580157787944544	0.599650861548893	0.755652938760730	0.847154283012176	0.148255137625355	0.591449568228598	0.480072444099504	0.529039502154860	0.246456027506752	0.0926873176765111	0.888566152313293	0.667143617120130	0.537347585735628	0.742514606701859	0.937309178770881	0.916725288136646	0.586646639904590	0.834107880342023	0.168363263853790	0.548729278329338	0.0112806996948667	0.830804656175683	0.668891616809659	0.718071970864480	0.119341272680892	0.579041258118262	0.937824511137956	0.546821989444326
0.275468871161357	0.171208205727857	0.973871274214598	0.350201207465595	0.952385493783310	0.307586033581989	0.438886279964322	0.419453458259901	0.136871850811510	0.0380750789595130	0.713931747503574	0.746431175508116	0.454492597003017	0.948145291386127	0.502738864237531	0.375043914037485	0.894161024362122	0.631787849203788	0.655115251553485	0.667778552608165	0.698541415921954	0.236554302870853	0.372794398077108	0.670683875420294	0.547855447709997	0.548130288651848	0.453547588045718	0.659527575285115	0.941861753154356	0.584423753283783	0.214327119382334	0.952864175293602	0.700301323939106	0.535592294197801	0.888123955001756	0.0109725762918387	0.660110605389219	0.0163089741254274	0.00699916177813553	0.0507770617438478	0.517827462046358	0.781655891648428	0.738341333098953	0.308649769565423	0.806476481077467	0.727323158368735	0.548597541715889	0.706164884150222	0.469131338202427	0.749630891182043
0.803533696134630	0.820858375789447	0.0791157042450008	0.877868062707108	0.217433139513885	0.916115262832273	0.810164003018411	0.285953619656601	0.607992064260206	0.00376518034988793	0.670118295229486	0.0409036568510378	0.284922238459194	0.922637408807164	0.299010726284623	0.608972451189213	0.355862580558229	0.785044070564432	0.535453406139124	0.526192277550279	0.893377473929829	0.152284861209373	0.943368122514971	0.0447320359632417	0.968096931986519	0.789833430738037	0.612357053434344	0.724108326572742	0.445990406095477	0.665636074962755	0.340917465244661	0.120123655983965	0.745372233644421	0.239228462931339	0.171582230195051	0.993214597295538	0.441294035905617	0.558513662957081	0.860988632512161	0.658108145890876	0.579535415552077	0.804546023919352	0.0177224136938444	0.856243984379366	0.0638641519202505	0.111031929448166	0.938508143744708	0.615490867315896	0.998310885988865	0.175095755248745
0.532830728931385	0.165096757928731	0.996973838087653	0.317559170257721	0.123964173739183	0.383247446665134	0.0515581292397883	0.712259750566942	0.729578919812994	0.728503653926963	0.231456074255739	0.340635710491687	0.0741361382395259	0.297488406241752	0.194292096816394	0.452920676072598	0.219721083241625	0.333460823327012	0.621530689050249	0.437019848821689	0.136500957915656	0.434444989115704	0.696429055041560	0.805699276405002	0.288050016584478	0.914091189213742	0.459849864077358	0.516352331396506	0.314587615105663	0.606829374653480	0.105917642141077	0.0545361531240449	0.552515909878616	0.297197256885040	0.529853823268346	0.544759246190866	0.306788339301362	0.224145130201937	0.681537370987524	0.107724177893938	0.781237182451714	0.571173686252849	0.959909913081819	0.520086957794917	0.144949931558850	0.503416221037122	0.418372510115286	0.180753057794548	0.771264943479378	0.172219045349798
0.0207485665710226	0.586607538922968	0.693294808810518	0.0989923109064772	0.269425766211154	0.227146496939028	0.243497238676074	0.261593881284510	0.874452273700128	0.0266965897739528	0.0773405034787910	0.897513479257035	0.651771232041160	0.241130296069863	0.670335166290670	0.697478479123171	0.516463698906298	0.431308510784088	0.288835120350298	0.0671033391527250	0.955800445868456	0.814524024847462	0.0770788436969008	0.172097385568970	0.702212429892173	0.346144060531894	0.719214681980507	0.833313647085340	0.465374673013749	0.00851787489119882	0.926302850467087	0.0554676282427493	0.757736281594715	0.668197531503545	0.765517434943914	0.00175309779902899	0.826425361514604	0.321141116188962	0.247418556676711	0.982121129902741	0.954179611764162	0.0230744512044631	0.358674520892928	0.881778700863669	0.153907562012824	0.420966894878410	0.374328813319637	0.954399044775757	0.215096986394137	0.531634177144929
0.379979360480746	0.288466322831490	0.262837265671312	0.815988003891547	0.864214236833163	0.0309602296833320	0.499178644168332	0.838701782794758	0.758434492089698	0.199295711468348	0.699478032438315	0.665778467031366	0.664620827187962	0.971045431758000	0.00281537972491253	0.542650435462910	0.255190104270220	0.163562629566058	0.498563550910871	0.562971328311036	0.420969275288824	0.150100010491760	0.514627620996921	0.409247713237197	0.888794023510330	0.440723962176549	0.440860915384872	0.719993297452226	0.0106082214701370	0.670062823626652	0.929160582425573	0.320410271987841	0.658456832290920	0.675968235283404	0.376679314485166	0.456493092406062	0.106658043476400	0.922182638149191	0.395935490974476	0.0609968797343852	0.756348589461757	0.324799757267026	0.731422411848796	0.0537937793961993	0.507700135288963	0.716873035215449	0.624899611456846	0.949770203415207	0.651137752817079	0.430926938746767
0.603310385330291	0.0311778957994483	0.875626191430449	0.180773395151290	0.260778429927593	0.940066598118966	0.529215234767852	0.0554839972062068	0.945527548135972	0.950336722650780	0.558168677583889	0.413044620736581	0.0531750100183122	0.880814030182306	0.0580934407368100	0.406430054314382	0.394085693849604	0.117902150594798	0.305412899280472	0.587663439936112	0.648995824622541	0.122128690874020	0.693536895795242	0.124573756923717	0.297503021059506	0.988374505438087	0.290141031535821	0.954369510068369	0.00748297674463139	0.502234942199010	0.310549046706285	0.433548318206545	0.539625763432162	0.181151908635373	0.969465087798723	0.387945749790119	0.437892840878581	0.216149880397978	0.152007325385611	0.343888863920131	0.518855999226247	0.0397080037853121	0.504225226383389	0.279948937441212	0.389003882598090	0.427968598836215	0.173378809364738	0.102543596213071	0.298285399115387	0.325626208171090
0.288754007639086	0.829595090323870	0.837837349560533	0.833123307580086	0.0414115219461957	0.246529271880957	0.349806282143653	0.0105883978746214	0.345476854214829	0.525480763513147	0.512010340930022	0.311379841373857	0.398840339208378	0.653926576058113	0.504160733766046	0.136438669212282	0.103148205515987	0.285159744325457	0.721111774959395	0.0219879935746816	0.685747384915215	0.489170748159357	0.699263047299863	0.887981867016847	0.530681657459372	0.0777405593666446	0.560091028734198	0.884301084064258	0.522247110134666	0.733850361087760	0.455469384999737	0.0506366168707361	0.744712886153018	0.112129986818691	0.214051118948501	0.336784695574833	0.172973256959974	0.747683499068159	0.191972025719574	0.342187414027983	0.769763785314333	0.505919009099161	0.518408394853297	0.709701317200136	0.487348188538350	0.968163109574236	0.321283056777956	0.661013356440138	0.627318442893816	0.792604416591085
0.564585681712375	0.442427739295220	0.0391436425958124	0.664510716208403	0.563813810156152	0.715320778485732	0.467846328114106	0.272382449209541	0.289691936974166	0.466395839799858	0.619743541951641	0.746205745033976	0.640099564108502	0.518560269197808	0.777361595720304	0.888953152892816	0.395721226436552	0.852932479717857	0.284703865298326	0.465305677545395	0.995999486960751	0.467717527640781	0.144377972607487	0.559084151186954	0.345442184405453	0.964716797108517	0.866138300909041	0.658386248416329	0.0132464759415073	0.103995213426414	0.845611091940958	0.0325816351396429	0.810860041298498	0.345775514236391	0.989035540265566	0.945087453393031	0.666285290805981	0.899380574804092	0.496544359301391	0.515784844794711	0.843645057692803	0.744891557930145	0.0979599037853275	0.645912794804919	0.320271097954474	0.263138013077605	0.398698354166591	0.700094400130083	0.309278166478206	0.347878006222665
0.334741886685555	0.0661284150580852	0.872230947647576	0.0678417670483323	0.776053904577685	0.986571678911980	0.980674107940105	0.541190516230793	0.461080254083861	0.0227144955017247	0.425610600789296	0.544392419127931	0.683448103304472	0.997590975707118	0.601338307716957	0.630944942347257	0.228301395545259	0.994310311689958	0.890187302284233	0.475041191727079	0.125279743694938	0.968569726281001	0.914220641675834	0.0197127947717214	0.415489907392827	0.0488444122474239	0.101395646988237	0.593478180748281	0.832188278160161	0.609698386408082	0.244278126326767	0.582316566103122	0.0781697624406400	0.495578255095357	0.374964554197414	0.843214836852979	0.707023260592909	0.469885062560600	0.682795229134943	0.160449878567705	0.596834900018324	0.0548995964298075	0.433049886325331	0.678034624626497	0.798418758633360	0.285243715799135	0.0953322918775991	0.716050559132759	0.804427062355687	0.424769010385065
0.211597914777990	0.0106377403795823	0.641919952304561	0.532317827153694	0.942675597594565	0.358134289047042	0.879393123833523	0.830450089285153	0.00718566876928939	0.620753578305803	0.408288994110291	0.214256550070327	0.543949065945984	0.966818169840557	0.775931311740043	0.210721160803593	0.932328183728954	0.313610307807455	0.790872766303115	0.426371107473348	0.234773492874290	0.0281605979500849	0.889831776148022	0.189930935364244	0.964713654460118	0.983866731916691	0.425612848988502	0.333578842191616	0.419752634648041	0.651405698142428	0.808761605485246	0.692412160203646	0.948705291073910	0.353022873110274	0.458180151545459	0.680576360087682	0.317664061808792	0.120004358047627	0.608229021960948	0.0912472336518896	0.418017787341120	0.693995737041444	0.872751978907872	0.961343523780067	0.605328505173384	0.835839407829731	0.595867782674589	0.329727745996810	0.0180856347358030	0.163095891549162
0.0330618906057768	0.512547136217078	0.965933869620530	0.565344058001126	0.192879711381483	0.818570387235168	0.596240018274384	0.888757877993548	0.588996575593229	0.483077419264044	0.992481323354868	0.636184735670884	0.963573369076111	0.595786876606010	0.648779430080834	0.888337399070965	0.565887915737510	0.624919632863553	0.425073820705627	0.900434581900606	0.667547636506029	0.146109453484170	0.560591589680353	0.427838228555745	0.339709116231018	0.542640822216519	0.139284924470317	0.420586334885974	0.810249671524296	0.0194474752634795	0.380922626314156	0.316756686906102	0.927976124309441	0.358767884469515	0.349382184675002	0.492632474403287	0.511341419114624	0.794342250250056	0.690485578569154	0.846387947641610	0.0713164924860915	0.787161736809764	0.682004389717648	0.244300494427677	0.645366638203813	0.491355865811179	0.226437743312590	0.374436434711067	0.895172861037007	0.146536431200242
0.239164243056305	0.457150925943058	0.654596021390135	0.562057556850930	0.0684253901983216	0.322000728208360	0.0426923397620884	0.312531222993910	0.693350623418858	0.591391759900404	0.720510549182577	0.593554118699924	0.437850246052163	0.143036620153367	0.988378268455792	0.703245458827600	0.434497927269324	0.733181096978890	0.836140269236995	0.284785798475719	0.0167543736559170	0.833753553592577	0.134482867324675	0.0769412267116630	0.163896746456066	0.811106412562454	0.910205236290536	0.0305993706710890	0.264103771881781	0.917664750371378	0.468553408249547	0.620423396811001	0.269275768303393	0.715149404979380	0.685291795405785	0.328137933640811	0.420370538252131	0.634960304292033	0.0255881889227144	0.137953063712958	0.572710731583210	0.801510249186665	0.0923310810434691	0.971633050469959	0.568502430319769	0.587036981694845	0.107095632306633	0.277504379704253	0.573267926300273	0.924813856773153
0.292561407702557	0.606342780106903	0.637017100681875	0.314965139512667	0.656540155489026	0.791325045752678	0.334874615235560	0.317600787497852	0.858104858718296	0.920089173849328	0.189629280965200	0.961648425554032	0.495253391647551	0.652527022873622	0.376833467307627	0.933380582806755	0.683522742085861	0.630252182587993	0.549589013235607	0.510442964772945	0.287336129712768	0.977009444558842	0.405332255032302	0.865282246723688	0.906008058557065	0.664970492235817	0.128908804227333	0.170705404130028	0.615080492623250	0.665201193568728	0.474191961313445	0.164601263370819	0.793252204780713	0.326345777298956	0.233270669804088	0.917525457837809	0.150010702084459	0.277649482847961	0.00136873888263733	0.619179881501595	0.138080566352580	0.503856114608644	0.000122095783941956	0.133699260651994	0.738024018113129	0.00788661830590076	0.607035998083743	0.796188363967449	0.829959795949287	0.979396247643406
0.533658926185509	0.643207488242894	0.314689817322281	0.985481490042517	0.922367745951405	0.508535975716091	0.690303174945813	0.883141955031460	0.762537290779134	0.171016088157751	0.863444673182205	0.831894985088888	0.717118954507600	0.423588167617342	0.848769801560327	0.981915318059763	0.778505511341656	0.821563042380813	0.670480181499326	0.640467245903783	0.0988226369524097	0.159212733987012	0.831327553938226	0.896394173813574	0.397545667633929	0.223220557760731	0.460762618077117	0.376174189291940	0.586057739397278	0.692190926097735	0.221801253148846	0.0653716312855647	0.604862059491931	0.785987399743921	0.452911488577753	0.108654917652654	0.659808631719811	0.758775116726593	0.699728483173539	0.330912063940920	0.578977685005884	0.0463058837927478	0.420749549640794	0.150230119703924	0.950670670543614	0.707559128633479	0.732162217886655	0.298490249297432	0.00502332795641591	0.535657803604440
0.962832382510881	0.343079577035108	0.970757535896222	0.0941991252763264	0.615657648173978	0.645813726000560	0.730576859531502	0.339106101121114	0.589894862994033	0.806483983037981	0.869862003818462	0.197704347112830	0.137249183779020	0.741944129933349	0.295480083387672	0.594757072688198	0.000319790965843225	0.769536870935239	0.447357673209199	0.636517109558777	0.702477870927418	0.470592974350190	0.475647035678987	0.0813510867580868	0.779619951605402	0.257209292580107	0.497817201404904	0.159963243645621	0.268381460913761	0.393926993989635	0.936752567058176	0.163338200450880	0.146819009124499	0.293133973188317	0.216251366923140	0.267159838665103	0.402917897565246	0.994601559245891	0.417341045497492	0.292261950418100	0.294447362912758	0.701988378920651	0.933973035014075	0.901990527801642	0.620129564139628	0.273893654602006	0.367334762452246	0.754221743489465	0.151328284867601	0.647862210648020
0.149180666106364	0.491929277441369	0.723197521144577	0.549793832079405	0.0295916104628341	0.722683683582235	0.0485624957640658	0.988763954546433	0.219302392100956	0.0584902820093253	0.960352327435687	0.921800832025534	0.507445679703788	0.709701422258769	0.504872342715505	0.519570035001707	0.362722928703966	0.871806557146812	0.527678748478296	0.975054360366113	0.963311689229881	0.285442210648370	0.215914242267760	0.488917986147885	0.828074702713492	0.00633076471466709	0.495417063260082	0.724139734078807	0.0472728380516992	0.517452743686608	0.934713249749343	0.710247469646132	0.920478158788087	0.771786326849027	0.0768489803743709	0.359890598750634	0.642332187846126	0.865051307956725	0.374162406181146	0.378511045778117	0.578530099704126	0.152631431866428	0.538422254829903	0.751114785317153	0.920891765944114	0.589271618326892	0.952339398186155	0.199881258655863	0.414241963399520	0.353164939749868
0.944835512083715	0.235645362952586	0.884391583985485	0.676358949144153	0.982597978130736	0.337227582185775	0.685860397583334	0.868068102158669	0.0784439901106777	0.106412768883830	0.419429420518240	0.633702126638978	0.517418839086235	0.922628768656866	0.741770168096917	0.385470387010331	0.710160283869764	0.307223447299940	0.627605472667694	0.988005671300799	0.714116493976057	0.341670409660454	0.805241817758971	0.211607983598820	0.667280032620756	0.814193636230996	0.479498991304913	0.275241924413067	0.390984676379528	0.672980850250851	0.119350993271819	0.109582682287011	0.103323751319750	0.132806079464661	0.413219389090584	0.235167950974803	0.287726405649849	0.375300367194741	0.883774833350414	0.215005006594968	0.171966455335444	0.666972037544776	0.216185436373238	0.133464858825616	0.602395807669396	0.537895279019567	0.00431899997467999	0.246005958845865	0.907168190254936	0.657894125382924
0.725346010007565	0.942277155728219	0.877859431118747	0.822740307609486	0.0710066267056126	0.853593712534301	0.953326141055682	0.613416995743725	0.405643569671568	0.974950629213258	0.394044106488524	0.191737628025309	0.0851914738575614	0.321214499677333	0.722981477151073	0.524681000340070	0.894199129797472	0.117775638036279	0.579970725681650	0.482158874321373	0.269526542855004	0.111698326937478	0.135948433078626	0.154097851960111	0.322039026998088	0.0884072532956229	0.327014463028527	0.264414590321041	0.444615753318206	0.687385283157599	0.238599310109222	0.162063441152140	0.815122184454170	0.769937613201816	0.612176437506008	0.0658671878003768	0.892836614099817	0.702870554214515	0.0763102903718735	0.341200734040695	0.0894836158272786	0.793405674497917	0.590688410667737	0.720340414192306	0.738568357681013	0.757411568193261	0.600690526002439	0.617548227081660	0.833000393271682	0.509116574988107
0.865168792193829	0.417631589912535	0.422624636136506	0.480239841679433	0.640467504050568	0.765382680086069	0.925186400971739	0.00929901652466569	0.155887278346212	0.228269212515789	0.935877516509834	0.605821400899577	0.235321191260435	0.126078707522290	0.912544461876783	0.787864787789986	0.348819271691844	0.189035199224426	0.315531577703371	0.423614355512864	0.454576355372315	0.599064841247817	0.954187240096983	0.0261506657947730	0.570007052734758	0.0471789276654887	0.405809840138211	0.00394573001192977	0.556591470969116	0.566076021459481	0.0640355233649882	0.339171886548147	0.0339679857575747	0.222056068052418	0.889218570218584	0.161862031771932	0.923017986445757	0.710181718292492	0.0717995082705714	0.230069992269145	0.456148573150919	0.495825609690193	0.227405624123242	0.917482588975444	0.889039359886268	0.827010704942919	0.746434945691388	0.842458010569551	0.189472775401785	0.506588320800272
0.344813185541746	0.500251313867992	0.424143711782322	0.252613123713492	0.975973414774727	0.643755227936786	0.386359128584256	0.506497819703950	0.330054907023586	0.0724852282921684	0.568372284785276	0.745532886091112	0.951225213257996	0.779125302113118	0.637488128606617	0.731998350475608	0.736002355844989	0.638315082232465	0.549863240672120	0.188315676010441	0.727474194295531	0.571283100392791	0.882562824663979	0.00664793341470038	0.252798682929356	0.279953391947650	0.961416353734137	0.845637388974707	0.831067520864446	0.425805205650712	0.346035100346327	0.849290557763065	0.233021954889097	0.128410642950535	0.464524426910576	0.517144093836237	0.0114132070792502	0.756390069258035	0.712220042400678	0.711077615255261	0.927122047853707	0.0173620540829865	0.923722112955817	0.533636930098734	0.331115188387382	0.732190434011563	0.758291713162797	0.571068945557366	0.787017729347864	0.264842357556916
0.911655483555866	0.649166735690449	0.0139771952283032	0.356339157791527	0.565659861004135	0.882556769953693	0.848600065313274	0.0785282290699122	0.891748650491709	0.976292031539510	0.765433702395941	0.358654421933097	0.161819052014889	0.0466564044712471	0.688683170887449	0.690831203590741	0.976663200394599	0.266508618850009	0.501380855413575	0.601677125646802	0.811542765769490	0.105432110146424	0.470573133355271	0.255516173561435	0.872200841949016	0.283270297377072	0.180375789134057	0.727579669537530	0.367377203858446	0.942288033897218	0.308441874520590	0.550946000632624	0.0730563764672174	0.691493586098713	0.589324426143561	0.221894315492957	0.142614023733429	0.157983046824905	0.503179154863992	0.0732687933585060	0.372941942655000	0.272752644681653	0.790191536844391	0.652678629158862	0.209597606814048	0.508686960108407	0.865576749224137	0.842237962234695	0.439933466387741	0.379947114520814
0.676792470794697	0.426562961164836	0.0154867852048645	0.187837335816687	0.328262346105022	0.536962038713443	0.401818329197785	0.683727123534759	0.831592820489646	0.880397956821054	0.514013887540611	0.275008510288351	0.568652260680253	0.430540845926503	0.802081649552206	0.449382364508087	0.837175303712413	0.435103764522697	0.868296557358723	0.0161102507880526	0.0603578727254378	0.0129884079378836	0.145007636608048	0.892082075613580	0.442870384196602	0.763854393733032	0.475623960916758	0.333062402533058	0.937508174627753	0.792429962372552	0.773468425194416	0.946206500642551	0.795979858570795	0.431196250821402	0.935233727105586	0.559074646121464	0.201915903860886	0.502216809846900	0.764070939054114	0.382417384053538	0.852434712573322	0.238662461646841	0.607771543241915	0.742850835040248	0.629086277510805	0.679324425021647	0.316106432184716	0.423208692409284	0.133853286614003	0.0987557666026656
0.222740368353609	0.346224403579780	0.437539167793638	0.293214364212366	0.488911175740768	0.463524442687437	0.0197233023784739	0.668948571701058	0.379561933154186	0.349272780090563	0.581404233385562	0.661346210962616	0.313928842983540	0.919252191113942	0.0988648234772093	0.801437157013981	0.182582888405330	0.453983809993009	0.157137152590677	0.332660581472678	0.311322964239420	0.755121446993649	0.0169144279750765	0.657186558422713	0.248175304880975	0.137649470422549	0.180812099214090	0.187847383483985	0.246328490425250	0.981167541397815	0.428415139069678	0.762975997677251	0.625378005372698	0.527887065757759	0.723898630859170	0.249309214765882	0.890472062588199	0.222184019141552	0.00496687718457134	0.718585034020758	0.899295268868856	0.641319645867208	0.525440328993365	0.365281869937963	0.790303765797775	0.0635700489858516	0.442068892626301	0.244291319728703	0.552905414405288	0.474111441582663
0.124123253886154	0.108825482542641	0.491861705715875	0.619131846526072	0.153332614046406	0.272605791308976	0.857301176516320	0.151917906560780	0.704140370591315	0.198551087875482	0.450061371661514	0.196380411088415	0.903057038335680	0.143087036052931	0.0935156215873328	0.973966933965952	0.841974515746484	0.893704497396243	0.449943797659460	0.588784157847172	0.219639629444584	0.208857773653432	0.132242519471563	0.677556520129899	0.927370047700346	0.718972544429630	0.431449512365817	0.528333411395745	0.721854609603053	0.379539446962517	0.517375337845253	0.438164602231101	0.110747910013282	0.832340228122515	0.591924203298263	0.826595289529673	0.944714474061584	0.313622445961339	0.403355147515357	0.498672248276486	0.371737821193414	0.126872585636038	0.396029164354372	0.427821076363765	0.795818610087365	0.703770633540319	0.942607062410815	0.0254292486630586	0.189691058488648	0.0474064530750922
0.238048542080903	0.169670459791762	0.946852421183197	0.730327922451114	0.709326609360490	0.967757226252771	0.122127475536891	0.349399381695972	0.763286990854796	0.219382773462048	0.680703470806249	0.247447458396821	0.808799202920072	0.115131210095409	0.588473631571788	0.258367607885722	0.715904749932166	0.740143217027349	0.692891626108846	0.527699586888000	0.683203557383959	0.231920893360923	0.322718933765267	0.886695138832953	0.629423473640760	0.985781040727466	0.237847682749161	0.283036182250980	0.425962692521374	0.810081393735449	0.260719082404953	0.687310105438453	0.757499747566943	0.691712435744542	0.873833631790580	0.142346978972022	0.960540081946948	0.667520636764809	0.547952177134286	0.307014765008195	0.410065595014258	0.503625163010174	0.897712799763810	0.937650850376911	0.493848198975432	0.413802476349631	0.947887756079099	0.703993080889976	0.509489359612589	0.404053625488573
0.706619277272598	0.933672085912862	0.270272570437924	0.871273430358876	0.717454747711506	0.420605261937355	0.582850547230332	0.900723281841907	0.609001376357278	0.324872866582540	0.0199704299116807	0.215695635006794	0.393731557898669	0.693237234411995	0.0242364978113334	0.954614078989518	0.777235091154601	0.702296898580546	0.823280885968415	0.484053105608133	0.941843504924987	0.885918992273696	0.101391422188992	0.968496929119365	0.0341966524946068	0.271420602911801	0.361757789378195	0.208739791780951	0.677829740488651	0.551709561311329	0.467308564319153	0.293170855606302	0.785815233451658	0.963100278516288	0.675407166336154	0.763300262281641	0.854856460730880	0.834626300243506	0.560938875442543	0.296171952680599	0.137348471940842	0.821725833919676	0.752073522635019	0.218261943667918	0.0399023929749859	0.423016395439123	0.785719476577622	0.538770487005890	0.537297625708843	0.999817156405340
0.790508149036797	0.0221127350775182	0.703951622910043	0.487868709692724	0.633801468472729	0.158718789959377	0.970299770013388	0.502130875574661	0.895807185708009	0.940937730452268	0.0602252112111201	0.422654064097090	0.954474487559570	0.288078403268421	0.178977174358064	0.777876776740470	0.639667172414959	0.528710377574765	0.176857382231734	0.199956091558199	0.196853641990030	0.181812689416470	0.789201468777779	0.0527611738100550	0.410626456538907	0.359315180706589	0.550906971088014	0.780279240780578	0.0181528947690901	0.652156207550943	0.878270236563538	0.293656833138600	0.566132609591389	0.941676229607056	0.877377611421665	0.855220571891210	0.304123600962213	0.0104965961015520	0.847531523446576	0.362497835497905	0.937438956174429	0.679114915371499	0.514367916654777	0.667780350831641	0.961063166408688	0.227287149445651	0.919362210912864	0.582945858953892	0.713820386990144	0.274237901708619
0.963205241587558	0.814138025189542	0.172317140284015	0.184245986373923	0.864830437581178	0.683694854066985	0.416648105437151	0.423789635872066	0.983820510557201	0.0705646509649068	0.502536049035769	0.207648140805835	0.817558833241963	0.205240054122216	0.122885437884812	0.977378761742954	0.765326135200192	0.222536600366504	0.123428702987397	0.421424237190748	0.221336157873607	0.136762570670312	0.147005123841527	0.142454561822191	0.470018828676952	0.710506591943434	0.996004824822249	0.363472665857396	0.637185600224495	0.297185418787779	0.883615145128750	0.0554045388307365	0.667601908880346	0.143115114978390	0.574935496849310	0.244130709926088	0.0223446766221926	0.228108856233389	0.285017312545358	0.588898311189206	0.782475027730864	0.00197616712441684	0.903205177875343	0.642433809577308	0.216317571310413	0.249572941221211	0.647566335735168	0.104580179009340	0.0443712056733545	0.578149488333930
0.0237627953799244	0.0571621040260169	0.409628593613814	0.0348954233185941	0.204684464560150	0.237319360450688	0.334312818090778	0.601427147084384	0.956279345548283	0.309834602089483	0.873467407020623	0.725667294949954	0.343223207524581	0.0833013488937030	0.563802238220827	0.105828538328841	0.922820298756859	0.0313510806577104	0.266337641409763	0.174766986907023	0.866889715513411	0.275539782845668	0.801624661975893	0.891500885011762	0.544497392250215	0.394193992784555	0.562744793038402	0.361590953403347	0.260604633800443	0.105202609877527	0.0552250265240198	0.416516851189757	0.307035742845081	0.509952496743525	0.129274124660318	0.768221012198191	0.624924927367606	0.0631027972484225	0.199335573861876	0.647129976312171	0.192106669155206	0.989823843609222	0.283358761516487	0.194550074554654	0.663151419934962	0.251843616460042	0.493928076771447	0.198844963627400	0.0105029593948457	0.0125303274730679
0.803843285857713	0.0944591204034460	0.0852942446357947	0.736853846653943	0.962337529011087	0.539812980251175	0.543765438279430	0.587999421059715	0.981649900623049	0.419682878034741	0.550694963855695	0.232350833303645	0.230894342444247	0.393242987281824	0.882146488861222	0.980798025286051	0.117987764047614	0.415327189865735	0.686793450876214	0.153503544834345	0.608693790932926	0.633775956260038	0.437891697598710	0.862775261457427	0.627745015084494	0.342263897448131	0.723880677904902	0.237847936625818	0.632810698300601	0.168082150446126	0.0970046133459191	0.823265295424619	0.438180410631955	0.496693624550502	0.196483606931908	0.967856789149681	0.149366241306377	0.571610552247685	0.787117002123499	0.880656769961050	0.363878502401338	0.608598261301093	0.640080565611408	0.471201712267452	0.163398105504038	0.298575837722471	0.342027743912736	0.882561453522300	0.905197877787273	0.430802797386517
0.589640221073561	0.357800934522369	0.427911235624013	0.959372469918412	0.387787839188580	0.996413835259642	0.477784525264986	0.163825711770346	0.971582902883015	0.127737261917560	0.331271248899261	0.488365128928894	0.756735674278674	0.641278330090080	0.0680141980713046	0.0661430006602412	0.444903477044813	0.613263319584495	0.740515079266578	0.247486034898903	0.278490561856527	0.714794327140193	0.345650788597957	0.407685682504468	0.332479449853901	0.373317042079981	0.844790079846734	0.0452585574492961	0.884306790171496	0.499055750209367	0.577274327469265	0.505377568868422	0.587098042069508	0.873366964092199	0.696594272568276	0.987807033700643	0.862876928592364	0.518717826645654	0.760252480280853	0.232746786996148	0.780278704749383	0.764466998343613	0.113828722629198	0.914859505520039	0.317063423513605	0.0769213232130593	0.723780263016792	0.908393125798641	0.763365393971629	0.807668438424942
0.585647603403414	0.641782948679087	0.188321997046844	0.149910339173818	0.148122468462170	0.216859848382375	0.373873635706800	0.848634883182602	0.0592857451877220	0.641266174134564	0.545752714830045	0.0261023772985654	0.00963815924258593	0.665644323351055	0.0691499371730292	0.385575036764200	0.388242961979603	0.666571944422802	0.709999204930276	0.830120410721795	0.282646467829363	0.0633344709760770	0.728802633333158	0.785207588671066	0.160829225352823	0.548655938123730	0.345324862805900	0.194509016431767	0.142776840690482	0.417506835823992	0.839784846465574	0.910020718141495	0.563112377008914	0.935337376892854	0.657402409495085	0.0223971781548615	0.217612493230145	0.0938379768855524	0.344108812821561	0.867488114736231	0.437473625281797	0.619305197713800	0.936649732420415	0.644771448780753	0.261823390019881	0.220193832473800	0.105371604886049	0.649440722854825	0.755454716228304	0.770093557807119
0.890371305405381	0.535551182604693	0.399055494828661	0.571286983773532	0.348307115628456	0.819955415858482	0.902626324608344	0.835563117063498	0.900979084857719	0.122972174700972	0.909968295737136	0.0737549939820300	0.480093058627001	0.897965558120546	0.204741345886557	0.0607041031329725	0.327342615421908	0.127569611875417	0.275516223881818	0.334826507445017	0.165351954504175	0.356177191376313	0.691375091818828	0.612759325568658	0.709869317303881	0.321712030165870	0.649162300019113	0.950830482924284	0.936163385857277	0.740783654006769	0.358678524470971	0.555509612889304	0.806764282471567	0.679815693607732	0.971692117832398	0.595324774820309	0.308639636165133	0.676318956162947	0.679091344431623	0.857653096648665	0.988348977936103	0.210995706152235	0.176625674627734	0.705615626506975	0.790615868187378	0.841307602575464	0.951042603429091	0.969870118436230	0.668416030325053	0.896654278782342
0.0845494037610209	0.0774907939009206	0.343225739614854	0.870718127833908	0.108442265912938	0.0787837122346389	0.0153224569065872	0.530138928040493	0.885386041953996	0.00450243911376669	0.737902674797308	0.200957443432706	0.990612778291281	0.948665904303973	0.0846615545777728	0.122133722926608	0.420117419271396	0.278716977368125	0.209226533822970	0.0866276791497024	0.575616242042209	0.0475772596687903	0.717872098711389	0.951150026311354	0.515876752454445	0.374913089624057	0.452431797674971	0.385501552428846	0.530691247174414	0.384530620933053	0.911197463707080	0.321689072061824	0.0283905785487315	0.551914799173446	0.260679181477437	0.763943091574235	0.237110592678853	0.305324798097985	0.616866100795783	0.969390005165556	0.601970406572068	0.789934607157729	0.712747500216764	0.318141578637942	0.439578895741605	0.237577093353020	0.745313328186217	0.249254568181581	0.751669884221847	0.846436721835453
0.317689346478307	0.261414152813876	0.140121584179682	0.592909168109036	0.890186373990131	0.613798154141873	0.804178045412244	0.775333051952760	0.920441507502941	0.336956113860467	0.604257465398953	0.892502039306068	0.877828746061382	0.699348176392979	0.933752165307059	0.869033776609392	0.900343820866207	0.612248306556846	0.532086275869524	0.713975484427058	0.215941705896208	0.301179815516277	0.767428398966660	0.0451092718872931	0.992275095873059	0.697142076668270	0.591916354225622	0.334757070203506	0.182162314791543	0.819955769149647	0.215435655782265	0.939691380839850	0.945338851883898	0.727552324517332	0.392450671696894	0.423950631132429	0.448068308876004	0.142043191990429	0.330710445358539	0.959104564845027	0.220602321684243	0.728149403027037	0.929614125605051	0.190078618499907	0.106800751435520	0.389925882515850	0.207525052161338	0.337649998633405	0.990333981105195	0.109328914748189
0.0214237315083299	0.245043929279375	0.714843338275351	0.545306406497361	0.765862432030178	0.487175256343462	0.554475411267405	0.790745224647574	0.373637725790298	0.0930220712683438	0.345871635443670	0.0483561507248794	0.594944697241787	0.181966618054309	0.591979085328158	0.608420118958129	0.173899002017651	0.729285549766773	0.168051778716415	0.909720102837659	0.124319504861101	0.243104786064431	0.628640301941124	0.477284710736080	0.157762639693760	0.854502189034607	0.475431720772849	0.454917262463412	0.580335255498892	0.100220866455595	0.732550502771558	0.956637794841280	0.674494031510479	0.860865896348424	0.927802906413585	0.605375267640924	0.838214008290841	0.238219512680510	0.676881045286965	0.656974593962092	0.307385342379442	0.466488357044129	0.151389768337476	0.512913779919788	0.307716036981596	0.399221446794827	0.761283581346917	0.406857747781999	0.419636297028850	0.194951102171681
0.848633822238112	0.259394003165981	0.261685217486044	0.0335351890027665	0.385839870694802	0.159089504668399	0.766807773770595	0.921411255184548	0.767943039146573	0.542124091967676	0.987279895232197	0.459989134985184	0.587184393502782	0.286606232262421	0.766832132594808	0.992069085106538	0.542756039923176	0.358008874084427	0.588593928124929	0.0330753137519902	0.986439472684985	0.270923019684883	0.519543629706472	0.966847418275446	0.0132722518882218	0.128145759491618	0.645423036751625	0.627806154763434	0.724120128088340	0.520177791943579	0.669511057493156	0.865660320021805	0.0355588093941848	0.700442636809172	0.186186675571244	0.562590253419257	0.416884516753675	0.0435350769611879	0.379309108932308	0.925040817864410	0.761670909576650	0.703162793331928	0.592744405662461	0.655577674802874	0.801356692925368	0.877124143020873	0.206439706283247	0.118089125808812	0.759328285440592	0.116651623018412
0.305636859462301	0.263038311720494	0.857605230564248	0.591866804148023	0.968103350006450	0.137944300768334	0.188607627479909	0.290496615356361	0.174577360040597	0.621500578196185	0.895313255683798	0.970523140337880	0.359347860305395	0.120307521955590	0.0996299719270765	0.373362868382400	0.171318528129782	0.267888015339830	0.849635367119388	0.162226433136258	0.721438021399817	0.278416221244000	0.128071273874592	0.289202161062077	0.993936587477085	0.365094331642327	0.692473702924668	0.922556075751962	0.329176709454518	0.515344869678166	0.423386466937746	0.151399168986846	0.469682000912471	0.682595499795709	0.788590222127072	0.627087581001891	0.205696335507081	0.379444696821781	0.524863154193721	0.649304930707703	0.653253952925982	0.354862526618999	0.459014709055109	0.810212432630366	0.994942857167450	0.650023324209768	0.584352758107147	0.877099504049123	0.581351597815964	0.396893015628686
0.00436753384317656	0.175527176243640	0.311573571365355	0.198911925991876	0.737173222443007	0.997271222423819	0.206322988725050	0.285446094430751	0.655073756799272	0.750790420783858	0.272458381442907	0.779866620851123	0.637185057033702	0.377610672580270	0.775670200079692	0.379048533241230	0.674591100086940	0.135582310408309	0.917958500248250	0.568057779914482	0.341994292481993	0.730661227426305	0.0150916268149369	0.810171065984046	0.570781477566178	0.230897305309505	0.832668436141639	0.152192732738071	0.608174580884169	0.165341964271672	0.802576255862976	0.776912039943708	0.421210475201262	0.320218235053953	0.592347221117807	0.256411398335560	0.202782937342524	0.00284838162954981	0.0673762830851796	0.353518176309845	0.841125077200313	0.795894203431061	0.891478356383315	0.571315101395195	0.318121130131147	0.782438996435629	0.345339057769909	0.196933755310299	0.0579878067539165	0.190544912302917
0.984107692966583	0.909668259741277	0.799442707182860	0.282322903431614	0.443913739285603	0.474034593992986	0.988646350690141	0.222387500254969	0.791407957635844	0.163198638646993	0.177258444282432	0.418772996864961	0.495556191727156	0.738260749168737	0.541467585835512	0.0711924084602194	0.424161490755628	0.454572646301417	0.590588825266049	0.952485622776345	0.451621557932907	0.115899635989437	0.760468212068990	0.173749068074896	0.271613542827170	0.128438894370376	0.958989279918997	0.371796290868507	0.293469885314804	0.191569537538012	0.936050375527759	0.645961491800802	0.738450053650052	0.495627947878019	0.150132855698487	0.793311446868242	0.518938616851237	0.138288012570353	0.824630174359430	0.111560198966895	0.261090010150101	0.328733218283354	0.476720403404338	0.766984373505585	0.873473052611616	0.0439895221166942	0.694997070706200	0.679994783507321	0.929080086500757	0.168829193744790
0.514377399386995	0.112239060400020	0.866405378768980	0.519090196042742	0.0884985008940763	0.857693140424586	0.799868789580622	0.312383076176835	0.922032343977902	0.0438392439264578	0.154064066748514	0.787476827571261	0.998094370069353	0.405009616772999	0.656229127472605	0.976016758528625	0.000795499559562485	0.272284449598376	0.186159868130252	0.324359247142435	0.468020155459996	0.514993616974049	0.852114319429046	0.680062978341197	0.634485714173720	0.0819749100860246	0.907107587185436	0.467569961294583	0.481971863002224	0.116529832952803	0.595317249624445	0.261992666315641	0.928649572804888	0.835244651804996	0.354655988409689	0.0496653681470431	0.997109722022162	0.177838060201181	0.253037516681534	0.637760649556164	0.624122467737728	0.224584691782675	0.144828959139282	0.573074481578870	0.0370344418936637	0.0693239359183892	0.679257663565865	0.954169499375146	0.463362512715718	0.600908042815374
0.0849307391133274	0.233622555314448	0.746614404545256	0.0330676942042697	0.627697517388880	0.305716727045652	0.951880527456893	0.00878978864432145	0.433450175192661	0.733943442024337	0.886783009489072	0.182234093855260	0.263144720786623	0.0561403200435361	0.342653670809241	0.00775648760898740	0.204225064432356	0.387487199609487	0.747315195829326	0.219820838248402	0.532197649736988	0.170321563053766	0.922509507702987	0.979211330877489	0.560682282538049	0.170207840569212	0.635820648825507	0.698610326241660	0.0824865153671439	0.542723949601030	0.414025641924115	0.307469980720246	0.215324003413026	0.780439305369346	0.813847727949034	0.207770491027783	0.947797324987780	0.604094176264772	0.253494792979327	0.750141402749580	0.453118075413685	0.0131697319152820	0.507361617124260	0.847193662744858	0.209245554852902	0.391719954770252	0.299022538547699	0.00693064587255621	0.891278162304452	0.961176716130976
0.288767580467754	0.860563444590429	0.992231310367072	0.660977152521850	0.916735140392600	0.171475839025208	0.567026966803188	0.924131657330024	0.809175088722099	0.842610757068944	0.932329441427948	0.466602672272482	0.122869543945087	0.537531318146220	0.476748976725140	0.826594605081256	0.109922312897709	0.0701903603349783	0.486967203055643	0.658065631653334	0.112330002558932	0.320448266169517	0.418975927354586	0.693340413756720	0.152649372296686	0.219139828389548	0.864490916260847	0.0856578265740269	0.871984879355905	0.125051261975450	0.443549112047505	0.509003887001750	0.121355639367872	0.918520465968962	0.672300025253245	0.0826879010297346	0.928874647245718	0.135424097592607	0.221131865793574	0.791177722498138	0.0381104178318757	0.280142355048998	0.761441621960086	0.977824353513055	0.442923264652957	0.405757438749938	0.843791026301265	0.273327474632589	0.391449521659938	0.808234316985771
0.843649271182112	0.824456713266270	0.144766912611529	0.158531093961118	0.231155856458004	0.645616760267205	0.846345913666616	0.229352116055875	0.456198158237885	0.802445995791639	0.532499326749786	0.300309198285074	0.764853910980029	0.914840298578089	0.184255174571341	0.0966410014197474	0.977313636514386	0.764542654457460	0.624820192378291	0.992700101082851	0.987268215329185	0.0438727337549734	0.804050995282257	0.669776511052968	0.328255266887135	0.177440309253754	0.155324253393408	0.829268512852292	0.353735270046664	0.942038882544945	0.327858091579583	0.116845487818201	0.539915071423320	0.721612056328278	0.937515691874826	0.00645457126154891	0.0915908872603970	0.328562757833393	0.586031343453227	0.464581575176646	0.387567638648390	0.309788529333806	0.579512247226117	0.631554533587825	0.193539662033773	0.613098382665432	0.677088306939771	0.315350310526354	0.464357013455330	0.155574994652134
0.0901338079456582	0.454611135711816	0.637877706271310	0.846479309717657	0.726606795529000	0.0444042052718231	0.871947658435648	0.0313255816290646	0.600120353949632	0.410808113884341	0.146068520649984	0.641024363357750	0.429207926235489	0.0837879680745357	0.804962745374566	0.961844265556675	0.923382094456942	0.133830619238552	0.349251437525426	0.958507410617146	0.868132209824947	0.220478468319662	0.414030668389837	0.660564140960682	0.310211847002014	0.681074560326179	0.815603260881801	0.919293320322534	0.254818752104015	0.0300883443070756	0.780160855844045	0.729700928048672	0.509136422106725	0.352852246525190	0.0680458577545470	0.255536624005961	0.254333688141744	0.761228241274766	0.0890270074313966	0.914484794436037	0.646730829000252	0.297527058098224	0.932138359760702	0.259215550231142	0.188576921007036	0.0181766779041113	0.569932178399481	0.822570551355201	0.222691155976475	0.412881966160533
0.0606203000582215	0.766669220854763	0.0543395566244523	0.493736837323417	0.240402229528279	0.0653885107155001	0.419721742685996	0.0847549678534960	0.836291211031161	0.672844883937778	0.840265454836378	0.348908433275857	0.391515571892694	0.214438146095506	0.482663304240608	0.473596544575885	0.598655686829480	0.337884092614027	0.551206206571049	0.984820217392271	0.758105865371884	0.315407231025783	0.957283569253862	0.500651565615601	0.131268561570887	0.298839586162841	0.0222779035050092	0.365431551629429	0.538660058772207	0.0839777499900812	0.442136628688958	0.377445499252233	0.128645101761643	0.754651580296678	0.535277907609159	0.741572288418272	0.953489942931845	0.597744012592032	0.720546892383503	0.894784257770542	0.731548689654857	0.742727701854723	0.397692090128118	0.618112837604144	0.910525111368789	0.310714514459141	0.805637973560432	0.294505294834978	0.160449379956935	0.817738259863946
0.708974396484703	0.357473225829528	0.925516942397967	0.685297853838705	0.221766594868247	0.476067164975650	0.444708654572420	0.238211101211047	0.848980565865010	0.620477662232077	0.331616500559679	0.455466544031954	0.0549929562790337	0.428332426019234	0.553204917412340	0.496540368516074	0.563051548467011	0.716833399834002	0.191293612424765	0.683375489924192	0.0527140176280168	0.764753230772503	0.0325120969188562	0.176311020436105	0.541859048077457	0.504617141186592	0.806305405994201	0.820108934210530	0.0885456370600343	0.936293456917752	0.263384679500331	0.0626752375273890	0.990233420155763	0.540075512535433	0.974752512441499	0.651779910626217	0.00486939230604511	0.100512674823508	0.806163515482665	0.951210992815541	0.913702703925997	0.155085303009216	0.510551236425809	0.925147034250466	0.194860466882134	0.0532835238709789	0.697204524314920	0.917307763800891	0.0420886822598422	0.159047957292199
0.955652285897275	0.240118173067298	0.149430199101975	0.484045421211701	0.467708583105472	0.529444090694095	0.920382315400615	0.944289035106711	0.683205287284074	0.203086736240350	0.307763771501276	0.905152437767532	0.717423773675530	0.0917214291481611	0.144978802036103	0.164466889784887	0.713203724373378	0.735408849610517	0.453789990026554	0.189469462315486	0.625907117046285	0.580256702687099	0.975389456336474	0.697861420040691	0.335828901370696	0.0406085081820318	0.196468020392878	0.374603011873604	0.777668453134236	0.966508006324115	0.357600382383856	0.763227620717159	0.565429607520018	0.0357433167938140	0.487094938696760	0.149519942276578	0.103643339077041	0.386146027843518	0.592920209740394	0.108427429064207	0.723118438408666	0.887651980310360	0.0635856701753643	0.0123290571773820	0.328864501560922	0.783787611592787	0.509701915448339	0.759662111192700	0.754991134128778	0.0793951332887916
0.860081518891109	0.211357811482326	0.603232654216915	0.811727052065782	0.761304018066049	0.556540527891932	0.716490147903846	0.506235861867715	0.502486352629103	0.301337875134245	0.578562159329962	0.977961307817536	0.506665291677622	0.214008514053890	0.365358567044866	0.126681809839682	0.493138704783443	0.172755625341996	0.635104396877938	0.592627942317852	0.431995155202448	0.553435593042581	0.355503336764048	0.0682460069754155	0.244469091946333	0.328865510105364	0.298328669917658	0.207800470617569	0.239079180725300	0.785960882989295	0.899607668038703	0.464917278665263	0.477939938291389	0.116648429137163	0.305494107490512	0.206379801302691	0.518809544104416	0.431152384925674	0.706069990109746	0.577336836755944	0.156579804155381	0.880970220899810	0.0265304406082378	0.431163575313516	0.491263743473291	0.730524404006882	0.365128915106610	0.586197582540404	0.0136963395079036	0.933173204311843
0.0876430779714261	0.446456705831304	0.859538753009391	0.388074290990327	0.530298178688808	0.522592059488925	0.172542343317610	0.137763607710864	0.311579815832883	0.538227410889867	0.403371736821220	0.389879968119503	0.434708848663792	0.907450679056533	0.735625640962717	0.923916878578248	0.691795996191208	0.658873967739375	0.126781170616712	0.553330817691847	0.989085568885130	0.366963757482614	0.786115491566827	0.0446889349345447	0.142307448199747	0.894556602332206	0.629736274912591	0.641470589612540	0.357643137906673	0.135395793029874	0.425057354389634	0.370219949163061	0.147403781286040	0.424347994089875	0.428211495763655	0.946669760179121	0.577650048871867	0.743965215961284	0.395348867366427	0.699462884209242	0.160651440762979	0.112164176044766	0.724047183573037	0.0624182703116816	0.479472628478843	0.759499796386295	0.435553788891845	0.976253679832138	0.0166781008004197	0.238337885618737
0.492196691928843	0.180716449441570	0.511321922315055	0.868996267189458	0.0403924155808567	0.622689049969891	0.874116145014810	0.347770509116729	0.730804790378610	0.452470098552017	0.176107208112482	0.946457730521990	0.357129173849359	0.529232474224744	0.996087608678740	0.974952896032873	0.809484798525633	0.306351745891058	0.429812755776456	0.417521122992894	0.624760694194943	0.337385012015437	0.282115588417694	0.739554122846746	0.669777679023728	0.985224515531899	0.391717966234473	0.113113845279283	0.000725461065768429	0.507823286437162	0.353492611408692	0.338973582453678	0.555808472153817	0.856584934567489	0.657226898399925	0.154302212098310	0.588953704793712	0.757350586012471	0.630555382333690	0.399807921967956	0.183017920637094	0.641920634107962	0.995070271021686	0.832895175385085	0.0505187584450093	0.723645758311684	0.945365520844453	0.605061559560645	0.286176548367898	0.227221771349094
0.537588146959650	0.152387024576575	0.126742319604847	0.110961240235127	0.408844447017371	0.944307070533114	0.607618573457213	0.605689803018944	0.206185725970450	0.968807098464901	0.629966966568930	0.499144745606050	0.210770351523175	0.517867342649589	0.0565471464462138	0.224478009827647	0.520449471625005	0.714890684430398	0.610522802099290	0.00607668405322681	0.160577323962630	0.533560372088866	0.899793012021461	0.742423307989876	0.991208555820203	0.201197136631882	0.322946626965647	0.611268080331702	0.946605906269761	0.959841413798212	0.736682890547004	0.840846266167297	0.0168185078127573	0.246532383798238	0.673920194419286	0.949124935170770	0.205031595877209	0.599768394643962	0.274270834097266	0.302481776815096	0.152060932849969	0.714542275018023	0.928325216509166	0.0195847886654444	0.442952912031993	0.476321450130741	0.731628099693096	0.0910596662509625	0.902154558370166	0.0391062462042423
0.499725804925133	0.132775606190646	0.378709827770968	0.535146922974271	0.453039080510408	0.0692667744431802	0.899293215481528	0.382729699739599	0.193680776129607	0.827171313596515	0.0314753553707424	0.776501610337514	0.402948852194578	0.988580505305660	0.645767882743472	0.0272703548579483	0.636241193947697	0.752877725407787	0.439852819700177	0.218183825553837	0.316256225875575	0.721478812281389	0.225135474792254	0.368831122226350	0.353340785903474	0.228390904255933	0.770063660908838	0.786210771993450	0.908889966690394	0.614484056320823	0.771136616929730	0.227394824187528	0.293151711329959	0.610795650763190	0.483394251030866	0.977182342248402	0.854114956210061	0.534587694228015	0.469956743249483	0.0376334203754569	0.616509429391213	0.627134519903034	0.0674020303013376	0.406633887553573	0.776302476584220	0.409428104952374	0.779488026013151	0.307871703872310	0.607272078518002	0.317602707956456
0.323879181521674	0.849035370828381	0.253834464132847	0.557000362083545	0.596078361268839	0.380319266574623	0.745859561738352	0.185448745638315	0.532478164734548	0.839374305383815	0.693731619745962	0.125076918801627	0.685203019132063	0.232567554111476	0.576582450751175	0.711815777704704	0.559005693141045	0.438270134744311	0.977711167006292	0.347269361627347	0.821359901400108	0.274154468805862	0.373354389502026	0.224854257592418	0.840962484638690	0.351610731983506	0.111002170436565	0.660809907466509	0.252243143718473	0.572906218919306	0.943558637038057	0.863306063276425	0.314058947878835	0.888954945065771	0.757154298656629	0.0388737937566187	0.721797387454867	0.0698143046086278	0.767136044627179	0.498997480174326	0.0432252790614222	0.366268295389817	0.411253214520787	0.826427580720146	0.240176634317884	0.467865684272152	0.196516793221362	0.0185183047390741	0.457326463495733	0.321698119513064
0.409926961171594	0.954121777654205	0.570709035758237	0.821685014511251	0.333597461463879	0.149103310179474	0.977881187714323	0.669365440471926	0.544384160187559	0.289915470954640	0.713316804009619	0.539762983387102	0.649080820215518	0.312770702026716	0.922610405751609	0.0512375607959937	0.376169121364217	0.410651522318126	0.326731577408502	0.349777343495845	0.283624812770544	0.841396297034183	0.861872850665438	0.735633658898286	0.454109844060134	0.244353137705865	0.317143290709361	0.363353744699845	0.325302844252654	0.966640172497767	0.913354532134818	0.812324885552756	0.341989419856924	0.302347381751658	0.454198425518334	0.648839896058373	0.347231833769828	0.514347210949713	0.394894722773817	0.0667697399061564	0.140007072960396	0.285418759987479	0.922899363296461	0.0370250569023606	0.278810456221754	0.943340604234549	0.477185525772241	0.920897628790909	0.121963582763622	0.469806009314231
0.267585941842568	0.251297441275414	0.453514561482263	0.776874068803004	0.762710547750624	0.224170345835233	0.829608788714880	0.566039046884793	0.278560308974338	0.679098018261432	0.0976155761561374	0.935862118399133	0.578975348917071	0.915377234844344	0.290886377099896	0.980856258508537	0.348275170736053	0.356759527857903	0.175245696099333	0.536724802749083	0.398052794219108	0.433722126214821	0.735825463042650	0.370928633673128	0.300291765021499	0.519793076441713	0.454520251688810	0.925713575411527	0.974436089491152	0.204004930069388	0.604084453377567	0.199191867655496	0.799813903237419	0.852342301934773	0.0725749855521926	0.515570216937288	0.840388533163715	0.239416875324740	0.780433714204655	0.632449844938189	0.796699340717825	0.742555741628204	0.422435631735827	0.363922708124104	0.753290624032939	0.776302126088952	0.892579886667301	0.356431760693258	0.298243589543140	0.0558208127531231
0.946861010359811	0.0149611032722530	0.0919590986422318	0.313459462790187	0.0891094282823042	0.757637538684675	0.291393225705016	0.410962015859817	0.986343015879941	0.714860659131558	0.699060677500320	0.421817286312409	0.121581206082667	0.505858675355364	0.0858094128901064	0.865547959474401	0.0685534198346003	0.662423231054800	0.653933367126499	0.114614762038837	0.418988593921350	0.757736429406437	0.266199003587039	0.900300537233411	0.865357436586945	0.431395647259380	0.895930398380531	0.898213069584479	0.217691229996095	0.418839610502439	0.562279228437539	0.889446089733185	0.595030329407710	0.638533028676152	0.414145554859368	0.0179531010408103	0.334721810619284	0.390496692600281	0.129213437208146	0.553879005620948	0.367951264449755	0.0974053564841239	0.574035061707480	0.898974945378719	0.339384722033260	0.459358228264641	0.988613092571583	0.838318142924919	0.351327797633400	0.0672186928661825
0.146528054184230	0.631542812865488	0.0617561040155528	0.821945667320053	0.515988634749179	0.156487015989827	0.386703255085472	0.359773638818792	0.322553353981705	0.115781346055613	0.123262738863868	0.591552816746856	0.964973975911334	0.884184924003508	0.158443557713089	0.0936260465787603	0.730571488627137	0.694707137355919	0.700748040643785	0.811312344290148	0.0306373480574508	0.362700507243007	0.759015614189425	0.257187450361714	0.754627256714897	0.920413880318842	0.917195155470959	0.711993389915376	0.0655646091919776	0.438088203918219	0.120988976629028	0.648799851260318	0.0223868829968729	0.651040599730660	0.201345089624643	0.701807417361629	0.601831260065703	0.957211168689332	0.663623950476384	0.777602074683807	0.448477370837778	0.0485835812570080	0.916113977406192	0.0602874761515609	0.223582764036498	0.349457905430826	0.135302694786809	0.435525551867677	0.656702158687841	0.339706549613499
0.0958882622625853	0.618884030964131	0.758599185129403	0.0447300909685761	0.840705646829038	0.700251780226482	0.439084796093268	0.702423150900366	0.258054301015360	0.685976408034243	0.229728614222770	0.623083296109795	0.518741531569821	0.735830861065866	0.934577763077823	0.890334981891596	0.191527098522515	0.233919360183427	0.809451296715736	0.0252748288517752	0.606135557818377	0.445884349289795	0.391542509422668	0.855798456209512	0.493043321715125	0.875581394570429	0.614131936102987	0.480911909141913	0.844239233551716	0.183173745189887	0.207783975361851	0.882368241937263	0.589889920544068	0.624846055866983	0.597109530955783	0.393573785750668	0.670985413248130	0.561829401727236	0.972282479104692	0.0713444204078173	0.662310272162852	0.897266897125787	0.694939347411418	0.0663573411926891	0.634355542022691	0.248353660357551	0.268220262616311	0.800788054172249	0.531076147429157	0.310972503511164
0.238443567566040	0.447161879073633	0.110359467430735	0.607029757536414	0.831061474632111	0.588810505284604	0.315692208078290	0.857828898777847	0.911513098038495	0.964452014178110	0.802554190045620	0.134637257332861	0.490464748239846	0.104985712481255	0.103218396473001	0.702669137952535	0.397244834584160	0.429445252667239	0.681010395681252	0.410020944483243	0.502033219296634	0.114108177301290	0.737638398918599	0.202265197970319	0.413281223137844	0.552404365534820	0.743425474925184	0.638282611319262	0.369573889507227	0.423278600239469	0.392707696704879	0.262794412774380	0.778370225953021	0.181737079932615	0.794362693972737	0.458202296013242	0.671225444341927	0.813265322450581	0.172112667731388	0.203417224998427	0.519490073433103	0.192033021066071	0.524700547981219	0.717632540839397	0.292774735935611	0.0746597412122603	0.107687620430255	0.575644979723872	0.0142240961514954	0.920510741840294
0.186027802010670	0.725779006246976	0.382807033183519	0.382688641316752	0.300617980652778	0.389138468969691	0.538435134509891	0.714439544092110	0.440801047946935	0.350261334499742	0.901703186710597	0.124604797932677	0.257901572676420	0.426971013831245	0.584852075621614	0.245299863466826	0.454104061675904	0.507461230704807	0.182844465100864	0.189076261100395	0.160093047688485	0.425371839077159	0.372289721175486	0.197312894152758	0.484036538130770	0.773928793393308	0.565666643201830	0.453194951309120	0.968828649846448	0.0722149653054116	0.267161187954517	0.662818323699099	0.246216114933254	0.382835710989109	0.304781803076351	0.154359166193740	0.464771047665988	0.113090011028979	0.900196690475662	0.565732458217399	0.521725522351298	0.553585155386081	0.647474933675312	0.208304597074195	0.457106073128322	0.636554923650132	0.885483304373748	0.639334875346418	0.185372079439756	0.802133887084788
0.0255356112893099	0.905402408186017	0.314725664499467	0.0327613720771497	0.939814785100449	0.535005302046534	0.0310346947469982	0.0676250983395266	0.811737332413209	0.121237703504841	0.393903181461805	0.803403431040600	0.523167750919681	0.671469504743064	0.721815516304383	0.0971937265117137	0.0170713356673763	0.511130867781580	0.988374010973903	0.694102808931344	0.537925116956361	0.138821892148813	0.900645097368093	0.817854073573678	0.182637446726095	0.404525285736899	0.752563491315164	0.643441242458082	0.0444753416921856	0.518666509922923	0.241048794652331	0.871311406535686	0.201755654716378	0.212420512645860	0.0139310055901951	0.158100777719300	0.498372386028664	0.494993459128195	0.146904295721115	0.301533022833018	0.979224475147814	0.480883282252935	0.112683966282264	0.687380669278565	0.918057258803431	0.314270593054418	0.793802741451543	0.0218126815639262	0.0309343872744958	0.215750712875771
0.511982030800800	0.868242881281112	0.104052468776309	0.990384664568566	0.800457534872605	0.717244345993086	0.321358754010834	0.440528142103462	0.554370423694150	0.179731818766749	0.972550603073165	0.217735297168033	0.0884464064959126	0.476988201343146	0.869253235346631	0.528763152332504	0.785422001599388	0.706640681080649	0.487722670160911	0.908213044179385	0.0540552310205251	0.782599703332089	0.710943313770574	0.0457300930931882	0.574047633505557	0.878487763948926	0.496357419553383	0.707477314187856	0.131687094586459	0.867918705726277	0.436985730264543	0.275550065395080	0.938637897946933	0.330705497413050	0.198299504009786	0.196133899694679	0.699809839376964	0.525815518440641	0.650925098394628	0.513913282796244	0.737490808019605	0.795734757310137	0.863720117419418	0.686201893968823	0.497072161597956	0.791389890348114	0.322295806865050	0.303909249934112	0.525849772045560	0.817027407433532
0.985295530163335	0.140965589232542	0.267180249887309	0.934458056997576	0.0337511133854378	0.843130664131961	0.00747349722997370	0.486182415374877	0.758946628495459	0.780423371902971	0.305207869167384	0.446994085877745	0.0883247140386259	0.422459634779140	0.471639000718821	0.893608433948031	0.134453761214484	0.153066834696047	0.882814658566377	0.851536953731712	0.715445205656230	0.660545810532924	0.278736442090677	0.177534195073304	0.494737170990180	0.909900875274259	0.0956116626341235	0.131711709726338	0.843324344682793	0.102946579152218	0.0527980863615354	0.672247145408600	0.897902553223214	0.924766220944792	0.0639367534660618	0.747912416244656	0.968525763104329	0.589212000203679	0.113424394343842	0.192994083075743	0.752726853155361	0.903136437379182	0.910079690680840	0.487614764661094	0.0491384498997284	0.0176533857798153	0.991555549023162	0.381130198646609	0.291210562465311	0.691998205617137
0.749805523230528	0.450075207266524	0.371577787775056	0.735591731273650	0.254111511790145	0.470968876589928	0.758098487975696	0.868862655991964	0.726791077419746	0.432694098757822	0.700654312038332	0.501582208865620	0.839045595425449	0.514079325339760	0.199137257043023	0.953080075283146	0.954170008216193	0.767469851857426	0.445781662394499	0.389159770306648	0.489763630250082	0.641771700528207	0.828287119925373	0.396318186397056	0.579470924703575	0.536773983928471	0.782413379910033	0.272193944752010	0.452614878839542	0.427635251610963	0.932173619813814	0.773895144810653	0.666470726416353	0.991467902976973	0.742590477434670	0.229909328410058	0.927012226701989	0.820731786231869	0.542700210471143	0.397884940378095	0.878677065717125	0.926368398195524	0.0541540631248121	0.0970327102590748	0.529001558793810	0.945004340370200	0.428765211626214	0.575451522440541	0.0324188437031612	0.117016252955089
0.0953124305784089	0.578403560818589	0.826567653787212	0.235282766901844	0.951020613298363	0.336409216769641	0.803653565668772	0.292333535471465	0.0972627125771537	0.361314273035608	0.443742638779576	0.904485930932627	0.777669132703692	0.753546698485468	0.632573793268159	0.178294067584088	0.738491171359595	0.981124233478947	0.948435517126490	0.335085046052644	0.938907717616190	0.636650639234049	0.845275482050854	0.282603064059238	0.696264450761407	0.995849470106048	0.922116300149590	0.706301922435321	0.432017943885787	0.162227491557426	0.408779768795921	0.146058188913237	0.854504968257800	0.815341275771393	0.385969140123036	0.613773422307717	0.875016495925166	0.418026009133977	0.807204832053828	0.268274145984189	0.305906545808101	0.711552206837296	0.542392023612465	0.0631259234966826	0.595819704192110	0.0512734386272913	0.886304529912392	0.894205201261376	0.759932400305457	0.962669886473306
0.0587624402667097	0.137064439332051	0.195614563861463	0.514916864086255	0.699516477682465	0.498952822893369	0.749918274585358	0.181830563292958	0.295187541627933	0.0707411442941899	0.642653903842824	0.334794888446067	0.153548218993607	0.0865148368387839	0.742268890161704	0.887386560351675	0.757961840421347	0.506526497880135	0.845927658423628	0.376211255268382	0.382081892066795	0.353015541003559	0.173498853539860	0.0433695227204494	0.118601487398187	0.569906860567081	0.486858229450284	0.206350879883586	0.191860831326759	0.705656286816890	0.661201529856197	0.286628748246937	0.412133355025485	0.618200330667958	0.436419433177774	0.143131535372966	0.491548651164309	0.895077658229711	0.0308511966535358	0.810099436006879	0.725368429134530	0.907631879210061	0.546702771139127	0.367122845380890	0.792315646976978	0.308884111351345	0.202735026087439	0.939542040605098	0.381966069360231	0.120365881958091
0.858772132574760	0.464388926851668	0.916883352847437	0.757129759703640	0.137565612909120	0.532752198654080	0.106806742580243	0.919053898751305	0.0337101854237660	0.766879275927371	0.857558222937567	0.862831479198453	0.813431389757231	0.869185784500316	0.886533944191219	0.902991387365338	0.964211495921163	0.481226169189925	0.727565979080293	0.496780196802732	0.388333289622363	0.768177568854169	0.887624772456959	0.972697790636457	0.743455913188650	0.863054460959424	0.916180962179974	0.553097454351681	0.699391940002116	0.682282131280604	0.143048604246762	0.631062761560956	0.584742023908720	0.673893210115817	0.734243968500643	0.794568411260838	0.503138780579869	0.561983093965409	0.940361779837557	0.562466098932662	0.872977948002581	0.415553734030646	0.435141714151128	0.458896659964182	0.557934937653047	0.591351562195618	0.742925043221716	0.0320986623539655	0.117708703038896	0.298787206055976
0.942362885664425	0.702884792088018	0.117974118630869	0.747818897435756	0.0954795781505423	0.737402796664295	0.364447706146291	0.783754843727616	0.508155259435864	0.268876176794650	0.977442613443181	0.879195505627131	0.0610636932010543	0.712007910949514	0.892077362086457	0.912005283679087	0.304136371196901	0.920081437057409	0.159748467138335	0.523326689699042	0.110237294836274	0.0186644766618731	0.335572587105722	0.334300722511813	0.585551667218091	0.699525875220242	0.0582559500361843	0.0413224754231731	0.194279146407886	0.311082528339078	0.927314647245433	0.878692420506762	0.699013535167213	0.253395313070721	0.267358602309837	0.0819472761084471	0.957808403865704	0.723071393648955	0.0178846043214230	0.853019929739693	0.111287169132927	0.821492723792826	0.132576095029322	0.786096465109037	0.417709691304808	0.264596012443876	0.115767401139864	0.880518263207239	0.905789965948695	0.369002254668148
0.915771622926955	0.734723053721086	0.174829938918107	0.371227767772216	0.0397631877622700	0.410676034258790	0.0549778069330564	0.866560772400206	0.734983650617029	0.412129941724970	0.381871755311704	0.335783649907669	0.0501322642923530	0.924241620537536	0.984032277695856	0.425031242045234	0.248904981089064	0.619710714246666	0.0805010457734067	0.123097714513400	0.399557982833034	0.352438690213932	0.995416603852535	0.0290535676530035	0.758110766590377	0.452927174117275	0.890274506313168	0.639233213668787	0.659729329495141	0.938478677187284	0.616498550305794	0.475557378929955	0.0336345758488298	0.137739961407717	0.349421632551539	0.481647711983150	0.554717589761037	0.712849910490627	0.181522567206926	0.218871138283178	0.333372290656666	0.955354157234489	0.0403919166261111	0.456998385619968	0.0774884818864992	0.367670664861396	0.758242782117878	0.425522048600007	0.530793779941083	0.0753203116070781
0.524730481691430	0.00605139953619238	0.586086994590185	0.762234016487382	0.164269186083368	0.971949187345331	0.898072271203163	0.720292958897402	0.659946753798444	0.335494170847679	0.489086454343212	0.955571998704569	0.388634723013984	0.0168004654693308	0.921252337875920	0.710104324552236	0.0721677384919508	0.844148143547499	0.258114373462519	0.275187250478246	0.501068097513925	0.464288071798342	0.413253854701243	0.0965011398103609	0.553760270743035	0.0542210233230563	0.193558964904920	0.162016021709335	0.830302463850609	0.845334671343761	0.0691790493225531	0.246042260488119	0.222420628543605	0.101444539775609	0.414528054409340	0.995105400461978	0.938211648257733	0.564346420391619	0.874385258383575	0.0617752216420303	0.0541544000666823	0.0133594891530319	0.513571220847866	0.253469343641490	0.519405879628019	0.0474435924012134	0.215559852890326	0.278570264295844	0.913714748714777	0.428451684396076
0.710587290871552	0.100959402204477	0.377630623795676	0.471450518688346	0.757912948951489	0.411249591076607	0.645211675073056	0.772264480954982	0.843644852139972	0.633584846977229	0.618833975621752	0.782693103090686	0.0774905933724155	0.717526637736562	0.0855372549121416	0.157816007323294	0.967801789955450	0.592229492134781	0.909988633478146	0.468882645131573	0.0960579311777079	0.956112838263891	0.0208517130157850	0.0941178552624825	0.995612857286375	0.598193182752426	0.125693919479965	0.441149428068375	0.299531927966743	0.930453039197836	0.282224536842198	0.929692158424352	0.729342144660630	0.574868116037354	0.902265070239131	0.979983963565445	0.206788810983483	0.263426780959770	0.666355983492395	0.399833524453263	0.433549705099847	0.386025205497610	0.329488275768119	0.289310488999427	0.860225452737804	0.129219945417773	0.717596054361830	0.660936375368059	0.812016537455522	0.809699698422046
0.899394449331936	0.977237845252408	0.114379744430047	0.897132524022847	0.642076186306560	0.351944674596221	0.0297428702405277	0.313271839992707	0.221188220306117	0.518901384608217	0.528438151225453	0.326593041020843	0.0315747046791246	0.977180555167053	0.401604576661492	0.954207384672675	0.341547169707749	0.0719705703802006	0.0906925425767501	0.328794543652289	0.415911754945409	0.0925213620218713	0.902466734540365	0.990910401535188	0.270081151476487	0.252559332999029	0.615107922500170	0.725726612010245	0.882496637604514	0.172155334653509	0.589890917974903	0.476992022574912	0.682382539799384	0.544923834813413	0.824016092546632	0.659979681277934	0.845484537278271	0.147541716426716	0.987735629125642	0.294887734281524	0.939020583381006	0.354058649493025	0.865370371041428	0.960617535050708	0.430913392304788	0.520323080330367	0.627155352482717	0.999146652827469	0.801755361253050	0.346740938683745
0.256230319157307	0.993365274087457	0.627206812036865	0.0472084586043451	0.709892974592574	0.600509285564990	0.745275960357626	0.0672659625030149	0.169785065112690	0.846730930360645	0.878846223131094	0.650199008607385	0.624819598593926	0.842014209536821	0.524440289712523	0.842252226879503	0.660519670608964	0.347846373690690	0.718487771266798	0.930565855789993	0.506910720480319	0.0351908021652246	0.314614607273604	0.826313658161284	0.443331532895074	0.0803828973252981	0.590431268265695	0.743181507156421	0.223009499910018	0.258739495498646	0.850768369878314	0.261507554625030	0.193760100711273	0.183012523259333	0.365273991731670	0.523942093806891	0.773275074653089	0.00808647716315114	0.748444881637512	0.775146349073371	0.104855058805295	0.287840591114595	0.330307927878275	0.186221211153490	0.879556323546344	0.987467399964389	0.0721390768558921	0.435241402691841	0.219165919831794	0.684308023429511
0.803314571732155	0.730939764571777	0.0930443247138600	0.404856422073238	0.534318787013434	0.749426139054967	0.166897896640929	0.477546115798566	0.209313309241211	0.500291922211518	0.520730304727587	0.251128489193814	0.281676431517168	0.334968295110856	0.273801325089045	0.0563747112289884	0.861800526161851	0.799644830293282	0.629394918990715	0.193089053918130	0.884020635967909	0.820102150257496	0.272241263684140	0.735840902036843	0.321777596382582	0.204934780478614	0.872162294537460	0.00576858255440227	0.499517826178674	0.265891762090790	0.238141340574457	0.329150528930032	0.355348281531760	0.430756356928111	0.0519120085108634	0.308077641597673	0.143739503719809	0.800096129311532	0.0239168629626086	0.208030698777615	0.486631929626152	0.172788762478868	0.0387247458989676	0.987538220724847	0.471582521335748	0.429541827277806	0.00168722625492468	0.721598732900946	0.469698735425325	0.322319739846539
0.310048235908298	0.246116552492949	0.428023333203134	0.915270967401393	0.735966960799909	0.991214426694468	0.219493848691749	0.642401086733277	0.0456987161857088	0.255139615627426	0.487272387958132	0.512155787794980	0.886978159189539	0.939979316102137	0.990013213316059	0.428133888368549	0.404389132854777	0.109554244552625	0.863754423665001	0.505153656424362	0.588405563857973	0.0535618322471130	0.427980592536668	0.603569151550094	0.744836082513049	0.504250992966416	0.0880337636493057	0.234950219129622	0.657044023923860	0.672934189063267	0.460417684179707	0.523386535057433	0.987641461426198	0.451911974519457	0.232905917307993	0.764231639401006	0.0374731796095805	0.466616472438426	0.107713692620361	0.0919493923617005	0.121952132151997	0.370961257902052	0.434239697409610	0.401087528381215	0.775041388761533	0.0824001212357712	0.0383142882476667	0.124332872043310	0.404185137769540	0.970455792607452
0.815118261077689	0.608556131066236	0.00659335693485008	0.947700223957757	0.777270667940644	0.0593080378679209	0.285397935118395	0.575530022845773	0.180160582836259	0.954183330633587	0.931472355069335	0.699594341754289	0.392645602962476	0.0498569613363322	0.0258638544547193	0.546845978030798	0.903483168746812	0.356672391808707	0.231414284711911	0.861937284417279	0.312063960364893	0.167351952876680	0.548834113263508	0.577134787499849	0.180335802702111	0.744447715991295	0.339107914869833	0.603947250388872	0.837974526115915	0.593847894514068	0.294668438588578	0.625598366554997	0.999122652458931	0.395012862175028	0.432300630036833	0.185701903691072	0.407954574388023	0.955103519780928	0.141461940133881	0.547479108503824	0.755172266153273	0.397750309819613	0.118270695157295	0.641556222867682	0.0825100995236294	0.0381321490839621	0.920004480062198	0.931523572268895	0.468244146824402	0.352119626827640
0.761637925167174	0.403792109787399	0.541929226833438	0.141693082204186	0.0638814034917352	0.599356988821029	0.679742950480667	0.714624136512596	0.671593554535119	0.131328539517832	0.248404678728631	0.276932186768734	0.932700137931240	0.0981307988101183	0.980597535824222	0.317771932397823	0.785816247521937	0.681395910416777	0.231180063053097	0.217553231557877	0.849309963648170	0.774325002478082	0.0831881161843292	0.986532598316641	0.946928135910306	0.115221354190086	0.466499104152713	0.256940149602992	0.122463174393570	0.362229671801356	0.102933429974572	0.156075389729810	0.905384097851031	0.794121767687547	0.143567033721529	0.897422643192475	0.172655220671056	0.806413615604766	0.166875911470497	0.766133594203923	0.376128273221265	0.906927240969831	0.801189588023975	0.0705165228969046	0.875442680251017	0.862689901985550	0.153182675781751	0.866418331316600	0.465594389689943	0.288804247956320
0.149213438047741	0.592915857811321	0.249876817316440	0.471621323783264	0.588315930184633	0.614617464442455	0.364754100928673	0.124912246831363	0.494739035632863	0.234309918859109	0.597523706246682	0.269582484088541	0.211921965134593	0.117591213804750	0.345180861670094	0.0327651583457443	0.593662947901076	0.519553278724125	0.273877991334387	0.496311242179316	0.905108870538411	0.338660984722581	0.260943771044583	0.709481161863332	0.764731494901290	0.699384790708876	0.954869174748935	0.525958958778991	0.411937546995411	0.835798010552479	0.450714777896731	0.0617861682574279	0.940104964519484	0.275442463931267	0.408355383964810	0.972715476002875	0.985782608443981	0.874569373646825	0.546558415881822	0.344780844978367	0.336038266841307	0.0980009531988459	0.987404746903690	0.883186843290921	0.354279070496031	0.450705650818960	0.785585159721056	0.456549871962776	0.174601191717892	0.809997278627019
0.293827183277658	0.988757302271938	0.255493439572201	0.541012180167654	0.881732205781973	0.541371065609096	0.184757152133837	0.407391892186394	0.946912008575199	0.778955759270425	0.279809545617064	0.772058377172038	0.131241748612497	0.252399658059950	0.849221260866950	0.835347655012872	0.0408828308833694	0.473814414836887	0.605370304188568	0.180163502543361	0.113506258467930	0.736330553956250	0.244894024412388	0.613496484689477	0.315423656188361	0.783734244780958	0.295257617704955	0.929766492454285	0.318914674427451	0.00297257678700191	0.652212471250613	0.498002979897112	0.784963696144488	0.843216111972404	0.180633256373264	0.581761305839143	0.482172112008446	0.619036843712912	0.409306642531780	0.597312165913809	0.272284199640388	0.154944335664936	0.685420295236729	0.498292029969329	0.494113605206939	0.174133852894762	0.644041519632963	0.116892396707856	0.989515702831079	0.382410387290758
0.203941700196788	0.392540252747644	0.562418529783981	0.790918282150458	0.465333526586220	0.397696670290518	0.701411002608841	0.285153981140979	0.420544283768716	0.456597177299288	0.0684551394066332	0.968169805250482	0.270191283841736	0.445589994198741	0.517805625483416	0.0292882098924758	0.279162094627653	0.903396021021359	0.948644581039624	0.895479701658160	0.761897415062802	0.966991985178803	0.982088922136437	0.0108995961227301	0.266212063932104	0.397935344871172	0.478712748527803	0.0160439320073288	0.760342160241071	0.452412234829186	0.331635125143237	0.646722130718828	0.127903517472667	0.141946475492672	0.205665038737010	0.992989617726556	0.974322665851888	0.894991850465797	0.904959915046838	0.193297649495674	0.349585941813333	0.661954104557211	0.547224756172700	0.453462566357611	0.934720796916029	0.690114252845027	0.200848742877836	0.469687045462705	0.636003823386467	0.738533998976806
0.582510450734111	0.618393540131653	0.0341992483074750	0.0965606637289161	0.485493489875691	0.323991122496959	0.347240426317507	0.00743933917345963	0.861194499434077	0.540166169261999	0.730658431232382	0.924118180171332	0.516505603743873	0.290801686115031	0.477782375660650	0.801119923135865	0.684582155900541	0.893871142308108	0.292134157509366	0.0930182094557078	0.100508178941713	0.618416887800644	0.197369874556010	0.106446187033461	0.636057748475076	0.877936190905422	0.466882753892715	0.0792981702062671	0.897420249233530	0.382547715657928	0.888429921406672	0.915072415139002	0.580235361121459	0.961642975785985	0.874151197375178	0.884004030250097	0.513126078172316	0.563743504172844	0.0998357463415186	0.866269759113594	0.792443069939986	0.785875159929191	0.621846228335668	0.806978141621759	0.224601680263439	0.304123385113782	0.648804237604579	0.643190143816976	0.764509353896374	0.977070900835530
0.740815406486000	0.0312556754777907	0.171491083133317	0.108538243178252	0.0206837424865971	0.932545719590641	0.718118004727298	0.582534209223383	0.942316069722104	0.126237777027719	0.0918811664223245	0.209561832896375	0.277072832982897	0.404960376859359	0.332886204712001	0.757432098410832	0.528125530887146	0.509654589034759	0.0123347335533092	0.698417638193085	0.603173845014964	0.0717507612254134	0.347790044953724	0.198125284964767	0.385942223460915	0.267358635314307	0.871661532358488	0.664817929284820	0.908874963401779	0.247866094117690	0.561300139964472	0.366915417771042	0.156574747681474	0.403331651241869	0.987975367151359	0.0300428682303154	0.457100174925920	0.992249935409673	0.159100432795801	0.585981411415099	0.411122799999962	0.212288572421270	0.471978022274157	0.731154116675317	0.0877528048776771	0.714757678909938	0.359954048025664	0.482804763534923	0.246108643955737	0.839994207695103
0.693582042777494	0.438508445173023	0.751891102439185	0.427170759859177	0.367703929706005	0.235640084686306	0.912346613105433	0.526015561264865	0.679275891098357	0.133993156234737	0.674593922820101	0.868313281714287	0.375733495915330	0.170093453805511	0.473838638881003	0.394328933161922	0.392441611944587	0.533496912758315	0.596536913249843	0.901437537095559	0.131485631661902	0.332698336971243	0.289266947920807	0.611598285314687	0.376706657620313	0.402907456611264	0.597328829497018	0.820793764375864	0.129119173773357	0.203853034320263	0.0984845403360070	0.0792483233249992	0.254959635625892	0.000614723406395235	0.792830451183673	0.969195822196861	0.263792284996843	0.682291864894306	0.732435674748462	0.797314859768520	0.408244111843497	0.205276650374024	0.965581099517721	0.686553955201652	0.0363705790552981	0.928640505860239	0.146483330533372	0.853632615675263	0.344547347313609	0.852932527275499
0.0159884922985177	0.734845007704428	0.854448857952229	0.302743750012064	0.134902589480419	0.440973723559210	0.297961360268644	0.416391703419961	0.0696818238867231	0.720007252791530	0.378362449542124	0.352854251853193	0.270783555640061	0.0405206938736989	0.371942167973172	0.803473354637666	0.714320820969913	0.892126578525032	0.976684831945760	0.759901881346146	0.915851278064534	0.786123524055892	0.438968983196074	0.742812030284784	0.828922800290702	0.282630227266737	0.120219430107280	0.760512610431019	0.398574079181949	0.0234477646378668	0.710043459863322	0.288005424001642	0.105901313034572	0.0654854926298675	0.509557962433137	0.875613103108126	0.787826141295753	0.857307596537556	0.366522943317764	0.542049220012915	0.128648607685083	0.0173273475552180	0.962462755994441	0.194131876362956	0.0176376794419749	0.798006507944932	0.843149168453501	0.545693374678878	0.532861759683347	0.00133090514670886
0.847884093528111	0.0338778867858981	0.541620912799741	0.878715791731962	0.804699949633648	0.0193803902212151	0.124221352850558	0.349919592924683	0.609155651618300	0.387350815081795	0.479962405971672	0.595265220452124	0.536589682737291	0.684204331611161	0.837189459013713	0.147239762424726	0.816749150064017	0.965354118379390	0.403790686857931	0.560083936917363	0.216947733374714	0.805740901131975	0.0520469387962982	0.0551451842753196	0.362496323535331	0.940762274941292	0.930489630450347	0.349158086491153	0.522870649951586	0.140297138433062	0.939711862514087	0.141461670561129	0.0974492335827649	0.306660174945755	0.412119465759008	0.506079098574333	0.474968226449773	0.228073458039486	0.949974037333509	0.760394693114296	0.207698760523357	0.522954876732040	0.673078966558881	0.638388029214419	0.413679843139105	0.209182952073158	0.656339439737096	0.421020906460933	0.878129153043274	0.0661346242097818
0.951141135701415	0.296273863582669	0.363152486120171	0.770280114624389	0.165110376490333	0.889319523037558	0.548188006627401	0.545061742627880	0.255224534741853	0.597815617280267	0.944728697347317	0.644916408835160	0.217355330796843	0.0517738577730451	0.898721628101353	0.257134059171775	0.590345537466864	0.768815094887620	0.267616207070348	0.622491513363367	0.694865478194348	0.649785221333871	0.619488949460073	0.487133528455192	0.609727858418909	0.821949950017776	0.947307567131263	0.742299389732136	0.0319540581571781	0.0363899351261309	0.282823111202094	0.283915080743691	0.852210001583591	0.0240515458826206	0.700114705931487	0.551494559104651	0.339463054274044	0.165308946644036	0.491600088599237	0.842094391131056	0.206399090175885	0.951224966515770	0.688026686774474	0.739829105125875	0.131531391038327	0.105993767175936	0.555068853343757	0.750766423161474	0.506208867483020	0.357552495160220
0.264386297416273	0.168003883132416	0.875062863846069	0.633547708461780	0.977180673076498	0.600202372611971	0.704090942544369	0.670021881536411	0.387854805210154	0.718245175627366	0.281494261413581	0.122825492352182	0.335933231466866	0.816726267789421	0.144209556878530	0.940919495452029	0.972947682777739	0.457350073164581	0.304130731849829	0.591911657343198	0.517660631165417	0.629923262971913	0.999171610818583	0.610555534155785	0.475761316406475	0.931786987912636	0.196456390351337	0.796806385032946	0.0894752952662803	0.156788621779881	0.550314204706982	0.470484611347309	0.591606870044415	0.682164573260867	0.418424707911109	0.673672598179706	0.304698885277698	0.659770787837963	0.886469252641311	0.674268704630387	0.731933514050191	0.510741191788315	0.746678494162168	0.754826377001516	0.358865900135178	0.890279681581639	0.630961651266541	0.780894453398860	0.233667946078977	0.322714210548092
0.382383157241924	0.798597756547763	0.227401363688954	0.730177381679375	0.408438554363756	0.0878729266004410	0.670611809960435	0.308023652773410	0.212037398880750	0.568829331100025	0.0128291711575058	0.0336636021417940	0.169649078496608	0.0300822179790385	0.295182563484466	0.776746385573897	0.960274431834467	0.648907070275384	0.174323534966819	0.0279843837903057	0.0172831180001608	0.438009510096061	0.0235437372189028	0.862345311588763	0.546156115156531	0.383685031481467	0.430017919944749	0.282026636630204	0.244947781572479	0.966765575220874	0.148958660841812	0.251763952385876	0.173104481066172	0.744199488969083	0.814065922946220	0.991803887300999	0.236503272654146	0.145292682626051	0.581328132143859	0.722740019264554	0.171782012273658	0.639486235734429	0.563551351744134	0.484930118485745	0.0256116189195451	0.917600477993765	0.186162443884895	0.285171862355392	0.204722103664211	0.835260700342747
[truncated: 167 more columns]
