# Supplementary material for: A novel user-centric happiness model for personalized tour recommendations
Source: PeerJ Comput Sci. 2025 Apr 22;11:e2837. doi: 10.7717/peerj-cs.2837 (PMC12192884; doi:10.7717/peerj-cs.2837)
Supplement: Supplemental Information 3 [file peerj-cs-11-2837-s003.zip › HM/pr01_10/pr09/Connection_3.txt]

0.0686447828005495	0.0132965408757948	0.0461958986691227	0.469853222998350	0.408981952371993	0.315122293405875	0.138664143491360	0.249472829743936	0.0601381681948699	0.464494458061109	0.104404294202743	0.293603267778742	0.406624408688332	0.365645164957101	0.321423288920515	0.410174192162002	0.121386224233152	0.392587730937090	0.183452653093228	0.0459748423289044	0.323458558810010	0.277015599735965	0.0144121056160817	0.382363091956222	0.0102008034272607	0.371422355048715	0.0840627381435234	0.0768215888635763	0.191118880553061	0.0654661406935572	0.0220877476373353	0.252207715867855	0.209762620899607	0.222027469942513	0.224804615418546	0.117844652757544	0.272347495536394	0.193140498405033	0.130489467308929	0.00875471726801452	0.382217716237870	0.471011949793858	0.114553242889655	0.455155079469592	0.00324656984875366	0.275346599640273	0.250396713919408	0.383095895783816	0.279384087248436	0.366423100077876
0.399982489784775	0.299334607579534	0.116382731802062	0.0272340661048598	0.324653153373965	0.369965803833759	0.0187922588834622	0.0599944536953537	0.268009369939245	0.293101742024478	0.135142885535408	0.183983124010794	0.195248714957880	0.165408238659893	0.491756958530574	0.135226164672933	0.0887335314751803	0.403386377263184	0.0712550208035029	0.454999829690816	0.408573414257909	0.488754565365799	0.397082035185322	0.144575394469181	0.268664797804959	0.233234217477492	0.137179010361449	0.0165759696395633	0.249121763613369	0.00705405266186088	0.157294884196123	0.0706302218858708	0.168011153577220	0.103657886428683	0.237357345011646	0.184390306583629	0.256918535859095	0.347175189494391	0.0520335214518512	0.151987649559902	0.396839637018088	0.121180620508521	0.368109254637894	0.361396840669767	0.282126673479866	0.0845414519449017	0.102372456471312	0.0541844658130899	0.350530741568849	0.132465326831691
0.177938085706231	0.461678880570901	0.338084944946672	0.0784432025380303	0.369952045659321	0.131534702075164	0.296475522123690	0.401128804713402	0.244319598685309	0.325469933609078	0.215657261819055	0.0382105665361737	0.237412951589637	0.0832438742351930	0.243695940360389	0.0321267539641997	0.343885800248503	0.0996799956461448	0.463529534536493	0.185550703272175	0.0692507165851115	0.170923328935684	0.218217807637800	0.0841999061003663	0.349209587874621	0.279141826859561	0.373423549283194	0.124937820426990	0.0815716912079756	0.0204430492512332	0.404091578180502	0.00819987803308903	0.149208709708907	0.360579221140416	0.0661024715543435	0.381850796980727	0.277434877057972	0.127105554709491	0.195834830276954	0.326546084394971	0.249279010509455	0.213850559426268	0.492428061502093	0.418559426519782	0.0306090499985133	0.238924008956428	0.428162773222630	0.452215915248634	0.145613500095438	0.216291233278951
0.140720179834249	0.424365801878111	0.0848675091129001	0.0478246299322817	0.473150571931442	0.464027365032622	0.445509643056754	0.367506844890482	0.0930284267760772	0.437806352604833	0.497873124369160	0.113526156166892	0.302783690617866	0.215223404922758	0.0266467113244200	0.466026876663472	0.301950742378752	0.455383452184739	0.437476529842998	0.291721579484141	0.382810510701034	0.435532883697041	0.208931631051939	0.0751695187626289	0.149914912732496	0.110390634677368	0.414840753326645	0.427813292448643	0.00457347365279925	0.353889003263945	0.0410553642120801	0.0292336427833961	0.452887245715533	0.0279016395368796	0.0911677476798756	0.274358981379230	0.200398960171906	0.171641925413905	0.0307404926274125	0.416056131090314	0.0573708677347614	0.0780308584543046	0.379711969722876	0.271512769492123	0.432982209116488	0.0420119645402226	0.491016264823910	0.259791389813160	0.185818710273251	0.155034650250446
0.0415761817372161	0.498745537531156	0.462561279792148	0.367148454971824	0.480712291402148	0.273554638623209	0.106374380263809	0.185866130544783	0.206525988299730	0.184944271845389	0.238639339326557	0.474412911687872	0.105854421790111	0.0878598963819606	0.191113814487057	0.0177497257437439	0.281548219384735	0.0299838374732109	0.265430152087097	0.105091834372332	0.133953196995269	0.413613654623717	0.489866035640151	0.472860907540258	0.0497046513681091	0.187049140951536	0.0548634767121670	0.484160649819167	0.137724136203186	0.0958672229581382	0.387590687190351	0.412831375789644	0.293494460125764	0.0495199855512674	0.123082045958353	0.216502372095442	0.296170862199960	0.437101550493559	0.323943013695631	0.437176637329060	0.0273690611022263	0.112247962301918	0.295670965367738	0.131066218426141	0.0730571294113261	0.154006427058728	0.183940496179975	0.232697368522657	0.0347110466585524	0.317530418646291
0.268882300376117	0.440193659018243	0.185173958815044	0.0426769467610366	0.342032387489616	0.368272880120155	0.253834511343138	0.00417345448796103	0.386135741956546	0.262919028514071	0.162226656475945	0.160926064036469	0.296460608531358	0.249625372170502	0.275867318921825	0.250022185288517	0.452345875728785	0.0400157766916699	0.105406018865356	0.107167752449595	0.256823161843867	0.275719522296081	0.196948565569458	0.245755687847011	0.0305809875861113	0.136587200124973	0.143902413009331	0.469660137317453	0.111723544666835	0.0730491781645937	0.418198052625355	0.233880734553679	0.0677023737045884	0.469152643098866	0.490506832009421	0.212239100914584	0.218608263455868	0.0338053312269649	0.0651397632265919	0.00950457535257226	0.320711093471882	0.223376673765633	0.390742362574346	0.00520060492545754	0.465109446541140	0.396489725806261	0.348072768771532	0.292214692647257	0.368100082528971	0.360836710983778
0.299697990490752	0.0192367698449991	0.117627914167179	0.397289911941437	0.108769548513459	0.384867577751115	0.205112191286391	0.0443514499810169	0.0611744121040311	0.0428321748328371	0.424906380436037	0.457480863752854	0.0155293842570925	0.473175435776684	0.172266818421494	0.103345903182400	0.303805506930620	0.469596113748920	0.157342219563818	0.446424387124002	0.363219568430076	0.342559438841816	0.499429382849139	0.0570570181775747	0.255909072546632	0.328371903446127	0.0531522485566576	0.201163264554066	0.108139133372406	0.175965720420657	0.149942538512714	0.153268834107641	0.0606044138595326	0.240780134499763	0.284838036943502	0.00652411209515524	0.492814249361640	0.329736966867385	0.337899796827428	0.339562117364122	0.0403221134405405	0.0102325828429580	0.445973596051707	0.405077594319594	0.0570067280591075	0.431996456397253	0.189841987341763	0.302843723979886	0.164424635005794	0.125240750227451
0.495186096758870	0.359024067752056	0.146116801986396	0.0348225675673893	0.473415788268997	0.438265463683264	0.171432419159795	0.0846059670015192	0.00644264867424410	0.0322034998373842	0.177003033855814	0.256113182155844	0.449212290087192	0.193626845081178	0.289741399130388	0.226484186231947	0.411291866427628	0.223338395801950	0.353818918981854	0.491378403890606	0.144301474064575	0.0415218093352428	0.0482697305192893	0.455185491992018	0.367100108716211	0.0175683573934448	0.220130983171373	0.175521354794448	0.0267527352743315	0.175302458319670	0.471027614812971	0.192266156705931	0.207302054593800	0.357032752229510	0.189279470430980	0.229050950580558	0.231451249113303	0.351982405822468	0.147047781117975	0.242055896187248	0.274076785120218	0.131456340886988	0.303772106690959	0.196569517671579	0.197753118747387	0.149307875525316	0.0755759343857836	0.112665043235683	0.102858819233618	0.469555981656371
0.0613556663051431	0.383311960893653	0.150964978480329	0.233507233659641	0.0808179804507190	0.455564392966950	0.197314839900978	0.0674227267392952	0.259808925856994	0.0876827685833524	0.325957089108320	0.472327878772067	0.0281498378521584	0.132088840079871	0.284485986595405	0.300916071974329	0.334745762303525	0.106203161256663	0.0383941773617037	0.429402036206515	0.305710684424310	0.248029492299804	0.456459399464873	0.000498734390778743	0.465127901953332	0.186345020319932	0.189144900825111	0.436812645009435	0.166634741702552	0.171525277915338	0.149128274329061	0.419168775616330	0.490368390830435	0.370709476748023	0.462645956223616	0.224407319193929	0.0728915483483643	0.165783096622475	0.0475196398768935	0.0353865148270713	0.169740957981939	0.311275978162032	0.283598978988602	0.185256221161994	0.420508099017355	0.0626212672815083	0.0790479850522897	0.257646268826667	0.183439023491981	0.0796435554770522
0.192899780018249	0.318736497451972	0.400511438025077	0.136095893447382	0.188930984332471	0.478460756020565	0.397218434971079	0.232526226076898	0.119979317364749	0.332680167395188	0.286020585905762	0.128212857055409	0.247287797173925	0.356741945847369	0.170117937164643	0.424281231042463	0.440562036267198	0.150902683334737	0.173128037910307	0.220592316298658	0.307432983137787	0.494245824080542	0.235530457080629	0.419765732896852	0.262826253104246	0.145235982438618	0.0375674707218540	0.309532049917546	0.0458708242308922	0.0591680666152351	0.452380948690996	0.0973837703367766	0.0262006184892284	0.474463359843120	0.170830592141185	0.126945631052663	0.156772896554883	0.0632091237449449	0.212476198225869	0.288253267338002	0.193380208620292	0.290239739725730	0.262139773205281	0.325428636871117	0.320880236945143	0.238587468622797	0.344560958277212	0.0883116824553612	0.158675485029801	0.428649099359204
0.259899741406843	0.236386237755282	0.334700193436032	0.409779196304915	0.0104536690185203	0.175472559510320	0.494731849087690	0.0590596030608936	0.260701866898753	0.203068669733680	0.269420616312214	0.184870093220665	0.366472864722359	0.435026877915456	0.117142287361233	0.419921258659828	0.201177671323439	0.258499338864070	0.456047942574119	0.149062164594356	0.215698761818774	0.228891952386070	0.153491393838679	0.0201570074675376	0.0475727161075066	0.175441201868947	0.169079716263108	0.0918236890672691	0.132703847124604	0.0668407201984658	0.468830788555328	0.308301740709522	0.238275093571228	0.423055666858599	0.194740658339850	0.145247392755561	0.390636255229665	0.384870727057194	0.168289227425647	0.286691573378452	0.195858549192291	0.165506551432001	0.250415786015633	0.0482160101295945	0.00419996656894800	0.0610899764446083	0.414220915269337	0.231773957651402	0.137589711787248	0.106134024945385
0.0605542832881099	0.492748817683213	0.143146508612652	0.451527531233735	0.287326041131044	0.103686868797853	0.181995514724054	0.163147515109865	0.236966218680784	0.0779408963875428	0.205629843648966	0.0805297004736955	0.141201929531463	0.371827761199679	0.0948872943378086	0.307057386950741	0.340588239822716	0.00731684797998122	0.189976324369123	0.0274028559496735	0.137752760273612	0.227680335977318	0.162305958807449	0.444330356266230	0.273847101230070	0.241311256237003	0.106406097777348	0.196784523052272	0.495037255805998	0.375211019498845	0.173195632265862	0.118444209373889	0.488335285613324	0.310511120351826	0.240501928245030	0.254824909484923	0.338589265161916	0.434979740676784	0.310247950557321	0.152697878045714	0.233129225952906	0.287477785614401	0.112648846236874	0.0386602076346095	0.391266553750211	0.200249371298729	0.113381378988276	0.00488849909422634	0.282367959374219	0.255949369053445
0.394891988090488	0.278106184436163	0.109691925960321	0.332923614917865	0.159862335133459	0.103883728176134	0.170697203207344	0.353768758481106	0.0687888288986606	0.387193017120188	0.257840533619493	0.197638403431854	0.364837809483074	0.203055335570998	0.280733000660721	0.495834232736102	0.0539812833602059	0.271720737944231	0.179656832269784	0.0758169108438478	0.263477881155880	0.238394872404412	0.489524905150616	0.264813573023723	0.225412122693015	0.372363754130374	0.349094877859361	0.0724001654865574	0.0740403716561097	0.149341459041165	0.362831451609610	0.100349327772399	0.366420640707644	0.119942248562854	0.446674436695052	0.143145544308159	0.477166260651946	0.324347552166104	0.405360138177258	0.404568342181266	0.467789602719118	0.318908642432018	0.0503502069190829	0.465806772520198	0.478638936288782	0.439806138990664	0.208350281087570	0.266059374215875	0.363629890192835	0.325012227222709
0.273292117668417	0.255242884173114	0.266965890903193	0.254698319060797	0.134628057493355	0.0194075942949781	0.154311281617974	0.265793926012811	0.483381605285768	0.358530861815645	0.160384288948746	0.163222007015272	0.423080693803198	0.0416940053070118	0.232731111609392	0.0600270720723467	0.223889026627909	0.240881900291686	0.351484332767857	0.433117080890525	0.498851758318283	0.216203916039340	0.447350516822536	0.389764955591012	0.305245128495876	0.160904761185537	0.321506510077086	0.274465327170169	0.0416962889995969	0.359220730343426	0.0961711027243848	0.224454994296220	0.222524409838942	0.0614590493464268	0.250160868493031	0.163357194415679	0.310515166488252	0.453930246655260	0.358732787099168	0.461439371865960	0.297357504561237	0.324119556602015	0.142006639382823	0.186788087182242	0.0599559156087382	0.453218790647711	0.474565689924742	0.461101195290387	0.237969770262814	0.0724700916779371
0.317560823777765	0.425547386452803	0.0982674204149553	0.407904960440663	0.0727722779927643	0.479028307260571	0.0387556469491527	0.431165603567126	0.128836287057716	0.390351366153149	0.110347789862405	0.320547157474305	0.400601945786266	0.0796443881584573	0.112836508869180	0.424867331665358	0.244078448747684	0.197376766955632	0.0297537256080547	0.372157456210620	0.206987537832763	0.255224022926816	0.330002424772069	0.304204383797339	0.118316510969463	0.132813608959112	0.111485248683103	0.238570991198999	0.155899488399015	0.00896619210756705	0.166434795855270	0.295507991393039	0.488408837172364	0.306422808919197	0.352972001439752	0.231508066871899	0.329125083904386	0.488929484938242	0.383890601935229	0.455731303137934	0.117065275744332	0.0572411393449975	0.156521401218669	0.0137850711328587	0.0259163128999753	0.0495263424300982	0.374661698098625	0.215071954400197	0.131232488792961	0.314332221583269
0.279583721014822	0.0619767466381453	0.0448682593131728	0.180088548645842	0.194282795723077	0.0989765511472794	0.0806271698014485	0.260920101769116	0.205398853929535	0.341587686360727	0.488973974410447	0.235034062872019	0.472864615047252	0.201143725954442	0.377041170761524	0.117698699422416	0.0449817929420645	0.159173556757030	0.496445791764568	0.470317817589679	0.495159735744812	0.171043635293449	0.356513536309212	0.0317653361686344	0.133135430073201	0.189881732746552	0.370918077482865	0.424472429671993	0.317373280933697	0.354971254294860	0.0507875927382786	0.147279928541982	0.377954513814559	0.487566692215445	0.454482050673124	0.181578346986430	0.334739098585072	0.334510060862026	0.382348995349024	0.316243762184553	0.365892360608754	0.248724072662449	0.322393953499006	0.348024022153811	0.231956835270110	0.0435498582341980	0.190404785663530	0.314311010632457	0.454336971302329	0.220656038219524
0.271438799957737	0.270152064195202	0.133687599074690	0.182274905230114	0.277680803054328	0.341532357127150	0.00374637998391908	0.0142001377788789	0.114667249025836	0.497779971675641	0.127867803617084	0.342635916736651	0.155901116467148	0.424249290662537	0.233899466832807	0.0338436841947252	0.0914439414643144	0.286368358928712	0.0501747608479236	0.467150267701405	0.381331218581941	0.309632397004411	0.318116029166637	0.175290004093151	0.392432489568032	0.209349528984978	0.431054404698280	0.0515267191215282	0.328542436139284	0.404182756136805	0.0479985080255222	0.0411600422698536	0.483824594585079	0.209061162850053	0.362680444744933	0.0117106838706538	0.0146502458718861	0.233025782847075	0.387156487750357	0.115351299331833	0.333955298985441	0.363866792442484	0.274909413346186	0.0204598226962713	0.221736060246719	0.473544050732064	0.441914700618208	0.127096205955765	0.400435097285834	0.393495212241242
0.496850840123486	0.434032868938156	0.208682845885376	0.00973476274118817	0.0157277584061314	0.121064475723874	0.286292370210845	0.245626400239716	0.244046556680672	0.278542069045667	0.369021676024615	0.248747070299035	0.250781706033704	0.152550639168590	0.489622852843505	0.162580902081662	0.397439827330406	0.282296884134588	0.182540995831415	0.207977166590800	0.292504469840808	0.172347909815367	0.221447608601082	0.265101031549202	0.304007249123762	0.215045655328606	0.0318675031789926	0.411900743141855	0.445453422672589	0.478803700102766	0.331536552575240	0.332711215256739	0.420925621162329	0.00463159263669921	0.116025588120337	0.163711478358749	0.236427126142971	0.167705347688563	0.307042150743334	0.273568906592597	0.0685813709495693	0.420110463192571	0.0338803132472257	0.215239427181606	0.119398123131932	0.107614649802349	0.0288289908653479	0.0243056419732547	0.316282672583766	0.257979382556218
0.379711435108635	0.485149306261246	0.128870166622418	0.206783122662886	0.0289736031284594	0.358713976712290	0.185316112303062	0.488426240482187	0.110756602200721	0.311787665645218	0.271467359317174	0.494352742378559	0.352076423608315	0.377328449169744	0.484812680462252	0.477672389153446	0.338427154345802	0.0863118757187017	0.162749241013858	0.0713469844490096	0.165090146566833	0.210389661588198	0.0399707247562783	0.384447016233308	0.362986287902677	0.316181257579772	0.251047725548737	0.0965161195628240	0.350350868484015	0.179046142783772	0.424282348169617	0.464690860314305	0.382133910403170	0.410555497346878	0.383185404727406	0.194969716251774	0.131125831222898	0.484444932613566	0.396608655175480	0.0711996090263183	0.0709522868564256	0.389423352752154	0.195600713387320	0.481516400834946	0.477339124934117	0.131932067060399	0.333507222024576	0.279902436115528	0.0574913496902033	0.171848560651453
0.161706845130745	0.263611208463233	0.387190135371740	0.485458345353867	0.177394314284501	0.165907377373606	0.0272269678450464	0.0410735567662419	0.0308516266712238	0.342134413610015	0.278235539626225	0.148643435618393	0.273905260535739	0.209073991978374	0.446469236848308	0.321862859568740	0.498064782658516	0.272555757770667	0.0892407823776804	0.277556364295141	0.125390126480657	0.114511775838762	0.142544699378947	0.0211886072573015	0.307991829260230	0.456128750531200	0.178720951902728	0.109475582000234	0.338347735694125	0.210289495848492	0.369511983730899	0.105136703760085	0.182522449731083	0.0188486854259717	0.190667538901977	0.478478836914511	0.0877981696412675	0.107153994508556	0.415378653256784	0.299457959899904	0.0320921452549844	0.140342774881886	0.474210047152596	0.455675768573015	0.491413002366834	0.427790914769847	0.436805458847889	0.246466292943271	0.321317800688536	0.123322985818679
0.227895192263479	0.272302575142642	0.0976693444721454	0.320304164989810	0.0362031746561886	0.264912422186221	0.459649686432111	0.393829711653142	0.157951284231927	0.0985864013262173	0.0643989831152668	0.475588370605025	0.450166931780549	0.266282481224626	0.00688374227933303	0.359419128134920	0.180959825204407	0.459433389873157	0.108874485827442	0.184827652831899	0.423772223511883	0.281030116308658	0.338054597025517	0.457550892813383	0.482566821079805	0.153314872341938	0.469429305919601	0.329512778393786	0.204155609576185	0.348756170286685	0.0699103922732685	0.259308944405534	0.462932043422463	0.475916694248128	0.287239152540437	0.154039129148949	0.445645625488608	0.200395346969348	0.0921711862706617	0.0866517905010624	0.123624459337107	0.199562052517333	0.126508805914374	0.186555655541087	0.430908020988451	0.465108042262296	0.322503188654661	0.0195545036134624	0.403599554632410	0.243805230189454
0.395017444184226	0.394663401933821	0.311053539786908	0.337855918721343	0.491047428620801	0.216007371839498	0.0209893531945458	0.0981848084758479	0.440118741092013	0.00930339294054827	0.338146816207656	0.00459741066827557	0.0208963151003806	0.430333977668273	0.217029118282718	0.123890108766552	0.429548375226085	0.452864332026009	0.327128861630388	0.109793554524756	0.0806329740258140	0.0976220624252991	0.463390497508782	0.456803906788942	0.497510201754686	0.140852291525516	0.147359415669971	0.409198476284755	0.416135276030167	0.462967288580338	0.144592219219338	0.283503680207086	0.00583005857485669	0.383190265639839	0.251085961935164	0.0932233605982214	0.287737888743778	0.310358778388850	0.0510276753785964	0.341417043864466	0.349198997095382	0.0247040428206180	0.460712152963775	0.330642314819581	0.391028337202415	0.183895708658703	0.0155120940511873	0.414726659446367	0.223508084683436	0.387915681202848
0.304017009256757	0.469064636246662	0.341118610746225	0.206467221158379	0.337856416203260	0.246475271591663	0.151274803024075	0.423733395084131	0.479267609950900	0.390016506515480	0.132258371529105	0.118520185208165	0.342372899426098	0.106350628052042	0.00844364064928871	0.0501941160189667	0.200101203155353	0.293084287688302	0.260417939573554	0.156385914683381	0.266606093355890	0.400980224446149	0.138099064323376	0.209222305051084	0.0185253169789131	0.369151780109214	0.204618898744483	0.173362787014793	0.331361724935545	0.208466129271134	0.468426197786818	0.244143077184256	0.264797338632559	0.0816812326710092	0.158218716483378	0.141432116498296	0.156371524007573	0.0382338972147309	0.350522436947861	0.310715873128403	0.184807478211445	0.106956294094432	0.394812668903199	0.428595381746721	0.436804023119199	0.385036880823201	0.446990224258790	0.0156384457237646	0.0954342989037849	0.496369478123110
0.157864163603141	0.383652762339157	0.400072097144371	0.334382945732787	0.0644576910505410	0.266569965047887	0.0503955906294815	0.226509138942971	0.295427127098382	0.0479620385026925	0.188649903301687	0.416938530973712	0.378775921625038	0.475015632940826	0.308192331358447	0.173915251611107	0.230584051900057	0.428074624134805	0.0123324654542861	0.0610994022005056	0.462037790069749	0.156473951843656	0.142443172973072	0.406225752622839	0.403882524723506	0.418239661687580	0.448340922773891	0.313480031590579	0.490622970937449	0.0376256824497069	0.422599483042833	0.178977641064142	0.152117752391487	0.484207369504269	0.341666995097852	0.0427209768456596	0.0470367500900232	0.0176231330287503	0.146452968050730	0.379134911597089	0.129430778415274	0.00585170047347233	0.323129985228065	0.123822101664171	0.366731598403801	0.153242005636186	0.191002340043997	0.0870216697344450	0.235593386380096	0.323560735184944
0.0219616503687099	0.347186201711053	0.162327151022683	0.305586501552725	0.272710112180779	0.296444400779920	0.495441771667544	0.170207035805738	0.482758590716211	0.315377411987889	0.320345179207959	0.0245459237083998	0.356075863235068	0.474959606192365	0.461317612216594	0.132919767010203	0.394398343846443	0.489523117316689	0.221643510726538	0.233564496169384	0.0478384170052776	0.0423694855695779	0.416708462875208	0.437042878745152	0.334915213794620	0.454796767561217	0.126443815563850	0.389729735551191	0.133882370011376	0.186170996790072	0.0996390152077843	0.322949512578083	0.415226030253946	0.287970567383567	0.0490055686828656	0.356912179858999	0.384823356889557	0.00785186768419000	0.152888248236557	0.187316762240328	0.0795246722431831	0.340592350706261	0.342645864034298	0.00777343383011536	0.160830116200133	0.263862094266422	0.138342678084876	0.462596177688956	0.0163548557366591	0.157977082559597
0.203046403482262	0.420859591762757	0.396755242802958	0.202157292422635	0.327651565149789	0.0387742252901551	0.0602628558819858	0.344926561821008	0.329205014195587	0.370987932079611	0.321074187902408	0.341628569624672	0.307344222812611	0.418840239497103	0.0588301750854616	0.209485194138099	0.359949167144488	0.0182530479414718	0.232730294599074	0.0181602090640812	0.262868380631047	0.463542563192951	0.0706973439773289	0.212245579211643	0.402092255124979	0.0966155629993853	0.489769745545224	0.400597578816149	0.435982822120459	0.300775826033047	0.104043464248014	0.352365577703431	0.305534388316500	0.251541146204234	0.103154815153017	0.325401308695778	0.404712267702376	0.312029337030213	0.172947201418235	0.0769429014156742	0.227907866989679	0.185878811050338	0.214436410046334	0.276788384234143	0.117755214039949	0.380014255200072	0.0901692736279686	0.421951837440373	0.169757018564798	0.213089793030784
0.338991566846953	0.318084357321607	0.249109167805615	0.131681522198751	0.401547221936070	0.156812815208044	0.108742635225923	0.414113539465685	0.194172264067337	0.412653418802506	0.351254759564259	0.252732065115460	0.0393977625078021	0.198126488966229	0.0905050050141095	0.00245127756444680	0.211289838132534	0.366949728851908	0.198121411936160	0.468690406125392	0.149400512686421	0.319607453589678	0.0500224861898567	0.190961805613649	0.396477084764193	0.165474148742868	0.0580625093368072	0.342960591892585	0.231584178314961	0.394573297413434	0.0211934774595283	0.234696952338827	0.341393033209185	0.0344075879309134	0.381985464072814	0.105405836928262	0.0435988029080699	0.0599766131636508	0.267980014018871	0.359760466741945	0.164267670460934	0.120538354678423	0.00784953307586284	0.459527242658269	0.262985559950653	0.220816398931921	0.343989091709597	0.382266681041304	0.348855758122652	0.338621541238288
0.266747999177546	0.0766417247415518	0.229143647816769	0.283206978290052	0.234395741542220	0.0805184689581328	0.418539577027993	0.383586037050925	0.383368559768361	0.388580675575102	0.475755827335543	0.340300306197520	0.0143804755035468	0.242756690008904	0.0200338072781242	0.296753547331558	0.0937857931675346	0.104865616453364	0.0693502451843223	0.364265365667356	0.109941617705837	0.197895722618982	0.379897526264377	0.324621256910359	0.0215377154723276	0.210725631254986	0.0252192469019067	0.449048233043024	0.371172255358021	0.452516863061561	0.279644572962010	0.0645675265514962	0.378708671698935	0.0185499707397049	0.143468519153247	0.371517893304726	0.151854427960468	0.265563382691007	0.100707192887371	0.473354346515128	0.419922594591958	0.163066703969484	0.0988576035652801	0.472967004883150	0.460158847474436	0.222540460538905	0.179101548313326	0.324054852148904	0.207468619724376	0.426882142166102
0.318030349505112	0.311292081858539	0.0770090213208719	0.172652331978745	0.152664248350882	0.136802843966406	0.325897793751677	0.439311254823629	0.445709413317011	0.490505497856375	0.429666464097891	0.0255165783276028	0.445714205123523	0.278364822340142	0.128756557280742	0.0638071090211541	0.201285254743455	0.451523373888091	0.303432728031090	0.0898740880473999	0.106296624079841	0.118418905900832	0.0436582905282646	0.297542540094624	0.253520397356716	0.0824671692672347	0.465007158001262	0.103711039421715	0.259105905823959	0.0248897869371571	0.312410327144993	0.229111979356309	0.355034383540036	0.426434105941471	0.423399048038463	0.235539503782446	0.361974461447278	0.149306324739560	0.472499756283719	0.281359026837421	0.192362411647530	0.176265619220722	0.0465726041474578	0.246846143422874	0.393426850737176	0.424293520816141	0.321404730805586	0.132810359789263	0.418957800042357	0.436347624885039
0.108095130841209	0.368234394099320	0.242392641042549	0.138738506469637	0.168357799573187	0.309118436891852	0.0633958481175310	0.400045559994826	0.279114269601964	0.112532564185801	0.393727377295263	0.0953671188747590	0.141440616688847	0.351559272599185	0.153074374271841	0.265569123736697	0.283801007851360	0.250666162232076	0.196509583707286	0.340261658456811	0.320591492462384	0.270968772390188	0.405096696922382	0.0932387888497011	0.449872344622027	0.0113531093011418	0.0473238443130088	0.297212815525854	0.478863095346272	0.0198246497907588	0.484338323654463	0.0434405421640979	0.410985652561128	0.379457943193277	0.267829357627808	0.416198236901948	0.455500760842908	0.499943442635776	0.292252580898261	0.182846466228273	0.362886596962716	0.318949492427621	0.257495664773945	0.325729982376185	0.295987630980208	0.213416122173953	0.341790168077472	0.0716045402959762	0.303120703876133	0.414225877783440
0.433030478127432	0.261641904551194	0.120276388553788	0.455165128551325	0.151228680413177	0.0960874290020359	0.298073249758331	0.333661747030941	0.262684109372339	0.273419783900474	0.395968768698556	0.0489701923688858	0.441173148509989	0.178255247439903	0.157838206864498	0.214801954325731	0.0275076482897695	0.0448635613729703	0.471528925852078	0.429230781497883	0.302817805517910	0.430501705185007	0.299463978847562	0.479428810058834	0.388232510067148	0.0770327886024740	0.303219189593602	0.169731273239239	0.317021204033032	0.402384649321936	0.496076194492596	0.494792017004632	0.168184889971927	0.430907052246318	0.451679205752174	0.243680299929180	0.0172252772083513	0.130222623581161	0.364157514139053	0.273669406950836	0.482658291347647	0.0812161823247248	0.393722695343531	0.291898214818084	0.430487970893562	0.413619694161568	0.00212289403460292	0.374709813564321	0.447550714060298	0.260858353186824
0.469176293672462	0.112159587381262	0.0815016736707891	0.241118157919778	0.350748550660048	0.422257739787754	0.0136032867324625	0.151811076719542	0.0509287974820268	0.320086689433452	0.302600819259011	0.0936995618677846	0.0610589464689060	0.201513233175112	0.457840471729647	0.492578898099762	0.163205307876481	0.197474938860357	0.386148933507533	0.0904005204369482	0.0158878231518032	0.186504545511290	0.0471280397052314	0.134214258934098	0.279965166951962	0.187406062780711	0.121649663854958	0.235085627263458	0.396929227373565	0.165101935317806	0.295712081412915	0.0840075643636285	0.419998517785926	0.160276852380391	0.246333335197496	0.376722860105178	0.484406335584096	0.427252760377796	0.118658469350884	0.0585551541734082	0.433510854608533	0.317832098571284	0.444696048990355	0.159261756829431	0.446158107344262	0.186233985598171	0.439649832456572	0.369730256578975	0.361459633810238	0.477356829999484
0.302722226698082	0.272552565774016	0.345977298499123	0.305022223049343	0.340459619543397	0.0900709751634083	0.289981650290941	0.262186615419902	0.0620494378849446	0.448694348862065	0.193697140205067	0.398634534375980	0.0774497838738617	0.0841076003833623	0.497037843243011	0.105287478152173	0.0503502755766545	0.487595931022632	0.0276317103653432	0.0944781776730952	0.123675769976576	0.0922279224480581	0.249302519119610	0.381288343346982	0.0274578998967591	0.0937639401627291	0.0309950382489410	0.209894788670702	0.0813127381789885	0.0486240106505436	0.414634566075078	0.189103774438875	0.166493823708881	0.167756148605823	0.0745891971885399	0.481052195594538	0.355657842127538	0.382623232613806	0.284498841044198	0.327681653462344	0.0779814863965317	0.474612701724918	0.242127796490635	0.255100354612209	0.137169762600422	0.339641058723495	0.142767118008048	0.299667079132385	0.171406736641818	0.138890695293126
0.372092259053815	0.411375203510401	0.298125949930558	0.106255304961076	0.259503916443061	0.00908251954164024	0.477724689311718	0.372397036528865	0.0250682434598148	0.123568204958532	0.452126594390856	0.325359317314523	0.254693002385495	0.108330008360745	0.472989070880154	0.0614414366451928	0.370373388522805	0.407640702042204	0.347751924727621	0.0710345778261560	0.0395655617368501	0.111390625587832	0.489153260293683	0.377477023511616	0.233856355401751	0.0661067373115207	0.453107085039545	0.0819103813240744	0.228869548291155	0.285320893338127	0.374772865202897	0.113221802302497	0.204650859150258	0.417233867142747	0.282820691131403	0.396346756333467	0.0823408032135361	0.497365962995935	0.0164025406951099	0.203409998743244	0.273595093333338	0.354017307546089	0.140904531371852	0.339897587433465	0.375872785255987	0.441591796311409	0.304124279187793	0.196354930645235	0.352980365823310	0.146326315486670
0.276008677339007	0.393561695901970	0.115326513851894	0.404253927021154	0.276478894795188	0.192083754143151	0.386955965220613	0.340180784721083	0.389982705058424	0.333785558976166	0.363174985827734	0.394302906994171	0.0730880574186746	0.0586383829279338	0.477776628198828	0.479932100102239	0.235766651393080	0.314569615038643	0.292123488224330	0.404675754664123	0.452253954076618	0.146547174734894	0.316927532144783	0.112834435133630	0.287932034269854	0.479400607921891	0.347964990913103	0.159047128228771	0.293678949086165	0.274232430902726	0.0193272916420018	0.0625236122444035	0.173107933037167	0.341780807853220	0.395863377633762	0.480027917995234	0.322255029936620	0.235164076827998	0.232763962939797	0.477721102603963	0.326158593776634	0.144538523103808	0.447283762548618	0.129146538989322	0.486523627306397	0.101351563035670	0.273783024312925	0.0156674902941388	0.308178834940428	0.188611246640623
0.324100371946561	0.383992043042771	0.351085660167397	0.0642269541048479	0.253042658064670	0.417740482990786	0.0565174347380727	0.424898265405774	0.482327317131873	0.425760619470456	0.439560058855611	0.0741909882566281	0.260494932216266	0.129014873633804	0.432715575569887	0.0586672032910170	0.329894720083559	0.223498377347277	0.0181801136770828	0.307747034702858	0.0600060131821784	0.298441775419239	0.150625467755060	0.238119612967158	0.391581743695418	0.400226304602093	0.166383629981673	0.445482455684186	0.242551961209076	0.388899914113749	0.487568796799106	0.202274489659075	0.261796863765772	0.0938139246231750	0.251106144801643	0.0802939959234227	0.241269407141590	0.0494300426453336	0.325102866185621	0.311217398660604	0.266014476358648	0.232628661628337	0.319316459535422	0.0889801937066336	0.151322463910673	0.0329124648825508	0.237383848896522	0.175691869217619	0.419795364159073	0.228164230402524
0.214364204151993	0.440111645972773	0.222125592319497	0.488511950869149	0.236270011390480	0.192570445493869	0.293501072043191	0.376360998778910	0.376620730858855	0.347036694135613	0.262178771111592	0.0656093799884422	0.334941618581571	0.459948803758232	0.129332439067160	0.305276843322359	0.457499631066510	0.122532852851560	0.266665648701061	0.0111976301928740	0.379853632940369	0.162311113671500	0.0455753837035363	0.287190864280735	0.0287153923033682	0.0912026036560927	0.322383768413460	0.276011699679848	0.432318983224472	0.468388803134932	0.236418281183024	0.213110799188396	0.0811752922600323	0.224560660818954	0.428480749418486	0.0988109135863802	0.284275240711385	0.0223927336158132	0.307710980076344	0.470498773846238	0.365080850966933	0.114207816966371	0.208117540879847	0.252269172099013	0.421362320940016	0.225659755024810	0.215250108815428	0.337989192455359	0.480208182539864	0.250416590668589
0.376536138416934	0.0908500728299091	0.424796460918287	0.153228130345370	0.220685320070134	0.138921420303737	0.389969339106662	0.478316679326365	0.0770230823458531	0.416277820777711	0.0532906252431310	0.0185592283301286	0.113875573127634	0.313230271766293	0.430348352828610	0.169726425213816	0.380806718220229	0.0222804766897765	0.0739753917123867	0.377841764079830	0.156954873851720	0.241161551373790	0.244241706381788	0.313965462315853	0.226644646085124	0.340768164808950	0.468168159127132	0.121014797406494	0.186564013529808	0.453987905151217	0.354818322735828	0.441920092164480	0.397933171060498	0.259360909112251	0.255425773487329	0.424830631982032	0.0586364817706109	0.244458645498731	0.0437206295641572	0.330670302136651	0.423386676523730	0.0299913927533447	0.284531431321217	0.0485164896431731	0.456737146958520	0.263822836578105	0.344667349323684	0.404788776389924	0.215629455915198	0.208599072093552
0.389367820514665	0.307955413196396	0.183858715076587	0.291307238395562	0.214460079920332	0.471137204254790	0.280509653092046	0.433419525740159	0.308463549890370	0.150532899503103	0.480960656154091	0.434209211310597	0.276419049005874	0.259725669872584	0.385236111937792	0.201145064831475	0.202092916727447	0.171464935275239	0.399115170012072	0.432753677422711	0.00493185181645384	0.276606740695102	0.0992478912851339	0.137695075477603	0.257980370425364	0.146107094666896	0.0200869179416647	0.251555381005640	0.101830036000215	0.0191966926891221	0.0645257674690450	0.200762483144112	0.475610901336340	0.100463528753643	0.385061095421799	0.287377711142383	0.0577479377043016	0.224904312005971	0.184820759530697	0.350220333535124	0.402625495825701	0.489292049543656	0.212422122778914	0.442748151978541	0.486315096894258	0.124631635327845	0.414464444148684	0.260402672487555	0.445276434360419	0.496373596292973
0.170124579447407	0.443420926551035	0.00746915643274965	0.285744380832687	0.00228731028920709	0.413494585405212	0.148876257201336	0.0527680292694912	0.474787955906528	0.206278921078902	0.404455727222755	0.307424230880653	0.208915007238454	0.419857829297802	0.142293952779783	0.197679283003142	0.424162106090209	0.0549124006969863	0.155844383050272	0.340682080245606	0.0176253622799629	0.0922655087149183	0.181410306272365	0.315063213525111	0.337009727256601	0.0567419394708383	0.0385945550363038	0.167705060276717	0.236855101693055	0.217150974269350	0.0111841689828386	0.165097869119204	0.0609327226190506	0.193977801919284	0.164067703547630	0.0413281148908616	0.174410557757930	0.206174434518397	0.143488169386239	0.390243405677908	0.283651875768565	0.481134544552052	0.0949099219340321	0.0484106270454062	0.177303226971610	0.352154409233819	0.474611709131555	0.0574386878100543	0.187260889434010	0.257654251319170
0.151073426437332	0.0387046061092681	0.125482325195819	0.244432331603677	0.384883630596905	0.384213346262769	0.243909415925806	0.179782393913924	0.418235742030699	0.309844930641723	0.0308912802551152	0.00661168881564872	0.463682200525778	0.0115149561932611	0.324093742672859	0.414084310229900	0.0747826597052241	0.368999937963732	0.397199744040205	0.484580755671268	0.339787649134822	0.176518508866998	0.443488046351940	0.254087377579391	0.337787450261411	0.0316497655586792	0.360401662571586	0.0912690020284868	0.215431943581758	0.481050328013100	0.413307372960962	0.481020850076253	0.186308868385177	0.380898457826662	0.387940987647424	0.375588025239349	0.347475650931636	0.264102718111419	0.209103113679873	0.343286879618095	0.271360788068800	0.492638684731640	0.486015423749260	0.329317535111378	0.153497309701328	0.0842487603577512	0.202780003122989	0.411780030195940	0.0722061215811798	0.209923388407456
0.282743581353588	0.268723384214392	0.327651194942908	0.0786427023136734	0.446660277666212	0.0364242955893010	0.0235924336482837	0.227385693199445	0.276909166204281	0.0820364780428174	0.00592549858599906	0.0561310033620205	0.458776197429371	0.128498686070478	0.414890633227453	0.286087326094445	0.0804900533725793	0.163795458873264	0.349220311272295	0.404351336980085	0.0182869857434986	0.0107189832198270	0.0971369579246804	0.267804294703713	0.0855475855638436	0.390534693603249	0.236994990504831	0.154441851166239	0.286529265733787	0.169625784851409	0.292377562317811	0.264049839814780	0.104670249126525	0.408297891783847	0.0524612197100383	0.379731805623231	0.233759430747347	0.0157662500744116	0.113149832978910	0.201175702163202	0.463745580359558	0.496729967371951	0.0486623407228193	0.0696455137496698	0.373149107718213	0.183902795989273	0.281935935928582	0.0789720731383432	0.359591678833063	0.146858262074870
0.0667089993827906	0.399641693829328	0.202677143828555	0.141697494160948	0.273785553877356	0.282580351496342	0.325092236518970	0.0312066536177585	0.0339991732620378	0.0464124201836363	0.397383397223051	0.492021750477294	0.170836849165903	0.272475958445335	0.390418035378085	0.0364210895831061	0.372353675157722	0.282877914342535	0.189463804739895	0.304165034002631	0.432665376161373	0.491893047053707	0.0445272222189143	0.198170096389241	0.336088161879560	0.280665076123447	0.449787149020672	0.409619648318242	0.496911592049585	0.0764487350132759	0.479876787203333	0.312675261405089	0.0799555505615123	0.0673842604448060	0.0286729234912889	0.489558562816843	0.493347264212470	0.365306069526180	0.178891579424603	0.0239588303702841	0.00747894635923369	0.177580535099564	0.296354645780306	0.153945894638242	0.348573687540376	0.318319333782172	0.355247089522188	0.435102771327506	0.448026730608891	0.0847655359009443
0.441026443003115	0.294481657209355	0.302083394057268	0.00441966839474883	0.279269463349340	0.197769744168435	0.306909024651650	0.199748492313877	0.305135045159540	0.337053326060178	0.336479542516937	0.200265918650792	0.0947040590100411	0.0235002055313052	0.0184987544046292	0.134811235858674	0.209367366472886	0.0143672183095649	0.280021346043673	0.197050935648893	0.0709975637073037	0.0220606752197097	0.0487052226407789	0.346595764926371	0.207202379220142	0.387047355825269	0.357807251274703	0.109534907308333	0.0260448175885014	0.244996329482464	0.216721708651964	0.228701440073488	0.0797125933485315	0.0333819487205130	0.139510671204550	0.287596419933164	0.0899797727411544	0.314056914134272	0.0931507477958147	0.411083049102266	0.286769056746839	0.174079148979622	0.471606822910016	0.141507684062052	0.477739290095770	0.208096301082432	0.190137061133054	0.410174342397032	0.0282604075611757	0.119257490997891
0.427652841642284	0.304297376896669	0.340996310434454	0.301070641544482	0.191661298644046	0.360141367737399	0.257049000154165	0.189801323026353	0.182273302280831	0.291629620230077	0.0697996558465855	0.433580808114199	0.0792815237299608	0.305006260687263	0.432096110904413	0.0435876869131948	0.318414042709961	0.270863497255125	0.451736729044711	0.438429330670026	0.159320421619067	0.193019815030431	0.344777832106557	0.468099677820447	0.459708897048477	0.497752450034346	0.214458949905502	0.183651205732427	0.149158840952439	0.448949644920722	0.412400630595481	0.322842290197581	0.294100887203983	0.461970934308502	0.0286220068061080	0.316107770261417	0.183519281917010	0.0103741032608122	0.326173962252023	0.00841458029120096	0.200857646275553	0.331621544564470	0.155191696829319	0.115488290459300	0.312101325113609	0.399316564114368	0.0454907919627817	0.136871798900332	0.328380860505879	0.145908451619533
0.0516182109795880	0.262106794797158	0.134125541415009	0.468418189333625	0.457523329596019	0.184320349765804	0.0216936503853724	0.192105768845126	0.241253335679708	0.414608961814899	0.356980918660500	0.0953442475509275	0.402709998958857	0.314184077327694	0.331380448419960	0.373967037754175	0.386424191122775	0.252518711484847	0.240649705141439	0.277924859588694	0.342877410601739	0.143906208382165	0.286006305472366	0.0687902085001586	0.236116837169558	0.460025827169120	0.425078138459832	0.216970326532148	0.139718292832534	0.326706257705118	0.000728928530021433	0.123045308839602	0.106013571162927	0.101250434846526	0.370801953013867	0.342764020749246	0.0707640547984231	0.0348972554298865	0.235022783315223	0.203818584403888	0.0990115638243223	0.237109880508392	0.0524789927514602	0.231548425761294	0.123542201111885	0.363108488799734	0.224467985585662	0.485608797292175	0.311002085742020	0.312490966078188
0.0805956309059733	0.0516737310313239	0.197374066610171	0.346141038133898	0.171938201501927	0.309139482035888	0.235376219678655	0.489089326324113	0.380374083196633	0.357151932550882	0.409031806260016	0.291261051927830	0.497263228411046	0.342733686955990	0.210431361119102	0.225189443675441	0.377576281264765	0.0271107660158255	0.470429036308528	0.458891168802039	0.0874541538031222	0.395413513305099	0.0817532365278248	0.229092999161751	0.359070370353865	0.361389695264358	0.140223511496303	0.336999190493181	0.215959766633563	0.0658365922754652	0.322167606280025	0.392709817183550	0.0695580770718719	0.415168373182461	0.252010037469066	0.0154185638135943	0.331166415474559	0.274014886420239	0.164392443405420	0.128087839218122	0.373030370565268	0.423654979777865	0.0402218044204159	0.477760145864484	0.373802945933863	0.0868335126908614	0.424954834949257	0.207949001949361	0.342749929122518	0.360103989868716
0.427380564637118	0.431540327234401	0.141861460441390	0.337038372967969	0.0626465402074766	0.195129098976968	0.151814245501294	0.185950690758405	0.232751135345143	0.428283011495305	0.493398305072169	0.191212169134758	0.122611129724355	0.370596720288464	0.182845630713877	0.486363506870252	0.455352924925296	0.258478325377570	0.424246840506070	0.454688415397150	0.279786062734644	0.262177678984498	0.145006742591941	0.100869597043207	0.281004255140758	0.310283619186588	0.0297229038906974	0.482467821611324	0.000118671676829440	0.357721147945746	0.382863556190099	0.487742012325545	0.186457447499882	0.480313624583629	0.440435540589605	0.0784256506993060	0.188484483140553	0.439174984799252	0.481457302513974	0.246685257296441	0.254994390614599	0.0670531845257133	0.472705514837597	0.385846142758113	0.286536819292263	0.259156625708588	0.393877947231452	0.370267620684215	0.136775781835537	0.121527754785990
0.358054690896156	0.428447628683628	0.363887332382812	0.148857258241999	0.294422190128483	0.0920092900022254	0.130970363432016	0.185323670387160	0.250356291273827	0.278172029729760	0.0855548234121532	0.414524596131337	0.113872882867355	0.252849114733768	0.148283366862474	0.431344791121205	0.0817603417840867	0.172804405998582	0.472084681807939	0.446085561730209	0.320499069259107	0.227051190798358	0.252737497669252	0.0808520166061058	0.477464780262801	0.176904423045781	0.282738646427367	0.244450927473925	0.172308310106255	0.467157446869124	0.0201983779642240	0.443797705160974	0.117530636701805	0.0172675464785650	0.420210020670116	0.271811765198042	0.0368148973310543	0.249984395520920	0.0594829291702155	0.451362686227090	0.426632870086521	0.487123275293883	0.373745978282444	0.408621602120634	0.0611538277455658	0.479077476876806	0.232152141629061	0.0259953430275527	0.406671224064526	0.322990722763260
0.329032451552685	0.359957283643551	0.0762443191109696	0.448058227275277	0.223061251202571	0.244914744032693	0.135751145239453	0.209547881029748	0.285662931955774	0.165644945676432	0.463664911281712	0.355650690360824	0.376681757282900	0.208151953942496	0.383812841088357	0.436221182720564	0.0575181900452805	0.161868744476377	0.348193528846341	0.126964807182486	0.294579975068159	0.223401874463774	0.0434741772587175	0.0905642179491540	0.486179237139184	0.168903756870815	0.109614369126852	0.156735795137906	0.189629455577495	0.0381110183771221	0.157541467138985	0.155795956734256	0.480260115222889	0.430565113824864	0.105164086796250	0.354022951066398	0.0876510654176033	0.486784553738689	0.297710490855786	0.307988611544799	0.312281206512572	0.421163409541256	0.202901790630445	0.450652714735586	0.136809609238515	0.383029841262360	0.436217901943180	0.363467536374112	0.0952420578331616	0.211476989627561
0.368905444878223	0.0550062115562440	0.489744606119458	0.119203679896646	0.390690645094252	0.167179994092343	0.175392672059046	0.268319339581494	0.321067745105106	0.402982301284885	0.160862185418608	0.0252302780752333	0.186480728359575	0.108708355592879	0.107206617022863	0.243130809860313	0.218100510021530	0.0189321156447283	0.365161196325422	0.274378067205128	0.497444872558538	0.0738272726449983	0.470936372473575	0.379585274508952	0.436963128626625	0.140737388226913	0.419556904417912	0.0170233410636473	0.0395326473493311	0.343468307943601	0.281091243846527	0.498682858196285	0.392988948535423	0.477843732159965	0.449764920292687	0.00949145008823193	0.217404222498417	0.317557482565494	0.215014265358169	0.109169546661014	0.371001031568390	0.374121366442190	0.476333574700039	0.373855217921173	0.184101923621287	0.0709703393068212	0.0198618520031677	0.128188466630973	0.130041500838089	0.455971430194014
0.450727437549661	0.182715964792210	0.411942026621000	0.182064485650195	0.0456355926621170	0.400988377212755	0.0568121143374816	0.146981312800334	0.434279039623781	0.352893711758054	0.109167545332538	0.392994842123077	0.445213112170113	0.268723595966116	0.231703894828059	0.490935840572647	0.408716710375664	0.124310605454309	0.284854510339561	0.460253663238486	0.0476801128157759	0.329533352717806	0.345141037805432	0.398094669225560	0.361943167425949	0.211672395589813	0.241237163700289	0.0502213039531734	0.0556476696535480	0.232571918534003	0.288454876223906	0.121485830424590	0.133879156227646	0.142295807582220	0.470016910550051	0.0776840264006989	0.328552095055131	0.315025036065010	0.459434040578400	0.382625734808600	0.187625494792348	0.180799551992724	0.00532419122271571	0.0846375067347735	0.0238873443273197	0.126660749027699	0.397227740340950	0.417445731141698	0.208732348704128	0.0450277718101431
0.372969773093139	0.287250438329184	0.0613882021848223	0.442961433549096	0.473693107922265	0.226763020994373	0.266428509544525	0.457654339926632	0.274064927627467	0.319987918437985	0.0517811193512004	0.201410942991581	0.343077933069099	0.149413430715315	0.235074746623791	0.458979843926642	0.202764831130224	0.213893817716536	0.489865951945131	0.116965710861598	0.365038295650593	0.454650337818740	0.308986156673112	0.468539606428737	0.0450162284805251	0.0743364441764886	0.131632933137603	0.0808105880121330	0.302909749609909	0.0776319510511042	0.0668667346649409	0.364374665089806	0.0490978501446289	0.391826590032579	0.357013649144735	0.240061589087572	0.334207481411771	0.376489490216394	0.147583948668721	0.380184003946047	0.366811619245989	0.325302466397319	0.278784354387762	0.456247771220481	0.0375320177783082	0.0266497283056539	0.335440781100070	0.169169932551359	0.144427323536829	0.309291339253348
0.487619103723284	0.306526267133760	0.430562633529333	0.175623295952178	0.428829714835395	0.0607086220194468	0.0939123675290114	0.113871816240699	0.200499030012497	0.429869634163982	0.436437110491165	0.462538772481547	0.480777295810107	0.419683397735581	0.165708159333562	0.451309626270879	0.296837244211797	0.0678194171103255	0.213156381112717	0.309873121248421	0.332716284619224	0.291297665383822	0.353952445698772	0.0555809065327731	0.204796166383640	0.396432036362493	0.365196332897951	0.0973599142568346	0.217443013274547	0.251395380702597	0.00455551291135781	0.420137511599953	0.370898807394685	0.0168793819397010	0.125869645294930	0.377678409356069	0.275698511286213	0.0829632262460187	0.210322080699120	0.365870904034737	0.203899950483599	0.286465041806308	0.335673229443480	0.0921480961070378	0.0453965545087080	0.129318678860471	0.404744673763794	0.473288765740656	0.0494988182425433	0.427492629660813
0.0901081653040178	0.186349599843345	0.481095704163550	0.0552791585287267	0.413500434422587	0.0241746714921040	0.284358094452998	0.107304653937281	0.317560694446503	0.0948013859758630	0.113052539977080	0.0284340554537024	0.0240539343491482	0.387025933711576	0.323960629173667	0.423160354430596	0.413431658933020	0.451822179835644	0.208649835137862	0.0848339475487877	0.386721169279548	0.389973881497886	0.297355760370571	0.446842127840243	0.185911137452546	0.375505480588310	0.232780057130302	0.422192211570636	0.212079720766756	0.289241098453928	0.375630401788535	0.389219811359507	0.0687538426863548	0.0521005304819884	0.0455920727402416	0.183950852092845	0.112652285258251	0.0352547976229580	0.0204914112367967	0.122470617897105	0.144745056371811	0.153015460196289	0.00941342863015615	0.275980173805759	0.100816327830673	0.0271230854651204	0.219933971553245	0.411717669378671	0.219383324493578	0.289931245509243
0.253181849132595	0.401521053243433	0.206040898611551	0.0167632746282057	0.328218981736571	0.337363426003420	0.0873951594011093	0.316088600657855	0.309186136391246	0.373837077386904	0.313440096254718	0.102327496986400	0.388458725885206	0.196525063533631	0.493926397744830	0.290585322060105	0.365913848698054	0.0708388966866730	0.451716707230014	0.155158550101017	0.117064711429625	0.378428518964033	0.00402276239667038	0.212414033804324	0.489467688390738	0.203495990267167	0.295957454589140	0.103228436480735	0.0224587195615953	0.284668104871141	0.250391831487825	0.100507481582020	0.357117386132547	0.115566935846774	0.310239357871143	0.337519361525713	0.468358642515983	0.0422586529695959	0.283131012661209	0.0529215804862445	0.207956376976875	0.0330227533081431	0.302104496919022	0.475309308619089	0.229852810889914	0.389972096409671	0.407664225950688	0.404226324985949	0.444797991154680	0.385868846041439
0.187222062437873	0.447880659205121	0.276716365995848	0.219933036360164	0.245698600841174	0.364762555510487	0.364392686024530	0.327561610966592	0.0214825201322374	0.204984739555602	0.470658476424216	0.116612737729046	0.378386958742726	0.198924972004007	0.373637538187190	0.00115856541133502	0.144032445547414	0.0389796571380464	0.467494370170544	0.212649856638586	0.232593390318880	0.218285858953890	0.385966780800092	0.0440944160741200	0.0652354476593818	0.264692804970545	0.420823149836907	0.357220879426609	0.157029788281839	0.373524184184929	0.390544393681177	0.401849634521617	0.319241819198753	0.225244176169656	0.376504468212356	0.108476484897185	0.0329081547685963	0.0332434170700271	0.246091012627144	0.0861146655763407	0.217354090626623	0.0987372994817111	0.0206913687362441	0.135476731948993	0.376432968336066	0.330016433632616	0.0184880819220675	0.396814067326379	0.00956776704752732	0.198572143771603
0.487420481959967	0.000417224800101756	0.344872418702285	0.302930016107827	0.285486068092213	0.246617091221137	0.335535138443394	0.0975576403656029	0.240475963320097	0.0758157152244988	0.0946973549499402	0.331211648089846	0.137233820698754	0.258818270615699	0.306535028622474	0.271200045374249	0.396037941168545	0.00139688453629883	0.213568165655477	0.376334143382866	0.387523675742811	0.366629627029501	0.485921605069083	0.315890465700912	0.0591628637626198	0.462518220472059	0.468854700748466	0.0235157384244029	0.0764195949170010	0.0637932827899770	0.0611264675606215	0.380379810156541	0.0562021472156514	0.0789112549111921	0.0205260790809803	0.100143256215189	0.00922013418139822	0.105041503912425	0.0529711933814267	0.403445944494149	0.0481410917401006	0.108991621106308	0.316541019974170	0.0771848024898510	0.236642369430922	0.132739709135687	0.200820401283255	0.224612107691049	0.284194113532133	0.359312831544877
0.357802085661824	0.379840658676621	0.197256276463125	0.131525949653033	0.293191792487849	0.139985048414891	0.249486626250369	0.0870637365843558	0.325193425239264	0.261806672009526	0.424193215432396	0.333889396262883	0.134219702448970	0.482211990289050	0.159996682782334	0.394431278415166	0.293586049882917	0.384305200163520	0.103090895881279	0.0720213139224397	0.316903151459936	0.363454396298841	0.0285819277761859	0.157239977674811	0.486142490203390	0.487852150010575	0.0255346224686463	0.442765139916388	0.0484578048924544	0.347679405370876	0.249150128973926	0.0207887434981686	0.429392019014159	0.431996494562781	0.411807849385797	0.0857013915481987	0.261559404172432	0.192192671260189	0.232912422157155	0.403459633154130	0.495479091883720	0.0367643329294664	0.146828682318572	0.383823223961344	0.499452980321861	0.103764472365766	0.464629674791125	0.377158324555657	0.431876176872812	0.223130695241900
0.357492364391279	0.478963327936708	0.474706933464583	0.104929081204566	0.254849583332305	0.138413492128357	0.460847242958975	0.237189415186965	0.119845647809434	0.0397570612908868	0.390291996017867	0.360496344863851	0.437464766371152	0.447545632172454	0.418841109325760	0.251122207294803	0.264996512662375	0.469173433919105	0.354347132376020	0.00313417284751588	0.00590032775481741	0.0875367690947059	0.0471307830520225	0.0813619151208097	0.179245753879510	0.383298001440054	0.412406461160248	0.456459430540125	0.0508232728556786	0.427366532249216	0.497296192580365	0.119165661010597	0.409066918781733	0.313287159697863	0.281400099316578	0.376281282592395	0.200832624455640	0.204675295214132	0.373858074105122	0.352249374171498	0.477204978088593	0.0642916752739088	0.428937595525719	0.424688540399585	0.425691271292305	0.450086792550793	0.0277802420340940	0.333077683672268	0.139931279312446	0.0296499762036645
0.170603314379528	0.175042207611897	0.0338493449897386	0.213443716540539	0.370006026387907	0.0901592733253336	0.220889543669284	0.245906317532894	0.229138428173476	0.0923478701749496	0.333161871966019	0.469819613526194	0.113322931186352	0.330040373897392	0.185964691721290	0.194373567602345	0.164263269609052	0.333120963210334	0.325227793202858	0.255950311121687	0.283298590475190	0.326669984524549	0.267255934572195	0.457519615332274	0.235268911409870	0.154361551617985	0.163449660641858	0.0374092102142233	0.124835438026370	0.310752758263944	0.239839311766774	0.373933461526671	0.269931526130440	0.183996963386817	0.165707346888613	0.205636778939972	0.452782912532642	0.271351349829000	0.0292749595627773	0.0179478142939567	0.0382614034509525	0.365279711836786	0.0401895118146027	0.0453640810193636	0.161385747575778	0.439218765277727	0.00240171832725217	0.230921670177638	0.241261235297949	0.389927291794025
0.0321885192496167	0.331230252555714	0.159476431514436	0.333717708420711	0.0344475781731655	0.362607154565616	0.372309524838716	0.0134405925592742	0.0191249481213826	0.450530972066056	0.477892084345805	0.322287043636454	0.488230762528563	0.152323841539974	0.223560779208126	0.110277254648305	0.0474940856913885	0.320887626070832	0.464430050089092	0.366079487723064	0.249252491561921	0.352353333382104	0.0154716496580681	0.359211412713834	0.000767986437589296	0.0439980190144544	0.360234316326585	0.335386119877581	0.00202587669659970	0.0373036159737016	0.414657235969432	0.414642553458601	0.0530169317533783	0.0197472775199121	0.243846193270811	0.130046469405463	0.449444508385794	0.491907110645292	0.166868784300001	0.387704456903698	0.132476888637802	0.388240730810252	0.146667395755773	0.0373128354692548	0.177174914386179	0.305029465372020	0.224876072842358	0.000686919424374599	0.0498370271108329	0.174733514622338
0.337783004228357	0.492506010160123	0.272608440914641	0.111291408716012	0.256964791630567	0.0376078267461716	0.0842458042366418	0.364666449549442	0.219141208961579	0.126557542512485	0.367102095791441	0.357790926837399	0.314283127153107	0.181899402713579	0.457713818876200	0.272007452511501	0.202714500447073	0.237629806063391	0.0766423155592017	0.479663511645863	0.259158765335858	0.355859940757534	0.369902780628282	0.260695139414756	0.102340889413760	0.482581960113660	0.0775062926742675	0.0674152897862548	0.170841637376670	0.133508527605087	0.491574849256659	0.0151572496799186	0.288370347994812	0.0197801788249476	0.455043789916471	0.268353490626231	0.0497427570419024	0.167811762971531	0.356959974526873	0.205929783924649	0.272927446304244	0.499337875636367	0.463494656183384	0.292943571056687	0.300142691076507	0.469428925828666	0.370318901349803	0.293177840102494	0.176874405084968	0.256117320190054
0.0772532245120359	0.169679181294489	0.302490134030723	0.419294289363834	0.240455503678014	0.179647057035928	0.448379858417117	0.297857118697192	0.349662156924159	0.149526731299745	0.311291095239235	0.423958672055179	0.348208387322257	0.380286029603846	0.0819707592052171	0.235621899820396	0.144218858412721	0.353702502535195	0.401564549862167	0.139297532805734	0.259594753164603	0.471799369459375	0.369223754205267	0.0109389701904992	0.170128615928879	0.370021232527098	0.123505435426018	0.0803788675635093	0.463520998703451	0.417217949243784	0.195968956027069	0.324736259284295	0.0768717720368805	0.299684148029855	0.499485452399673	0.0554635777812185	0.0870910021928460	0.400090394071350	0.380320869008333	0.125016288487653	0.284013413411022	0.404966506630845	0.0536304954314147	0.287961336528470	0.235645616484837	0.443998875185129	0.193972938405525	0.242684396759459	0.456492434173002	0.375655542266639
0.337913433715071	0.0325460485810823	0.0809536018571664	0.144248195855979	0.232950335635553	0.454980524637304	0.397251942520316	0.0684071585708445	0.0572235759142217	0.0173918062500259	0.133490927727659	0.409860574238246	0.493382228659495	0.0571389630748164	0.319565965504974	0.380912492885105	0.270982026573336	0.227121554775276	0.0888992947948357	0.191635357749807	0.259842638145237	0.279662794892330	0.133986938779612	0.475045191045239	0.00487627757286774	0.0329664995940518	0.244878561643073	0.256145518784151	0.422359249363412	0.0255794965520395	0.270522967872549	0.139389023472973	0.0304533418148982	0.101439023205331	0.0941946192227125	0.211752636676705	0.127672065801415	0.209308692518985	0.249690670247756	0.355661822162673	0.176827165206575	0.129444347657780	0.0443666612608741	0.393571311216107	0.422179282157166	0.413344425893800	0.427382459978581	0.273838671111337	0.445655803362122	0.00749766027442528
0.457944528878576	0.447365430356359	0.200860275926471	0.149126162347204	0.173161539804138	0.0613568142997146	0.375006416216736	0.375917367171385	0.182624397357400	0.466371280929536	0.267210512551038	0.225071895073560	0.122077499838661	0.168963996947032	0.480656761101616	0.192258291511754	0.466991450458286	0.0536100391691718	0.0763952530707145	0.310195464261732	0.257336315891549	0.104552960125729	0.488905219243655	0.234816690980280	0.455410244956716	0.115900005572654	0.465080942861346	0.191693682701343	0.236605669565428	0.404074518093830	0.387679129021936	0.279082406974614	0.470496191443123	0.209989092200843	0.369239155102476	0.454316304414748	0.362894857608344	0.431701530587581	0.149511880225816	0.495967420486655	0.206345089625260	0.395866491771014	0.244184755598109	0.396866906367136	0.0749477240642907	0.230654143476086	0.215934329628310	0.203705991899059	0.466902076209437	0.131884346109762
0.272587967956903	0.301263320527960	0.383554545588347	0.147103249225779	0.416829042657856	0.312653986434583	0.0756768401874154	0.105755825439350	0.405932516220329	0.362866567898996	0.0573166181211003	0.311674141754876	0.0880205753242379	0.351735144542614	0.297358555226891	0.270866610790033	0.162269560379064	0.319604442646221	0.423587476287342	0.277279460021455	0.00162807951899585	0.124248524448886	0.227554515730565	0.474461790452675	0.184431489115949	0.249185955371469	0.396987926726422	0.0594331092627520	0.0383179168849018	0.295329683616475	0.285159274309693	0.177444142742827	0.211933796580388	0.0169247598208162	0.384565159778046	0.352612945158619	0.0978206154022568	0.245901822673781	0.289964488365591	0.479995578251685	0.329279391338643	0.120671779854802	0.404903835906321	0.447371938370367	0.463746136815519	0.0100496130109661	0.0894407367253862	0.413907392228562	0.401590393018710	0.476952893799345
0.150612563467016	0.424217098620226	0.418025700556916	0.438489121855113	0.380465398842092	0.437940517969716	0.0863527722306055	0.390211372796484	0.192300000104353	0.219118777634842	0.143526432018399	0.496031531120958	0.215337673670832	0.418228028913622	0.307298334363602	0.390591045480414	0.137944040874804	0.363123874515019	0.436127924973257	0.203897238488698	0.365057413404336	0.197360552873525	0.408150352426681	0.468083477974783	0.195836239046307	0.163687089078318	0.232879694001992	0.00653871775198006	0.195950847886954	0.0749975838938461	0.355593137327696	0.0226222003304570	0.103955586132006	0.250497169372484	0.357122839393185	0.0348332460440874	0.309815043484929	0.0758860266761098	0.252993169421351	0.122784003337850	0.0443984614491239	0.113098298671292	0.407720395531782	0.201121046984496	0.326633784475841	0.438407228707170	0.186155003206756	0.0732883235268282	0.303877626501396	0.136801656946069
0.347852552193436	0.199260553984489	0.0154389131578047	0.00990120595504762	0.0877942482158159	0.154718555006766	0.394834715367965	0.128788897209489	0.0124819872768213	0.203389175654792	0.389625601961825	0.321601211577825	0.354440419006531	0.0125807167346125	0.100122343074788	0.349279721655388	0.141078047595128	0.115121587507762	0.289745372487971	0.158598476196466	0.329884103249496	0.203729248224155	0.319707244976353	0.417972740923136	0.0461268728078002	0.373361502064909	0.247405612606883	0.379747775736331	0.292876817367562	0.200039036360536	0.0721030350543753	0.165603598210631	0.307537108739209	0.119540135699527	0.487017873198464	0.489464300699901	0.353021327295897	0.205954894620061	0.0770528681298795	0.00617586388771746	0.260919564754763	0.358503075170548	0.00751338261168860	0.370636308812398	0.125195306826753	0.0795049316034329	0.418730203028957	0.00358307166489036	0.369086834266891	0.455759572720520
0.114997996560599	0.193597221713096	0.337619723599406	0.435807655618463	0.453084763163123	0.245775498334797	0.194112236950250	0.269667256088865	0.348150552761865	0.189727030887225	0.198214641179391	0.171054511480424	0.274782714670157	0.294992237955690	0.469874413241508	0.0765686169311209	0.303433898613596	0.189951319557230	0.386834334656546	0.210730114395876	0.105613254878279	0.417979764721763	0.338078743298720	0.392542816250719	0.0920505430398111	0.464803845342802	0.187723388587341	0.192317906986975	0.374643857153203	0.0562591965673728	0.289243043665442	0.275046917120027	0.292074163632297	0.285282929812443	0.241919949879424	0.291020154216055	0.217639659055234	0.0618926846986829	0.0600672470691843	0.402665110735787	0.154475116660461	0.0763736317842871	0.458622142953693	0.214387354443696	0.129887074542678	0.193364391351306	0.413856525696615	0.436051931006896	0.462039749445248	0.456428905998255
0.0787462549676605	0.382538462410643	0.0543944277887875	0.313492393291279	0.464946028579590	0.0651388190837430	0.334378052474070	0.465425080806862	0.0705157765583850	0.491953416565759	0.196265766329182	0.0172913996924323	0.397601141701260	0.472968437990625	0.0158977649458472	0.462157345003520	0.111680396634933	0.0156495314016063	0.0498187425328826	0.0118705913501095	0.261734243862991	0.316294359385376	0.214030917746105	0.304304990003679	0.110764498217056	0.234757264571489	0.0727463151425277	0.126907251640079	0.224321965748112	0.411027073870056	0.357789462715292	0.481506442151631	0.169116078790504	0.132473638946065	0.428180759618846	0.0583703462029172	0.481046680188064	0.225839026871701	0.349652671270317	0.206435551474343	0.0596794530463305	0.165880225650010	0.406804110753913	0.0828805717298130	0.333898435693115	0.107655301445758	0.489368648336410	0.0904260174551672	0.419049627788185	0.471416539716288
0.248978937451722	0.296855037214490	0.327447186130103	0.0669675513192842	0.457909328409878	0.196021052623152	0.0111618495808533	0.130070351336528	0.111499216904358	0.262032553527048	0.452066425937499	0.235067435618715	0.386544450838373	0.172695941490648	0.307274752358200	0.351935546635856	0.303289841229164	0.167988825594921	0.190237167806135	0.0295963392092422	0.0995255550649767	0.179671888018374	0.357551303895509	0.00776965860297652	0.465489376379355	0.162372044657464	0.391924120316868	0.119639736605959	0.423464286129308	0.149402998838808	0.0152698283992108	0.450801918054857	0.341815336233385	0.105677568800749	0.0711815050362553	0.470408584776680	0.298232139200219	0.137560202404996	0.461386995132762	0.0675645925756109	0.357994548124007	0.410855706132453	0.433627309975121	0.285556578179898	0.160931496851976	0.138772895532937	0.378729140292578	0.119489474081911	0.228104228542387	0.453096367047944
0.0371503400022542	0.262134098883634	0.154328656217385	0.0297576072406174	0.0653386173225828	0.499931287320642	0.356932592530903	0.303704051805873	0.0553852317617125	0.343273581148492	0.491903371623344	0.318904678674611	0.151481160304422	0.216736598532527	0.455867418375926	0.406596745829721	0.0341005704802641	0.490226614913501	0.355957266641194	0.196630323863958	0.499359195515752	0.217123040445070	0.379569332851338	0.0320293080072442	0.216064823858963	0.300299249892577	0.311153514707122	0.353082240359013	0.364860175342511	0.318452792618431	0.142449629091823	0.483736312476708	0.267089636085501	0.140296496317373	0.494710878907677	0.458908692553348	0.171787769451920	0.394157136565033	0.138764128970726	0.486648116852632	0.0746328409925666	0.125035511223092	0.307248892220863	0.0217058915412980	0.410841965983158	0.143080928787579	0.357601323616199	0.262814115691763	0.242343207269143	0.0814572926562149
0.303878291763109	0.247866017050453	0.296976028723916	0.303818297894799	0.387649254088834	0.283429720009959	0.0841594561941678	0.283752049084828	0.466279098088051	0.443571358410528	0.382079132328631	0.197447274918769	0.234815272309533	0.157933896859469	0.237999335367082	0.298669419840185	0.0188359124057436	0.367430330844473	0.338837136904320	0.353161382388166	0.206601784734604	0.164720454672453	0.327946734333201	0.252155780652320	0.365566011994622	0.226341408791949	0.463863834562829	0.299166096526087	0.115333294586537	0.483626630301996	0.231364674869216	0.165332673384265	0.352804684017829	0.353032696999522	0.301146299153163	0.462036428491929	0.370734812691987	0.221685562028144	0.0725741555446781	0.220222849686812	0.440570546010910	0.132748012448481	0.226908790644315	0.0968717873606836	0.148076209123333	0.0579867955362121	0.285825497359650	0.232722152575082	0.347103828221753	0.376663856366497
0.181905350603498	0.202165151933110	0.248863242931317	0.172996015449522	0.442504343483426	0.320335700188712	0.0134930558649514	0.262574342198375	0.0725912479216796	0.0628175626088301	0.0599350391370886	0.303585552228562	0.0811085489446068	0.434357239690523	0.241720016441623	0.0997256467774593	0.349957486708405	0.397353848433321	0.340867193269352	0.497152924044075	0.325396134998713	0.334730397406438	0.498577431596739	0.297368011739590	0.472398550223110	0.281099382792227	0.373017593329528	0.100826021481096	0.354093463568225	0.0669941833262245	0.0451382953793836	0.457392752597641	0.221122788579393	0.417138904088027	0.490866763869354	0.263814781656937	0.0247364059041127	0.0146379730679037	0.409405091770569	0.322314161407297	0.150319898757129	0.320564174649894	0.456421220835040	0.0257948364724265	0.0510363966839911	0.226299183357222	0.120432131741714	0.0722850714273591	0.262033331330523	0.365354278582386
0.168789035360083	0.469361714273258	0.441261314445008	0.139434468364313	0.180238621242352	0.437153448827308	0.192466844889890	0.00350934593141627	0.196418378836429	0.149098369642950	0.214434891992706	0.102514993080864	0.233999565763343	0.448364915469713	0.159699005704743	0.0985660491581544	0.227463752678809	0.136093118325316	0.0617878611885920	0.157067138918720	0.238000959317049	0.427765173430443	0.148476565197368	0.432642599811008	0.0438737877032372	0.375945943686543	0.0702977376024151	0.270406006081099	0.00112769434505799	0.281318394066695	0.0153229776586065	0.0332162197348659	0.438040168561090	0.104693201246287	0.0382743279366156	0.120020044751029	0.468784136676016	0.369232395554840	0.292145486716077	0.157877110533911	0.264248468943655	0.0652284090003597	0.438110830470734	0.298225532355333	0.344841221468902	0.122671630555503	0.234950890675375	0.190361466801072	0.00993461879680380	0.0229040529366369
0.491552063728435	0.456625556604495	0.469518956693012	0.233401055889851	0.244762663893295	0.365282483262166	0.181791655657363	0.0669018677107424	0.0762621709904332	0.198929985032792	0.00959466166675355	0.0481718945520029	0.219995718732899	0.352020367804735	0.189139685004891	0.363720267237070	0.0529654165283206	0.478760699861181	0.0424422137984721	0.310597947266802	0.430640037688311	0.00154152907663774	0.453370988569228	0.460782423201262	0.381719083270640	0.126844639471690	0.487042074797792	0.398127185187798	0.475244750272993	0.0962972346427021	0.285910410368549	0.277369323397056	0.0732742996592186	0.0859208317993008	0.164506024612473	0.270283590192492	0.400549254524489	0.284485268286943	0.295940056248285	0.196572412532885	0.0568048903601083	0.104836911852212	0.147833147428881	0.298783692206605	0.270394551990682	0.00486090482307999	0.283946497816893	0.0915845064265084	0.0858050762128150	0.490941400522754
0.0726215069785389	0.0967217901471051	0.368581355607573	0.225039611520200	0.124048837794036	0.468902036832887	0.471175934515678	0.0951366172759827	0.193215404424480	0.406211929551114	0.152355112931509	0.480951281544117	0.154587256091363	0.328918308406175	0.465424368732198	0.431897639021720	0.0658811692212069	0.00985273523256047	0.473297250129053	0.263572757206841	0.335241182943260	0.475595528779040	0.400686875607325	0.470880696296089	0.115839918398253	0.286564473556288	0.494882301105867	0.463996366507349	0.414500081247825	0.165678354044277	0.433349174567166	0.285301621848257	0.435658515237263	0.464322726428964	0.194714395740455	0.0537059641621427	0.170153749724277	0.371443988199974	0.475134888615544	0.452417382414564	0.378548018496361	0.315482931530282	0.279234984650870	0.394218348437155	0.0236110285235693	0.235336832537395	0.134791699898350	0.403492412115413	0.262235403659128	0.108903918227187
0.376225788135530	0.384860793711399	0.362216624046484	0.0348782699244069	0.387387560726183	0.0693051105649264	0.413140154956369	0.274477639912373	0.349856898194471	0.436027231021529	0.201795231545221	0.183420198500408	0.136109325936214	0.0980351831700732	0.378517319834641	0.228759165624147	0.0387422864978665	0.00307089892803519	0.128919913579344	0.401712415202995	0.174831328350014	0.317469913299638	0.325536763150763	0.433439636451504	0.0696620169686464	0.0864876078995248	0.461859318268129	0.0834442061110767	0.451950610574770	0.140246781464725	0.354178209731353	0.419298883579803	0.461068552913129	0.217060793878522	0.470755173550104	0.441104264148166	0.466293357084026	0.0693143603304180	0.303882496953650	0.145568973346719	0.108356789345981	0.217769783039295	0.485727776509222	0.163601610341475	0.472409527510990	0.0265319997417835	0.371727500257273	0.184989812082938	0.230527879444551	0.157689299347452
0.153794287293530	0.0394287327447494	0.403949936026394	0.435740109086501	0.448712666022540	0.0611670733007114	0.0696453370641094	0.0880809744512971	0.0182364528109352	0.0844079026660036	0.211939213027505	0.128318193970281	0.380543705088863	0.199907205483701	0.123277419805909	0.261465060831108	0.325334496849486	0.298129331628689	0.405953916885049	0.272051534126414	0.0819108906949194	0.0355341189564230	0.282520529829779	0.430761878656657	0.389318604587139	0.381121493632419	0.413078128070539	0.167560505674667	0.107280124869217	0.0929836192287084	0.467092140758785	0.402777780600615	0.307405943503410	0.296258386484619	0.169657234703222	0.311175302719115	0.0727596296265980	0.498806528749606	0.144912599703289	0.362549065900277	0.104662048659857	0.255077851167799	0.0273568403173172	0.399547403461200	0.254402279929267	0.187573706065242	0.0590326132582833	0.0866983692743971	0.445602426550089	0.225142968511054
0.0328508457998923	0.314408382655517	0.0270599821099308	0.471741479845017	0.193934894510693	0.274692245986474	0.472512860331094	0.114856508175715	0.482632763507982	0.152204640075627	0.234737040796636	0.344290599506267	0.251219305519867	0.211671558377795	0.282218890701338	0.140036527081592	0.119798703496465	0.243340490115263	0.288556827805075	0.154421417604160	0.488994007896864	0.113220506097265	0.396222236191421	0.436953098770521	0.323665776981971	0.313601292503234	0.0258632229018745	0.444321933615164	0.266173525965262	0.00967421442679861	0.223203626414354	0.260563131437527	0.269446426429567	0.441104011532549	0.251904801815982	0.216044787003555	0.0422649585155246	0.250099678479421	0.107358222626025	0.362270364204845	0.316072540809848	0.0708330500108046	0.0419664110493419	0.322797377305071	0.342266791898058	0.369034905458737	0.0473065705940376	0.234723366726549	0.497100646398117	0.165397889929838
0.274005824821981	0.351918080995544	0.0154617489107891	0.464732294533543	0.175161644429169	0.283619611257298	0.301015729344845	0.296483813075693	0.231573451365372	0.0206628592387424	0.483875257389993	0.401223028224335	0.209902374868868	0.331497891144495	0.112878741965938	0.262634115653761	0.0985971122880335	0.0371688786049785	0.472412797130261	0.184432115193330	0.317524305572380	0.342314976737000	0.0316450242365952	0.260058897220195	0.416581375586801	0.147219551777193	0.314201097846463	0.467756919634898	0.240640365551681	0.185692319568519	0.330207643807284	0.431345663757154	0.325035643451139	0.298303578784977	0.175373449239512	0.112174019501088	0.292089049738884	0.399058960739870	0.194973650833963	0.0707406673471410	0.182160653492230	0.205528431375382	0.164444246900394	0.217325608751555	0.173697498273337	0.300883068360704	0.356050508479062	0.286035421578611	0.341185791093122	0.0472219423879698
0.343015368760208	0.152388661780381	0.483473158418569	0.250610883086936	0.288357853697380	0.123828171755334	0.287123175989390	0.0138247832214150	0.253600405936694	0.305943664590991	0.134106201191631	0.163548704195118	0.208789271303288	0.109942186114978	0.440224859095564	0.438249385537085	0.338200316686263	0.369294412559274	0.0689894181126270	0.0700483932066256	0.377389069636045	0.260966148442344	0.0224760241107590	0.399855344683499	0.418135626714275	0.475662159817096	0.119065637873880	0.276681711245393	0.180610613086216	0.484254412467894	0.266630205897090	0.170036755202206	0.279007239992553	0.283233749727733	0.178621059509172	0.0353699454699900	0.0216005694313253	0.270033650423053	0.0792016012410552	0.0266095980871962	0.353269190843894	0.393355297247024	0.0361897770218434	0.220639501453681	0.270442375387624	0.184724248198698	0.184151955489272	0.336384846787667	0.261902314140374	0.0321998542590676
0.182249211365193	0.445742210379596	0.241176012088159	0.00419275167245636	0.236583620703908	0.260671881059673	0.306401500845114	0.447253870092478	0.308609545228165	0.466859854603848	0.319460747718734	0.432681479241756	0.495595369765335	0.437492699994406	0.235136319751255	0.419098669216929	0.0600069738833172	0.171264282039789	0.437891871174819	0.335345333989724	0.440836403802322	0.354065677293049	0.111602403341094	0.440090364945972	0.257779214004594	0.266703325234349	0.0470737382476235	0.248070657733076	0.0136089343117785	0.318640405155647	0.342876803822536	0.0707718345280885	0.103511360812606	0.0852192578997147	0.0758744530866118	0.431790858696567	0.128654409836299	0.251790982774150	0.441631439656710	0.132910688851005	0.0776318617778695	0.127818163827234	0.193768979892248	0.0121326656036518	0.282878506412662	0.298681954186679	0.359403558518817	0.0794435322438887	0.0336058895759493	0.136166567275769
0.0782618148949397	0.0154305054269442	0.0122556316553468	0.225132487460052	0.303128775431035	0.106226704720273	0.187357358288026	0.128156465812305	0.130455596606676	0.488162968222597	0.238899402001110	0.363202913500124	0.105696040731620	0.150787835051713	0.308119736310117	0.440512841266238	0.131823102331379	0.230347494594694	0.0456134208495535	0.331202049524957	0.332925765802162	0.295110226618168	0.484019144865591	0.423870823279118	0.183097645418888	0.188145705691455	0.0624538773871595	0.0218050741622763	0.314569541486413	0.477772355419945	0.0621766481490150	0.213716414965657	0.0443460521352591	0.0914894179757306	0.213105300164521	0.341267419563914	0.173477872271335	0.0124096509363187	0.00297915401295312	0.0658319524345907	0.126741944241624	0.181707310151640	0.319328038906032	0.0186141059788076	0.225723595280501	0.394218670793471	0.286337615410103	0.496947123591157	0.227362574439745	0.403771472302509
0.489627024327443	0.394523436514453	0.00595741120273868	0.237727232301510	0.0715347956551514	0.377809413669564	0.341931324121224	0.401647228550181	0.397063032478481	0.185104521273765	0.361383887601115	0.273055671744886	0.293250325337448	0.279741204331379	0.289007933905728	0.114124975822374	0.126728894034482	0.101718966277579	0.219007071677623	0.396110944616901	0.0951181455997733	0.364462462689176	0.239485047148864	0.0157200849178641	0.247714706121696	0.0360050523323379	0.392289541939754	0.193579585899257	0.125940558680974	0.366087027263216	0.480911773647296	0.454357685053506	0.158000297014896	0.385747451851162	0.263688584466257	0.498779051189567	0.138134141780089	0.287724240422162	0.177303280199623	0.415164316233001	0.0235464560705605	0.347426104077873	0.155883514112239	0.0124017012049214	0.216139669936786	0.137783028556608	0.106952592759431	0.414020389478688	0.110818775041316	0.206279930646720
0.399620674707316	0.465385897373304	0.214575385296047	0.0271495366292449	0.396623988715455	0.375574600259844	0.430190490434261	0.437349678384946	0.228332221703825	0.00526628260124828	0.196756917760871	0.499544366873185	0.0985120783049938	0.487597171224397	0.157597854171813	0.0561533466030615	0.425110060142008	0.128766367280690	0.366274019597742	0.473953489571392	0.0520075107231536	0.0133740893795126	0.129288993691505	0.432683026823209	0.326007137863875	0.303276713098726	0.276150950999626	0.119373910805283	0.481794120364199	0.0812266835107540	0.280615934378014	0.438196381508946	0.479247069287774	0.217704610749926	0.226210872061424	0.258994652844083	0.297117901102807	0.126662207364088	0.0190782460314574	0.253089585279016	0.382675781239591	0.117906819362440	0.467050389211446	0.358346868583796	0.293058460724187	0.333632882805804	0.0405168898652207	0.0627669059335088	0.265439800856517	0.398185627635377
0.468924507845637	0.456177627948369	0.427013795285747	0.218412460041257	0.00520414574123124	0.473217321727302	0.458819292863136	0.193652679164469	0.465515726616979	0.493063495474602	0.202823584188192	0.205919237838009	0.472148093404743	0.186618945721196	0.246746336049571	0.417945469296638	0.336968238923845	0.0176639674485540	0.245872930179951	0.218566304119306	0.0940697140797653	0.335478546811393	0.185798900867778	0.463266692583624	0.0597961710941745	0.383543290924764	0.139768921286123	0.00819067479131269	0.466006751025563	0.430196470110786	0.250636112199104	0.337989564331344	0.222612102534251	0.113436541060713	0.407596909948718	0.335595852639804	0.145320782928456	0.0768526395779626	0.498165756287811	0.145890359609454	0.126961508842593	0.322375164280836	0.358736939607962	0.213270335662651	0.354866159908908	0.153938727660433	0.468887686952464	0.122604584836752	0.304201034531736	0.434120471353759
0.242509177592306	0.474930259783602	0.0333825083271870	0.301071115174367	0.0310632159532229	0.130041298680659	0.484036570339185	0.0382174361543337	0.200618010596783	0.292598545714098	0.283463501283802	0.379427362164717	0.0365796789057360	0.329977528503698	0.423246960022459	0.179690318672729	0.299860400822290	0.0117140051133985	0.432580384203411	0.184982696670535	0.161790900016702	0.0707707548079284	0.326521858037340	0.372673432911272	0.489572284590925	0.0863690425298639	0.242290386396867	0.230737548471703	0.203074665563191	0.295750602000097	0.0469559565255845	0.327235405995999	0.211612505314738	0.412697097960612	0.0351224377673299	0.329741974434740	0.388594812689369	0.359358852338880	0.472662379765366	0.0614418389936357	0.117222642543647	0.248900966931762	0.354902807072313	0.432158952169911	0.134096282771473	0.372150796325962	0.115254908038906	0.258580046441948	0.170388316390838	0.316007857534405
0.425545061850073	0.399478204265685	0.166428165243235	0.0808371105325396	0.284014244161176	0.290879709402741	0.283270321944721	0.400731347533083	0.383869907224472	0.0563413658289265	0.452323456825188	0.485871182603974	0.139187758799804	0.309064134599597	0.0563106179233612	0.265771530856254	0.130705478647077	0.333464306198112	0.196115462407549	0.125489203892180	0.245325811188546	0.409805905381247	0.390299137752267	0.118234101252498	0.493247817822578	0.151241088443719	0.0751024523359260	0.0765520429687737	0.324785600516449	0.105511429608385	0.267655101979751	0.0272675144146998	0.482086677628624	0.335283426941651	0.0585714655108875	0.420405806152071	0.00206222863479649	0.122807802324574	0.0695263762313524	0.307263148234557	0.423504130408151	0.0433875940002512	0.441987887538540	0.0971465998692601	0.0274063168571341	0.267620155731767	0.183029283440152	0.301116609916457	0.0567635823452322	0.0169895238997329
0.348302774136162	0.487502209696329	0.382036249151109	0.287158511334542	0.117731405223197	0.497897866042346	0.417195598900528	0.449041471505562	0.185628377253138	0.320450005709708	0.00319506749722082	0.133102384765235	0.351112517122847	0.416182233925369	0.297319890089606	0.163569758278891	0.0522568107286636	0.283459705041022	0.435687966365018	0.167475341267871	0.352186191475411	0.189395187755738	0.102495519352808	0.183864029977495	0.161519830231364	0.147271709006807	0.0985624262166192	0.0166760746149069	0.495627451491252	0.355814932995761	0.136626530672874	0.255037785951272	0.368799150072403	0.236617829064871	0.263037196288149	0.273753227908667	0.113013382990710	0.185228397775350	0.0143226078395856	0.194333973036648	0.123611003876055	0.369438500930859	0.403165371921991	0.190898838238113	0.0779218451702218	0.000533562989455338	0.138382311918499	0.483534789871329	0.0952530322949259	0.137799708011040
0.0165212654159063	0.474096095253472	0.230098707249624	0.217264891929442	0.262149776592734	0.337148949071481	0.0696048201436321	0.360328720217065	0.152281970786554	0.380185298559429	0.444364015012499	0.378380349913608	0.159600059799807	0.334530215435419	0.375599186261564	0.465045662514135	0.174737897847173	0.244504153818739	0.173736085400242	0.335801026894375	0.393522727390995	0.460564384665218	0.0475856605661870	0.403656645334894	0.313249725422612	0.235185058721593	0.215296933351190	0.271210473571503	0.201116180327221	0.281313397443516	0.352564949974907	0.0638376248375172	0.435478771530243	0.367267332388749	0.490812226842255	0.225912149932888	0.440281493702573	0.0335547086090656	0.221685232199891	0.405787948808786	0.00193658312640965	0.285898283281724	0.166947785756260	0.134786704722329	0.362507058912858	0.488839692739916	0.445241443326998	0.0749273141921467	0.207607299394532	0.163630857014438
0.248618425532855	0.457941320486175	0.243374546436486	0.429943306703319	0.353615796831314	0.132488153921104	0.395351845720842	0.367514914434646	0.0132174103093021	0.451493822107280	0.0823770914820707	0.491073171918949	0.464725098537436	0.348101824712012	0.181341147618906	0.0209034009018422	0.368507348747410	0.490318087487161	0.363171244920735	0.357466864390771	0.373489571619522	0.0905800030278490	0.346412747877071	0.479278796163364	0.296532774246967	0.224882667765283	0.136448784781842	0.387514126651796	0.136481208154113	0.174704019783990	0.0853922749052670	0.00864230105446912	0.146652516163676	0.309818636932843	0.308518297732469	0.376818125914944	0.241552809549539	0.326376318502725	0.161156605907970	0.464491241140068	0.415149263727202	0.264043752124858	0.451071125469962	0.352558942393614	0.0668739136170243	0.000994562090878060	0.292143353350186	0.418140833849888	0.0669398530294234	0.232840309107479
0.428257163788251	0.361704517715235	0.283923918747123	0.129431693972823	0.0946054302392667	0.0229499658546000	0.0600967704895553	0.127312359656818	0.375659609045853	0.466129736587008	0.133469946842563	0.134008448877294	0.0999201897425801	0.277987927956930	0.161831934275388	0.0996605367636892	0.378464737405293	0.309052212525925	0.322693207811597	0.127890926139647	0.146511528603897	0.181515736532608	0.253321137977844	0.278513117220489	0.173787502967226	0.172878629236313	0.224833331206995	0.447705177091662	0.384702325410893	0.315192545518879	0.158633514390406	0.289262744643473	0.150772351399680	0.0489385407673447	0.0521420041660333	0.478057848802596	0.288358216042828	0.454079564982456	0.480702598996318	0.320564667154649	0.492356525253797	0.164866502320833	0.187662655619575	0.331021188599517	0.0543610011313609	0.243982758421094	0.316550399203809	0.124226916470450	0.197629950416672	0.169729316873365
0.471472069621095	0.355376560154695	0.390631497704709	0.0428182225640313	0.279362849160545	0.0828496079764710	0.107453283038071	0.126014978292523	0.0739957186880021	0.0375441493402566	0.264773264206088	0.357368406354198	0.155959649987298	0.139927031099675	0.153804742363071	0.147428542638355	0.395016588968055	0.433381704855815	0.460372801470308	0.356054034508978	0.447509769320810	0.166078882842987	0.125627045530571	0.0708116815080715	0.416239656725744	0.336180949111509	0.112600230291923	0.390667293212380	0.229087136708479	0.354989184106316	0.299507312342642	0.460805490976877	0.164368250320374	0.459601902566831	0.265497651390714	0.0759069651980381	0.136693834001141	0.311052465939571	0.436550557559664	0.474025017549985	0.270679071841597	0.364218511400291	0.338747246815247	0.451703428774736	0.0271151977204043	0.204594707428960	0.470200075414949	0.202313646401231	0.260497149437073	0.498869145456634
0.444419095038433	0.297077675302645	0.334550077868627	0.104514103637026	0.451737119943855	0.0145099934062243	0.110516959828939	0.449373149978874	0.354752847085014	0.315912115060811	0.278877583272026	0.160945946962666	0.206908009829717	0.00196286726038059	0.154501897110161	0.301469635313045	0.0704413477901451	0.215317549540101	0.158165898605960	0.189758233022022	0.285723476607503	0.0706609761049810	0.363748568428007	0.306390251794809	0.447794577533429	0.287480847728164	0.251638808703376	0.354641341235307	0.320811341348179	0.0837605549444118	0.318682896450832	0.00315558525167975	0.294421476086663	0.116076404123455	0.311037452374072	0.383010503519318	0.147265750603894	0.486866782332466	0.0167690576269794	0.0621625350201924	0.128876422418505	0.458914809155331	0.126082620461347	0.00254902246141342	0.0846098069326495	0.278385905923009	0.164185554852845	0.0616972098281027	0.296653199430226	0.129956306804574
0.302277169641018	0.481417191975171	0.459573673770918	0.363005119395259	0.326582837304261	0.301561014785778	0.172073668591807	0.0952777030512421	0.358327176242482	0.357626852118851	0.0131454735309904	0.00813877757715670	0.450482062665277	0.276877590981513	0.351376483278907	0.316509249684309	0.498406340647213	0.0296562547623221	0.217481761419874	0.345843463603567	0.353164238668404	0.230666797845955	0.311005059751164	0.162584893603228	0.00613304915257479	0.156431830467317	0.493849398762016	0.392167267361501	0.0402950678926561	0.316464775254462	0.277546744052780	0.328515855453846	0.351752993494069	0.174614205745107	0.178209515962299	0.481268643250895	0.153395785357452	0.234252683633412	0.474747300089818	0.259036153851787	0.140314115579420	0.453666704243057	0.429059105043398	0.0403058707829002	0.410992160768643	0.0638690577659253	0.418223018375013	0.487841754141906	0.101947935542959	0.0703396067146481
0.249646186891957	0.285866594676682	0.217607122056481	0.442078475996264	0.0128060448149718	0.268535128742836	0.0526809906250047	0.257771640716745	0.0441061281689152	0.0228547430392606	0.174753936994203	0.246003155529216	0.420234459865648	0.373661958560027	0.410560454640233	0.359555940015588	0.483950962340128	0.421232285401235	0.267533508329684	0.0520402233166877	0.214133749418351	0.426542106142079	0.0952957527037595	0.393031281005964	0.320220897698589	0.398897424719268	0.152458687609160	0.174924599889530	0.399114400798508	0.478256765131982	0.172475362502838	0.270399546690979	0.340498119063303	0.347790413546282	0.365301106142941	0.0279110157965368	0.148750393383277	0.319578813834642	0.0435558797583704	0.392157181323365	0.364270005355789	0.399550260868944	0.386578699017835	0.473573188544017	0.218955043996012	0.455803364418164	0.273548929701231	0.365820367063972	0.0581850904181361	0.470600093562569
0.361270619462359	0.0391680569970516	0.249715548102656	0.322369778809129	0.413304929980231	0.153289960041557	0.133090242506134	0.132821173980887	0.407590358636136	0.0218519256069089	0.485135776351426	0.205138070145636	0.00582402954629568	0.199121612032050	0.413273925121712	0.376883532725100	0.247424927926495	0.295422269812350	0.245621966406374	0.252884814054780	0.0764632198452918	0.367026795442950	0.134467572595506	0.405738169969839	0.452792614435458	0.233445141668196	0.433727898259982	0.197360522410870	0.475108368507232	0.354812243374710	0.231546222875258	0.0239250769910908	0.279600136007487	0.113687936703949	0.226109290796535	0.467673792264130	0.154069762699055	0.448554697611486	0.371429153146422	0.491229790131479	0.311255758843435	0.313933812255341	0.109700569792304	0.478593913753696	0.146288114856245	0.190280707814917	0.164822249451730	0.00956151780943632	0.169851265789814	0.00612689941615974
0.265285918241869	0.161250082642584	0.118141841685032	0.137202341030656	0.232481622601628	0.308533803555389	0.461201936145414	0.473660748291982	0.0398101240669258	0.135177039141762	0.0932398476801269	0.398598410336194	0.269967050666322	0.350789550931325	0.387405597407500	0.0317184893236025	0.382130395849947	0.400602396936586	0.427687212497265	0.487877547902076	0.317825764148409	0.422600935507490	0.252070395517061	0.223496731809751	0.323500689143042	0.271048998837925	0.0321504960103908	0.395854243210118	0.395605056253047	0.315151601710043	0.0442205713507099	0.206212903917600	0.110998768124607	0.356971263753267	0.347143620824347	0.138163175002065	0.341453979157261	0.154487157979407	0.268257250420602	0.224643009885611	0.351750927540277	0.0919644265637088	0.386880955353254	0.196285139227133	0.321451130580730	0.0817959189619546	0.265340701247156	0.213448400784818	0.390816093324798	0.410464505100752
0.291391394648921	0.494054971414473	0.461189704074954	0.0811670141728906	0.372434197997462	0.0260118884794580	0.261900821660787	0.172251858945319	0.175680816407320	0.310052650187258	0.165056002984413	0.412556896276229	0.141757434481006	0.0314037161803776	0.167729410786680	0.344130607827712	0.447543182111882	0.185384175794401	0.417870028812765	0.295607284708257	0.104260528851596	0.381153157667962	0.452015919905060	0.261266863499814	0.151119453132503	0.479662531190876	0.478121887495547	0.0143899428132458	0.102980160145716	0.302687270498083	0.440081769925485	0.406752649162032	0.140898526086924	0.399720396304372	0.371274334441149	0.275472323221002	0.0634478499918201	0.150189459826258	0.309980124136997	0.288651609422708	0.0896076705784535	0.0158769539295051	0.0501427573425945	0.00700982585697191	0.307479474177040	0.0874839923551410	0.367669852389571	0.131308080757724	0.239883502018422	0.0265502353045896
0.437855093876090	0.192058248081176	0.316182654488598	0.253039007851000	0.325697569924695	0.0653951572868495	0.213490425465708	0.185112462811697	0.421369284717994	0.0612566306253273	0.220245648708430	0.202261103359397	0.241257387035971	0.183301317621783	0.398246577679330	0.448752818892118	0.117763493878698	0.181585903436254	0.372354356330681	0.185053261145307	0.0293867789035341	0.130183603513730	0.446191358210925	0.144805803373858	0.373219006265034	0.0333786453108919	0.194823232678541	0.00846974818921958	0.0684250629941362	0.0620835858004937	0.473614562933426	0.228224282638651	0.292634359882945	0.485571141234749	0.140722457408738	0.156369348695599	0.330867022380167	0.346404215058701	0.0698117736692226	0.286815121903121	0.374756278889194	0.0532586344887980	0.465911141000585	0.175551934669626	0.0807244805812634	0.144770959687141	0.204198747532400	0.491763272563492	0.310589576332672	0.319438069227261
0.157630081307873	0.309211472301485	0.276220615242563	0.423317117464252	0.0539006591454031	0.409313419572012	0.361602357936518	0.135195953955836	0.406236987653019	0.436686584532960	0.465418771352529	0.415624955351398	0.199741679283209	0.0528524000955379	0.385704251285071	0.189034225108662	0.0477301484546593	0.0125091759171077	0.439521984410520	0.000677675279004641	0.0455203848683574	0.425971967948870	0.134341389227579	0.183767990088258	0.0316167702836794	0.0175367727581280	0.387048144406347	0.448199080758400	0.166010445813035	0.406964238581022	0.208672900564009	0.375071225823364	0.406831176827553	0.399584924909296	0.261375510503207	0.183302541463750	0.286392675679393	0.111115532895080	0.316368900087078	0.175778951899154	0.353982631993648	0.289939156326091	0.390705372611589	0.202525196593702	0.375769576595967	0.282339250448781	0.240626191298479	0.154255904021437	0.159867180419286	0.341824137440492
0.0646987739523779	0.191426020943695	0.220523345680558	0.204948160469875	0.386255315998166	0.281264102718336	0.200842920591281	0.384030710406317	0.385940146832869	0.0930038738930447	0.275889517204302	0.257009585026585	0.171347655931166	0.0986412731315118	0.261882694703682	0.217961677845656	0.198189535523258	0.295848347421329	0.104210764577856	0.482106774689880	0.459467495417801	0.339456347141509	0.297942259525309	0.353328719929593	0.181113011903473	0.245046104063018	0.245984519279777	0.143052100301343	0.331067438581501	0.100948606668366	0.490138611394411	0.164589089300284	0.0767901603549903	0.288997445708614	0.301323105166569	0.134853477639144	0.131533783662279	0.0910539949602213	0.204239144920147	0.0545454532601837	0.327648931947091	0.130591898173784	0.154351261925307	0.277516781292384	0.272106409804363	0.300432241323149	0.478619690636942	0.435038703157733	0.493948040175400	0.250361561822655
0.132458448687305	0.425127724870880	0.438416293181760	0.315485251371138	0.102055797523071	0.0491837259271832	0.488544672037252	0.247726747284943	0.241863598575627	0.432210000426862	0.323645042861253	0.309348251368904	0.387022972522511	0.237385077313927	0.197687833427154	0.0815776401826586	0.164705414133246	0.293962468741948	0.108868323870091	0.203560266121445	0.312633127337303	0.494487535093221	0.311937599043725	0.179403382704579	0.108635782784271	0.0460268475765371	0.363631703120007	0.231786436818892	0.438048183480262	0.125887998465245	0.447955256706437	0.423763882451940	0.222042578900770	0.390288596420387	0.329304970812694	0.0759126567153191	0.0998579339450268	0.0233572005352602	0.168297154429221	0.193516117860230	0.465543308671301	0.431491712442483	0.0929620936947790	0.0216192176158806	0.174234894829675	0.469589111165893	0.0511016502739576	0.0239380194393193	0.226584257517356	0.324841958418082
0.0993769463551590	0.342791196213439	0.244374969237563	0.0263915869301106	0.0897474218800530	0.129777213539824	0.452096871028959	0.425037961996867	0.340007460520536	0.100858238770980	0.0164250720460352	0.0664497294108971	0.471863788685278	0.290688830866008	0.0101817291601359	0.419977298171899	0.0148755765610575	0.309086264301838	0.0803233834937356	0.201203671577408	0.0190278683588627	0.292979504870407	0.454256955321416	0.209047426972679	0.470262957106473	0.401188992987875	0.0572093773110349	0.0574219305015474	0.141275164379535	0.343212736174603	0.473960785864593	0.112434991318251	0.0990811348083959	0.410554047065695	0.428855708010297	0.119745722251693	0.00349803111802371	0.0917569917705061	0.439016812256911	0.460460653845286	0.127595359479220	0.439817535866758	0.448743648721420	0.340254793687634	0.0883032873363678	0.260561952824303	0.186351961329510	0.378997421511777	0.0498759088965071	0.481617746693607
0.368907786372196	0.409104702540411	0.246235142824818	0.0338646639293569	0.157517895154190	0.208101967034201	0.261614527472332	0.0312911644508441	0.379147984613137	0.324655728710268	0.133022338295187	0.244974317598407	0.363189719789149	0.394453391511070	0.203414193778067	0.257016029712103	0.437077584023974	0.270375609827353	0.225118147827612	0.116861308370829	0.0215568627648531	0.298044984795275	0.388586149419273	0.488844687056056	0.104609070647559	0.174586954195542	0.318213175244587	0.0761841109688959	0.160770306709491	0.430806508579347	0.210263911481420	0.409749122678723	0.0651182616449779	0.257836163213944	0.398009128799043	0.176854873913237	0.401532619329528	0.489713975745495	0.345996672442519	0.391568231183079	0.451829016666770	0.158484181790571	0.119744126855759	0.146330719816418	0.148127167002702	0.0868656320685782	0.194181445766335	0.399246191725398	0.0330772121907973	0.145106365023986
0.277126450540022	0.151445114750136	0.374466477416625	0.411098386189510	0.426988170844232	0.390418336135636	0.165242144568200	0.467765003473191	0.126549199283708	0.169739963379016	0.235538113727042	0.136814394082611	0.264575826782595	0.0563009603121654	0.0632125853982697	0.0422851795820780	0.455541491598138	0.477591553015051	0.178807982334403	0.264814908788644	0.241956506979099	0.112406822085044	0.188293508089632	0.339870742901590	0.441625491949301	0.227611208159816	0.394774073514478	0.427513275948261	0.0802173854848752	0.233181744093288	0.165377764277737	0.158612720898125	0.0185404605475063	0.127964739025660	0.0324190210466419	0.419138224764312	0.00707428366425100	0.400588487473649	0.449056710294882	0.0249483497093798	0.186428621677889	0.0999688305131360	0.385023788581676	0.254958365763015	0.320407268454297	0.191158488969775	0.0281667649378640	0.107850115785645	0.180936111267013	0.134767043375618
0.0112602907708506	0.0122987191344850	0.396637925144221	0.342511222092901	0.188998437284022	0.166430546405851	0.433507869640456	0.383156477157264	0.479167481618458	0.463633693016970	0.220266248950854	0.454553398380592	0.0399339029405663	0.289353317091794	0.230215178721944	0.133335284657086	0.438500833931417	0.230468404070601	0.174641532184474	0.484769281745956	0.260096358957361	0.00777616357058669	0.0640529310763156	0.261013939910518	0.151718832294421	0.0601942525429003	0.148120492137691	0.0823942719674827	0.357990328389506	0.0155012354866041	0.267476269080999	0.0386230534557465	0.0541335546620683	0.448325277540351	0.158778701660638	0.0717867151257764	0.256805290779827	0.116251480936105	0.461414811540438	0.439990445529065	0.254459119224684	0.218053631320629	0.410998937613335	0.318041130728534	0.311684701128305	0.0135049670179455	0.288995367771116	0.0478157525087638	0.410908746513168	0.419809282269892
0.178955507220305	0.334314936905328	0.248705407800863	0.343064717383378	0.0704990270299814	0.162555202607873	0.0270002892162293	0.247513485817756	0.401773811662162	0.437296932923679	0.251898694848560	0.00736708715105661	0.0863865889641213	0.00558754965116920	0.483198791803670	0.294840589095030	0.479833860278687	0.283979807564940	0.184883709084647	0.0763620910703672	0.225039126970022	0.462165521837344	0.0760647724667377	0.238601004094827	0.236704119233672	0.335803803153468	0.403526227777578	0.00206274648633253	0.249697850773819	0.299974597265856	0.337709698483109	0.274475173532343	0.147245889771736	0.349193386932401	0.299866544888168	0.244347833496021	0.332031288095045	0.00122070310879308	0.0463408833651194	0.261299470285995	0.0112542390719342	0.0598422705548138	0.188337410417518	0.00719018944450728	0.356735095851687	0.294104054749497	0.443664511449449	0.0186152458745444	0.368034904309512	0.458214976536630
0.391084979703584	0.290251892443059	0.384449943103943	0.283178318880799	0.296925351084032	0.317982881585024	0.208195838189489	0.187552200252065	0.0885647464802164	0.482266558538047	0.175389332857302	0.0570765746979834	0.239938210689101	0.478214393299325	0.367658861650184	0.194009897412301	0.339176060667839	0.371877643733798	0.308029181556491	0.0190791215765299	0.365537450420543	0.363879279633371	0.349252103819955	0.102906148294778	0.266921023641768	0.0373666680729441	0.186434475799806	0.462613913363674	0.439604495575688	0.409440154183228	0.0278760869316042	0.333307363174678	0.408699718149938	0.103571473306859	0.252872585220652	0.276431014581937	0.268571063923320	0.254801601327899	0.0505045585297667	0.0592064764818845	0.00884830925109137	0.283968713738859	0.334493665400731	0.287788729975657	0.196278533002089	0.190745609871443	0.471252851407666	0.388844359296783	0.385766605450779	0.453727851344395
0.337045032869236	0.138787010011614	0.274487289425951	0.160607713380904	0.372810274390108	0.0750851124585492	0.206097970809761	0.177019457363218	0.0579158657654010	0.0765545169436039	0.0389023621910443	0.181919936658764	0.325057078893917	0.0915036820324089	0.0772682762934026	0.197581564167877	0.0414647465820872	0.277542374659036	0.242440538614865	0.179842076114574	0.360852066650479	0.135412560247514	0.408712161370074	0.428744862623350	0.246160639145133	0.285373760953756	0.100565278211436	0.305121596123506	0.177774807566985	0.0704888169944067	0.325337376814571	0.0763716121414269	0.244291733506916	0.337640302997781	0.150286808238090	0.203426413751243	0.379622091908780	0.473651434740454	0.0249757890445682	0.277008049724112	0.349651560737542	0.164959801594848	0.447787841091746	0.232382508646369	0.0155799901784179	0.121272579776121	0.283597049668045	0.120440583766004	0.228738895070646	0.304492546202531
0.357986791055428	0.431510348909497	0.252849224540158	0.0800924989018307	0.211392880199680	0.0777982775880936	0.252349288667939	0.167778788755963	0.319216458275003	0.252483703379900	0.461305103657662	0.265351965943374	0.218098331524981	0.489035021241598	0.441262359476265	0.445805748602520	0.367782535121456	0.467108904864862	0.387632358160011	0.309189116252665	0.266773071198038	0.322292084845828	0.311750317573297	0.483722461032312	0.0913166520648788	0.210147161033810	0.479276517206892	0.0319768383762739	0.0170272029699829	0.159523783825493	0.104596486912350	0.193128771836241	0.185078169788390	0.314203587065482	0.423701417832821	0.0913242942648729	0.168962617319636	0.294339306630428	0.0858769005512646	0.122447664147109	0.112921784662836	0.0800910104349036	0.202563944621456	0.0440097602272744	0.375625094486384	0.00295603290006569	0.431932606178928	0.244240593208738	0.449790893713411	0.263601996776251
0.268945243886023	0.385269259248223	0.161487767679738	0.179186513186016	0.329223655668071	0.441193981099937	0.183918905220030	0.188077127080328	0.0333979538454182	0.187821690131878	0.298936439127180	0.0276881095220043	0.345042309867382	0.318494393776673	0.270652130702660	0.0555652613301361	0.417459601711590	0.228236219727468	0.405964063842820	0.196979934467006	0.256062034693734	0.0661568452342394	0.233947478564864	0.196251311242346	0.381966336656950	0.0839725287338386	0.412550606000597	0.241703208632408	0.145320705421626	0.285210395390399	0.282926959197214	0.0701536298033550	0.348632243072856	0.451530937923028	0.200887880787425	0.0610762008903140	0.283073390127779	0.283264866695875	0.385598366352036	0.317130247693264	0.253414822390437	0.190345497917589	0.279077328551607	0.457051909297208	0.143744654014835	0.345417033885091	0.480922889988398	0.446744410676088	0.160376845350836	0.371505677303426
0.123297164130024	0.187133564662353	0.0508997311123839	0.0494896848163540	0.233442292127085	0.00535841587386760	0.230654413702016	0.185078252546304	0.464675187715198	0.426835845142912	0.194526149257206	0.426523231257236	0.285333836756432	0.470246909493175	0.0270227138016033	0.197825582887351	0.188087969174052	0.178244755871427	0.346962806400371	0.0923745926539085	0.152049020407384	0.116824132239550	0.424045730767027	0.307406629060645	0.137595675032496	0.258802024350529	0.465429188635763	0.115771208386681	0.445595098658552	0.278626897367503	0.144265705794365	0.366232046472681	0.0201083977624346	0.460238548092784	0.202404993428082	0.225273094440911	0.103946229982796	0.158599955456855	0.418496550351927	0.333066999527435	0.242625097305084	0.184400020815203	0.158143499098261	0.307116852044526	0.00287525228911745	0.235684412685141	0.491497416200840	0.215189675646196	0.0150767949711350	0.326669798785083
0.425561360350149	0.483379936424656	0.369482507764310	0.425788197682315	0.361021300210903	0.230881688993150	0.303223538146736	0.373536369187311	0.308413942723206	0.292077061666962	0.403329404152680	0.240603136228869	0.297847923038149	0.412129099831918	0.134380341063984	0.469371797945690	0.415521476340370	0.187678177900644	0.285323984810347	0.120717894971276	0.354297553558141	0.360286958056708	0.432151327044906	0.354886691278132	0.142693916988595	0.273035510406194	0.00841290648863541	0.165200768851024	0.204942783985655	0.0417256277565289	0.497841180558987	0.0954801927556597	0.473687075137358	0.486022534704084	0.154689419596891	0.0217326414892094	0.0491101448229244	0.310767037741228	0.237436260975490	0.139851380029205	0.417909011925289	0.346813340492801	0.172881822615366	0.486738208971051	0.190389620310644	0.219738269309059	0.335576568743051	0.153275841664046	0.491632466061291	0.450796680632340
0.470208962358343	0.0536688036355233	0.417529459932334	0.253108995650122	0.0908145178553353	0.00794349619981966	0.426147704483137	0.133639274153518	0.315203738186358	0.0459610201536471	0.448377479123144	0.195728242462367	0.372356870240141	0.140986154294039	0.375441528226984	0.447672930018286	0.283472291242807	0.161469891817119	0.398658655641667	0.0164254397322510	0.0711376888165395	0.280653784692431	0.0358491405200078	0.252773662490987	0.160379779940707	0.202476730929106	0.405719594119495	0.121693294319331	0.119825209516631	0.137750148280422	0.0209088571655118	0.0327402335359766	0.265912453359051	0.280786166739102	0.441939574809622	0.0687902748204377	0.298991568154839	0.276155551228492	0.0296140250375468	0.0875535432813449	0.339117123845152	0.0528793987496718	0.178982896412555	0.225675339004862	0.419289466709217	0.368248456065165	0.405354607924934	0.206994782035767	0.0743825804835379	0.376482856989106
0.106500014775421	0.0120656693187438	0.223178589103407	0.0397870068765544	0.119615998199868	0.0112234104217666	0.0221120435464279	0.249353540191859	0.311698869129372	0.116765999507550	0.197767635997261	0.123836174541936	0.435416680826777	0.361797125498898	0.363836196349700	0.339872960861592	0.186923706888310	0.0731261219381230	0.242640351345798	0.266340273085690	0.118685637406614	0.283820759715909	0.277979923094673	0.195874426246043	0.130511307129101	0.158473904369453	0.393147751576880	0.0682063432218280	0.187700857623262	0.110997015986606	0.0590296703570806	0.0610687600892273	0.0465048584382622	0.311790361964381	0.238377741685026	0.411835853724265	0.382304363501369	0.233620306310352	0.0555870283226329	0.237393144895549	0.0514683815476096	0.0772385859065579	0.124482607455180	0.0489881827841969	0.457260880201592	0.103353684142505	0.158222997944267	0.215777514525720	0.00138092991143379	0.320548894377240
0.252060426298584	0.479079231907386	0.0661360054811909	0.0412607396401102	0.133788319694469	0.427797867929700	0.407979770550679	0.458542403773929	0.478571099248953	0.126734346875019	0.292604211351416	0.0820937411568400	0.281424503611987	0.0588140325766685	0.408020746960276	0.0464332094736868	0.151454547296627	0.121201603974684	0.0671146512347939	0.320048827670394	0.213958454666849	0.206209783038437	0.398141547671301	0.0603677640998382	0.454792123118202	0.148624372404216	0.335188277081469	0.267766747361072	0.0733754761580187	0.0518180977978754	0.331999702312624	0.370794622246775	0.169686906485926	0.0103254067105772	0.264277344448762	0.247037058593445	0.287234789943002	0.233889711321056	0.401024018074388	0.323142193793260	0.127653661409159	0.126312970540687	0.263017461026311	0.106096459428044	0.338995420935590	0.347068546944347	0.228925937646140	0.187447496781693	0.0379103649084434	0.118416114271095
0.170618399684703	0.483636781791625	0.459805077883192	0.372505203247075	0.293402753087782	0.128528831206028	0.123124886396059	0.00850047888159405	0.410810382616695	0.294422447147004	0.0838163311377348	0.0293666289284443	0.248045746458850	0.246230215347993	0.0216579684953764	0.00385798311802621	0.227714718388675	0.0796289578532378	0.377403507937395	0.0909937549712961	0.126288094578663	0.169126191227199	0.353032407485483	0.353850388585580	0.120464955335885	0.451409259233169	0.153911519533659	0.401315504296130	0.416591295962619	0.434900751111890	0.372215132329404	0.214897822462044	0.0938587646602705	0.486606746581841	0.0144124477326699	0.0364526873938929	0.407190040014080	0.176151202387013	0.0799104569465500	0.0830215238118403	0.359157310750182	0.469655196825329	0.305569269816903	0.0145794786927789	0.115688387896773	0.180009903452385	0.362104449054561	0.178886025895922	0.439761785639484	0.184926967566065
0.0700925884036903	0.363567523684249	0.231969773053819	0.378197169158547	0.488272552836148	0.449910113645617	0.467692648513995	0.403939058511928	0.112398933074147	0.197774268440624	0.417546729505944	0.104994032789603	0.427339820884932	0.465737082543393	0.391965817881572	0.303504191160775	0.470446430159761	0.319894865110147	0.150812360329730	0.0283665104210529	0.231682677312180	0.326093620114395	0.353641840797598	0.366718078297511	0.000230541372998272	0.231706082110478	0.435477860721995	0.457885755228318	0.244610462672707	0.153255283171623	0.365341916913192	0.266703673314904	0.183525138495196	0.307251728664108	0.421717217516094	0.495198391979188	0.365171275674964	0.145585087979461	0.387062074600948	0.0200233070938085	0.413957603806147	0.160022955947225	0.415643596611395	0.100236840435576	0.295608699581057	0.139638891113567	0.173587961481626	0.181478054502878	0.130258041659674	0.0209836004453864
0.259520704563027	0.207797189994643	0.145422178948390	0.290396065419897	0.454468643416974	0.420404829603549	0.0224461346137554	0.170352224999280	0.163502383760671	0.0714005423636121	0.0584892773126041	0.0848715952281996	0.102324582097386	0.0669615058234768	0.281815135845298	0.453308863836693	0.257525526660257	0.106079104404914	0.181665484889524	0.348091626403318	0.123568562523025	0.120920431056756	0.401926638749100	0.437483135002077	0.336926518297253	0.252284474144252	0.482506025403805	0.458908325520906	0.184972305495208	0.489964826463936	0.308617487880151	0.367160528842467	0.199121783786042	0.299699592461686	0.493524632912330	0.341278218984990	0.372986358589737	0.402061467380387	0.238766696903941	0.256863915007959	0.0742823523911812	0.464581190596108	0.259362711536100	0.160895051883773	0.370024134035422	0.218072186236956	0.373857783081885	0.148828160701420	0.161935790777954	0.176115654173711
0.0326877948153908	0.347221522045828	0.498070320868479	0.284686081306617	0.213244949966720	0.102674611396920	0.206067367735515	0.227835207690728	0.0990023743934130	0.130499192358307	0.244197071812147	0.294873156227855	0.371181941150967	0.289211296507354	0.0194272940881582	0.210908553993088	0.470847408079943	0.287967544599487	0.0576184311285271	0.437498652790584	0.479309282641349	0.171923530780648	0.427688070493216	0.260605040907502	0.449800557752357	0.340437687574090	0.0404564048674215	0.0645759565306087	0.228105194904670	0.446972139743393	0.0832936484972704	0.305216281802734	0.319249073248354	0.114740315716366	0.360647584482774	0.00256151690507389	0.462223282731363	0.221661171644833	0.129745437796087	0.0935529013298366	0.0768920219676729	0.125748620897212	0.432043950297629	0.109149439187634	0.435649219015300	0.0332000639822209	0.0737967617202457	0.437639819490325	0.209535673388405	0.0853083167196005
0.426631810034977	0.145386138646702	0.265631349413660	0.356472567613361	0.232450299305791	0.469874822796814	0.306846478088230	0.390822330692345	0.444914415483947	0.290476866365787	0.0424359169959069	0.413598005207007	0.342191954599107	0.285140437074229	0.401491891907573	0.295311339002645	0.159836127673160	0.0736873428979445	0.331738565872953	0.0580540320947539	0.0342801398514820	0.318474971254155	0.224782556548337	0.194066880551734	0.313773079702087	0.209374266429397	0.437267630170619	0.329069217314779	0.305402999612381	0.309071029009722	0.467931542997318	0.460607757337246	0.229447964522209	0.196982581364320	0.0414106143548146	0.475732973468208	0.364371290589325	0.0575180873577906	0.463291139528395	0.434634190516197	0.330198976990709	0.330067173620355	0.431630757120409	0.200127537934871	0.146436620798617	0.114991257136835	0.168520398993406	0.0491547205208925	0.322771035787606	0.267281817378151
0.424603534336525	0.182730991617836	0.193623700037362	0.0381083822970225	0.439381732912792	0.180533136046278	0.113435616678711	0.302155783468244	0.495750696899647	0.241985043373926	0.0227632323566842	0.208115178771963	0.221294091688549	0.390849971365905	0.0443318777105065	0.417553775043233	0.277264198954993	0.202007306310207	0.269113567483754	0.0920888007405627	0.411451722544191	0.460986646461281	0.452944850345387	0.468592514777829	0.307008479258758	0.0380097394857581	0.421588657305431	0.408947444293949	0.0947498111707156	0.404838561348173	0.421905075647707	0.0456207575602406	0.221139861142858	0.00868977270903526	0.273804605102145	0.0187366816017216	0.0954702983473223	0.434686002965159	0.464836781609648	0.0795911974303630	0.359610781781584	0.455242292464752	0.443528361491571	0.251028298833783	0.270987155398561	0.445830297711177	0.173480007957800	0.110723970628651	0.433985375508659	0.480332938961519
0.146129118560418	0.00302433923674406	0.0117376633235446	0.0577673847706339	0.139653100968490	0.189266688755287	0.186355491478722	0.166137375752503	0.201905457891717	0.359684417281160	0.492530496529577	0.0340742340969307	0.141101738094825	0.445672244568412	0.0857549321100951	0.332634432654397	0.414338409084173	0.139816574248326	0.111066023067993	0.239066284009292	0.451493349265340	0.228566963257218	0.260450115311278	0.167752318357044	0.475162592353578	0.442538355946693	0.0871105137364658	0.0170820500273856	0.479407485820048	0.460716063886444	0.139468484371998	0.214007730503546	0.158452818966619	0.322411596440187	0.146425865057113	0.315218430974780	0.0515019593039902	0.245319024701325	0.281155704307736	0.0127302940092586	0.103018523557134	0.366528340719462	0.224253554872032	0.335384844541509	0.174286319834727	0.392446398676943	0.435357794522809	0.483899275405524	0.170797719185463	0.421229849951629
0.484752502905706	0.399554013568326	0.118966092550748	0.454540382930841	0.322208471186336	0.104964372285185	0.207422780045455	0.0668337692056991	0.0705118767101653	0.480175303180553	0.402222914352300	0.489897417360039	0.370800689559693	0.149191259640673	0.351398248538108	0.145188718800779	0.206357891084195	0.431934869690056	0.264506988511526	0.0338424515289916	0.147755350512992	0.154850517515287	0.499857089006462	0.385825421854368	0.0928074833759253	0.152388224439841	0.206204876057540	0.272979764192864	0.191143438981588	0.0723127493401970	0.261730677495548	0.397635101624338	0.481111981559364	0.0630154762437269	0.218521942675086	0.271670887471388	0.0959920118175959	0.309608858123545	0.260217412377574	0.257213352548288	0.487757650923248	0.136698510132519	0.272694546568329	0.208700202587435	0.469652854027765	0.327989163534543	0.313100410875311	0.283970894718245	0.231884966300685	0.124259905283538
0.383238857158372	0.354054105211756	0.388806961473310	0.105417913136764	0.153403724224250	0.480678950188708	0.352799375730130	0.0541151270251632	0.118598419920964	0.233582092110315	0.323817534361980	0.455084400764558	0.374080457326663	0.392598176478192	0.173887336509789	0.298096405465100	0.121805860305290	0.356550890188434	0.425028988141035	0.491356941085760	0.222095141541243	0.0830809598680504	0.290078893972272	0.299825430774447	0.377826469380365	0.423577141506088	0.0741275688126774	0.295724784114299	0.240036222049752	0.264519751077430	0.123228013753376	0.0463436588382555	0.444283076156646	0.333571808560065	0.268673792867814	0.371257303350929	0.468654589385440	0.458362644068323	0.293323319952295	0.417053940171012	0.0841816319268951	0.274364639164669	0.00564034984743334	0.415402328087842	0.334445808404830	0.359035985432240	0.0596706363404460	0.289520629059131	0.468912255568978	0.273410994722163
0.137734435580679	0.0856041028639284	0.486935637107299	0.175100603732797	0.476192746891655	0.153793016790994	0.219443139982161	0.209726729129950	0.0684359254057549	0.0190375394797565	0.356965873751787	0.373215587754058	0.227246298501508	0.474072645693063	0.251369432118765	0.187521957018743	0.447080512181061	0.315893924601894	0.327557625776742	0.333889276304082	0.349270707960977	0.118277151435426	0.186397199038554	0.335341937710147	0.273927723854999	0.274065144325924	0.226773794022859	0.329763787642557	0.470930876577178	0.292211876641892	0.107163559691167	0.476432087646801	0.350150661969553	0.267796147098900	0.444061977500878	0.00548628814591934	0.330055302694610	0.00815448706271371	0.00349958088906777	0.0253885308719239	0.258913731023179	0.390827945824214	0.369170666549476	0.154324884782711	0.403238240538734	0.363661579184368	0.274298770857944	0.353082442075111	0.234565669101213	0.374815445591021
0.401766848067315	0.410429187894724	0.0395578521225004	0.438934031353554	0.108716569756942	0.458057631416136	0.405082001509206	0.142976809828300	0.303996032130103	0.00188259017494397	0.335059147614743	0.0204518284255189	0.142461119229597	0.461318704403582	0.149505363142311	0.304486225594606	0.177931290279114	0.392522035282216	0.267726703069562	0.263096138775140	0.446688736964915	0.0761424306046866	0.471684061257486	0.0223660179816209	0.484048465993260	0.394916715369019	0.306178526717172	0.362054163286371	0.222995203047738	0.332818037481378	0.170458732622330	0.0600618279919823	0.372686116822211	0.119614231465670	0.0857911150975254	0.496607298647769	0.220647017952809	0.279256831478540	0.430494316256081	0.329054072945438	0.289767707776038	0.402273011959676	0.00886120684692221	0.428121992189683	0.0319320759601253	0.0555159647240832	0.469254071872354	0.307745433657948	0.499155442994432	0.0875478776243725
0.266415364465692	0.0825483789643657	0.498486919043826	0.158779585128861	0.0619820868695913	0.191623723332567	0.0257790646198942	0.356129875283471	0.364789459906497	0.364251826963481	0.115728037127869	0.170317855245843	0.0370680691197630	0.148744203120876	0.0971460484081970	0.226460338036299	0.109860541620813	0.166730411663506	0.310765344525125	0.218509924410845	0.0682504789578282	0.217222494557852	0.348214527520780	0.402849638202501	0.144025008292239	0.457045594606871	0.229924932038679	0.258176165698253	0.157293807552832	0.303414687326740	0.0529588210705384	0.0272680765620225	0.276257954939308	0.148598628442520	0.264926911634173	0.272379623095433	0.153394169650681	0.112072565100969	0.340768685493762	0.0538620889469690	0.390618591225857	0.285586843126424	0.479954956540909	0.260043478897459	0.0724749657794249	0.251708110518561	0.209186255057643	0.0903765288972740	0.385632471739689	0.0861095226748991
0.0103742832855113	0.293303769461484	0.346647404405259	0.0494961554532386	0.134712883105577	0.113573248469514	0.121748619338037	0.130796940642255	0.437226136850064	0.0133482948869764	0.0386702517393955	0.448756739628518	0.325885616020580	0.120565148034932	0.335167583145335	0.348739239561586	0.258231849453149	0.215654255392044	0.144417560175149	0.0335516695763625	0.477900222934228	0.407262012423731	0.0385394218484504	0.0860486927844848	0.351106214946087	0.173072030265947	0.359607340990254	0.416656823542670	0.232687336506874	0.00425893744559941	0.463151425233543	0.0277338141213747	0.378868140797357	0.334098765751772	0.382758717471957	0.000876548899514495	0.413212680757302	0.160570558094481	0.123709278338355	0.491060564951370	0.477089805882081	0.0115372256022315	0.179337260446464	0.440889350431835	0.0769537810064120	0.210483447439205	0.187164406659818	0.477199522387879	0.107548493197068	0.265817088572465
0.189989680240373	0.144233161415745	0.131418632835656	0.407994001945774	0.432107118416581	0.0154801148416660	0.249589322084166	0.419350891397379	0.379217246044849	0.0996478557341740	0.349739016219157	0.332889233515683	0.332310413593981	0.485522715879000	0.00140768986245626	0.271325217731455	0.127595052135110	0.0817813147830292	0.249281775455436	0.281485664155518	0.210484637644412	0.0750500052458802	0.257313810498461	0.204623856618598	0.444397011755165	0.220361981088275	0.220430457692436	0.359996648726113	0.00530411073506848	0.335031411813326	0.464580291212786	0.160205135993920	0.329228416145460	0.337984117641702	0.188339657242583	0.228246546203031	0.0533290217381998	0.461091319074596	0.197967745487238	0.0304984398671926	0.378174294730879	0.162399878633513	0.365711205924398	0.0268968896980997	0.253850067644481	0.358436517607725	0.312449805728423	0.474885101707604	0.325568876408540	0.215463469373384
0.301655192665146	0.0155889478997241	0.437813095715225	0.0903866975756448	0.130389214963796	0.470033299059483	0.264607617383926	0.0277419986031034	0.472763774067986	0.475168361325390	0.279084338791945	0.206522310368291	0.0265875050091561	0.440407015091153	0.0290467203684050	0.203215027157191	0.197042846924802	0.0589510752973991	0.152706449640236	0.293831719968056	0.324497912311270	0.0610643454370100	0.346768447897621	0.0622868784618585	0.148751510529753	0.494187252719043	0.145070515767911	0.477184755034185	0.00374148837231569	0.251117471099505	0.155274523353143	0.216774159103272	0.269812881716081	0.0905759543176863	0.484732543899362	0.193972874895060	0.218946420439290	0.108074940198989	0.0760036626928053	0.171944431960065	0.259427999613123	0.0198540018926561	0.252112613191695	0.139974468720606	0.194501941299045	0.213984299418108	0.0866894046823689	0.0512717981065353	0.149142699557693	0.162813104085545
0.144377003819543	0.414797545161935	0.418918674780266	0.416561653790043	0.0207057609730978	0.123264635940478	0.174903141071826	0.00529419893731070	0.172738427107415	0.262740381756573	0.256005170465011	0.155689920686929	0.199420169604189	0.326963288029056	0.252080366883023	0.0682193346061409	0.0515741027579937	0.142579872162728	0.360555887479697	0.0109939967873408	0.342873692457607	0.244585374079679	0.349631523649932	0.443990933508424	0.265340828729686	0.0388702796833223	0.280045514367099	0.442150542032129	0.261123555067333	0.366925180543880	0.227734692499868	0.0253183084353680	0.372356443076509	0.0560649934093454	0.107025559474251	0.168392347787417	0.0864866284799869	0.373841749534080	0.0959860128597868	0.171093707013992	0.384881892657167	0.252959504549580	0.259204197426648	0.354850658600068	0.243674094269175	0.484081554787118	0.160641528388978	0.330506678220069	0.313659221446908	0.396302208295542
0.282292840856188	0.221213869647610	0.0195718212979062	0.332255358104201	0.281906905078076	0.357660389242866	0.233923164057053	0.136191224604770	0.144845968487083	0.233197919899929	0.309871770975821	0.373102872516988	0.320049782054251	0.259280134598904	0.388680797860152	0.444476576446408	0.197860613218276	0.426466239858928	0.142351932649163	0.232652838772698	0.497999743480375	0.233858763820391	0.0721889863037434	0.279542075593477	0.172721092202726	0.482358398554259	0.433069150454521	0.329193124208164	0.00662323797075365	0.0519976067132069	0.422805545970479	0.0162908175698214	0.405430020649249	0.172887757118195	0.494517770132783	0.472543726696515	0.333142645402991	0.449690287402046	0.248272179650695	0.257892422397356	0.421822528846402	0.372445778965072	0.0489799518926637	0.322956397402460	0.160135548977237	0.131569006538803	0.199349177083295	0.350047200065042	0.154639083239103	0.173939003111332
0.167370943342777	0.0330642075290426	0.436115473823788	0.0339208835241662	0.388026952288843	0.493285839455990	0.490337053970053	0.270595258115397	0.230540127041930	0.0113572477508623	0.212805300394648	0.272196209563965	0.341724051652236	0.498795487853559	0.300669153858479	0.315472471173628	0.114150697772630	0.497155155844979	0.445093651142117	0.237520595863540	0.0626398718474690	0.484284863140500	0.457110320837917	0.00985639738586069	0.207744953696414	0.0244222061237119	0.0506978234941187	0.296739090374141	0.416094139080081	0.304849193204041	0.122139063163384	0.291158283051561	0.0390848812203200	0.247789127547679	0.187482277098707	0.421607418426489	0.353511630296454	0.234942531280300	0.341397614567472	0.0802249392838525	0.298417450009162	0.0274497982149037	0.216524943162665	0.339017312313248	0.399209379316680	0.142621857899568	0.0476661459387995	0.358025279566380	0.402213531177843	0.212384505192532
0.105798957388995	0.00531887018979116	0.320959976152280	0.266158913576847	0.471337798797283	0.179067144523521	0.439696561916761	0.415225044642577	0.00359283438464469	0.310376789152901	0.204144497055146	0.107128275035163	0.271974532972992	0.483409084920279	0.387965655870022	0.105360580401797	0.466164091864477	0.156805153903727	0.395436383151558	0.213185553736674	0.117386746437145	0.0140802989750424	0.444915888074011	0.0949654676821221	0.482356827230059	0.491933365958345	0.212806424494251	0.166789421095808	0.209876317324021	0.325702849071214	0.404380802742623	0.346206080101823	0.474352645536955	0.176511436555137	0.229090075772729	0.340288180043841	0.158832030904396	0.0600021790238135	0.304114510980474	0.0456236168259448	0.209008893670560	0.346997868520722	0.436375989453936	0.480671761890034	0.302664252586692	0.417919703914866	0.297933891337295	0.164863872998405	0.00904281736790152	0.0815479457745809
0.0165309453028884	0.256273568108539	0.482966934810265	0.282672029000563	0.0964398556907413	0.409285193617584	0.298120009137192	0.444378938996774	0.294498287796615	0.241538709632022	0.496240661677434	0.318092367835442	0.481786684538055	0.297893438303005	0.324389715040417	0.444168699535483	0.282943957868755	0.312459816431777	0.212536910352813	0.450217290950303	0.333773818253015	0.0730547267420849	0.280295794840176	0.213919114277872	0.169854558115509	0.271320411108259	0.0696424622351585	0.210293167442987	0.405124835762148	0.00972373763173973	0.190461313157078	0.158378343453051	0.463988062154721	0.179383942234758	0.174691092337501	0.246316237201644	0.255670709557312	0.397171125125028	0.345242789284577	0.423193973820805	0.0356582462430458	0.393580868404882	0.341002194858824	0.122150247213838	0.322683319101906	0.245677932905590	0.113218871656295	0.187218217355533	0.447586430518504	0.0732682156001211
0.119582121528152	0.228575462971529	0.327298010695067	0.281028778425465	0.0342126950991608	0.161000364104180	0.0213461698810442	0.156265611496955	0.346675311709429	0.295695879950202	0.360255274591288	0.296777059349962	0.218925123026081	0.0715183100766835	0.494189134227896	0.351622729413800	0.217248963634662	0.366590548489445	0.418070134618497	0.142392899237860	0.00837718682795852	0.416876776796288	0.0672414336623374	0.0384706133558315	0.0819483732280329	0.405553206281227	0.455102618145268	0.0152996853355445	0.132051885940891	0.458832375185689	0.234276704124773	0.310211698405500	0.134637884151697	0.357574702489690	0.342645897702893	0.164068966820406	0.210185269126066	0.317480152146016	0.0127940944613572	0.0689765318564791	0.286355365791605	0.400755124593332	0.0461655405217346	0.485816525234979	0.284251215159884	0.293518490847422	0.0535478161533167	0.138752189852127	0.286633963150136	0.462406928386577
0.146280703851279	0.303171390053451	0.318508550340937	0.157482569756334	0.328270077744513	0.395662522876339	0.167437307617780	0.158800393748926	0.429052429359148	0.460044586924664	0.0948146404826001	0.480824212777016	0.247626695823776	0.326263511436811	0.188416733653813	0.466690291403378	0.341761371042930	0.315126091293997	0.274794506617803	0.255221482386473	0.143668064856384	0.488504722279421	0.202666127516151	0.432641123361844	0.453004029278532	0.332485246117908	0.0644544021136667	0.0853527020650139	0.307540246311625	0.332600596784364	0.237095980656722	0.0823006316854095	0.396626102390356	0.163172888649478	0.116635334902044	0.458762728918904	0.0750053510422294	0.138824741423980	0.000684369441318666	0.309589940750798	0.0690402831762900	0.251928057304322	6.10478919709778e-05	0.0668496303259969	0.369012009056565	0.00394330915295038	0.303517999041872	0.398094181983725	0.414979897974643	0.489698123821703
0.266829463092754	0.321603744121447	0.157344908661141	0.492740745021259	0.461183872975702	0.254267987858045	0.345151587472907	0.441570977515730	0.381268645389567	0.0855080440788755	0.431722336591103	0.415947492544444	0.358559477253800	0.211794083808671	0.424384900780163	0.490957659029881	0.389252755670828	0.410781521190407	0.335240090749663	0.320233622951891	0.0494113184762048	0.0796063669935062	0.415663776969113	0.448197086906787	0.198772833816965	0.111610278880366	0.230381309038558	0.188087094645970	0.293028869698639	0.346095463048868	0.110900626574423	0.0326858156427823	0.302431029745966	0.392993699871961	0.226455744288877	0.0543274588263271	0.329904315859906	0.379387558363297	0.349864241586769	0.165456031970460	0.289488842502942	0.0231529418963739	0.210374774820397	0.0751150598519618	0.475335335271807	0.353779564316740	0.366081108943328	0.149245124648716	0.00251166397820796	0.267828901802220
0.481416191255440	0.171539788517554	0.485378767948111	0.0470995626381632	0.307828824086989	0.322906863000280	0.365288429765751	0.169553050560557	0.294947431497016	0.403241991518991	0.434931001909231	0.0988521735564148	0.0686245918895098	0.370972064966675	0.147740041693836	0.297378536344099	0.000159895482921613	0.384768435467620	0.223678836604600	0.318258554779388	0.351238935463709	0.235296487175095	0.237823517839493	0.0406755433790434	0.389809975802701	0.128604646290054	0.248908600702452	0.0799816218228103	0.134190730456880	0.196963496994817	0.468376283529088	0.0816691002254402	0.0734095045622494	0.146566986594159	0.108125683461570	0.133579919332552	0.201458948782623	0.497300779622946	0.208670522748746	0.146130975209050	0.147223681456379	0.350994189460326	0.466986517507037	0.450995263900821	0.310064782069814	0.136946827301003	0.183667381226123	0.377110871744733	0.0756641424338007	0.323931105324010
0.0745903330531820	0.245964638720685	0.361598760572288	0.274896916039703	0.0147958052314170	0.361341841791118	0.0242812478820329	0.494381977273217	0.109651196050478	0.0292451410046626	0.480176163717844	0.460900416012767	0.253722839851894	0.354850711129385	0.252436171357753	0.259785017500853	0.181361464351983	0.435903278573406	0.263839374239148	0.487527180183057	0.481655844614941	0.142721105324185	0.107957121133880	0.244458993073942	0.414037351356746	0.00316538235733355	0.247708531630041	0.362069867039403	0.0236364190258496	0.258726371843304	0.467356624874672	0.355123734823066	0.460239079394044	0.385893163424513	0.0384244901871855	0.179945299375317	0.321166093923063	0.432525653978363	0.187081203090573	0.189255522889059	0.289265049852063	0.0763157159332141	0.269211127414951	0.375557392658577	0.460445882972057	0.294635809163446	0.476169699093077	0.0999406293279316	0.207120981699760	0.176582469874934
0.472417756041857	0.117822681476293	0.442195791992743	0.338179474572076	0.491298989065368	0.168613791092887	0.342930198791667	0.434034051079334	0.0392219950553389	0.0532063844419152	0.209714710259120	0.316851063319489	0.258709419543117	0.461314384328433	0.370885084048459	0.192735193505165	0.355080141934882	0.153611723649970	0.313802736333847	0.494002835650400	0.357058246988028	0.170835204830227	0.402620908879486	0.105803991799410	0.333640016310378	0.407096818115498	0.239749495652456	0.137620962206534	0.195492338189764	0.336490425125425	0.0596754966359094	0.0547913411435055	0.0516618756598752	0.0664030397323304	0.206609694545292	0.117583975487402	0.143863202824925	0.187650183597371	0.441887416675207	0.107502503297484	0.0859832276677220	0.333486018772388	0.108092718186619	0.0667324294128082	0.301197903834698	0.268947639509783	0.00215949998734000	0.123002979422932	0.453584095127468	0.328947062691462
0.362673005003782	0.471138577864109	0.438929715559373	0.411370153804743	0.0355033133528063	0.426796856267150	0.476663070527841	0.306708497871862	0.202821784835784	0.487475314606629	0.197022053244262	0.0958688140126547	0.0425957369287807	0.160607249838667	0.361490738575536	0.262340500170035	0.447099564898736	0.0588878190181397	0.289985362840825	0.241079437160686	0.134763271427502	0.0558491634687392	0.0679742165393129	0.0770489259800557	0.161019513499044	0.0442036266478115	0.163507231514264	0.132207295160521	0.222307876659103	0.343692641578800	0.119299655054611	0.0810317205760702	0.407561092227085	0.384968806600908	0.306088218753004	0.0329335939001884	0.446418307049909	0.351435277107257	0.0381551451859368	0.170600367020347	0.0447418079136393	0.396702837248958	0.295344205333869	0.360170207096153	0.369284178840506	0.378705784096631	0.300345263001219	0.308774113540830	0.416500196635841	0.254558287494054
0.432584396096915	0.208815794956267	0.211312318068253	0.240119920839717	0.320233752025284	0.382691340043034	0.462593200485869	0.00464950826233285	0.0779436391731060	0.114134606257895	0.467938758254917	0.302910700449788	0.117660595630217	0.0630393537611449	0.456272230938392	0.393932393894993	0.174409635845922	0.0945175996122131	0.157765788851685	0.211807177756432	0.227288177686157	0.299532420623909	0.477093620048492	0.0130753328973865	0.285003526367379	0.0235894638327444	0.202904920069105	0.00197286500596489	0.278295735484558	0.283038010729741	0.0320177616824941	0.169585943274074	0.0169839928787873	0.111028034026209	0.444609285109292	0.0809310158859662	0.461508993222878	0.355090859146246	0.0358997541352857	0.115034996134572	0.228074286575459	0.247912804845097	0.113702812061621	0.458741294487722	0.444519679943134	0.413505352471460	0.373217472845694	0.421229005284775	0.0947363877008924	0.253294160400136
0.172406592770873	0.250125656933996	0.212071855891161	0.126306561856746	0.487986707387363	0.321877613968393	0.193179564292128	0.253248909851975	0.165027453511793	0.0362426141460842	0.284186142392638	0.372766443045556	0.475612606628998	0.389562651056559	0.318744064303308	0.365999175237804	0.368001177922494	0.319157541116233	0.274931620336060	0.0941578380052207	0.363737097147765	0.285641550196396	0.441281412331990	0.00332396670735019	0.126399341464678	0.139976695973825	0.480708176867068	0.422818694487353	0.415533760432223	0.212902602825356	0.173017550173163	0.424645278881532	0.116510977444549	0.0642053214752677	0.232262213455288	0.258572046918118	0.00570660353962510	0.378195034629017	0.356110021200339	0.355538807627631	0.463561023926853	0.00868102704149326	0.461861056477909	0.266818465049367	0.165557594193691	0.366095217005782	0.379145856581398	0.285534472778683	0.393508864673932	0.132421178778458
0.455827741777933	0.324583367845224	0.00698859761415160	0.178169578895764	0.282829930502067	0.441278384976846	0.424300032656637	0.0392641145349561	0.445874325245854	0.488146015769755	0.382716851197971	0.179327210966548	0.0809095260074447	0.0233282022356235	0.344341585443724	0.345415601795370	0.488331600197300	0.133254309425005	0.250690427706788	0.300838562823401	0.405771382884745	0.0527160550732121	0.235286566677635	0.127758086780717	0.436100420974508	0.141635148688536	0.0901878945670285	0.363789834768765	0.183688601929223	0.471144016948609	0.154220937260295	0.275473000316312	0.0365281882336087	0.345746793049356	0.294662213071781	0.110947157746478	0.0713070118667147	0.0789915234124524	0.251589577431996	0.0366343966792530	0.186470971327500	0.136376322340826	0.395095768422195	0.326339314579431	0.104798803407024	0.254343480054204	0.432788374612068	0.421118981117348	0.219966733193870	0.189973557260407
0.338396235397349	0.213281480582418	0.00774339260243223	0.0939186679083437	0.164131173052511	0.268481019356721	0.200909164598893	0.341863561767380	0.415796410244823	0.440198978410527	0.257006943770305	0.137504255144176	0.284326130340127	0.215270422963252	0.401040824776103	0.224691182254044	0.418587651856206	0.217551882261348	0.434148278679361	0.00805512539402631	0.0301789363627189	0.00649420396894179	0.0725038183040239	0.446041037806790	0.221435192098301	0.381927196866516	0.237811980458379	0.166531201266529	0.468754087313877	0.396214981186276	0.386734212597208	0.473103250321275	0.397989929285397	0.215598125410701	0.467616863552793	0.279537323060732	0.100957951930443	0.251108404923450	0.382035469527057	0.191208692026769	0.426217356286661	0.119331230823420	0.303885771620957	0.371425417520124	0.314543138755402	0.339662212510823	0.158053216092358	0.211604346204642	0.0669266433070013	0.0493778833013328
0.111370184176804	0.173112201789890	0.218769583896819	0.146607182106183	0.244455587870384	0.231762221343718	0.00986165118923693	0.334474285850529	0.189780966577093	0.174636390045282	0.290702116692781	0.330673105481308	0.156964421491770	0.459626095556971	0.0494324117386046	0.400718578506990	0.0912914442026652	0.226991904996504	0.0785685762953386	0.166330290736339	0.155661482119710	0.377560723496824	0.00845721398753824	0.328593279211357	0.124087652440487	0.0688247352112743	0.0904060496070450	0.0939236917419926	0.123164245212625	0.490583770698907	0.214207569534839	0.381487998838625	0.312689002686349	0.263943532878879	0.361949315429585	0.124654607382941	0.445236031294100	0.111092009570776	0.00248343859228567	0.359292517010379	0.449647634434428	0.320659822933604	0.262720164496682	0.182640934968982	0.395151882898887	0.0317850244929258	0.221034446313151	0.122145659864351	0.276452707202644	0.237055720791332
0.0620616269430771	0.0544127412713206	0.245930852857938	0.309565923263036	0.0766663070232028	0.136302895654488	0.428650588258160	0.0759589532803898	0.352070185295658	0.0992755439377412	0.225030685830757	0.0981902055442074	0.451528519167840	0.0715435180264653	0.0467578107936664	0.486983466982976	0.420987257873242	0.446852248698121	0.224971898829730	0.294392078923586	0.109819814722292	0.104428886826716	0.0661212597357816	0.338778260064949	0.463685023850173	0.359486272214815	0.215724756182908	0.264166705697872	0.360927304801527	0.189769723481258	0.258687668922627	0.219082301115550	0.0553739550066412	0.416170114061258	0.295962101649131	0.413297644764837	0.472357237030792	0.156811222980669	0.201677573757678	0.249336124138243	0.185868910596707	0.0634362928180192	0.198014582177186	0.213910538181883	0.397909305043682	0.351885316770160	0.471303531205408	0.0127146243315293	0.0948455292443241	0.0237032265375461
0.119024271040451	0.0848352298958808	0.473426210591598	0.365163961225557	0.354663304680245	0.483878613126385	0.0610637377684454	0.174699690847986	0.381643495427398	0.109691386731024	0.340351735403124	0.123723729198411	0.404399601460036	0.0575656050477044	0.294236815785894	0.129183803942861	0.357952374966083	0.370071608513674	0.346445813054423	0.263849793444000	0.341601778691979	0.115960446680461	0.161359466882633	0.443347569416476	0.314711736820380	0.492890520363733	0.118923841374581	0.141518091125490	0.212981346260687	0.405040696867724	0.130359541202476	0.343655052719227	0.378749873783472	0.345856217872271	0.436916815895290	0.0711734894860111	0.480270040973474	0.333760318382404	0.273976088567143	0.153507382504097	0.205032797507129	0.251812581505087	0.448856399881905	0.468825425188455	0.246924099487716	0.206901238174815	0.473943878039549	0.351996540444988	0.254744679806294	0.202026812744286
0.353309638636299	0.466836042956431	0.135136285218962	0.435636715179438	0.358727373855753	0.210302630968678	0.291425273615166	0.450361640920953	0.304500688178639	0.162436433291270	0.00998521495584037	0.107847817503397	0.196865778949335	0.346618617205998	0.0121182489056667	0.477307039494759	0.388617545577301	0.351148449290273	0.411640442984208	0.242026552804066	0.470921752462493	0.442959496136848	0.0506957110944961	0.484248464559683	0.0170983262473034	0.135710301455900	0.180878894689098	0.104369895890476	0.338914870244325	0.275854780655664	0.233654282159576	0.146585427803151	0.392907616725829	0.481550139258144	0.337703583168077	0.381650131140820	0.427428230365440	0.417313150121753	0.280469437721271	0.148085976340300	0.0686742359704209	0.410862916959838	0.376036761317510	0.109130971833959	0.0199511964874929	0.211508197719561	0.392859738288811	0.269385243502945	0.268648812854421	0.499908578202670
0.395254074518399	0.0110563675387591	0.351975811455022	0.243934354846362	0.316900734236364	0.0793593949796884	0.485149885006694	0.251065437787331	0.447903592854005	0.470468865226134	0.0301126056055601	0.211327032048545	0.477237243779785	0.144039201634210	0.0894885871790320	0.388938388370235	0.319833586207479	0.264355188787383	0.0884286911158669	0.0999780457790996	0.0984268209950149	0.0909063447082349	0.394600734388889	0.0263805869050275	0.205313228269454	0.179657590353295	0.275453485544007	0.390139620390289	0.00907644738454505	0.326078103775471	0.439135118281769	0.146828416569300	0.283066304795694	0.470838114803528	0.438688805710832	0.427610285945605	0.152061800481106	0.00524829805077598	0.423765761723288	0.181248917748953	0.468719478087214	0.339557457685749	0.257183958327389	0.333890175415821	0.480531583204344	0.113643574722826	0.459681105456432	0.291472929476946	0.356910193495072	0.137118950854310
0.481602620793779	0.407069012594771	0.0861585701420076	0.0921229931869616	0.432415218790589	0.341847427033492	0.208324052718575	0.211894817936033	0.491910255278601	0.0352823254824534	0.251268024517885	0.103824070402917	0.408779416620982	0.102620027061108	0.0614427189424062	0.488689380871477	0.382663067600096	0.111268300183252	0.0617143514936984	0.210712118595374	0.110668078936804	0.0683812853351560	0.0735025619207635	0.0712272809110956	0.235009414338476	0.355253295971717	0.498002412411125	0.181736332928698	0.318592800112248	0.148592709393889	0.441807572564375	0.0277022694153682	0.333800954440173	0.0715575574891951	0.287467748424655	0.122065354963044	0.0111723383110963	0.114054428116694	0.142508656272679	0.294449155594603	0.391237513865432	0.000988083562208419	0.451602588937671	0.321216904788654	0.108158785655207	0.124786470610606	0.323783167867584	0.0522900895046699	0.0221856028366773	0.289074744166965
0.0118813976899622	0.0285810520130084	0.204814296806907	0.0174477116592970	0.102342232280075	0.118659680225344	0.167156409045389	0.300713573542192	0.478139672774142	0.154917301044742	0.436733703510312	0.362833647474977	0.171611603762290	0.0416506744468515	0.281901119110413	0.0529142691644204	0.461410149378430	0.0156755403288552	0.133168820704882	0.0873834934535117	0.433444857756705	0.137769891422834	0.400812330987946	0.445750442505881	0.272248696125108	0.197096996392277	0.281372396519201	0.180795476701673	0.130302316900222	0.0526013049387637	0.0276125132620099	0.208258425594878	0.153517871422541	0.254976248371763	0.0646370623301589	0.384110506099095	0.312462463683803	0.0315513986242112	0.0996677869309380	0.323564988156086	0.0960533345776031	0.494911921804611	0.141679380758244	0.0972750372773268	0.331575709967481	0.125921808230021	0.246964038385724	0.0994224818137002	0.00525147969742285	0.00626516373653396
0.401921642928856	0.0472295602017230	0.0426471223178974	0.368426923326971	0.481168764505544	0.269906490125588	0.271882719139715	0.293999710529858	0.490824950311524	0.209841439017371	0.275347481927848	0.116175416651823	0.115447171222124	0.196621493640912	0.441073244430611	0.490399012643026	0.0589938820238071	0.207663594932868	0.343396725438107	0.0767517724171727	0.304346895466463	0.316887978130019	0.218945848799355	0.431387630728714	0.313872507542247	0.171131948724066	0.361940338952451	0.118923968312909	0.316405349150301	0.0840410752230630	0.0485023066729596	0.411632647712309	0.219090205315977	0.248346812275251	0.0982418034659540	0.483928394574840	0.0746831206531887	0.285805276123843	0.393558501061749	0.440328384980525	0.181939251200669	0.304299130650546	0.320040282805704	0.235600856133726	0.0816990527520192	0.149287918861236	0.171013871956368	0.441280726761150	0.452598938893636	0.215401398693258
0.294820110536781	0.178900467261185	0.213955617812006	0.479686234959206	0.193893919594290	0.498206917629821	0.238892262632493	0.0819128558851732	0.485791451441508	0.0638686309587802	0.165635624449631	0.244182564464447	0.378367837139337	0.320639165045040	0.0340070990356523	0.0330715003301206	0.222451738522406	0.306631659792247	0.370257539633289	0.123743017449451	0.139245280928263	0.357397163570096	0.172825394298978	0.203842841252234	0.166239724926950	0.186658521039990	0.422395039923367	0.0226292787246480	0.442153395085748	0.249527875104684	0.288637163734633	0.252688784434211	0.293549021034754	0.436683482046099	0.348297136284138	0.493903516850322	0.431438464296182	0.259358913322827	0.380126240140427	0.116373393498074	0.390139352374692	0.382233499171806	0.0569143613145989	0.457429752760019	0.158531711756802	0.0384606616065297	0.361890131508396	0.454196562899320	0.381682696985814	0.403834219212471
0.292823801701707	0.320891474339544	0.0941609985234220	0.0749551695869092	0.0740612342310849	0.108429924191187	0.186936817853400	0.424317441591301	0.0296428725938610	0.320633087067282	0.272876357415022	0.0130511886492827	0.00481907962129297	0.332822161675528	0.0345749685865146	0.192787518382100	0.194121480989801	0.333285972211401	0.354999602465138	0.415060205360898	0.141323233914681	0.0316672354880385	0.364401316666579	0.392603794335533	0.0804146126764114	0.274327969061865	0.172662431402950	0.0972545082158834	0.0713884203452411	0.208753417911996	0.419892423232787	0.455010359070748	0.281556188504457	0.467668688446427	0.328701204747543	0.0111985890774308	0.108806246615072	0.0469189884427762	0.172054406410780	0.433744057368115	0.218736812640899	0.309652598856900	0.468324866210207	0.322385724390376	0.130911695009941	0.110096916236900	0.0526858024430247	0.324720361427412	0.377727358114152	0.385046778903560
0.445185652702690	0.267775591302347	0.199527747414330	0.285643491886766	0.174153557814228	0.409977707929241	0.451313162304172	0.417781558531749	0.450489542428860	0.0614860873504859	0.454984147868568	0.0368774969910150	0.240046529313500	0.448982779060273	0.102370672943279	0.0303520515664862	0.163671307710954	0.0637848059377087	0.137758111940909	0.167413253722508	0.0826759772520875	0.178088595688157	0.345687545909414	0.306379662784329	0.354934658651941	0.160856015082935	0.324581150009556	0.475415241462142	0.468081692928638	0.370391827003384	0.179339262235485	0.277754806444652	0.403382141235784	0.339907846803866	0.485846058916199	0.297662387410154	0.154319818082567	0.338159478081473	0.339545672215812	0.428826548324333	0.494174488968052	0.105497853076117	0.0883128373138672	0.352807813253487	0.395307934093689	0.420653801287732	0.475521301714546	0.484935059218115	0.334208015162526	0.448327139391171
0.0422747018805105	0.0387453969504603	0.171612869807427	0.435359063916954	0.0542211329564690	0.0393918561173194	0.00766122845329359	0.265069464020247	0.442693020976998	0.00225121955688334	0.368951337398654	0.100478721716353	0.495306389145641	0.474332952151986	0.0423307772888864	0.0610668614633040	0.210058709635698	0.139358488684063	0.104613266911485	0.0433138395748512	0.287808121021105	0.0237886298343952	0.358936049355694	0.475575013155677	0.257938376227223	0.187456544812028	0.226215898837486	0.192750776214423	0.265345623587207	0.192265310466527	0.455598731853540	0.160844536030912	0.0141952892743658	0.275957399586723	0.130339590738718	0.381971545787117	0.118555296339426	0.152662399048993	0.308433050397891	0.484695002582778	0.300985203286034	0.394967303578865	0.356373750108382	0.159070789318971	0.219789447870803	0.118788546676510	0.372656664093108	0.124627284090790	0.375834942110923	0.423218360917726
0.158844673239154	0.130707076406938	0.0700607920898410	0.296454584054518	0.445093186995066	0.306899077070937	0.402089022706122	0.387666525976380	0.460220753751470	0.168478056930234	0.302128732699477	0.446251019653034	0.438914373030691	0.349674088196489	0.466876082653530	0.434516888304696	0.450171910433104	0.306124153278423	0.266043137934762	0.356987742213529	0.107970852948104	0.150589907758138	0.383714199483330	0.0225546359436465	0.496137547936530	0.348571038334135	0.295958177112811	0.167378535101753	0.0910811573957717	0.409977884574824	0.107717827891132	0.469845690419925	0.472669425941949	0.363776162258666	0.196225335848447	0.211975315566215	0.224034154438002	0.0710215959952144	0.165355222679270	0.479552282422514	0.110301160842121	0.364074701513518	0.464807062802526	0.0950393092499533	0.0534003757177599	0.194962941257925	0.103762526080669	0.168824999316703	0.495166990552598	0.0546644573740943
0.0107118657541649	0.122521964639687	0.357421669137676	0.272653203248681	0.382931216015089	0.243587628171731	0.277237705633703	0.395372612323787	0.186818862895149	0.0465110356341719	0.172935817721835	0.0241780753624397	0.297472348620894	0.0909833090271546	0.295989542664079	0.304210059479065	0.0869495010088257	0.364642774883386	0.0840258893582076	0.454860051418829	0.0621597524305506	0.121552393032215	0.314320150970562	0.238642355368040	0.0788813198468799	0.427251094517303	0.237715860386425	0.227458631231706	0.290167627749446	0.0501104332277977	0.366275251385779	0.478318897420640	0.337247015755239	0.430432948174212	0.463901453206792	0.302687633820462	0.419107004145421	0.119109756340255	0.338440522643482	0.328487296981046	0.153692671189721	0.233244178522065	0.0756948841687380	0.256456889959894	0.153858018490798	0.199610723397413	0.380641790673459	0.203428873891000	0.209818148514425	0.0974755510858403
0.424316911119056	0.129697001582990	0.130842608743022	0.0167675945013833	0.192919935347401	0.0795447523341996	0.383403886885297	0.460705627592274	0.383971519573287	0.271062045983838	0.493639947616099	0.229994567492592	0.293592196751391	0.143303116131210	0.383416066297404	0.496034542553269	0.271378019961588	0.179004437042213	0.294296964062464	0.0165376568759951	0.493219736342493	0.135461509842441	0.259771814853236	0.483423709137723	0.00663612594411089	0.0640728797458092	0.322711518375813	0.313903077381717	0.362060064044170	0.260088895971789	0.334755528746578	0.432830160010903	0.0177794046970924	0.350221318404586	0.0930933377856222	0.281295126709628	0.208442258376838	0.0217675384805939	0.189654554466154	0.462520408932205	0.380835454788325	0.351581396665964	0.296372202831230	0.327788837401437	0.400678346462684	0.438562071510436	0.103219853141624	0.0590445629044059	0.379664142720296	0.0583258115092062
0.152818429731150	0.131519155860247	0.428802615282124	0.295933402074012	0.484051675003225	0.0689721503841668	0.0943038137399545	0.145248307678181	0.0872886800202984	0.310750289098093	0.447656627841899	0.485261570168940	0.179673930152698	0.0601537609777949	0.0498149859635382	0.186681434191200	0.0856592640648909	0.133944007669915	0.424817683559694	0.0811132165681291	0.360719010699909	0.139208110622000	0.0640356369372958	0.144601080531039	0.496968293738543	0.182547165821163	0.346236851462334	0.461278037875981	0.164588354727259	0.257672434839083	0.211693233468873	0.0756995844934231	0.234841000456235	0.341297749897854	0.394295111063536	0.313543790500945	0.102848167753540	0.189722348410891	0.262431577096861	0.324652465353851	0.326626976462991	0.177431263309500	0.229507354527555	0.405106216315183	0.497471428583725	0.325011662104884	0.292176379053574	0.438549752024562	0.290675798907982	0.198446507814343
0.00218376692158828	0.0877635881218200	0.155786785682677	0.0994559629959381	0.368586611221503	0.498635611211909	0.103161494362525	0.142723047215376	0.327536878399636	0.375395210391929	0.136229190721453	0.389933310425562	0.318592528516851	0.188805336290135	0.387835100039846	0.189524266620615	0.337295550043470	0.0677911552041547	0.458979250124125	0.284028889957241	0.170997146240996	0.365330613713152	0.00754581340746846	0.405085532992023	0.285390738783089	0.115448652654752	0.416334218070819	0.0760963663690355	0.304087290442084	0.0826709821358361	0.401288127931488	0.388456019971854	0.210605237600631	0.160109117526977	0.296173610558903	0.128205699167780	0.101391468671262	0.00142419081477491	0.0336881415425898	0.176759088154922	0.420562538600156	0.397947101715531	0.445739178191658	0.285657550697598	0.159060565065574	0.391219498217814	0.172669528884954	0.0984668776551494	0.0289939033769582	0.0952724561514585
0.492053846483291	0.454834129870639	0.399721353591430	0.141161451715807	0.221956869642802	0.237017296996493	0.494323175345070	0.111193750127484	0.395703978817922	0.0815993193234963	0.0886292221412158	0.209386498432481	0.247778095863578	0.369130374584369	0.270733792917756	0.0355962042301097	0.212080745377814	0.227286323150708	0.295294412633025	0.476242811388173	0.225810778966453	0.0579498179947185	0.380234106034495	0.0868745340374478	0.135806771413585	0.0642194471851881	0.479494639959499	0.185898145434253	0.146734942657402	0.0957847687690059	0.468025187763880	0.322980745900401	0.369225026825026	0.247813973939010	0.0750664278492437	0.396655723434121	0.259469308425619	0.0691440062851765	0.412315087179715	0.0557800994834476	0.130545005075050	0.164366609141677	0.238360201702169	0.383492186752792	0.436736526305808	0.0219947610583471	0.347498535353100	0.339997391753661	0.464540043250378	0.0844145968723949
0.257188699693498	0.0561195302000100	0.433202689384490	0.259545098021371	0.0442492504470381	0.428846570212293	0.399934394790311	0.156191538088418	0.461016171988951	0.0219196219632289	0.0770320333742570	0.393738413785631	0.499047185034676	0.202504808386500	0.328114563736302	0.488008379264313	0.000397749779781242	0.136142224799188	0.0930799340651261	0.162179623571217	0.234010077729998	0.257496808487024	0.426057159714523	0.340031489170599	0.317242857086860	0.0409874550430123	0.453553793592718	0.233784980647292	0.240985931501112	0.0582649164764016	0.297658624812223	0.130996333157821	0.464324786402444	0.417622325902498	0.177327994204844	0.0248326840735216	0.498554861011081	0.0889190301005906	0.126518758340767	0.318880324778082	0.312061233868864	0.112292345891338	0.0724144795696410	0.286537240789435	0.0185172209468318	0.0346619679591946	0.339628831782933	0.477084749687573	0.231681256357859	0.300454021407687
0.0424653695566637	0.116811277657224	0.373307202272628	0.0165338471021348	0.313848758694440	0.152858363522826	0.475940263728446	0.00439489432216073	0.216725087596330	0.366971721012169	0.443391504744536	0.0911170469276300	0.131572360393312	0.0280701600217680	0.171326835404621	0.00387824380449370	0.102112532216178	0.193743599804743	0.373657597914663	0.109910419124201	0.266098824868494	0.0851607815268828	0.461254753851494	0.489605665438745	0.280341141269025	0.0851039202846058	0.317910324412754	0.349305163120830	0.0412432576835720	0.271361974800515	0.207012820962057	0.153734990360123	0.107662001706513	0.390219652684673	0.406923863974517	0.103885245513891	0.473898662493890	0.302047088132386	0.126747396489663	0.375070701374790	0.226559037706842	0.00658486595764102	0.253680808562130	0.423596831372429	0.104622777426451	0.195859977385126	0.149511269273850	0.00346532293627810	0.445639081152226	0.480588358065488
0.144383790233877	0.430281722295214	0.496115655183536	0.330488576260925	0.458367570196300	0.0857379195126041	0.283513483401594	0.462065828665012	0.404587544361050	0.421305378534472	0.466164720713974	0.233301336136241	0.0614347719725437	0.268765659073110	0.238374488362570	0.413297302540628	0.0549611564488544	0.0350951801674891	0.243483601527822	0.329032815826667	0.0561650012794658	0.160224133084759	0.209487963677293	0.346670206878360	0.0763246861483429	0.109569914194774	0.432245458130424	0.0428289132870134	0.435992439677952	0.0625256309877251	0.221774556023753	0.254501943500875	0.0606778196839361	0.459260232984481	0.336150012626623	0.0413439505148673	0.464437323622859	0.0677120487963033	0.110565932896787	0.395588861249069	0.0190552089159379	0.140071177524499	0.380720810980043	0.488912176756527	0.221461632326479	0.202878719374969	0.421895513150632	0.136663737316294	0.195724760829969	0.404117158492886
0.421824635591056	0.412228356633135	0.0723834563057644	0.0792655469805588	0.115577928229002	0.322808380133603	0.423172956833308	0.114676058027938	0.228099079118942	0.401222997895820	0.266249663374893	0.150154599142537	0.382426955490014	0.457420149289044	0.0921275872856704	0.0483205007098737	0.488656818257193	0.382271327228730	0.312410096189145	0.496350050541426	0.493634107664593	0.0219363668774867	0.402025497641128	0.334888255526484	0.164127633443568	0.0887201546268771	0.0776621266967040	0.414634256426146	0.176867635023332	0.471019441272473	0.163929045789791	0.0584227439091005	0.269957535711660	0.360806028164139	0.468757845937413	0.00322728563077446	0.0457954436301985	0.164281378916696	0.293015671726613	0.232290787588323	0.193783819324195	0.154894264666903	0.289756123613058	0.315777266793912	0.0967698310168865	0.306549191332716	0.338544153469886	0.157675155263177	0.232178506727665	0.0777874973260671
0.0450669039728291	0.227305567855908	0.318938853135655	0.423239654858828	0.363303397764500	0.0222021026359115	0.435973829217824	0.0156627908145323	0.300060176974816	0.205404056942171	0.0730342603249918	0.320512181678875	0.214603963117744	0.0418939840372679	0.402481372687283	0.480922132778338	0.461691047228471	0.0669153096192760	0.174625718762713	0.479253705308573	0.434066104912474	0.110239234159831	0.207015334194918	0.330282070480341	0.155105923501007	0.340537280163090	0.407801630440900	0.459646660161267	0.127409376052008	0.0150441721535378	0.390080427922023	0.364850464024336	0.254568211053362	0.176426123262595	0.0340229288772735	0.127768312002981	0.127166844070872	0.380614120637383	0.0445135037156983	0.457242397218018	0.323365414500126	0.148763529049112	0.466069179880351	0.129607775115571	0.0942884605035182	0.00908833895205563	0.284966089199741	0.411285275677600	0.111345577988237	0.206440983080267
0.0303101500291108	0.383334610427381	0.0271697783122262	0.246868418661708	0.120201114764140	0.0326942553577501	0.209860871342998	0.0423774839267480	0.418145605515580	0.336422441968889	0.420132727418189	0.174454216637928	0.195757785946347	0.107219073047753	0.241331652120304	0.236798272287942	0.299327843414740	0.168942046307013	0.275603103285524	0.492410108696136	0.379052932685942	0.157703615512891	0.478641784626931	0.250325782807801	0.0656342807854437	0.149419793081420	0.0111389517525046	0.182715775814715	0.269330029386104	0.0419888749950406	0.221068314344479	0.188722749626116	0.0643225508808217	0.377325790148339	0.267638953804579	0.370786144209136	0.476744971465923	0.298872006296016	0.360273446191752	0.447392128885271	0.365774344827428	0.371363850927362	0.198846045064059	0.309056418802072	0.455262555684394	0.155357257229571	0.402818986780216	0.147252647417489	0.0802246899784674	0.408869129931973
0.354487198242352	0.178736612914764	0.462758471198984	0.342648926919353	0.110883297434124	0.238033582487825	0.222354327286210	0.119105550605523	0.424490282932505	0.310238831116038	0.165808250279839	0.227733272015977	0.0274964781395168	0.214166213009617	0.276602458706170	0.248270184258037	0.281525774233505	0.358416699917001	0.0956468062123825	0.341687744962096	0.0263570088140084	0.382376615386251	0.0162560484594281	0.0881555102180525	0.270929524038729	0.252308570593296	0.403152702997100	0.410054467105265	0.0442728185300171	0.468146728458876	0.131692339750165	0.0313376187636945	0.495116710077882	0.270037756267716	0.487376256220750	0.325889955313109	0.00243469615302255	0.0502563374117541	0.403081757741333	0.475605496407770	0.456851351962999	0.0775426515046082	0.255275618212905	0.462573517125233	0.0974302334410668	0.0266417619354895	0.348602262157460	0.458653881900446	0.0210443411299211	0.0795239786460996
0.477826142948638	0.120059086533649	0.0747150995509874	0.242022710605850	0.233854291552736	0.264722045347047	0.460191157700308	0.472144517553355	0.341602643642037	0.101543368120175	0.153881885750638	0.452576218883766	0.358711886837765	0.0458607145740805	0.0724894010180517	0.0822334448924435	0.356601862186689	0.367704424805259	0.226894995013277	0.0947347311577431	0.312953558523143	0.290128351343549	0.487694728168237	0.348930710020345	0.167914450685348	0.0203042540910159	0.0982340101964392	0.187301505936802	0.388834226567118	0.483254003162058	0.178800191191928	0.381613810358579	0.282714803760009	0.0178716583969070	0.243547469348380	0.0747599711382888	0.0518216695385205	0.193073013921759	0.296460104870197	0.0542137145321033	0.361559219204333	0.443825990155180	0.0317928350876822	0.00616452858869099	0.164432250780461	0.391893805796394	0.254850957724169	0.379831055596350	0.377495567064389	0.0396975666443958
0.430040759445555	0.105678905741163	0.301616327108457	0.405863526032891	0.380652009033024	0.278270263945966	0.358245073951923	0.253117930933858	0.251243176314551	0.150668937567123	0.289281079664981	0.488980653908768	0.253332645838811	0.107004257026945	0.182679283522433	0.0633409049198410	0.246569352391722	0.0863778126709982	0.317552198438969	0.296313971158926	0.215997577601224	0.276717796521290	0.177751668382024	0.0341230034877078	0.122234545973167	0.164432755052682	0.149164334958829	0.103900235308785	0.119539590362650	0.392980441494648	0.449803834019351	0.232458639332632	0.238969969145695	0.0583242145685817	0.152747053745256	0.103189900651345	0.259404772052208	0.215576192462837	0.353034995054873	0.288668418377972	0.0782899020776904	0.440485110449905	0.0132652203041189	0.215581787656758	0.245631871736645	0.365262202003441	0.182564457553305	0.293098791270202	0.00684816975395181	0.466586602155922
0.0438215389857131	0.223228352915652	0.429769376504696	0.194037145495163	0.265149089344404	0.261296029744463	0.0862711716588050	0.0688818038554319	0.155789907916442	0.269113705444933	0.201685868410610	0.194939984059751	0.217354424331896	0.453725339528266	0.367812820481358	0.461958439289124	0.345897998095604	0.329436983869687	0.0633905853083561	0.276665408845923	0.494542784442565	0.183481878741307	0.393057745783413	0.0223444674672724	0.0711537240998734	0.447278301166103	0.314868137456295	0.320735294806270	0.178821568953337	0.0676978965149371	0.212528677194817	0.185109974581530	0.0737018906430202	0.212173997044938	0.214105747881828	0.473334880089560	0.288825024435933	0.371982607980642	0.197674433683214	0.349731442104621	0.0803257203814896	0.0560820880223829	0.362023591786519	0.0312091351558408	0.239736314239421	0.379749898193148	0.217776894445922	0.488126839916069	0.00833905040020982	0.119168942809369
0.246098345964421	0.0903582247207852	0.255660961157528	0.434498133594729	0.0201962077904284	0.311344524984945	0.437058072507405	0.173885254558365	0.365402395189305	0.226235049276009	0.0880536040562412	0.473228865260995	0.178564586924680	0.264616237112372	0.498043804339370	0.487476448016436	0.404742399262816	0.153175872945529	0.214906377888228	0.208760561496447	0.312380347097472	0.168692506007719	0.141057794208847	0.369777061423373	0.334888839511864	0.492612257765950	0.195858983117236	0.0565569226396416	0.000362730532884215	0.253911643218581	0.176746305704346	0.169486791226839	0.277904236076908	0.428292467283745	0.328613449199963	0.0771511060491548	0.294476852396856	0.378675293006236	0.315277691166845	0.199903960983978	0.0915089603185469	0.320960317053981	0.497535135510843	0.416447587692543	0.0252593792225047	0.361822879155842	0.472682760422227	0.302530779780323	0.143088274183949	0.113610885674547
0.268794073479825	0.0761935122882875	0.0633711598024233	0.0554806201175637	0.204422223508686	0.472153535266557	0.303809286728607	0.302844901509472	0.103092862985225	0.484403549232451	0.314983483284465	0.249572372803025	0.105385175761587	0.258933671324794	0.0282735732231069	0.112239004913824	0.260224735812503	0.357445342215199	0.305261401049645	0.00303834202661341	0.0802886619813152	0.266780186044433	0.449896506010731	0.371211653994938	0.495604277910101	0.100598568315941	0.161473313482823	0.305634040165851	0.473302953134880	0.479920706899106	0.368341445273502	0.420423133083649	0.00840925390637864	0.123266191899119	0.336960097209643	0.474562467585385	0.102515797938604	0.299884197321981	0.137135417048633	0.151240888407548	0.0760304664249846	0.357271137509011	0.464162608254583	0.00979239433272222	0.221476456015996	0.238160725065370	0.365814049846548	0.0455298331254813	0.451077279185083	0.0195531231021212
0.249862902462566	0.0663878030953232	0.189354913885484	0.267573461487135	0.226519540255204	0.0346333872215901	0.449646607740764	0.191364849869799	0.0968403880648034	0.413585656798257	0.0157376776853712	0.388250805168757	0.201474426097289	0.494290252652830	0.322883941371736	0.0136351774289741	0.318120596973848	0.376438862703894	0.219926409850088	0.109091912776918	0.158128112937788	0.360739406140694	0.112567737396127	0.184415561113175	0.176670392951737	0.114195452127966	0.385031830454419	0.393105385996725	0.454444983345197	0.307242028160411	0.385568308464865	0.113697412093764	0.146575855664979	0.305397825381595	0.241697125515433	0.488591171124201	0.427057478105031	0.267293847114007	0.234978371624742	0.0188167101877285	0.308254714695606	0.313567259951517	0.0337010151506688	0.203316943776786	0.388151238292110	0.204714052476187	0.389744013006575	0.153935851936155	0.303636039259001	0.158801353978228
0.161939590760837	0.424517685414191	0.126917232066424	0.278500181041773	0.298039180634419	0.190159633287312	0.372929780869176	0.0927243728191573	0.266239082367274	0.419687152691907	0.346865809872981	0.0625384594008134	0.342601509566031	0.116283777055738	0.288291225375587	0.355907888852352	0.279502846570522	0.219135067372155	0.488855583503146	0.173634680813674	0.410679950700054	0.137077234402931	0.186677194751013	0.112427128796209	0.420481242319345	0.175805365991753	0.0555010852182825	0.330404953733254	0.126121571859237	0.286453109459653	0.471779318519029	0.431653031638212	0.157029473939417	0.444477472532886	0.378577149328314	0.0194368968783094	0.360898693727434	0.0349071523043139	0.383568022313589	0.249498740087163	0.0216126395307111	0.183134147694909	0.205626607260393	0.413213790360073	0.120088317158942	0.233932842136076	0.0982583966106809	0.00925915236953706	0.228663231747866	0.160849059756532
0.204963480585797	0.477060888827103	0.285354517879119	0.410842507255626	0.166798730731940	0.0745516550897368	0.488940593857162	0.334682720235963	0.272192080093780	0.144957735477320	0.356658402004810	0.269881491693551	0.324540410107759	0.156385351013358	0.461305202875804	0.0256187803979969	0.188084560682108	0.205325761159063	0.163365788704251	0.174888671747923	0.141812406385272	0.420698148517092	0.430936425332719	0.367816829449143	0.227054922030067	0.122176568852933	0.158571645354680	0.181676872349922	0.162651422126327	0.483320086248883	0.456677266067409	0.406162442776378	0.170994709928462	0.151173690875829	0.227099212759167	0.324419948029186	0.173615916884914	0.257173605474857	0.197447361386909	0.0333848699530782	0.0700035364801982	0.142709379993740	0.461449681648231	0.0185125284511803	0.139405228110877	0.471670302117274	0.238592762886121	0.460448814395454	0.0609817913818110	0.234903004657115
0.133792970921284	0.125648720637707	0.226757280741131	0.388437034401502	0.381355273875312	0.112085172917616	0.414804394357440	0.283019523442397	0.139280154487169	0.339549009130716	0.0488077880780687	0.467931059199567	0.289487674458536	0.457688617422172	0.145443188549948	0.490428129254268	0.174137585368026	0.178379763928952	0.0876228480496667	0.268362401374542	0.199026397109554	0.216861063107411	0.367912731521325	0.185464316836564	0.150145882510750	0.259896538220857	0.227260125844405	0.462856787705764	0.487218044745576	0.102002465034694	0.302042226688783	0.0995959338277481	0.399906951618710	0.426171150967386	0.0362874927760963	0.257785108468644	0.420194266581857	0.119708437662370	0.390216857102327	0.316224922469095	0.398349670358912	0.371277870814102	0.211217815867913	0.181961354062052	0.376645312016469	0.388151063044476	0.446289943333651	0.178215880346629	0.149121794771570	0.0279104063765616
0.473430505179906	0.00748055163612649	0.0459795493211159	0.156729731395094	0.0445547141411521	0.378818769342338	0.145696612852508	0.205481007929909	0.493171507939971	0.357430329565779	0.349530338750160	0.210908643156205	0.0607906030413337	0.252929337677682	0.0429047064450532	0.432773979737200	0.0342767099173001	0.331211615527400	0.326966683563250	0.0573073810194184	0.209494296960675	0.378868214703219	0.133099501793520	0.450150268616706	0.432678718293473	0.215697823629690	0.447965199190265	0.449106534792240	0.108845614998048	0.209419805251220	0.281139614218770	0.444723044866592	0.297515164703855	0.319266514338076	0.207072777429684	0.00897655052040514	0.167360905309642	0.195248346300140	0.0646067186040729	0.276939502810474	0.183975632224878	0.0487026782420619	0.287017530853740	0.449487472689360	0.169692361016630	0.229679114132321	0.494306546285791	0.419159071462460	0.175663898816700	0.0336093464330913
0.0732640270921149	0.315771406432744	0.0308780520077764	0.410972833660027	0.257994317374589	0.0782435079949136	0.193351627542736	0.179886819409396	0.161276676990853	0.0578906730278063	0.0616313694319340	0.295776408373428	0.482486987955667	0.442092462001754	0.0792217788565446	0.0468130232893801	0.365285744313568	0.347353568677959	0.350374020321892	0.405656172145074	0.0153186740287254	0.181350253621503	0.379507807094712	0.128593725180857	0.377313628357448	0.460206940159421	0.458597577735480	0.355996694957688	0.0327823045959888	0.219044101959110	0.0604944883145138	0.324399925630159	0.0111934414984364	0.325520299865330	0.100672544812322	0.350903708680815	0.300915630032852	0.478605584344666	0.331811975238192	0.388801037341903	0.224238685418889	0.0242917906285040	0.458056988703096	0.0301437380757805	0.111791382018249	0.174728952715413	0.0676513473934047	0.217762775933838	0.328351079343920	0.169853274806749
0.0479441311312926	0.309442015482065	0.379299592564701	0.0223650454842880	0.420352823414519	0.350125890113241	0.219542398046634	0.351211575450183	0.129027150507680	0.342988204017121	0.114864307111385	0.311541648054898	0.259370765784911	0.367915430532933	0.467288881538912	0.445167490945798	0.0957635492612575	0.116959680091714	0.404725648357868	0.0126374144258876	0.303067778909189	0.222942174644897	0.195771254711334	0.427899228104756	0.246521660857562	0.437790697285214	0.307065968051493	0.240455954570957	0.422119616775858	0.0915868725949435	0.103891987680925	0.441184120968631	0.294944960272034	0.312423027933492	0.298554765477891	0.196786892875334	0.335492706624065	0.280914700863618	0.486141239552346	0.0356722102039087	0.331155136081426	0.448633448562893	0.347469673705709	0.0331786705963446	0.317177771011345	0.124176830178775	0.134110131308156	0.400394027086125	0.265538073714579	0.155486251755582
0.119221783783020	0.223580939536817	0.0551797337153677	0.303514878768207	0.415530737316056	0.294405252642302	0.157846104039145	0.428914449388923	0.455756549019247	0.482226007089055	0.401277095022810	0.0673186286664307	0.245232374119923	0.0524928562406276	0.0516091982365007	0.351334568976268	0.198622417292080	0.214722626333620	0.340505197840626	0.205010472241621	0.251016609648317	0.0570540886506449	0.368819199459299	0.101132598985159	0.206640611568922	0.276202182767410	0.371712737462592	0.319141305659631	0.184786944753614	0.211639300119734	0.196353848352439	0.131397206387190	0.389185112976510	0.0908685399663073	0.397181346986369	0.229101148006621	0.335612722170963	0.406632661225290	0.0860563338656940	0.101708612499214	0.259745036716551	0.0960165105330356	0.262350273990610	0.358816270419699	0.146387367967806	0.0373298706061301	0.0538438102151274	0.287822489861936	0.00711204807574772	0.460255370920147
0.0930139010053352	0.362889503123488	0.191403516591759	0.191344320658376	0.150308990326389	0.194569234484846	0.269217567254946	0.357219772046055	0.220400523973468	0.175130667249871	0.450851593355298	0.0623023989663385	0.128950786338210	0.213485506915623	0.292426037810807	0.122649931733413	0.227052030837952	0.253730615352404	0.0914222325504319	0.0945381305501975	0.0800465238442423	0.212685919538579	0.186144860587743	0.0986564470763789	0.242018269065385	0.386964396696654	0.282833321600915	0.226597475654560	0.484414324923224	0.0361074826527058	0.133580593977259	0.331409161849550	0.123108057466627	0.191417855494555	0.152390901538175	0.0771795830968700	0.232385523832994	0.0565450055144895	0.450098345237831	0.282866229108700	0.260862761175649	0.276792577693040	0.323737466837656	0.104152298537098	0.228553036564161	0.318277461825066	0.442741652186874	0.319667437673209	0.0926860397198780	0.401066943542394
0.0127678056446550	0.452701204093008	0.157362832249734	0.0163806860385748	0.469907392550224	0.267502651023267	0.0155173473734991	0.0338125491697633	0.405868666206605	0.0606188517524204	0.196951590730902	0.401701715520300	0.261583875459841	0.335734752371532	0.360907758152191	0.0485968632558568	0.00853566783368814	0.255565433890790	0.494187005486951	0.347051404465672	0.268962558478180	0.0694109460744064	0.450322548684047	0.408927036786839	0.0913187233630475	0.202262642868449	0.376281745657582	0.321720621229041	0.0222376708460928	0.259333254961462	0.120524397326165	0.435655703267843	0.100877827358189	0.106210256322930	0.00696550279509756	0.0790503888596500	0.249186193014332	0.247496729564097	0.0734521478605573	0.150766511416509	0.489612237573907	0.240441641126467	0.0563419831411319	0.343690334639283	0.459028629401716	0.157135296527209	0.396901370725771	0.0109063407819631	0.0154671936372479	0.107875356437885
0.255991015400400	0.434121440640556	0.0520262343881546	0.495192332284283	0.400228767436302	0.358622172996543	0.160679377005417	0.220264071051731	0.277185211847075	0.0898659093833745	0.486275301536583	0.108867648584017	0.0442232032479563	0.238494100671573	0.434626617673315	0.264381576166252	0.392711000799694	0.353320340540324	0.243861335080456	0.454106522089693	0.0270276155102626	0.391299851666045	0.355471656885287	0.0228650465465941	0.287023816752779	0.439243881974463	0.248178709776691	0.353738657093928	0.0658435472932297	0.433959352863138	0.218492865132272	0.137775032697540	0.469318948973467	0.165352748706525	0.0991497520048931	0.0980669498473393	0.349904919688482	0.262907759220321	0.325462549197314	0.256956641398122	0.368745404009802	0.397867378655068	0.431860058709709	0.343100946984411	0.248536080798978	0.395694945174057	0.161147903432525	0.151954624967056	0.262924886022780	0.408513703716766
0.492647765081667	0.0704827946162711	0.133590124943654	0.467229028498788	0.0168755566927189	0.421565332065980	0.00373674861498685	0.243091207687438	0.379473314247730	0.390211685951485	0.152603934583692	0.223497042938872	0.0441623570193129	0.211229817389570	0.235819500359411	0.446804216974015	0.0672268806072420	0.0765334173480237	0.441407329283188	0.425768476865856	0.357722602828115	0.330272905266462	0.139368221045338	0.0887670975366520	0.247368585495090	0.454950437637129	0.0478058313170617	0.0658558548631692	0.421662172341396	0.0514732895761088	0.0263990431807677	0.336123572704300	0.448951276611607	0.462383110472396	0.0319683767330309	0.373956208122328	0.484262881552164	0.294606000101839	0.0567121971719210	0.0964970415378714	0.376363426577681	0.451568218689591	0.455039845340420	0.243807382330547	0.0245692249498642	0.00882669288990767	0.495777774511581	0.190565099323304	0.145605281232656	0.345999102808568
0.374902761615264	0.225037603633262	0.185788893887528	0.367795865636825	0.127055755895072	0.235484438294964	0.379049243987848	0.434431327995982	0.363395538709873	0.216347049378911	0.350327156019166	0.250791104432810	0.419522797712725	0.257039662669880	0.0995686285215114	0.476540037641573	0.477085004108096	0.383734925928713	0.222890831197249	0.194579885153324	0.244881815125041	0.320885850264104	0.414143559962686	0.198159093198528	0.289735462351787	0.268386991964236	0.391206689955016	0.136096972376005	0.226307439419771	0.213817625805482	0.466086809906907	0.386947572405326	0.333235363208177	0.495733951488486	0.371295238717335	0.114954664205029	0.463506113350994	0.410365893115934	0.271350105235571	0.198942470189048	0.439338532858562	0.463184199097762	0.0270770315624060	0.0485163551295374	0.264500779396905	0.472502170185100	0.214382605813107	0.287725761220271	0.0162094218515806	0.0585081264775446
0.0476562152892044	0.289201780409295	0.413283826893606	0.117641383450922	0.475510306649182	0.168204608384820	0.401826782834386	0.146166767735733	0.0486313562885768	0.180657136517804	0.221871319389788	0.452242965466313	0.388834566351846	0.376773349242734	0.316286896634080	0.0891470337920439	0.369245585679798	0.490562116739473	0.474217758563245	0.167542523026322	0.469453858808095	0.318325319617025	0.422637741025427	0.141301532029619	0.348132225380703	0.497924735053024	0.461058150074795	0.353150961217661	0.216008971942894	0.0811137457787132	0.204389884397960	0.0730290944566184	0.427252484128900	0.407670637885696	0.192984570061518	0.306886711153858	0.437508247962583	0.209013004566989	0.403602416026914	0.134137072992094	0.152953272904050	0.355776103418648	0.271196011806233	0.0315629617483413	0.297909852096055	0.0256367193136456	0.443152264956196	0.447102600630688	0.379966200152729	0.481334943236653
0.0293812201333549	0.0685322196660254	0.0978072819307313	0.257458432043128	0.349758238841232	0.249476411446684	0.374959137292679	0.0909152816464792	0.147593770813966	0.0353705721470949	0.321326951921412	0.167397444223034	0.0767741094968036	0.0432574184193920	0.371134445080852	0.443693280175838	0.378980920210673	0.253263248940067	0.422963829211814	0.188105627634191	0.191040946033397	0.176507770501779	0.0867494267699299	0.0216847613602247	0.0593007436990936	0.284953430283541	0.243429114725142	0.103175439941793	0.0959304156633795	0.352828143408445	0.330600764928099	0.143314374123469	0.206066677512743	0.309100165333979	0.218209716588887	0.0715657676864830	0.245774325582155	0.447538829114855	0.0154255983267679	0.405049718003440	0.362684214567265	0.453815939605030	0.273351385569564	0.183561422690445	0.396157823488489	0.154442055675673	0.101367513043719	0.469771020302549	0.190983034680115	0.0601829409790455
0.429386066287380	0.232194463425834	0.458441676423719	0.378564879851820	0.0687828064545599	0.266376099327040	0.0534033712901214	0.459526949375652	0.0168550927118830	0.383439637963685	0.428779111468784	0.431415739599227	0.406715694878616	0.434592892250158	0.443266972095609	0.451495693682669	0.482105747960582	0.240613084594962	0.363782989540147	0.248390098401366	0.194166644811181	0.384088784427085	0.443812386228479	0.486348895318228	0.371727956594325	0.431527230479712	0.458090481089987	0.276548727175840	0.349695970001058	0.341141065640302	0.0715243021233809	0.315531380780478	0.292371011954360	0.336946605057908	0.367121984250322	0.397284205630419	0.251569390289934	0.280991546982704	0.470180889918779	0.281233049466331	0.436488974001291	0.207776867015323	0.217570857075564	0.229448329982091	0.278967468826523	0.295675781097809	0.371462521610858	0.0160493311769828	0.0588543515194481	0.149393603027988
0.471181442832212	0.351442396044009	0.0589870593154347	0.373909448717878	0.0477397890752712	0.368701398332147	0.182223853073145	0.391877421863808	0.254077629717932	0.134438088397325	0.488721306721591	0.439597752813566	0.0305318466005272	0.356003955474757	0.446038681043229	0.456002641839543	0.152068185598451	0.460040718528705	0.0798742335691674	0.261663344849521	0.0551186474181369	0.00933223833093655	0.167786293552861	0.167150361255907	0.292775833609045	0.349762937610121	0.0291279750180922	0.0206612377115866	0.0971395732039428	0.155541264169539	0.463657323622717	0.439346210253381	0.349506767583607	0.126697656535360	0.133679301154919	0.0409736380542236	0.478904201932852	0.361535696824478	0.00894230216071151	0.426509964869847	0.0556435845664637	0.410746361896413	0.0662880475146608	0.393048232554519	0.208854845652404	0.132298006221938	0.0578837005699319	0.440259131603619	0.452894982974347	0.184501127334074
0.457885811463477	0.367361526860543	0.0874149694590536	0.185613883886108	0.0198815938811350	0.205338017129395	0.0274889034665282	0.433280386200103	0.367491825308514	0.206064970862485	0.190935877655852	0.167891824953835	0.0250661321461765	0.462120810268768	0.492016138847928	0.212515621022617	0.124452490544532	0.309855357123333	0.0402505228867033	0.0615488572567002	0.199778991416517	0.176219345106966	0.497708301926268	0.0145267838265017	0.379055383295189	0.226463587058637	0.445137253156584	0.319616606834394	0.329864664747571	0.469239338593642	0.308249275152897	0.237778689464978	0.0168172879244149	0.0688699807038584	0.174710816275769	0.240823855991575	0.277358794880519	0.356424955245314	0.0907612836034630	0.109435569141589	0.166686145328333	0.477677078617244	0.0201959583130555	0.228499192809984	0.0387442409432496	0.183835332430698	0.379121391058939	0.212761024300003	0.265396889970542	0.0376601558035390
0.262365240845715	0.00302569976809619	0.293043497295093	0.381117008243691	0.0821345930416839	0.485974593672666	0.449036135601582	0.360146479448701	0.329973376899222	0.167747085423840	0.244543227171606	0.477785999352284	0.194317361506992	0.00840023273466539	0.460626168937960	0.355052162276118	0.0360838692459754	0.422074071773749	0.129057186731259	0.137593625239123	0.250534048756963	0.232144035899171	0.206626927350621	0.0482505699051805	0.276880135371518	0.0271105116615282	0.0967794824524599	0.0810080108546675	0.415151231925304	0.422667335671881	0.0345895246612766	0.123021130244059	0.111210314271803	0.0507222698878045	0.207264027204670	0.497552700230989	0.469105824128867	0.282173210195810	0.437192629191787	0.0308876108210152	0.0270772000333411	0.00667974457651593	0.256785610423933	0.126734671820745	0.259702939814009	0.0237217962006067	0.107779926445163	0.139285132147922	0.456857374357388	0.214225842198038
0.355293645435776	0.0504797011022386	0.188815311897838	0.235725259344173	0.378956474475744	0.205624795538304	0.322605837536528	0.386132240477491	0.421822426069986	0.316792423488614	0.309416987810876	0.391346551545343	0.0387452966862077	0.358763318868281	0.0427686274560708	0.0789080036616470	0.483900894977725	0.296114746067391	0.454994316739073	0.234441322565786	0.0480289655888539	0.478056419131946	0.0104258565078925	0.0470589276312413	0.497806428643187	0.299096591376213	0.0628469597399826	0.220574714034188	0.149765963983372	0.465226519598918	0.141112268421099	0.464846079212176	0.364671072330315	0.287434058018677	0.451132535119565	0.489991981782723	0.103394405491741	0.131713390479885	0.333177991746198	0.199916762226631	0.216774852549924	0.193012602748805	0.164744137884060	0.144655244499713	0.430112726368902	0.0646099727088866	0.358798027180915	0.330468187684030	0.406008268727761	0.404849849211023
0.449697224665968	0.488618922626204	0.0571898722150235	0.448566262011423	0.321038093153280	0.175972337298110	0.0148714351202638	0.156635919996353	0.110594110153058	0.259450692304109	0.264219075612726	0.163296520510422	0.0157873523395623	0.488590277583526	0.200802288330746	0.477103692336337	0.170773584853875	0.0359852851901003	0.0453462712883750	0.164397271826145	0.207955877472704	0.0462606810109357	0.451233367270183	0.495455200767594	0.135040575738244	0.126279666499515	0.307553961250085	0.362863306005122	0.441248318802257	0.0860776673267543	0.294945458987452	0.238496011287456	0.341191269899692	0.272461917406706	0.412008046273316	0.329989840638967	0.422742268639136	0.0737708582133579	0.493867814562821	0.147443867140762	0.469510291690503	0.177029324746512	0.432685185520714	0.480308767525354	0.215456696152394	0.260161540165183	0.313577676241358	0.499573326413735	0.400877680626525	0.173370469341873
0.128115159578653	0.496682637043729	0.313603406018432	0.0236042293021725	0.354946487296287	0.300254642782495	0.372637980178813	0.0336329812515074	0.0848925325563452	0.423365465180322	0.439423111565547	0.325099504303692	0.312409799296963	0.421007104768410	0.262220144856261	0.421126113439751	0.330259835304482	0.173923186845345	0.359243885633399	0.465282927894996	0.253455360240159	0.0175954010826123	0.157307303636802	0.413156829080642	0.221665766447537	0.0401914486626491	0.295215634132848	0.371590753578211	0.111504749955009	0.129369747749323	0.425384184939157	0.130753777312515	0.0968800503556367	0.0915062616296663	0.182636995865835	0.261971046903445	0.386637537326545	0.00404323858157557	0.374222440818756	0.387573174536686	0.0524275294026475	0.143920295557297	0.165153963939138	0.0931106055767451	0.439778161773172	0.493733699982194	0.0360695384279460	0.217620701345920	0.109582959915897	0.342154011714755
0.401657285866077	0.365469882285889	0.0465221623569300	0.202428211036619	0.267159393506717	0.374713069527483	0.0834489483204643	0.238773057899283	0.104656654620605	0.250145961105759	0.260365152363794	0.125564244596907	0.140838215758584	0.167484147555428	0.136900662544523	0.0281873556144942	0.430900263080926	0.399822415146641	0.314697459495357	0.0965445269590650	0.442010317983954	0.410051075128748	0.136120631842070	0.367920451018421	0.160888798191291	0.102467390239307	0.436081147268730	0.00288429127720113	0.249758913089337	0.132945881045395	0.119070670287228	0.164575264465016	0.177674140765880	0.215378178464055	0.0259560042554317	0.154038820798836	0.0718697518599044	0.400048064655766	0.0119584314813043	0.104015349388808	0.243315964813076	0.0863943812394340	0.0193623729494838	0.493769110362423	0.235791260667874	0.214770913638903	0.000843613127462339	0.360799366450473	0.234849367712663	0.161159869923270
0.155024117954149	0.123058276246475	0.214011666601567	0.457635483700696	0.367983480399954	0.495607213347234	0.109746924345875	0.321200543366639	0.0228493580928544	0.127569807813713	0.243636193979066	0.256077893897490	0.443489079594770	0.469989658051068	0.495006606658029	0.214066944184275	0.202194566427389	0.0547771222763123	0.431877211832501	0.252576828212181	0.294202781928986	0.0267809161235565	0.213990296268334	0.301784575775047	0.372418041256525	0.252125496483208	0.0440168818246529	0.117475109564811	0.328522011961930	0.336467094531634	0.230208842089854	0.261693267528717	0.493820730713099	0.225955987259728	0.116452958653997	0.382115819700503	0.0187365898047903	0.233308236219213	0.0538568463101804	0.0459746961808503	0.0609760660759984	0.185480628951026	0.217119848704805	0.200543764190608	0.387520694380766	0.0412000606178856	0.0191571441238333	0.0621664360216552	0.202092568884770	0.485227896303726
0.407559130538844	0.304278065533118	0.00329667846742504	0.473850111978879	0.388635333970322	0.0296540189339605	0.142698967559197	0.287765011422886	0.0900802914181293	0.477091665316793	0.465736177534667	0.349797170877145	0.196322801481238	0.0249284806681661	0.0129319272273596	0.273422989015399	0.451741584373406	0.178336195904354	0.115707142355955	0.430968642208640	0.156031980182447	0.0836759764383398	0.274417056631754	0.288567393749924	0.0901679013510555	0.372223857995648	0.169553957434916	0.301973625194436	0.418987263057958	0.296923947257034	0.147334219294289	0.312799183277498	0.499561326229465	0.197506431087514	0.216150315018417	0.0928509518455358	0.203977287194011	0.477551759890464	0.0707309700669407	0.273739554251912	0.377586133076637	0.198875154909807	0.0591353475786476	0.320778111433841	0.0412550497618147	0.0190660745419811	0.460002240031099	0.465761786134448	0.234122073412201	0.176059813413820
0.380818962583587	0.201896054893699	0.270964613416719	0.0708465411020928	0.0319407017458676	0.299678494410514	0.339871475240333	0.357312068256298	0.335796777267559	0.0656642697589160	0.124202339364316	0.138466093384367	0.466350068965620	0.0490653994050592	0.490298767912111	0.158885966198912	0.392908123760969	0.340697955208388	0.115590031526549	0.108776615778938	0.424654981824085	0.387162501239041	0.0415940580921646	0.493266299158321	0.473464067955153	0.0576106770950432	0.233249552076356	0.128470074801496	0.0612315871967850	0.181114835900678	0.0514667149872858	0.0780376948649048	0.452692048925515	0.397060883843773	0.0717835168607646	0.448711321596238	0.0863276103355281	0.403206807802383	0.0834379557352484	0.383066797101961	0.188064136610632	0.453463620484915	0.400594794011987	0.0352582614484523	0.437721340125509	0.431344950992775	0.0765913378908755	0.433209165658300	0.232797194844972	0.144402123978160
0.0746067190238703	0.296457928905661	0.124938408658220	0.235810661891632	0.294157965092317	0.307308732221228	0.182377050464337	0.0624561234156814	0.247369517816431	0.117154959429555	0.298761853123341	0.134791242044271	0.105960982567296	0.0587956069023749	0.172590430835047	0.0163825791728722	0.296831473950538	0.259776639362063	0.136938995667193	0.248155621089658	0.452554435269206	0.169330492361290	0.130471885522291	0.354740580931666	0.382365747450645	0.349692395354438	0.477434587374467	0.262979479389495	0.205968773497705	0.417899005276239	0.225357388948366	0.0308930841287139	0.470052482259742	0.137721231965634	0.204177691982405	0.486357738001438	0.492891304221991	0.437284686823413	0.273279207940911	0.172390422489183	0.168019133420653	0.0490004765994230	0.493702373451845	0.441593421645461	0.177139535248016	0.225352825409480	0.392792579860528	0.228274935981388	0.0873005958589458	0.404998639313509
0.146913591638829	0.494378651135969	0.127746719786101	0.270506090083827	0.440866102890987	0.270685532804548	0.0923785760669186	0.203695946093197	0.473456004287600	0.389477879635212	0.139904772808532	0.386029188586019	0.0656208743062486	0.126199829029975	0.424610630433475	0.417673827506436	0.0204414154416847	0.236907207418444	0.302685152094284	0.0900817512716807	0.0567531292339650	0.368165276978125	0.122447012206194	0.306748242344738	0.157711828094181	0.391867122390479	0.147628808852478	0.464883246227143	0.159457337213725	0.00148628839350096	0.326106235625306	0.249001489948556	0.392481848072244	0.421608055986202	0.0903166281866319	0.290880652919572	0.241086056004223	0.309518421856456	0.204653321265890	0.298656082956904	0.136142099820194	0.0774721678324681	0.342710147618365	0.249146014984665	0.247056802603469	0.0870669264473811	0.322020759816482	0.0584461983539280	0.494757851415540	0.191205193645379
0.101970850098394	0.196270126373822	0.281209264891991	0.395459141075229	0.232666763293110	0.198848335145259	0.350705501304421	0.142576990570490	0.210272141884358	0.228298588649644	0.0342275697033166	0.484084902625241	0.135095641920868	0.222794997099370	0.258902812741708	0.0146441049462379	0.139581047313826	0.451698010510679	0.474322290519812	0.447739850829080	0.380948707531401	0.483495992589402	0.491044461068219	0.00544979806136503	0.133106031966052	0.198967672435586	0.239356374263901	0.00802196600366439	0.380171080120536	0.226206117414593	0.165817562571619	0.323361065359414	0.0639517587363336	0.0709732377463362	0.102832519368505	0.496494808863278	0.487161332925944	0.447495925232898	0.452479957523419	0.0966488247478368	0.174792970906667	0.330977052278606	0.273612378086350	0.226731283178805	0.467360398458014	0.345057126422513	0.100424371438918	0.234843522731353	0.318001911693234	0.369266999488403
0.291255225367055	0.309196770065826	0.0170996241537375	0.0482803318644581	0.242746744937845	0.161995561248480	0.173620213158754	0.00371966958672981	0.430597249717038	0.270083084630999	0.365329215616191	0.462059090085666	0.258252801871937	0.145400843057516	0.238891187830325	0.400559961567932	0.342291077950270	0.446935571154054	0.146067078754683	0.0465091047278539	0.0502540894708567	0.309208443900322	0.0986849372780049	0.0532230935167305	0.318028874237538	0.438968095452711	0.233441376946357	0.0396490851031335	0.448710124616765	0.191273857828964	0.444214960703336	0.457536207569501	0.290117680560729	0.480821487892992	0.437075598687589	0.442002015125049	0.256563039086158	0.281871752086422	0.0499178731707593	0.433134879556797	0.396221534969993	0.392937579964596	0.310923114167834	0.403489070810880	0.112300840131720	0.152061692556891	0.324402118802289	0.321595071908488	0.382254676948187	0.488535450417765
0.370407703243000	0.0156278377388954	0.0857455415666587	0.0542691215891258	0.0103418712432986	0.466272859795320	0.359059002363649	0.291267104611691	0.471158034861052	0.0631188885138594	0.0459405832111622	0.104780916448187	0.138536416491449	0.202480188429680	0.166443102356000	0.378716049205416	0.264062765443573	0.254827294517380	0.00616736677665458	0.349208819096543	0.301586922507482	0.0358753806127067	0.173895022476862	0.0990626424823834	0.192971111730457	0.133679317657154	0.435830766179244	0.332408964642410	0.454437481700889	0.123933047058845	0.280650069982236	0.183457708885521	0.0782873738407369	0.201665825620935	0.493987683575679	0.0150214341151577	0.228550087462960	0.496124967704836	0.0795502163979006	0.292990705707549	0.205561399999981	0.106144286210635	0.235989011137079	0.365577058337659	0.0438764024388386	0.357378839454969	0.179977024012832	0.241402381767462	0.123054321977869	0.419997103847551
0.346791021388747	0.219254222586511	0.375945551219592	0.213585379929589	0.183851964853003	0.117820042343153	0.456173306552716	0.263007780632433	0.339637945549179	0.0669965781173687	0.337296961410050	0.434156640857143	0.187866747957665	0.0850467269027557	0.236919319440502	0.197164466580961	0.196220805972293	0.266748456379157	0.298268456624921	0.450718768547779	0.0657428158309509	0.166349168485622	0.144633473960404	0.305799142657343	0.188353328810156	0.201453728305632	0.298664414748509	0.410396882187932	0.0645595868866787	0.101926517160131	0.0492422701680035	0.0396241616624996	0.127479817812946	0.000307361703197617	0.396415225591837	0.484597911098431	0.131896142498422	0.341145932447153	0.366217837374231	0.398657429884260	0.204122055921748	0.102638325187012	0.482790549758861	0.343276977600826	0.0181852895276490	0.464320252930120	0.0732416652666858	0.426816307837631	0.172273673656804	0.426466263637750
0.00799424614925887	0.367422503852214	0.427224428976115	0.151371875006032	0.0674512947402096	0.220486861779605	0.148980680134322	0.208195851709981	0.0348409119433615	0.360003626395765	0.189181224771062	0.176427125926597	0.135391777820030	0.0202603469368495	0.185971083986586	0.401736677318833	0.357160410484957	0.446063289262516	0.488342415972880	0.379950940673073	0.457925639032267	0.393061762027946	0.219484491598037	0.371406015142392	0.414461400145351	0.141315113633368	0.0601097150536402	0.380256305215509	0.199287039590975	0.0117238823189334	0.355021729931661	0.144002712000821	0.0529506565172860	0.0327427463149337	0.254778981216568	0.437806551554063	0.393913070647876	0.428653798268778	0.183261471658882	0.271024610006457	0.0643243038425416	0.00866367377760902	0.481231377997221	0.0970659381814782	0.00881883972098746	0.399003253972466	0.421574584226751	0.272846687339439	0.266430879841673	0.000665452573354430
0.423942046764056	0.0169389433929490	0.270810456399870	0.439357895865981	0.402349974816824	0.00969019511060754	0.0621106764252791	0.174959796462342	0.304577825809150	0.193675407540897	0.239981202985836	0.297632610226062	0.268294841368646	0.342102165805580	0.418594729506857	0.0736198812123632	0.408374575032009	0.482677059189695	0.201895343428965	0.280041968458682	0.108473866687357	0.402870450565987	0.0260234693981491	0.0275725921376598	0.181248161767666	0.470381137470646	0.465244815225174	0.174579043245577	0.261435324975793	0.0701485692165312	0.469855931257043	0.0707308352805643	0.0487246167913825	0.153330087472877	0.206059732879504	0.253039549287166	0.237484113224887	0.114036729019743	0.474987018666754	0.380197346557148	0.103849380261678	0.261477438366020	0.336539483279441	0.319194014607210	0.206839921569553	0.104591476036579	0.328169719868548	0.210510453230467	0.439064576521637	0.0330673121048909
0.475570567850707	0.148136931791334	0.181576243060085	0.385140057312195	0.0825551882451663	0.444659761518779	0.274094003313700	0.272530871313940	0.127612267370926	0.298907808640133	0.472364348673659	0.322458204417580	0.108677665398421	0.0258869288865226	0.449360814050676	0.128567029585887	0.295172768733432	0.384407547443810	0.133808103535174	0.311245756681684	0.347432739097174	0.324892610666936	0.309744474730037	0.243566764227596	0.304863929209455	0.410974975008888	0.473653783565631	0.371149694866068	0.0159770290785891	0.0181949675630654	0.141411555601047	0.141957540371845	0.426105000791796	0.0120257729413103	0.350057352965743	0.275747279552325	0.169731527137022	0.0826544733220181	0.245800044299618	0.421047195565528	0.103199545087943	0.475612483257885	0.344013343387237	0.369914552562938	0.0657656955191636	0.0529968835879681	0.277534426671879	0.375383211580737	0.253104433741510	0.178776247580110
0.132193148708137	0.0840019415662081	0.437531431923034	0.316773854230890	0.488590336538249	0.300101186305985	0.352045471272185	0.335010940768206	0.193927402605077	0.359122587813683	0.140747130706790	0.0614127461760910	0.167966615733433	0.408363133894711	0.0721047784392648	0.470459747726015	0.486473841388869	0.228675036582290	0.152065365924914	0.295955828671599	0.258830315582709	0.314961631485957	0.499585805409291	0.305277767077892	0.237880658203237	0.465893493956318	0.0982281951756683	0.398403192516473	0.0447376476331401	0.0783943108899405	0.275157102353491	0.235242305673654	0.295803435022207	0.341082286630434	0.209212353955555	0.336836299089853	0.152349442638849	0.329885393918981	0.443234626320655	0.337134352315193	0.365966757025095	0.255370595894158	0.373339247081084	0.377413188500758	0.179432950067589	0.445139840790820	0.315480825633271	0.390447226699430	0.116833973039489	0.161357105274046
0.191191578620962	0.399298878273882	0.113700681844477	0.365088690839688	0.204219277181878	0.0439364633002205	0.335305904980217	0.154011826386705	0.106018699440375	0.284414665550013	0.00641458557875291	0.0168318010708970	0.0848245392483040	0.0150411089895193	0.147591281742233	0.388373192786949	0.480137215917234	0.324453535137692	0.0871617674834097	0.0139921918951528	0.00864155900008040	0.219004755048031	0.0117718686094514	0.431172655794382	0.273078057578266	0.191842515740733	0.215008959972375	0.141013318315102	0.122473890786239	0.483382787610437	0.0744793304209060	0.125881976192938	0.0865522405330857	0.372099744484542	0.407032961473110	0.495901943650499	0.118251636327073	0.0726463413130257	0.290664066071930	0.361370009632277	0.0858910061368290	0.319743117867214	0.281775675872067	0.242465059242872	0.0128058094597726	0.458800238996883	0.0930812219424476	0.142585931177696	0.102361051832106	0.417630350171374
[truncated: 167 more columns]
