# Supplementary material for: A novel user-centric happiness model for personalized tour recommendations
Source: PeerJ Comput Sci. 2025 Apr 22;11:e2837. doi: 10.7717/peerj-cs.2837 (PMC12192884; doi:10.7717/peerj-cs.2837)
Supplement: Supplemental Information 3 [file peerj-cs-11-2837-s003.zip › HM/pr01_10/pr09/Distance.txt]

0	78.1018	64.2909	52.8116	54.8589	45.106	76.8549	83.4292	79.0651	10.5946	84.3438	68.7786	78.9632	24.8394	89.8707	86.0597	46.8507	76.5695	78.4405	17.6082	81.7842	66.76	62.7129	46.5888	41.3502	53.4312	76.9573	27.5381	65.0557	18.2429	32.9544	73.246	91.3207	46.4501	66.9462	74.4373	24.0959	42.0416	45.6306	38.108	49.3674	70.1364	31.846	60.7881	72.3949	69.2129	31.8604	33.8174	43.8715	83.6421
78.1018	0	75.6237	63.6602	29.0863	121.427	18.4049	155.135	146.209	84.377	126.968	35.8769	35.6981	60.0534	25.105	49.7083	124.814	140.845	1.95946	95.6988	24.7021	144.639	106.325	34.2327	81.0296	125.191	40.2514	89.3581	81.1718	59.9766	48.2244	150.446	13.2452	115.3	119.379	152.162	58.2208	68.1212	74.3986	42.951	91.9617	17.5404	74.2851	18.8345	128.133	58.0039	104.539	49.9652	114.357	154.702
64.2909	75.6237	0	14.79	75.8507	82.5847	88.3177	142.468	86.7527	59.6961	147.552	94.662	101.437	72.8341	67.0025	42.5605	92.1951	79.3119	74.3749	73.3515	58.9783	107.579	37.3478	49.9826	26.8767	114.524	103.135	91.4391	118.014	56.6456	68.3207	108.662	85.4302	109.522	52.6558	123.016	46.4003	94.4057	100.51	47.2243	110.502	82.343	33.0536	71.313	61.8303	108.841	94.3973	42.6201	67.2596	98.8581
52.8116	63.6602	14.79	0	61.3638	78.1529	74.953	133.922	89.4472	50.0286	134.516	80.2459	87.3479	58.6815	58.9755	40.1916	86.4955	82.7172	62.6152	64.2583	50.361	103.537	43.6529	35.5986	23.104	104.977	88.8157	79.1716	103.502	42.9268	53.6394	105.939	74.5056	99.0168	57.9784	117.418	32.6254	80.0654	86.2972	32.4398	97.0488	68.7168	24.283	57.4522	67.1385	94.0633	84.0691	27.9544	64.6612	100.416
54.8589	29.0863	75.8507	61.3638	0	99.8743	22.0843	126.994	130.162	63.1957	98.5031	18.9308	27.1614	32.99	50.9478	66.0967	101.342	126.017	30.3628	72.1199	46.5493	121.25	98.0324	25.8855	71.1016	97.4359	27.672	61.3103	54.3085	38.3973	22.0929	128.067	40.7587	87.2202	108.618	126.669	41.2408	39.0854	45.4765	30.1732	62.9161	15.6729	61.7976	10.9841	116.484	35.4819	77.5423	36.9963	96.0085	136.759
45.106	121.427	82.5847	78.1529	99.8743	0	121.77	66.5315	41.3522	37.1278	100.71	113.676	123.911	69.2862	129.285	117.835	11.8685	42.7903	121.506	28.8756	120.624	25.3905	57.76	87.9239	56.1352	47.3255	121.645	54.886	100.915	62.0248	78.0573	29.1883	134.65	50.0744	50.698	40.7893	63.5056	81.8167	82.9096	78.9998	77.8252	114.966	54.51	105.113	50.0449	111.6	40.2849	72.7108	17.2029	41.229
76.8549	18.4049	88.3177	74.953	22.0843	121.77	0	147.574	150.806	84.8953	113.248	19.1656	17.3005	54.879	43.3665	67.355	123.42	146.238	20.3639	94.1826	42.9135	143.33	115.35	40.7367	88.8518	118.489	22.0284	82.3477	66.1136	59.9431	44.1771	150.094	23.9072	108.036	127.145	148.595	61.3431	57.1264	62.6477	47.8757	80.5077	6.98497	80.5342	18.3541	135.438	41.2539	99.1375	55.1991	117.201	157.978
83.4292	155.135	142.468	133.922	126.994	66.5315	147.574	0	99.4469	83.9383	64.0474	132.207	141.607	95.1692	171.363	169.45	54.6935	104.249	156.004	69.664	163.839	52.2471	123.696	128.266	115.834	30.3624	137.192	65.7875	95.7422	100.067	107.059	60.5575	167.595	39.8362	117.184	34.3845	107.493	91.4769	87.4389	120.536	71.1312	142.224	110.041	136.342	115.759	118.749	52.0209	117.099	83.5102	91.3972
79.0651	146.209	86.7527	89.4472	130.162	41.3522	150.806	99.4469	0	68.818	141.751	146.465	156.338	103.789	147.667	128.521	50.652	8.2336	145.801	66.7303	138.867	47.3316	50.3147	112.097	67.0968	86.9361	155.025	95.103	140.644	92.1212	110.022	40.4826	158.875	91.0567	35.3832	66.3416	89.4673	119.826	121.92	103.719	118.641	143.822	72.0455	132.8	27.4607	148.233	81.5763	96.4665	35.1981	13.6703
10.5946	84.377	59.6961	50.0286	63.1957	37.1278	84.8953	83.9383	68.818	0	92.0201	78.1812	88.2571	34.9814	93.6946	86.4196	41.0459	66.0923	84.5097	14.3377	85.258	60.5554	53.3727	51.2721	34.5769	55.0394	86.5553	35.4649	75.463	24.9763	41.8579	66.0692	97.6143	49.8775	56.6589	70.5824	27.0254	52.6175	56.0539	42.3921	58.5672	78.0318	26.6569	68.0096	61.8817	79.6426	34.7347	36.6883	33.7044	73.9888
84.3438	126.968	147.552	134.516	98.5031	100.71	113.248	64.0474	141.751	92.0201	0	94.4512	101.169	77.6473	149.325	158.858	91.231	143.466	128.467	82.9664	144.114	101.594	144.825	112.537	125.683	56.1378	95.7548	56.8427	47.8246	91.7637	87.0172	111.489	136.763	50.6966	145.036	90.5214	101.994	60.2155	53.442	108.201	38.0545	110.284	116.065	109.471	147.608	74.3112	62.0643	108.764	112.741	138.617
68.7786	35.8769	94.662	80.2459	18.9308	113.676	19.1656	132.207	146.465	78.1812	94.4512	0	10.2781	44.4548	60.8303	81.2989	113.626	142.809	37.7345	85.0549	58.7651	133.277	116.564	44.6843	89.6151	104.103	8.88676	68.4911	47.0468	54.4036	36.4513	140.84	43.0706	93.357	126.663	136.446	58.9552	40.7477	45.4462	49.0123	63.1359	18.4471	80.0128	25.0666	134.276	22.2357	86.2271	55.6604	111.715	152.169
78.9632	35.6981	101.437	87.3479	27.1614	123.911	17.3005	141.607	156.338	88.2571	101.169	10.2781	0	54.7209	60.6487	84.0916	123.904	152.53	37.6557	95.3182	60.0747	143.549	125.17	51.8392	98.2504	113.864	5.56084	78.4698	53.3534	64.2177	46.4326	151.117	39.7426	103.065	135.74	146.575	68.1877	50.1792	54.3735	57.1808	71.7606	20.3423	88.942	30.248	143.528	27.0097	96.3159	64.1239	121.706	162.24
24.8394	60.0534	72.8341	58.6815	32.99	69.2862	54.879	95.1692	103.789	34.9814	77.6473	44.4548	54.7209	0	77.0724	81.665	69.3134	100.99	60.8632	40.6006	70.2439	89.0867	81.9808	35.8116	56.6979	65.1397	52.3627	29.5525	45.8123	16.7535	11.8924	96.4429	72.7526	55.3699	88.8598	93.7186	26.5681	21.7805	27.6789	30.5874	39.5949	48.6601	46.0438	41.3678	95.2549	44.8664	44.6808	31.4781	68.6302	108.459
89.8707	25.105	67.0025	58.9755	50.9478	129.285	43.3665	171.363	147.667	93.6946	149.325	60.8303	60.6487	77.0724	0	30.2017	134.701	141.299	23.1834	106.797	8.8297	153.92	102.42	43.3727	80.5724	141.019	65.3281	106.486	104.903	71.9417	65.4057	158.414	24.9076	131.923	116.949	163.991	66.7218	89.3749	96.0093	51.7796	112.929	42.3872	76.7893	39.97	126.114	82.7881	119.547	57.0073	119.225	157.805
86.0597	49.7083	42.5605	40.1916	66.0967	117.835	67.355	169.45	128.521	86.4196	158.858	81.2989	84.0916	81.665	30.2017	0	125.465	121.355	47.8472	100.667	25.5162	143.208	79.862	46.3354	63.2662	139.478	87.8108	108.609	119.153	70.683	71.8536	145.991	54.1482	131.932	95.1082	156.162	62.1343	99.2671	106.107	51.301	120.926	63.9061	63.342	56.6063	104.314	101.358	117.826	52.8947	104.827	140.044
46.8507	124.814	92.1951	86.4955	101.342	11.8685	123.42	54.6935	50.652	41.0459	91.231	113.626	123.904	69.3134	134.701	125.465	0	53.2099	125.073	29.2898	126.211	19.9244	69.2935	92.2493	65.4035	36.4432	121.158	50.2291	95.9863	64.8393	79.2567	27.3308	138.053	40.6251	62.5661	30.9487	68.0713	78.8846	79.0164	83.4022	71.6234	116.804	62.3453	107.637	61.7676	109.231	33.4671	77.701	28.8587	47.9089
76.5695	140.845	79.3119	82.7172	126.017	42.7903	146.238	104.249	8.2336	66.0923	143.466	142.809	152.53	100.99	141.299	121.355	53.2099	0	140.354	65.718	132.533	52.6851	42.5115	106.921	60.8161	89.6444	151.478	94.6437	139.58	88.4137	106.477	46.7787	153.34	92.863	27.3899	71.9445	84.9684	118.042	120.57	98.7473	118.498	139.259	66.5607	128.08	19.2486	145.735	82.3187	91.4359	33.3184	21.8798
78.4405	1.95946	74.3749	62.6152	30.3628	121.506	20.3639	156.004	145.801	84.5097	128.467	37.7345	37.6557	60.8632	23.1834	47.8472	125.073	140.354	0	96.0191	22.7723	144.867	105.464	34.0085	80.3546	125.998	42.1955	90.251	82.8295	60.2642	49.0002	150.568	13.2076	116.176	118.645	152.621	58.1737	69.4416	75.7719	42.8127	93.277	19.3512	73.8119	19.8738	127.441	59.8276	105.242	49.7295	114.177	154.43
17.6082	95.6988	73.3515	64.2583	72.1199	28.8756	94.1826	69.664	66.7303	14.3377	82.9664	85.0549	95.3182	40.6006	106.797	100.667	29.2898	65.718	96.0191	0	98.5284	49.2134	62.2084	63.7606	47.3675	41.1781	92.895	29.1814	73.9573	35.7645	50.0604	56.007	108.922	37.142	62.2735	57.2012	40.1963	53.4361	55.2033	55.0721	53.2342	87.5366	40.5186	78.3646	65.7066	82.8552	22.2386	50.0242	32.4843	69.2805
81.7842	24.7021	58.9783	50.361	46.5493	120.624	42.9135	163.839	138.867	85.258	144.114	58.7651	60.0747	70.2439	8.8297	25.5162	126.211	132.533	22.7723	98.5284	0	145.343	93.9122	35.5814	71.7785	133.477	64.2866	99.4216	100.857	64.0422	58.815	149.729	28.8758	124.603	108.336	155.684	58.3648	83.9279	90.6735	43.6888	107.166	40.5313	67.9683	35.816	117.482	80.1332	111.901	48.5872	110.424	148.978
66.76	144.639	107.579	103.537	121.25	25.3905	143.33	52.2471	47.3316	60.5554	101.594	133.277	143.549	89.0867	153.92	143.208	19.9244	52.6851	144.867	49.2134	145.343	0	79.918	111.827	81.3736	45.5538	140.67	68.208	112.987	84.6851	99.1598	9.91122	157.882	53.2148	69.9403	19.3087	87.5192	97.5124	97.0357	102.941	87.7166	136.725	79.8707	127.548	66.5252	127.974	50.3608	97.0208	40.6155	39.4226
62.7129	106.325	37.3478	43.6529	98.0324	57.76	115.35	123.696	50.3147	53.3727	144.825	116.564	125.17	81.9808	102.42	79.862	69.2935	42.5115	105.464	62.2084	93.9122	79.918	0	74.6135	26.9494	100.151	125.447	88.7635	126.796	65.8482	82.9202	78.4753	117.779	98.6077	15.3566	97.8334	58.3292	102.911	107.518	68.0723	111.882	108.63	36.9096	97.0817	24.4872	125.251	84.2399	61.0458	40.5598	63.1539
46.5888	34.2327	49.9826	35.5986	25.8855	87.9239	40.7367	128.266	112.097	51.2721	112.537	44.6843	51.8392	35.8116	43.3727	46.3354	92.2493	106.921	34.0085	63.7606	35.5814	111.827	74.6135	0	48.2039	97.9038	53.2182	64.2649	73.9343	28.5702	25.5218	117.083	47.2115	89.1352	86.6062	120.931	24.4184	53.029	59.8522	8.92415	74.6621	34.0509	40.4596	22.5136	95.067	60.0168	76.3195	15.733	80.1684	120.47
41.3502	81.0296	26.8767	23.104	71.1016	56.1352	88.8518	115.834	67.0968	34.5769	125.683	89.6151	98.2504	56.6979	80.5724	63.2662	65.4035	60.8161	80.3546	47.3675	71.7785	81.3736	26.9494	48.2039	0	88.4458	98.4976	68.8464	102.316	40.0804	56.4022	83.2166	93.1027	84.228	38.4507	96.2892	31.7153	78.2291	83.4286	41.2494	90.2489	82.048	10.6541	70.5162	47.1055	98.82	69.1022	34.14	41.7703	77.5838
53.4312	125.191	114.524	104.977	97.4359	47.3255	118.489	30.3624	86.9361	55.0394	56.1378	104.103	113.864	65.1397	141.019	139.478	36.4432	89.6444	125.998	41.1781	133.477	45.5538	100.151	97.9038	88.4458	0	109.816	36.1607	72.8923	69.7426	76.9994	55.4646	137.811	10.902	96.3904	37.3422	77.39	63.8552	60.8937	90.2023	46.9669	112.865	81.6115	106.463	96.9643	92.9444	21.7247	86.9092	62.2602	82.741
76.9573	40.2514	103.135	88.8157	27.672	121.645	22.0284	137.192	155.025	86.5553	95.7548	8.88676	5.56084	52.3627	65.3281	87.8108	121.158	151.478	42.1955	92.895	64.2866	140.67	125.447	53.2182	98.4976	109.816	0	74.7744	47.9303	63.0663	45.0208	148.444	45.0576	98.9708	135.533	143.088	67.8178	45.9768	49.7933	57.823	66.9565	23.9268	88.8976	32.6256	143.117	21.5104	92.7883	64.5209	120.174	160.508
27.5381	89.3581	91.4391	79.1716	61.3103	54.886	82.3477	65.7875	95.103	35.4649	56.8427	68.4911	78.4698	29.5525	106.486	108.609	50.2291	94.6437	90.251	29.1814	99.4216	68.208	88.7635	64.2649	68.8464	36.1607	74.7744	0	46.0597	38.0702	41.4266	77.0448	101.819	25.954	90.7381	68.42	47.5865	29.6239	28.8609	57.5596	24.0618	76.7064	59.3561	70.5561	94.7044	60.0214	18.2511	55.9364	61.5765	96.1093
65.0557	81.1718	118.014	103.502	54.3085	100.915	66.1136	95.7422	140.644	75.463	47.8246	47.0468	53.3534	45.8123	104.903	119.153	95.9863	139.58	82.8295	73.9573	100.857	112.987	126.796	73.9343	102.316	72.8923	47.9303	46.0597	0	62.5641	50.1382	122.25	89.9222	62.3764	131.996	109.741	72.2339	24.093	19.4259	72.4079	25.9527	63.9018	91.6807	65.121	137.317	26.5112	62.7775	75.5899	106.265	142.144
18.2429	59.9766	56.6456	42.9268	38.3973	62.0248	59.9431	100.067	92.1212	24.9763	91.7637	54.4036	64.2177	16.7535	71.9417	70.683	64.8393	88.4137	60.2642	35.7645	64.0422	84.6851	65.8482	28.5702	40.0804	69.7426	63.0663	38.0702	62.5641	0	18.1247	90.7534	73.214	61.4999	73.7581	92.6677	10.3032	38.5101	44.1966	20.476	54.132	53.0636	29.4403	43.099	80.7425	59.6169	48.0458	17.87	57.6586	98.3777
32.9544	48.2244	68.3207	53.6394	22.0929	78.0573	44.1771	107.059	110.022	41.8579	87.0172	36.4513	46.4326	11.8924	65.4057	71.8536	79.2567	106.477	49.0002	50.0604	58.815	99.1598	82.9202	25.5218	56.4022	76.9994	45.0208	41.4266	50.1382	18.1247	0	106.044	61.0185	67.2623	91.6012	104.818	24.6873	27.8019	34.5514	22.35	49.188	37.6573	46.0356	29.6382	98.763	42.4187	56.3542	25.7009	75.2807	115.817
73.246	150.446	108.662	105.939	128.067	29.1883	150.094	60.5575	40.4826	66.0692	111.489	140.84	151.117	96.4429	158.414	145.991	27.3308	46.7787	150.568	56.007	149.729	9.91122	78.4753	117.083	83.2166	55.4646	148.444	77.0448	122.25	90.7534	106.044	0	163.683	63.0342	67.054	26.4085	92.6662	106.064	105.905	108.16	97.1761	143.381	82.959	133.83	62.4773	136.468	59.4898	101.899	41.5016	30.9155
91.3207	13.2452	85.4302	74.5056	40.7587	134.65	23.9072	167.595	158.875	97.6143	136.763	43.0706	39.7426	72.7526	24.9076	54.1482	138.053	153.34	13.2076	108.922	28.8758	157.882	117.779	47.2115	93.1027	137.811	45.0576	101.819	89.9222	73.214	61.0185	163.683	0	127.771	131.243	165.293	71.369	79.171	85.1497	56.02	102.927	26.6153	86.8462	31.3891	140.119	65.1234	117.372	62.926	127.38	167.601
46.4501	115.3	109.522	99.0168	87.2202	50.0744	108.036	39.8362	91.0567	49.8775	50.6966	93.357	103.065	55.3699	131.923	131.932	40.6251	92.863	116.176	37.142	124.603	53.2148	98.6077	89.1352	84.228	10.902	98.9708	25.954	62.3764	61.4999	67.2623	63.0342	127.771	0	96.522	47.4095	69.8489	52.9977	49.9935	81.7928	36.4244	102.538	76.4697	96.506	98.1243	82.05	15.1452	79.0762	63.0714	88.3402
66.9462	119.379	52.6558	57.9784	108.618	50.698	127.145	117.184	35.3832	56.6589	145.036	126.663	135.74	88.8598	116.949	95.1082	62.5661	27.3899	118.645	62.2735	108.336	69.9403	15.3566	86.6062	38.4507	96.3904	135.533	90.7381	131.996	73.7581	91.6012	67.054	131.243	96.522	0	88.7043	67.7202	108.677	112.57	79.3305	114.596	120.288	46.8425	108.791	9.22948	133.289	83.1663	72.0645	34.219	48.5829
74.4373	152.162	123.016	117.418	126.669	40.7893	148.595	34.3845	66.3416	70.5824	90.5214	136.446	146.575	93.7186	163.991	156.162	30.9487	71.9445	152.621	57.2012	155.684	19.3087	97.8334	120.931	96.2892	37.3422	143.088	68.42	109.741	92.6677	104.818	26.4085	165.293	47.4095	88.7043	0	97.3195	97.9242	96.1062	112.272	83.8041	142.339	93.2234	134.195	85.6812	128.047	50.3004	107.116	57.5843	57.3225
24.0959	58.2208	46.4003	32.6254	41.2408	63.5056	61.3431	107.493	89.4673	27.0254	101.994	58.9552	68.1877	26.5681	66.7218	62.1343	68.0713	84.9684	58.1737	40.1963	58.3648	87.5192	58.3292	24.4184	31.7153	77.39	67.8178	47.5865	72.2339	10.3032	24.6873	92.6662	71.369	69.8489	67.7202	97.3195	0	48.3124	54.2192	15.4944	64.4263	54.3583	21.4204	43.383	75.3534	67.1058	55.706	9.83688	56.3488	96.9899
42.0416	68.1212	94.4057	80.0654	39.0854	81.8167	57.1264	91.4769	119.826	52.6175	60.2155	40.7477	50.1792	21.7805	89.3749	99.2671	78.8846	118.042	69.4416	53.4361	83.9279	97.5124	102.911	53.029	78.2291	63.8552	45.9768	29.6239	24.093	38.5101	27.8019	106.064	79.171	52.9977	108.677	97.9242	48.3124	0	6.84604	50.0296	23.8406	52.678	67.5904	49.8733	114.406	30.4693	47.8749	52.3634	84.8471	122.684
45.6306	74.3986	100.51	86.2972	45.4765	82.9096	62.6477	87.4389	121.92	56.0539	53.442	45.4462	54.3735	27.6789	96.0093	106.107	79.0164	120.57	75.7719	55.2033	90.6735	97.0357	107.518	59.8522	83.4286	60.8937	49.7933	28.8609	19.4259	44.1966	34.5514	105.905	85.1497	49.9935	112.57	96.1062	54.2192	6.84604	0	56.6877	17.8602	58.5616	72.842	56.3531	117.924	32.0816	46.796	58.7615	87.2603	124.05
38.108	42.951	47.2243	32.4398	30.1732	78.9998	47.8757	120.536	103.719	42.3921	108.201	49.0123	57.1808	30.5874	51.7796	51.301	83.4022	98.7473	42.8127	55.0721	43.6888	102.941	68.0723	8.92415	41.2494	90.2023	57.823	57.5596	72.4079	20.476	22.35	108.16	56.02	81.7928	79.3305	112.272	15.4944	50.0296	56.6877	0	70.1484	40.9782	32.6606	29.5373	87.5653	61.6267	68.5168	7.33927	71.408	111.831
49.3674	91.9617	110.502	97.0488	62.9161	77.8252	80.5077	71.1312	118.641	58.5672	38.0545	63.1359	71.7606	39.5949	112.929	120.926	71.6234	118.498	93.277	53.2342	107.166	87.7166	111.882	74.6621	90.2489	46.9669	66.9565	24.0618	25.9527	54.132	49.188	97.1761	102.927	36.4244	114.596	83.8041	64.4263	23.8406	17.8602	70.1484	0	76.3676	80.1174	73.6579	118.736	47.6683	38.1581	70.8114	85.5625	118.815
70.1364	17.5404	82.343	68.7168	15.6729	114.966	6.98497	142.224	143.822	78.0318	110.284	18.4471	20.3423	48.6601	42.3872	63.9061	116.804	139.259	19.3512	87.5366	40.5313	136.725	108.63	34.0509	82.048	112.865	23.9268	76.7064	63.9018	53.0636	37.6573	143.381	26.6153	102.538	120.288	142.339	54.3583	52.678	58.5616	40.9782	76.3676	0	73.6245	11.548	128.542	40.4766	93.1628	48.2891	110.241	151.016
31.846	74.2851	33.0536	24.283	61.7976	54.51	80.5342	110.041	72.0455	26.6569	116.065	80.0128	88.942	46.0438	76.7893	63.342	62.3453	66.5607	73.8119	40.5186	67.9683	79.8707	36.9096	40.4596	10.6541	81.6115	88.8976	59.3561	91.6807	29.4403	46.0356	82.959	86.8462	76.4697	46.8425	93.2234	21.4204	67.5904	72.842	32.6606	80.1174	73.6245	0	62.1977	54.9265	88.4183	61.3437	25.3361	42.568	81.2968
60.7881	18.8345	71.313	57.4522	10.9841	105.113	18.3541	136.342	132.8	68.0096	109.471	25.0666	30.248	41.3678	39.97	56.6063	107.637	128.08	19.8738	78.3646	35.816	127.548	97.0817	22.5136	70.5162	106.463	32.6256	70.5561	65.121	43.099	29.6382	133.83	31.3891	96.506	108.791	134.195	43.383	49.8733	56.3531	29.5373	73.6579	11.548	62.1977	0	117.09	44.8651	85.9863	36.8691	99.5847	140.311
72.3949	128.133	61.8303	67.1385	116.484	50.0449	135.438	115.759	27.4607	61.8817	147.608	134.276	143.528	95.2549	126.114	104.314	61.7676	19.2486	127.441	65.7066	117.482	66.5252	24.4872	95.067	47.1055	96.9643	143.117	94.7044	137.317	80.7425	98.763	62.4773	140.119	98.1243	9.22948	85.6812	75.3534	114.406	117.924	87.5653	118.736	128.542	54.9265	117.09	0	139.972	85.544	80.2548	35.053	41.018
69.2129	58.0039	108.841	94.0633	35.4819	111.6	41.2539	118.749	148.233	79.6426	74.3112	22.2357	27.0097	44.8664	82.7881	101.358	109.231	145.735	59.8276	82.8552	80.1332	127.974	125.251	60.0168	98.82	92.9444	21.5104	60.0214	26.5112	59.6169	42.4187	136.468	65.1234	82.05	133.289	128.047	67.1058	30.4693	32.0816	61.6267	47.6683	40.4766	88.4183	44.8651	139.972	0	78.2519	66.933	113.037	152.035
31.8604	104.539	94.3973	84.0691	77.5423	40.2849	99.1375	52.0209	81.5763	34.7347	62.0643	86.2271	96.3159	44.6808	119.547	117.826	33.4671	82.3187	105.242	22.2386	111.901	50.3608	84.2399	76.3195	69.1022	21.7247	92.7883	18.2511	62.7775	48.0458	56.3542	59.4898	117.372	15.1452	83.1663	50.3004	55.706	47.8749	46.796	68.5168	38.1581	93.1628	61.3437	85.9863	85.544	78.2519	0	65.1913	50.7326	80.8503
33.8174	49.9652	42.6201	27.9544	36.9963	72.7108	55.1991	117.099	96.4665	36.6883	108.764	55.6604	64.1239	31.4781	57.0073	52.8947	77.701	91.4359	49.7295	50.0242	48.5872	97.0208	61.0458	15.733	34.14	86.9092	64.5209	55.9364	75.5899	17.87	25.7009	101.899	62.926	79.0762	72.0645	107.116	9.83688	52.3634	58.7615	7.33927	70.8114	48.2891	25.3361	36.8691	80.2548	66.933	65.1913	0	64.4606	104.738
43.8715	114.357	67.2596	64.6612	96.0085	17.2029	117.201	83.5102	35.1981	33.7044	112.741	111.715	121.706	68.6302	119.225	104.827	28.8587	33.3184	114.177	32.4843	110.424	40.6155	40.5598	80.1684	41.7703	62.2602	120.174	61.5765	106.265	57.6586	75.2807	41.5016	127.38	63.0714	34.219	57.5843	56.3488	84.8471	87.2603	71.408	85.5625	110.241	42.568	99.5847	35.053	113.037	50.7326	64.4606	0	40.7798
83.6421	154.702	98.8581	100.416	136.759	41.229	157.978	91.3972	13.6703	73.9888	138.617	152.169	162.24	108.459	157.805	140.044	47.9089	21.8798	154.43	69.2805	148.978	39.4226	63.1539	120.47	77.5838	82.741	160.508	96.1093	142.144	98.3777	115.817	30.9155	167.601	88.3402	48.5829	57.3225	96.9899	122.684	124.05	111.831	118.815	151.016	81.2968	140.311	41.018	152.035	80.8503	104.738	40.7798	0
74.1513	144.181	88.59	89.8253	126.663	33.8254	147.74	90.5536	8.89374	64.2445	133.598	142.37	152.381	98.989	147.143	129.541	42.3724	15.0708	143.888	60.6253	138.315	38.4601	53.4784	109.953	66.9516	78.4523	150.792	88.358	134.201	88.3377	105.95	31.8813	157.048	82.947	39.4601	57.5267	86.6158	114.026	115.754	101.354	111.588	140.768	70.6533	129.979	32.7967	142.981	74.0877	94.2269	30.6858	10.6625
44.7644	116.266	69.9052	67.1952	97.4853	14.841	118.799	81.3053	34.5249	34.8056	111.752	112.957	122.994	69.588	121.476	107.345	26.614	33.2693	116.117	32.4783	112.683	37.9658	43.0015	82.116	44.3484	60.6115	121.359	61.3839	106.414	59.0958	76.5624	38.8902	129.323	61.8115	36.1295	55.0188	58.1575	85.311	87.5277	73.3176	85.2843	111.852	44.9138	101.285	36.4236	113.796	49.8653	66.4348	2.65556	39.2876
68.5165	49.6032	103.352	88.6461	28.4675	112.192	32.7962	123.828	147.484	78.6661	81.9849	13.7788	19.2203	43.7045	74.4622	93.743	110.711	144.54	51.441	83.3173	72.0253	129.879	121.83	53.8361	95.0956	97.0191	13.9578	62.7496	34.2011	56.975	39.0771	138.038	56.6785	86.1283	130.663	131.158	63.5022	33.3098	36.4131	56.3806	53.2237	32.0993	84.9226	37.1379	137.715	8.46659	80.9595	62.2159	112.334	152.021
23.252	100.035	83.1997	73.5605	74.6781	31.9971	96.7018	60.6968	72.4111	23.6051	73.5951	85.75	96.0101	41.9137	112.991	108.857	28.3791	72.3653	100.535	10.2209	104.981	47.6156	72.1666	69.6357	57.4637	31.4373	93.0599	22.8947	68.9204	41.0796	52.7096	55.6847	113.139	26.9215	71.4437	52.1783	47.2599	50.5904	51.1233	61.2925	46.24	90.3239	50.2167	82.0172	74.2291	80.8724	12.0873	57.0363	39.8546	73.2252
25.1622	95.8541	89.0609	77.954	68.809	44.1726	90.4263	60.1928	84.7878	30.1829	62.6816	77.7338	87.8677	35.9516	111.187	110.415	39.2627	84.7137	96.5761	20.432	103.65	57.4106	82.1815	68.0843	64.7143	29.8352	84.4568	10.9679	56.9362	40.0969	47.6502	66.1406	108.662	21.522	82.7054	58.7126	48.3277	40.1369	39.7853	60.4924	33.8578	84.4331	56.159	77.2743	85.9928	70.6057	8.7348	57.5762	52.0165	85.3498
80.8526	86.4961	131.303	116.611	62.5351	116.919	69.5929	107.493	156.745	91.3278	52.304	50.7105	54.2184	60.3971	111.221	128.588	111.727	155.677	88.3137	90.0624	108.286	128.329	142.081	84.9888	117.094	86.8945	48.6821	62.0351	16.1051	77.0666	62.9822	137.718	93.3582	76.7296	147.729	124.106	86.3333	39.1891	35.3057	84.7098	40.6605	68.9631	106.44	72.6551	153.209	28.4959	78.3683	88.6831	122.36	158.144
61.4518	51.3358	24.4263	15.5858	55.2557	92.0553	64.9403	144.477	105.026	60.9279	138.756	73.427	79.1599	61.1982	43.7099	25.8374	99.632	98.2995	50.0315	75.2427	35.2674	117.414	58.7125	30.0923	38.3925	114.79	81.4675	85.7188	103.28	47.7489	53.4183	120.371	61.0131	107.801	73.3353	130.355	38.2121	81.1354	87.7834	31.1058	100.742	59.3819	37.5455	48.9436	82.5307	90.0514	93.3087	30.0919	79.4288	115.907
73.9117	146.297	93.7905	94.0459	127.516	30.9625	148.926	83.6651	16.1668	64.4845	128.814	142.595	152.713	98.6754	150.474	134.051	37.8274	22.7643	146.102	59.1823	141.648	31.4257	59.6796	112.095	70.9831	73.1502	150.857	85.8347	131.875	89.1213	106.341	24.32	159.301	78.3809	46.2347	50.2534	88.2811	112.536	113.824	103.35	108.544	141.986	73.7015	131.444	40.0884	142.006	70.6069	96.3753	31.9467	10.281
38.4558	66.4251	26.2111	14.7101	57.3834	64.8726	74.4264	119.229	80.9056	35.32	121.342	76.1384	84.4227	47.5288	67.0716	52.9984	72.57	74.9585	65.7734	49.5659	58.2422	90.2273	40.9617	33.7062	14.6234	90.2751	84.9844	65.3194	93.2334	30.9393	44.8649	93.3003	78.5816	84.4334	53.0647	103.392	20.9996	69.2962	75.1204	27.242	84.3895	67.6781	10.3653	56.1312	61.7228	86.9691	69.4386	20.5132	52.7079	90.741
32.1225	46.5915	52.6927	37.9778	28.6519	74.8599	48.6623	113.57	102.147	37.7857	100.598	46.7525	55.729	22.9556	58.0777	58.9704	78.3886	97.683	46.7458	49.5257	50.3032	98.1411	69.8812	14.7297	42.9555	83.2097	55.6388	50.0423	65.759	13.9343	15.683	103.855	59.8302	74.5621	80.0144	106.559	12.7146	42.8918	49.4529	7.6798	62.5438	41.6779	33.2669	30.8394	87.8328	56.9242	61.6013	10.1142	68.7458	109.475
88.6613	55.3503	40.9519	40.5942	71.2657	118.704	72.9725	171.875	127.548	88.3962	163.016	86.7423	89.6699	85.583	35.4593	5.64213	126.739	120.209	53.4892	102.711	31.1172	144.094	78.2629	50.671	63.396	142.078	93.3434	111.955	123.969	73.9091	76.1152	146.508	59.6507	134.82	93.5945	157.566	64.9783	103.697	110.523	55.0485	125.015	69.455	64.4103	61.9561	102.75	106.616	120.509	56.0432	105.146	139.368
77.9306	117.311	43.8171	53.6729	111.369	69.5265	127.649	136.025	53.0074	68.5426	159.752	130.107	138.379	96.9005	110.772	85.5691	81.335	44.774	116.286	76.9277	102.619	89.6357	15.2177	87.0748	40.925	113.809	138.962	103.883	141.912	80.5925	97.3118	86.7746	128.1	112.879	19.7459	108.295	72.6305	117.979	122.666	81.2133	127.079	121.09	51.3239	109.577	25.6294	139.722	98.7684	74.4482	52.5386	66.6196
53.5689	105.715	117.279	104.665	76.6317	72.9564	94.9579	56.7736	114.306	61.1022	30.9187	77.8535	86.5649	50.1456	125.828	131.722	64.9501	115.173	106.946	52.4838	119.639	78.8593	114.012	85.9335	94.8569	35.1146	81.7735	26.0309	39.0928	62.47	60.9314	88.6335	117.027	25.7094	114.746	72.4567	72.4841	37.9012	32.4325	80.4539	14.8172	90.5748	85.3792	87.1604	117.804	62.335	32.854	80.0302	83.3268	112.847
60.1994	62.6368	105.134	90.3763	36.4448	101.396	47.6349	107.632	138.855	70.7619	65.7601	28.6966	35.8985	36.8102	86.5699	102.18	98.559	136.72	64.3139	72.8466	82.8441	117.094	118.551	58.2415	92.6687	81.6608	30.7486	48.9845	18.5755	52.7291	37.0187	125.715	71.3867	70.7659	125.663	116.831	61.222	19.6813	20.8023	58.2113	36.6751	45.3295	82.0837	47.0286	131.943	11.2844	67.1723	62.5812	103.728	142.126
37.0947	43.6463	47.7097	32.9197	30.1407	78.1689	48.2051	119.473	103.189	41.4948	107.219	48.9206	57.2139	29.5906	52.7815	52.3491	82.4862	98.2794	43.5443	54.1006	44.7165	102.049	67.9791	9.77992	41.1091	89.1375	57.7528	56.4896	71.6445	19.4175	21.5429	107.319	56.7487	80.7201	79.0852	111.297	14.6729	49.1636	55.8025	1.07402	69.1649	41.284	32.3431	29.8939	87.2674	61.1856	67.4546	7.02084	70.7351	111.208
19.7529	97.8527	75.5058	66.5517	74.0283	27.6223	96.1043	67.3735	66.2787	16.6895	81.9587	86.684	96.9559	42.2424	109.121	103.043	27.3161	65.5589	98.1928	2.38052	100.866	47.2333	63.5644	66.0471	49.397	39.0681	94.4397	29.102	74.3709	37.9626	51.9463	54.2279	111.068	35.3995	63.114	54.8931	42.5478	54.3203	55.8128	57.38	53.0713	89.4914	42.7414	80.4272	66.2415	83.9794	20.6903	52.3787	32.4916	68.3747
69.4837	92.6114	126.026	111.756	65.3805	101.266	77.6681	88.5963	141.916	79.4805	36.625	58.5977	64.7357	53.2083	116.16	129.519	95.1047	141.518	94.2486	75.9078	111.897	110.852	132.069	83.8037	108.642	68.382	59.2702	46.881	11.5547	69.7155	59.1997	120.415	101.471	58.4812	136.095	105.695	79.7559	31.7176	25.5367	81.5425	23.5048	75.3991	98.1161	76.2744	140.796	37.772	61.6482	84.0801	108.384	142.306
30.2116	47.8921	57.7106	43.0567	26.7983	74.2458	47.9224	110.031	103.364	37.1575	95.4321	43.9885	53.394	17.8513	61.3368	63.8489	76.9903	99.2587	48.2564	47.8146	53.8876	96.8625	73.2864	18.5191	46.5086	79.6826	52.8296	45.7462	60.5377	12.2358	10.6276	102.988	61.1091	70.7159	82.749	104.409	15.0553	37.5836	44.1415	12.7708	57.3811	40.9971	36.4105	30.8682	90.289	52.5891	58.2404	15.1027	69.3382	110.116
43.3545	44.6191	78.243	63.4563	15.6451	88.2671	36.4214	111.51	121.435	52.8769	84.2026	25.4284	35.6447	19.1991	65.2784	76.5412	88.5125	118.073	45.8043	59.7236	59.9182	108.278	94.6278	31.323	67.982	82.1502	33.679	45.9896	42.7292	29.8981	11.8446	115.63	56.3975	71.8051	103.444	112.469	36.3079	24.0976	30.7768	31.1212	47.738	30.7333	57.7198	26.0054	110.597	31.0488	62.7517	35.9669	86.5132	126.834
107.992	186.059	146.791	144.125	161.9	66.5742	183.964	61.5862	70.6169	102.206	124.317	172.757	182.961	129.238	195.592	184.12	61.2818	78.4754	186.34	90.3839	186.999	41.6848	115.378	153.472	121.441	74.1836	179.674	105.302	146.893	126.085	139.84	38.2254	199.292	84.5198	102.685	37.2176	129.193	134.899	133.265	144.598	120.943	177.497	120.94	168.689	96.6538	165.139	87.0729	138.706	79.7191	57.3649
58.33	96.5002	119.011	105.386	67.7436	85.7972	83.7722	72.9675	126.841	67.544	31.0904	65.5729	73.4132	47.3194	118.399	127.941	79.0088	126.925	97.9292	61.9383	113.06	94.2634	120.862	81.6058	99.1234	51.6137	68.2941	32.8407	22.8505	62.4695	56.0942	103.891	106.839	41.6976	123.503	88.9112	72.772	29.1365	22.4007	77.6434	8.98022	80.2315	88.9367	78.6685	127.544	47.7494	45.7065	78.7552	94.14	126.556
45.1132	113.532	64.0568	62.1279	96.0849	21.3023	117.019	87.6408	34.278	34.6955	116.166	112.199	122.099	69.6652	117.563	102.319	32.987	31.4826	113.283	35.0409	108.743	44.2647	36.4867	79.3007	39.0848	66.2073	120.749	64.2213	108.416	57.8994	75.7513	44.6077	126.466	66.7578	30.2005	61.5189	55.8525	86.5953	89.2771	70.6446	88.2668	110.043	40.7745	99.2193	31.4584	114.314	54.1066	63.5677	4.13069	41.1878
57.5952	120.878	121.548	110.405	92.0818	63.2928	111.762	37.284	103.928	62.2611	38.1605	95.6031	104.762	62.1456	139.209	141.578	53.2886	106.055	121.932	50.2244	132.342	63.7099	112.057	97.3419	96.8137	18.1616	100.205	33.1103	58.7789	70.9067	73.8351	73.6211	132.835	13.6273	110.148	54.5408	79.9929	54.9079	50.4147	90.6517	33.8476	106.827	88.587	102.066	111.716	81.4774	27.9864	88.7538	76.6664	100.465
43.7291	121.163	86.167	80.8337	98.5581	6.15154	120.579	60.8518	46.9815	36.8867	94.8472	111.614	121.883	67.1624	130.179	120.079	6.30005	48.7729	121.342	26.5873	121.612	23.7461	63.0193	88.1379	59.4397	41.1815	119.379	50.5806	96.6265	61.3235	76.5543	29.5168	134.408	44.1638	56.5709	36.8541	63.7966	78.3417	79.0193	79.2395	72.9974	113.865	56.8073	104.361	56.1453	108.434	35.0844	73.2764	22.6584	45.8198
62.2099	135.872	87.5832	86.237	116.231	18.9532	137.811	76.6311	23.9613	53.0541	118.058	130.973	141.131	86.8927	141.24	126.426	26.831	27.6654	135.762	47.172	132.441	25.7903	56.1735	101.785	63.1727	62.9873	139.162	73.839	119.862	77.8894	94.8454	22.3711	148.97	67.4169	44.7774	45.0517	77.6763	100.493	101.773	92.9496	96.6932	130.902	64.5758	120.545	40.7882	130.019	58.9037	86.14	22.0196	22.2889
52.2537	121.023	69.3192	68.4711	103.655	21.6503	124.603	87.856	26.8649	41.958	120.375	119.695	129.619	76.9355	124.646	108.602	33.4491	24.7681	120.753	40.9787	115.819	41.2648	38.6988	86.7907	45.3678	68.6092	128.219	70.0023	114.812	65.4384	83.2438	40.0778	133.927	70.2737	29.4334	59.5657	63.4232	93.3869	95.8174	78.1653	93.9429	117.626	47.8939	106.795	28.4244	121.459	58.5542	71.0596	8.55727	33.6793
62.3908	140.493	107.815	102.661	116.212	25.3898	138.284	45.461	54.0933	57.2609	93.2499	127.479	137.726	83.6447	150.955	141.801	16.3888	58.7969	140.82	44.8007	142.501	8.34372	82.4661	108.316	81.1821	37.2199	134.648	61.2751	105.468	80.5623	94.1419	18.2485	153.71	45.0711	73.7177	15.438	84.2642	90.7907	89.9727	99.5116	80.0035	131.797	78.5963	123.004	71.1963	121.251	43.1775	93.9482	42.151	47.1724
86.4691	9.00953	83.786	72.2263	35.2594	130.128	18.6894	162.17	155.217	93.0331	131.258	37.7952	35.0843	67.444	27.0946	54.9654	133.271	149.853	9.6633	104.077	29.4492	153.135	115.127	43.2092	89.9771	132.441	40.2641	96.4094	84.5174	68.4527	55.768	159.088	5.56919	122.357	128.292	160.249	67.077	73.603	79.5817	51.8814	97.3576	21.0579	83.2934	26.1363	137.073	59.9404	112.1	58.9371	123.287	163.674
60.6308	39.0495	36.5749	25.4449	44.2872	96.1859	52.6126	144.013	113.224	62.2461	132.865	61.908	67.1618	55.4368	34.4593	26.3322	102.596	106.93	37.8088	76.1809	25.6462	121.247	69.0505	20.8484	46.1441	113.85	69.7079	82.3312	94.7462	44.5338	46.0554	125.1	49.2146	105.974	83.1153	132.758	36.5357	73.7614	80.5608	24.9758	94.8554	47.1951	42.6086	37.0848	92.1968	79.589	92.1352	26.946	85.1716	123.37
39.7038	56.3136	30.1421	15.6409	48.2398	72.1087	64.51	122.634	90.6399	39.2447	119.387	67.1328	75.0618	43.071	58.0004	47.1754	78.818	84.8637	55.6825	53.5105	49.1917	97.2399	50.8483	23.7793	24.748	92.9642	75.9117	64.8165	87.9037	27.6261	38.2105	100.991	68.5404	86.1314	63.1829	109.262	17.4227	64.425	70.6633	18.1711	81.7191	57.8254	18.8455	46.2816	71.8464	79.3696	71.5325	12.548	61.2346	100.122
60.6515	49.7671	97.7184	82.9451	24.8952	104.289	34.6979	117.363	139.654	70.8431	78.575	15.9909	24.3477	35.8649	73.9601	90.9876	102.884	136.781	51.4766	75.4142	70.623	122.112	114.8	48.9274	88.2051	90.0207	19.8487	55.2909	31.5553	49.542	31.8842	130.215	58.4056	79.1605	123.297	123.706	56.5111	26.1655	30.0313	50.5147	47.4585	32.3823	77.9039	34.9109	130.224	11.1372	73.4416	55.9261	104.49	144.124
8.69586	78.6016	56.6669	46.0616	57.7887	42.8618	79.369	88.377	73.3918	5.7938	92.8417	73.1958	83.1926	30.847	88.0074	81.4223	46.7946	70.2455	78.7249	19.3123	79.6076	66.342	54.0999	45.4884	32.864	58.9952	81.6772	35.999	73.2159	19.43	36.7625	71.8467	91.8364	53.0435	58.8756	76.1282	21.2971	49.8061	53.8071	36.617	58.063	72.4791	23.7814	62.3418	64.7339	75.7094	38.0251	31.0206	38.5201	79.0991
87.8162	32.7632	104.277	90.7683	33.8633	132.912	16.0323	152.492	164.024	96.6886	111.805	20.4776	10.9958	64.1357	56.3977	82.4514	133.449	159.85	34.6572	104.578	57.3952	153.208	130.479	56.029	103.763	124.559	16.1098	88.9639	63.9871	72.1246	54.9139	160.541	33.1512	113.796	141.81	156.821	74.9552	61.0236	65.3402	62.5317	82.7554	22.0718	95.0007	33.5307	149.897	37.499	106.651	69.7533	129.783	170.491
44.445	58.9123	90.6936	76.0606	29.9963	86.8536	47.6967	100.59	123.383	54.9499	68.6572	31.6609	41.3658	20.7503	80.6711	92.1196	84.9858	121.014	60.2808	58.0428	75.5699	104.102	102.592	46.3624	76.9092	72.5026	37.4931	37.2949	27.7715	36.8581	22.4667	112.305	69.7937	61.7223	109.602	105.674	45.7371	9.43586	15.4912	44.6508	33.1403	43.2665	66.2858	40.9015	115.914	24.8924	55.3877	48.1063	88.1972	127.16
74.4591	151.012	106.771	104.71	129.313	29.6178	151.271	65.6344	35.7251	66.7455	115.96	142.58	152.848	98.1277	158.193	144.864	29.7491	42.2803	151.068	57.54	149.46	14.4714	75.5439	117.381	81.7997	59.8522	150.331	79.9113	125.443	91.624	107.384	5.07873	164.226	67.0496	63.5712	31.476	92.979	108.621	108.736	108.461	100.617	144.497	82.182	134.719	58.559	138.932	62.6806	102.022	40.0516	25.847
70.3814	147.333	122.574	115.985	121.138	41.933	142.901	27.3889	72.0966	67.6854	81.6714	130.077	140.119	88.1524	160.247	153.962	30.7645	77.0878	147.886	53.7378	152.103	24.8586	99.6803	116.96	95.7056	28.9863	136.453	61.6812	101.75	88.4616	99.532	33.4164	160.368	39.3835	91.701	8.85119	93.8844	90.9211	88.741	108.471	75.7979	136.802	91.7024	129.096	89.4914	120.787	43.9003	103.721	59.1223	64.1059
24.7322	53.4987	59.6703	45.3153	30.8725	69.2617	52.5469	104.204	99.6819	32.3612	91.0997	46.8931	56.6641	13.6081	67.1758	68.857	71.5816	95.9169	53.9231	42.33	59.6729	91.4858	72.1513	24.1919	45.81	73.8503	55.5942	40.1806	58.396	7.57354	10.8962	97.8124	66.6829	64.9525	80.705	98.6994	14.2401	34.7562	41.0077	17.5579	53.0782	45.7107	35.332	36.067	87.8918	53.102	52.3877	17.873	65.2274	105.935
33.3214	110.485	90.3562	81.7227	85.0484	26.9994	107.043	52.2413	68.351	31.8791	74.1509	95.7076	105.941	52.1937	123.188	118.125	20.1796	69.4516	110.978	17.5415	115.099	38.2222	75.3827	79.8732	63.9283	24.9411	102.827	30.1872	75.8094	51.3642	63.1218	46.8724	123.592	24.1064	72.5188	41.7282	57.0701	59.2973	59.0418	71.4292	51.566	100.706	57.8009	92.4669	74.0207	89.7544	13.4733	66.8955	38.9679	67.3774
88.2692	22.7253	97.1529	84.34	33.4471	133.201	11.4325	157.807	162.027	96.3246	120.683	26.5453	20.0443	66.042	45.0359	72.1617	134.785	157.35	24.464	105.567	46.7772	154.688	125.642	51.1848	99.387	129.041	25.6033	92.9791	72.979	71.3678	55.5286	161.501	21.316	118.477	137.786	159.706	72.5658	66.7146	71.7961	58.7447	89.5747	18.3274	91.3769	29.2718	146.195	46.9039	110.042	66.0839	128.557	169.328
29.8307	99.4458	58.4304	53.2014	80.8811	24.9811	102.052	85.5589	49.7544	19.3045	105.616	96.7675	106.705	54.2183	105.286	92.8647	33.7761	46.7927	99.317	22.6762	96.5377	50.3704	40.2045	65.3319	31.629	60.2387	105.29	51.2017	94.0022	42.5674	60.3163	53.465	112.525	58.4111	39.6456	64.6675	41.3099	71.6547	74.698	56.5067	75.1762	95.0929	29.5749	84.4627	43.6244	98.943	44.2117	49.6886	15.1501	55.9298
23.2266	85.5724	86.8657	74.5069	57.8719	54.002	79.2115	69.6101	93.5269	31.7038	61.1347	66.055	76.1569	25.5592	102.228	103.952	50.3435	92.6859	86.4098	26.969	95.0639	68.9511	85.0764	59.7982	64.5767	39.6442	72.6966	4.71564	47.1392	33.3732	37.4489	77.4813	98.1665	29.8262	87.6113	70.4232	42.8711	28.5868	28.9306	52.9649	26.9997	73.3938	54.9464	66.8237	91.9095	59.0291	20.1743	51.2422	59.441	95.1844
108.321	127.547	166.361	152.089	102.712	134.105	110.642	102.323	175.453	117.785	38.4008	91.7897	94.9291	93.5329	152.179	168.302	125.88	176.178	129.353	112.009	148.957	138.273	171.006	123.318	148.447	92.7946	89.449	83.0861	49.385	109.97	99.2684	148.177	134.345	85.584	173.807	128.451	120.061	72.0304	65.854	121.61	59.2591	110.008	138.019	113.175	177.707	69.5668	93.9229	124.371	143.872	173.776
44.1797	115.05	106.549	96.3907	87.3278	45.693	108.455	40.3707	86.6848	46.8527	55.0726	94.318	104.162	54.9987	130.998	130.053	36.2939	88.482	115.858	33.6818	123.517	49.3643	94.7113	87.9639	80.9723	10.1413	100.228	26.107	65.1765	59.9615	66.8605	59.1281	127.674	4.38194	92.357	44.6262	67.9189	54.3642	51.8481	80.3799	39.298	102.783	73.506	96.3229	93.8482	83.9223	12.3493	77.3172	58.7991	84.0651
84.6632	157.275	103.446	104.378	138.455	40.8917	159.898	86.8877	19.5833	75.3656	135.967	153.405	163.546	109.366	161.213	144.23	46.1742	27.7179	157.072	69.5405	152.383	35.4643	68.2696	123.066	81.3936	79.8867	161.62	95.4389	141.49	100.066	117.209	26.3584	170.268	86.087	53.9749	52.6067	99.275	122.706	123.738	114.332	117.659	152.962	84.4879	142.435	46.7002	152.392	79.5301	107.343	42.9357	6.0857
58.4366	53.5166	98.4096	83.6196	27.5118	101.503	38.8963	113.136	137.502	68.7822	74.3519	20.3485	28.6859	33.8755	77.4226	93.4849	99.7261	134.848	55.182	72.6554	73.769	118.807	114.101	50.371	87.7194	85.9884	24.0603	51.5741	27.6566	48.4454	31.3409	127.043	62.4991	75.1108	122.129	119.984	56.0144	22.1824	25.7388	51.2093	43.0888	36.2741	77.2892	37.9573	128.849	11.1716	69.785	56.1978	102.306	141.629
83.9866	12.252	87.4786	75.0952	30.5364	128.379	11.0305	157.33	155.325	91.2696	124.245	30.1625	26.8772	63.444	34.8712	61.5684	130.819	150.305	13.9183	101.531	36.2083	150.738	117.156	43.4318	91.3239	127.922	32.1086	91.7711	77.1434	66.3667	52.1329	157.089	13.0192	117.628	129.773	156.951	66.2327	67.5831	73.2969	51.6082	91.1468	15.1112	83.8914	23.2678	138.365	52.1293	108.065	58.8858	122.57	163.216
70.6457	137.993	80.2494	82.1004	121.692	34.4576	142.388	95.6755	8.49312	60.3625	135.165	137.972	147.847	95.3406	139.952	121.551	44.6333	8.66126	137.614	58.6641	131.137	44.3459	44.7497	103.838	59.4652	81.0763	146.533	87.2847	132.621	83.631	101.529	38.9921	150.716	84.5071	30.6459	63.6463	81.0589	111.574	113.793	95.4053	110.98	135.403	63.9529	124.414	24.1905	139.838	74.3384	88.1757	26.809	18.6107
58.0064	128.607	77.1615	76.5367	110.54	20.836	131.715	84.731	21.686	48.0482	121.469	126.171	136.188	82.8357	132.623	116.657	31.7078	21.999	128.379	45.0614	123.798	35.6918	45.3128	94.3828	53.4344	67.9811	134.593	73.4564	118.959	72.1846	89.7562	33.1872	141.569	70.8847	34.2784	54.64	70.7551	98.272	100.262	85.6867	97.0877	124.752	55.842	114.053	31.1943	126.969	60.4321	78.6522	14.5319	26.2652
41.8777	72.9553	96.8802	82.7262	43.8985	79.7853	61.9899	86.8787	118.514	52.331	55.8334	45.4371	54.7287	24.0549	94.0263	103.277	76.2356	117.053	74.2608	51.843	88.4502	94.5174	103.697	56.9578	79.6193	59.6139	50.3893	26.3302	23.2017	40.475	31.5112	103.259	84.0485	48.7243	108.805	94.2183	50.5448	4.88234	3.82452	53.4602	19.0202	57.5602	69.0386	54.6428	114.211	33.8393	44.4848	55.3011	83.7593	120.857
62.4445	88.9208	119.431	105.251	60.9914	94.7221	74.824	85.4317	135.209	72.4428	38.4312	56.0333	63.0465	46.6008	111.933	124.129	88.8785	134.695	90.4843	69.0328	107.296	105.063	125.042	78.1309	101.712	63.5523	57.7301	40.1123	10.5817	62.9834	53.1749	114.529	98.3995	53.3121	129.063	100.705	73.0895	25.4341	18.9587	75.4544	17.3526	72.0073	91.2092	71.9632	133.798	36.5747	55.4179	77.7073	101.517	135.842
45.8384	84.8403	105.244	91.5211	55.7923	78.0812	73.5296	76.8889	118.293	55.6083	44.5724	56.3865	65.2286	33.3851	105.85	114.285	72.8613	117.656	86.1535	51.9646	100.153	89.9075	108.55	67.9681	85.9762	51.2883	60.556	23.2315	23.1425	48.6346	42.4512	99.126	95.8429	40.4708	112.139	87.4144	58.9298	16.7208	10.9474	63.7718	7.12391	69.3018	75.6443	66.5371	116.754	41.9789	39.642	64.8156	84.4481	119.287
14.0547	64.0558	59.753	46.4231	41.3247	58.6088	63.1616	95.3812	90.1148	21.93	88.0938	56.4201	66.4227	15.5485	76.5438	75.2533	60.8822	86.7666	64.4132	31.6627	68.6872	80.7782	66.4458	33.1738	41.4733	65.0561	64.9185	33.685	60.8462	4.6865	19.9902	87.0957	77.27	56.8423	73.4547	88.3161	14.0263	36.7667	42.0192	25.1582	50.7542	56.3638	30.8502	46.7858	80.0609	59.9147	43.3605	22.3753	55.2962	95.8363
63.7218	140.404	98.351	95.4207	118.577	18.9776	140.538	63.2555	36.2255	56.0809	108.824	131.888	142.153	87.4334	147.988	135.457	19.7238	41.1622	140.483	46.8358	139.288	11.6969	69.0752	106.874	72.7454	52.819	139.674	69.9139	115.71	80.9241	96.648	10.5424	153.628	58.9157	58.522	30.9883	82.458	98.313	98.65	97.95	91.2544	133.769	72.4189	124.023	54.8671	128.54	53.1262	91.5977	31.1076	29.9728
77.5494	89.7036	15.8788	30.6623	91.5998	89.279	103.312	152.216	85.9652	71.6532	161.603	110.354	116.906	88.1092	78.2941	50.6094	99.8558	77.9873	88.3222	84.4901	70.9494	113.324	35.8668	65.7148	37.1627	125.461	118.759	105.027	133.545	71.6703	84.0569	113.06	98.6405	121.389	50.6012	130.068	61.5541	109.796	115.773	63.101	125.045	97.5378	45.7102	86.6962	59.1337	124.72	106.26	58.3752	72.7564	98.9789
53.5026	45.7199	89.163	74.3811	18.2445	97.8334	33.0961	115.338	132.228	63.4462	81.2687	17.1384	27.1898	28.6922	68.8797	83.9366	97.1486	129.115	47.2588	69.0148	64.7713	116.657	106.295	40.7366	79.6398	87.0115	24.0149	51.3532	36.101	41.3336	23.4457	124.443	55.7874	76.2971	115.016	119.385	47.9744	24.138	29.5598	41.9417	47.419	29.1758	69.3867	29.0216	122.076	19.6934	69.1305	47.2815	97.1504	137.142
42.6699	36.562	52.4823	37.8289	23.7448	84.9407	40.8789	123.753	110.57	48.0089	107.69	42.673	50.5108	30.9271	47.681	51.1692	88.8022	105.674	36.5725	60.0392	40.109	108.499	74.9237	4.89299	48.1648	93.3947	51.4023	59.5011	69.5476	24.4786	20.6902	114.027	49.7433	84.504	86.3107	117.104	21.6773	48.3066	55.1149	6.99702	69.7917	33.9858	39.6575	22.541	94.5607	56.6591	71.8742	14.3293	77.9641	118.507
77.8035	65.3885	118.645	103.87	44.7896	119.191	47.7784	121.771	156.612	88.3254	72.7793	29.6401	31.7137	53.8749	90.4258	110.26	116.153	154.37	67.2762	90.6668	88.3471	134.465	134.817	69.6882	108.48	97.4136	26.2418	66.2579	26.4964	69.0653	52.1029	143.22	71.2427	86.6107	142.593	133.384	76.7773	37.3972	37.4995	71.4363	50.8875	48.0734	98.0365	53.6546	149.123	9.81685	84.2913	76.7438	121.46	159.947
101.185	174.67	120.286	121.701	155.397	56.5278	176.973	91.7437	34.1874	92.2098	146.109	169.957	180.148	125.695	178.71	161.427	59.7033	42.3009	174.489	85.4034	169.881	44.6373	84.3854	140.48	98.7764	90.1732	178.047	109.863	155.689	117.058	133.951	34.732	187.69	97.6833	69.5664	57.8097	116.591	137.97	138.536	131.719	131.121	170.057	101.995	159.64	61.5195	168	93.0522	124.766	60.3135	21.431
42.6773	120.454	87.4225	81.6306	97.3792	9.08915	119.435	58.4918	49.9406	36.4413	91.8655	110.08	120.356	65.6647	130.021	120.603	4.86938	51.7652	120.679	25.2631	121.507	24.188	65.2345	87.699	60.6071	38.2415	117.748	48.1483	94.1516	60.5118	75.3235	30.7837	133.698	41.1783	59.1877	35.8012	63.4537	76.2193	76.7198	78.8303	70.329	112.769	57.476	103.439	58.96	106.416	32.3185	73.039	25.1111	48.5334
51.1615	126.813	84.8135	81.3975	105.793	6.43618	127.617	68.6243	35.7157	42.7774	106.047	119.85	130.07	75.5128	133.918	121.374	15.3228	37.9023	126.836	35.227	125.202	22.8885	57.5428	93.0858	58.8691	51.7426	127.875	61.2537	107.299	67.7485	84.0758	24.6844	140.01	55.3506	48.9156	40.2981	68.7006	88.2502	89.3377	84.1697	84.0529	120.779	58.2765	110.773	47.1478	118.007	46.3074	77.6978	17.7273	34.8593
29.4857	50.0932	50.0701	35.5052	32.7384	71.3483	52.6957	111.853	98.1121	34.3937	101.277	50.7556	59.7952	23.8298	60.3889	59.3125	75.233	93.609	50.1588	46.6255	52.3671	94.8992	65.97	17.1396	39.0792	81.5289	59.6392	49.3036	67.9964	11.7869	18.3953	100.418	63.3055	73.2153	75.96	103.791	8.64903	44.6792	51.0646	8.70534	63.2767	45.7108	29.2604	34.779	83.751	60.3326	59.8324	7.69735	64.8468	105.543
27.689	104.788	86.0467	76.9286	79.4629	28.9693	101.482	57.0257	69.9778	26.9153	74.1207	90.4168	100.669	46.6767	117.535	112.846	24.156	70.4236	105.276	12.7224	109.473	43.0772	73.0317	74.2048	59.9137	28.5342	97.6596	26.2825	72.2997	45.6796	57.498	51.3495	117.901	25.5793	71.2934	47.4029	51.5453	54.7389	54.9281	65.7917	48.856	95.1104	53.241	86.7962	73.4953	85.12	12.0787	61.3566	38.6539	70.0509
71.8723	94.8877	128.638	114.376	67.8096	103.074	79.7651	88.7548	143.835	81.8145	35.1547	60.6551	66.5578	55.8153	118.535	132.082	96.7093	143.537	96.5395	77.9944	114.343	112.196	134.497	86.4015	111.166	69.2967	61.0637	48.8971	13.7222	72.3043	61.823	121.808	103.603	59.5769	138.399	106.637	82.3571	34.3428	28.1391	84.1669	25.249	77.6236	100.652	78.6824	143.024	39.5537	63.2873	86.7058	110.453	144.045
23.5398	100.203	69.9112	62.4602	78.255	21.6194	100.157	72.651	57.5348	15.8754	91.4844	92.2663	102.472	48.0297	109.357	100.611	25.3699	56.3408	100.359	9.40675	100.849	44.7002	54.7148	67.1342	43.1887	46.1027	100.357	38.562	83.2737	40.5072	56.4657	50.2729	113.445	43.8935	53.5515	55.5926	42.8234	62.3603	64.4043	58.2424	62.5991	93.3635	38.1865	83.6046	56.5651	91.3503	29.7659	52.3783	23.0808	60.7052
46.8741	116.813	68.0623	66.0843	98.7886	18.28	119.904	84.8084	32.191	36.6655	115.342	114.603	124.574	71.6134	121.255	106.276	30.1219	30.2969	116.602	35.4665	112.442	40.4473	39.8881	82.5981	43.0624	64.3194	123.083	64.5233	109.284	60.4731	78.1596	40.6078	129.798	65.4796	32.5033	57.9604	58.9211	87.8848	90.2906	73.8799	88.488	112.938	44.4936	102.221	32.7209	116.054	53.3978	66.8729	3.03776	38.0916
59.9451	46.395	94.964	80.2117	21.5163	104.036	31.6632	119.09	138.778	69.9732	81.5924	13.4133	22.5419	35.1065	70.5183	87.5883	103.026	135.72	48.0893	75.1775	67.1578	122.406	112.837	45.8887	86.1295	91.3637	18.5675	56.207	34.8317	47.9832	30.061	130.349	55.2458	80.5469	121.651	124.533	54.5079	27.6383	32.0663	47.8266	49.7242	29.0701	75.9277	31.4514	128.726	14.1535	74.2328	53.4534	103.671	143.557
51.395	118.584	65.7514	65.1671	101.847	24.3139	122.593	90.7725	28.3249	40.9387	121.735	118.176	128.025	75.8811	121.702	105.251	36.1798	25.1772	118.27	41.2228	112.873	44.8058	35.1187	84.3677	42.0789	70.7583	126.766	70.3851	114.724	63.8077	81.7482	43.7359	131.421	71.944	26.4112	62.9655	61.2959	92.9231	95.5986	75.8257	94.4095	115.61	45.0549	104.674	26.2494	120.578	59.7423	68.6554	9.01431	36.2608
66.9964	46.2129	30.9389	23.3838	54.0372	99.3445	61.1544	150.346	112.829	67.3013	141.829	71.4313	76.2942	64.2136	36.2879	19.1413	106.63	106.087	44.7415	81.5343	28.0684	124.66	66.2613	30.4939	46.1629	120.427	79.0619	90.1499	104.428	52.0915	55.3586	127.819	54.9208	113.036	80.9969	137.224	43.1875	83.1436	89.9096	33.6311	103.778	56.1206	44.8797	46.4635	90.2049	89.3871	98.8079	34.2223	87.0232	123.701
56.4804	134.534	104.566	98.6554	109.899	23.3851	131.953	43.9267	57.0382	51.9734	87.7608	120.908	131.144	77.2165	145.577	137.351	12.3853	60.9827	134.907	38.9841	137.199	14.4438	81.1436	102.709	77.7565	31.6245	128.016	54.52	98.7712	74.7091	87.8597	24.2223	147.73	38.8119	73.5191	18.813	78.8571	84.0473	83.2144	93.9665	73.3713	125.514	74.4369	116.886	71.8344	114.505	36.4198	88.6123	40.5841	51.4411
41.7214	43.6877	75.2561	60.4694	15.1774	86.7689	36.7294	111.845	119.355	50.9929	86.171	27.1906	37.2856	18.2255	63.604	74.0235	87.3766	115.862	44.7722	58.4044	57.9774	107.205	91.8742	28.5362	65.175	82.2587	35.6706	46.1353	45.4189	27.5207	9.39743	114.391	55.7976	72.0548	100.861	111.887	33.5451	25.959	32.7383	28.141	49.3261	30.7033	54.9654	24.8986	108.1	33.9811	62.4701	32.9966	84.5363	124.982
49.0875	30.7396	53.1259	38.9024	22.986	91.0615	37.0372	130.044	115.722	54.2427	112.454	41.5884	48.4479	36.5534	41.334	46.7422	95.1192	110.591	30.6009	66.4273	33.9211	114.776	78.3174	3.73171	51.9334	99.6931	50.0097	65.5205	72.7407	30.9053	25.6145	120.189	43.8073	90.7009	90.3378	123.517	27.6052	52.5711	59.4163	12.2161	74.7604	30.3866	44.1624	18.8689	98.7965	57.7134	78.2153	19.2814	83.6177	123.998
45.9804	124.064	93.3578	87.2285	100.165	14.4449	122.249	52.3921	53.652	40.7876	88.2421	112.084	122.357	67.8955	134.476	125.906	2.99999	56.1752	124.368	28.3724	126.045	21.1989	71.3812	91.8018	66.5072	33.47	119.511	47.9228	93.5232	64.1042	78.072	29.2547	137.291	37.6542	65.0536	30.2629	67.7697	76.8113	76.7607	82.9995	68.9919	115.687	62.9969	106.7	64.4715	107.215	30.865	77.4739	31.1299	50.8088
48.3112	123.819	82.2691	78.6141	102.882	4.38952	124.685	69.4455	36.9686	39.8233	105.02	117.04	127.25	72.7434	130.939	118.544	15.2449	38.5432	123.84	32.6029	122.227	25.316	55.7676	90.0856	56.1823	51.3188	125.098	59.1371	105.136	64.7984	81.1996	27.5997	137.015	54.3576	47.7869	42.1335	65.7014	85.7978	87.0257	81.1697	82.1678	117.84	55.3888	107.808	46.5693	115.444	44.6728	74.6983	15.4959	37.0351
22.4405	56.2771	53.4482	39.3885	36.2509	65.2817	57.3055	104.69	93.9111	28.1589	95.7336	53.158	62.7117	19.3892	67.497	66.0775	68.6279	89.8558	56.4726	39.7693	59.5243	88.3966	65.1467	24.1603	38.7771	74.3744	61.9484	42.5987	64.9392	4.6518	17.796	94.2018	69.5216	66.1513	73.9175	96.8488	7.32578	41.0663	47.0681	15.8841	57.9255	50.3589	28.3038	39.9691	81.2511	60.1187	52.6696	13.368	59.9091	100.689
70.3449	22.1126	86.0788	72.2257	15.505	115.377	7.22799	140.346	145.301	78.6818	106.662	13.7643	15.815	47.9093	47.0952	68.6732	116.726	140.961	23.9727	87.5459	45.3614	136.616	111.366	37.0724	84.6213	111.283	19.1381	75.1501	59.8902	53.8286	37.4855	143.522	30.1141	100.817	122.663	141.589	55.9984	49.9785	55.5938	43.3833	73.4506	4.83218	75.8635	14.7798	130.772	35.931	92.0179	50.6035	111.355	152.126
15.842	93.8864	73.9303	64.3677	69.9025	31.5713	91.9813	69.689	69.5622	14.3583	80.837	82.5554	92.8259	38.1085	105.514	100.155	31.4403	68.5121	94.2514	2.83551	97.3247	51.3499	64.115	62.333	48.2902	40.6871	90.3336	26.5187	71.1368	34.0847	47.8166	58.3713	107.091	35.9527	64.6293	58.6177	39.1247	50.6156	52.3685	53.7383	50.5805	85.3801	40.9457	76.3766	68.2483	80.0901	20.8671	48.9602	35.2533	72.0868
44.8565	53.3584	87.1602	72.434	24.4075	88.4513	42.5767	105.253	123.908	55.1401	74.2345	27.4619	37.4878	20.1939	75.0908	86.9791	87.2934	121.182	54.7121	59.5766	70.0529	106.679	100.871	41.555	74.7469	76.7419	34.0903	41.0292	32.3826	35.0504	18.921	114.618	64.3624	66.0607	108.575	109.103	43.1836	14.8145	21.0702	40.5242	38.6322	37.9069	64.2118	35.3074	115.211	24.7629	58.8299	44.5571	88.7231	128.26
39.9699	118.06	88.8899	82.2027	94.1762	14.6006	116.26	55.0966	55.6906	34.9901	86.1571	106.236	116.512	61.9803	128.634	120.541	7.47018	57.3867	118.371	22.3631	120.234	27.1154	68.7719	85.8747	62.0141	33.0543	113.729	42.9396	88.8297	58.1074	72.0833	34.7967	131.285	35.4901	63.6464	35.7027	61.914	71.4436	71.6662	77.0918	64.7682	109.688	57.9242	100.686	63.9164	101.773	26.6735	71.6493	29.4274	54.1973
75.3637	152.635	125.952	119.865	126.642	44.273	148.454	29.2766	71.3485	72.1895	86.5226	135.779	145.838	93.6523	165.167	158.226	33.767	76.835	153.157	58.4525	156.957	24.15	101.728	121.95	99.1361	34.7045	142.202	67.4273	107.526	93.5199	104.958	31.5346	165.704	45.1729	93.0047	5.13874	98.6485	96.7112	94.5566	113.391	81.5758	142.312	95.6038	134.477	90.2364	126.599	49.5664	108.476	61.295	62.4501
101.04	108.7	154.288	139.66	85.7994	133.053	91.1843	112.117	173.894	111.229	49.5742	72.8368	74.8395	82.4871	133.657	151.893	126.371	173.6	110.568	108.01	131.139	141.137	163.268	108.413	139	96.9355	69.4865	78.956	36.6933	99.2406	86.0354	150.877	114.544	88.0042	167.888	134.046	108.826	60.786	55.7587	107.966	55.2626	91.2707	128.369	95.7182	172.776	51.0075	93.0746	111.706	140.485	173.918
71.9856	16.7716	59.4311	48.3132	34.2563	112.743	33.2737	152.968	134.025	76.4728	131.797	47.4277	49.8581	58.6262	18.4595	34.2356	117.51	128.166	15.2409	89.1594	12.3576	136.976	91.6927	25.4088	67.5281	122.637	53.6194	88.027	88.5582	53.888	47.0016	141.932	26.2016	113.482	105.371	146.338	49.4614	71.636	78.3638	34.1319	94.9686	29.6954	62.11	23.6552	114.332	68.3241	101.223	40.0347	103.822	143.374
46.8563	122.13	80.5221	76.8085	101.339	4.36444	123.112	70.4833	37.3132	38.2274	104.971	115.616	125.815	71.3707	129.156	116.732	15.9952	38.5001	122.14	31.4063	120.441	27.0573	54.345	88.3632	54.397	51.6882	123.71	58.3475	104.287	63.2031	79.7044	29.4078	135.32	54.3686	46.701	43.658	63.9896	84.7187	86.0639	79.45	81.5392	116.257	53.5762	106.182	45.788	114.261	44.2636	72.9547	13.9264	37.9972
45.4948	97.7997	39.9443	39.9348	85.5573	44.2184	104.52	108.429	49.7403	35.8853	127.243	103.489	112.639	66.085	97.9386	79.7071	55.0021	43.4768	97.2156	44.7605	89.1472	68.4101	17.5899	64.3141	17.3696	83.5772	112.352	71.207	110.119	50.6471	68.4112	68.8532	110.095	81.4525	23.2141	85.0024	44.5346	86.4473	90.7448	56.6455	94.4476	97.6097	23.986	86.1817	30.9641	110.246	66.8977	49.322	27.7954	60.4821
42.3171	54.3978	85.649	70.9644	25.3261	85.8911	44.2901	103.359	121.375	52.6222	73.781	29.7202	39.8179	17.7087	75.6336	86.6367	84.775	118.679	55.6889	57.0169	70.3466	104.187	98.7028	40.8689	72.6943	74.6622	36.532	38.8167	33.1866	32.8556	17.3286	112.096	65.6771	64.0312	106.249	106.757	41.233	13.7945	20.3779	39.3197	37.5965	39.3711	62.1266	36.0799	112.826	27.1777	56.5115	43.0295	86.1869	125.7
38.226	106.543	60.0366	56.7925	88.8593	22.7974	109.824	87.4128	41.4764	27.7157	111.945	104.989	114.879	62.6238	111.147	96.9154	33.5283	38.38	106.327	29.6034	102.343	47.5428	36.4075	72.3239	34.0659	64.0468	113.552	58.648	102.124	50.6743	68.5456	49.1744	119.522	63.4767	33.1603	63.5772	48.7172	79.9647	82.8769	63.616	82.7011	102.85	34.4862	92.0608	36.1033	107.356	50.01	56.5972	8.08479	48.2741
54.2264	36.2218	82.2395	67.5645	8.40046	99.2752	25.5522	122.027	131.549	63.4101	90.7984	14.9419	24.8535	30.4625	59.0123	74.4155	99.7588	127.867	37.6793	70.8692	54.8712	119.548	102.174	32.7081	75.2561	92.9719	23.6894	56.8581	46.008	39.4654	21.5803	126.83	46.9463	82.4898	111.936	123.738	44.2214	32.2251	38.2783	35.4656	55.9969	20.505	65.4421	19.1165	119.454	27.5263	73.9089	41.6593	96.8592	137.388
31.0982	98.0515	54.7855	50.0008	80.4428	28.1885	101.33	89.416	49.7578	20.51	108.769	96.7629	106.594	54.9534	103.07	89.8585	37.417	46.1917	97.8518	25.8169	94.2878	53.5492	36.6228	63.8442	28.0664	64.0196	105.376	53.8306	95.8331	42.3782	60.3552	56.2064	111.051	61.9992	36.915	68.2434	40.1924	73.1267	76.4571	55.1138	77.6874	94.3529	26.7769	83.5417	41.4993	99.8019	47.647	48.1262	16.3497	56.7993
80.0056	33.3642	100.528	86.5771	27.1993	125.039	14.9773	143.843	156.953	89.1297	103.952	11.8864	2.88698	55.9982	58.1997	82.1336	125.28	153.013	35.3237	96.5512	57.8802	144.984	124.98	51.2053	98.1026	115.917	8.44548	80.3686	56.1476	64.857	47.272	152.441	36.9672	105.147	135.794	148.324	68.4147	52.3721	56.7431	56.9154	74.226	18.7373	88.9586	29.2177	143.683	29.8534	98.1125	63.9638	122.456	163.07
16.574	86.8773	56.0809	47.5874	67.1412	34.817	88.5312	86.5837	63.7448	6.15438	97.6726	82.8028	92.7689	40.3677	94.6429	85.3804	40.4309	60.6413	86.8808	17.3185	86.0491	59.2954	47.4112	53.1458	30.0854	58.485	91.3078	41.3527	81.5726	28.7505	46.3553	64.0036	100.062	54.185	50.5094	70.831	28.7431	58.6044	62.1556	44.2243	64.6394	81.6023	23.4734	71.2085	55.8211	85.1888	39.0904	37.8998	28.9449	69.628
41.0928	57.6044	86.919	72.311	28.5243	84.0606	47.468	100.238	120.125	51.5354	70.8228	32.5446	42.5429	17.0335	78.6914	89.1623	82.5908	117.627	58.884	55.1971	73.2923	101.884	98.7678	43.1677	73.0464	71.6602	39.0463	35.9489	31.3393	33.005	18.8003	109.922	68.9079	60.9898	105.888	104.079	41.8704	10.684	17.3812	41.0865	34.423	42.595	62.4261	39.2357	112.273	28.1202	53.7918	44.3599	84.9277	124.141
35.2143	48.9112	72.8699	58.1759	21.2446	80.2239	43.1066	106.252	113.193	44.6425	83.673	33.5868	43.7502	11.7737	67.444	75.3888	80.8032	109.864	49.8488	51.8274	61.2371	100.639	87.1928	29.1141	60.7797	76.4439	41.9144	40.4646	45.7477	21.8789	4.56667	107.812	61.3759	66.4173	95.6	105.492	29.0855	23.9163	30.7385	26.6619	46.1028	36.9046	50.352	30.0945	102.62	38.067	56.3168	30.2503	78.2691	118.612
88.5041	20.0857	69.7884	60.8431	46.9781	128.957	38.1872	169.189	148.763	92.8927	145.479	55.9423	55.4386	74.4362	5.38676	34.8291	133.938	142.589	18.2084	105.667	10.8249	153.34	104.471	41.9265	81.7736	138.894	60.1911	103.96	100.571	70.3938	62.6414	158.135	19.6652	129.587	118.758	162.852	65.8677	85.7565	92.311	50.6152	109.442	37.5387	77.33	36.0081	127.87	78.0084	117.567	56.3244	119.512	158.578
34.1825	80.1743	94.17	80.7018	51.2653	68.6482	71.065	76.6248	108.097	44.0611	54.1171	55.7567	65.4402	23.8477	99.5181	105.511	64.5978	107.074	81.2904	41.4097	93.1979	82.7038	96.8869	59.5224	74.3774	48.4315	61.4023	14.4958	32.5511	37.7926	34.4489	91.5145	92.0022	37.6256	100.674	82.4485	48.0822	15.5433	14.4187	54.3915	16.3497	65.9959	64.1019	61.4193	105.482	45.6694	32.6203	54.6499	73.7701	109.842
70.6865	8.05674	73.4308	60.5709	21.1411	114.463	15.6307	147.112	140.474	77.3459	119.358	30.1391	31.9495	52.0767	31.0713	52.1425	117.495	135.371	9.22229	88.2947	28.6547	137.365	102.237	28.4573	76.3203	117.201	35.8022	81.329	74.0375	52.6903	40.2821	143.375	20.799	107.276	114.771	144.517	51.6871	60.2225	66.5688	36.7816	84.0564	11.9077	68.9096	10.7829	123.354	51.8075	96.629	44.0077	108.019	148.566
38.3742	67.3181	90.9897	76.7198	38.234	78.6604	57.2259	90.6749	116.374	48.9592	62.2097	41.6546	51.3773	18.2273	87.9343	96.8447	76.0553	114.499	68.5595	50.1361	82.2169	94.8843	99.1731	50.5241	74.5392	62.4893	47.4469	27.458	27.7775	34.9073	25.0833	103.304	78.7221	51.7118	104.954	95.878	44.7934	3.74079	9.63333	47.0994	24.9953	52.4207	63.9061	48.8138	110.714	33.1766	45.6518	49.1348	81.344	119.414
40.0793	110.158	64.2221	61.0487	91.8607	18.8863	113.019	84.2748	39.0321	29.7861	111.022	107.661	117.629	64.7592	115.172	101.163	29.986	36.6791	109.982	29.6539	106.378	43.3713	39.4246	75.9744	38.3241	61.798	116.147	58.8348	103.074	53.5328	71.2159	44.9129	123.186	61.8876	34.7012	59.6621	52.1435	81.3625	83.9634	67.208	82.8826	106.057	38.6108	95.3861	36.5951	109.289	48.9604	60.271	4.20544	44.9594
42.6508	56.9885	87.845	73.2013	27.9497	85.6408	46.4553	101.376	121.691	53.0815	71.0124	31.212	41.1552	18.4936	78.3772	89.3814	84.1436	119.174	58.3053	56.7782	73.1234	103.418	100.105	43.5413	74.2999	72.9245	37.585	37.3152	30.6523	34.2989	19.5919	111.474	68.1326	62.2227	107.325	105.515	43.0222	11.1364	17.6336	41.7667	34.9742	41.7274	63.6926	38.7597	113.747	26.5649	55.2193	45.2478	86.493	125.723
101.037	36.4038	71.7733	65.8897	63.1779	139.175	54.1635	183.092	155.302	104.271	161.603	72.2779	71.261	89.1517	12.2999	30.6848	145.118	148.604	34.5697	117.685	19.2875	164.081	108.424	54.8567	88.3989	152.731	76.1867	118.481	116.976	83.3291	77.5533	168.174	32.9699	143.786	123.357	174.788	77.4914	101.674	108.304	62.9591	125.225	53.9208	85.7187	52.1941	132.581	94.3973	131.174	67.677	128.286	165.974
54.625	131.016	89.9691	86.4693	109.437	9.61194	131.353	64.9543	36.9373	46.7386	105.146	123.059	133.308	78.6247	138.592	126.402	13.9391	40.1277	131.084	38.0657	129.9	17.7679	62.4047	97.4519	63.9951	50.0001	130.954	62.6701	108.701	71.6343	87.5785	19.8358	144.235	54.5633	53.2666	35.5596	73.0376	90.4019	91.1294	88.5284	84.8794	124.558	63.2283	114.724	50.9326	120.422	46.8034	82.1706	22.8587	34.1098
56.0312	34.123	82.2627	67.6512	7.18987	101.115	23.2694	124.316	133.033	65.0791	92.8536	13.7079	23.3053	32.4942	57.1759	73.252	101.747	129.25	35.6152	72.7922	53.2451	121.559	102.967	32.4833	76.0253	95.2395	22.5735	59.1168	47.7476	40.9124	23.2218	128.778	44.7071	84.768	112.96	125.894	45.2481	34.4735	40.4768	35.8054	58.2227	18.2281	66.3414	17.4303	120.57	28.2975	76.1165	42.2176	98.4364	139.025
33.6695	44.4748	58.8969	44.1415	23.373	77.8176	44.3597	112.79	106.822	40.7354	96.3842	40.8949	50.1478	19.3075	58.6085	62.5419	80.4856	102.644	44.8863	51.2777	51.3717	100.369	75.9822	16.5042	49.1037	82.472	49.7644	48.0571	59.9913	15.7976	9.9079	106.54	57.6721	73.3186	85.7687	107.737	18.0677	37.6506	44.3554	12.4437	58.3976	37.4278	39.209	27.3015	93.4179	50.5488	61.149	16.437	72.8749	113.654
35.0808	55.1455	79.2723	64.7084	26.4684	79.1904	47.3832	100.553	114.069	45.2635	75.9936	35.0211	45.2892	10.282	74.6582	83.0818	78.6485	111.259	56.2245	50.3726	68.6718	98.2611	91.2455	36.7888	65.3811	71.1575	42.5629	34.9972	38.809	25.409	11.5668	105.906	67.1972	60.8226	98.6901	101.802	34.1289	16.2759	23.0733	33.8946	38.5276	41.721	54.7782	36.3509	105.267	34.7198	51.8915	36.7819	78.9046	118.646
61.5911	39.1303	91.2727	76.6394	15.9449	106.348	24.5122	124.809	139.709	71.1853	88.8202	7.64549	17.8496	37.0672	63.4134	81.4211	106.106	136.251	40.8447	77.6509	60.3265	125.721	111.293	41.5162	84.3935	96.5497	15.3755	60.8702	42.1409	47.8864	29.7791	133.347	47.9685	85.8295	120.868	128.801	53.2049	33.4476	38.4787	44.6448	56.2918	21.7625	74.5058	24.9003	128.276	19.9653	78.5832	50.8622	104.818	145.132
17.0454	61.8789	54.237	40.8174	41.2339	59.7296	62.5762	99.8878	89.0771	22.6019	93.7034	57.5441	67.2951	19.8153	72.8266	70.1609	63.0267	85.2669	62.0782	34.2221	64.7488	82.7911	62.5454	29.5831	36.9003	69.6489	66.2411	39.1503	65.5719	3.33849	21.3798	88.6161	75.1238	61.78	70.4234	91.3549	8.44946	41.4881	47.0236	21.0647	56.3048	55.6576	26.2485	45.4362	77.4311	62.9544	47.9247	17.3046	54.7758	95.5357
28.2283	106.291	82.1974	74.0131	82.0816	22.3725	104.166	60.2724	63.0692	24.7438	81.1093	94.1348	104.412	49.8481	117.651	111.146	19.4918	63.3827	106.655	10.8538	109.38	39.2494	66.9693	74.5891	55.6338	33.4518	101.681	32.5153	78.5575	46.4629	59.9903	46.7667	119.495	31.974	64.5803	46.353	51.0382	60.02	60.729	65.9188	55.614	97.6188	49.9053	88.7424	66.5506	90.1732	19.1248	60.8608	31.6336	63.5942
57.1996	125.58	72.0234	71.982	108.513	24.3448	129.392	89.5879	21.9122	46.9117	124.215	124.619	134.53	81.8887	128.728	111.99	35.8157	20.0732	125.279	45.6603	119.898	41.2434	39.6557	91.3558	48.9312	71.6568	133.153	74.5738	119.568	70.3354	88.1686	38.869	138.436	73.8743	28.6975	60.066	68.1517	98.2617	100.623	82.7827	98.4503	122.412	52.1017	111.534	26.1712	126.4	62.6214	75.6349	13.4175	29.2153
59.3942	137.309	101.774	97.1603	113.876	19.1927	135.956	52.1719	47.7408	53.3209	97.3142	125.975	136.25	81.7458	146.815	136.623	12.5504	52.114	137.549	41.8402	138.268	7.37549	75.645	104.587	75.3104	41.2052	133.411	61.3661	106.517	77.3449	91.7869	15.735	150.551	47.8928	66.7205	22.1912	80.3182	90.5135	90.2248	95.7128	81.4966	129.349	73.2946	120.182	64.1989	120.955	43.7548	89.8668	35.5109	41.7718
43.4319	60.4818	90.882	76.298	31.5068	85.5013	49.4339	98.8115	122.269	53.9736	67.2971	33.4378	43.1273	20.1646	82.063	93.0857	83.4877	119.992	61.8303	56.7268	76.8552	102.548	102.127	47.1702	76.6094	70.7378	39.2214	35.5902	27.2942	36.5295	22.8448	110.797	71.4492	59.9525	108.919	103.988	45.6255	7.73058	13.9809	45.1435	31.5127	44.9476	65.9693	42.3724	115.133	26.134	53.7113	48.3545	87.0979	125.905
41.9692	50.6062	82.2819	67.5476	21.5256	86.2503	41.2968	106.289	120.83	52.0148	77.9402	28.0232	38.2747	17.1338	71.5368	82.4681	85.7085	117.866	51.8476	57.4443	66.176	105.296	96.5331	36.8092	70.2507	77.2583	35.4854	41.1876	37.145	30.8518	14.1268	112.975	62.1226	66.7503	104.567	108.575	38.6001	17.8387	24.5102	35.6207	41.5364	36.0476	59.7682	32.1325	111.372	28.7678	58.4975	39.6921	85.7051	125.593
61.7916	105.354	124.228	111.01	76.4618	84.4273	92.9312	65.0692	125.756	70.2093	23.6741	74.8208	82.6935	53.9924	126.88	135.355	76.5959	126.442	106.745	62.8285	121.309	90.4496	123.51	89.0786	103.079	46.1932	77.569	34.7521	31.538	68.1753	63.5872	100.246	115.88	37.2439	125.035	83.4514	78.4338	37.5107	30.9853	84.5636	14.4329	89.265	93.2013	87.329	128.46	56.9441	44.1932	85.0944	94.2793	124.481
86.8996	158.3	102.452	104.081	140.199	43.9822	161.468	91.8029	16.7217	77.3354	140.343	155.503	165.592	111.694	161.474	143.691	50.0669	24.9512	158.037	72.2928	152.646	40.2411	66.6156	124.068	81.2553	84.3281	163.81	98.7919	144.848	101.809	119.184	31.2557	171.212	90.2724	51.9328	57.5393	100.537	125.64	126.884	115.415	121.299	154.511	84.9509	143.838	44.1798	155.112	83.2427	108.335	44.2705	3.67248
22.8348	60.6856	71.0915	57.0356	34.1255	67.4712	56.1201	94.7456	101.704	32.8875	78.7785	46.2115	56.4608	2.20029	77.1077	80.8815	67.7406	98.8582	61.4328	38.8776	70.1149	87.559	79.8148	35.3244	54.6076	64.6047	54.2202	29.38	47.8165	14.7702	12.4784	94.8039	73.4968	55.0155	86.6597	92.5482	24.7406	23.7449	29.4839	29.651	40.7606	49.7924	43.9546	42.1146	93.0585	47.0406	43.8759	30.0941	66.5613	106.476
69.8305	18.8452	83.105	69.3967	15.1567	114.727	7.04743	141.414	143.883	77.8482	109.106	17.1348	19.2466	48.0936	43.7005	65.1058	116.436	139.385	20.6609	87.1845	41.8135	136.351	109.064	34.5456	82.4256	112.121	22.7087	75.9608	62.6552	52.8979	37.224	143.074	27.7308	101.76	120.611	141.802	54.4422	51.6689	57.5005	41.2817	75.3217	1.31341	73.8966	12.0418	128.822	39.1668	92.5202	48.5711	110.195	150.974
55.3821	49.0613	93.104	78.316	22.2257	99.2154	35.4746	114.189	134.35	65.5331	78.1417	18.0631	27.5352	30.5674	72.5765	88.0651	98.0463	131.441	50.6601	70.3432	68.6654	117.385	109.557	44.8744	83.0193	86.3322	23.6591	51.1168	32.3265	44.2048	26.6407	125.374	58.6556	75.5295	117.963	119.44	51.3086	22.7124	27.4658	45.8824	45.2553	32.1429	72.6762	32.8618	124.87	15.9067	69.1398	51.0468	99.1973	138.915
12.2245	85.8238	59.6384	50.3236	64.832	35.6283	86.502	83.5983	67.1144	1.70553	92.8925	79.8737	89.9441	36.6823	94.8585	87.1248	39.8436	64.4095	85.9354	13.9354	86.3862	59.2527	52.2738	52.5923	34.1801	54.9404	88.2543	36.4943	76.9667	26.5662	43.5375	64.6325	99.0559	50.0933	55.2449	69.5979	28.2706	54.208	57.5688	43.6942	59.7751	79.6294	26.6712	69.5563	60.3553	81.3275	34.9519	37.8576	31.9989	72.2983
63.8575	133.64	79.8435	80.1666	116.076	26.039	137.131	88.0155	15.7841	53.8226	126.74	131.875	141.861	88.6737	136.98	120.12	36.266	16.9439	133.364	50.9965	128.15	37.4815	46.3015	99.4076	57.1423	72.7015	140.33	79.3213	124.877	77.7713	95.4387	33.4092	146.534	76.0782	33.7905	56.7442	76.0119	104.212	106.199	90.784	102.893	130.159	60.3281	119.371	29.1873	132.873	66.0269	83.6772	20.1598	21.0668
17.2172	88.3163	81.4615	69.9899	61.8863	45.0472	83.7501	68.4	84.2292	23.7604	68.2601	72.0892	82.326	28.8981	103.073	102.058	42.2777	83.3447	88.9678	17.6279	95.455	61.473	76.8733	59.8753	57.8035	38.042	79.2624	12.0212	56.4158	31.7595	40.2824	69.5913	101.244	29.8748	78.7242	64.8564	39.9892	36.8727	37.9287	52.1846	35.9549	77.5577	48.787	69.8983	82.7861	67.0301	16.4769	49.2128	50.1036	86.1288
30.9241	48.2446	63.7596	49.1041	24.0717	75.8298	45.9571	107.79	106.713	39.1427	90.3211	39.8599	49.628	13.421	63.8771	68.6008	77.6657	102.953	48.846	48.3775	56.8914	97.59	78.5349	22.4737	51.928	77.5539	48.5762	42.6103	54.5317	14.5929	4.61753	104.168	61.2835	68.1453	87.4773	104.056	20.2261	31.7891	38.4365	18.2513	52.3342	39.2132	41.6285	30.1646	94.7749	46.926	56.4876	21.151	72.2072	112.884
122.981	51.8922	126.972	115.496	68.1225	167.963	46.2126	189.498	196.426	131.107	146.026	57.5476	47.8948	100.272	64.4363	94.6188	169.347	191.529	52.8813	140.193	70.1054	189.22	158.174	84.7191	132.567	161.646	52.408	125.984	98.7497	106.149	90.1343	196.174	41.6954	150.884	171.004	193.588	107.07	98.0692	102.179	92.7833	119.336	53.0916	125.176	63.6902	179.636	72.5476	143.546	100.093	163.233	203.983
27.1543	56.7599	71.8584	57.5156	29.7566	71.9326	51.6963	98.4442	105.812	37.015	79.8544	41.7437	51.9829	3.29815	73.9529	79.1757	72.2519	102.813	57.5765	43.378	67.2181	92.0664	82.5414	33.0999	56.84	68.4315	49.8164	32.7855	46.2898	16.7717	8.64142	99.3146	69.4545	58.6358	89.9271	96.9213	25.9765	22.5552	28.8436	28.3829	41.8204	45.4295	46.2075	38.0697	96.5401	43.432	47.971	29.9236	70.7188	110.778
47.452	121.526	77.6634	74.5146	101.477	8.22795	123.104	74.4614	34.5254	38.286	108.37	116.2	126.351	72.1807	127.804	114.577	19.9779	35.1444	121.473	32.9107	119.049	30.0863	50.6146	87.5696	51.8505	55.4885	124.409	60.6615	106.422	63.1652	80.0611	31.4247	134.673	57.8641	42.7271	47.2536	63.3069	86.3467	87.9689	78.687	84.1175	116.208	51.6962	105.937	41.8276	115.59	47.2591	72.0244	10.5307	36.4465
72.5257	39.2372	99.5627	85.1473	23.821	117.237	21.5987	133.603	150.597	82.118	93.6199	4.90189	8.0333	47.9517	64.3244	85.6594	116.823	147.07	41.1443	88.502	62.7055	136.365	121.301	49.5859	94.3554	105.97	4.43738	70.7334	45.8815	58.6634	40.6027	144.097	45.303	95.1516	131.26	138.972	63.5401	42.2129	46.3413	53.8611	63.7389	22.1792	84.6815	29.7274	138.802	19.9711	88.6798	60.4593	115.738	156.071
26.2315	52.078	54.8116	40.3887	31.8587	69.6205	52.8575	107.545	98.3088	32.4933	95.9986	48.9916	58.4461	18.5949	64.127	64.3678	72.7458	94.1902	52.3289	43.7332	56.3488	92.5609	68.6408	20.7805	42.001	77.1878	57.8162	44.3373	63.2065	7.98893	14.446	98.4845	65.3218	68.6167	77.8376	100.655	10.3126	39.6795	45.9764	13.2401	58	45.9111	31.7313	35.5594	85.3075	56.846	55.5635	12.8832	64.3549	105.135
30.2182	95.1527	51.6926	46.6889	78.0805	31.4784	98.78	92.013	52.0916	19.7674	109.652	94.6661	104.418	53.4758	99.8564	86.5299	40.5121	48.1453	94.9205	26.9351	91.0666	56.8516	35.2797	60.9254	24.8981	66.1202	103.333	54.1413	95.2235	40.2685	58.3423	59.533	108.112	63.641	36.9435	71.3919	37.5102	72.2209	75.8084	52.2513	77.806	91.7974	23.4643	80.8928	42.1855	98.3386	49.0498	45.194	19.4296	59.5826
30.5944	57.6788	76.8943	62.4939	29.5435	74.7175	50.9654	97.5666	109.607	40.8165	75.8921	39.3222	49.5994	5.86797	76.1844	82.9671	74.3051	106.849	58.6475	45.918	69.8228	93.9673	87.4925	36.6663	61.9134	67.8972	46.9858	31.8032	41.1896	21.833	11.2023	101.535	70.029	57.7478	94.6165	97.8484	31.1023	17.5967	24.0565	32.723	38.0014	45.0598	51.2721	38.8467	101.077	39.0014	48.1721	34.7681	74.4341	114.147
32.6894	100.684	56.9707	52.5245	82.8345	25.7676	103.811	87.9011	47.4637	22.1074	108.862	99.004	108.877	56.8537	105.772	92.4451	35.3369	44.1541	100.496	25.9393	96.9893	51.0788	37.2064	66.4874	30.3776	63.0487	107.583	54.4652	97.1026	44.6655	62.5682	53.5805	113.698	61.474	36.3704	66.0539	42.7548	74.6261	77.7722	57.7391	78.4287	96.8383	29.4391	86.073	40.4125	101.654	47.378	50.7768	13.6843	54.2421
27.6083	103.213	88.3748	78.6154	77.1818	33.9694	99.0872	55.9162	75.0303	28.7364	69.3332	87.3296	97.5415	44.2136	116.914	113.54	28.5304	75.4686	103.789	15.3816	109.02	46.8408	77.0507	73.5436	62.664	26.3625	94.3477	21.6988	67.5678	44.9868	55.4316	55.4494	116.233	21.7851	75.8557	49.5084	51.7036	50.6801	50.5122	65.3673	43.8712	92.8546	55.3742	84.9638	78.2855	81.1358	7.31084	61.4118	43.5546	74.9725
54.6874	35.9222	82.4534	67.7889	8.31803	99.7389	25.1153	122.461	131.983	63.8606	91.0772	14.5224	24.4075	30.933	58.802	74.383	100.229	128.29	37.3928	71.337	54.7207	120.019	102.517	32.8681	75.5947	93.419	23.2887	57.3088	46.1809	39.8922	22.0251	127.299	46.5833	82.9316	112.313	124.205	44.5951	32.5924	38.6172	35.7296	56.3508	20.1153	65.7995	18.9407	119.843	27.451	74.371	41.9613	97.3018	137.836
25.3213	70.0269	81.6712	67.9751	41.8907	66.1173	63.0833	85.1817	103.305	35.8807	67.1082	50.177	60.3606	11.1275	87.9503	92.68	64.3231	101.364	70.9656	37.3671	81.2623	83.6146	86.9158	46.9357	63.1142	55.5509	57.1595	19.424	39.9658	25.0645	22.5467	91.6535	82.4138	45.363	92.1252	86.3004	35.3645	16.7501	20.6065	41.4658	29.1954	57.3298	52.6092	51.2026	97.7133	45.4942	36.2273	41.6558	68.2345	106.605
20.713	98.2889	71.5808	63.3608	75.5703	24.5825	97.5657	70.9127	61.6596	14.7033	87.4776	89.0951	99.3333	44.7097	108.342	100.782	26.5869	60.5886	98.5202	5.13097	99.9351	46.3505	58.2112	65.6889	45.1234	43.4645	97.072	34.2725	79.0654	38.352	53.6247	52.551	111.533	40.5153	57.591	55.8852	41.6266	58.359	60.2608	56.866	58.3114	90.8351	39.2313	81.3362	60.777	87.5688	26.0414	51.351	27.3556	64.4758
28.7606	50.7041	50.4071	35.8833	33.0205	70.7272	53.1227	111.112	97.685	33.746	100.678	50.9351	60.0368	23.2885	61.1173	60.0158	74.5573	93.2267	50.7855	45.9215	53.1029	94.2353	65.877	17.8514	39.0149	80.7884	59.8148	48.5963	67.6273	11.0462	18.1766	99.7846	63.9229	72.4807	75.7469	103.081	8.2614	44.2429	50.5973	9.44566	62.6898	46.1381	29.1086	35.2617	83.494	60.2431	59.0916	8.19421	64.3376	105.05
51.7495	121.519	70.9598	69.7654	103.7	19.5501	124.779	85.6759	27.332	41.5804	118.673	119.538	129.507	76.5121	125.562	109.933	31.3158	25.8658	121.283	39.8819	116.739	39.1396	40.7915	87.2911	46.6681	66.6256	128.016	68.7803	113.807	65.3971	83.0935	38.1599	134.471	68.4642	31.6333	57.3842	63.7273	92.6008	94.8928	78.609	92.6605	117.809	48.7733	107.059	30.4956	120.901	56.9581	71.5591	7.88196	33.2626
100.366	178.45	140.246	137.201	154.216	59.3776	176.277	56.1903	66.4402	94.7008	118.047	165.068	175.275	121.544	188.183	177.107	53.7198	74.0512	178.743	82.7594	179.613	34.2716	109.58	145.952	114.644	66.9681	171.999	97.6747	139.529	118.482	132.16	31.5951	191.678	77.1837	97.3351	29.7896	121.707	127.281	125.714	137.089	113.59	169.817	113.845	161.038	91.7264	157.551	79.4367	131.254	73.0328	53.6227
36.7517	106.211	61.2944	57.5824	88.0327	21.3307	109.137	85.4468	42.5849	26.324	109.799	103.956	113.894	61.296	111.308	97.6258	31.7711	39.8227	106.035	27.5645	102.52	46.3446	38.4666	72.027	35.0641	61.9056	112.476	56.6605	100.347	49.7442	67.5053	48.3692	119.239	61.2995	35.3284	62.037	48.2099	78.333	81.1389	63.2614	80.7201	102.171	34.8486	91.4735	38.1571	105.946	47.8478	56.3244	8.14759	48.8498
45.6525	61.2259	93.1777	78.5727	32.4187	87.3973	49.5547	99.2604	124.4	56.2116	66.1325	32.9628	42.4221	22.5547	83.1962	94.8264	85.1648	122.19	62.626	58.678	78.1742	104.111	104.524	49.0683	79.0108	71.5173	38.3025	36.7697	25.1278	38.9312	25.0398	112.451	71.9253	60.6832	111.274	105.187	48.0044	7.78558	13.2263	47.2803	31.0302	45.3445	68.3712	43.3608	117.456	24.2042	54.9726	50.6216	89.2454	127.908
72.5034	124.493	56.3202	62.5591	114.157	54.2188	132.536	120.453	34.0633	62.1702	149.954	132.252	141.292	94.5183	121.451	98.8774	66.0592	25.8453	123.722	67.3785	112.899	72.0716	19.1207	91.9348	43.7344	100.548	141.125	96.0178	137.559	79.4204	97.2518	68.4588	136.237	101.079	5.66589	91.0919	73.3232	114.287	118.133	84.7671	119.931	125.698	52.3629	114.186	6.60588	138.955	87.978	77.5231	38.2917	47.6231
93.6523	34.8008	108.167	94.938	39.4253	138.756	20.0209	158.303	169.547	102.435	116.723	26.423	16.6981	70.0685	57.1056	84.3585	139.379	165.271	36.5885	110.474	58.9914	159.149	135.267	60.6755	108.666	130.468	21.456	94.9142	68.97	77.7836	60.7214	166.451	32.8493	119.691	146.848	162.794	80.317	66.8604	71.0546	67.5175	88.3661	26.637	100.102	38.1849	155.027	42.4655	112.618	74.7931	135.425	176.161
31.5164	108.285	74.9378	68.6013	86.3155	13.5931	108.242	68.7544	51.6335	23.9163	93.5849	100.107	110.335	55.7506	117.093	107.431	18.0375	51.3484	108.426	15.6496	108.533	36.8338	55.8271	75.1019	48.0614	44.4249	108.113	43.4829	89.0905	48.6222	64.4701	42.1707	121.525	44.1773	52.3869	48.8398	50.7348	69.0448	70.5996	66.1946	67.1854	101.459	44.3843	91.7197	54.0973	98.4958	31.5767	60.1911	19.1598	53.6439
24.7959	101.957	72.2687	64.8225	79.6344	20.3471	101.592	70.3198	57.5272	17.7895	90.1257	93.3403	103.57	48.9858	111.418	102.912	23.283	56.6721	102.143	9.22082	102.936	42.7861	56.5975	69.0528	45.5309	43.9644	101.348	37.9987	83.1311	42.1315	57.7478	48.6306	115.202	42.066	54.9642	53.328	44.8058	62.6222	64.4211	60.1797	61.9581	94.8309	40.5515	85.1994	57.661	91.8879	28.2099	54.4182	23.6071	60.1641
61.6015	139.633	105.028	100.275	115.856	22.4455	137.94	49.4162	50.1791	55.8863	96.2588	127.612	137.878	83.526	149.497	139.648	14.8615	54.8378	139.907	44.0006	140.981	5.99321	78.9837	107.108	78.5198	40.1305	134.936	62.2479	106.995	79.6571	93.7635	15.6047	152.869	47.4363	69.973	18.8596	82.9092	91.5944	91.0647	98.257	81.7449	131.38	76.3437	122.36	67.3195	122.061	44.3719	92.5121	38.8533	43.5216
24.8865	55.5008	66.4206	52.1052	30.1624	69.9922	52.2408	100.402	102.507	34.02	84.6165	44.1612	54.2543	6.96975	71.1926	74.7969	71.1803	99.1973	56.1476	41.9681	64.0937	91.0895	77.5916	29.1934	51.6585	70.1634	52.571	35.3326	51.7309	11.7523	8.09656	97.9481	68.4722	60.7768	85.401	97.0123	20.5703	27.986	34.2077	23.6384	46.5645	45.6692	41.0566	37.2068	92.2354	47.9057	49.1263	24.6333	67.6027	108.008
18.733	71.3592	76.7276	63.4117	44.2515	60.3306	66.0151	83.9936	96.9441	29.2955	71.1254	54.5011	64.7667	11.3494	87.7577	90.3271	59.231	94.8852	72.1378	31.4663	80.6409	78.7914	80.5535	45.5134	57.172	53.8696	61.9273	18.7846	46.4691	20.6902	23.139	86.5258	84.0946	44.2717	85.5662	82.6294	30.8722	23.3246	27.0636	39.074	33.7802	59.9038	46.7787	52.7069	91.1257	51.5205	33.3374	38.1856	61.8205	100.519
26.0693	77.7702	86.5328	73.302	49.4855	62.5404	70.4214	77.5157	101.192	36.0652	61.2235	56.7255	66.7788	18.67	95.675	99.7253	59.5396	99.8527	78.724	34.4973	88.9114	78.3459	88.7589	54.3237	66.3028	48.073	63.2467	11.9307	39.8163	30.5844	30.2897	86.7673	90.0988	37.7384	92.7187	79.8452	40.7772	19.3805	20.737	48.4254	24.0829	64.8176	56.0821	58.9398	97.6877	49.7016	29.5506	47.954	66.5376	103.545
38.3576	81.9869	98.2423	84.6917	52.9391	71.7765	72.0565	76.1958	111.576	48.1619	50.4019	56.022	65.4423	27.2794	101.958	108.819	67.227	110.721	83.1765	45.0055	95.854	84.9284	101.069	62.6665	78.5869	48.8486	61.1591	17.0245	29.1545	41.7653	37.3437	93.9135	93.5374	37.9532	104.734	83.7918	52.0664	15.281	12.3194	57.8651	12.4132	67.2783	68.3005	63.3502	109.445	44.3202	34.6005	58.404	77.449	113.004
93.2455	21.9089	97.5174	85.3403	38.8335	137.924	16.9664	164.411	165.517	100.88	128.007	33.7551	27.3487	71.7672	41.0986	69.6122	139.975	160.57	23.2796	110.695	44.1008	159.898	127.524	53.7566	101.7	135.425	32.9095	99.2948	80.3196	75.914	60.8599	166.47	16.3262	124.941	140.15	165.482	76.2686	73.5835	78.8137	61.8323	96.6297	23.2028	94.2103	32.9859	148.733	54.2482	116.099	69.1341	132.549	173.25
92.0503	165.162	111.166	112.301	146.084	47.7275	167.602	88.4369	25.9419	82.9269	140.179	160.827	170.996	116.66	169.191	152.105	51.8655	34.1728	164.973	76.5582	160.362	38.7025	75.6416	130.965	89.3376	84.0508	168.978	101.73	147.706	107.717	124.726	28.9394	178.173	90.9254	61.0739	54.0759	107.113	129.451	130.245	122.214	123.486	160.676	92.4637	150.21	53.3961	159.325	85.332	115.247	50.8056	12.4992
78.8202	127.646	57.0284	64.7904	118.681	61.3254	136.473	127.455	38.3182	68.6081	157.001	137.002	145.843	100.298	123.259	99.4423	73.1502	30.1441	126.784	74.3108	114.85	78.6221	21.3217	95.7521	47.703	107.726	145.888	102.8	143.835	84.8549	102.489	74.5927	139.073	108.233	12.063	97.7431	78.2471	120.396	124.413	88.9509	126.648	129.707	56.992	118.164	12.1322	144.469	95.0643	81.8067	45.471	51.9881
35.7542	111.398	74.0989	68.803	90.2584	10.1077	112.064	71.3179	46.174	27.2281	98.727	104.523	114.716	60.3246	119.205	108.213	18.1137	45.8771	111.458	20.8184	110.556	35.0865	52.501	77.8314	47.3458	48.4452	112.641	48.9601	94.5084	52.1946	68.5984	39.2961	124.613	48.9568	47.9664	48.9435	53.4145	74.2516	75.9428	68.9074	72.67	105.224	44.8811	95.2343	49.168	103.513	36.8283	62.6031	14.1152	48.5267
53.6259	57.8788	97.4217	82.6706	30.3415	95.9126	44.3256	106.593	132.58	64.1129	69.2318	26.3685	35.1225	29.6394	81.1143	95.3872	93.7633	130.19	59.4474	67.1444	76.8865	112.698	111.07	50.8778	85.0667	79.4294	30.6005	45.1851	23.9945	45.2221	29.2895	121.05	67.5724	68.5488	118.454	113.56	53.5552	15.6697	19.2511	50.5617	36.7858	41.0526	74.5045	41.2149	124.893	15.7209	63.4227	54.8566	97.3936	136.315
55.4096	49.4701	93.4037	78.615	22.6356	99.1827	35.8441	113.922	134.395	65.5812	77.7454	18.3565	27.7709	30.6073	72.9916	88.4625	97.9643	131.51	51.0705	70.3086	69.0794	117.285	109.746	45.2262	83.2265	86.1059	23.8393	50.9358	31.9114	44.3508	26.837	125.293	59.0461	75.297	118.109	119.276	51.5133	22.4464	27.1418	46.1847	44.9195	32.5405	72.8716	33.2763	124.996	15.6601	68.9768	51.3166	99.2366	138.921
56.8709	128.784	79.2298	78.0182	110.044	17.7196	131.394	81.1644	23.9762	47.1706	118.429	125.35	135.425	81.7049	133.467	118.197	28.2959	25.0992	128.61	43.187	124.653	32.312	48.222	94.6023	54.931	64.6483	133.693	71.1986	116.899	71.6475	89.0078	30.2855	141.814	67.7876	37.6291	51.1689	70.7284	96.5695	98.3539	85.8338	94.6709	124.449	56.7018	113.885	34.7454	125.55	57.6886	78.8965	14.4362	26.819
53.0717	124.03	74.3568	72.9934	105.693	17.6142	126.923	83.1212	26.4463	43.1215	117.698	121.259	131.285	77.9006	128.484	113.175	29.1211	26.0365	123.831	40.2944	119.668	35.8811	44.1089	89.8237	49.9112	64.9307	129.671	68.8675	114.235	67.3209	84.8522	34.7335	137.029	67.2672	34.4958	54.2964	66.0681	93.4149	95.4752	81.0875	92.599	119.965	51.7062	109.315	32.716	122.051	56.3018	74.1034	9.73035	31.0699
64.596	35.2112	90.9403	76.4473	15.0902	109.546	19.9774	129.269	142.176	73.938	93.2873	4.30501	14.3694	40.3949	59.8099	78.9813	109.648	138.507	36.9837	80.9789	57.1549	129.343	112.373	40.968	85.4265	100.876	13.1367	65.0766	46.3802	50.1039	32.1725	136.827	43.5797	90.1902	122.396	132.802	54.6813	37.9836	43.0777	44.9725	60.8956	17.6978	75.7756	22.4085	129.989	23.0211	82.6584	51.5339	107.447	147.927
19.7126	92.4956	83.4563	72.4382	66.1338	41.9468	87.9974	64.6441	81.778	24.6175	67.8671	76.2419	86.4672	33.1463	107.002	105.36	38.5063	81.2496	93.1306	15.916	99.3097	57.5005	76.9614	63.7316	59.1177	34.3333	83.3443	13.3946	59.0563	35.4226	44.5063	65.7665	105.444	26.7543	77.978	60.6132	43.2261	40.4079	41.0014	55.8942	37.373	81.8055	50.5426	74.1104	81.6074	70.725	12.6232	52.6307	48.1998	83.1496
25.794	103.701	76.5239	68.7293	80.5133	20.6134	102.56	65.9759	59.7676	20.4042	86.1884	93.5214	103.786	49.0666	114.014	106.401	21.1131	59.4435	103.966	8.47083	105.62	40.9856	61.0655	71.2872	49.8604	39.4327	101.34	35.3422	81.0083	43.7262	58.4766	47.569	116.94	37.6826	59.0792	50.1832	47.2929	61.2763	62.6238	62.4869	59.0638	95.8845	44.5123	86.5716	61.4397	90.9866	24.1434	57.0334	26.8689	61.4626
68.9758	18.0177	81.6149	67.9222	14.5294	113.809	8.095	141.152	142.719	76.8801	109.512	18.2098	20.7052	47.5189	42.7025	63.745	115.643	138.176	19.7826	86.3754	40.6095	135.564	107.677	33.1292	81.0659	111.768	24.068	75.6111	63.2612	51.9134	36.4998	142.221	27.4938	101.454	119.281	141.191	53.2599	51.73	57.6577	39.9589	75.4475	1.16114	72.5939	10.6159	127.516	40.0962	92.0361	47.2612	109.112	149.888
26.6717	104.76	80.6152	72.3568	80.6979	22.8261	102.782	61.8653	63.1594	23.0543	81.6731	92.9311	103.209	48.5851	116.007	109.457	20.7308	63.253	105.111	9.21411	107.726	40.5734	65.8262	72.9703	54.0921	34.7991	100.536	32.1356	78.1121	44.8935	58.605	47.9177	117.97	32.925	63.7559	47.9879	49.3778	59.2259	60.1087	64.2862	55.4819	96.2121	48.2677	87.2658	65.937	89.2854	19.6121	59.1972	31.1494	64.0432
38.9979	115.561	79.1395	73.8645	93.79	6.1198	115.705	66.9696	45.9187	31.1971	97.1355	107.557	117.792	63.1729	123.867	113.221	13.1386	46.5269	115.67	22.8232	115.25	30.1937	56.7269	82.2021	52.407	45.3158	115.534	49.4947	95.4227	56.0227	71.9516	34.9026	128.794	46.819	51.2514	43.8859	57.7931	75.9567	77.2203	73.2818	72.773	108.913	49.9048	99.1207	51.6893	105.628	35.8185	67.1171	17.0324	46.8295
74.995	147.959	96.1363	96.2147	128.851	31.4096	150.342	82.0888	18.2501	65.7289	128.23	143.741	153.886	99.6978	152.43	136.261	37.5411	25.1251	147.79	59.9327	143.607	29.8546	62.17	113.782	73.1328	72.3999	151.952	86.1583	132.217	90.4725	107.562	22.3055	160.994	77.9401	48.7656	48.4522	89.8693	113.175	114.317	105.008	108.652	143.414	75.6416	132.944	42.6069	142.788	70.6121	98.0774	33.617	10.4006
72.4058	28.0422	91.9531	77.9172	18.6275	117.509	10.6375	139.3	148.692	81.2439	102.934	8.56573	9.51727	48.9519	53.1395	75.2017	118.223	144.621	29.9562	89.2572	51.7477	138.03	116.228	42.48	89.3617	110.735	12.6166	74.7942	55.6032	56.7111	39.4815	145.25	34.54	100.1	127.116	142.135	59.864	48.1085	53.216	48.1589	71.0223	11.3105	80.2748	20.7308	135.054	30.6251	92.1574	55.2269	114.369	155.062
40.6296	92.8085	103.57	90.6981	63.8387	66.8951	83.2255	65.0901	107.742	49.1135	44.0038	67.179	76.5173	35.9496	112.177	117.448	60.8077	107.687	93.9448	42.69	105.779	77.277	102.468	71.7607	81.946	38.4466	72.1364	13.7796	35.7591	48.2701	46.9739	86.6269	104.529	27.5765	104.498	74.4126	58.3573	26.4329	22.5678	66.168	10.9301	78.3698	72.1529	74.0792	108.353	54.5262	27.3506	65.7601	74.8595	107.897
37.6766	106.329	101.325	90.4305	78.4596	47.9926	99.5198	48.8571	89.3448	41.9676	53.7175	85.3796	95.246	46.3183	122.723	122.825	40.2098	90.3494	107.172	30.2769	115.382	55.5664	92.4371	79.9082	76.5253	18.9842	91.3535	17.1781	57.6599	52.3158	58.2048	65.0686	118.887	9.22739	91.535	52.7748	60.7959	45.5667	43.3495	72.5788	32.1537	93.8809	68.3298	87.5668	93.8957	75.3613	8.37258	69.9447	59.0382	88.0185
50.2423	113.166	57.6377	57.7368	97.9874	31.066	118.19	97.5171	33.0564	39.6499	125.045	114.945	124.59	73.9603	115.066	97.6465	42.8352	28.059	112.747	42.8141	106.243	52.8948	27.0909	79.0921	34.792	75.9736	123.662	71.8064	114.814	60.6221	78.7368	52.0588	125.819	76.146	20.4404	70.7532	56.9095	92.2572	95.4791	70.799	95.8449	111.21	38.998	100.056	22.9026	118.827	63.0303	63.5127	14.0326	42.8094
73.3502	96.2474	130.227	115.967	69.2672	104.227	81.0169	88.9454	145.047	83.2623	34.3808	61.8882	67.6474	57.4022	119.956	133.623	97.7474	144.806	97.9082	79.3078	115.808	113.081	135.993	87.9678	112.713	69.9459	62.1386	50.181	15.0796	73.8833	63.4094	122.719	104.873	60.3375	139.827	107.287	83.9414	35.9353	29.7248	85.7542	26.4164	78.9536	102.205	80.1256	144.41	40.6377	64.3555	88.2983	111.752	145.154
51.5271	29.4812	51.8229	37.8857	24.9565	92.9522	37.3218	132.859	116.736	56.3116	115.522	43.2275	49.615	39.5954	38.5895	43.7534	97.2831	111.44	29.1629	68.7548	31.0186	116.867	78.278	5.04023	52.1893	102.501	51.4722	68.483	75.6004	33.4308	28.6942	122.115	42.3449	93.5845	90.6397	125.908	29.4487	55.6068	62.4527	13.9557	77.8385	30.8915	44.8937	19.5669	99.2133	60.0498	80.9776	20.5964	85.0561	125.268
46.9416	119.776	74.2894	71.5053	100.391	11.5586	121.866	78.0225	33.3807	37.3519	110.689	115.502	125.601	71.7689	125.444	111.635	23.4191	33.1852	119.669	33.3958	116.665	33.6565	46.9003	85.6987	48.7008	58.4538	123.812	61.7825	107.266	62.0033	79.2096	34.5217	132.876	60.3687	39.1671	50.9616	61.5813	86.6977	88.5986	76.8567	85.4715	114.94	49.0319	104.509	38.5982	115.603	49.1775	70.068	7.03136	36.7054
14.6043	71.1554	72.7131	59.5996	44.9577	57.5037	66.9513	84.9126	93.3166	25.199	74.9339	56.5162	66.793	12.1974	86.4758	87.6902	57.1486	91.056	71.8216	28.6695	79.105	76.898	76.1303	43.6717	52.7925	54.6068	64.2451	20.922	50.8355	17.3155	23.1522	84.325	84.0781	45.4979	81.2574	81.7241	27.2475	27.4864	31.4493	36.6772	37.8959	60.622	42.437	52.7405	86.9198	54.9408	33.4503	35.1135	58.1364	97.269
[truncated: 167 more columns]
