# Supplementary material for: A novel user-centric happiness model for personalized tour recommendations
Source: PeerJ Comput Sci. 2025 Apr 22;11:e2837. doi: 10.7717/peerj-cs.2837 (PMC12192884; doi:10.7717/peerj-cs.2837)
Supplement: Supplemental Information 3 [file peerj-cs-11-2837-s003.zip › HM/pr01_10/pr09/HC/Time_Window.txt]

0	1000
400	548
396	563
60	230
314	478
400	572
374	526
391	536
239	360
401	528
462	637
181	271
386	530
433	601
157	289
331	491
354	528
381	502
131	235
470	561
411	552
392	544
417	577
269	361
385	504
164	336
424	575
81	181
386	496
86	212
372	487
469	586
435	529
424	599
369	511
215	375
244	391
253	416
476	604
374	494
413	520
320	453
100	253
71	221
432	555
193	320
476	600
450	581
189	304
177	324
172	307
367	502
389	512
454	561
410	581
237	372
176	277
379	514
462	640
138	312
384	543
458	598
347	454
192	341
222	375
272	364
323	459
250	380
412	579
350	458
119	277
163	289
193	284
416	582
423	579
202	310
354	522
308	483
325	444
388	504
129	222
225	335
383	510
382	552
130	302
282	432
382	535
392	563
397	529
227	394
193	315
121	273
282	446
155	258
368	515
404	557
176	333
117	278
372	484
376	470
448	543
314	486
336	489
258	425
127	290
177	295
443	579
104	249
359	496
135	243
474	581
384	493
458	552
174	334
352	464
200	298
420	557
235	390
420	595
290	386
233	332
353	489
203	296
296	398
183	324
110	256
260	375
401	502
478	642
343	494
420	589
176	284
189	304
397	517
269	432
111	228
132	230
147	252
222	313
356	483
443	558
85	212
224	349
466	617
410	564
300	432
298	462
140	274
150	241
458	589
402	575
118	236
334	448
353	489
448	603
298	437
396	547
209	388
60	173
104	205
257	351
283	426
162	341
283	377
104	203
219	335
112	211
224	386
335	500
233	342
450	601
69	215
391	531
356	473
344	508
454	602
270	440
253	430
230	365
309	485
104	255
468	602
415	541
273	405
303	457
452	579
256	403
391	543
183	305
125	280
431	543
69	197
112	204
319	496
340	491
278	390
451	593
454	559
266	364
466	640
233	372
139	295
351	487
242	400
199	316
98	199
136	307
376	517
114	290
311	440
368	467
184	355
436	557
412	585
338	488
99	265
372	525
