# Supplementary material for: A novel user-centric happiness model for personalized tour recommendations
Source: PeerJ Comput Sci. 2025 Apr 22;11:e2837. doi: 10.7717/peerj-cs.2837 (PMC12192884; doi:10.7717/peerj-cs.2837)
Supplement: Supplemental Information 3 [file peerj-cs-11-2837-s003.zip › HM/pr01_10/pr09/ICDM.txt]

0	0	0	0	0	0	0	0	0	0	0	0	0	0	0	0	0	0	0	0	0	0	0	0	0	0	0	0	0	0	0	0	0	0	0	0	0	0	0	0	0	0	0	0	0	0	0	0	0	0
0	0	0	0	0	0	0	0	0	0	0	0	0	0	0	0	0	0	0	0	0	0	0	0	0	0	0	0	0	0	0	0	0	0	0	0	0	0	0	0	0	0	0	0	0	0	0	0	0	0
0	0	0	0	0	0	0	0	0	0	0	0	0	0	0	0	0	0	0	0	0	0	0	0	0	0	0	0	0	0	0	0	0	0	0	0	0	0	0	0	0	0	0	0	0	0	0	0	0	0
0	0	0	0	0	0	0	0	0	0	0	0	0	0	0	0	0	0	0	0	0	0	0	0	0	0	0	0	0	0	0	0	0	0	0	0	0	0	0	0	0	0	0	0	0	0	0	0	0	0
0	0	0	0	0	0	0	0	0	0	0	0	0	0	0	0	0	0	0	0	0	0	0	0	0	0	0	0	0	0	0	0	0	0	0	0	0	0	0	0	0	0	0	0	0	0	0	0	0	0
0	0	0	0	0	0	0	0	0	0	0	0	0	0	0	0	0	0	0	0	0	0	0	0	0	0	0	0	0	0	0	0	0	0	0	0	0	0	0	0	0	0	0	0	0	0	0	0	0	0
0	0	0	0	0	0	0	0	0	0	0	0	0	0	0	0	0	0	0	0	0	0	0	0	0	0	0	0	0	0	0	0	0	0	0	0	0	0	0	0	0	0	0	0	0	0	0	0	0	0
0	0	0	0	0	0	0	0	0	0	0	0	0	0	0	0	0	0	0	0	0	0	0	0	0	0	0	0	0	0	0	0	0	0	0	0	0	0	0	0	0	0	0	0	0	0	0	0	0	0
0	0	0	0	0	0	0	0	0	0	0	0	0	0	0	0	0	0	0	0	0	0	0	0	0	0	0	0	0	0	0	0	0	0	0	0	0	0	0	0	0	0	0	0	0	0	0	0	0	0
0	0	0	0	0	0	0	0	0	0	0	0	0	0	0	0	0	0	0	0	0	0	0	0	0	0	0	0	0	0	0	0	0	0	0	0	0	0	0	0	0	0	0	0	0	0	0	0	0	0
0	0	0	0	0	0	0	0	0	0	0	0	0	0	0	0	0	0	0	0	0	0	0	0	0	0	0	0	0	0	0	0	0	0	0	0	0	0	0	0	0	0	0	0	0	0	0	0	0	0
0	0	0	0	0	0	0	0	0	0	0	0	0	0	0	0	0	0	0	0	0	0	0	0	0	0	0	0	0	0	0	0	0	0	0	0	0	0	0	0	0	0	0	0	0	0	0	0	0	0
0	0	0	0	0	0	0	0	0	0	0	0	0	0	0	0	0	0	0	0	0	0	0	0	0	0	0	0	0	0	0	0	0	0	0	0	0	0	0	0	0	0	0	0	0	0	0	0	0	0
0	0	0	0	0	0	0	0	0	0	0	0	0	0	0	0	0	0	0	0	0	0	0	0	0	0	0	0	0	0	0	0	0	0	0	0	0	0	0	0	0	0	0	0	0	0	0	0	0	0
0	0	0	0	0	0	0	0	0	0	0	0	0	0	0	0	0	0	0	0	0	0	0	0	0	0	0	0	0	0	0	0	0	0	0	0	0	0	0	0	0	0	0	0	0	0	0	0	0	0
0	0	0	0	0	0	0	0	0	0	0	0	0	0	0	0	0	0	0	0	0	0	0	0	0	0	0	0	0	0	0	0	0	0	0	0	0	0	0	0	0	0	0	0	0	0	0	0	0	0
0	0	0	0	0	0	0	0	0	0	0	0	0	0	0	0	0	0	0	0	0	0	0	0	0	0	0	0	0	0	0	0	0	0	0	0	0	0	0	0	0	0	0	0	0	0	0	0	0	0
0	0	0	0	0	0	0	0	0	0	0	0	0	0	0	0	0	0	0	0	0	0	0	0	0	0	0	0	0	0	0	0	0	0	0	0	0	0	0	0	0	0	0	0	0	0	0	0	0	0
0	0	0	0	0	0	0	0	0	0	0	0	0	0	0	0	0	0	0	0	0	0	0	0	0	0	0	0	0	0	0	0	0	0	0	0	0	0	0	0	0	0	0	0	0	0	0	0	0	0
0	0	0	0	0	0	0	0	0	0	0	0	0	0	0	0	0	0	0	0	0	0	0	0	0	0	0	0	0	0	0	0	0	0	0	0	0	0	0	0	0	0	0	0	0	0	0	0	0	0
0	0	0	0	0	0	0	0	0	0	0	0	0	0	0	0	0	0	0	0	0	0	0	0	0	0	0	0	0	0	0	0	0	0	0	0	0	0	0	0	0	0	0	0	0	0	0	0	0	0
0	0	0	0	0	0	0	0	0	0	0	0	0	0	0	0	0	0	0	0	0	0	0	0	0	0	0	0	0	0	0	0	0	0	0	0	0	0	0	0	0	0	0	0	0	0	0	0	0	0
0	0	0	0	0	0	0	0	0	0	0	0	0	0	0	0	0	0	0	0	0	0	0	0	0	0	0	0	0	0	0	0	0	0	0	0	0	0	0	0	0	0	0	0	0	0	0	0	0	0
0	0	0	0	0	0	0	0	0	0	0	0	0	0	0	0	0	0	0	0	0	0	0	0	0	0	0	0	0	0	0	0	0	0	0	0	0	0	0	0	0	0	0	0	0	0	0	0	0	0
0	0	0	0	0	0	0	0	0	0	0	0	0	0	0	0	0	0	0	0	0	0	0	0	0	0	0	0	0	0	0	0	0	0	0	0	0	0	0	0	0	0	0	0	0	0	0	0	0	0
0	0	0	0	0	0	0	0	0	0	0	0	0	0	0	0	0	0	0	0	0	0	0	0	0	0	0	0	0	0	0	0	0	0	0	0	0	0	0	0	0	0	0	0	0	0	0	0	0	0
0	0	0	0	0	0	0	0	0	0	0	0	0	0	0	0	0	0	0	0	0	0	0	0	0	0	0	0	0	0	0	0	0	0	0	0	0	0	0	0	0	0	0	0	0	0	0	0	0	0
0	0	0	0	0	0	0	0	0	0	0	0	0	0	0	0	0	0	0	0	0	0	0	0	0	0	0	0	0	0	0	0	0	0	0	0	0	0	0	0	0	0	0	0	0	0	0	0	0	0
0	0	0	0	0	0	0	0	0	0	0	0	0	0	0	0	0	0	0	0	0	0	0	0	0	0	0	0	0	0	0	0	0	0	0	0	0	0	0	0	0	0	0	0	0	0	0	0	0	0
0	0	0	0	0	0	0	0	0	0	0	0	0	0	0	0	0	0	0	0	0	0	0	0	0	0	0	0	0	0	0	0	0	0	0	0	0	0	0	0	0	0	0	0	0	0	0	0	0	0
0	0	0	0	0	0	0	0	0	0	0	0	0	0	0	0	0	0	0	0	0	0	0	0	0	0	0	0	0	0	0	0	0	0	0	0	0	0	0	0	0	0	0	0	0	0	0	0	0	0
0	0	0	0	0	0	0	0	0	0	0	0	0	0	0	0	0	0	0	0	0	0	0	0	0	0	0	0	0	0	0	0	0	0	0	0	0	0	0	0	0	0	0	0	0	0	0	0	0	0
0	0	0	0	0	0	0	0	0	0	0	0	0	0	0	0	0	0	0	0	0	0	0	0	0	0	0	0	0	0	0	0	0	0	0	0	0	0	0	0	0	0	0	0	0	0	0	0	0	0
0	0	0	0	0	0	0	0	0	0	0	0	0	0	0	0	0	0	0	0	0	0	0	0	0	0	0	0	0	0	0	0	0	0	0	0	0	0	0	0	0	0	0	0	0	0	0	0	0	0
0	0	0	0	0	0	0	0	0	0	0	0	0	0	0	0	0	0	0	0	0	0	0	0	0	0	0	0	0	0	0	0	0	0	0	0	0	0	0	0	0	0	0	0	0	0	0	0	0	0
0	0	0	0	0	0	0	0	0	0	0	0	0	0	0	0	0	0	0	0	0	0	0	0	0	0	0	0	0	0	0	0	0	0	0	0	0	0	0	0	0	0	0	0	0	0	0	0	0	0
0	0	0	0	0	0	0	0	0	0	0	0	0	0	0	0	0	0	0	0	0	0	0	0	0	0	0	0	0	0	0	0	0	0	0	0	0	0	0	0	0	0	0	0	0	0	0	0	0	0
0	0	0	0	0	0	0	0	0	0	0	0	0	0	0	0	0	0	0	0	0	0	0	0	0	0	0	0	0	0	0	0	0	0	0	0	0	0	0	0	0	0	0	0	0	0	0	0	0	0
0	0	0	0	0	0	0	0	0	0	0	0	0	0	0	0	0	0	0	0	0	0	0	0	0	0	0	0	0	0	0	0	0	0	0	0	0	0	0	0	0	0	0	0	0	0	0	0	0	0
0	0	0	0	0	0	0	0	0	0	0	0	0	0	0	0	0	0	0	0	0	0	0	0	0	0	0	0	0	0	0	0	0	0	0	0	0	0	0	0	0	0	0	0	0	0	0	0	0	0
0	0	0	0	0	0	0	0	0	0	0	0	0	0	0	0	0	0	0	0	0	0	0	0	0	0	0	0	0	0	0	0	0	0	0	0	0	0	0	0	0	0	0	0	0	0	0	0	0	0
0	0	0	0	0	0	0	0	0	0	0	0	0	0	0	0	0	0	0	0	0	0	0	0	0	0	0	0	0	0	0	0	0	0	0	0	0	0	0	0	0	0	0	0	0	0	0	0	0	0
0	0	0	0	0	0	0	0	0	0	0	0	0	0	0	0	0	0	0	0	0	0	0	0	0	0	0	0	0	0	0	0	0	0	0	0	0	0	0	0	0	0	0	0	0	0	0	0	0	0
0	0	0	0	0	0	0	0	0	0	0	0	0	0	0	0	0	0	0	0	0	0	0	0	0	0	0	0	0	0	0	0	0	0	0	0	0	0	0	0	0	0	0	0	0	0	0	0	0	0
0	0	0	0	0	0	0	0	0	0	0	0	0	0	0	0	0	0	0	0	0	0	0	0	0	0	0	0	0	0	0	0	0	0	0	0	0	0	0	0	0	0	0	0	0	0	0	0	0	0
0	0	0	0	0	0	0	0	0	0	0	0	0	0	0	0	0	0	0	0	0	0	0	0	0	0	0	0	0	0	0	0	0	0	0	0	0	0	0	0	0	0	0	0	0	0	0	0	0	0
0	0	0	0	0	0	0	0	0	0	0	0	0	0	0	0	0	0	0	0	0	0	0	0	0	0	0	0	0	0	0	0	0	0	0	0	0	0	0	0	0	0	0	0	0	0	0	0	0	0
0	0	0	0	0	0	0	0	0	0	0	0	0	0	0	0	0	0	0	0	0	0	0	0	0	0	0	0	0	0	0	0	0	0	0	0	0	0	0	0	0	0	0	0	0	0	0	0	0	0
0	0	0	0	0	0	0	0	0	0	0	0	0	0	0	0	0	0	0	0	0	0	0	0	0	0	0	0	0	0	0	0	0	0	0	0	0	0	0	0	0	0	0	0	0	0	0	0	0	0
0	0	0	0	0	0	0	0	0	0	0	0	0	0	0	0	0	0	0	0	0	0	0	0	0	0	0	0	0	0	0	0	0	0	0	0	0	0	0	0	0	0	0	0	0	0	0	0	0	0
0	0	0	0	0	0	0	0	0	0	0	0	0	0	0	0	0	0	0	0	0	0	0	0	0	0	0	0	0	0	0	0	0	0	0	0	0	0	0	0	0	0	0	0	0	0	0	0	0	0
0	0	0	0	0	0	0	0	0	0	0	0	0	0	0	0	0	0	0	0	0	0	0	0	0	0	0	0	0	0	0	0	0	0	0	0	0	0	0	0	0	0	0	0	0	0	0	0	0	0
0	0	0	0	0	0	0	0	0	0	0	0	0	0	0	0	0	0	0	0	0	0	0	0	0	0	0	0	0	0	0	0	0	0	0	0	0	0	0	0	0	0	0	0	0	0	0	0	0	0
0	0	0	0	0	0	0	0	0	0	0	0	0	0	0	0	0	0	0	0	0	0	0	0	0	0	0	0	0	0	0	0	0	0	0	0	0	0	0	0	0	0	0	0	0	0	0	0	0	0
0	0	0	0	0	0	0	0	0	0	0	0	0	0	0	0	0	0	0	0	0	0	0	0	0	0	0	0	0	0	0	0	0	0	0	0	0	0	0	0	0	0	0	0	0	0	0	0	0	0
0	0	0	0	0	0	0	0	0	0	0	0	0	0	0	0	0	0	0	0	0	0	0	0	0	0	0	0	0	0	0	0	0	0	0	0	0	0	0	0	0	0	0	0	0	0	0	0	0	0
0	0	0	0	0	0	0	0	0	0	0	0	0	0	0	0	0	0	0	0	0	0	0	0	0	0	0	0	0	0	0	0	0	0	0	0	0	0	0	0	0	0	0	0	0	0	0	0	0	0
0	0	0	0	0	0	0	0	0	0	0	0	0	0	0	0	0	0	0	0	0	0	0	0	0	0	0	0	0	0	0	0	0	0	0	0	0	0	0	0	0	0	0	0	0	0	0	0	0	0
0	0	0	0	0	0	0	0	0	0	0	0	0	0	0	0	0	0	0	0	0	0	0	0	0	0	0	0	0	0	0	0	0	0	0	0	0	0	0	0	0	0	0	0	0	0	0	0	0	0
0	0	0	0	0	0	0	0	0	0	0	0	0	0	0	0	0	0	0	0	0	0	0	0	0	0	0	0	0	0	0	0	0	0	0	0	0	0	0	0	0	0	0	0	0	0	0	0	0	0
0	0	0	8	0	0	0	0	0	0	0	0	0	0	0	0	0	0	0	0	0	0	0	0	0	0	0	0	0	0	0	0	0	0	0	0	0	0	0	0	0	0	0	0	0	0	0	0	0	0
0	0	0	8	0	0	0	0	0	0	0	0	0	0	0	0	0	0	0	0	0	0	0	0	0	0	0	0	0	0	0	0	0	0	0	0	0	0	0	0	0	0	0	0	0	0	0	0	0	0
0	0	0	8	0	0	0	0	0	0	0	0	0	0	0	0	0	0	0	0	0	0	0	0	0	0	0	0	0	0	0	0	0	0	0	0	0	0	0	0	0	0	0	0	0	0	0	0	0	0
0	0	0	8	0	0	0	0	0	0	0	0	0	0	0	0	0	0	0	0	0	0	0	0	0	0	0	0	0	0	0	0	0	0	0	0	0	0	0	0	0	0	0	0	0	0	0	0	0	0
0	0	0	8	0	0	0	0	0	0	0	0	0	0	0	0	0	0	0	0	0	0	0	0	0	0	0	0	0	0	0	0	0	0	0	0	0	0	0	0	0	0	0	0	0	0	0	0	0	0
0	0	0	8	0	0	0	0	0	0	0	0	0	0	0	0	0	0	0	0	0	0	0	0	0	0	0	0	0	0	0	0	0	0	0	0	0	0	0	0	0	0	0	0	0	0	0	0	0	0
0	0	0	8	0	0	0	0	0	0	0	0	0	0	0	0	0	0	0	0	0	0	0	0	0	0	0	0	0	0	0	0	0	0	0	0	0	0	0	0	0	0	0	0	0	0	0	0	0	0
0	0	0	8	0	0	0	0	0	0	0	0	0	0	0	0	0	0	0	0	0	0	0	0	0	0	0	0	0	0	0	0	0	0	0	0	0	0	0	0	0	0	0	0	0	0	0	0	0	0
0	0	0	8	0	0	0	0	0	0	0	0	0	0	0	0	0	0	0	0	0	0	0	0	0	0	0	0	0	0	0	0	0	0	0	0	0	0	0	0	0	0	0	0	0	0	0	0	0	0
0	0	0	8	0	0	0	0	0	0	0	0	0	0	0	0	0	0	0	0	0	0	0	0	0	0	0	0	0	0	0	0	0	0	0	0	0	0	0	0	0	0	0	0	0	0	0	0	0	0
0	0	0	8	0	0	0	0	0	0	0	0	0	0	0	0	0	0	0	0	0	0	0	0	0	0	0	0	0	0	0	0	0	0	0	0	0	0	0	0	0	0	0	0	0	0	0	0	0	0
0	0	0	8	0	0	0	0	0	0	0	0	0	0	0	0	0	0	0	0	0	0	0	0	0	0	0	0	0	0	0	0	0	0	0	0	0	0	0	0	0	0	0	5	0	0	0	0	0	0
0	0	0	8	0	0	0	0	0	0	0	0	0	0	0	0	0	0	0	0	0	0	0	0	0	0	0	0	0	0	0	0	0	0	0	0	0	0	0	0	0	0	0	5	0	0	0	0	0	0
0	0	0	8	0	0	0	0	0	0	0	0	0	0	0	0	0	0	0	0	0	0	0	0	0	0	0	0	0	0	0	0	0	0	0	0	0	0	0	0	0	0	0	5	0	0	0	0	0	0
0	0	0	8	0	0	0	0	0	0	0	0	0	0	0	0	0	0	0	0	0	0	0	0	0	0	0	0	0	0	0	0	0	0	0	0	0	0	0	0	0	0	0	5	0	0	0	0	0	0
0	0	0	8	0	0	0	0	0	0	0	0	0	0	0	0	0	0	0	0	0	0	0	0	0	0	0	0	0	0	0	0	0	0	0	0	0	0	0	0	0	0	0	5	0	0	0	0	0	0
0	0	0	8	0	0	0	0	0	0	0	0	0	0	0	0	0	0	0	0	0	0	0	0	0	0	0	0	0	0	0	0	0	0	0	0	0	0	0	0	0	0	0	5	0	0	0	0	0	0
0	0	0	8	0	0	0	0	0	0	0	0	0	0	0	0	0	0	0	0	0	0	0	0	0	0	0	0	0	0	0	0	0	0	0	0	0	0	0	0	0	0	0	5	0	0	0	0	0	0
0	0	0	8	0	0	0	0	0	0	0	0	0	0	0	0	0	0	0	0	0	0	0	0	0	0	0	0	0	0	0	0	0	0	0	0	0	0	0	0	0	0	0	5	0	0	0	0	0	0
0	0	0	8	0	0	0	0	0	0	0	0	0	0	0	0	0	0	0	0	0	0	0	0	0	0	0	0	0	0	0	0	0	0	0	0	0	0	0	0	0	0	0	5	0	0	0	0	0	0
0	0	0	8	0	0	0	0	0	0	0	0	0	0	0	0	0	0	0	0	0	0	0	0	0	0	0	0	0	0	0	0	0	0	0	0	0	0	0	0	0	0	0	5	0	0	0	0	0	0
0	0	0	8	0	0	0	0	0	0	0	0	0	0	0	0	0	0	0	0	0	0	0	0	0	0	0	19	0	0	0	0	0	0	0	0	0	0	0	0	0	0	0	5	0	0	0	0	0	0
0	0	0	8	0	0	0	0	0	0	0	0	0	0	0	0	0	0	0	0	0	0	0	0	0	0	0	19	0	0	0	0	0	0	0	0	0	0	0	0	0	0	0	5	0	0	0	0	0	0
0	0	0	8	0	0	0	0	0	0	0	0	0	0	0	0	0	0	0	0	0	0	0	0	0	0	0	19	0	0	0	0	0	0	0	0	0	0	0	0	0	0	0	5	0	0	0	0	0	0
0	0	0	8	0	0	0	0	0	0	0	0	0	0	0	0	0	0	0	0	0	0	0	0	0	0	0	19	0	0	0	0	0	0	0	0	0	0	0	0	0	0	0	5	0	0	0	0	0	0
0	0	0	8	0	0	0	0	0	0	0	0	0	0	0	0	0	0	0	0	0	0	0	0	0	0	0	19	0	0	0	0	0	0	0	0	0	0	0	0	0	0	0	5	0	0	0	0	0	0
0	0	0	8	0	0	0	0	0	0	0	0	0	0	0	0	0	0	0	0	0	0	0	0	0	0	0	19	0	23	0	0	0	0	0	0	0	0	0	0	0	0	0	5	0	0	0	0	0	0
0	0	0	8	0	0	0	0	0	0	0	0	0	0	0	0	0	0	0	0	0	0	0	0	0	0	0	19	0	23	0	0	0	0	0	0	0	0	0	0	0	0	0	5	0	0	0	0	0	0
0	0	0	8	0	0	0	0	0	0	0	0	0	0	0	0	0	0	0	0	0	0	0	0	0	0	0	19	0	23	0	0	0	0	0	0	0	0	0	0	0	0	0	5	0	0	0	0	0	0
0	0	0	8	0	0	0	0	0	0	0	0	0	0	0	0	0	0	0	0	0	0	0	0	0	0	0	19	0	23	0	0	0	0	0	0	0	0	0	0	0	0	0	5	0	0	0	0	0	0
0	0	0	8	0	0	0	0	0	0	0	0	0	0	0	0	0	0	0	0	0	0	0	0	0	0	0	19	0	23	0	0	0	0	0	0	0	0	0	0	0	0	0	5	0	0	0	0	0	0
0	0	0	8	0	0	0	0	0	0	0	0	0	0	0	0	0	0	0	0	0	0	0	0	0	0	0	19	0	23	0	0	0	0	0	0	0	0	0	0	0	0	0	5	0	0	0	0	0	0
0	0	0	8	0	0	0	0	0	0	0	0	0	0	0	0	0	0	0	0	0	0	0	0	0	0	0	19	0	23	0	0	0	0	0	0	0	0	0	0	0	0	0	5	0	0	0	0	0	0
0	0	0	8	0	0	0	0	0	0	0	0	0	0	0	0	0	0	0	0	0	0	0	0	0	0	0	19	0	23	0	0	0	0	0	0	0	0	0	0	0	0	0	5	0	0	0	0	0	0
0	0	0	8	0	0	0	0	0	0	0	0	0	0	0	0	0	0	0	0	0	0	0	0	0	0	0	19	0	23	0	0	0	0	0	0	0	0	0	0	0	0	0	5	0	0	0	0	0	0
0	0	0	8	0	0	0	0	0	0	0	0	0	0	0	0	0	0	0	0	0	0	0	0	0	0	0	19	0	23	0	0	0	0	0	0	0	0	0	0	0	0	0	5	0	0	0	0	0	0
0	0	0	8	0	0	0	0	0	0	0	0	0	0	0	0	0	0	0	0	0	0	0	0	0	0	0	19	0	23	0	0	0	0	0	0	0	0	0	0	0	0	0	5	0	0	0	0	0	0
0	0	0	8	0	0	0	0	0	0	0	0	0	0	0	0	0	0	0	0	0	0	0	0	0	0	0	19	0	23	0	0	0	0	0	0	0	0	0	0	0	0	0	5	0	0	0	0	0	0
0	0	0	8	0	0	0	0	0	0	0	0	0	0	0	0	0	0	0	0	0	0	0	0	0	0	0	19	0	23	0	0	0	0	0	0	0	0	0	0	0	0	0	5	0	0	0	0	0	0
0	0	0	8	0	0	0	0	0	0	0	0	0	0	0	0	0	0	0	0	0	0	0	0	0	0	0	19	0	23	0	0	0	0	0	0	0	0	0	0	0	0	0	5	0	0	0	0	0	0
0	0	0	8	0	0	0	0	0	0	0	0	0	0	0	0	0	0	0	0	0	0	0	0	0	0	0	19	0	23	0	0	0	0	0	0	0	0	0	0	0	0	5	5	0	0	0	0	0	0
0	0	0	8	0	0	0	0	0	0	0	0	0	0	0	0	0	0	0	0	0	0	0	0	0	0	0	19	0	23	0	0	0	0	0	0	0	0	0	0	0	0	5	5	0	0	0	0	0	0
0	0	0	8	0	0	0	0	0	0	0	0	0	0	0	0	0	0	0	0	0	0	0	0	0	0	0	19	0	23	0	0	0	0	0	0	0	0	0	0	0	0	5	5	0	0	0	0	0	0
0	0	0	8	0	0	0	0	0	0	0	0	0	0	0	0	0	0	0	0	0	0	0	0	0	0	0	19	0	23	0	0	0	0	0	0	0	0	0	0	0	0	5	5	0	0	0	0	0	0
0	0	0	8	0	0	0	0	0	0	0	0	0	0	0	0	0	0	0	0	0	0	0	0	0	0	0	19	0	23	0	0	0	0	0	0	0	0	0	0	0	0	5	5	0	0	0	0	0	0
0	0	0	8	0	0	0	0	0	0	0	0	0	0	0	0	0	0	0	0	0	0	0	0	0	0	0	19	0	23	0	0	0	0	0	0	0	0	0	0	0	0	5	5	0	0	0	0	0	0
0	0	0	8	0	0	0	0	0	0	0	0	0	0	0	0	0	0	0	0	0	0	0	0	0	0	0	19	0	23	0	0	0	0	0	0	0	0	0	0	0	0	5	5	0	0	0	0	0	0
0	0	0	8	0	0	0	0	0	0	0	0	0	0	0	0	0	0	0	0	0	0	0	0	0	0	0	19	0	23	0	0	0	0	0	0	0	0	0	0	0	0	5	5	0	0	0	0	0	0
0	0	0	8	0	0	0	0	0	0	0	0	0	0	0	0	0	0	0	0	0	0	0	0	0	0	0	19	0	23	0	0	0	0	0	0	0	0	0	0	0	0	5	5	0	0	0	0	0	0
0	0	0	8	0	0	0	0	0	0	0	0	0	0	0	0	0	0	0	0	0	0	0	0	0	0	0	19	0	23	0	0	0	0	0	0	0	0	0	0	0	0	5	5	0	0	0	0	0	0
0	0	0	8	0	0	0	0	0	0	0	0	0	0	0	0	0	0	0	0	0	0	0	0	0	0	0	19	0	23	0	0	0	0	0	0	0	0	0	0	0	0	5	5	0	0	0	0	0	0
0	0	0	8	0	0	0	0	0	0	0	0	0	0	0	0	0	0	0	0	0	0	0	0	0	0	0	19	0	23	0	0	0	0	0	0	0	0	0	0	0	0	5	5	0	0	0	0	0	0
0	0	0	8	0	0	0	0	0	0	0	0	0	0	0	0	0	0	0	0	0	0	0	0	0	0	0	19	0	23	0	0	0	0	0	0	0	0	0	0	0	0	5	5	0	0	0	0	0	0
0	0	0	8	0	0	0	0	0	0	0	0	0	0	0	0	0	0	0	0	0	0	0	0	0	0	0	19	0	23	0	0	0	0	0	0	0	0	0	0	0	0	5	5	0	0	0	0	0	0
0	0	0	8	0	0	0	0	0	0	0	0	0	0	0	0	0	0	0	0	0	0	0	0	0	0	0	19	0	23	0	0	0	0	0	0	0	0	0	0	0	0	5	5	0	0	0	0	0	0
0	0	0	8	0	0	0	0	0	0	0	0	0	0	0	0	0	0	0	0	0	0	0	0	0	0	0	19	0	23	0	0	0	0	0	0	0	0	0	0	0	0	5	5	0	0	0	0	0	0
0	0	0	8	0	0	0	0	0	0	0	0	0	0	0	0	0	0	0	0	0	0	0	0	0	0	0	19	0	23	0	0	0	0	0	0	0	0	0	0	0	0	5	5	0	0	0	0	0	0
0	0	0	8	0	0	0	0	0	0	0	0	0	0	0	0	0	0	0	0	0	0	0	0	0	0	0	19	0	23	0	0	0	0	0	0	0	0	0	0	0	0	5	5	0	0	0	0	0	0
0	0	0	8	0	0	0	0	0	0	0	0	0	0	0	0	0	0	0	0	0	0	0	0	0	0	0	19	0	23	0	0	0	0	0	0	0	0	0	0	0	0	5	5	0	0	0	0	0	0
0	0	0	8	0	0	0	0	0	0	0	0	0	0	0	0	0	0	0	0	0	0	0	0	0	0	0	19	0	23	0	0	0	0	0	0	0	0	0	0	0	0	5	5	0	0	0	0	0	0
0	0	0	8	0	0	0	0	0	0	0	0	0	0	0	0	0	0	0	0	0	0	0	0	0	0	0	19	0	23	0	0	0	0	0	0	0	0	0	0	0	0	5	5	0	0	0	0	0	0
0	0	0	8	0	0	0	0	0	0	0	0	0	0	0	0	0	0	0	0	0	0	0	0	0	0	0	19	0	23	0	0	0	0	0	0	0	0	0	0	0	0	5	5	0	0	0	0	0	0
0	0	0	8	0	0	0	0	0	0	0	0	0	0	0	0	0	0	0	0	0	0	0	0	0	0	0	19	0	23	0	0	0	0	0	0	0	0	0	0	0	0	5	5	0	0	0	0	0	0
0	0	0	8	0	0	0	0	0	0	0	0	0	0	0	0	0	0	0	0	0	0	0	0	0	0	0	19	0	23	0	0	0	0	0	0	0	0	0	0	0	0	5	5	0	0	0	0	0	0
0	0	0	8	0	0	0	0	0	0	0	0	0	0	0	0	0	0	0	0	0	0	0	0	0	0	0	19	0	23	0	0	0	0	0	0	0	0	0	0	0	0	5	5	0	0	0	0	0	0
0	0	0	8	0	0	0	0	0	0	0	0	0	0	0	0	0	0	0	0	0	0	0	0	0	0	0	19	0	23	0	0	0	0	0	0	0	0	0	0	0	0	5	5	0	0	0	0	0	0
0	0	0	8	0	0	0	0	0	0	0	0	0	0	0	0	0	0	0	0	0	0	0	0	0	0	0	19	0	23	0	0	0	0	0	0	0	0	0	0	0	0	5	5	0	0	0	0	0	0
0	0	0	8	0	0	0	0	0	0	0	0	0	0	0	0	0	0	0	0	0	0	0	0	0	0	0	19	0	23	0	0	0	0	0	0	0	0	0	0	0	0	5	5	0	0	0	0	0	0
0	0	0	8	0	0	0	0	0	0	0	0	0	0	0	0	0	0	0	0	0	0	0	0	0	0	0	19	0	23	0	0	0	0	0	0	0	0	0	0	0	0	5	5	0	0	0	0	0	0
0	0	0	8	0	0	0	0	0	0	0	0	0	0	0	0	0	0	0	0	0	0	0	0	0	0	0	19	0	23	0	0	0	0	0	0	0	0	0	0	0	0	5	5	0	0	0	0	0	0
0	0	0	8	0	0	0	0	0	0	0	0	0	0	0	0	0	0	0	0	0	0	0	0	0	0	0	19	0	23	0	0	0	0	0	0	0	0	0	0	0	0	5	5	0	0	0	0	0	0
0	0	0	8	0	0	0	0	0	0	0	0	0	0	0	0	0	0	8	0	0	0	0	0	0	0	0	19	0	23	0	0	0	0	0	0	0	0	0	0	0	0	5	5	0	0	0	0	0	0
0	0	0	8	0	0	0	0	0	0	0	0	0	0	0	0	0	0	8	0	0	0	0	0	0	0	0	19	0	23	0	0	0	0	0	0	0	0	0	0	0	0	5	5	0	0	0	0	0	0
0	0	0	8	0	0	0	0	0	0	0	0	0	0	0	0	0	0	8	0	0	0	0	0	0	0	0	19	0	23	0	0	0	0	0	0	0	0	0	0	0	0	5	5	0	0	0	0	0	0
0	0	0	8	0	0	0	0	0	0	0	0	0	0	0	0	0	0	8	0	0	0	0	0	0	0	0	19	0	23	0	0	0	0	0	0	0	0	0	0	0	0	5	5	0	0	0	0	0	0
0	0	0	8	0	0	0	0	0	0	0	0	0	0	0	0	0	0	8	0	0	0	0	0	0	0	0	19	0	23	0	0	0	0	0	0	0	0	0	0	0	0	5	5	0	0	0	0	0	0
0	0	0	8	0	0	0	0	0	0	0	0	0	0	0	0	0	0	8	0	0	0	0	0	0	0	0	19	0	23	0	0	0	0	0	0	0	0	0	0	0	0	5	5	0	0	0	0	0	0
0	0	0	8	0	0	0	0	0	0	0	0	0	0	0	0	0	0	8	0	0	0	0	0	0	0	0	19	0	23	0	0	0	0	0	0	0	0	0	0	0	0	5	5	0	0	0	0	0	0
0	0	0	8	0	0	0	0	0	0	0	0	0	0	0	0	0	0	8	0	0	0	0	0	0	0	0	19	0	23	0	0	0	0	0	0	0	0	0	0	0	0	5	5	0	0	0	0	0	0
0	0	0	8	0	0	0	0	0	0	0	0	0	0	0	0	0	0	8	0	0	0	0	0	0	0	0	19	0	23	0	0	0	0	0	0	0	0	0	0	0	0	5	5	0	0	0	0	0	0
0	0	0	8	0	0	0	0	0	0	0	0	0	0	0	0	0	0	8	0	0	0	0	0	0	0	0	19	0	23	0	0	0	0	0	0	0	0	0	0	0	0	5	5	0	0	0	0	0	0
0	0	0	8	0	0	0	0	0	0	0	0	0	0	0	0	0	0	8	0	0	0	0	0	0	0	0	19	0	23	0	0	0	0	0	0	0	0	0	0	0	0	5	5	0	0	0	0	0	0
0	0	0	8	0	0	0	0	0	0	0	0	0	0	0	0	0	0	8	0	0	0	0	0	0	0	0	19	0	23	0	0	0	0	0	0	0	0	0	0	0	0	5	5	0	0	0	0	0	0
0	0	0	8	0	0	0	0	0	0	0	0	0	0	0	0	0	0	8	0	0	0	0	0	0	0	0	19	0	23	0	0	0	0	0	0	0	0	0	0	0	0	5	5	0	0	0	0	0	0
0	0	0	8	0	0	0	0	0	0	0	0	0	0	0	0	0	0	8	0	0	0	0	0	0	0	0	19	0	23	0	0	0	0	0	0	0	0	0	0	0	0	5	5	0	0	0	0	0	0
0	0	0	8	0	0	0	0	0	0	0	0	0	0	0	0	0	0	8	0	0	0	0	0	0	0	0	19	0	23	0	0	0	0	0	0	0	0	0	0	0	0	5	5	0	0	0	0	0	0
0	0	0	8	0	0	0	0	0	0	0	0	0	0	0	0	0	0	8	0	0	0	0	0	0	0	0	19	0	23	0	0	0	0	0	0	0	0	0	0	0	0	5	5	0	0	0	0	0	0
0	0	0	8	0	0	0	0	0	0	0	0	0	0	0	0	0	0	8	0	0	0	0	0	0	0	0	19	0	23	0	0	0	0	0	0	0	0	0	0	0	0	5	5	0	0	0	0	0	0
0	0	0	8	0	0	0	0	0	0	0	0	0	0	0	0	0	0	8	0	0	0	0	0	0	0	0	19	0	23	0	0	0	0	0	0	0	0	0	0	0	0	5	5	0	0	0	0	0	0
0	0	0	8	0	0	0	0	0	0	0	0	0	0	0	0	0	0	8	0	0	0	0	0	0	0	0	19	0	23	0	0	0	0	0	0	0	0	0	0	0	0	5	5	0	0	0	0	0	0
0	0	0	8	0	0	0	0	0	0	0	0	0	0	0	0	0	0	8	0	0	0	0	0	0	0	0	19	0	23	0	0	0	0	0	0	0	0	0	0	0	0	5	5	0	0	0	0	0	0
0	0	0	8	0	0	0	0	0	0	0	0	0	0	0	0	0	0	8	0	0	0	0	0	0	0	0	19	0	23	0	0	0	0	0	0	0	0	0	0	0	0	5	5	0	0	0	0	0	0
0	0	0	8	0	0	0	0	0	0	0	0	0	0	0	0	0	0	8	0	0	0	0	0	0	0	0	19	0	23	0	0	0	0	0	0	0	0	0	0	0	0	5	5	0	0	0	0	0	0
0	0	0	8	0	0	0	0	0	0	0	0	0	0	0	0	0	0	8	0	0	0	0	0	0	0	0	19	0	23	0	0	0	0	0	0	0	0	0	0	0	0	5	5	0	0	0	0	0	0
0	0	0	8	0	0	0	0	0	0	0	0	0	0	0	0	0	0	8	0	0	0	0	0	0	0	0	19	0	23	0	0	0	0	0	0	0	0	0	0	0	0	5	5	0	0	0	0	0	0
0	0	0	8	0	0	0	0	0	0	0	0	0	0	0	0	0	0	8	0	0	0	0	0	0	0	0	19	0	23	0	0	0	0	0	0	0	0	0	0	0	0	5	5	0	0	0	0	0	0
0	0	0	8	0	0	0	0	0	0	0	0	0	0	0	0	0	0	8	0	0	0	0	0	0	0	0	19	0	23	0	0	0	0	0	0	0	0	0	0	0	0	5	5	0	0	0	0	0	0
0	0	0	8	0	0	0	0	0	0	0	0	0	0	17	0	0	0	8	0	0	0	0	0	0	0	0	19	0	23	0	0	0	0	0	0	0	0	0	0	0	0	5	5	0	0	0	0	0	0
0	0	0	8	0	0	0	0	0	0	0	0	0	0	17	0	0	0	8	0	0	0	0	0	0	0	0	19	0	23	0	0	0	0	0	0	0	0	0	0	0	0	5	5	0	0	0	0	0	0
0	0	0	8	0	0	0	0	0	0	0	0	0	0	17	0	0	0	8	0	0	0	0	0	0	0	0	19	0	23	0	0	0	0	0	0	0	0	0	0	0	0	5	5	0	0	0	0	0	0
0	0	0	8	0	0	0	0	0	0	0	0	0	0	17	0	0	0	8	0	0	0	0	0	0	0	0	19	0	23	0	0	0	0	0	0	0	0	0	0	0	0	5	5	0	0	0	0	0	0
0	0	0	8	0	0	0	0	0	0	0	0	0	0	17	0	0	0	8	0	0	0	0	0	0	0	0	19	0	23	0	0	0	0	0	0	0	0	0	0	0	0	5	5	0	0	0	0	0	0
0	0	0	8	0	0	0	0	0	0	0	0	0	0	17	0	0	0	8	0	0	0	0	0	0	0	0	19	0	23	0	0	0	0	0	0	0	0	0	0	0	0	5	5	0	0	0	0	0	0
0	0	0	8	0	0	0	0	0	0	0	0	0	0	17	0	0	0	8	0	0	0	0	0	0	0	0	19	0	23	0	0	0	0	0	0	0	0	0	0	0	0	5	5	0	0	0	0	0	0
0	0	0	8	0	0	0	0	0	0	0	0	0	0	17	0	0	0	8	0	0	0	0	0	0	11	0	19	0	23	0	0	0	0	0	0	0	0	0	0	0	0	5	5	0	0	0	0	0	0
0	0	0	8	0	0	0	0	0	0	0	0	0	0	17	0	0	0	8	0	0	0	0	0	0	11	0	19	0	23	0	0	0	0	0	0	0	0	0	0	0	0	5	5	0	0	0	0	0	0
0	0	0	8	0	0	0	0	0	0	0	0	0	0	17	0	0	0	8	0	0	0	0	0	0	11	0	19	0	23	0	0	0	0	0	0	0	0	0	0	0	0	5	5	0	0	0	0	0	0
0	0	0	8	0	0	0	0	0	0	0	0	0	0	17	0	0	0	8	0	0	0	0	0	0	11	0	19	0	23	0	0	0	0	0	0	0	0	0	0	0	0	5	5	0	0	0	0	0	0
0	0	0	8	0	0	0	0	0	0	0	0	0	0	17	0	0	0	8	0	0	0	0	0	0	11	0	19	0	23	0	0	0	0	0	0	0	0	0	0	0	0	5	5	0	0	0	0	0	0
0	0	0	8	0	0	0	0	0	0	0	0	0	0	17	0	0	0	8	0	0	0	0	0	0	11	0	19	0	23	0	0	0	0	0	0	0	0	0	0	0	0	5	5	0	0	0	0	0	0
0	0	0	8	0	0	0	0	0	0	0	0	0	0	17	0	0	0	8	0	0	0	0	0	0	11	0	19	0	23	0	0	0	0	0	0	0	0	0	0	0	0	5	5	0	0	0	0	0	0
0	0	0	8	0	0	0	0	0	0	0	0	0	0	17	0	0	0	8	0	0	0	0	0	0	11	0	19	0	23	0	0	0	0	0	0	0	0	0	0	0	0	5	5	0	0	0	0	0	0
0	0	0	8	0	0	0	0	0	0	0	0	0	0	17	0	0	0	8	0	0	0	0	0	0	11	0	19	0	23	0	0	0	0	0	0	0	0	0	0	0	0	5	5	0	0	0	0	0	0
0	0	0	8	0	0	0	0	0	0	0	0	0	0	17	0	0	0	8	0	0	0	0	0	0	11	0	19	0	23	0	0	0	0	0	0	0	0	0	0	0	0	5	5	0	0	0	0	0	0
0	0	0	8	0	0	0	0	0	0	0	0	0	0	17	0	0	0	8	0	0	0	0	0	0	11	0	19	0	23	0	0	0	0	0	0	0	0	0	0	0	0	5	5	0	0	0	0	0	0
0	0	0	8	0	0	0	0	0	0	0	0	0	0	17	0	0	0	8	0	0	0	0	0	0	11	0	19	0	23	0	0	0	0	0	0	0	0	0	0	0	0	5	5	0	0	0	0	0	0
0	0	0	8	0	0	0	0	0	0	0	0	0	0	17	0	0	0	8	0	0	0	0	0	0	11	0	19	0	23	0	0	0	0	0	0	0	0	0	0	0	0	5	5	0	0	0	0	0	0
0	0	0	8	0	0	0	0	0	0	0	0	0	0	17	0	0	0	8	0	0	0	0	0	0	11	0	19	0	23	0	0	0	0	0	0	0	0	0	0	0	0	5	5	0	0	0	0	0	24
0	0	0	8	0	0	0	0	0	0	0	0	0	0	17	0	0	0	8	0	0	0	0	0	0	11	0	19	0	23	0	0	0	0	0	0	0	0	0	0	0	0	5	5	0	0	0	0	0	24
0	0	0	8	0	0	0	0	0	0	0	0	0	0	17	0	0	0	8	0	0	0	0	0	0	11	0	19	0	23	0	0	0	0	0	0	0	0	0	0	0	0	5	5	0	0	0	0	0	24
0	0	0	8	0	0	0	0	0	0	0	0	0	0	17	0	0	0	8	0	0	0	0	0	0	11	0	19	0	23	0	0	0	0	0	0	0	0	0	0	0	0	5	5	0	0	0	0	0	24
0	0	0	8	0	0	0	0	0	0	0	8	0	0	17	0	0	0	8	0	0	0	0	0	0	11	0	19	0	23	0	0	0	0	0	0	0	0	0	0	0	0	5	5	0	0	0	0	0	24
0	0	0	8	0	0	0	0	0	0	0	8	0	0	17	0	0	0	8	0	0	0	0	0	0	11	0	0	0	23	0	0	0	0	0	0	0	0	0	0	0	0	5	5	0	0	0	0	0	24
0	0	0	8	0	0	0	0	0	0	0	8	0	0	17	0	0	0	8	0	0	0	0	0	0	11	0	0	0	23	0	0	0	0	0	0	0	0	0	0	0	0	5	5	0	0	0	0	0	24
0	0	0	8	0	0	0	0	0	0	0	8	0	0	17	0	0	0	8	0	0	0	0	0	0	11	0	0	0	23	0	0	0	0	0	0	0	0	0	0	0	0	5	5	0	0	0	0	0	24
0	0	0	8	0	0	0	0	0	0	0	8	0	0	17	0	0	0	8	0	0	0	0	0	0	11	0	0	0	23	0	0	0	0	0	0	0	0	0	0	0	0	5	5	0	0	0	0	0	24
0	0	0	8	0	0	0	0	0	0	0	8	0	0	17	0	0	0	8	0	0	0	0	0	0	11	0	0	0	23	0	0	0	0	0	0	0	0	0	0	0	0	5	5	0	0	0	0	0	24
0	0	0	8	0	0	0	0	0	0	0	8	0	0	17	0	0	0	8	0	0	0	0	0	0	11	0	0	0	23	0	0	0	0	0	0	0	0	0	0	0	0	5	5	0	0	0	0	0	24
0	0	0	8	0	0	0	0	0	0	0	8	0	0	17	0	0	0	8	0	0	0	0	0	0	11	0	0	0	23	0	0	0	0	0	0	0	0	0	0	0	0	5	5	0	0	0	0	0	24
0	0	0	8	0	0	0	0	0	0	0	8	0	0	17	0	0	0	8	0	0	0	0	0	0	11	0	0	0	23	0	0	0	0	0	0	0	0	0	0	0	0	5	5	0	0	0	0	12	24
0	0	0	8	0	0	0	0	0	0	0	8	0	0	17	0	0	0	8	0	0	0	0	0	0	11	0	0	0	23	0	0	0	0	0	0	0	0	0	0	0	0	5	5	0	0	0	0	12	24
0	0	0	8	0	0	0	0	0	0	0	8	0	0	17	0	0	0	8	0	0	0	0	0	0	11	0	0	0	23	0	0	0	0	0	0	0	0	0	0	0	0	5	5	0	0	0	0	12	24
0	0	0	8	0	0	0	0	0	0	0	8	0	0	17	0	0	0	8	0	0	0	0	0	0	11	0	0	0	23	0	0	0	0	0	0	0	0	0	0	0	0	5	5	0	0	0	0	12	24
0	0	0	8	0	0	0	0	0	0	0	8	0	0	17	0	0	0	8	0	0	0	0	0	0	11	0	0	0	23	0	0	0	0	0	0	0	0	0	0	0	0	5	5	0	13	0	0	12	24
0	0	0	8	0	0	0	0	0	0	0	8	0	0	17	0	0	0	8	0	0	0	0	0	0	11	0	0	0	23	0	0	0	0	0	0	0	0	0	0	0	0	5	5	0	13	0	0	12	24
0	0	0	8	0	0	0	0	0	0	0	8	0	0	17	0	0	0	8	0	0	0	0	0	0	11	0	0	0	23	0	0	0	0	0	0	0	0	0	0	0	0	5	5	0	13	0	0	12	24
0	0	0	8	0	0	0	0	0	0	0	8	0	0	17	0	0	0	8	0	0	0	0	0	0	11	0	0	0	23	0	0	0	0	0	0	0	0	0	0	0	0	5	5	0	13	0	0	12	24
0	0	0	8	0	0	0	0	0	0	0	8	0	0	17	0	0	0	8	0	0	0	0	0	0	11	0	0	0	23	0	0	0	0	0	0	0	0	0	0	0	0	5	5	0	13	0	0	12	24
0	0	0	8	0	0	0	0	0	0	0	8	0	0	17	0	0	0	8	0	0	0	0	0	0	11	0	0	0	23	0	0	0	0	0	0	0	0	0	0	0	0	5	5	0	13	0	0	12	24
0	0	0	8	0	0	0	0	0	0	0	8	0	0	17	0	0	0	8	0	0	0	0	0	0	11	0	0	0	23	0	0	0	0	0	0	0	0	0	0	0	0	5	5	0	13	0	0	12	24
0	0	0	8	0	0	0	0	0	0	0	8	0	0	17	0	0	0	8	0	0	0	0	0	0	11	0	0	0	23	0	0	0	0	0	0	0	0	0	0	0	0	5	5	0	13	0	0	12	24
0	0	0	8	0	0	0	0	0	0	0	8	0	0	17	0	0	0	8	0	0	0	0	0	0	11	0	0	0	23	0	0	0	0	0	0	0	0	0	0	0	0	5	5	0	13	0	0	12	24
0	0	0	8	0	0	0	0	0	0	0	8	0	0	17	0	0	0	8	0	0	0	0	0	0	11	0	0	0	23	0	0	0	0	0	0	0	0	0	0	0	0	5	5	0	13	0	0	12	24
0	0	0	8	0	0	0	0	0	0	0	8	0	0	17	0	0	0	8	0	0	0	0	0	0	11	0	0	0	23	0	0	0	0	0	0	0	0	0	0	0	0	5	5	0	13	0	0	12	24
0	0	0	8	0	0	0	0	0	0	0	8	0	0	17	0	0	0	8	0	0	0	0	0	0	11	0	0	0	23	0	0	0	0	0	0	0	0	0	0	0	0	5	5	0	13	0	0	12	24
0	0	0	8	0	0	0	0	0	0	0	8	0	0	17	0	0	0	8	0	0	0	0	0	0	11	0	0	0	23	0	0	0	0	0	0	0	0	0	0	0	0	5	5	0	13	0	0	12	24
0	0	0	8	0	0	0	0	0	0	0	8	0	0	17	0	0	0	8	0	0	0	0	0	0	11	0	0	0	23	0	0	0	0	0	0	0	0	0	0	0	0	5	5	0	13	0	0	12	24
0	0	0	8	0	0	0	0	0	0	0	8	0	0	17	0	0	0	8	0	0	0	0	0	0	11	0	0	0	23	0	0	0	0	0	0	0	0	0	0	0	0	5	5	0	13	0	0	12	24
0	0	0	8	0	0	0	0	0	0	0	8	0	0	17	0	0	0	8	0	0	0	0	0	0	11	0	0	0	23	0	0	0	0	0	0	0	0	0	0	0	0	5	5	0	13	0	0	12	24
0	0	0	8	0	0	0	0	0	0	0	8	0	0	17	0	0	0	8	0	0	0	0	0	0	11	0	0	0	23	0	0	0	0	0	0	0	0	0	0	0	0	5	5	0	13	0	0	12	24
0	0	0	8	0	0	0	0	0	0	0	8	0	0	17	0	0	0	8	0	0	0	0	0	0	11	0	0	0	23	0	0	0	0	0	0	0	0	0	0	0	0	5	5	0	13	0	0	12	24
0	0	0	8	0	0	0	0	0	0	0	8	0	0	17	0	0	0	8	0	0	0	0	0	0	11	0	0	0	23	0	0	0	0	0	0	0	0	0	0	0	0	5	5	0	13	0	0	12	24
0	0	0	8	0	0	0	0	0	0	0	8	0	0	17	0	0	0	8	0	0	0	0	0	0	11	0	0	0	23	0	0	0	0	0	0	0	0	0	0	0	0	5	5	0	13	0	0	12	24
0	0	0	8	0	0	0	0	0	0	0	8	0	0	17	0	0	0	8	0	0	0	0	0	0	11	0	0	0	0	0	0	0	0	0	0	0	0	0	0	0	0	5	5	0	13	0	0	12	24
0	0	0	8	0	0	0	0	0	0	0	8	0	0	17	0	0	0	8	0	0	0	0	0	0	11	0	0	0	0	0	0	0	0	0	0	0	0	0	0	0	0	5	5	0	13	0	0	12	24
0	0	0	8	0	0	0	0	0	0	0	8	0	0	17	0	0	0	8	0	0	0	0	0	0	11	0	0	0	0	0	0	0	0	0	11	0	0	0	0	0	0	5	5	0	13	0	0	12	24
0	0	0	8	0	0	0	0	0	0	0	8	0	0	17	0	0	0	8	0	0	0	0	0	0	11	0	0	0	0	0	0	0	0	0	11	0	0	0	0	0	0	5	5	0	13	0	0	12	24
0	0	0	8	0	0	0	0	0	0	0	8	0	0	17	0	0	0	8	0	0	0	0	0	0	11	0	0	0	0	0	0	0	0	0	11	0	0	0	0	0	0	5	5	0	13	0	0	12	24
0	0	0	8	0	0	0	0	0	0	0	8	0	0	17	0	0	0	8	0	0	0	0	0	0	11	0	0	0	0	0	0	0	0	0	11	0	0	0	0	0	0	5	5	0	13	0	0	12	24
0	0	0	8	0	0	0	0	0	0	0	8	0	0	17	0	0	0	8	0	0	0	0	0	0	11	0	0	0	0	0	0	0	0	0	11	0	0	0	0	0	0	5	5	0	13	0	0	12	24
0	0	0	8	0	0	0	0	0	0	0	8	0	0	17	0	0	0	8	0	0	0	0	0	0	11	0	0	0	0	0	0	0	0	0	11	0	0	0	0	0	0	5	5	0	13	0	0	12	24
0	0	0	8	0	0	0	0	0	0	0	8	0	0	17	0	0	0	8	0	0	0	0	0	0	11	0	0	0	0	0	0	0	0	0	11	0	0	0	0	0	0	5	5	0	13	0	0	12	24
0	0	0	8	0	0	0	0	0	0	0	8	0	0	17	0	0	0	8	0	0	0	0	0	0	11	0	0	0	0	0	0	0	0	0	11	0	0	0	0	0	0	5	0	0	13	0	0	12	24
0	0	0	8	0	0	0	0	0	0	0	8	0	0	17	0	0	0	8	0	0	0	0	0	0	11	0	0	0	0	0	0	0	0	0	11	0	0	0	0	0	0	5	0	0	13	0	0	12	24
0	0	0	8	0	0	0	0	0	0	0	8	0	0	17	0	0	0	8	0	0	0	0	0	0	11	0	0	0	0	0	0	0	0	0	11	0	0	0	0	0	0	5	0	0	13	0	0	12	24
0	0	0	8	0	0	0	0	0	0	0	8	0	0	17	0	0	0	8	0	0	0	0	0	0	11	0	0	0	0	0	0	0	0	0	11	0	0	0	0	0	0	5	0	0	13	0	0	12	24
0	0	0	8	0	0	0	0	0	0	0	8	0	0	17	0	0	0	8	0	0	0	0	0	0	11	0	0	0	0	0	0	0	0	0	11	0	0	0	0	0	0	5	0	0	13	0	0	12	24
0	0	0	8	0	0	0	0	0	0	0	8	0	0	17	0	0	0	8	0	0	0	0	0	0	11	0	0	0	0	0	0	0	0	0	11	0	0	0	0	0	0	5	0	0	13	0	0	12	24
0	0	0	8	0	0	0	0	0	0	0	8	0	0	17	0	0	0	8	0	0	0	0	0	0	11	0	0	0	0	0	0	0	0	0	11	0	0	0	0	0	0	5	0	0	13	0	0	12	24
0	0	0	8	0	0	0	0	0	0	0	8	0	0	17	0	0	0	8	0	0	0	0	0	0	11	0	0	0	0	0	0	0	0	0	11	0	0	0	0	0	0	5	0	0	13	0	0	12	24
0	0	0	8	0	0	0	0	0	0	0	8	0	0	17	0	0	0	8	0	0	0	0	0	0	11	0	0	0	0	0	0	0	0	0	11	0	0	0	0	0	0	5	0	0	13	0	0	12	24
0	0	0	0	0	0	0	0	0	0	0	8	0	0	17	0	0	0	8	0	0	0	0	0	0	11	0	0	0	0	0	0	0	0	0	11	0	0	0	0	0	0	5	0	0	13	0	0	12	24
0	0	0	0	0	0	0	0	0	0	0	8	0	0	17	0	0	0	8	0	0	0	0	0	0	11	0	0	0	0	0	0	0	0	0	11	0	0	0	0	0	0	5	0	0	13	0	0	12	24
0	0	0	0	0	0	0	0	0	0	0	8	0	0	17	0	0	0	8	0	0	0	0	0	0	11	0	0	0	0	0	0	0	0	0	11	0	0	0	0	0	0	5	0	0	13	0	0	12	24
0	0	0	0	0	0	0	0	0	0	0	8	0	0	17	0	0	0	8	0	0	0	0	0	0	11	0	0	0	0	0	0	0	0	0	11	0	0	0	0	0	0	5	0	0	13	0	0	12	24
0	0	0	0	0	0	0	0	0	0	0	8	0	0	17	0	0	0	8	0	0	0	0	0	0	11	0	0	0	0	0	0	0	0	0	11	0	0	0	0	0	0	5	0	0	13	0	0	12	24
0	0	0	0	0	0	0	0	0	0	0	8	0	0	17	0	0	0	0	0	0	0	0	0	0	11	0	0	0	0	0	0	0	0	0	11	0	0	0	0	0	0	5	0	0	13	0	0	12	24
0	0	0	0	0	0	0	0	0	0	0	8	0	0	17	0	0	0	0	0	0	0	0	0	0	11	0	0	0	0	0	0	0	0	0	11	0	0	0	0	0	0	5	0	0	13	0	0	12	24
0	0	0	0	0	0	0	0	0	0	0	8	0	0	17	0	0	0	0	0	0	0	0	0	0	11	0	0	0	0	0	0	0	0	0	11	0	0	0	0	0	0	5	0	0	13	0	0	12	24
0	0	0	0	0	0	0	0	24	0	0	8	0	0	17	0	0	0	0	0	0	0	0	0	0	11	0	0	0	0	0	0	0	0	0	11	0	0	0	0	0	0	5	0	0	13	0	0	12	24
0	0	0	0	0	0	0	0	24	0	0	8	0	0	17	0	0	0	0	0	0	0	0	0	0	11	0	0	0	0	0	0	0	0	0	11	0	0	0	0	0	0	5	0	0	13	0	0	12	24
0	0	0	0	0	0	0	0	24	0	0	8	0	0	17	0	0	0	0	0	0	0	0	0	0	11	0	0	0	0	0	0	0	0	0	11	0	0	0	0	0	0	5	0	0	13	0	0	12	24
0	0	0	0	0	0	0	0	24	0	0	8	0	0	17	0	0	0	0	0	0	0	0	0	0	11	0	0	0	0	0	0	0	0	0	11	0	0	0	0	0	0	5	0	0	13	0	0	12	24
0	0	0	0	0	0	0	0	24	0	0	8	0	0	17	0	0	0	0	0	0	0	0	0	0	11	0	0	0	0	0	0	0	0	0	11	0	0	0	0	0	0	5	0	0	13	0	0	12	24
0	0	0	0	0	0	0	0	24	0	0	8	0	0	17	0	0	0	0	0	0	0	0	0	0	11	0	0	0	0	0	0	0	0	0	11	9	0	0	0	0	0	5	0	0	13	0	0	12	24
0	0	0	0	0	0	0	0	24	0	0	8	0	0	17	0	0	0	0	0	0	0	0	0	0	11	0	0	0	0	0	0	0	0	0	11	9	0	0	0	0	0	5	0	0	13	0	0	12	24
0	0	0	0	0	0	0	0	24	0	0	8	0	0	17	0	0	0	0	0	0	0	0	0	0	11	0	0	0	0	0	0	0	0	0	11	9	0	0	0	0	0	5	0	0	13	0	0	12	24
0	0	0	0	0	0	0	0	24	0	0	8	0	0	17	0	0	0	0	0	0	0	0	0	0	11	0	0	0	0	0	0	0	0	0	11	9	0	0	0	0	0	5	0	0	13	0	0	12	24
0	0	0	0	0	0	0	0	24	0	0	8	0	0	17	0	0	0	0	0	0	0	0	0	0	11	0	0	0	0	0	0	0	0	0	11	9	0	0	0	0	0	5	0	0	13	0	0	12	24
0	0	0	0	0	0	0	0	24	0	0	8	0	0	17	0	0	0	0	0	0	0	0	0	0	11	0	0	0	0	0	0	0	0	0	11	9	0	0	0	0	0	5	0	0	13	0	0	12	24
0	0	0	0	0	0	0	0	24	0	0	8	0	0	17	0	0	0	0	0	0	0	0	0	0	11	0	0	0	0	0	0	0	0	0	11	9	0	0	0	0	0	5	0	0	13	0	0	12	24
0	0	0	0	0	0	0	0	24	0	0	8	0	0	17	0	0	0	0	0	0	0	0	0	0	11	0	0	0	0	0	0	0	0	0	11	9	0	0	0	0	0	5	0	0	13	0	0	12	24
0	0	0	0	0	0	0	0	24	0	0	8	0	0	17	0	0	0	0	0	0	0	0	0	0	11	0	0	0	0	0	0	0	0	0	11	9	0	0	0	0	0	5	0	0	13	0	0	12	24
0	0	0	0	0	0	0	0	24	0	0	8	0	0	17	0	0	0	0	0	0	0	0	0	0	11	0	0	0	0	0	0	0	0	0	11	9	18	0	0	0	0	5	0	0	13	0	0	12	24
0	0	0	0	0	0	0	0	24	0	0	8	0	0	17	0	0	0	0	0	0	0	0	0	0	11	0	0	0	0	0	0	0	0	0	11	9	18	0	0	0	0	0	0	0	13	0	0	12	24
0	0	0	0	0	0	0	0	24	0	0	8	0	0	17	0	0	0	0	0	0	0	0	0	0	11	0	0	0	0	0	0	0	0	0	11	9	18	0	0	0	0	0	0	0	13	0	0	12	24
0	0	0	0	0	0	0	0	24	0	0	8	0	0	17	0	0	0	0	0	0	0	0	0	0	11	0	0	0	0	0	0	0	0	0	11	9	18	0	0	0	0	0	0	0	13	0	0	12	24
0	0	0	0	0	0	0	0	24	0	0	8	0	0	17	0	0	0	0	0	0	0	0	0	0	11	0	0	0	0	0	0	0	0	0	11	9	18	0	0	0	0	0	0	0	13	0	0	12	24
0	0	0	0	0	0	0	0	24	0	0	8	0	0	17	0	0	0	0	0	0	0	0	0	0	11	0	0	0	0	0	0	0	0	0	11	9	18	0	0	0	0	0	0	0	13	0	0	12	24
0	0	0	0	0	0	0	0	24	0	0	8	0	0	17	0	0	0	0	0	0	0	0	0	0	11	0	0	0	0	0	0	0	0	0	11	9	18	0	0	0	0	0	0	0	13	0	0	12	24
0	0	0	0	0	0	0	0	24	0	0	8	0	0	17	0	0	0	0	0	0	0	0	0	0	11	0	0	0	0	0	0	0	0	0	11	9	18	0	0	0	0	0	0	0	13	0	0	12	24
0	0	0	0	0	0	0	0	24	0	0	8	0	0	17	0	0	0	0	0	0	0	0	0	0	11	0	0	0	0	0	0	0	0	0	11	9	18	0	0	0	0	0	0	0	13	0	0	12	24
0	0	0	0	0	0	0	0	24	0	0	8	0	0	17	0	0	0	0	0	0	0	0	0	0	11	0	0	0	0	0	0	0	0	0	11	9	18	0	0	0	0	0	0	0	13	0	0	12	24
0	0	0	0	0	0	0	0	24	0	0	8	0	0	17	0	0	0	0	0	0	0	0	0	0	11	0	0	0	0	0	0	0	0	0	11	9	18	0	0	0	0	0	0	0	13	0	0	12	24
0	0	0	0	0	0	0	0	24	0	0	8	0	0	17	0	0	0	0	0	0	0	0	0	0	11	0	0	0	0	0	0	0	0	0	11	9	18	0	0	0	0	0	0	0	13	0	0	12	24
0	0	0	0	0	0	0	0	24	0	0	8	0	0	17	0	0	0	0	0	0	0	0	0	0	11	0	0	0	0	0	0	0	0	0	11	9	18	0	0	0	0	0	0	0	13	0	0	12	24
0	0	0	0	0	0	0	0	24	0	0	8	0	0	17	0	0	0	0	0	0	0	0	0	0	11	0	0	0	0	0	0	0	0	0	11	9	18	0	0	0	0	0	0	0	13	0	0	12	24
0	0	0	0	0	0	0	0	24	0	0	8	0	0	17	0	0	0	0	0	0	0	0	0	0	11	0	0	0	0	0	0	0	0	0	11	9	18	0	0	0	0	0	0	0	13	0	0	12	24
0	0	0	0	0	0	0	0	24	0	0	8	0	0	17	0	0	0	0	0	0	0	0	0	0	11	0	0	0	0	0	0	0	0	0	11	9	18	0	0	0	0	0	0	0	13	0	0	12	24
0	0	0	0	0	0	0	0	24	0	0	8	0	0	17	0	0	0	0	0	0	0	0	22	0	11	0	0	0	0	0	0	0	0	0	11	9	18	0	0	0	0	0	0	0	13	0	0	12	24
0	0	0	0	0	0	0	0	24	0	0	8	0	0	17	0	0	0	0	0	0	0	0	22	0	11	0	0	0	0	0	0	0	0	0	11	9	18	0	0	0	0	0	0	0	13	0	0	12	24
0	0	0	0	0	0	0	0	24	0	0	8	0	0	17	0	0	0	0	0	0	0	0	22	0	11	0	0	0	0	0	0	0	0	0	11	9	18	0	0	0	0	0	0	0	13	0	0	12	24
0	0	0	0	0	0	0	0	24	0	0	0	0	0	17	0	0	0	0	0	0	0	0	22	0	11	0	0	0	0	0	0	0	0	0	11	9	18	0	0	0	0	0	0	0	13	0	0	12	24
0	0	0	0	0	0	0	0	24	0	0	0	0	0	17	0	0	0	0	0	0	0	0	22	0	11	0	0	0	0	0	0	0	0	0	11	9	18	0	0	0	0	0	0	0	13	0	0	12	24
0	0	0	0	0	0	0	0	24	0	0	0	0	0	17	0	0	0	0	0	0	0	0	22	0	11	0	0	0	0	0	0	0	0	0	11	9	18	0	0	0	0	0	0	0	13	0	0	12	24
0	0	0	0	0	0	0	0	24	0	0	0	0	0	17	0	0	0	0	0	0	0	0	22	0	11	0	0	0	0	0	0	0	0	0	11	9	18	0	0	0	0	0	0	0	13	0	0	12	24
0	0	0	0	0	0	0	0	24	0	0	0	0	0	17	0	0	0	0	0	0	0	0	22	0	11	0	0	0	0	0	0	0	0	0	11	9	18	0	0	0	0	0	0	0	13	0	0	12	24
0	0	0	0	0	0	0	0	24	0	0	0	0	0	17	0	0	0	0	0	0	0	0	22	0	11	0	0	0	0	0	0	0	0	0	11	9	18	0	0	0	0	0	0	0	13	0	0	12	24
0	0	0	0	0	0	0	0	24	0	0	0	0	0	17	0	0	0	0	0	0	0	0	22	0	11	0	0	0	0	0	0	0	0	0	11	9	18	0	0	0	0	0	0	0	13	0	0	12	24
0	0	0	0	0	0	0	0	24	0	0	0	0	0	17	0	0	0	0	0	0	0	0	22	0	11	0	0	0	0	0	0	0	0	0	11	9	18	0	0	0	0	0	0	0	13	0	0	12	24
0	0	0	0	0	0	0	0	24	0	0	0	0	0	17	0	0	0	0	0	0	0	0	22	0	11	0	0	0	0	0	0	0	0	0	11	9	18	0	0	0	0	0	0	0	13	0	0	12	24
0	0	0	0	0	0	0	0	24	0	0	0	0	0	17	0	0	0	0	0	0	0	0	22	0	11	0	0	0	0	0	0	0	0	0	11	9	18	0	0	0	0	0	0	0	13	0	0	12	24
0	0	0	0	0	0	0	0	24	0	0	0	0	0	17	0	0	0	0	0	0	0	0	22	0	11	0	0	0	0	0	0	0	0	0	11	9	18	0	0	0	0	0	0	0	13	0	0	12	24
0	0	0	0	0	0	0	0	24	0	0	0	0	0	17	0	0	0	0	0	0	0	0	22	0	11	0	0	0	0	0	0	0	0	0	11	9	18	0	0	0	0	0	0	0	13	0	0	12	24
0	0	0	0	0	0	0	0	24	0	0	0	0	0	17	0	0	0	0	0	0	0	0	22	0	11	0	0	0	0	0	0	0	0	0	11	9	18	0	0	0	0	0	0	0	13	0	0	12	24
0	0	0	0	0	0	0	0	24	0	0	0	0	0	17	0	0	0	0	0	0	0	0	22	0	11	0	0	0	0	0	0	0	0	0	11	9	18	0	0	0	0	0	0	0	13	0	0	12	24
0	0	0	0	0	0	0	0	24	0	0	0	0	0	17	0	0	0	0	0	0	0	0	22	0	11	0	0	0	0	0	0	0	0	0	11	9	18	0	0	0	0	0	0	0	13	0	0	12	24
0	0	0	0	0	0	0	0	24	0	0	0	0	0	17	0	0	0	0	0	0	0	0	22	0	11	0	0	0	0	0	0	0	0	0	11	9	18	0	0	0	0	0	0	0	13	0	0	12	24
0	0	0	0	0	0	0	0	24	0	0	0	0	0	17	0	0	0	0	0	0	0	0	22	0	11	0	0	0	0	0	0	0	0	0	11	9	18	0	0	0	0	0	0	0	13	0	0	12	24
0	0	0	0	0	0	0	0	24	0	0	0	0	0	17	0	0	0	0	0	0	0	0	22	0	11	0	0	0	0	0	0	0	0	0	11	9	18	0	0	0	0	0	0	0	13	0	0	12	24
0	0	0	0	0	0	0	0	24	0	0	0	0	0	0	0	0	0	0	0	0	0	0	22	0	11	0	0	0	0	0	0	0	0	0	11	9	18	0	0	0	0	0	0	0	13	0	0	12	24
0	0	0	0	0	0	0	0	24	0	0	0	0	0	0	0	0	0	0	0	0	0	0	22	0	11	0	0	0	0	0	0	0	0	0	11	9	18	0	0	0	0	0	0	0	13	0	0	12	24
0	0	0	0	0	0	0	0	24	0	0	0	0	0	0	0	0	0	0	0	0	0	0	22	0	11	0	0	0	0	0	0	0	0	0	11	9	18	0	0	0	0	0	0	0	13	0	0	12	24
0	0	0	0	0	0	0	0	24	0	0	0	0	0	0	0	0	0	0	0	0	0	0	22	0	11	0	0	0	0	0	0	0	0	0	11	9	18	0	0	0	0	0	0	0	13	0	0	12	24
0	0	0	0	0	0	0	0	24	0	0	0	0	0	0	0	0	0	0	0	0	0	0	22	0	11	0	0	0	0	0	0	0	0	0	11	9	18	0	0	0	0	0	0	0	13	0	0	12	24
0	0	0	0	0	0	0	0	24	0	0	0	0	0	0	0	0	0	0	0	0	0	0	22	0	11	0	0	0	0	0	0	0	0	0	11	9	18	0	0	0	0	0	0	0	13	0	0	12	24
0	0	0	0	0	0	0	0	24	0	0	0	0	0	0	0	0	0	0	0	0	0	0	22	0	11	0	0	0	0	0	0	0	0	0	11	9	18	0	0	0	0	0	0	0	13	0	0	12	24
0	0	0	0	0	0	0	0	24	0	0	0	0	0	0	0	0	0	0	0	0	0	0	22	0	11	0	0	0	0	0	0	0	0	0	11	9	18	0	0	0	0	0	0	0	13	0	0	12	24
0	0	0	0	0	0	0	0	24	0	0	0	0	0	0	0	0	0	0	0	0	0	0	22	0	11	0	0	0	0	0	0	0	0	0	11	9	18	0	0	0	0	0	0	0	13	0	0	12	24
0	0	0	0	0	0	0	0	24	0	0	0	0	0	0	0	0	0	0	0	0	0	0	22	0	11	0	0	0	0	0	0	0	0	0	11	9	18	0	0	0	0	0	0	0	13	0	0	12	24
0	0	0	0	0	0	0	0	24	0	0	0	0	0	0	0	0	0	0	0	0	0	0	22	0	11	0	0	0	0	0	0	0	0	0	11	9	18	0	0	0	0	0	0	0	13	0	0	12	24
0	0	0	0	0	0	0	0	24	0	0	0	0	0	0	0	0	0	0	0	0	0	0	22	0	11	0	0	0	0	0	0	0	0	0	11	9	18	0	0	0	0	0	0	0	13	0	0	12	24
0	0	0	0	0	0	0	0	24	0	0	0	0	0	0	0	0	0	0	0	0	0	0	22	0	11	0	0	0	0	0	0	0	0	0	11	9	18	0	0	0	0	0	0	0	13	0	0	12	24
0	0	0	0	0	0	0	0	24	0	0	0	0	0	0	0	0	0	0	0	0	0	0	22	0	11	0	0	0	0	0	0	0	0	0	11	9	18	0	0	0	0	0	0	0	13	0	0	12	24
0	0	0	0	0	0	0	0	24	0	0	0	0	0	0	0	0	0	0	0	0	0	0	22	0	11	0	0	0	0	0	0	0	0	0	11	9	18	0	0	0	0	0	0	0	13	0	0	12	24
0	0	0	0	0	0	0	0	24	0	0	0	0	0	0	0	0	0	0	0	0	0	0	22	0	11	0	0	0	0	0	0	0	0	0	11	9	18	0	0	0	0	0	0	0	13	0	0	0	24
0	0	0	0	0	0	0	0	24	0	0	0	0	0	0	0	0	0	0	0	0	0	0	22	0	11	0	0	0	0	0	0	0	0	0	11	9	18	0	0	0	0	0	0	0	13	0	0	0	24
0	0	0	0	0	0	0	0	24	0	0	0	0	0	0	0	0	0	0	0	0	0	0	22	0	11	0	0	0	0	0	0	0	0	0	11	9	18	0	0	0	0	0	0	0	13	0	0	0	24
0	0	0	0	0	0	0	0	24	0	0	0	0	0	0	0	0	0	0	0	0	0	0	22	0	11	0	0	0	0	0	0	0	0	0	11	9	18	0	0	0	0	0	0	0	13	0	0	0	24
0	0	0	0	0	0	0	0	24	0	0	0	0	0	0	0	0	0	0	0	0	0	0	22	0	11	0	0	0	0	0	0	0	0	0	11	9	18	0	0	0	0	0	0	0	13	0	0	0	24
0	0	0	0	0	0	0	0	24	0	0	0	0	0	0	0	0	0	0	0	0	0	0	22	0	11	0	0	0	0	0	0	0	0	0	11	9	18	0	0	0	0	0	0	0	13	0	0	0	24
0	0	0	0	0	0	0	0	24	0	0	0	0	0	0	0	0	0	0	0	0	0	0	22	0	11	0	0	0	0	0	0	0	0	0	11	9	18	0	0	0	0	0	0	0	13	0	0	0	24
0	0	0	0	0	0	0	0	24	0	0	0	0	0	0	0	0	0	0	0	0	0	0	22	0	11	0	0	0	0	0	0	0	0	0	11	9	18	0	0	0	0	0	0	0	13	0	0	0	24
0	0	0	0	0	0	0	0	24	0	0	0	0	0	0	0	0	0	0	0	0	0	0	22	0	11	0	0	0	0	0	0	0	0	0	11	9	18	0	0	0	0	0	0	0	13	0	0	0	24
0	0	0	0	15	0	0	0	24	0	0	0	0	0	0	0	0	0	0	0	0	0	0	22	0	11	0	0	0	0	0	0	0	0	0	11	9	18	0	0	0	0	0	0	0	13	0	0	0	24
0	0	0	0	15	0	0	0	24	0	0	0	0	0	0	0	0	0	0	0	0	0	0	22	0	11	0	0	0	0	0	0	0	0	0	11	9	18	0	0	0	0	0	0	0	13	0	0	0	24
0	0	0	0	15	0	0	0	24	0	0	0	0	0	0	0	0	0	0	0	0	0	0	22	0	11	0	0	0	0	0	0	0	0	0	11	9	18	0	0	0	0	0	0	0	13	0	0	0	24
0	0	0	0	15	0	0	0	24	0	0	0	0	0	0	0	0	0	0	0	0	0	0	22	0	11	0	0	0	0	0	0	0	0	0	11	9	18	0	0	0	0	0	0	0	13	0	0	0	24
0	0	0	0	15	0	0	0	24	0	0	0	0	0	0	0	0	0	0	0	0	0	0	22	0	11	0	0	0	0	0	0	0	0	0	11	9	18	0	0	0	0	0	0	0	13	0	0	0	24
0	0	0	0	15	0	0	0	24	0	0	0	0	0	0	0	0	0	0	0	0	0	0	22	0	11	0	0	0	0	0	0	0	0	0	11	9	18	0	0	0	0	0	0	0	13	0	0	0	24
0	0	0	0	15	0	0	0	24	0	0	0	0	0	0	0	0	0	0	0	0	0	0	22	0	11	0	0	0	0	0	0	0	0	0	11	9	18	0	0	0	2	0	0	0	13	0	0	0	24
0	0	0	0	15	0	0	0	24	0	0	0	0	0	0	0	0	0	0	0	0	0	0	22	0	11	0	0	0	0	0	0	0	0	0	11	9	18	0	0	0	2	0	0	0	0	0	0	0	24
0	0	0	0	15	0	0	0	24	0	0	0	0	0	0	0	0	0	0	0	0	0	0	22	0	11	0	0	0	0	0	0	0	0	0	11	9	18	0	0	0	2	0	0	0	0	0	0	0	24
0	0	0	0	15	0	0	0	24	0	0	0	0	0	0	0	0	0	0	0	0	0	0	22	0	11	0	0	0	0	0	0	0	0	0	11	9	18	0	0	0	2	0	0	0	0	0	0	0	24
0	0	0	0	15	0	0	0	24	0	0	0	0	0	0	0	0	0	0	0	0	0	0	22	0	11	0	0	0	0	0	0	0	0	0	11	9	18	0	0	0	2	0	0	0	0	0	0	0	24
0	0	0	0	15	0	0	0	24	0	0	0	0	0	0	0	0	0	0	0	0	0	0	22	0	11	0	0	0	0	0	0	0	0	0	11	9	18	0	0	0	2	0	0	0	0	0	0	0	0
0	0	0	0	15	0	0	0	24	0	0	0	0	0	0	0	0	0	0	0	0	0	0	22	0	11	0	0	0	0	0	0	0	0	0	11	9	18	0	0	0	2	0	0	0	0	0	0	0	0
0	0	0	0	15	0	0	0	24	0	0	0	0	0	0	0	0	0	0	0	0	0	0	22	0	11	0	0	0	0	0	0	0	0	0	11	9	18	0	0	0	2	0	0	0	0	0	0	0	0
0	0	0	0	15	0	0	0	24	0	0	0	0	0	0	0	0	0	0	0	0	0	0	22	0	11	0	0	0	0	0	0	0	0	0	11	9	18	0	0	0	2	0	0	0	0	0	0	0	0
0	0	0	0	15	0	0	0	24	0	0	0	0	0	0	0	0	0	0	0	0	0	0	22	0	11	0	0	0	0	0	0	0	0	0	11	9	18	0	0	0	2	0	0	0	0	0	0	0	0
0	0	0	0	15	0	0	0	24	0	0	0	0	0	0	0	0	0	0	0	0	0	0	22	0	11	0	0	0	0	0	0	0	0	0	11	9	18	0	0	0	2	0	0	0	0	0	0	0	0
0	0	0	0	15	0	0	0	24	0	0	0	0	0	0	19	0	0	0	0	0	0	0	22	0	11	0	0	0	0	0	0	0	0	0	11	9	18	0	0	0	2	0	0	0	0	0	0	0	0
0	0	0	0	15	0	0	0	24	0	0	0	0	0	0	19	0	0	0	0	0	0	0	22	0	11	0	0	0	0	0	0	0	0	0	11	9	18	0	0	0	2	0	0	0	0	0	0	0	0
0	0	0	0	15	0	0	0	24	0	0	0	0	0	0	19	0	0	0	0	0	0	0	22	0	11	0	0	0	0	0	0	0	0	0	11	9	18	0	0	0	2	0	0	0	0	0	0	0	0
0	0	0	0	15	0	0	0	24	0	0	0	0	0	0	19	0	0	0	0	0	0	0	22	0	11	0	0	0	0	0	0	0	0	0	11	9	18	0	0	0	2	0	0	0	0	0	0	0	0
0	0	0	0	15	0	0	0	24	0	0	0	0	0	0	19	0	0	0	0	0	0	0	22	0	11	0	0	0	0	0	0	0	0	0	11	9	18	0	0	0	2	0	0	0	0	0	0	0	0
0	0	0	0	15	0	0	0	24	0	0	0	0	0	0	19	0	0	0	0	0	0	0	22	0	11	0	0	0	0	0	0	0	0	0	11	9	18	0	0	0	2	0	0	0	0	0	0	0	0
0	0	0	0	15	0	0	0	24	0	0	0	0	0	0	19	0	0	0	0	0	0	0	22	0	0	0	0	0	0	0	0	0	0	0	11	9	18	0	0	0	2	0	0	0	0	0	0	0	0
0	0	0	0	15	0	0	0	24	0	0	0	0	0	0	19	0	0	0	0	0	0	0	22	0	0	0	0	0	0	0	0	0	0	0	11	9	18	0	0	0	2	0	0	0	0	0	0	0	0
0	0	0	0	15	0	0	0	24	0	0	0	0	0	0	19	0	0	0	0	0	0	0	22	0	0	0	0	0	0	0	0	0	0	0	11	9	18	0	0	0	2	0	0	0	0	0	0	0	0
0	0	0	0	15	0	0	0	24	0	0	0	0	0	0	19	0	0	0	0	0	0	0	22	0	0	0	0	0	0	0	0	0	0	0	11	9	18	0	0	0	2	0	0	0	0	0	0	0	0
0	0	0	0	15	0	0	0	24	0	0	0	0	0	0	19	0	0	0	0	0	0	0	22	0	0	0	0	0	0	0	0	0	0	0	11	9	18	0	0	0	2	0	0	0	0	0	0	0	0
0	0	0	0	15	0	0	0	24	0	0	0	0	0	0	19	0	0	0	0	0	0	0	22	0	0	0	0	0	0	0	0	0	0	0	11	9	18	0	0	0	2	0	0	0	0	0	0	0	0
0	0	0	0	15	0	0	0	24	0	0	0	0	0	0	19	0	0	0	0	0	0	0	22	0	0	0	0	0	0	0	0	0	0	0	11	9	18	0	0	0	2	0	0	0	0	0	0	0	0
0	0	0	0	15	0	0	0	24	0	0	0	0	0	0	19	0	0	0	0	0	0	0	22	0	0	0	0	0	0	0	0	0	0	0	11	9	18	0	0	0	2	0	0	0	0	0	0	0	0
0	0	0	0	15	0	0	0	24	0	0	0	0	0	0	19	0	0	0	0	0	0	0	22	0	0	0	0	0	0	0	0	0	0	0	11	9	18	0	0	0	2	0	0	0	0	0	0	0	0
0	0	0	0	15	0	0	0	24	0	0	0	0	0	0	19	0	0	0	0	0	0	0	22	0	0	0	0	0	0	0	0	0	0	0	11	9	18	0	0	0	2	0	0	0	0	0	0	0	0
0	0	0	0	15	0	0	0	24	0	0	0	0	0	0	19	0	0	0	0	0	0	0	22	0	0	0	0	0	0	0	0	0	0	0	11	9	18	0	0	0	2	0	0	0	0	0	0	0	0
0	0	0	0	15	0	0	0	24	0	0	0	0	0	0	19	0	0	0	0	0	0	0	22	0	0	0	0	0	0	0	0	0	0	0	11	9	18	0	0	0	2	0	0	0	0	0	0	0	0
0	0	0	0	15	0	0	0	24	0	0	0	0	0	0	19	0	0	0	0	0	0	0	22	0	0	0	0	0	0	0	0	0	0	0	11	9	18	0	0	0	2	0	0	0	0	0	0	0	0
0	0	0	0	15	0	0	0	24	0	0	0	0	0	0	19	0	0	0	0	0	0	0	22	0	0	0	0	0	0	0	0	0	0	0	11	9	18	0	0	0	2	0	0	0	0	0	0	0	0
0	0	0	0	15	0	0	0	24	0	0	0	0	0	0	19	0	0	0	0	0	0	0	22	0	0	0	0	0	0	0	0	0	0	0	11	9	18	0	0	0	2	0	0	0	0	0	0	0	0
0	0	0	0	15	0	0	0	24	0	0	0	0	0	0	19	0	0	0	0	0	0	0	22	0	0	0	0	0	0	0	0	0	0	0	11	9	18	0	0	0	2	0	0	0	0	0	0	0	0
0	0	0	0	15	0	0	0	24	0	0	0	0	0	0	19	0	0	0	0	0	0	0	22	0	0	0	0	0	0	0	0	0	0	0	11	9	18	0	0	0	2	0	0	0	0	0	0	0	0
0	0	0	0	15	0	0	0	24	0	0	0	0	0	0	19	13	0	0	0	0	0	0	22	0	0	0	0	0	0	0	0	0	0	0	11	9	18	0	0	0	2	0	0	0	0	0	0	0	0
0	0	0	0	15	0	0	0	24	0	0	0	0	0	0	19	13	0	0	0	0	0	0	22	0	0	0	0	0	0	0	0	0	0	0	11	9	18	0	0	0	2	0	0	0	0	0	0	0	0
0	0	0	0	15	0	0	0	24	0	0	0	0	0	0	19	13	0	0	0	0	0	0	22	0	0	0	0	0	0	0	0	0	0	0	11	9	18	0	0	0	2	0	0	0	0	0	0	0	0
0	0	0	0	15	0	0	0	24	0	0	0	0	0	0	19	13	0	0	0	0	0	0	22	0	0	0	0	0	0	0	0	0	0	0	11	9	18	0	0	0	2	0	0	0	0	0	0	0	0
0	0	0	0	15	0	0	0	24	0	0	0	0	0	0	19	13	0	0	0	0	0	0	22	0	0	0	0	0	0	0	0	0	0	0	11	9	18	0	0	0	2	0	0	0	0	0	0	0	0
0	0	0	0	15	0	0	0	24	0	0	0	0	0	0	19	13	0	0	0	0	0	0	22	0	0	0	0	0	0	0	0	0	0	0	11	9	18	0	0	0	2	0	0	0	0	0	0	0	0
0	0	0	0	15	0	0	0	24	0	0	0	0	0	0	19	13	0	0	0	0	0	0	22	0	0	0	0	0	0	0	0	0	0	0	11	9	18	0	0	0	2	0	0	0	0	0	0	0	0
0	0	0	0	15	0	0	0	0	0	0	0	0	0	0	19	13	0	0	0	0	0	0	22	0	0	0	0	0	0	0	0	0	0	0	11	9	18	0	0	0	2	0	0	0	0	0	0	0	0
0	0	0	0	15	0	0	0	0	0	0	0	0	0	0	19	13	0	0	0	0	0	0	0	0	0	0	0	0	0	0	0	0	0	0	11	9	18	0	0	0	2	0	0	0	0	0	0	0	0
0	0	0	0	15	0	0	0	0	0	0	0	0	0	0	19	13	0	0	0	0	0	0	0	0	0	0	0	0	0	0	0	0	0	0	11	9	18	0	0	0	2	0	0	0	0	0	0	0	0
0	0	0	0	15	0	0	0	0	0	0	0	0	0	0	19	13	0	0	0	0	0	0	0	0	0	0	0	0	0	0	0	0	0	0	11	9	18	0	0	0	2	0	0	0	0	0	0	0	0
0	0	0	0	15	0	0	0	0	0	0	0	0	0	0	19	13	0	0	0	0	0	0	0	0	0	0	0	0	0	0	0	0	0	0	11	9	18	0	0	0	2	0	0	0	0	0	0	0	0
0	0	0	0	15	0	0	0	0	0	0	0	0	0	0	19	13	0	0	0	0	0	0	0	0	0	0	0	0	0	0	0	0	0	0	11	9	18	0	0	0	2	0	0	0	0	0	0	0	0
0	0	0	0	15	0	0	0	0	0	0	0	0	0	0	19	13	0	0	0	0	0	0	0	0	0	0	0	0	0	0	0	0	0	0	11	9	18	0	0	0	2	0	0	0	0	0	0	0	0
0	0	0	0	15	0	0	0	0	0	0	0	0	0	0	19	13	0	0	0	0	0	0	0	0	0	0	0	0	0	0	0	0	0	0	11	9	18	0	0	0	2	0	0	0	0	0	0	0	0
0	0	0	0	15	0	0	0	0	0	0	0	0	0	0	19	13	0	0	0	0	0	0	0	0	0	0	0	0	0	0	0	0	0	13	11	9	18	0	0	0	2	0	0	0	0	0	0	0	0
0	0	0	0	15	0	0	0	0	0	0	0	0	0	0	19	13	0	0	0	0	0	0	0	0	0	0	0	0	0	0	0	0	0	13	11	9	18	0	0	0	2	0	0	0	0	0	0	0	0
0	0	0	0	15	0	0	0	0	0	0	0	0	0	0	19	13	0	0	0	0	0	0	0	0	0	0	0	0	0	0	0	0	0	13	11	9	18	0	0	0	2	0	0	0	0	0	0	0	0
0	0	0	0	15	0	0	0	0	0	0	0	0	0	0	19	13	0	0	0	0	0	0	0	0	0	0	0	0	0	4	0	0	0	13	11	9	18	0	0	0	2	0	0	0	0	0	0	0	0
0	0	0	0	15	0	0	0	0	0	0	0	0	0	0	19	13	0	0	0	0	0	0	0	0	0	0	0	0	0	4	0	0	0	13	11	9	18	0	0	0	2	0	0	0	0	0	0	0	0
0	0	0	0	15	0	13	0	0	0	0	0	0	0	0	19	13	0	0	0	0	0	0	0	0	0	0	0	0	0	4	0	0	0	13	11	9	18	0	24	0	2	0	0	0	0	0	0	0	0
0	0	0	0	15	0	13	0	0	0	0	0	0	0	0	19	13	0	0	0	0	0	0	0	0	0	0	0	0	0	4	0	0	0	13	11	9	18	0	24	0	2	0	0	0	0	0	0	0	0
0	0	0	0	15	0	13	0	0	0	0	0	0	0	0	19	13	0	0	0	0	0	0	0	0	0	0	0	0	0	4	0	0	0	13	0	9	18	0	24	0	2	0	0	0	0	0	0	0	0
0	0	0	0	15	0	13	0	0	0	0	0	0	0	0	19	13	0	0	0	0	0	0	0	0	0	0	0	0	0	4	0	0	0	13	0	9	18	0	24	0	2	0	0	0	0	0	0	0	0
0	0	0	0	15	0	13	0	0	0	0	0	0	0	0	19	13	0	0	0	0	0	0	0	0	0	0	0	0	0	4	0	0	0	13	0	9	18	0	24	0	2	0	0	0	0	0	0	0	0
0	0	0	0	15	0	13	0	0	0	0	0	0	0	0	19	13	0	0	0	0	0	0	0	0	0	0	0	0	0	4	0	0	0	13	0	9	18	0	24	0	2	0	0	0	0	0	0	0	0
0	0	0	0	15	0	13	0	0	0	0	0	0	0	0	19	13	0	0	0	0	0	0	0	0	0	0	0	0	0	4	0	0	0	13	0	9	18	0	24	0	2	0	0	0	0	0	0	0	0
0	0	0	0	15	0	13	0	0	0	0	0	0	0	0	19	13	2	0	0	0	0	0	0	0	0	0	0	0	0	4	0	0	0	13	0	9	18	0	24	0	2	0	0	0	0	0	0	0	0
0	0	0	0	15	0	13	0	0	0	0	0	0	0	0	19	13	2	0	0	0	0	0	0	0	0	0	0	0	0	4	0	0	0	13	0	9	18	0	24	0	2	0	0	0	0	0	0	0	0
0	0	0	0	15	0	13	0	0	0	0	0	0	0	0	19	13	2	0	0	0	0	0	0	0	0	0	0	0	0	4	0	0	0	13	0	9	18	0	24	0	2	0	0	0	0	0	0	0	0
0	0	0	0	15	0	13	0	0	0	0	0	0	0	0	19	13	2	0	0	0	0	0	0	0	0	0	0	0	0	4	0	0	0	13	0	9	18	0	24	0	2	0	0	0	0	0	0	0	0
0	0	0	0	15	0	13	0	0	0	0	0	0	0	0	19	13	2	0	0	0	0	0	0	24	0	0	0	0	0	4	0	0	0	13	0	9	18	0	24	0	2	0	0	0	0	0	0	0	0
0	0	0	0	15	0	13	0	0	0	0	0	11	0	0	19	13	2	0	0	0	0	0	0	24	0	0	0	11	0	4	0	0	0	13	0	9	18	0	24	0	2	0	0	0	0	0	0	0	0
0	0	0	0	15	0	13	0	0	0	0	0	11	0	0	19	13	2	0	0	0	0	0	0	24	0	0	0	11	0	4	0	0	0	13	0	9	18	0	24	0	2	0	0	0	0	0	0	0	0
0	0	0	0	15	0	13	0	0	0	0	0	11	0	0	19	13	2	0	0	0	0	0	0	24	0	0	0	11	0	4	0	0	0	13	0	9	18	0	24	0	2	0	0	0	0	0	0	0	0
0	0	0	0	15	0	13	0	0	0	0	0	11	0	0	19	13	2	0	0	0	0	0	0	24	0	0	0	11	0	4	0	0	0	13	0	9	18	0	24	0	2	0	0	0	0	0	0	0	0
0	0	0	0	15	0	13	0	0	0	0	0	11	0	0	19	13	2	0	0	0	0	0	0	24	0	0	0	11	0	4	0	0	0	13	0	9	18	0	24	0	2	0	0	0	0	0	0	0	0
0	0	0	0	15	0	13	8	0	0	0	0	11	0	0	19	13	2	0	0	0	0	0	0	24	0	0	0	11	0	4	0	0	0	13	0	9	18	0	24	0	2	0	0	0	0	0	0	0	0
0	0	0	0	15	0	13	8	0	0	0	0	11	0	0	19	13	2	0	0	0	17	0	0	24	0	0	0	11	0	4	0	0	0	13	0	0	18	0	24	0	2	0	0	0	0	0	0	0	0
0	0	0	0	15	0	13	8	0	0	0	0	11	0	0	19	13	2	0	0	0	17	0	0	24	0	0	0	11	0	4	0	0	0	13	0	0	18	0	24	0	2	0	0	0	0	0	0	0	0
0	0	0	0	15	0	13	8	0	0	0	0	11	0	0	19	13	2	0	0	0	17	0	0	24	0	0	0	11	0	4	0	0	0	13	0	0	18	0	24	0	2	0	0	0	0	0	0	0	0
0	0	0	0	15	0	13	8	0	0	0	0	11	0	0	19	13	2	0	0	0	17	0	0	24	0	0	0	11	0	4	0	0	0	13	0	0	18	0	24	0	2	0	0	0	0	0	0	0	0
0	0	16	0	15	0	13	8	0	0	0	0	11	0	0	19	13	2	0	0	0	17	0	0	24	0	0	0	11	0	4	0	0	0	13	0	0	18	0	24	0	2	0	0	0	0	0	0	0	0
0	0	16	0	15	0	13	8	0	0	0	0	11	0	0	19	13	2	0	0	0	17	0	0	24	0	0	0	11	0	4	0	0	0	13	0	0	18	0	24	0	2	0	0	0	0	0	0	0	0
0	0	16	0	15	0	13	8	0	0	0	0	11	0	0	19	13	2	0	0	0	17	0	0	24	0	0	0	11	0	4	0	0	0	13	0	0	18	0	24	0	2	0	0	0	0	0	0	0	0
0	0	16	0	15	0	13	8	0	0	0	0	11	0	0	19	13	2	0	0	0	17	0	0	24	0	0	0	11	0	4	0	0	0	13	0	0	18	0	24	0	2	0	0	0	0	0	0	0	0
0	3	16	0	15	12	13	8	0	0	0	0	11	0	0	19	13	2	0	0	0	17	0	0	24	0	0	0	11	0	4	0	0	0	13	0	0	18	0	24	0	2	0	0	0	0	0	0	0	0
0	3	16	0	15	12	13	8	0	14	0	0	11	0	0	19	13	2	0	0	0	17	0	0	24	0	0	0	11	0	4	0	0	0	13	0	0	18	0	24	0	2	0	0	0	0	0	0	0	0
0	3	16	0	15	12	13	8	0	14	0	0	11	0	0	19	13	2	0	0	0	17	0	0	24	0	0	0	11	0	4	0	0	0	13	0	0	18	0	24	0	2	0	0	0	0	0	0	0	0
0	3	16	0	15	12	13	8	0	14	0	0	11	0	0	19	13	2	0	0	0	17	0	0	24	0	0	0	11	0	4	0	0	0	13	0	0	18	0	24	0	2	0	0	0	0	0	0	0	0
0	3	16	0	15	12	13	8	0	14	0	0	11	0	0	19	13	2	0	0	0	17	0	0	24	0	0	0	11	0	4	0	0	0	13	0	0	18	0	24	0	2	0	0	0	0	0	0	0	0
0	3	16	0	15	12	13	8	0	14	0	0	11	0	0	19	13	2	0	0	0	17	0	0	24	0	0	0	11	0	4	0	0	0	13	0	0	18	0	24	0	2	0	0	0	0	0	0	0	0
0	3	16	0	15	12	13	8	0	14	0	0	11	0	0	19	13	2	0	0	0	17	0	0	24	0	0	0	11	0	4	0	0	0	13	0	0	18	0	24	0	2	0	0	0	0	0	0	0	0
0	3	16	0	15	12	13	8	0	14	0	0	11	0	0	19	13	2	0	0	0	17	0	0	24	0	0	0	11	0	4	0	0	0	13	0	0	18	0	24	0	2	0	0	0	0	0	0	0	0
0	3	16	0	15	12	13	8	0	14	0	0	11	0	0	19	13	2	0	0	0	17	0	0	24	0	0	0	11	0	4	0	0	0	13	0	0	18	0	24	0	2	0	0	0	0	0	0	0	0
0	3	16	0	15	12	13	8	0	14	0	0	11	0	0	19	13	2	0	0	0	17	0	0	24	0	0	0	11	0	4	0	0	0	13	0	0	18	0	24	0	2	0	0	0	0	0	0	0	0
0	3	16	0	15	12	13	8	0	14	0	0	11	0	0	19	13	2	0	0	0	17	0	0	24	0	0	0	11	0	4	0	0	0	13	0	0	18	0	24	0	2	0	0	0	0	0	0	0	0
0	3	16	0	15	12	13	8	0	14	0	0	11	0	0	19	13	2	0	0	13	17	0	0	24	0	0	0	11	0	4	0	0	0	13	0	0	18	0	24	0	2	0	0	0	0	0	0	0	0
0	3	16	0	15	12	13	8	0	14	0	0	11	0	0	19	13	2	0	0	13	17	0	0	24	0	0	0	11	0	4	0	0	0	13	0	0	18	0	24	0	2	0	0	0	0	0	0	0	0
0	3	16	0	15	12	13	8	0	14	0	0	11	0	0	19	13	2	0	0	13	17	0	0	24	0	0	0	11	0	4	0	0	0	13	0	0	18	0	24	5	2	0	0	0	0	0	0	0	0
0	3	16	0	15	12	13	8	0	14	0	0	11	0	0	19	13	2	0	0	13	17	0	0	24	0	0	0	11	0	4	0	0	0	13	0	0	18	0	24	5	2	0	0	0	0	0	0	0	0
0	3	16	0	15	12	13	8	0	14	0	0	11	0	0	19	13	2	0	0	13	17	0	0	24	0	0	0	11	0	4	0	0	0	13	0	0	18	0	24	5	2	0	0	0	0	0	0	0	0
0	3	16	0	15	12	13	8	0	14	0	0	11	0	0	19	13	2	0	0	13	17	0	0	24	0	0	0	11	0	4	0	0	0	13	0	0	18	0	24	5	2	0	0	0	0	0	0	0	0
0	3	16	0	15	12	13	8	0	14	0	0	11	0	0	19	13	2	0	0	13	17	4	0	24	0	0	0	11	0	4	0	0	0	13	0	0	0	0	24	5	2	0	0	0	0	0	0	0	0
0	3	16	0	15	12	13	8	0	14	0	0	11	0	0	19	13	2	0	0	13	17	4	0	24	0	0	0	11	0	4	0	0	0	13	0	0	0	0	24	5	2	0	0	0	0	0	0	0	0
0	3	16	0	15	12	13	8	0	14	0	0	11	0	0	19	13	2	0	0	13	17	4	0	24	0	0	0	11	0	4	0	0	0	13	0	0	0	0	24	5	2	0	0	0	0	0	0	0	0
0	3	16	0	15	12	13	8	0	14	0	0	11	0	0	19	13	2	0	0	13	17	4	0	24	0	0	0	11	0	4	0	0	0	13	0	0	0	0	24	5	2	0	0	0	0	0	0	0	0
0	3	16	0	15	12	13	8	0	14	0	0	11	0	0	19	13	2	0	0	13	17	4	0	24	0	0	0	11	0	4	0	0	0	13	0	0	0	0	24	5	2	0	0	0	0	0	0	0	0
0	3	16	0	15	12	13	8	0	14	0	0	11	0	0	19	13	2	0	0	13	17	4	0	24	0	0	0	11	0	4	0	0	0	13	0	0	0	0	24	5	2	0	0	0	0	0	0	0	0
0	3	16	0	15	12	13	8	0	14	0	0	11	0	0	19	13	2	0	0	13	17	4	0	24	0	0	0	11	0	4	0	0	0	13	0	0	0	0	24	5	2	0	0	0	0	0	0	0	0
0	3	16	0	15	12	13	8	0	14	0	0	11	0	0	19	13	2	0	0	13	17	4	0	24	0	6	0	11	0	4	0	0	2	13	0	0	0	0	24	5	2	0	0	0	0	0	0	0	0
0	3	16	0	15	12	13	8	0	14	0	0	11	0	0	19	13	2	0	0	13	17	4	0	24	0	6	0	11	0	4	0	0	2	13	0	0	0	0	24	5	2	0	0	0	0	0	0	0	0
0	3	16	0	15	12	13	8	0	14	0	0	11	0	0	19	13	2	0	0	13	17	4	0	24	0	6	0	11	0	4	0	0	2	13	0	0	0	0	24	5	2	0	0	0	0	0	0	0	0
0	3	16	0	15	12	13	8	0	14	0	0	11	0	0	19	13	2	0	0	13	17	4	0	24	0	6	0	11	0	4	0	0	2	13	0	0	0	0	24	5	2	0	0	0	0	0	0	0	0
0	3	16	0	15	12	13	8	0	14	0	0	11	0	0	19	13	2	0	0	13	17	4	0	24	0	6	0	11	0	4	0	0	2	13	0	0	0	0	24	5	2	0	0	0	0	0	0	0	0
0	3	16	0	15	12	13	8	0	14	0	0	11	0	0	19	13	2	0	0	13	17	4	0	24	0	6	0	11	0	4	0	0	2	13	0	0	0	0	24	5	2	0	0	0	0	0	0	0	0
0	3	16	0	15	12	13	8	0	14	0	0	11	0	0	19	13	2	0	0	13	17	4	0	24	0	6	0	11	0	4	0	0	2	13	0	0	0	0	24	5	2	0	0	0	0	0	0	0	0
0	3	16	0	15	12	13	8	0	14	0	0	11	0	0	19	13	2	0	0	13	17	4	0	24	0	6	0	11	0	4	0	0	2	13	0	0	0	0	24	5	2	0	0	0	0	0	0	0	0
0	3	16	0	15	12	13	8	0	14	0	0	11	0	0	19	13	2	0	0	13	17	4	0	24	0	6	0	11	0	4	0	0	2	13	0	0	0	0	24	5	2	0	0	3	0	0	0	0	0
0	3	16	0	15	12	13	8	0	14	0	0	11	8	0	19	13	2	0	0	13	17	4	0	24	0	6	0	11	0	4	0	0	2	13	0	0	0	0	24	5	2	0	0	3	0	0	0	0	0
0	3	16	0	15	12	13	8	0	14	0	0	11	8	0	19	13	2	0	0	13	17	4	0	24	0	6	0	11	0	4	0	0	2	13	0	0	0	0	24	5	2	0	0	3	0	0	0	0	0
0	3	16	0	15	12	13	8	0	14	0	0	11	8	0	19	13	2	0	0	13	17	4	0	24	0	6	0	11	0	4	0	16	2	13	0	0	0	0	24	5	2	0	0	3	0	0	0	0	0
0	3	16	0	15	12	13	8	0	14	0	0	11	8	0	19	13	2	0	0	13	17	4	0	24	0	6	0	11	0	4	0	16	2	13	0	0	0	0	24	5	2	0	0	3	0	0	0	0	0
0	3	16	0	15	12	13	8	0	14	0	0	11	8	0	19	13	2	0	0	13	17	4	0	24	0	6	0	11	0	4	0	16	2	13	0	0	0	0	24	5	2	0	0	3	0	0	0	0	0
0	3	16	0	15	12	13	8	0	14	0	0	11	8	0	19	13	2	0	0	13	17	4	0	24	0	6	0	11	0	4	0	16	2	13	0	0	0	0	24	5	2	0	0	3	0	0	0	0	0
0	3	16	0	15	12	13	8	0	14	0	0	11	8	0	19	13	2	0	0	13	17	4	0	24	0	6	0	11	0	4	0	16	2	13	0	0	0	0	24	5	2	0	0	3	0	0	0	0	0
0	3	16	0	15	12	13	8	0	14	0	0	11	8	0	19	13	2	0	0	13	17	4	0	24	0	6	0	11	0	4	0	16	2	13	0	0	0	0	24	5	2	0	0	3	0	0	0	0	0
0	3	16	0	15	12	13	8	0	14	0	0	11	8	0	19	13	2	0	0	13	17	4	0	24	0	6	0	11	0	4	0	16	2	13	0	0	0	0	24	5	2	0	0	3	0	0	0	0	0
0	3	16	0	15	12	13	8	0	14	0	0	11	8	0	19	13	2	0	0	13	17	4	0	24	0	6	0	11	0	4	0	16	2	13	0	0	0	0	24	5	2	0	0	3	0	0	0	0	0
0	3	16	0	15	12	13	8	0	14	0	0	11	8	0	19	13	2	0	0	13	17	4	0	24	0	6	0	11	0	4	0	16	2	13	0	0	0	0	24	5	2	0	0	3	0	0	0	0	0
0	3	16	0	15	12	13	8	0	14	0	0	11	8	0	19	13	2	0	0	13	17	4	0	24	0	6	0	11	0	4	0	16	2	13	0	0	0	0	24	5	2	0	0	3	0	0	0	0	0
0	3	16	0	15	12	13	8	0	14	0	0	11	8	0	19	13	2	0	0	13	17	4	0	24	0	6	0	11	0	4	0	16	2	13	0	0	0	0	24	5	2	0	0	3	0	0	0	0	0
0	3	16	0	15	12	13	8	0	14	0	0	11	8	0	19	13	2	0	0	13	17	4	0	24	0	6	0	11	0	4	0	16	2	13	0	0	0	0	24	5	2	0	0	3	0	0	0	0	0
0	3	16	0	15	12	13	8	0	14	0	0	11	8	0	19	13	2	0	0	13	17	4	0	24	0	6	0	11	0	4	0	16	2	13	0	0	0	0	24	5	2	0	0	3	0	0	0	0	0
0	3	16	0	15	12	13	8	0	14	0	0	11	8	0	19	13	2	0	0	13	17	4	0	24	0	6	0	11	0	4	0	16	2	13	0	0	0	0	24	5	2	0	0	3	0	0	0	0	0
0	3	16	0	15	12	13	8	0	14	0	0	11	8	0	19	13	2	0	0	13	17	4	0	24	0	6	0	11	0	4	0	16	2	13	0	0	0	0	24	5	2	0	0	3	0	0	0	0	0
0	3	16	0	15	12	13	8	0	14	0	0	11	8	0	19	13	2	0	0	13	17	4	0	24	0	6	0	11	0	4	0	16	2	13	0	0	0	0	24	5	2	0	0	3	0	0	10	0	0
0	3	16	0	15	12	13	8	0	14	0	0	11	8	0	19	13	2	0	0	13	17	4	0	24	0	6	0	11	0	4	0	16	2	13	0	0	0	0	24	5	2	0	0	3	0	0	10	0	0
0	3	16	0	15	12	13	8	0	14	0	0	11	8	0	19	13	2	0	0	13	17	4	0	24	0	6	0	11	0	4	0	16	2	13	0	0	0	0	24	5	2	0	0	3	0	0	10	0	0
0	3	16	0	15	12	13	8	0	14	0	0	11	8	0	19	13	2	0	0	13	17	4	0	24	0	6	0	11	0	4	0	16	2	13	0	0	0	0	24	5	2	0	0	3	0	0	10	0	0
0	3	16	0	15	12	13	8	0	14	0	0	11	8	0	19	13	2	0	0	13	17	4	0	24	0	6	0	11	0	4	0	16	2	13	0	0	0	0	24	5	0	0	0	3	0	0	10	0	0
0	3	16	0	15	12	13	8	0	14	0	0	11	8	0	19	13	2	0	0	13	17	4	0	24	0	6	0	11	0	4	0	16	2	13	0	0	0	0	24	5	0	0	0	3	0	0	10	0	0
0	3	16	0	15	12	13	8	0	14	0	0	11	8	0	19	13	2	0	0	13	17	4	0	24	0	6	0	11	0	4	0	16	2	13	0	0	0	0	24	5	0	0	0	3	0	0	10	0	0
0	3	16	0	15	12	13	8	0	14	0	0	11	8	0	19	13	2	0	0	13	17	4	0	24	0	6	0	11	0	4	0	16	2	13	0	0	0	0	24	5	0	0	0	3	0	0	10	0	0
0	3	16	0	15	12	13	8	0	14	0	0	11	8	0	19	13	2	0	0	13	17	4	0	24	0	6	0	11	0	4	0	16	2	13	0	0	0	0	24	5	0	0	0	3	0	0	10	0	0
0	3	16	0	15	12	13	8	0	14	0	0	11	8	0	19	13	2	0	0	13	17	4	0	24	0	6	0	11	0	4	0	16	2	13	0	0	0	0	24	5	0	0	0	3	0	0	10	0	0
0	3	16	0	15	12	13	8	0	14	0	0	11	8	0	19	13	2	0	0	13	17	4	0	24	0	6	0	11	0	4	0	16	2	13	0	0	0	0	24	5	0	0	0	3	0	0	10	0	0
0	3	16	0	15	12	13	8	0	14	0	0	11	8	0	19	13	2	0	0	13	17	4	0	24	0	6	0	11	0	4	0	16	2	13	0	0	0	0	24	5	0	0	0	3	0	0	10	0	0
0	3	16	0	15	12	13	8	0	14	17	0	11	8	0	19	13	2	0	0	13	17	4	0	24	0	6	0	11	0	4	0	16	2	13	0	0	0	0	24	5	0	0	0	3	0	0	10	0	0
0	3	16	0	15	12	13	8	0	14	17	0	11	8	0	19	13	2	0	0	13	17	4	0	24	0	6	0	11	0	4	0	16	2	13	0	0	0	0	24	5	0	0	0	3	0	0	10	0	0
0	3	16	0	15	12	13	8	0	14	17	0	11	8	0	19	13	2	0	0	13	17	4	0	24	0	6	0	11	0	4	0	16	2	13	0	0	0	0	24	5	0	0	0	3	0	0	10	0	0
0	3	16	0	15	12	13	8	0	14	17	0	11	8	0	19	13	2	0	0	13	17	4	0	24	0	6	0	11	0	4	0	16	2	13	0	0	0	0	24	5	0	0	0	3	0	0	10	0	0
0	3	16	0	15	12	13	8	0	14	17	0	11	8	0	19	13	2	0	0	13	17	4	0	24	0	6	0	11	0	4	0	16	2	13	0	0	0	0	24	5	0	0	0	3	0	0	10	0	0
0	3	16	0	15	12	13	8	0	14	17	0	11	8	0	19	13	2	0	0	13	17	4	0	24	0	6	0	11	0	4	0	16	2	13	0	0	0	0	24	5	0	0	0	3	0	0	10	0	0
0	3	16	0	15	12	13	8	0	14	17	0	11	8	0	19	13	2	0	0	13	17	4	0	24	0	6	0	11	0	4	0	16	2	13	0	0	0	0	24	5	0	0	0	3	0	0	10	0	0
0	3	16	0	15	12	13	8	0	14	17	0	11	8	0	19	13	2	0	0	13	17	4	0	24	0	6	0	11	0	4	5	16	2	13	0	0	0	0	24	5	0	0	0	3	0	0	10	0	0
0	3	16	0	15	12	13	8	0	14	17	0	11	8	0	19	13	2	0	21	13	17	4	0	24	0	6	0	11	0	4	5	16	2	13	0	0	0	0	24	5	0	0	0	3	0	0	10	0	0
0	3	16	0	15	12	13	8	0	14	17	0	11	8	0	19	13	2	0	21	13	17	4	0	24	0	6	0	11	0	4	5	16	2	13	0	0	0	0	24	5	0	0	0	3	0	0	10	0	0
0	3	16	0	15	12	13	8	0	14	17	0	11	8	0	19	13	2	0	21	13	17	4	0	24	0	6	0	11	0	4	5	16	2	13	0	0	0	0	24	5	0	0	0	3	0	0	10	0	0
0	3	16	0	15	12	13	8	0	14	17	0	11	8	0	19	13	2	0	21	13	17	4	0	24	0	6	0	11	0	4	5	16	2	13	0	0	0	0	24	5	0	0	0	3	0	0	10	0	0
0	3	16	0	15	12	13	8	0	14	17	0	11	8	0	19	13	2	0	21	13	17	4	0	24	0	6	0	11	0	4	5	16	2	13	0	0	0	0	24	5	0	0	0	3	0	0	10	0	0
0	3	16	0	15	12	13	8	0	14	17	0	11	8	0	19	13	2	0	21	13	17	4	0	24	0	6	0	11	0	4	5	16	2	13	0	0	0	0	24	5	0	0	0	3	0	0	10	0	0
0	3	16	0	15	12	13	8	0	14	17	0	11	8	0	19	13	2	0	21	13	17	4	0	24	0	6	0	11	0	4	5	16	2	13	0	0	0	7	24	5	0	0	0	3	0	2	10	0	0
0	3	16	0	15	12	13	8	0	14	17	0	11	8	0	19	13	2	0	21	13	17	4	0	24	0	6	0	11	0	4	5	16	2	13	0	0	0	7	24	5	0	0	0	3	0	2	10	0	0
0	3	16	0	15	12	13	8	0	14	17	0	11	8	0	19	13	2	0	21	13	17	4	0	24	0	6	0	11	0	4	5	16	2	13	0	0	0	7	24	5	0	0	0	3	0	2	10	0	0
0	3	16	0	0	12	13	8	0	14	17	0	11	8	0	19	13	2	0	21	13	17	4	0	24	0	6	0	11	0	4	5	16	2	13	0	0	0	7	24	5	0	0	0	3	0	2	10	0	0
0	3	16	0	0	12	13	8	0	14	17	0	11	8	0	19	13	2	0	21	13	17	4	0	24	0	6	0	11	0	4	5	16	2	13	0	0	0	7	24	5	0	0	0	3	0	2	10	0	0
0	3	16	0	0	12	13	8	0	14	17	0	11	8	0	19	13	2	0	21	13	17	4	0	24	0	6	0	11	0	4	5	16	2	13	0	0	0	7	24	5	0	0	0	3	0	2	10	0	0
0	3	16	0	0	12	13	8	0	14	17	0	11	8	0	19	13	2	0	21	13	17	4	0	24	0	6	0	11	0	4	5	16	2	13	0	0	0	7	24	5	0	0	0	3	0	2	10	0	0
0	3	16	0	0	12	13	8	0	14	17	0	11	8	0	19	13	2	0	21	13	17	4	0	24	0	6	0	11	0	4	5	16	2	13	0	0	0	7	24	5	0	0	0	3	0	2	10	0	0
0	3	16	0	0	12	13	8	0	14	17	0	11	8	0	19	13	2	0	21	13	17	4	0	24	0	6	0	11	0	4	5	16	2	13	0	0	0	7	24	5	0	0	0	3	0	2	10	0	0
0	3	16	0	0	12	13	8	0	14	17	0	11	8	0	19	13	2	0	21	13	17	4	0	24	0	6	0	11	0	4	5	16	2	13	0	0	0	7	24	5	0	0	0	3	0	2	10	0	0
0	3	16	0	0	12	13	8	0	14	17	0	11	8	0	19	13	2	0	21	13	17	4	0	24	0	6	0	11	0	4	5	16	2	13	0	0	0	7	24	5	0	0	0	3	0	2	10	0	0
0	3	16	0	0	12	13	8	0	14	17	0	11	8	0	19	13	2	0	21	13	17	4	0	24	0	6	0	11	0	4	5	16	2	13	0	0	0	7	24	5	0	0	0	3	0	2	10	0	0
0	3	16	0	0	12	13	8	0	14	17	0	11	8	0	19	13	2	0	21	13	17	4	0	24	0	6	0	11	0	0	5	16	2	13	0	0	0	7	24	5	0	0	0	3	0	2	10	0	0
0	3	16	0	0	12	13	8	0	14	17	0	11	8	0	19	13	2	0	21	13	17	4	0	24	0	6	0	11	0	0	5	16	2	13	0	0	0	7	24	5	0	0	0	3	0	2	10	0	0
0	3	16	0	0	12	13	8	0	14	17	0	11	8	0	19	13	2	0	21	13	17	4	0	24	0	6	0	11	0	0	5	16	2	13	0	0	0	7	24	5	0	0	0	3	0	2	10	0	0
0	3	16	0	0	12	13	8	0	14	17	0	11	8	0	19	13	2	0	21	13	17	4	0	24	0	6	0	11	0	0	5	16	2	13	0	0	0	7	24	5	0	0	0	3	0	2	10	0	0
0	3	16	0	0	12	13	8	0	14	17	0	11	8	0	0	13	2	0	21	13	17	4	0	24	0	6	0	11	0	0	5	16	2	13	0	0	0	7	24	5	0	0	0	3	0	2	10	0	0
0	3	16	0	0	12	13	8	0	14	17	0	11	8	0	0	13	2	0	21	13	17	4	0	24	0	6	0	11	0	0	5	16	2	13	0	0	0	7	24	5	0	0	0	3	0	2	10	0	0
0	3	16	0	0	12	13	8	0	14	17	0	11	8	0	0	13	2	0	21	13	17	4	0	24	0	6	0	11	0	0	5	16	2	13	0	0	0	7	24	5	0	0	0	3	0	2	10	0	0
0	3	16	0	0	12	13	8	0	14	17	0	11	8	0	0	13	2	0	21	13	17	4	0	24	0	6	0	11	0	0	5	16	2	13	0	0	0	7	0	5	0	0	0	3	0	2	10	0	0
0	3	16	0	0	12	13	8	0	14	17	0	11	8	0	0	13	2	0	21	13	17	4	0	24	0	6	0	11	0	0	5	16	2	13	0	0	0	7	0	5	0	0	0	3	0	2	10	0	0
0	3	16	0	0	12	13	8	0	14	17	0	11	8	0	0	13	2	0	21	13	17	4	0	24	0	6	0	0	0	0	5	16	2	13	0	0	0	7	0	5	0	0	0	3	0	2	10	0	0
0	3	16	0	0	12	13	8	0	14	17	0	11	8	0	0	13	2	0	21	13	17	4	0	24	0	6	0	0	0	0	5	16	2	13	0	0	0	7	0	5	0	0	0	3	0	2	10	0	0
0	3	16	0	0	12	13	8	0	14	17	0	11	8	0	0	13	2	0	21	13	17	4	0	24	0	6	0	0	0	0	5	16	2	13	0	0	0	7	0	5	0	0	0	3	0	2	10	0	0
0	3	16	0	0	12	13	8	0	14	17	0	11	8	0	0	13	2	0	21	13	17	4	0	24	0	6	0	0	0	0	5	16	2	13	0	0	0	7	0	5	0	0	0	3	0	2	10	0	0
0	3	16	0	0	12	13	8	0	14	17	0	11	8	0	0	13	2	0	21	13	17	4	0	24	0	6	0	0	0	0	5	16	2	13	0	0	0	7	0	5	0	0	0	3	0	2	10	0	0
0	3	16	0	0	12	13	8	0	14	17	0	11	8	0	0	13	2	0	21	13	17	4	0	24	0	6	0	0	0	0	5	16	2	13	0	0	0	7	0	5	0	0	0	3	0	2	10	0	0
0	3	16	0	0	12	13	8	0	14	17	0	11	8	0	0	13	0	0	21	13	17	4	0	24	0	6	0	0	0	0	5	16	2	13	0	0	0	7	0	5	0	0	0	3	0	2	10	0	0
0	3	16	0	0	12	13	8	0	14	17	0	11	8	0	0	13	0	0	21	13	17	4	0	24	0	6	0	0	0	0	5	16	2	13	0	0	0	7	0	5	0	0	0	3	0	2	10	0	0
0	3	16	0	0	12	13	8	0	14	17	0	11	8	0	0	13	0	0	21	13	17	4	0	0	0	6	0	0	0	0	5	16	2	13	0	0	0	7	0	5	0	0	0	3	0	2	10	0	0
0	3	16	0	0	12	13	8	0	14	17	0	11	8	0	0	13	0	0	21	13	17	4	0	0	0	6	0	0	0	0	5	16	2	13	0	0	0	7	0	5	0	0	0	3	0	2	10	0	0
0	3	16	0	0	12	13	8	0	14	17	0	11	8	0	0	13	0	0	21	13	17	4	0	0	0	6	0	0	0	0	5	16	2	13	0	0	0	7	0	5	0	0	0	3	0	2	10	0	0
0	3	16	0	0	12	13	8	0	14	17	0	11	8	0	0	13	0	0	21	13	17	4	0	0	0	6	0	0	0	0	5	16	2	13	0	0	0	7	0	5	0	0	0	3	0	2	10	0	0
0	3	16	0	0	12	13	8	0	14	17	0	11	8	0	0	13	0	0	21	13	17	4	0	0	0	6	0	0	0	0	5	16	2	13	0	0	0	7	0	5	0	0	0	3	0	2	10	0	0
0	3	16	0	0	12	13	8	0	14	17	0	11	8	0	0	13	0	0	21	13	17	4	0	0	0	6	0	0	0	0	5	16	2	13	0	0	0	7	0	5	0	0	0	3	0	2	10	0	0
0	3	16	0	0	12	13	8	0	14	17	0	11	8	0	0	13	0	0	21	13	17	4	0	0	0	6	0	0	0	0	5	16	2	13	0	0	0	7	0	5	0	0	0	3	0	2	10	0	0
0	3	16	0	0	12	13	8	0	14	17	0	11	8	0	0	13	0	0	21	13	17	4	0	0	0	6	0	0	0	0	5	16	2	0	0	0	0	7	0	5	0	0	0	3	0	2	10	0	0
0	3	16	0	0	12	13	8	0	14	17	0	11	8	0	0	13	0	0	21	13	17	4	0	0	0	6	0	0	0	0	5	16	2	0	0	0	0	7	0	5	0	0	0	3	0	2	10	0	0
0	3	16	0	0	12	13	8	0	14	17	0	11	8	0	0	13	0	0	21	13	17	4	0	0	0	6	0	0	0	0	5	16	2	0	0	0	0	7	0	5	0	0	0	3	0	2	10	0	0
0	3	16	0	0	12	13	8	0	14	17	0	11	8	0	0	13	0	0	21	13	17	4	0	0	0	6	0	0	0	0	5	16	2	0	0	0	0	7	0	5	0	0	0	3	0	2	10	0	0
0	3	16	0	0	12	13	8	0	14	17	0	11	8	0	0	13	0	0	21	13	17	4	0	0	0	6	0	0	0	0	5	16	2	0	0	0	0	7	0	5	0	0	0	3	0	2	10	0	0
0	3	16	0	0	12	13	8	0	14	17	0	11	8	0	0	13	0	0	21	13	17	4	0	0	0	6	0	0	0	0	5	16	2	0	0	0	0	7	0	5	0	0	0	3	0	2	10	0	0
0	3	16	0	0	12	13	8	0	14	17	0	11	8	0	0	13	0	0	21	13	17	4	0	0	0	6	0	0	0	0	5	16	2	0	0	0	0	7	0	5	0	0	0	3	0	2	10	0	0
0	3	16	0	0	12	13	8	0	14	17	0	11	8	0	0	13	0	0	21	13	17	4	0	0	0	6	0	0	0	0	5	16	2	0	0	0	0	7	0	5	0	0	0	3	0	2	10	0	0
0	3	16	0	0	12	13	8	0	14	17	0	11	8	0	0	13	0	0	21	13	17	4	0	0	0	6	0	0	0	0	5	16	2	0	0	0	0	7	0	5	0	0	0	3	0	2	10	0	0
0	3	16	0	0	12	13	8	0	14	17	0	11	8	0	0	13	0	0	21	13	17	4	0	0	0	6	0	0	0	0	5	16	2	0	0	0	0	7	0	0	0	0	0	3	0	2	10	0	0
0	3	16	0	0	12	13	8	0	14	17	0	11	8	0	0	13	0	0	21	13	17	4	0	0	0	6	0	0	0	0	5	16	2	0	0	0	0	7	0	0	0	0	0	3	0	2	10	0	0
0	3	16	0	0	12	13	8	0	14	17	0	11	8	0	0	13	0	0	21	13	17	4	0	0	0	6	0	0	0	0	5	16	2	0	0	0	0	7	0	0	0	0	0	3	0	2	10	0	0
0	3	16	0	0	12	13	8	0	14	17	0	11	8	0	0	13	0	0	21	13	17	4	0	0	0	6	0	0	0	0	5	16	2	0	0	0	0	7	0	0	0	0	0	3	0	2	10	0	0
0	3	16	0	0	12	13	8	0	14	17	0	11	8	0	0	13	0	0	21	13	17	4	0	0	0	6	0	0	0	0	5	16	2	0	0	0	0	7	0	0	0	0	0	3	0	2	10	0	0
0	3	16	0	0	12	13	8	0	14	17	0	11	8	0	0	13	0	0	21	13	17	4	0	0	0	6	0	0	0	0	5	16	2	0	0	0	0	7	0	0	0	0	0	3	0	2	10	0	0
0	3	16	0	0	12	0	8	0	14	17	0	11	8	0	0	13	0	0	21	13	17	4	0	0	0	6	0	0	0	0	5	16	2	0	0	0	0	7	0	0	0	0	0	3	0	2	10	0	0
0	3	16	0	0	12	0	8	0	14	17	0	11	8	0	0	13	0	0	21	13	17	4	0	0	0	6	0	0	0	0	5	16	2	0	0	0	0	7	0	0	0	0	0	3	0	2	10	0	0
0	3	16	0	0	12	0	8	0	0	17	0	11	8	0	0	0	0	0	21	13	17	4	0	0	0	6	0	0	0	0	5	16	2	0	0	0	0	7	0	0	0	0	0	3	0	2	10	0	0
0	3	16	0	0	12	0	8	0	0	17	0	11	8	0	0	0	0	0	21	13	17	4	0	0	0	6	0	0	0	0	5	0	2	0	0	0	0	7	0	0	0	0	0	3	0	2	10	0	0
0	3	16	0	0	12	0	8	0	0	17	0	0	8	0	0	0	0	0	21	13	17	4	0	0	0	6	0	0	0	0	5	0	2	0	0	0	0	7	0	0	0	0	0	3	0	2	10	0	0
0	3	16	0	0	12	0	8	0	0	17	0	0	8	0	0	0	0	0	21	13	17	4	0	0	0	6	0	0	0	0	5	0	2	0	0	0	0	7	0	0	0	0	0	3	0	2	10	0	0
0	3	16	0	0	12	0	8	0	0	17	0	0	8	0	0	0	0	0	21	13	17	4	0	0	0	6	0	0	0	0	5	0	2	0	0	0	0	7	0	0	0	0	0	3	0	2	10	0	0
0	3	16	0	0	12	0	8	0	0	17	0	0	8	0	0	0	0	0	21	13	17	4	0	0	0	6	0	0	0	0	5	0	2	0	0	0	0	7	0	0	0	0	0	3	0	2	10	0	0
0	3	16	0	0	12	0	8	0	0	17	0	0	8	0	0	0	0	0	21	13	17	4	0	0	0	6	0	0	0	0	5	0	2	0	0	0	0	7	0	0	0	0	0	3	0	2	10	0	0
0	3	16	0	0	12	0	8	0	0	17	0	0	8	0	0	0	0	0	21	13	17	4	0	0	0	6	0	0	0	0	5	0	2	0	0	0	0	7	0	0	0	0	0	3	0	2	10	0	0
0	3	16	0	0	12	0	0	0	0	17	0	0	8	0	0	0	0	0	21	13	17	4	0	0	0	6	0	0	0	0	5	0	2	0	0	0	0	7	0	0	0	0	0	3	0	2	10	0	0
0	3	16	0	0	12	0	0	0	0	17	0	0	8	0	0	0	0	0	21	13	17	4	0	0	0	6	0	0	0	0	5	0	2	0	0	0	0	7	0	0	0	0	0	3	0	2	10	0	0
0	3	16	0	0	12	0	0	0	0	17	0	0	8	0	0	0	0	0	21	13	17	4	0	0	0	6	0	0	0	0	5	0	2	0	0	0	0	7	0	0	0	0	0	3	0	2	10	0	0
0	3	16	0	0	12	0	0	0	0	17	0	0	8	0	0	0	0	0	21	13	17	4	0	0	0	6	0	0	0	0	5	0	2	0	0	0	0	7	0	0	0	0	0	3	0	2	10	0	0
0	3	16	0	0	12	0	0	0	0	17	0	0	8	0	0	0	0	0	21	13	17	4	0	0	0	6	0	0	0	0	5	0	2	0	0	0	0	7	0	0	0	0	0	3	0	2	10	0	0
0	3	16	0	0	12	0	0	0	0	17	0	0	8	0	0	0	0	0	21	13	17	4	0	0	0	6	0	0	0	0	5	0	2	0	0	0	0	7	0	0	0	0	0	3	0	2	10	0	0
0	3	16	0	0	12	0	0	0	0	17	0	0	8	0	0	0	0	0	21	13	17	4	0	0	0	6	0	0	0	0	5	0	2	0	0	0	0	7	0	0	0	0	0	3	0	2	10	0	0
0	3	16	0	0	12	0	0	0	0	17	0	0	8	0	0	0	0	0	21	13	17	4	0	0	0	6	0	0	0	0	5	0	2	0	0	0	0	7	0	0	0	0	0	3	0	2	10	0	0
0	3	16	0	0	12	0	0	0	0	17	0	0	8	0	0	0	0	0	21	13	0	4	0	0	0	6	0	0	0	0	5	0	2	0	0	0	0	7	0	0	0	0	0	3	0	2	10	0	0
0	3	16	0	0	12	0	0	0	0	17	0	0	8	0	0	0	0	0	21	13	0	4	0	0	0	6	0	0	0	0	5	0	2	0	0	0	0	7	0	0	0	0	0	3	0	2	10	0	0
0	3	16	0	0	12	0	0	0	0	17	0	0	8	0	0	0	0	0	21	13	0	4	0	0	0	6	0	0	0	0	5	0	2	0	0	0	0	7	0	0	0	0	0	3	0	2	10	0	0
0	3	16	0	0	12	0	0	0	0	17	0	0	8	0	0	0	0	0	21	13	0	4	0	0	0	6	0	0	0	0	5	0	2	0	0	0	0	7	0	0	0	0	0	3	0	2	10	0	0
0	0	16	0	0	12	0	0	0	0	17	0	0	8	0	0	0	0	0	21	13	0	4	0	0	0	6	0	0	0	0	5	0	2	0	0	0	0	7	0	0	0	0	0	3	0	2	10	0	0
0	0	16	0	0	12	0	0	0	0	17	0	0	8	0	0	0	0	0	21	13	0	4	0	0	0	6	0	0	0	0	5	0	2	0	0	0	0	7	0	0	0	0	0	3	0	2	10	0	0
0	0	16	0	0	12	0	0	0	0	17	0	0	8	0	0	0	0	0	21	13	0	4	0	0	0	6	0	0	0	0	5	0	2	0	0	0	0	7	0	0	0	0	0	3	0	2	10	0	0
0	0	16	0	0	12	0	0	0	0	17	0	0	8	0	0	0	0	0	21	13	0	4	0	0	0	6	0	0	0	0	5	0	2	0	0	0	0	7	0	0	0	0	0	3	0	2	10	0	0
0	0	16	0	0	12	0	0	0	0	17	0	0	8	0	0	0	0	0	21	0	0	4	0	0	0	6	0	0	0	0	5	0	2	0	0	0	0	7	0	0	0	0	0	3	0	2	10	0	0
0	0	16	0	0	12	0	0	0	0	17	0	0	8	0	0	0	0	0	21	0	0	4	0	0	0	6	0	0	0	0	5	0	2	0	0	0	0	7	0	0	0	0	0	3	0	2	10	0	0
0	0	16	0	0	12	0	0	0	0	17	0	0	8	0	0	0	0	0	21	0	0	4	0	0	0	6	0	0	0	0	5	0	2	0	0	0	0	7	0	0	0	0	0	3	0	2	10	0	0
0	0	16	0	0	12	0	0	0	0	17	0	0	8	0	0	0	0	0	21	0	0	4	0	0	0	6	0	0	0	0	5	0	2	0	0	0	0	7	0	0	0	0	0	0	0	2	10	0	0
0	0	16	0	0	12	0	0	0	0	17	0	0	8	0	0	0	0	0	21	0	0	4	0	0	0	6	0	0	0	0	5	0	2	0	0	0	0	7	0	0	0	0	0	0	0	2	10	0	0
0	0	16	0	0	12	0	0	0	0	17	0	0	8	0	0	0	0	0	21	0	0	4	0	0	0	6	0	0	0	0	5	0	2	0	0	0	0	7	0	0	0	0	0	0	0	2	10	0	0
0	0	16	0	0	12	0	0	0	0	17	0	0	8	0	0	0	0	0	21	0	0	4	0	0	0	6	0	0	0	0	5	0	2	0	0	0	0	7	0	0	0	0	0	0	0	2	10	0	0
0	0	16	0	0	12	0	0	0	0	17	0	0	8	0	0	0	0	0	21	0	0	4	0	0	0	6	0	0	0	0	5	0	2	0	0	0	0	7	0	0	0	0	0	0	0	2	10	0	0
0	0	16	0	0	12	0	0	0	0	17	0	0	8	0	0	0	0	0	21	0	0	4	0	0	0	6	0	0	0	0	5	0	2	0	0	0	0	7	0	0	0	0	0	0	0	2	10	0	0
0	0	16	0	0	12	0	0	0	0	17	0	0	8	0	0	0	0	0	0	0	0	4	0	0	0	6	0	0	0	0	5	0	2	0	0	0	0	7	0	0	0	0	0	0	0	2	10	0	0
0	0	16	0	0	12	0	0	0	0	17	0	0	8	0	0	0	0	0	0	0	0	4	0	0	0	6	0	0	0	0	5	0	2	0	0	0	0	7	0	0	0	0	0	0	0	2	10	0	0
0	0	0	0	0	12	0	0	0	0	17	0	0	8	0	0	0	0	0	0	0	0	4	0	0	0	6	0	0	0	0	5	0	2	0	0	0	0	7	0	0	0	0	0	0	0	2	10	0	0
0	0	0	0	0	12	0	0	0	0	17	0	0	8	0	0	0	0	0	0	0	0	4	0	0	0	6	0	0	0	0	5	0	2	0	0	0	0	7	0	0	0	0	0	0	0	2	10	0	0
0	0	0	0	0	12	0	0	0	0	17	0	0	8	0	0	0	0	0	0	0	0	4	0	0	0	6	0	0	0	0	5	0	2	0	0	0	0	7	0	0	0	0	0	0	0	2	10	0	0
0	0	0	0	0	12	0	0	0	0	17	0	0	8	0	0	0	0	0	0	0	0	4	0	0	0	6	0	0	0	0	5	0	2	0	0	0	0	7	0	0	0	0	0	0	0	2	10	0	0
0	0	0	0	0	12	0	0	0	0	17	0	0	8	0	0	0	0	0	0	0	0	4	0	0	0	6	0	0	0	0	5	0	2	0	0	0	0	7	0	0	0	0	0	0	0	2	10	0	0
0	0	0	0	0	12	0	0	0	0	17	0	0	8	0	0	0	0	0	0	0	0	4	0	0	0	6	0	0	0	0	5	0	2	0	0	0	0	7	0	0	0	0	0	0	0	2	10	0	0
0	0	0	0	0	12	0	0	0	0	17	0	0	8	0	0	0	0	0	0	0	0	4	0	0	0	6	0	0	0	0	5	0	2	0	0	0	0	7	0	0	0	0	0	0	0	2	10	0	0
0	0	0	0	0	12	0	0	0	0	17	0	0	8	0	0	0	0	0	0	0	0	4	0	0	0	6	0	0	0	0	5	0	2	0	0	0	0	7	0	0	0	0	0	0	0	2	10	0	0
0	0	0	0	0	12	0	0	0	0	17	0	0	8	0	0	0	0	0	0	0	0	4	0	0	0	6	0	0	0	0	5	0	2	0	0	0	0	7	0	0	0	0	0	0	0	2	10	0	0
0	0	0	0	0	0	0	0	0	0	17	0	0	8	0	0	0	0	0	0	0	0	4	0	0	0	6	0	0	0	0	5	0	2	0	0	0	0	7	0	0	0	0	0	0	0	2	10	0	0
0	0	0	0	0	0	0	0	0	0	17	0	0	8	0	0	0	0	0	0	0	0	4	0	0	0	6	0	0	0	0	5	0	2	0	0	0	0	7	0	0	0	0	0	0	0	2	10	0	0
0	0	0	0	0	0	0	0	0	0	17	0	0	8	0	0	0	0	0	0	0	0	4	0	0	0	6	0	0	0	0	5	0	2	0	0	0	0	7	0	0	0	0	0	0	0	2	10	0	0
0	0	0	0	0	0	0	0	0	0	17	0	0	8	0	0	0	0	0	0	0	0	4	0	0	0	0	0	0	0	0	5	0	2	0	0	0	0	7	0	0	0	0	0	0	0	2	10	0	0
0	0	0	0	0	0	0	0	0	0	17	0	0	8	0	0	0	0	0	0	0	0	4	0	0	0	0	0	0	0	0	5	0	2	0	0	0	0	7	0	0	0	0	0	0	0	2	10	0	0
0	0	0	0	0	0	0	0	0	0	17	0	0	8	0	0	0	0	0	0	0	0	0	0	0	0	0	0	0	0	0	5	0	2	0	0	0	0	7	0	0	0	0	0	0	0	2	10	0	0
0	0	0	0	0	0	0	0	0	0	17	0	0	8	0	0	0	0	0	0	0	0	0	0	0	0	0	0	0	0	0	5	0	2	0	0	0	0	7	0	0	0	0	0	0	0	2	10	0	0
0	0	0	0	0	0	0	0	0	0	17	0	0	8	0	0	0	0	0	0	0	0	0	0	0	0	0	0	0	0	0	5	0	2	0	0	0	0	7	0	0	0	0	0	0	0	2	10	0	0
0	0	0	0	0	0	0	0	0	0	17	0	0	8	0	0	0	0	0	0	0	0	0	0	0	0	0	0	0	0	0	5	0	2	0	0	0	0	7	0	0	0	0	0	0	0	2	10	0	0
0	0	0	0	0	0	0	0	0	0	17	0	0	8	0	0	0	0	0	0	0	0	0	0	0	0	0	0	0	0	0	5	0	2	0	0	0	0	7	0	0	0	0	0	0	0	2	0	0	0
0	0	0	0	0	0	0	0	0	0	17	0	0	8	0	0	0	0	0	0	0	0	0	0	0	0	0	0	0	0	0	5	0	2	0	0	0	0	7	0	0	0	0	0	0	0	2	0	0	0
0	0	0	0	0	0	0	0	0	0	17	0	0	8	0	0	0	0	0	0	0	0	0	0	0	0	0	0	0	0	0	5	0	2	0	0	0	0	7	0	0	0	0	0	0	0	2	0	0	0
0	0	0	0	0	0	0	0	0	0	17	0	0	8	0	0	0	0	0	0	0	0	0	0	0	0	0	0	0	0	0	5	0	2	0	0	0	0	7	0	0	0	0	0	0	0	2	0	0	0
0	0	0	0	0	0	0	0	0	0	17	0	0	8	0	0	0	0	0	0	0	0	0	0	0	0	0	0	0	0	0	5	0	2	0	0	0	0	7	0	0	0	0	0	0	0	2	0	0	0
0	0	0	0	0	0	0	0	0	0	17	0	0	8	0	0	0	0	0	0	0	0	0	0	0	0	0	0	0	0	0	0	0	2	0	0	0	0	7	0	0	0	0	0	0	0	2	0	0	0
0	0	0	0	0	0	0	0	0	0	17	0	0	8	0	0	0	0	0	0	0	0	0	0	0	0	0	0	0	0	0	0	0	2	0	0	0	0	7	0	0	0	0	0	0	0	2	0	0	0
0	0	0	0	0	0	0	0	0	0	17	0	0	8	0	0	0	0	0	0	0	0	0	0	0	0	0	0	0	0	0	0	0	2	0	0	0	0	7	0	0	0	0	0	0	0	2	0	0	0
0	0	0	0	0	0	0	0	0	0	17	0	0	8	0	0	0	0	0	0	0	0	0	0	0	0	0	0	0	0	0	0	0	2	0	0	0	0	7	0	0	0	0	0	0	0	2	0	0	0
0	0	0	0	0	0	0	0	0	0	17	0	0	8	0	0	0	0	0	0	0	0	0	0	0	0	0	0	0	0	0	0	0	2	0	0	0	0	7	0	0	0	0	0	0	0	2	0	0	0
0	0	0	0	0	0	0	0	0	0	17	0	0	8	0	0	0	0	0	0	0	0	0	0	0	0	0	0	0	0	0	0	0	2	0	0	0	0	7	0	0	0	0	0	0	0	2	0	0	0
0	0	0	0	0	0	0	0	0	0	17	0	0	8	0	0	0	0	0	0	0	0	0	0	0	0	0	0	0	0	0	0	0	2	0	0	0	0	7	0	0	0	0	0	0	0	2	0	0	0
0	0	0	0	0	0	0	0	0	0	17	0	0	8	0	0	0	0	0	0	0	0	0	0	0	0	0	0	0	0	0	0	0	2	0	0	0	0	7	0	0	0	0	0	0	0	2	0	0	0
0	0	0	0	0	0	0	0	0	0	17	0	0	8	0	0	0	0	0	0	0	0	0	0	0	0	0	0	0	0	0	0	0	2	0	0	0	0	7	0	0	0	0	0	0	0	2	0	0	0
0	0	0	0	0	0	0	0	0	0	17	0	0	8	0	0	0	0	0	0	0	0	0	0	0	0	0	0	0	0	0	0	0	2	0	0	0	0	7	0	0	0	0	0	0	0	2	0	0	0
0	0	0	0	0	0	0	0	0	0	17	0	0	8	0	0	0	0	0	0	0	0	0	0	0	0	0	0	0	0	0	0	0	2	0	0	0	0	7	0	0	0	0	0	0	0	2	0	0	0
0	0	0	0	0	0	0	0	0	0	17	0	0	8	0	0	0	0	0	0	0	0	0	0	0	0	0	0	0	0	0	0	0	2	0	0	0	0	7	0	0	0	0	0	0	0	2	0	0	0
0	0	0	0	0	0	0	0	0	0	17	0	0	8	0	0	0	0	0	0	0	0	0	0	0	0	0	0	0	0	0	0	0	2	0	0	0	0	7	0	0	0	0	0	0	0	2	0	0	0
0	0	0	0	0	0	0	0	0	0	17	0	0	8	0	0	0	0	0	0	0	0	0	0	0	0	0	0	0	0	0	0	0	0	0	0	0	0	7	0	0	0	0	0	0	0	2	0	0	0
0	0	0	0	0	0	0	0	0	0	17	0	0	8	0	0	0	0	0	0	0	0	0	0	0	0	0	0	0	0	0	0	0	0	0	0	0	0	7	0	0	0	0	0	0	0	0	0	0	0
0	0	0	0	0	0	0	0	0	0	17	0	0	0	0	0	0	0	0	0	0	0	0	0	0	0	0	0	0	0	0	0	0	0	0	0	0	0	7	0	0	0	0	0	0	0	0	0	0	0
0	0	0	0	0	0	0	0	0	0	17	0	0	0	0	0	0	0	0	0	0	0	0	0	0	0	0	0	0	0	0	0	0	0	0	0	0	0	7	0	0	0	0	0	0	0	0	0	0	0
0	0	0	0	0	0	0	0	0	0	17	0	0	0	0	0	0	0	0	0	0	0	0	0	0	0	0	0	0	0	0	0	0	0	0	0	0	0	7	0	0	0	0	0	0	0	0	0	0	0
0	0	0	0	0	0	0	0	0	0	17	0	0	0	0	0	0	0	0	0	0	0	0	0	0	0	0	0	0	0	0	0	0	0	0	0	0	0	0	0	0	0	0	0	0	0	0	0	0	0
0	0	0	0	0	0	0	0	0	0	17	0	0	0	0	0	0	0	0	0	0	0	0	0	0	0	0	0	0	0	0	0	0	0	0	0	0	0	0	0	0	0	0	0	0	0	0	0	0	0
0	0	0	0	0	0	0	0	0	0	17	0	0	0	0	0	0	0	0	0	0	0	0	0	0	0	0	0	0	0	0	0	0	0	0	0	0	0	0	0	0	0	0	0	0	0	0	0	0	0
0	0	0	0	0	0	0	0	0	0	17	0	0	0	0	0	0	0	0	0	0	0	0	0	0	0	0	0	0	0	0	0	0	0	0	0	0	0	0	0	0	0	0	0	0	0	0	0	0	0
0	0	0	0	0	0	0	0	0	0	17	0	0	0	0	0	0	0	0	0	0	0	0	0	0	0	0	0	0	0	0	0	0	0	0	0	0	0	0	0	0	0	0	0	0	0	0	0	0	0
0	0	0	0	0	0	0	0	0	0	17	0	0	0	0	0	0	0	0	0	0	0	0	0	0	0	0	0	0	0	0	0	0	0	0	0	0	0	0	0	0	0	0	0	0	0	0	0	0	0
0	0	0	0	0	0	0	0	0	0	17	0	0	0	0	0	0	0	0	0	0	0	0	0	0	0	0	0	0	0	0	0	0	0	0	0	0	0	0	0	0	0	0	0	0	0	0	0	0	0
0	0	0	0	0	0	0	0	0	0	17	0	0	0	0	0	0	0	0	0	0	0	0	0	0	0	0	0	0	0	0	0	0	0	0	0	0	0	0	0	0	0	0	0	0	0	0	0	0	0
0	0	0	0	0	0	0	0	0	0	17	0	0	0	0	0	0	0	0	0	0	0	0	0	0	0	0	0	0	0	0	0	0	0	0	0	0	0	0	0	0	0	0	0	0	0	0	0	0	0
0	0	0	0	0	0	0	0	0	0	17	0	0	0	0	0	0	0	0	0	0	0	0	0	0	0	0	0	0	0	0	0	0	0	0	0	0	0	0	0	0	0	0	0	0	0	0	0	0	0
0	0	0	0	0	0	0	0	0	0	17	0	0	0	0	0	0	0	0	0	0	0	0	0	0	0	0	0	0	0	0	0	0	0	0	0	0	0	0	0	0	0	0	0	0	0	0	0	0	0
0	0	0	0	0	0	0	0	0	0	17	0	0	0	0	0	0	0	0	0	0	0	0	0	0	0	0	0	0	0	0	0	0	0	0	0	0	0	0	0	0	0	0	0	0	0	0	0	0	0
0	0	0	0	0	0	0	0	0	0	17	0	0	0	0	0	0	0	0	0	0	0	0	0	0	0	0	0	0	0	0	0	0	0	0	0	0	0	0	0	0	0	0	0	0	0	0	0	0	0
0	0	0	0	0	0	0	0	0	0	17	0	0	0	0	0	0	0	0	0	0	0	0	0	0	0	0	0	0	0	0	0	0	0	0	0	0	0	0	0	0	0	0	0	0	0	0	0	0	0
0	0	0	0	0	0	0	0	0	0	17	0	0	0	0	0	0	0	0	0	0	0	0	0	0	0	0	0	0	0	0	0	0	0	0	0	0	0	0	0	0	0	0	0	0	0	0	0	0	0
0	0	0	0	0	0	0	0	0	0	17	0	0	0	0	0	0	0	0	0	0	0	0	0	0	0	0	0	0	0	0	0	0	0	0	0	0	0	0	0	0	0	0	0	0	0	0	0	0	0
0	0	0	0	0	0	0	0	0	0	17	0	0	0	0	0	0	0	0	0	0	0	0	0	0	0	0	0	0	0	0	0	0	0	0	0	0	0	0	0	0	0	0	0	0	0	0	0	0	0
0	0	0	0	0	0	0	0	0	0	17	0	0	0	0	0	0	0	0	0	0	0	0	0	0	0	0	0	0	0	0	0	0	0	0	0	0	0	0	0	0	0	0	0	0	0	0	0	0	0
0	0	0	0	0	0	0	0	0	0	17	0	0	0	0	0	0	0	0	0	0	0	0	0	0	0	0	0	0	0	0	0	0	0	0	0	0	0	0	0	0	0	0	0	0	0	0	0	0	0
0	0	0	0	0	0	0	0	0	0	17	0	0	0	0	0	0	0	0	0	0	0	0	0	0	0	0	0	0	0	0	0	0	0	0	0	0	0	0	0	0	0	0	0	0	0	0	0	0	0
0	0	0	0	0	0	0	0	0	0	17	0	0	0	0	0	0	0	0	0	0	0	0	0	0	0	0	0	0	0	0	0	0	0	0	0	0	0	0	0	0	0	0	0	0	0	0	0	0	0
0	0	0	0	0	0	0	0	0	0	17	0	0	0	0	0	0	0	0	0	0	0	0	0	0	0	0	0	0	0	0	0	0	0	0	0	0	0	0	0	0	0	0	0	0	0	0	0	0	0
0	0	0	0	0	0	0	0	0	0	17	0	0	0	0	0	0	0	0	0	0	0	0	0	0	0	0	0	0	0	0	0	0	0	0	0	0	0	0	0	0	0	0	0	0	0	0	0	0	0
0	0	0	0	0	0	0	0	0	0	17	0	0	0	0	0	0	0	0	0	0	0	0	0	0	0	0	0	0	0	0	0	0	0	0	0	0	0	0	0	0	0	0	0	0	0	0	0	0	0
0	0	0	0	0	0	0	0	0	0	17	0	0	0	0	0	0	0	0	0	0	0	0	0	0	0	0	0	0	0	0	0	0	0	0	0	0	0	0	0	0	0	0	0	0	0	0	0	0	0
0	0	0	0	0	0	0	0	0	0	17	0	0	0	0	0	0	0	0	0	0	0	0	0	0	0	0	0	0	0	0	0	0	0	0	0	0	0	0	0	0	0	0	0	0	0	0	0	0	0
0	0	0	0	0	0	0	0	0	0	17	0	0	0	0	0	0	0	0	0	0	0	0	0	0	0	0	0	0	0	0	0	0	0	0	0	0	0	0	0	0	0	0	0	0	0	0	0	0	0
0	0	0	0	0	0	0	0	0	0	17	0	0	0	0	0	0	0	0	0	0	0	0	0	0	0	0	0	0	0	0	0	0	0	0	0	0	0	0	0	0	0	0	0	0	0	0	0	0	0
0	0	0	0	0	0	0	0	0	0	17	0	0	0	0	0	0	0	0	0	0	0	0	0	0	0	0	0	0	0	0	0	0	0	0	0	0	0	0	0	0	0	0	0	0	0	0	0	0	0
0	0	0	0	0	0	0	0	0	0	17	0	0	0	0	0	0	0	0	0	0	0	0	0	0	0	0	0	0	0	0	0	0	0	0	0	0	0	0	0	0	0	0	0	0	0	0	0	0	0
0	0	0	0	0	0	0	0	0	0	17	0	0	0	0	0	0	0	0	0	0	0	0	0	0	0	0	0	0	0	0	0	0	0	0	0	0	0	0	0	0	0	0	0	0	0	0	0	0	0
0	0	0	0	0	0	0	0	0	0	17	0	0	0	0	0	0	0	0	0	0	0	0	0	0	0	0	0	0	0	0	0	0	0	0	0	0	0	0	0	0	0	0	0	0	0	0	0	0	0
0	0	0	0	0	0	0	0	0	0	17	0	0	0	0	0	0	0	0	0	0	0	0	0	0	0	0	0	0	0	0	0	0	0	0	0	0	0	0	0	0	0	0	0	0	0	0	0	0	0
0	0	0	0	0	0	0	0	0	0	0	0	0	0	0	0	0	0	0	0	0	0	0	0	0	0	0	0	0	0	0	0	0	0	0	0	0	0	0	0	0	0	0	0	0	0	0	0	0	0
0	0	0	0	0	0	0	0	0	0	0	0	0	0	0	0	0	0	0	0	0	0	0	0	0	0	0	0	0	0	0	0	0	0	0	0	0	0	0	0	0	0	0	0	0	0	0	0	0	0
0	0	0	0	0	0	0	0	0	0	0	0	0	0	0	0	0	0	0	0	0	0	0	0	0	0	0	0	0	0	0	0	0	0	0	0	0	0	0	0	0	0	0	0	0	0	0	0	0	0
0	0	0	0	0	0	0	0	0	0	0	0	0	0	0	0	0	0	0	0	0	0	0	0	0	0	0	0	0	0	0	0	0	0	0	0	0	0	0	0	0	0	0	0	0	0	0	0	0	0
0	0	0	0	0	0	0	0	0	0	0	0	0	0	0	0	0	0	0	0	0	0	0	0	0	0	0	0	0	0	0	0	0	0	0	0	0	0	0	0	0	0	0	0	0	0	0	0	0	0
0	0	0	0	0	0	0	0	0	0	0	0	0	0	0	0	0	0	0	0	0	0	0	0	0	0	0	0	0	0	0	0	0	0	0	0	0	0	0	0	0	0	0	0	0	0	0	0	0	0
0	0	0	0	0	0	0	0	0	0	0	0	0	0	0	0	0	0	0	0	0	0	0	0	0	0	0	0	0	0	0	0	0	0	0	0	0	0	0	0	0	0	0	0	0	0	0	0	0	0
0	0	0	0	0	0	0	0	0	0	0	0	0	0	0	0	0	0	0	0	0	0	0	0	0	0	0	0	0	0	0	0	0	0	0	0	0	0	0	0	0	0	0	0	0	0	0	0	0	0
0	0	0	0	0	0	0	0	0	0	0	0	0	0	0	0	0	0	0	0	0	0	0	0	0	0	0	0	0	0	0	0	0	0	0	0	0	0	0	0	0	0	0	0	0	0	0	0	0	0
0	0	0	0	0	0	0	0	0	0	0	0	0	0	0	0	0	0	0	0	0	0	0	0	0	0	0	0	0	0	0	0	0	0	0	0	0	0	0	0	0	0	0	0	0	0	0	0	0	0
0	0	0	0	0	0	0	0	0	0	0	0	0	0	0	0	0	0	0	0	0	0	0	0	0	0	0	0	0	0	0	0	0	0	0	0	0	0	0	0	0	0	0	0	0	0	0	0	0	0
0	0	0	0	0	0	0	0	0	0	0	0	0	0	0	0	0	0	0	0	0	0	0	0	0	0	0	0	0	0	0	0	0	0	0	0	0	0	0	0	0	0	0	0	0	0	0	0	0	0
0	0	0	0	0	0	0	0	0	0	0	0	0	0	0	0	0	0	0	0	0	0	0	0	0	0	0	0	0	0	0	0	0	0	0	0	0	0	0	0	0	0	0	0	0	0	0	0	0	0
0	0	0	0	0	0	0	0	0	0	0	0	0	0	0	0	0	0	0	0	0	0	0	0	0	0	0	0	0	0	0	0	0	0	0	0	0	0	0	0	0	0	0	0	0	0	0	0	0	0
0	0	0	0	0	0	0	0	0	0	0	0	0	0	0	0	0	0	0	0	0	0	0	0	0	0	0	0	0	0	0	0	0	0	0	0	0	0	0	0	0	0	0	0	0	0	0	0	0	0
0	0	0	0	0	0	0	0	0	0	0	0	0	0	0	0	0	0	0	0	0	0	0	0	0	0	0	0	0	0	0	0	0	0	0	0	0	0	0	0	0	0	0	0	0	0	0	0	0	0
0	0	0	0	0	0	0	0	0	0	0	0	0	0	0	0	0	0	0	0	0	0	0	0	0	0	0	0	0	0	0	0	0	0	0	0	0	0	0	0	0	0	0	0	0	0	0	0	0	0
0	0	0	0	0	0	0	0	0	0	0	0	0	0	0	0	0	0	0	0	0	0	0	0	0	0	0	0	0	0	0	0	0	0	0	0	0	0	0	0	0	0	0	0	0	0	0	0	0	0
0	0	0	0	0	0	0	0	0	0	0	0	0	0	0	0	0	0	0	0	0	0	0	0	0	0	0	0	0	0	0	0	0	0	0	0	0	0	0	0	0	0	0	0	0	0	0	0	0	0
0	0	0	0	0	0	0	0	0	0	0	0	0	0	0	0	0	0	0	0	0	0	0	0	0	0	0	0	0	0	0	0	0	0	0	0	0	0	0	0	0	0	0	0	0	0	0	0	0	0
0	0	0	0	0	0	0	0	0	0	0	0	0	0	0	0	0	0	0	0	0	0	0	0	0	0	0	0	0	0	0	0	0	0	0	0	0	0	0	0	0	0	0	0	0	0	0	0	0	0
0	0	0	0	0	0	0	0	0	0	0	0	0	0	0	0	0	0	0	0	0	0	0	0	0	0	0	0	0	0	0	0	0	0	0	0	0	0	0	0	0	0	0	0	0	0	0	0	0	0
0	0	0	0	0	0	0	0	0	0	0	0	0	0	0	0	0	0	0	0	0	0	0	0	0	0	0	0	0	0	0	0	0	0	0	0	0	0	0	0	0	0	0	0	0	0	0	0	0	0
0	0	0	0	0	0	0	0	0	0	0	0	0	0	0	0	0	0	0	0	0	0	0	0	0	0	0	0	0	0	0	0	0	0	0	0	0	0	0	0	0	0	0	0	0	0	0	0	0	0
0	0	0	0	0	0	0	0	0	0	0	0	0	0	0	0	0	0	0	0	0	0	0	0	0	0	0	0	0	0	0	0	0	0	0	0	0	0	0	0	0	0	0	0	0	0	0	0	0	0
0	0	0	0	0	0	0	0	0	0	0	0	0	0	0	0	0	0	0	0	0	0	0	0	0	0	0	0	0	0	0	0	0	0	0	0	0	0	0	0	0	0	0	0	0	0	0	0	0	0
0	0	0	0	0	0	0	0	0	0	0	0	0	0	0	0	0	0	0	0	0	0	0	0	0	0	0	0	0	0	0	0	0	0	0	0	0	0	0	0	0	0	0	0	0	0	0	0	0	0
0	0	0	0	0	0	0	0	0	0	0	0	0	0	0	0	0	0	0	0	0	0	0	0	0	0	0	0	0	0	0	0	0	0	0	0	0	0	0	0	0	0	0	0	0	0	0	0	0	0
0	0	0	0	0	0	0	0	0	0	0	0	0	0	0	0	0	0	0	0	0	0	0	0	0	0	0	0	0	0	0	0	0	0	0	0	0	0	0	0	0	0	0	0	0	0	0	0	0	0
0	0	0	0	0	0	0	0	0	0	0	0	0	0	0	0	0	0	0	0	0	0	0	0	0	0	0	0	0	0	0	0	0	0	0	0	0	0	0	0	0	0	0	0	0	0	0	0	0	0
0	0	0	0	0	0	0	0	0	0	0	0	0	0	0	0	0	0	0	0	0	0	0	0	0	0	0	0	0	0	0	0	0	0	0	0	0	0	0	0	0	0	0	0	0	0	0	0	0	0
0	0	0	0	0	0	0	0	0	0	0	0	0	0	0	0	0	0	0	0	0	0	0	0	0	0	0	0	0	0	0	0	0	0	0	0	0	0	0	0	0	0	0	0	0	0	0	0	0	0
0	0	0	0	0	0	0	0	0	0	0	0	0	0	0	0	0	0	0	0	0	0	0	0	0	0	0	0	0	0	0	0	0	0	0	0	0	0	0	0	0	0	0	0	0	0	0	0	0	0
0	0	0	0	0	0	0	0	0	0	0	0	0	0	0	0	0	0	0	0	0	0	0	0	0	0	0	0	0	0	0	0	0	0	0	0	0	0	0	0	0	0	0	0	0	0	0	0	0	0
0	0	0	0	0	0	0	0	0	0	0	0	0	0	0	0	0	0	0	0	0	0	0	0	0	0	0	0	0	0	0	0	0	0	0	0	0	0	0	0	0	0	0	0	0	0	0	0	0	0
0	0	0	0	0	0	0	0	0	0	0	0	0	0	0	0	0	0	0	0	0	0	0	0	0	0	0	0	0	0	0	0	0	0	0	0	0	0	0	0	0	0	0	0	0	0	0	0	0	0
0	0	0	0	0	0	0	0	0	0	0	0	0	0	0	0	0	0	0	0	0	0	0	0	0	0	0	0	0	0	0	0	0	0	0	0	0	0	0	0	0	0	0	0	0	0	0	0	0	0
0	0	0	0	0	0	0	0	0	0	0	0	0	0	0	0	0	0	0	0	0	0	0	0	0	0	0	0	0	0	0	0	0	0	0	0	0	0	0	0	0	0	0	0	0	0	0	0	0	0
0	0	0	0	0	0	0	0	0	0	0	0	0	0	0	0	0	0	0	0	0	0	0	0	0	0	0	0	0	0	0	0	0	0	0	0	0	0	0	0	0	0	0	0	0	0	0	0	0	0
0	0	0	0	0	0	0	0	0	0	0	0	0	0	0	0	0	0	0	0	0	0	0	0	0	0	0	0	0	0	0	0	0	0	0	0	0	0	0	0	0	0	0	0	0	0	0	0	0	0
0	0	0	0	0	0	0	0	0	0	0	0	0	0	0	0	0	0	0	0	0	0	0	0	0	0	0	0	0	0	0	0	0	0	0	0	0	0	0	0	0	0	0	0	0	0	0	0	0	0
0	0	0	0	0	0	0	0	0	0	0	0	0	0	0	0	0	0	0	0	0	0	0	0	0	0	0	0	0	0	0	0	0	0	0	0	0	0	0	0	0	0	0	0	0	0	0	0	0	0
0	0	0	0	0	0	0	0	0	0	0	0	0	0	0	0	0	0	0	0	0	0	0	0	0	0	0	0	0	0	0	0	0	0	0	0	0	0	0	0	0	0	0	0	0	0	0	0	0	0
0	0	0	0	0	0	0	0	0	0	0	0	0	0	0	0	0	0	0	0	0	0	0	0	0	0	0	0	0	0	0	0	0	0	0	0	0	0	0	0	0	0	0	0	0	0	0	0	0	0
0	0	0	0	0	0	0	0	0	0	0	0	0	0	0	0	0	0	0	0	0	0	0	0	0	0	0	0	0	0	0	0	0	0	0	0	0	0	0	0	0	0	0	0	0	0	0	0	0	0
0	0	0	0	0	0	0	0	0	0	0	0	0	0	0	0	0	0	0	0	0	0	0	0	0	0	0	0	0	0	0	0	0	0	0	0	0	0	0	0	0	0	0	0	0	0	0	0	0	0
0	0	0	0	0	0	0	0	0	0	0	0	0	0	0	0	0	0	0	0	0	0	0	0	0	0	0	0	0	0	0	0	0	0	0	0	0	0	0	0	0	0	0	0	0	0	0	0	0	0
0	0	0	0	0	0	0	0	0	0	0	0	0	0	0	0	0	0	0	0	0	0	0	0	0	0	0	0	0	0	0	0	0	0	0	0	0	0	0	0	0	0	0	0	0	0	0	0	0	0
0	0	0	0	0	0	0	0	0	0	0	0	0	0	0	0	0	0	0	0	0	0	0	0	0	0	0	0	0	0	0	0	0	0	0	0	0	0	0	0	0	0	0	0	0	0	0	0	0	0
0	0	0	0	0	0	0	0	0	0	0	0	0	0	0	0	0	0	0	0	0	0	0	0	0	0	0	0	0	0	0	0	0	0	0	0	0	0	0	0	0	0	0	0	0	0	0	0	0	0
0	0	0	0	0	0	0	0	0	0	0	0	0	0	0	0	0	0	0	0	0	0	0	0	0	0	0	0	0	0	0	0	0	0	0	0	0	0	0	0	0	0	0	0	0	0	0	0	0	0
0	0	0	0	0	0	0	0	0	0	0	0	0	0	0	0	0	0	0	0	0	0	0	0	0	0	0	0	0	0	0	0	0	0	0	0	0	0	0	0	0	0	0	0	0	0	0	0	0	0
0	0	0	0	0	0	0	0	0	0	0	0	0	0	0	0	0	0	0	0	0	0	0	0	0	0	0	0	0	0	0	0	0	0	0	0	0	0	0	0	0	0	0	0	0	0	0	0	0	0
0	0	0	0	0	0	0	0	0	0	0	0	0	0	0	0	0	0	0	0	0	0	0	0	0	0	0	0	0	0	0	0	0	0	0	0	0	0	0	0	0	0	0	0	0	0	0	0	0	0
0	0	0	0	0	0	0	0	0	0	0	0	0	0	0	0	0	0	0	0	0	0	0	0	0	0	0	0	0	0	0	0	0	0	0	0	0	0	0	0	0	0	0	0	0	0	0	0	0	0
0	0	0	0	0	0	0	0	0	0	0	0	0	0	0	0	0	0	0	0	0	0	0	0	0	0	0	0	0	0	0	0	0	0	0	0	0	0	0	0	0	0	0	0	0	0	0	0	0	0
0	0	0	0	0	0	0	0	0	0	0	0	0	0	0	0	0	0	0	0	0	0	0	0	0	0	0	0	0	0	0	0	0	0	0	0	0	0	0	0	0	0	0	0	0	0	0	0	0	0
0	0	0	0	0	0	0	0	0	0	0	0	0	0	0	0	0	0	0	0	0	0	0	0	0	0	0	0	0	0	0	0	0	0	0	0	0	0	0	0	0	0	0	0	0	0	0	0	0	0
0	0	0	0	0	0	0	0	0	0	0	0	0	0	0	0	0	0	0	0	0	0	0	0	0	0	0	0	0	0	0	0	0	0	0	0	0	0	0	0	0	0	0	0	0	0	0	0	0	0
0	0	0	0	0	0	0	0	0	0	0	0	0	0	0	0	0	0	0	0	0	0	0	0	0	0	0	0	0	0	0	0	0	0	0	0	0	0	0	0	0	0	0	0	0	0	0	0	0	0
0	0	0	0	0	0	0	0	0	0	0	0	0	0	0	0	0	0	0	0	0	0	0	0	0	0	0	0	0	0	0	0	0	0	0	0	0	0	0	0	0	0	0	0	0	0	0	0	0	0
0	0	0	0	0	0	0	0	0	0	0	0	0	0	0	0	0	0	0	0	0	0	0	0	0	0	0	0	0	0	0	0	0	0	0	0	0	0	0	0	0	0	0	0	0	0	0	0	0	0
0	0	0	0	0	0	0	0	0	0	0	0	0	0	0	0	0	0	0	0	0	0	0	0	0	0	0	0	0	0	0	0	0	0	0	0	0	0	0	0	0	0	0	0	0	0	0	0	0	0
0	0	0	0	0	0	0	0	0	0	0	0	0	0	0	0	0	0	0	0	0	0	0	0	0	0	0	0	0	0	0	0	0	0	0	0	0	0	0	0	0	0	0	0	0	0	0	0	0	0
0	0	0	0	0	0	0	0	0	0	0	0	0	0	0	0	0	0	0	0	0	0	0	0	0	0	0	0	0	0	0	0	0	0	0	0	0	0	0	0	0	0	0	0	0	0	0	0	0	0
0	0	0	0	0	0	0	0	0	0	0	0	0	0	0	0	0	0	0	0	0	0	0	0	0	0	0	0	0	0	0	0	0	0	0	0	0	0	0	0	0	0	0	0	0	0	0	0	0	0
0	0	0	0	0	0	0	0	0	0	0	0	0	0	0	0	0	0	0	0	0	0	0	0	0	0	0	0	0	0	0	0	0	0	0	0	0	0	0	0	0	0	0	0	0	0	0	0	0	0
0	0	0	0	0	0	0	0	0	0	0	0	0	0	0	0	0	0	0	0	0	0	0	0	0	0	0	0	0	0	0	0	0	0	0	0	0	0	0	0	0	0	0	0	0	0	0	0	0	0
0	0	0	0	0	0	0	0	0	0	0	0	0	0	0	0	0	0	0	0	0	0	0	0	0	0	0	0	0	0	0	0	0	0	0	0	0	0	0	0	0	0	0	0	0	0	0	0	0	0
0	0	0	0	0	0	0	0	0	0	0	0	0	0	0	0	0	0	0	0	0	0	0	0	0	0	0	0	0	0	0	0	0	0	0	0	0	0	0	0	0	0	0	0	0	0	0	0	0	0
0	0	0	0	0	0	0	0	0	0	0	0	0	0	0	0	0	0	0	0	0	0	0	0	0	0	0	0	0	0	0	0	0	0	0	0	0	0	0	0	0	0	0	0	0	0	0	0	0	0
0	0	0	0	0	0	0	0	0	0	0	0	0	0	0	0	0	0	0	0	0	0	0	0	0	0	0	0	0	0	0	0	0	0	0	0	0	0	0	0	0	0	0	0	0	0	0	0	0	0
0	0	0	0	0	0	0	0	0	0	0	0	0	0	0	0	0	0	0	0	0	0	0	0	0	0	0	0	0	0	0	0	0	0	0	0	0	0	0	0	0	0	0	0	0	0	0	0	0	0
0	0	0	0	0	0	0	0	0	0	0	0	0	0	0	0	0	0	0	0	0	0	0	0	0	0	0	0	0	0	0	0	0	0	0	0	0	0	0	0	0	0	0	0	0	0	0	0	0	0
0	0	0	0	0	0	0	0	0	0	0	0	0	0	0	0	0	0	0	0	0	0	0	0	0	0	0	0	0	0	0	0	0	0	0	0	0	0	0	0	0	0	0	0	0	0	0	0	0	0
0	0	0	0	0	0	0	0	0	0	0	0	0	0	0	0	0	0	0	0	0	0	0	0	0	0	0	0	0	0	0	0	0	0	0	0	0	0	0	0	0	0	0	0	0	0	0	0	0	0
0	0	0	0	0	0	0	0	0	0	0	0	0	0	0	0	0	0	0	0	0	0	0	0	0	0	0	0	0	0	0	0	0	0	0	0	0	0	0	0	0	0	0	0	0	0	0	0	0	0
0	0	0	0	0	0	0	0	0	0	0	0	0	0	0	0	0	0	0	0	0	0	0	0	0	0	0	0	0	0	0	0	0	0	0	0	0	0	0	0	0	0	0	0	0	0	0	0	0	0
0	0	0	0	0	0	0	0	0	0	0	0	0	0	0	0	0	0	0	0	0	0	0	0	0	0	0	0	0	0	0	0	0	0	0	0	0	0	0	0	0	0	0	0	0	0	0	0	0	0
0	0	0	0	0	0	0	0	0	0	0	0	0	0	0	0	0	0	0	0	0	0	0	0	0	0	0	0	0	0	0	0	0	0	0	0	0	0	0	0	0	0	0	0	0	0	0	0	0	0
0	0	0	0	0	0	0	0	0	0	0	0	0	0	0	0	0	0	0	0	0	0	0	0	0	0	0	0	0	0	0	0	0	0	0	0	0	0	0	0	0	0	0	0	0	0	0	0	0	0
0	0	0	0	0	0	0	0	0	0	0	0	0	0	0	0	0	0	0	0	0	0	0	0	0	0	0	0	0	0	0	0	0	0	0	0	0	0	0	0	0	0	0	0	0	0	0	0	0	0
0	0	0	0	0	0	0	0	0	0	0	0	0	0	0	0	0	0	0	0	0	0	0	0	0	0	0	0	0	0	0	0	0	0	0	0	0	0	0	0	0	0	0	0	0	0	0	0	0	0
0	0	0	0	0	0	0	0	0	0	0	0	0	0	0	0	0	0	0	0	0	0	0	0	0	0	0	0	0	0	0	0	0	0	0	0	0	0	0	0	0	0	0	0	0	0	0	0	0	0
0	0	0	0	0	0	0	0	0	0	0	0	0	0	0	0	0	0	0	0	0	0	0	0	0	0	0	0	0	0	0	0	0	0	0	0	0	0	0	0	0	0	0	0	0	0	0	0	0	0
0	0	0	0	0	0	0	0	0	0	0	0	0	0	0	0	0	0	0	0	0	0	0	0	0	0	0	0	0	0	0	0	0	0	0	0	0	0	0	0	0	0	0	0	0	0	0	0	0	0
0	0	0	0	0	0	0	0	0	0	0	0	0	0	0	0	0	0	0	0	0	0	0	0	0	0	0	0	0	0	0	0	0	0	0	0	0	0	0	0	0	0	0	0	0	0	0	0	0	0
0	0	0	0	0	0	0	0	0	0	0	0	0	0	0	0	0	0	0	0	0	0	0	0	0	0	0	0	0	0	0	0	0	0	0	0	0	0	0	0	0	0	0	0	0	0	0	0	0	0
0	0	0	0	0	0	0	0	0	0	0	0	0	0	0	0	0	0	0	0	0	0	0	0	0	0	0	0	0	0	0	0	0	0	0	0	0	0	0	0	0	0	0	0	0	0	0	0	0	0
0	0	0	0	0	0	0	0	0	0	0	0	0	0	0	0	0	0	0	0	0	0	0	0	0	0	0	0	0	0	0	0	0	0	0	0	0	0	0	0	0	0	0	0	0	0	0	0	0	0
0	0	0	0	0	0	0	0	0	0	0	0	0	0	0	0	0	0	0	0	0	0	0	0	0	0	0	0	0	0	0	0	0	0	0	0	0	0	0	0	0	0	0	0	0	0	0	0	0	0
0	0	0	0	0	0	0	0	0	0	0	0	0	0	0	0	0	0	0	0	0	0	0	0	0	0	0	0	0	0	0	0	0	0	0	0	0	0	0	0	0	0	0	0	0	0	0	0	0	0
0	0	0	0	0	0	0	0	0	0	0	0	0	0	0	0	0	0	0	0	0	0	0	0	0	0	0	0	0	0	0	0	0	0	0	0	0	0	0	0	0	0	0	0	0	0	0	0	0	0
0	0	0	0	0	0	0	0	0	0	0	0	0	0	0	0	0	0	0	0	0	0	0	0	0	0	0	0	0	0	0	0	0	0	0	0	0	0	0	0	0	0	0	0	0	0	0	0	0	0
0	0	0	0	0	0	0	0	0	0	0	0	0	0	0	0	0	0	0	0	0	0	0	0	0	0	0	0	0	0	0	0	0	0	0	0	0	0	0	0	0	0	0	0	0	0	0	0	0	0
0	0	0	0	0	0	0	0	0	0	0	0	0	0	0	0	0	0	0	0	0	0	0	0	0	0	0	0	0	0	0	0	0	0	0	0	0	0	0	0	0	0	0	0	0	0	0	0	0	0
0	0	0	0	0	0	0	0	0	0	0	0	0	0	0	0	0	0	0	0	0	0	0	0	0	0	0	0	0	0	0	0	0	0	0	0	0	0	0	0	0	0	0	0	0	0	0	0	0	0
0	0	0	0	0	0	0	0	0	0	0	0	0	0	0	0	0	0	0	0	0	0	0	0	0	0	0	0	0	0	0	0	0	0	0	0	0	0	0	0	0	0	0	0	0	0	0	0	0	0
0	0	0	0	0	0	0	0	0	0	0	0	0	0	0	0	0	0	0	0	0	0	0	0	0	0	0	0	0	0	0	0	0	0	0	0	0	0	0	0	0	0	0	0	0	0	0	0	0	0
0	0	0	0	0	0	0	0	0	0	0	0	0	0	0	0	0	0	0	0	0	0	0	0	0	0	0	0	0	0	0	0	0	0	0	0	0	0	0	0	0	0	0	0	0	0	0	0	0	0
0	0	0	0	0	0	0	0	0	0	0	0	0	0	0	0	0	0	0	0	0	0	0	0	0	0	0	0	0	0	0	0	0	0	0	0	0	0	0	0	0	0	0	0	0	0	0	0	0	0
0	0	0	0	0	0	0	0	0	0	0	0	0	0	0	0	0	0	0	0	0	0	0	0	0	0	0	0	0	0	0	0	0	0	0	0	0	0	0	0	0	0	0	0	0	0	0	0	0	0
0	0	0	0	0	0	0	0	0	0	0	0	0	0	0	0	0	0	0	0	0	0	0	0	0	0	0	0	0	0	0	0	0	0	0	0	0	0	0	0	0	0	0	0	0	0	0	0	0	0
0	0	0	0	0	0	0	0	0	0	0	0	0	0	0	0	0	0	0	0	0	0	0	0	0	0	0	0	0	0	0	0	0	0	0	0	0	0	0	0	0	0	0	0	0	0	0	0	0	0
0	0	0	0	0	0	0	0	0	0	0	0	0	0	0	0	0	0	0	0	0	0	0	0	0	0	0	0	0	0	0	0	0	0	0	0	0	0	0	0	0	0	0	0	0	0	0	0	0	0
0	0	0	0	0	0	0	0	0	0	0	0	0	0	0	0	0	0	0	0	0	0	0	0	0	0	0	0	0	0	0	0	0	0	0	0	0	0	0	0	0	0	0	0	0	0	0	0	0	0
0	0	0	0	0	0	0	0	0	0	0	0	0	0	0	0	0	0	0	0	0	0	0	0	0	0	0	0	0	0	0	0	0	0	0	0	0	0	0	0	0	0	0	0	0	0	0	0	0	0
0	0	0	0	0	0	0	0	0	0	0	0	0	0	0	0	0	0	0	0	0	0	0	0	0	0	0	0	0	0	0	0	0	0	0	0	0	0	0	0	0	0	0	0	0	0	0	0	0	0
0	0	0	0	0	0	0	0	0	0	0	0	0	0	0	0	0	0	0	0	0	0	0	0	0	0	0	0	0	0	0	0	0	0	0	0	0	0	0	0	0	0	0	0	0	0	0	0	0	0
0	0	0	0	0	0	0	0	0	0	0	0	0	0	0	0	0	0	0	0	0	0	0	0	0	0	0	0	0	0	0	0	0	0	0	0	0	0	0	0	0	0	0	0	0	0	0	0	0	0
0	0	0	0	0	0	0	0	0	0	0	0	0	0	0	0	0	0	0	0	0	0	0	0	0	0	0	0	0	0	0	0	0	0	0	0	0	0	0	0	0	0	0	0	0	0	0	0	0	0
0	0	0	0	0	0	0	0	0	0	0	0	0	0	0	0	0	0	0	0	0	0	0	0	0	0	0	0	0	0	0	0	0	0	0	0	0	0	0	0	0	0	0	0	0	0	0	0	0	0
0	0	0	0	0	0	0	0	0	0	0	0	0	0	0	0	0	0	0	0	0	0	0	0	0	0	0	0	0	0	0	0	0	0	0	0	0	0	0	0	0	0	0	0	0	0	0	0	0	0
0	0	0	0	0	0	0	0	0	0	0	0	0	0	0	0	0	0	0	0	0	0	0	0	0	0	0	0	0	0	0	0	0	0	0	0	0	0	0	0	0	0	0	0	0	0	0	0	0	0
0	0	0	0	0	0	0	0	0	0	0	0	0	0	0	0	0	0	0	0	0	0	0	0	0	0	0	0	0	0	0	0	0	0	0	0	0	0	0	0	0	0	0	0	0	0	0	0	0	0
0	0	0	0	0	0	0	0	0	0	0	0	0	0	0	0	0	0	0	0	0	0	0	0	0	0	0	0	0	0	0	0	0	0	0	0	0	0	0	0	0	0	0	0	0	0	0	0	0	0
0	0	0	0	0	0	0	0	0	0	0	0	0	0	0	0	0	0	0	0	0	0	0	0	0	0	0	0	0	0	0	0	0	0	0	0	0	0	0	0	0	0	0	0	0	0	0	0	0	0
0	0	0	0	0	0	0	0	0	0	0	0	0	0	0	0	0	0	0	0	0	0	0	0	0	0	0	0	0	0	0	0	0	0	0	0	0	0	0	0	0	0	0	0	0	0	0	0	0	0
0	0	0	0	0	0	0	0	0	0	0	0	0	0	0	0	0	0	0	0	0	0	0	0	0	0	0	0	0	0	0	0	0	0	0	0	0	0	0	0	0	0	0	0	0	0	0	0	0	0
0	0	0	0	0	0	0	0	0	0	0	0	0	0	0	0	0	0	0	0	0	0	0	0	0	0	0	0	0	0	0	0	0	0	0	0	0	0	0	0	0	0	0	0	0	0	0	0	0	0
0	0	0	0	0	0	0	0	0	0	0	0	0	0	0	0	0	0	0	0	0	0	0	0	0	0	0	0	0	0	0	0	0	0	0	0	0	0	0	0	0	0	0	0	0	0	0	0	0	0
0	0	0	0	0	0	0	0	0	0	0	0	0	0	0	0	0	0	0	0	0	0	0	0	0	0	0	0	0	0	0	0	0	0	0	0	0	0	0	0	0	0	0	0	0	0	0	0	0	0
0	0	0	0	0	0	0	0	0	0	0	0	0	0	0	0	0	0	0	0	0	0	0	0	0	0	0	0	0	0	0	0	0	0	0	0	0	0	0	0	0	0	0	0	0	0	0	0	0	0
0	0	0	0	0	0	0	0	0	0	0	0	0	0	0	0	0	0	0	0	0	0	0	0	0	0	0	0	0	0	0	0	0	0	0	0	0	0	0	0	0	0	0	0	0	0	0	0	0	0
0	0	0	0	0	0	0	0	0	0	0	0	0	0	0	0	0	0	0	0	0	0	0	0	0	0	0	0	0	0	0	0	0	0	0	0	0	0	0	0	0	0	0	0	0	0	0	0	0	0
0	0	0	0	0	0	0	0	0	0	0	0	0	0	0	0	0	0	0	0	0	0	0	0	0	0	0	0	0	0	0	0	0	0	0	0	0	0	0	0	0	0	0	0	0	0	0	0	0	0
0	0	0	0	0	0	0	0	0	0	0	0	0	0	0	0	0	0	0	0	0	0	0	0	0	0	0	0	0	0	0	0	0	0	0	0	0	0	0	0	0	0	0	0	0	0	0	0	0	0
0	0	0	0	0	0	0	0	0	0	0	0	0	0	0	0	0	0	0	0	0	0	0	0	0	0	0	0	0	0	0	0	0	0	0	0	0	0	0	0	0	0	0	0	0	0	0	0	0	0
0	0	0	0	0	0	0	0	0	0	0	0	0	0	0	0	0	0	0	0	0	0	0	0	0	0	0	0	0	0	0	0	0	0	0	0	0	0	0	0	0	0	0	0	0	0	0	0	0	0
0	0	0	0	0	0	0	0	0	0	0	0	0	0	0	0	0	0	0	0	0	0	0	0	0	0	0	0	0	0	0	0	0	0	0	0	0	0	0	0	0	0	0	0	0	0	0	0	0	0
0	0	0	0	0	0	0	0	0	0	0	0	0	0	0	0	0	0	0	0	0	0	0	0	0	0	0	0	0	0	0	0	0	0	0	0	0	0	0	0	0	0	0	0	0	0	0	0	0	0
0	0	0	0	0	0	0	0	0	0	0	0	0	0	0	0	0	0	0	0	0	0	0	0	0	0	0	0	0	0	0	0	0	0	0	0	0	0	0	0	0	0	0	0	0	0	0	0	0	0
0	0	0	0	0	0	0	0	0	0	0	0	0	0	0	0	0	0	0	0	0	0	0	0	0	0	0	0	0	0	0	0	0	0	0	0	0	0	0	0	0	0	0	0	0	0	0	0	0	0
0	0	0	0	0	0	0	0	0	0	0	0	0	0	0	0	0	0	0	0	0	0	0	0	0	0	0	0	0	0	0	0	0	0	0	0	0	0	0	0	0	0	0	0	0	0	0	0	0	0
0	0	0	0	0	0	0	0	0	0	0	0	0	0	0	0	0	0	0	0	0	0	0	0	0	0	0	0	0	0	0	0	0	0	0	0	0	0	0	0	0	0	0	0	0	0	0	0	0	0
0	0	0	0	0	0	0	0	0	0	0	0	0	0	0	0	0	0	0	0	0	0	0	0	0	0	0	0	0	0	0	0	0	0	0	0	0	0	0	0	0	0	0	0	0	0	0	0	0	0
0	0	0	0	0	0	0	0	0	0	0	0	0	0	0	0	0	0	0	0	0	0	0	0	0	0	0	0	0	0	0	0	0	0	0	0	0	0	0	0	0	0	0	0	0	0	0	0	0	0
0	0	0	0	0	0	0	0	0	0	0	0	0	0	0	0	0	0	0	0	0	0	0	0	0	0	0	0	0	0	0	0	0	0	0	0	0	0	0	0	0	0	0	0	0	0	0	0	0	0
0	0	0	0	0	0	0	0	0	0	0	0	0	0	0	0	0	0	0	0	0	0	0	0	0	0	0	0	0	0	0	0	0	0	0	0	0	0	0	0	0	0	0	0	0	0	0	0	0	0
0	0	0	0	0	0	0	0	0	0	0	0	0	0	0	0	0	0	0	0	0	0	0	0	0	0	0	0	0	0	0	0	0	0	0	0	0	0	0	0	0	0	0	0	0	0	0	0	0	0
0	0	0	0	0	0	0	0	0	0	0	0	0	0	0	0	0	0	0	0	0	0	0	0	0	0	0	0	0	0	0	0	0	0	0	0	0	0	0	0	0	0	0	0	0	0	0	0	0	0
0	0	0	0	0	0	0	0	0	0	0	0	0	0	0	0	0	0	0	0	0	0	0	0	0	0	0	0	0	0	0	0	0	0	0	0	0	0	0	0	0	0	0	0	0	0	0	0	0	0
0	0	0	0	0	0	0	0	0	0	0	0	0	0	0	0	0	0	0	0	0	0	0	0	0	0	0	0	0	0	0	0	0	0	0	0	0	0	0	0	0	0	0	0	0	0	0	0	0	0
0	0	0	0	0	0	0	0	0	0	0	0	0	0	0	0	0	0	0	0	0	0	0	0	0	0	0	0	0	0	0	0	0	0	0	0	0	0	0	0	0	0	0	0	0	0	0	0	0	0
0	0	0	0	0	0	0	0	0	0	0	0	0	0	0	0	0	0	0	0	0	0	0	0	0	0	0	0	0	0	0	0	0	0	0	0	0	0	0	0	0	0	0	0	0	0	0	0	0	0
0	0	0	0	0	0	0	0	0	0	0	0	0	0	0	0	0	0	0	0	0	0	0	0	0	0	0	0	0	0	0	0	0	0	0	0	0	0	0	0	0	0	0	0	0	0	0	0	0	0
0	0	0	0	0	0	0	0	0	0	0	0	0	0	0	0	0	0	0	0	0	0	0	0	0	0	0	0	0	0	0	0	0	0	0	0	0	0	0	0	0	0	0	0	0	0	0	0	0	0
0	0	0	0	0	0	0	0	0	0	0	0	0	0	0	0	0	0	0	0	0	0	0	0	0	0	0	0	0	0	0	0	0	0	0	0	0	0	0	0	0	0	0	0	0	0	0	0	0	0
0	0	0	0	0	0	0	0	0	0	0	0	0	0	0	0	0	0	0	0	0	0	0	0	0	0	0	0	0	0	0	0	0	0	0	0	0	0	0	0	0	0	0	0	0	0	0	0	0	0
0	0	0	0	0	0	0	0	0	0	0	0	0	0	0	0	0	0	0	0	0	0	0	0	0	0	0	0	0	0	0	0	0	0	0	0	0	0	0	0	0	0	0	0	0	0	0	0	0	0
0	0	0	0	0	0	0	0	0	0	0	0	0	0	0	0	0	0	0	0	0	0	0	0	0	0	0	0	0	0	0	0	0	0	0	0	0	0	0	0	0	0	0	0	0	0	0	0	0	0
0	0	0	0	0	0	0	0	0	0	0	0	0	0	0	0	0	0	0	0	0	0	0	0	0	0	0	0	0	0	0	0	0	0	0	0	0	0	0	0	0	0	0	0	0	0	0	0	0	0
0	0	0	0	0	0	0	0	0	0	0	0	0	0	0	0	0	0	0	0	0	0	0	0	0	0	0	0	0	0	0	0	0	0	0	0	0	0	0	0	0	0	0	0	0	0	0	0	0	0
0	0	0	0	0	0	0	0	0	0	0	0	0	0	0	0	0	0	0	0	0	0	0	0	0	0	0	0	0	0	0	0	0	0	0	0	0	0	0	0	0	0	0	0	0	0	0	0	0	0
0	0	0	0	0	0	0	0	0	0	0	0	0	0	0	0	0	0	0	0	0	0	0	0	0	0	0	0	0	0	0	0	0	0	0	0	0	0	0	0	0	0	0	0	0	0	0	0	0	0
0	0	0	0	0	0	0	0	0	0	0	0	0	0	0	0	0	0	0	0	0	0	0	0	0	0	0	0	0	0	0	0	0	0	0	0	0	0	0	0	0	0	0	0	0	0	0	0	0	0
0	0	0	0	0	0	0	0	0	0	0	0	0	0	0	0	0	0	0	0	0	0	0	0	0	0	0	0	0	0	0	0	0	0	0	0	0	0	0	0	0	0	0	0	0	0	0	0	0	0
0	0	0	0	0	0	0	0	0	0	0	0	0	0	0	0	0	0	0	0	0	0	0	0	0	0	0	0	0	0	0	0	0	0	0	0	0	0	0	0	0	0	0	0	0	0	0	0	0	0
0	0	0	0	0	0	0	0	0	0	0	0	0	0	0	0	0	0	0	0	0	0	0	0	0	0	0	0	0	0	0	0	0	0	0	0	0	0	0	0	0	0	0	0	0	0	0	0	0	0
0	0	0	0	0	0	0	0	0	0	0	0	0	0	0	0	0	0	0	0	0	0	0	0	0	0	0	0	0	0	0	0	0	0	0	0	0	0	0	0	0	0	0	0	0	0	0	0	0	0
0	0	0	0	0	0	0	0	0	0	0	0	0	0	0	0	0	0	0	0	0	0	0	0	0	0	0	0	0	0	0	0	0	0	0	0	0	0	0	0	0	0	0	0	0	0	0	0	0	0
0	0	0	0	0	0	0	0	0	0	0	0	0	0	0	0	0	0	0	0	0	0	0	0	0	0	0	0	0	0	0	0	0	0	0	0	0	0	0	0	0	0	0	0	0	0	0	0	0	0
0	0	0	0	0	0	0	0	0	0	0	0	0	0	0	0	0	0	0	0	0	0	0	0	0	0	0	0	0	0	0	0	0	0	0	0	0	0	0	0	0	0	0	0	0	0	0	0	0	0
0	0	0	0	0	0	0	0	0	0	0	0	0	0	0	0	0	0	0	0	0	0	0	0	0	0	0	0	0	0	0	0	0	0	0	0	0	0	0	0	0	0	0	0	0	0	0	0	0	0
0	0	0	0	0	0	0	0	0	0	0	0	0	0	0	0	0	0	0	0	0	0	0	0	0	0	0	0	0	0	0	0	0	0	0	0	0	0	0	0	0	0	0	0	0	0	0	0	0	0
0	0	0	0	0	0	0	0	0	0	0	0	0	0	0	0	0	0	0	0	0	0	0	0	0	0	0	0	0	0	0	0	0	0	0	0	0	0	0	0	0	0	0	0	0	0	0	0	0	0
0	0	0	0	0	0	0	0	0	0	0	0	0	0	0	0	0	0	0	0	0	0	0	0	0	0	0	0	0	0	0	0	0	0	0	0	0	0	0	0	0	0	0	0	0	0	0	0	0	0
0	0	0	0	0	0	0	0	0	0	0	0	0	0	0	0	0	0	0	0	0	0	0	0	0	0	0	0	0	0	0	0	0	0	0	0	0	0	0	0	0	0	0	0	0	0	0	0	0	0
0	0	0	0	0	0	0	0	0	0	0	0	0	0	0	0	0	0	0	0	0	0	0	0	0	0	0	0	0	0	0	0	0	0	0	0	0	0	0	0	0	0	0	0	0	0	0	0	0	0
0	0	0	0	0	0	0	0	0	0	0	0	0	0	0	0	0	0	0	0	0	0	0	0	0	0	0	0	0	0	0	0	0	0	0	0	0	0	0	0	0	0	0	0	0	0	0	0	0	0
0	0	0	0	0	0	0	0	0	0	0	0	0	0	0	0	0	0	0	0	0	0	0	0	0	0	0	0	0	0	0	0	0	0	0	0	0	0	0	0	0	0	0	0	0	0	0	0	0	0
0	0	0	0	0	0	0	0	0	0	0	0	0	0	0	0	0	0	0	0	0	0	0	0	0	0	0	0	0	0	0	0	0	0	0	0	0	0	0	0	0	0	0	0	0	0	0	0	0	0
0	0	0	0	0	0	0	0	0	0	0	0	0	0	0	0	0	0	0	0	0	0	0	0	0	0	0	0	0	0	0	0	0	0	0	0	0	0	0	0	0	0	0	0	0	0	0	0	0	0
0	0	0	0	0	0	0	0	0	0	0	0	0	0	0	0	0	0	0	0	0	0	0	0	0	0	0	0	0	0	0	0	0	0	0	0	0	0	0	0	0	0	0	0	0	0	0	0	0	0
0	0	0	0	0	0	0	0	0	0	0	0	0	0	0	0	0	0	0	0	0	0	0	0	0	0	0	0	0	0	0	0	0	0	0	0	0	0	0	0	0	0	0	0	0	0	0	0	0	0
0	0	0	0	0	0	0	0	0	0	0	0	0	0	0	0	0	0	0	0	0	0	0	0	0	0	0	0	0	0	0	0	0	0	0	0	0	0	0	0	0	0	0	0	0	0	0	0	0	0
0	0	0	0	0	0	0	0	0	0	0	0	0	0	0	0	0	0	0	0	0	0	0	0	0	0	0	0	0	0	0	0	0	0	0	0	0	0	0	0	0	0	0	0	0	0	0	0	0	0
0	0	0	0	0	0	0	0	0	0	0	0	0	0	0	0	0	0	0	0	0	0	0	0	0	0	0	0	0	0	0	0	0	0	0	0	0	0	0	0	0	0	0	0	0	0	0	0	0	0
0	0	0	0	0	0	0	0	0	0	0	0	0	0	0	0	0	0	0	0	0	0	0	0	0	0	0	0	0	0	0	0	0	0	0	0	0	0	0	0	0	0	0	0	0	0	0	0	0	0
0	0	0	0	0	0	0	0	0	0	0	0	0	0	0	0	0	0	0	0	0	0	0	0	0	0	0	0	0	0	0	0	0	0	0	0	0	0	0	0	0	0	0	0	0	0	0	0	0	0
0	0	0	0	0	0	0	0	0	0	0	0	0	0	0	0	0	0	0	0	0	0	0	0	0	0	0	0	0	0	0	0	0	0	0	0	0	0	0	0	0	0	0	0	0	0	0	0	0	0
0	0	0	0	0	0	0	0	0	0	0	0	0	0	0	0	0	0	0	0	0	0	0	0	0	0	0	0	0	0	0	0	0	0	0	0	0	0	0	0	0	0	0	0	0	0	0	0	0	0
0	0	0	0	0	0	0	0	0	0	0	0	0	0	0	0	0	0	0	0	0	0	0	0	0	0	0	0	0	0	0	0	0	0	0	0	0	0	0	0	0	0	0	0	0	0	0	0	0	0
0	0	0	0	0	0	0	0	0	0	0	0	0	0	0	0	0	0	0	0	0	0	0	0	0	0	0	0	0	0	0	0	0	0	0	0	0	0	0	0	0	0	0	0	0	0	0	0	0	0
0	0	0	0	0	0	0	0	0	0	0	0	0	0	0	0	0	0	0	0	0	0	0	0	0	0	0	0	0	0	0	0	0	0	0	0	0	0	0	0	0	0	0	0	0	0	0	0	0	0
0	0	0	0	0	0	0	0	0	0	0	0	0	0	0	0	0	0	0	0	0	0	0	0	0	0	0	0	0	0	0	0	0	0	0	0	0	0	0	0	0	0	0	0	0	0	0	0	0	0
0	0	0	0	0	0	0	0	0	0	0	0	0	0	0	0	0	0	0	0	0	0	0	0	0	0	0	0	0	0	0	0	0	0	0	0	0	0	0	0	0	0	0	0	0	0	0	0	0	0
0	0	0	0	0	0	0	0	0	0	0	0	0	0	0	0	0	0	0	0	0	0	0	0	0	0	0	0	0	0	0	0	0	0	0	0	0	0	0	0	0	0	0	0	0	0	0	0	0	0
0	0	0	0	0	0	0	0	0	0	0	0	0	0	0	0	0	0	0	0	0	0	0	0	0	0	0	0	0	0	0	0	0	0	0	0	0	0	0	0	0	0	0	0	0	0	0	0	0	0
0	0	0	0	0	0	0	0	0	0	0	0	0	0	0	0	0	0	0	0	0	0	0	0	0	0	0	0	0	0	0	0	0	0	0	0	0	0	0	0	0	0	0	0	0	0	0	0	0	0
0	0	0	0	0	0	0	0	0	0	0	0	0	0	0	0	0	0	0	0	0	0	0	0	0	0	0	0	0	0	0	0	0	0	0	0	0	0	0	0	0	0	0	0	0	0	0	0	0	0
0	0	0	0	0	0	0	0	0	0	0	0	0	0	0	0	0	0	0	0	0	0	0	0	0	0	0	0	0	0	0	0	0	0	0	0	0	0	0	0	0	0	0	0	0	0	0	0	0	0
0	0	0	0	0	0	0	0	0	0	0	0	0	0	0	0	0	0	0	0	0	0	0	0	0	0	0	0	0	0	0	0	0	0	0	0	0	0	0	0	0	0	0	0	0	0	0	0	0	0
0	0	0	0	0	0	0	0	0	0	0	0	0	0	0	0	0	0	0	0	0	0	0	0	0	0	0	0	0	0	0	0	0	0	0	0	0	0	0	0	0	0	0	0	0	0	0	0	0	0
0	0	0	0	0	0	0	0	0	0	0	0	0	0	0	0	0	0	0	0	0	0	0	0	0	0	0	0	0	0	0	0	0	0	0	0	0	0	0	0	0	0	0	0	0	0	0	0	0	0
0	0	0	0	0	0	0	0	0	0	0	0	0	0	0	0	0	0	0	0	0	0	0	0	0	0	0	0	0	0	0	0	0	0	0	0	0	0	0	0	0	0	0	0	0	0	0	0	0	0
0	0	0	0	0	0	0	0	0	0	0	0	0	0	0	0	0	0	0	0	0	0	0	0	0	0	0	0	0	0	0	0	0	0	0	0	0	0	0	0	0	0	0	0	0	0	0	0	0	0
0	0	0	0	0	0	0	0	0	0	0	0	0	0	0	0	0	0	0	0	0	0	0	0	0	0	0	0	0	0	0	0	0	0	0	0	0	0	0	0	0	0	0	0	0	0	0	0	0	0
0	0	0	0	0	0	0	0	0	0	0	0	0	0	0	0	0	0	0	0	0	0	0	0	0	0	0	0	0	0	0	0	0	0	0	0	0	0	0	0	0	0	0	0	0	0	0	0	0	0
0	0	0	0	0	0	0	0	0	0	0	0	0	0	0	0	0	0	0	0	0	0	0	0	0	0	0	0	0	0	0	0	0	0	0	0	0	0	0	0	0	0	0	0	0	0	0	0	0	0
0	0	0	0	0	0	0	0	0	0	0	0	0	0	0	0	0	0	0	0	0	0	0	0	0	0	0	0	0	0	0	0	0	0	0	0	0	0	0	0	0	0	0	0	0	0	0	0	0	0
0	0	0	0	0	0	0	0	0	0	0	0	0	0	0	0	0	0	0	0	0	0	0	0	0	0	0	0	0	0	0	0	0	0	0	0	0	0	0	0	0	0	0	0	0	0	0	0	0	0
0	0	0	0	0	0	0	0	0	0	0	0	0	0	0	0	0	0	0	0	0	0	0	0	0	0	0	0	0	0	0	0	0	0	0	0	0	0	0	0	0	0	0	0	0	0	0	0	0	0
0	0	0	0	0	0	0	0	0	0	0	0	0	0	0	0	0	0	0	0	0	0	0	0	0	0	0	0	0	0	0	0	0	0	0	0	0	0	0	0	0	0	0	0	0	0	0	0	0	0
0	0	0	0	0	0	0	0	0	0	0	0	0	0	0	0	0	0	0	0	0	0	0	0	0	0	0	0	0	0	0	0	0	0	0	0	0	0	0	0	0	0	0	0	0	0	0	0	0	0
0	0	0	0	0	0	0	0	0	0	0	0	0	0	0	0	0	0	0	0	0	0	0	0	0	0	0	0	0	0	0	0	0	0	0	0	0	0	0	0	0	0	0	0	0	0	0	0	0	0
0	0	0	0	0	0	0	0	0	0	0	0	0	0	0	0	0	0	0	0	0	0	0	0	0	0	0	0	0	0	0	0	0	0	0	0	0	0	0	0	0	0	0	0	0	0	0	0	0	0
0	0	0	0	0	0	0	0	0	0	0	0	0	0	0	0	0	0	0	0	0	0	0	0	0	0	0	0	0	0	0	0	0	0	0	0	0	0	0	0	0	0	0	0	0	0	0	0	0	0
0	0	0	0	0	0	0	0	0	0	0	0	0	0	0	0	0	0	0	0	0	0	0	0	0	0	0	0	0	0	0	0	0	0	0	0	0	0	0	0	0	0	0	0	0	0	0	0	0	0
0	0	0	0	0	0	0	0	0	0	0	0	0	0	0	0	0	0	0	0	0	0	0	0	0	0	0	0	0	0	0	0	0	0	0	0	0	0	0	0	0	0	0	0	0	0	0	0	0	0
0	0	0	0	0	0	0	0	0	0	0	0	0	0	0	0	0	0	0	0	0	0	0	0	0	0	0	0	0	0	0	0	0	0	0	0	0	0	0	0	0	0	0	0	0	0	0	0	0	0
0	0	0	0	0	0	0	0	0	0	0	0	0	0	0	0	0	0	0	0	0	0	0	0	0	0	0	0	0	0	0	0	0	0	0	0	0	0	0	0	0	0	0	0	0	0	0	0	0	0
0	0	0	0	0	0	0	0	0	0	0	0	0	0	0	0	0	0	0	0	0	0	0	0	0	0	0	0	0	0	0	0	0	0	0	0	0	0	0	0	0	0	0	0	0	0	0	0	0	0
0	0	0	0	0	0	0	0	0	0	0	0	0	0	0	0	0	0	0	0	0	0	0	0	0	0	0	0	0	0	0	0	0	0	0	0	0	0	0	0	0	0	0	0	0	0	0	0	0	0
0	0	0	0	0	0	0	0	0	0	0	0	0	0	0	0	0	0	0	0	0	0	0	0	0	0	0	0	0	0	0	0	0	0	0	0	0	0	0	0	0	0	0	0	0	0	0	0	0	0
0	0	0	0	0	0	0	0	0	0	0	0	0	0	0	0	0	0	0	0	0	0	0	0	0	0	0	0	0	0	0	0	0	0	0	0	0	0	0	0	0	0	0	0	0	0	0	0	0	0
0	0	0	0	0	0	0	0	0	0	0	0	0	0	0	0	0	0	0	0	0	0	0	0	0	0	0	0	0	0	0	0	0	0	0	0	0	0	0	0	0	0	0	0	0	0	0	0	0	0
0	0	0	0	0	0	0	0	0	0	0	0	0	0	0	0	0	0	0	0	0	0	0	0	0	0	0	0	0	0	0	0	0	0	0	0	0	0	0	0	0	0	0	0	0	0	0	0	0	0
0	0	0	0	0	0	0	0	0	0	0	0	0	0	0	0	0	0	0	0	0	0	0	0	0	0	0	0	0	0	0	0	0	0	0	0	0	0	0	0	0	0	0	0	0	0	0	0	0	0
0	0	0	0	0	0	0	0	0	0	0	0	0	0	0	0	0	0	0	0	0	0	0	0	0	0	0	0	0	0	0	0	0	0	0	0	0	0	0	0	0	0	0	0	0	0	0	0	0	0
0	0	0	0	0	0	0	0	0	0	0	0	0	0	0	0	0	0	0	0	0	0	0	0	0	0	0	0	0	0	0	0	0	0	0	0	0	0	0	0	0	0	0	0	0	0	0	0	0	0
0	0	0	0	0	0	0	0	0	0	0	0	0	0	0	0	0	0	0	0	0	0	0	0	0	0	0	0	0	0	0	0	0	0	0	0	0	0	0	0	0	0	0	0	0	0	0	0	0	0
0	0	0	0	0	0	0	0	0	0	0	0	0	0	0	0	0	0	0	0	0	0	0	0	0	0	0	0	0	0	0	0	0	0	0	0	0	0	0	0	0	0	0	0	0	0	0	0	0	0
0	0	0	0	0	0	0	0	0	0	0	0	0	0	0	0	0	0	0	0	0	0	0	0	0	0	0	0	0	0	0	0	0	0	0	0	0	0	0	0	0	0	0	0	0	0	0	0	0	0
0	0	0	0	0	0	0	0	0	0	0	0	0	0	0	0	0	0	0	0	0	0	0	0	0	0	0	0	0	0	0	0	0	0	0	0	0	0	0	0	0	0	0	0	0	0	0	0	0	0
0	0	0	0	0	0	0	0	0	0	0	0	0	0	0	0	0	0	0	0	0	0	0	0	0	0	0	0	0	0	0	0	0	0	0	0	0	0	0	0	0	0	0	0	0	0	0	0	0	0
0	0	0	0	0	0	0	0	0	0	0	0	0	0	0	0	0	0	0	0	0	0	0	0	0	0	0	0	0	0	0	0	0	0	0	0	0	0	0	0	0	0	0	0	0	0	0	0	0	0
0	0	0	0	0	0	0	0	0	0	0	0	0	0	0	0	0	0	0	0	0	0	0	0	0	0	0	0	0	0	0	0	0	0	0	0	0	0	0	0	0	0	0	0	0	0	0	0	0	0
0	0	0	0	0	0	0	0	0	0	0	0	0	0	0	0	0	0	0	0	0	0	0	0	0	0	0	0	0	0	0	0	0	0	0	0	0	0	0	0	0	0	0	0	0	0	0	0	0	0
0	0	0	0	0	0	0	0	0	0	0	0	0	0	0	0	0	0	0	0	0	0	0	0	0	0	0	0	0	0	0	0	0	0	0	0	0	0	0	0	0	0	0	0	0	0	0	0	0	0
0	0	0	0	0	0	0	0	0	0	0	0	0	0	0	0	0	0	0	0	0	0	0	0	0	0	0	0	0	0	0	0	0	0	0	0	0	0	0	0	0	0	0	0	0	0	0	0	0	0
0	0	0	0	0	0	0	0	0	0	0	0	0	0	0	0	0	0	0	0	0	0	0	0	0	0	0	0	0	0	0	0	0	0	0	0	0	0	0	0	0	0	0	0	0	0	0	0	0	0
0	0	0	0	0	0	0	0	0	0	0	0	0	0	0	0	0	0	0	0	0	0	0	0	0	0	0	0	0	0	0	0	0	0	0	0	0	0	0	0	0	0	0	0	0	0	0	0	0	0
0	0	0	0	0	0	0	0	0	0	0	0	0	0	0	0	0	0	0	0	0	0	0	0	0	0	0	0	0	0	0	0	0	0	0	0	0	0	0	0	0	0	0	0	0	0	0	0	0	0
0	0	0	0	0	0	0	0	0	0	0	0	0	0	0	0	0	0	0	0	0	0	0	0	0	0	0	0	0	0	0	0	0	0	0	0	0	0	0	0	0	0	0	0	0	0	0	0	0	0
0	0	0	0	0	0	0	0	0	0	0	0	0	0	0	0	0	0	0	0	0	0	0	0	0	0	0	0	0	0	0	0	0	0	0	0	0	0	0	0	0	0	0	0	0	0	0	0	0	0
0	0	0	0	0	0	0	0	0	0	0	0	0	0	0	0	0	0	0	0	0	0	0	0	0	0	0	0	0	0	0	0	0	0	0	0	0	0	0	0	0	0	0	0	0	0	0	0	0	0
0	0	0	0	0	0	0	0	0	0	0	0	0	0	0	0	0	0	0	0	0	0	0	0	0	0	0	0	0	0	0	0	0	0	0	0	0	0	0	0	0	0	0	0	0	0	0	0	0	0
0	0	0	0	0	0	0	0	0	0	0	0	0	0	0	0	0	0	0	0	0	0	0	0	0	0	0	0	0	0	0	0	0	0	0	0	0	0	0	0	0	0	0	0	0	0	0	0	0	0
0	0	0	0	0	0	0	0	0	0	0	0	0	0	0	0	0	0	0	0	0	0	0	0	0	0	0	0	0	0	0	0	0	0	0	0	0	0	0	0	0	0	0	0	0	0	0	0	0	0
0	0	0	0	0	0	0	0	0	0	0	0	0	0	0	0	0	0	0	0	0	0	0	0	0	0	0	0	0	0	0	0	0	0	0	0	0	0	0	0	0	0	0	0	0	0	0	0	0	0
0	0	0	0	0	0	0	0	0	0	0	0	0	0	0	0	0	0	0	0	0	0	0	0	0	0	0	0	0	0	0	0	0	0	0	0	0	0	0	0	0	0	0	0	0	0	0	0	0	0
0	0	0	0	0	0	0	0	0	0	0	0	0	0	0	0	0	0	0	0	0	0	0	0	0	0	0	0	0	0	0	0	0	0	0	0	0	0	0	0	0	0	0	0	0	0	0	0	0	0
0	0	0	0	0	0	0	0	0	0	0	0	0	0	0	0	0	0	0	0	0	0	0	0	0	0	0	0	0	0	0	0	0	0	0	0	0	0	0	0	0	0	0	0	0	0	0	0	0	0
0	0	0	0	0	0	0	0	0	0	0	0	0	0	0	0	0	0	0	0	0	0	0	0	0	0	0	0	0	0	0	0	0	0	0	0	0	0	0	0	0	0	0	0	0	0	0	0	0	0
0	0	0	0	0	0	0	0	0	0	0	0	0	0	0	0	0	0	0	0	0	0	0	0	0	0	0	0	0	0	0	0	0	0	0	0	0	0	0	0	0	0	0	0	0	0	0	0	0	0
0	0	0	0	0	0	0	0	0	0	0	0	0	0	0	0	0	0	0	0	0	0	0	0	0	0	0	0	0	0	0	0	0	0	0	0	0	0	0	0	0	0	0	0	0	0	0	0	0	0
0	0	0	0	0	0	0	0	0	0	0	0	0	0	0	0	0	0	0	0	0	0	0	0	0	0	0	0	0	0	0	0	0	0	0	0	0	0	0	0	0	0	0	0	0	0	0	0	0	0
0	0	0	0	0	0	0	0	0	0	0	0	0	0	0	0	0	0	0	0	0	0	0	0	0	0	0	0	0	0	0	0	0	0	0	0	0	0	0	0	0	0	0	0	0	0	0	0	0	0
0	0	0	0	0	0	0	0	0	0	0	0	0	0	0	0	0	0	0	0	0	0	0	0	0	0	0	0	0	0	0	0	0	0	0	0	0	0	0	0	0	0	0	0	0	0	0	0	0	0
0	0	0	0	0	0	0	0	0	0	0	0	0	0	0	0	0	0	0	0	0	0	0	0	0	0	0	0	0	0	0	0	0	0	0	0	0	0	0	0	0	0	0	0	0	0	0	0	0	0
0	0	0	0	0	0	0	0	0	0	0	0	0	0	0	0	0	0	0	0	0	0	0	0	0	0	0	0	0	0	0	0	0	0	0	0	0	0	0	0	0	0	0	0	0	0	0	0	0	0
0	0	0	0	0	0	0	0	0	0	0	0	0	0	0	0	0	0	0	0	0	0	0	0	0	0	0	0	0	0	0	0	0	0	0	0	0	0	0	0	0	0	0	0	0	0	0	0	0	0
0	0	0	0	0	0	0	0	0	0	0	0	0	0	0	0	0	0	0	0	0	0	0	0	0	0	0	0	0	0	0	0	0	0	0	0	0	0	0	0	0	0	0	0	0	0	0	0	0	0
0	0	0	0	0	0	0	0	0	0	0	0	0	0	0	0	0	0	0	0	0	0	0	0	0	0	0	0	0	0	0	0	0	0	0	0	0	0	0	0	0	0	0	0	0	0	0	0	0	0
0	0	0	0	0	0	0	0	0	0	0	0	0	0	0	0	0	0	0	0	0	0	0	0	0	0	0	0	0	0	0	0	0	0	0	0	0	0	0	0	0	0	0	0	0	0	0	0	0	0
0	0	0	0	0	0	0	0	0	0	0	0	0	0	0	0	0	0	0	0	0	0	0	0	0	0	0	0	0	0	0	0	0	0	0	0	0	0	0	0	0	0	0	0	0	0	0	0	0	0
0	0	0	0	0	0	0	0	0	0	0	0	0	0	0	0	0	0	0	0	0	0	0	0	0	0	0	0	0	0	0	0	0	0	0	0	0	0	0	0	0	0	0	0	0	0	0	0	0	0
0	0	0	0	0	0	0	0	0	0	0	0	0	0	0	0	0	0	0	0	0	0	0	0	0	0	0	0	0	0	0	0	0	0	0	0	0	0	0	0	0	0	0	0	0	0	0	0	0	0
0	0	0	0	0	0	0	0	0	0	0	0	0	0	0	0	0	0	0	0	0	0	0	0	0	0	0	0	0	0	0	0	0	0	0	0	0	0	0	0	0	0	0	0	0	0	0	0	0	0
0	0	0	0	0	0	0	0	0	0	0	0	0	0	0	0	0	0	0	0	0	0	0	0	0	0	0	0	0	0	0	0	0	0	0	0	0	0	0	0	0	0	0	0	0	0	0	0	0	0
0	0	0	0	0	0	0	0	0	0	0	0	0	0	0	0	0	0	0	0	0	0	0	0	0	0	0	0	0	0	0	0	0	0	0	0	0	0	0	0	0	0	0	0	0	0	0	0	0	0
0	0	0	0	0	0	0	0	0	0	0	0	0	0	0	0	0	0	0	0	0	0	0	0	0	0	0	0	0	0	0	0	0	0	0	0	0	0	0	0	0	0	0	0	0	0	0	0	0	0
0	0	0	0	0	0	0	0	0	0	0	0	0	0	0	0	0	0	0	0	0	0	0	0	0	0	0	0	0	0	0	0	0	0	0	0	0	0	0	0	0	0	0	0	0	0	0	0	0	0
0	0	0	0	0	0	0	0	0	0	0	0	0	0	0	0	0	0	0	0	0	0	0	0	0	0	0	0	0	0	0	0	0	0	0	0	0	0	0	0	0	0	0	0	0	0	0	0	0	0
0	0	0	0	0	0	0	0	0	0	0	0	0	0	0	0	0	0	0	0	0	0	0	0	0	0	0	0	0	0	0	0	0	0	0	0	0	0	0	0	0	0	0	0	0	0	0	0	0	0
0	0	0	0	0	0	0	0	0	0	0	0	0	0	0	0	0	0	0	0	0	0	0	0	0	0	0	0	0	0	0	0	0	0	0	0	0	0	0	0	0	0	0	0	0	0	0	0	0	0
0	0	0	0	0	0	0	0	0	0	0	0	0	0	0	0	0	0	0	0	0	0	0	0	0	0	0	0	0	0	0	0	0	0	0	0	0	0	0	0	0	0	0	0	0	0	0	0	0	0
0	0	0	0	0	0	0	0	0	0	0	0	0	0	0	0	0	0	0	0	0	0	0	0	0	0	0	0	0	0	0	0	0	0	0	0	0	0	0	0	0	0	0	0	0	0	0	0	0	0
0	0	0	0	0	0	0	0	0	0	0	0	0	0	0	0	0	0	0	0	0	0	0	0	0	0	0	0	0	0	0	0	0	0	0	0	0	0	0	0	0	0	0	0	0	0	0	0	0	0
0	0	0	0	0	0	0	0	0	0	0	0	0	0	0	0	0	0	0	0	0	0	0	0	0	0	0	0	0	0	0	0	0	0	0	0	0	0	0	0	0	0	0	0	0	0	0	0	0	0
0	0	0	0	0	0	0	0	0	0	0	0	0	0	0	0	0	0	0	0	0	0	0	0	0	0	0	0	0	0	0	0	0	0	0	0	0	0	0	0	0	0	0	0	0	0	0	0	0	0
0	0	0	0	0	0	0	0	0	0	0	0	0	0	0	0	0	0	0	0	0	0	0	0	0	0	0	0	0	0	0	0	0	0	0	0	0	0	0	0	0	0	0	0	0	0	0	0	0	0
0	0	0	0	0	0	0	0	0	0	0	0	0	0	0	0	0	0	0	0	0	0	0	0	0	0	0	0	0	0	0	0	0	0	0	0	0	0	0	0	0	0	0	0	0	0	0	0	0	0
0	0	0	0	0	0	0	0	0	0	0	0	0	0	0	0	0	0	0	0	0	0	0	0	0	0	0	0	0	0	0	0	0	0	0	0	0	0	0	0	0	0	0	0	0	0	0	0	0	0
0	0	0	0	0	0	0	0	0	0	0	0	0	0	0	0	0	0	0	0	0	0	0	0	0	0	0	0	0	0	0	0	0	0	0	0	0	0	0	0	0	0	0	0	0	0	0	0	0	0
0	0	0	0	0	0	0	0	0	0	0	0	0	0	0	0	0	0	0	0	0	0	0	0	0	0	0	0	0	0	0	0	0	0	0	0	0	0	0	0	0	0	0	0	0	0	0	0	0	0
0	0	0	0	0	0	0	0	0	0	0	0	0	0	0	0	0	0	0	0	0	0	0	0	0	0	0	0	0	0	0	0	0	0	0	0	0	0	0	0	0	0	0	0	0	0	0	0	0	0
0	0	0	0	0	0	0	0	0	0	0	0	0	0	0	0	0	0	0	0	0	0	0	0	0	0	0	0	0	0	0	0	0	0	0	0	0	0	0	0	0	0	0	0	0	0	0	0	0	0
0	0	0	0	0	0	0	0	0	0	0	0	0	0	0	0	0	0	0	0	0	0	0	0	0	0	0	0	0	0	0	0	0	0	0	0	0	0	0	0	0	0	0	0	0	0	0	0	0	0
0	0	0	0	0	0	0	0	0	0	0	0	0	0	0	0	0	0	0	0	0	0	0	0	0	0	0	0	0	0	0	0	0	0	0	0	0	0	0	0	0	0	0	0	0	0	0	0	0	0
0	0	0	0	0	0	0	0	0	0	0	0	0	0	0	0	0	0	0	0	0	0	0	0	0	0	0	0	0	0	0	0	0	0	0	0	0	0	0	0	0	0	0	0	0	0	0	0	0	0
0	0	0	0	0	0	0	0	0	0	0	0	0	0	0	0	0	0	0	0	0	0	0	0	0	0	0	0	0	0	0	0	0	0	0	0	0	0	0	0	0	0	0	0	0	0	0	0	0	0
0	0	0	0	0	0	0	0	0	0	0	0	0	0	0	0	0	0	0	0	0	0	0	0	0	0	0	0	0	0	0	0	0	0	0	0	0	0	0	0	0	0	0	0	0	0	0	0	0	0
0	0	0	0	0	0	0	0	0	0	0	0	0	0	0	0	0	0	0	0	0	0	0	0	0	0	0	0	0	0	0	0	0	0	0	0	0	0	0	0	0	0	0	0	0	0	0	0	0	0
0	0	0	0	0	0	0	0	0	0	0	0	0	0	0	0	0	0	0	0	0	0	0	0	0	0	0	0	0	0	0	0	0	0	0	0	0	0	0	0	0	0	0	0	0	0	0	0	0	0
0	0	0	0	0	0	0	0	0	0	0	0	0	0	0	0	0	0	0	0	0	0	0	0	0	0	0	0	0	0	0	0	0	0	0	0	0	0	0	0	0	0	0	0	0	0	0	0	0	0
0	0	0	0	0	0	0	0	0	0	0	0	0	0	0	0	0	0	0	0	0	0	0	0	0	0	0	0	0	0	0	0	0	0	0	0	0	0	0	0	0	0	0	0	0	0	0	0	0	0
0	0	0	0	0	0	0	0	0	0	0	0	0	0	0	0	0	0	0	0	0	0	0	0	0	0	0	0	0	0	0	0	0	0	0	0	0	0	0	0	0	0	0	0	0	0	0	0	0	0
0	0	0	0	0	0	0	0	0	0	0	0	0	0	0	0	0	0	0	0	0	0	0	0	0	0	0	0	0	0	0	0	0	0	0	0	0	0	0	0	0	0	0	0	0	0	0	0	0	0
0	0	0	0	0	0	0	0	0	0	0	0	0	0	0	0	0	0	0	0	0	0	0	0	0	0	0	0	0	0	0	0	0	0	0	0	0	0	0	0	0	0	0	0	0	0	0	0	0	0
0	0	0	0	0	0	0	0	0	0	0	0	0	0	0	0	0	0	0	0	0	0	0	0	0	0	0	0	0	0	0	0	0	0	0	0	0	0	0	0	0	0	0	0	0	0	0	0	0	0
0	0	0	0	0	0	0	0	0	0	0	0	0	0	0	0	0	0	0	0	0	0	0	0	0	0	0	0	0	0	0	0	0	0	0	0	0	0	0	0	0	0	0	0	0	0	0	0	0	0
0	0	0	0	0	0	0	0	0	0	0	0	0	0	0	0	0	0	0	0	0	0	0	0	0	0	0	0	0	0	0	0	0	0	0	0	0	0	0	0	0	0	0	0	0	0	0	0	0	0
0	0	0	0	0	0	0	0	0	0	0	0	0	0	0	0	0	0	0	0	0	0	0	0	0	0	0	0	0	0	0	0	0	0	0	0	0	0	0	0	0	0	0	0	0	0	0	0	0	0
0	0	0	0	0	0	0	0	0	0	0	0	0	0	0	0	0	0	0	0	0	0	0	0	0	0	0	0	0	0	0	0	0	0	0	0	0	0	0	0	0	0	0	0	0	0	0	0	0	0
0	0	0	0	0	0	0	0	0	0	0	0	0	0	0	0	0	0	0	0	0	0	0	0	0	0	0	0	0	0	0	0	0	0	0	0	0	0	0	0	0	0	0	0	0	0	0	0	0	0
0	0	0	0	0	0	0	0	0	0	0	0	0	0	0	0	0	0	0	0	0	0	0	0	0	0	0	0	0	0	0	0	0	0	0	0	0	0	0	0	0	0	0	0	0	0	0	0	0	0
0	0	0	0	0	0	0	0	0	0	0	0	0	0	0	0	0	0	0	0	0	0	0	0	0	0	0	0	0	0	0	0	0	0	0	0	0	0	0	0	0	0	0	0	0	0	0	0	0	0
0	0	0	0	0	0	0	0	0	0	0	0	0	0	0	0	0	0	0	0	0	0	0	0	0	0	0	0	0	0	0	0	0	0	0	0	0	0	0	0	0	0	0	0	0	0	0	0	0	0
0	0	0	0	0	0	0	0	0	0	0	0	0	0	0	0	0	0	0	0	0	0	0	0	0	0	0	0	0	0	0	0	0	0	0	0	0	0	0	0	0	0	0	0	0	0	0	0	0	0
0	0	0	0	0	0	0	0	0	0	0	0	0	0	0	0	0	0	0	0	0	0	0	0	0	0	0	0	0	0	0	0	0	0	0	0	0	0	0	0	0	0	0	0	0	0	0	0	0	0
0	0	0	0	0	0	0	0	0	0	0	0	0	0	0	0	0	0	0	0	0	0	0	0	0	0	0	0	0	0	0	0	0	0	0	0	0	0	0	0	0	0	0	0	0	0	0	0	0	0
0	0	0	0	0	0	0	0	0	0	0	0	0	0	0	0	0	0	0	0	0	0	0	0	0	0	0	0	0	0	0	0	0	0	0	0	0	0	0	0	0	0	0	0	0	0	0	0	0	0
0	0	0	0	0	0	0	0	0	0	0	0	0	0	0	0	0	0	0	0	0	0	0	0	0	0	0	0	0	0	0	0	0	0	0	0	0	0	0	0	0	0	0	0	0	0	0	0	0	0
0	0	0	0	0	0	0	0	0	0	0	0	0	0	0	0	0	0	0	0	0	0	0	0	0	0	0	0	0	0	0	0	0	0	0	0	0	0	0	0	0	0	0	0	0	0	0	0	0	0
0	0	0	0	0	0	0	0	0	0	0	0	0	0	0	0	0	0	0	0	0	0	0	0	0	0	0	0	0	0	0	0	0	0	0	0	0	0	0	0	0	0	0	0	0	0	0	0	0	0
0	0	0	0	0	0	0	0	0	0	0	0	0	0	0	0	0	0	0	0	0	0	0	0	0	0	0	0	0	0	0	0	0	0	0	0	0	0	0	0	0	0	0	0	0	0	0	0	0	0
0	0	0	0	0	0	0	0	0	0	0	0	0	0	0	0	0	0	0	0	0	0	0	0	0	0	0	0	0	0	0	0	0	0	0	0	0	0	0	0	0	0	0	0	0	0	0	0	0	0
0	0	0	0	0	0	0	0	0	0	0	0	0	0	0	0	0	0	0	0	0	0	0	0	0	0	0	0	0	0	0	0	0	0	0	0	0	0	0	0	0	0	0	0	0	0	0	0	0	0
0	0	0	0	0	0	0	0	0	0	0	0	0	0	0	0	0	0	0	0	0	0	0	0	0	0	0	0	0	0	0	0	0	0	0	0	0	0	0	0	0	0	0	0	0	0	0	0	0	0
0	0	0	0	0	0	0	0	0	0	0	0	0	0	0	0	0	0	0	0	0	0	0	0	0	0	0	0	0	0	0	0	0	0	0	0	0	0	0	0	0	0	0	0	0	0	0	0	0	0
0	0	0	0	0	0	0	0	0	0	0	0	0	0	0	0	0	0	0	0	0	0	0	0	0	0	0	0	0	0	0	0	0	0	0	0	0	0	0	0	0	0	0	0	0	0	0	0	0	0
0	0	0	0	0	0	0	0	0	0	0	0	0	0	0	0	0	0	0	0	0	0	0	0	0	0	0	0	0	0	0	0	0	0	0	0	0	0	0	0	0	0	0	0	0	0	0	0	0	0
0	0	0	0	0	0	0	0	0	0	0	0	0	0	0	0	0	0	0	0	0	0	0	0	0	0	0	0	0	0	0	0	0	0	0	0	0	0	0	0	0	0	0	0	0	0	0	0	0	0
0	0	0	0	0	0	0	0	0	0	0	0	0	0	0	0	0	0	0	0	0	0	0	0	0	0	0	0	0	0	0	0	0	0	0	0	0	0	0	0	0	0	0	0	0	0	0	0	0	0
0	0	0	0	0	0	0	0	0	0	0	0	0	0	0	0	0	0	0	0	0	0	0	0	0	0	0	0	0	0	0	0	0	0	0	0	0	0	0	0	0	0	0	0	0	0	0	0	0	0
0	0	0	0	0	0	0	0	0	0	0	0	0	0	0	0	0	0	0	0	0	0	0	0	0	0	0	0	0	0	0	0	0	0	0	0	0	0	0	0	0	0	0	0	0	0	0	0	0	0
0	0	0	0	0	0	0	0	0	0	0	0	0	0	0	0	0	0	0	0	0	0	0	0	0	0	0	0	0	0	0	0	0	0	0	0	0	0	0	0	0	0	0	0	0	0	0	0	0	0
0	0	0	0	0	0	0	0	0	0	0	0	0	0	0	0	0	0	0	0	0	0	0	0	0	0	0	0	0	0	0	0	0	0	0	0	0	0	0	0	0	0	0	0	0	0	0	0	0	0
0	0	0	0	0	0	0	0	0	0	0	0	0	0	0	0	0	0	0	0	0	0	0	0	0	0	0	0	0	0	0	0	0	0	0	0	0	0	0	0	0	0	0	0	0	0	0	0	0	0
0	0	0	0	0	0	0	0	0	0	0	0	0	0	0	0	0	0	0	0	0	0	0	0	0	0	0	0	0	0	0	0	0	0	0	0	0	0	0	0	0	0	0	0	0	0	0	0	0	0
0	0	0	0	0	0	0	0	0	0	0	0	0	0	0	0	0	0	0	0	0	0	0	0	0	0	0	0	0	0	0	0	0	0	0	0	0	0	0	0	0	0	0	0	0	0	0	0	0	0
0	0	0	0	0	0	0	0	0	0	0	0	0	0	0	0	0	0	0	0	0	0	0	0	0	0	0	0	0	0	0	0	0	0	0	0	0	0	0	0	0	0	0	0	0	0	0	0	0	0
0	0	0	0	0	0	0	0	0	0	0	0	0	0	0	0	0	0	0	0	0	0	0	0	0	0	0	0	0	0	0	0	0	0	0	0	0	0	0	0	0	0	0	0	0	0	0	0	0	0
0	0	0	0	0	0	0	0	0	0	0	0	0	0	0	0	0	0	0	0	0	0	0	0	0	0	0	0	0	0	0	0	0	0	0	0	0	0	0	0	0	0	0	0	0	0	0	0	0	0
0	0	0	0	0	0	0	0	0	0	0	0	0	0	0	0	0	0	0	0	0	0	0	0	0	0	0	0	0	0	0	0	0	0	0	0	0	0	0	0	0	0	0	0	0	0	0	0	0	0
0	0	0	0	0	0	0	0	0	0	0	0	0	0	0	0	0	0	0	0	0	0	0	0	0	0	0	0	0	0	0	0	0	0	0	0	0	0	0	0	0	0	0	0	0	0	0	0	0	0
0	0	0	0	0	0	0	0	0	0	0	0	0	0	0	0	0	0	0	0	0	0	0	0	0	0	0	0	0	0	0	0	0	0	0	0	0	0	0	0	0	0	0	0	0	0	0	0	0	0
0	0	0	0	0	0	0	0	0	0	0	0	0	0	0	0	0	0	0	0	0	0	0	0	0	0	0	0	0	0	0	0	0	0	0	0	0	0	0	0	0	0	0	0	0	0	0	0	0	0
0	0	0	0	0	0	0	0	0	0	0	0	0	0	0	0	0	0	0	0	0	0	0	0	0	0	0	0	0	0	0	0	0	0	0	0	0	0	0	0	0	0	0	0	0	0	0	0	0	0
0	0	0	0	0	0	0	0	0	0	0	0	0	0	0	0	0	0	0	0	0	0	0	0	0	0	0	0	0	0	0	0	0	0	0	0	0	0	0	0	0	0	0	0	0	0	0	0	0	0
0	0	0	0	0	0	0	0	0	0	0	0	0	0	0	0	0	0	0	0	0	0	0	0	0	0	0	0	0	0	0	0	0	0	0	0	0	0	0	0	0	0	0	0	0	0	0	0	0	0
0	0	0	0	0	0	0	0	0	0	0	0	0	0	0	0	0	0	0	0	0	0	0	0	0	0	0	0	0	0	0	0	0	0	0	0	0	0	0	0	0	0	0	0	0	0	0	0	0	0
0	0	0	0	0	0	0	0	0	0	0	0	0	0	0	0	0	0	0	0	0	0	0	0	0	0	0	0	0	0	0	0	0	0	0	0	0	0	0	0	0	0	0	0	0	0	0	0	0	0
0	0	0	0	0	0	0	0	0	0	0	0	0	0	0	0	0	0	0	0	0	0	0	0	0	0	0	0	0	0	0	0	0	0	0	0	0	0	0	0	0	0	0	0	0	0	0	0	0	0
0	0	0	0	0	0	0	0	0	0	0	0	0	0	0	0	0	0	0	0	0	0	0	0	0	0	0	0	0	0	0	0	0	0	0	0	0	0	0	0	0	0	0	0	0	0	0	0	0	0
0	0	0	0	0	0	0	0	0	0	0	0	0	0	0	0	0	0	0	0	0	0	0	0	0	0	0	0	0	0	0	0	0	0	0	0	0	0	0	0	0	0	0	0	0	0	0	0	0	0
0	0	0	0	0	0	0	0	0	0	0	0	0	0	0	0	0	0	0	0	0	0	0	0	0	0	0	0	0	0	0	0	0	0	0	0	0	0	0	0	0	0	0	0	0	0	0	0	0	0
0	0	0	0	0	0	0	0	0	0	0	0	0	0	0	0	0	0	0	0	0	0	0	0	0	0	0	0	0	0	0	0	0	0	0	0	0	0	0	0	0	0	0	0	0	0	0	0	0	0
0	0	0	0	0	0	0	0	0	0	0	0	0	0	0	0	0	0	0	0	0	0	0	0	0	0	0	0	0	0	0	0	0	0	0	0	0	0	0	0	0	0	0	0	0	0	0	0	0	0
0	0	0	0	0	0	0	0	0	0	0	0	0	0	0	0	0	0	0	0	0	0	0	0	0	0	0	0	0	0	0	0	0	0	0	0	0	0	0	0	0	0	0	0	0	0	0	0	0	0
0	0	0	0	0	0	0	0	0	0	0	0	0	0	0	0	0	0	0	0	0	0	0	0	0	0	0	0	0	0	0	0	0	0	0	0	0	0	0	0	0	0	0	0	0	0	0	0	0	0
0	0	0	0	0	0	0	0	0	0	0	0	0	0	0	0	0	0	0	0	0	0	0	0	0	0	0	0	0	0	0	0	0	0	0	0	0	0	0	0	0	0	0	0	0	0	0	0	0	0
0	0	0	0	0	0	0	0	0	0	0	0	0	0	0	0	0	0	0	0	0	0	0	0	0	0	0	0	0	0	0	0	0	0	0	0	0	0	0	0	0	0	0	0	0	0	0	0	0	0
0	0	0	0	0	0	0	0	0	0	0	0	0	0	0	0	0	0	0	0	0	0	0	0	0	0	0	0	0	0	0	0	0	0	0	0	0	0	0	0	0	0	0	0	0	0	0	0	0	0
0	0	0	0	0	0	0	0	0	0	0	0	0	0	0	0	0	0	0	0	0	0	0	0	0	0	0	0	0	0	0	0	0	0	0	0	0	0	0	0	0	0	0	0	0	0	0	0	0	0
0	0	0	0	0	0	0	0	0	0	0	0	0	0	0	0	0	0	0	0	0	0	0	0	0	0	0	0	0	0	0	0	0	0	0	0	0	0	0	0	0	0	0	0	0	0	0	0	0	0
0	0	0	0	0	0	0	0	0	0	0	0	0	0	0	0	0	0	0	0	0	0	0	0	0	0	0	0	0	0	0	0	0	0	0	0	0	0	0	0	0	0	0	0	0	0	0	0	0	0
0	0	0	0	0	0	0	0	0	0	0	0	0	0	0	0	0	0	0	0	0	0	0	0	0	0	0	0	0	0	0	0	0	0	0	0	0	0	0	0	0	0	0	0	0	0	0	0	0	0
0	0	0	0	0	0	0	0	0	0	0	0	0	0	0	0	0	0	0	0	0	0	0	0	0	0	0	0	0	0	0	0	0	0	0	0	0	0	0	0	0	0	0	0	0	0	0	0	0	0
0	0	0	0	0	0	0	0	0	0	0	0	0	0	0	0	0	0	0	0	0	0	0	0	0	0	0	0	0	0	0	0	0	0	0	0	0	0	0	0	0	0	0	0	0	0	0	0	0	0
0	0	0	0	0	0	0	0	0	0	0	0	0	0	0	0	0	0	0	0	0	0	0	0	0	0	0	0	0	0	0	0	0	0	0	0	0	0	0	0	0	0	0	0	0	0	0	0	0	0
0	0	0	0	0	0	0	0	0	0	0	0	0	0	0	0	0	0	0	0	0	0	0	0	0	0	0	0	0	0	0	0	0	0	0	0	0	0	0	0	0	0	0	0	0	0	0	0	0	0
0	0	0	0	0	0	0	0	0	0	0	0	0	0	0	0	0	0	0	0	0	0	0	0	0	0	0	0	0	0	0	0	0	0	0	0	0	0	0	0	0	0	0	0	0	0	0	0	0	0
0	0	0	0	0	0	0	0	0	0	0	0	0	0	0	0	0	0	0	0	0	0	0	0	0	0	0	0	0	0	0	0	0	0	0	0	0	0	0	0	0	0	0	0	0	0	0	0	0	0
0	0	0	0	0	0	0	0	0	0	0	0	0	0	0	0	0	0	0	0	0	0	0	0	0	0	0	0	0	0	0	0	0	0	0	0	0	0	0	0	0	0	0	0	0	0	0	0	0	0
0	0	0	0	0	0	0	0	0	0	0	0	0	0	0	0	0	0	0	0	0	0	0	0	0	0	0	0	0	0	0	0	0	0	0	0	0	0	0	0	0	0	0	0	0	0	0	0	0	0
0	0	0	0	0	0	0	0	0	0	0	0	0	0	0	0	0	0	0	0	0	0	0	0	0	0	0	0	0	0	0	0	0	0	0	0	0	0	0	0	0	0	0	0	0	0	0	0	0	0
0	0	0	0	0	0	0	0	0	0	0	0	0	0	0	0	0	0	0	0	0	0	0	0	0	0	0	0	0	0	0	0	0	0	0	0	0	0	0	0	0	0	0	0	0	0	0	0	0	0
0	0	0	0	0	0	0	0	0	0	0	0	0	0	0	0	0	0	0	0	0	0	0	0	0	0	0	0	0	0	0	0	0	0	0	0	0	0	0	0	0	0	0	0	0	0	0	0	0	0
0	0	0	0	0	0	0	0	0	0	0	0	0	0	0	0	0	0	0	0	0	0	0	0	0	0	0	0	0	0	0	0	0	0	0	0	0	0	0	0	0	0	0	0	0	0	0	0	0	0
0	0	0	0	0	0	0	0	0	0	0	0	0	0	0	0	0	0	0	0	0	0	0	0	0	0	0	0	0	0	0	0	0	0	0	0	0	0	0	0	0	0	0	0	0	0	0	0	0	0
[truncated: 167 more columns]
