# Supplementary material for: A novel user-centric happiness model for personalized tour recommendations
Source: PeerJ Comput Sci. 2025 Apr 22;11:e2837. doi: 10.7717/peerj-cs.2837 (PMC12192884; doi:10.7717/peerj-cs.2837)
Supplement: Supplemental Information 3 [file peerj-cs-11-2837-s003.zip › HM/pr01_10/pr09/Location.txt]

3.871	-2.597
-41.235	-66.357
34.064	-59.357
20.917	-52.582
-38.538	-37.396
41.058	22.931
-54.034	-53.131
8.099	80.725
81.299	13.409
14.459	-2.972
-52.539	60.107
-57.202	-34.229
-65.552	-40.222
-19.751	-10.278
-26.965	-87.012
3.192	-88.654
34.521	32.837
80.035	5.273
-39.838	-67.731
14.6	11.365
-20.99	-80.511
48.242	47.284
59.338	-31.86
-13.995	-45.624
32.397	-32.532
2.826	50.824
-66.077	-34.686
-13.66	18.64
-59.344	12.769
-5.133	-18.463
-22.961	-21.729
58.13	46.606
-49.603	-76.624
-4.803	43.036
68.616	-19.623
37.915	63.599
1.251	-26.55
-37.952	1.685
-40.503	8.038
-8.392	-38.678
-36.725	25.494
-47.754	-50.073
22.595	-28.357
-36.365	-48.163
75.452	-13.422
-64.52	-13.232
1.257	29.156
-1.569	-35.974
46.747	6.696
82.08	27.057
74.695	19.366
47.015	9.338
-62.036	-21.326
9.192	20.038
-3.094	21.582
-75.446	13.086
10.034	-63.739
71.814	26.501
18.842	-38.019
-10.541	-31.305
8.252	-91.15
72.821	-38.916
-30.157	38.776
-56.256	-5.548
-8.398	-37.604
15.021	13.708
-60.199	24.292
-13.794	-27.106
-34.796	-22.205
69.641	83.057
-44.44	30.09
48.633	3.021
-15.314	51.709
36.261	26.782
59.961	24.31
55.304	6.628
39.96	48.297
-48.895	-71.1
-2.338	-62.909
9.491	-41.901
-54.675	-18.439
10.98	-7.605
-69.824	-50.354
-40.308	-7.452
62.244	43.628
29.077	63.116
-12.067	-21.509
14.728	28.906
-63.086	-60.114
33.655	-0.928
-12.225	14.148
-89.966	51.514
-0.763	41.339
80.695	32.983
-53.394	-14.24
-53.284	-64.136
73.26	10.669
59.613	13.452
-37.012	6.476
-53.656	21.692
-36.89	18.372
-4.608	-13.806
53.802	36.993
48.468	-66.04
-46.393	-20.929
-15.045	-40.845
-73.621	-9.552
92.847	45.587
33.557	28.064
47.321	24.414
-6.61	-30.157
12.103	23.84
-61.963	26.239
23.877	9.808
49.78	6.866
-53.021	-21.484
54.962	2.985
4.865	-69.586
33.948	45.209
-32.166	-23.621
-17.548	-46.765
31.744	33.972
45.374	22.131
-5.219	-23.114
-51.056	-46.545
11.774	11.133
-39.758	-13.019
27.93	29.321
33.74	66.595
-91.815	29.858
-24.628	-68.701
44.659	20.465
45.447	-21.069
-37.366	-12.097
41.998	0.153
-42.822	-30.17
34.906	-4.578
-65.137	-43.079
20.27	-4.999
-36.731	-8.929
-26.984	-19.568
-31.299	-83.813
-26.794	12.506
-39.362	-58.521
-34.369	0.61
43.372	4.187
-38.226	-9.448
-25.61	-99.237
48.059	29.517
-43.628	-32.318
-16.602	-29.327
-29.81	-12.408
-51.91	-28.711
-1.801	-18.671
18.738	21.399
60.12	7.788
43.079	42.017
-39.435	-5.902
-35.889	-16.034
-41.827	38.995
84.497	29.822
-17.56	-10.48
-48.383	-48.92
-49.335	-17.969
16.095	-2.49
65.527	14.026
-2.93	13.22
-18.768	-23.663
-91.095	-80.737
-21.088	-13.293
46.985	17.224
-61.957	-33.038
-9.003	-25.452
33.661	-7.666
-25.592	-10.84
36.56	-2.441
7.141	24.817
-43.17	-30.487
-21.228	0.751
19.696	10.767
-6.494	-29.425
54.388	8.63
64.203	77.612
40.381	1.611
-41.711	-5.133
74.274	-19.922
-73.999	-54.626
29.706	15.454
23.785	12.177
42.578	45.325
-16.73	-16.559
-14.697	-0.116
-19.769	8.392
-30.267	14.893
-63.116	-67.462
86.029	38.916
79.48	-24.866
35.144	14.734
-49.365	-9.052
-49.475	-17.578
57.501	16.327
54.889	12.024
-53.027	-33.179
-0.415	16.644
21.594	16.144
-46.924	-49.261
18.457	19.733
35.822	19.763
71.869	29.034
-56.378	-42.755
-25.8	25.159
-5.676	33.85
54.041	-5.292
-63.074	27.38
-16.864	-49.768
47.919	13.629
-10.724	-2.075
