# Supplementary material for: A novel user-centric happiness model for personalized tour recommendations
Source: PeerJ Comput Sci. 2025 Apr 22;11:e2837. doi: 10.7717/peerj-cs.2837 (PMC12192884; doi:10.7717/peerj-cs.2837)
Supplement: Supplemental Information 3 [file peerj-cs-11-2837-s003.zip › HM/pr01_10/pr09/Visiting_Time.txt]

0
14
16
17
19
6
7
3
10
4
17
10
13
20
6
18
3
10
4
15
4
6
19
7
20
12
8
18
1
25
16
5
7
20
3
11
15
15
8
13
16
4
9
5
20
10
9
18
13
17
22
5
12
4
5
22
7
12
10
18
17
3
1
9
12
4
2
18
23
14
6
1
6
6
8
25
3
3
16
5
6
6
16
6
13
4
12
15
10
19
19
1
22
20
5
12
4
12
8
10
2
25
14
20
11
4
6
8
5
3
4
24
4
11
23
1
15
12
10
24
5
23
15
6
20
13
3
3
25
15
6
4
14
15
17
12
2
11
5
20
16
13
9
23
11
14
3
9
21
24
4
18
10
3
4
25
3
22
19
20
7
19
19
22
4
25
23
24
25
4
3
7
10
10
23
18
8
16
4
14
23
17
7
8
14
22
7
16
24
15
15
5
9
24
6
3
24
22
2
21
17
13
21
3
9
14
9
3
22
13
10
7
3
11
17
15
4
