# Supplementary material for: A novel user-centric happiness model for personalized tour recommendations
Source: PeerJ Comput Sci. 2025 Apr 22;11:e2837. doi: 10.7717/peerj-cs.2837 (PMC12192884; doi:10.7717/peerj-cs.2837)
Supplement: Supplemental Information 3 [file peerj-cs-11-2837-s003.zip › HM/pr01_10/pr10 (1).txt]

5 20 288 6
425 170
 0 -14.367 -20.340 0 0 0 0 0 1000
 1 12.805 1.886 15 10 6 1 63 404 527
 2 18.213 1.373 7 21 6 1 63 262 367
 3 57.947 -48.779 10 8 6 1 63 238 340
 4 -52.429 -84.088 20 23 6 1 63 419 559
 5 60.797 -32.593 11 10 6 1 63 156 249
 6 23.151 4.205 7 9 6 1 63 461 625
 7 25.385 22.986 14 21 6 1 63 257 356
 8 25.513 -52.985 15 16 6 1 63 473 566
 9 -49.261 -41.718 8 21 6 1 63 236 406
 10 -37.561 -41.730 5 3 6 1 63 208 365
 11 -14.520 48.962 17 24 6 1 63 115 222
 12 41.229 -24.500 1 2 6 1 63 275 434
 13 -21.863 0.916 3 4 6 1 63 75 188
 14 -48.181 -16.284 8 18 6 1 63 465 617
 15 -7.776 44.348 14 5 6 1 63 260 436
 16 20.801 10.760 3 13 6 1 63 207 305
 17 -29.712 -46.326 6 13 6 1 63 392 517
 18 -20.203 -59.564 23 14 6 1 63 445 541
 19 -87.079 -52.899 14 10 6 1 63 64 188
 20 3.046 -6.305 1 3 6 1 63 159 329
 21 11.865 5.261 2 1 6 1 63 398 512
 22 -24.072 -55.927 17 11 6 1 63 268 384
 23 -22.803 5.658 15 16 6 1 63 363 509
 24 -51.904 9.412 18 6 6 1 63 159 288
 25 12.732 -40.967 15 18 6 1 63 209 315
 26 -30.988 7.654 7 11 6 1 63 413 589
 27 37.512 0.458 4 15 6 1 63 272 411
 28 2.954 -8.563 24 17 6 1 63 331 422
 29 0.549 3.644 18 17 6 1 63 463 572
 30 -52.484 9.711 2 1 6 1 63 68 245
 31 33.936 -48.718 4 1 6 1 63 457 560
 32 -13.129 -53.601 11 18 6 1 63 159 289
 33 -99.591 23.303 25 3 6 1 63 430 580
 34 6.439 -3.516 15 21 6 1 63 266 399
 35 -14.032 -19.818 18 22 6 1 63 270 439
 36 -24.677 16.608 9 14 6 1 63 442 577
 37 -10.260 -81.769 23 4 6 1 63 464 578
 38 35.858 5.597 22 17 6 1 63 440 599
 39 -11.603 42.908 9 16 6 1 63 69 233
 40 -34.662 -15.466 20 8 6 1 63 350 456
 41 66.852 1.135 13 14 6 1 63 423 538
 42 6.866 -1.416 3 23 6 1 63 196 368
 43 1.660 -2.234 6 1 6 1 63 353 511
 44 37.561 11.450 18 21 6 1 63 113 279
 45 51.672 -26.343 9 10 6 1 63 346 483
 46 19.025 -10.889 24 19 6 1 63 391 514
 47 -37.982 -6.360 19 6 6 1 63 197 294
 48 -56.537 -42.334 11 4 6 1 63 80 194
 49 1.099 -14.624 14 18 6 1 63 439 552
 50 -56.238 -3.076 15 23 6 1 63 168 303
 51 -23.669 -15.289 5 25 6 1 63 478 625
 52 -34.277 -1.410 18 17 6 1 63 353 490
 53 -64.178 63.812 22 11 6 1 63 388 557
 54 -47.083 -20.386 13 20 6 1 63 460 627
 55 -33.710 8.380 11 9 6 1 63 110 233
 56 34.290 26.031 11 23 6 1 63 165 323
 57 -38.861 42.114 1 14 6 1 63 86 230
 58 -92.731 44.885 25 7 6 1 63 76 205
 59 23.633 27.643 19 15 6 1 63 421 593
 60 -67.139 -67.078 13 22 6 1 63 354 523
 61 25.726 -25.836 7 4 6 1 63 94 265
 62 -40.985 -16.895 2 14 6 1 63 357 511
 63 77.008 -6.097 16 24 6 1 63 445 537
 64 -54.810 -1.935 2 13 6 1 63 106 199
 65 -53.943 -29.663 1 9 6 1 63 169 342
 66 16.089 -27.887 19 3 6 1 63 323 474
 67 -59.436 36.487 24 23 6 1 63 353 519
 68 34.473 25.391 19 2 6 1 63 171 263
 69 -9.283 -6.689 24 23 6 1 63 456 609
 70 -85.559 -20.477 10 8 6 1 63 377 521
 71 29.523 18.347 19 23 6 1 63 422 525
 72 27.814 6.512 1 13 6 1 63 342 488
 73 42.151 -25.580 19 25 3 2 21 42 330 446
 74 82.202 85.828 25 25 3 2 21 42 295 460
 75 -47.766 -35.590 24 20 3 2 21 42 159 280
 76 22.015 -20.349 11 9 3 2 21 42 459 610
 77 -55.756 -33.490 7 15 3 2 21 42 327 488
 78 62.006 -1.453 25 4 3 2 21 42 299 416
 79 25.549 -3.796 3 1 3 2 21 42 105 237
 80 -43.372 -7.379 3 7 3 2 21 42 311 416
 81 60.297 52.637 18 12 3 2 21 42 460 564
 82 -96.155 34.100 18 5 3 2 21 42 202 296
 83 -32.806 -3.845 9 8 3 2 21 42 436 610
 84 -47.827 -45.203 21 1 3 2 21 42 110 206
 85 -31.128 -93.848 21 24 3 2 21 42 362 453
 86 -17.010 -21.857 21 23 3 2 21 42 383 520
 87 -8.386 -2.264 11 12 3 2 21 42 139 252
 88 35.834 13.147 2 2 3 2 21 42 288 396
 89 29.315 54.468 4 22 3 2 21 42 440 547
 90 48.352 -8.783 3 3 3 2 21 42 396 563
 91 -2.930 27.039 8 12 3 2 21 42 129 271
 92 -16.620 -55.389 20 16 3 2 21 42 190 351
 93 -40.851 -47.742 23 8 3 2 21 42 234 355
 94 -12.878 -2.039 15 25 3 2 21 42 269 437
 95 -51.776 7.281 3 6 3 2 21 42 224 326
 96 -32.922 23.828 14 24 3 2 21 42 281 379
 97 13.983 -34.521 8 16 3 2 21 42 299 405
 98 -35.834 -23.834 4 7 3 2 21 42 265 364
 99 91.858 5.542 19 9 3 2 21 42 470 610
100 -28.442 -34.180 6 23 3 2 21 42 317 469
101 33.844 27.875 1 24 3 2 21 42 470 634
102 98.431 31.348 2 19 3 2 21 42 394 540
103 -57.751 -27.753 3 9 3 2 21 42 116 208
104 -43.890 13.007 24 10 3 2 21 42 188 357
105 37.585 49.768 6 23 3 2 21 42 370 539
106 -3.687 7.373 14 2 3 2 21 42 72 229
107 -98.242 61.658 22 5 3 2 21 42 94 217
108 -23.560 -32.520 14 25 3 2 21 42 81 236
109 22.980 -18.109 7 17 3 2 21 42 92 220
110 43.915 -2.985 13 23 3 2 21 42 467 616
111 71.509 11.652 19 23 3 2 21 42 204 381
112 -43.011 -38.702 6 13 3 2 21 42 378 483
113 -83.954 2.179 4 2 3 2 21 42 187 359
114 11.090 -40.942 17 24 3 2 21 42 274 437
115 27.173 -13.330 17 22 3 2 21 42 237 378
116 -86.102 -59.808 13 20 3 2 21 42 456 624
117 -22.345 -78.278 21 15 3 2 21 42 133 303
118 -38.727 -33.588 8 12 3 2 21 42 471 591
119 -1.227 -28.668 7 17 3 2 21 42 407 497
120 81.329 -44.244 15 21 3 2 21 42 162 253
121 51.904 19.891 5 10 3 2 21 42 323 470
122 -34.973 -27.856 6 4 3 2 21 42 416 524
123 -51.483 -23.248 17 21 3 2 21 42 273 425
124 -0.647 -46.057 4 3 3 2 21 42 182 358
125 68.219 -66.986 25 17 3 2 21 42 431 579
126 -15.149 -25.482 11 19 3 2 21 42 396 517
127 22.412 -34.375 17 10 3 2 21 42 330 428
128 36.176 -10.431 17 21 3 2 21 42 477 635
129 -23.639 -47.681 2 21 3 2 21 42 450 541
130 -14.722 32.684 7 6 3 2 21 42 135 280
131 16.821 -12.720 16 8 3 2 21 42 395 490
132 93.378 23.004 2 8 3 2 21 42 122 264
133 40.344 -24.176 12 13 3 2 21 42 213 362
134 5.530 -4.901 7 7 3 2 21 42 400 544
135 -78.015 1.270 19 11 3 2 21 42 264 439
136 51.569 -45.673 16 18 3 2 21 42 260 435
137 49.249 -30.896 17 10 3 2 21 42 331 463
138 -62.195 -21.399 8 25 3 2 21 42 148 273
139 -5.048 7.306 24 7 3 2 21 42 88 243
140 1.727 -70.221 10 17 3 2 21 42 478 652
141 1.361 -3.564 20 20 3 2 21 42 347 465
142 -15.521 16.425 8 18 3 2 21 42 124 224
143 -31.604 -60.938 6 21 3 2 21 42 83 254
144 -46.997 -55.560 5 14 3 2 21 42 388 493
145 2.301 5.536 23 2 2 3 9 18 36 404 569
146 -30.328 -0.580 14 18 2 3 9 18 36 319 446
147 -16.821 17.664 23 10 2 3 9 18 36 387 505
148 52.655 29.034 13 5 2 3 9 18 36 108 264
149 -11.993 -83.771 12 15 2 3 9 18 36 142 258
150 41.632 43.048 13 17 2 3 9 18 36 110 274
151 8.508 -2.539 20 12 2 3 9 18 36 240 405
152 31.512 -8.978 14 14 2 3 9 18 36 472 649
153 -3.339 -36.243 6 3 2 3 9 18 36 256 356
154 -26.379 13.776 4 7 2 3 9 18 36 231 407
155 28.430 10.571 13 21 2 3 9 18 36 258 429
156 5.975 27.289 1 7 2 3 9 18 36 466 562
157 -32.135 -45.068 9 5 2 3 9 18 36 446 576
158 31.097 -7.916 5 24 2 3 9 18 36 282 423
159 28.198 -29.755 7 13 2 3 9 18 36 246 424
160 -39.612 -33.594 4 18 2 3 9 18 36 276 427
161 -19.220 -5.133 12 19 2 3 9 18 36 458 590
162 -10.114 69.977 20 22 2 3 9 18 36 183 325
163 22.894 -44.348 20 13 2 3 9 18 36 111 279
164 -34.741 0.580 14 10 2 3 9 18 36 298 411
165 -44.952 -77.734 11 4 2 3 9 18 36 441 592
166 -23.749 -56.012 1 17 2 3 9 18 36 97 265
167 69.073 -97.125 5 2 2 3 9 18 36 86 254
168 12.170 -59.869 1 18 2 3 9 18 36 297 418
169 47.339 17.365 14 2 2 3 9 18 36 208 299
170 -4.706 14.056 19 18 2 3 9 18 36 92 271
171 -52.374 -50.244 16 13 2 3 9 18 36 281 445
172 39.215 -29.773 21 24 2 3 9 18 36 419 577
173 -42.316 -60.602 9 25 2 3 9 18 36 325 487
174 19.135 41.150 1 2 2 3 9 18 36 387 551
175 -54.706 -17.596 18 2 2 3 9 18 36 380 482
176 11.737 -83.173 7 7 2 3 9 18 36 240 380
177 -40.582 -53.247 15 23 2 3 9 18 36 426 581
178 -6.421 21.967 21 21 2 3 9 18 36 66 242
179 -31.268 -34.613 4 18 2 3 9 18 36 345 476
180 -3.668 -26.868 21 21 2 3 9 18 36 91 181
181 13.409 -22.302 10 23 2 3 9 18 36 202 331
182 -95.892 -86.322 16 16 2 3 9 18 36 157 251
183 88.983 -53.387 21 22 2 3 9 18 36 435 566
184 -55.048 -32.538 7 11 2 3 9 18 36 433 552
185 27.850 -10.028 8 22 2 3 9 18 36 129 247
186 40.918 -36.090 6 10 2 3 9 18 36 144 242
187 -58.350 15.814 23 15 2 3 9 18 36 117 240
188 -52.161 -74.725 18 23 2 3 9 18 36 123 243
189 -66.772 -34.943 6 7 2 3 9 18 36 248 415
190 -33.374 -62.024 6 1 2 3 9 18 36 100 231
191 -8.649 31.708 14 21 2 3 9 18 36 86 211
192 -26.166 -56.152 14 11 2 3 9 18 36 311 401
193 -39.874 -53.375 22 2 2 3 9 18 36 373 473
194 71.643 -36.981 22 24 2 3 9 18 36 453 619
195 -96.924 8.411 25 25 2 3 9 18 36 229 321
196 -2.911 36.200 13 17 2 3 9 18 36 84 247
197 -53.253 14.099 21 10 2 3 9 18 36 443 613
198 67.316 -39.734 14 18 2 3 9 18 36 234 340
199 -6.525 11.975 18 2 2 3 9 18 36 275 387
200 16.425 33.221 18 12 2 3 9 18 36 249 348
201 -19.061 -56.921 11 4 2 3 9 18 36 207 380
202 25.189 -21.045 10 1 2 3 9 18 36 103 219
203 37.854 -5.524 15 1 2 3 9 18 36 184 326
204 -16.479 48.657 3 6 2 3 9 18 36 142 244
205 2.344 -16.516 2 22 2 3 9 18 36 311 472
206 -48.621 -12.390 12 25 2 3 9 18 36 65 198
207 -42.621 -50.006 18 21 2 3 9 18 36 265 444
208 16.016 11.169 1 18 2 3 9 18 36 459 568
209 -80.408 -60.583 3 14 2 3 9 18 36 194 364
210 -95.068 44.293 4 21 2 3 9 18 36 291 384
211 -6.885 24.884 12 4 2 3 9 18 36 199 357
212 -4.803 21.674 15 1 2 3 9 18 36 383 517
213 7.037 -45.337 22 18 2 3 9 18 36 335 433
214 31.293 -39.905 20 4 2 3 9 18 36 416 555
215 14.984 26.172 16 4 2 3 9 18 36 318 416
216 33.203 -52.289 11 5 2 3 9 18 36 310 476
217 -59.277 39.667 20 15 1 6 1 2 4 8 16 32 463 591
218 30.054 -36.823 13 5 1 6 1 2 4 8 16 32 251 350
219 9.351 -39.044 9 22 1 6 1 2 4 8 16 32 98 255
220 -10.651 54.431 16 21 1 6 1 2 4 8 16 32 129 259
221 20.856 -26.465 7 17 1 6 1 2 4 8 16 32 437 573
222 19.617 17.865 21 8 1 6 1 2 4 8 16 32 232 359
223 -36.981 -92.950 18 4 1 6 1 2 4 8 16 32 175 301
224 -3.760 59.875 4 4 1 6 1 2 4 8 16 32 165 286
225 11.682 -63.336 15 16 1 6 1 2 4 8 16 32 452 543
226 4.468 -36.133 5 5 1 6 1 2 4 8 16 32 355 515
227 47.040 -41.254 24 15 1 6 1 2 4 8 16 32 313 407
228 29.938 -58.710 21 25 1 6 1 2 4 8 16 32 192 355
229 -70.569 -7.037 7 15 1 6 1 2 4 8 16 32 135 297
230 56.262 1.819 24 7 1 6 1 2 4 8 16 32 94 262
231 46.210 -53.522 22 19 1 6 1 2 4 8 16 32 472 567
232 6.366 -14.264 1 11 1 6 1 2 4 8 16 32 276 430
233 -34.540 -39.502 6 13 1 6 1 2 4 8 16 32 324 427
234 -50.537 28.357 4 24 1 6 1 2 4 8 16 32 171 306
235 -61.444 -10.901 14 4 1 6 1 2 4 8 16 32 357 480
236 -30.823 17.902 18 13 1 6 1 2 4 8 16 32 96 234
237 49.658 24.469 16 6 1 6 1 2 4 8 16 32 380 528
238 -69.775 -41.406 1 4 1 6 1 2 4 8 16 32 275 386
239 -18.939 57.690 24 12 1 6 1 2 4 8 16 32 376 495
240 -22.449 15.771 19 4 1 6 1 2 4 8 16 32 105 242
241 -7.599 37.030 19 4 1 6 1 2 4 8 16 32 282 386
242 27.435 17.554 11 25 1 6 1 2 4 8 16 32 301 461
243 45.526 -5.127 9 25 1 6 1 2 4 8 16 32 246 381
244 -33.551 -25.586 3 14 1 6 1 2 4 8 16 32 329 467
245 -4.645 53.754 1 25 1 6 1 2 4 8 16 32 353 488
246 -41.119 -13.361 10 13 1 6 1 2 4 8 16 32 63 185
247 23.010 -45.703 19 13 1 6 1 2 4 8 16 32 266 397
248 17.230 5.096 14 11 1 6 1 2 4 8 16 32 159 321
249 -6.818 -19.873 14 24 1 6 1 2 4 8 16 32 309 410
250 52.966 51.410 24 5 1 6 1 2 4 8 16 32 435 611
251 -28.662 -50.940 16 12 1 6 1 2 4 8 16 32 235 341
252 69.684 -51.520 6 4 1 6 1 2 4 8 16 32 406 552
253 36.884 -17.371 9 5 1 6 1 2 4 8 16 32 143 280
254 -19.659 42.035 20 24 1 6 1 2 4 8 16 32 433 558
255 72.125 65.405 21 17 1 6 1 2 4 8 16 32 207 354
256 -71.368 59.863 8 4 1 6 1 2 4 8 16 32 469 636
257 18.317 -37.750 11 1 1 6 1 2 4 8 16 32 325 480
258 18.121 0.482 13 19 1 6 1 2 4 8 16 32 351 461
259 -1.105 -30.676 24 7 1 6 1 2 4 8 16 32 135 312
260 -44.574 -44.055 15 24 1 6 1 2 4 8 16 32 284 405
261 -28.058 -59.436 6 10 1 6 1 2 4 8 16 32 65 191
262 -7.953 4.639 24 13 1 6 1 2 4 8 16 32 425 578
263 -37.366 -28.528 3 24 1 6 1 2 4 8 16 32 108 268
264 4.388 -38.489 16 3 1 6 1 2 4 8 16 32 327 434
265 -44.592 -35.333 24 14 1 6 1 2 4 8 16 32 345 445
266 -56.714 -39.252 19 2 1 6 1 2 4 8 16 32 75 199
267 13.452 -32.159 5 24 1 6 1 2 4 8 16 32 310 411
268 -20.343 -11.182 11 11 1 6 1 2 4 8 16 32 99 270
269 3.436 -52.734 19 5 1 6 1 2 4 8 16 32 397 508
270 40.576 -54.492 22 14 1 6 1 2 4 8 16 32 247 406
271 31.952 -25.421 23 21 1 6 1 2 4 8 16 32 304 435
272 -57.434 38.525 12 14 1 6 1 2 4 8 16 32 124 249
273 47.510 -42.035 23 15 1 6 1 2 4 8 16 32 214 378
274 -28.143 -41.614 25 3 1 6 1 2 4 8 16 32 452 612
275 -2.258 -5.078 3 15 1 6 1 2 4 8 16 32 154 287
276 -27.167 -27.936 25 15 1 6 1 2 4 8 16 32 325 500
277 -24.048 -47.192 1 21 1 6 1 2 4 8 16 32 278 405
278 -77.521 -55.084 16 17 1 6 1 2 4 8 16 32 164 257
279 -62.036 -43.439 21 18 1 6 1 2 4 8 16 32 446 605
280 -71.936 -20.160 11 15 1 6 1 2 4 8 16 32 244 419
281 -66.504 -39.789 6 19 1 6 1 2 4 8 16 32 188 332
282 14.587 48.444 14 9 1 6 1 2 4 8 16 32 370 474
283 31.366 -29.462 23 10 1 6 1 2 4 8 16 32 354 475
284 6.512 -46.124 9 13 1 6 1 2 4 8 16 32 249 388
285 9.650 39.508 8 25 1 6 1 2 4 8 16 32 385 523
286 16.040 16.681 19 1 1 6 1 2 4 8 16 32 244 404
287 7.745 -75.378 17 11 1 6 1 2 4 8 16 32 84 188
288 -27.173 -4.462 15 25 1 6 1 2 4 8 16 32 387 493
