# Supplementary material for: A novel user-centric happiness model for personalized tour recommendations
Source: PeerJ Comput Sci. 2025 Apr 22;11:e2837. doi: 10.7717/peerj-cs.2837 (PMC12192884; doi:10.7717/peerj-cs.2837)
Supplement: Supplemental Information 3 [file peerj-cs-11-2837-s003.zip › HM/pr01_10/pr10/Connection_2.txt]

0.631198088200254	0.551732001630834	0.852379635986616	0.0999522445443773	0.608852881584447	0.383066182301840	0.776553549671722	0.250627568265706	0.880780601319488	0.798445518504821	0.848404761842211	0.628768574651931	0.850270879834340	0.341946756819434	0.776980102955657	0.635722120935476	0.435426902037948	0.0800055013095441	0.343165080055895	0.705758866342603	0.538238280577305	0.898520452260397	0.311820761958558	0.923606651159247	0.119449927322206	0.827338654680100	0.297498436528651	0.169699607518822	0.494450697197143	0.467176174070898	0.171013540965385	0.0263388895632779	0.990907226042569	0.842380489775685	0.269516534449036	0.218973024391673	0.428820720710593	0.882974440319575	0.119127081269148	0.421695519574134	0.458513266855280	0.181371925981190	0.226309941387849	0.630383439021725	0.574766985489602	0.0891982134362658	0.375395557801244	0.915366959493674	0.00133107390141285	0.500722546899632
0.861925146889467	0.659603638480843	0.202852586545523	0.896975778352866	0.377252045776629	0.278076710824670	0.764807070365396	0.127037342215347	0.758903864632918	0.152586128787251	0.510925852198456	0.417722772369127	0.188768031942078	0.0460753836331052	0.396332550559761	0.117766873975505	0.371802909438984	0.656367155941772	0.711607016721870	0.534812355770205	0.220486773745326	0.774438316837166	0.145369536505908	0.840313909625514	0.181474554528671	0.496753734539783	0.129282511748861	0.945587267666090	0.355713653147153	0.696560895290160	0.453887285770257	0.304397622115275	0.253403232394122	0.206422796546468	0.929603145392881	0.182534309753665	0.0853152146293447	0.428837664008401	0.348398940404505	0.661948662769013	0.985129832721701	0.248323244997876	0.951849867722513	0.720341627828285	0.915145287803227	0.503593979694391	0.665346397009886	0.399373076155990	0.870834892263528	0.950012760304127
0.299849868398318	0.115895598233944	0.820603796224469	0.606971464413156	0.849278221618824	0.0482043419722130	0.340003194804896	0.900968686303283	0.586314016040471	0.521900150301126	0.182148275601486	0.571737523058038	0.719594754734900	0.930213744993290	0.444319352294757	0.205049684753878	0.728008814869906	0.0206672119181487	0.916853479886978	0.665445623020112	0.606935167206850	0.773231065764241	0.389028696556245	0.563896013789544	0.0529454870474840	0.306522943373918	0.361752260630917	0.978773475577708	0.879201672418486	0.325745129241124	0.361055597966179	0.917888967093120	0.500057150903021	0.611204190394298	0.528829527896099	0.191015979585599	0.630991191393520	0.696332912627496	0.471152153730127	0.531377808372703	0.224465044049726	0.448030332577146	0.0517536640422063	0.751080511532036	0.194113810440909	0.613455263566544	0.498940934976857	0.575901818414434	0.371746895729159	0.314474981634886
0.235869173395339	0.393898467241042	0.109170021256753	0.107173942438375	0.131327350829512	0.0222856019717674	0.774035657172614	0.574418186425145	0.950448849851022	0.808179652006493	0.954057329762959	0.625238077709317	0.804108561107438	0.843942499492948	0.291671260272946	0.231466363187380	0.321047817422900	0.434600356048195	0.253286206913710	0.617731165600955	0.534531934716035	0.944479985356108	0.281952119272593	0.316284572987601	0.168600045321478	0.428934579338575	0.787036285969276	0.873675023793275	0.771884674800193	0.141965554818022	0.387775135037781	0.859713126405942	0.440810830445376	0.179887269981934	0.107573240390431	0.0415196192405304	0.461977225886926	0.839205587448562	0.341735663832723	0.735648079030761	0.648465017245643	0.846795672946400	0.110065620272054	0.229676028332279	0.973377863285359	0.728203340266289	0.0558968423818379	0.471179979638613	0.331127109696109	0.718590836558801
0.769190980761996	0.527187302635257	0.117290217605719	0.0253966540390309	0.463404163038846	0.985653375636350	0.744689120649745	0.140229569863258	0.812604605542379	0.593097137369471	0.687185343951597	0.722397361100105	0.947351771431371	0.305116260357919	0.206208010025898	0.826947394828181	0.0996709189552822	0.670079690535682	0.470182501819555	0.0700988493335927	0.0866100720531600	0.146115987685074	0.363727434912237	0.401471475445332	0.0831915598588432	0.154705145512421	0.346369436263640	0.252308649974474	0.336727130853218	0.816562811298565	0.837505089664800	0.294708221912715	0.241089237008131	0.974058722179370	0.487532467912063	0.617765821794879	0.828953337881590	0.530104167270518	0.380601143452079	0.878034391712542	0.733132392064563	0.956828179293733	0.178943315519938	0.448480743196660	0.412634325450987	0.733117214823245	0.886966071357322	0.580429271015318	0.208058830211341	0.177817795234363
0.258448621400881	0.848610334121363	0.165925897454625	0.612207899105215	0.801294408082521	0.729949528097562	0.331132322901854	0.808124453700468	0.898230931823117	0.448418379223854	0.711359502312260	0.284420990456187	0.422772116749327	0.331540158419148	0.317858091006245	0.952650120929801	0.213943068373679	0.102010054829007	0.329804215833298	0.495352963741013	0.462774611322837	0.813101925918175	0.849939967227731	0.945415351560961	0.339689100651851	0.699645910714697	0.890583873597942	0.776719688160962	0.723852923188174	0.142984756142306	0.0195798331413964	0.129516089033039	0.310346897969801	0.909430667397197	0.823648946366548	0.699214964261746	0.258060891208792	0.863844673017446	0.153939242038697	0.749269344288410	0.786252657791245	0.245610648064395	0.671491346063858	0.930366678449007	0.817396534623258	0.543512007421136	0.0473121364303710	0.304438997287567	0.460089078348554	0.307736513815241
0.388572227063954	0.514716514221025	0.517233975017617	0.598344559991220	0.810857859913777	0.886991234515985	0.808972009646654	0.518778436917645	0.629543637216197	0.763643589905392	0.884555784899265	0.622302558868188	0.973475706460642	0.0136880554405762	0.238681096337172	0.623873157090518	0.315194916242184	0.271835392607886	0.482397917220805	0.449681945793260	0.0560419414884509	0.568724474499938	0.519670346789999	0.647916547986228	0.305625259364868	0.0967982217460502	0.922406117492528	0.612465138742134	0.864872558847639	0.141231284733149	0.273814852139887	0.406088800387684	0.584495964743825	0.144390894543427	0.809427697424581	0.770042188421814	0.123624574379794	0.242450840646865	0.113576322674341	0.569535048719656	0.643855357039161	0.229674909107322	0.925696350712662	0.249160463332922	0.368674346282561	0.859931587869617	0.174360070964571	0.638340034455848	0.139260056058528	0.164570431708158
0.499452061519708	0.829767631039488	0.648822248097374	0.0332431844348251	0.998154161978913	0.999391347645766	0.516626147464905	0.267501312029249	0.297730400630340	0.601011727571548	0.204151316971675	0.501965094629081	0.406150661282481	0.260590698932191	0.558185519780015	0.344271832042564	0.732387083897674	0.693054587752847	0.283139056212313	0.856110619426515	0.431582727461440	0.654464036118212	0.0365574690754467	0.773713885141398	0.302705838509105	0.159549094331664	0.531746076841645	0.127422012368992	0.761478857537754	0.296965786953200	0.649634593986281	0.610808659760629	0.207983977448830	0.769871861712844	0.896365384758952	0.0545857268927343	0.463799368614813	0.663295960871929	0.0812802216161769	0.112721461924779	0.777987465526529	0.283607739314952	0.811537871196524	0.940161991536550	0.963000509550684	0.631582865513572	0.743402442176267	0.680597940277085	0.925181848644635	0.318607061100840
0.965064377919085	0.179586386094841	0.00691772248921796	0.164690004511991	0.297452441594813	0.204394102665460	0.896388472776263	0.663587744849301	0.0332867244283223	0.206938072513670	0.852837094694715	0.228930995003355	0.515032112294676	0.826193518389316	0.427269872250289	0.123029435299516	0.226656774231880	0.491911788838689	0.378019705167218	0.486585659342160	0.253011306192927	0.142622907417657	0.0588972257777420	0.921399846000821	0.774119660613323	0.105910709574910	0.971773617627946	0.160516064090966	0.860203707329943	0.280798357541137	0.553840241875093	0.290164967822933	0.595551500557886	0.234699672563854	0.0899974244680115	0.883357653364853	0.545266362311651	0.749621175722669	0.175032018126127	0.195721192493130	0.914703789244338	0.125817945812394	0.229801505374117	0.722502722580673	0.255404992039982	0.877455283293789	0.0746441834117760	0.460236457128905	0.265820171659355	0.216856111205488
0.163441836128591	0.751347298315218	0.764163654328261	0.496680653339899	0.0988020463601435	0.345108970678303	0.0863073221074348	0.0416416486887511	0.775573018901964	0.0438112237843109	0.295183617953541	0.601205298562862	0.614800614152184	0.919213622671054	0.894723176202439	0.107874272029415	0.192675499469850	0.980207398764421	0.0690128361715431	0.769969513053551	0.0518849737937028	0.852754890497408	0.414970749481470	0.278685417443671	0.221647341922433	0.346506907966089	0.548467145197068	0.465761191570628	0.0128974677019403	0.132497590202116	0.613075239316512	0.590074630506394	0.989320974406651	0.318734986303214	0.763236956543498	0.0211517891656037	0.862309038802706	0.114981998768703	0.489654144800476	0.440706129611767	0.0567849136983040	0.911616018872850	0.797055456289604	0.152044559171260	0.752701718757681	0.734563444014159	0.882979104998846	0.671420210622418	0.371563468018626	0.571105206655180
0.372023924405634	0.868394257833539	0.369926463872624	0.496407088224325	0.768161027029671	0.199237126035549	0.390564792198547	0.0753126519621435	0.674787569085478	0.839258709132165	0.119812382910000	0.0132006419834527	0.866707951659843	0.270693945157488	0.0592483558062337	0.270890584266752	0.974466066033031	0.902562346308282	0.549460837912732	0.897926061201218	0.0539811113418068	0.719290018091104	0.911018150708556	0.508071034318399	0.155310398208807	0.366150997870783	0.0889833538452514	0.288709056837549	0.390023697925525	0.579464494464008	0.828418529677027	0.863440502205189	0.680989942775365	0.522684040830371	0.410743662694866	0.873193116486422	0.460959469110860	0.430376182843406	0.496685389513320	0.718263541241564	0.284919594932824	0.176781575981824	0.830634054987530	0.732232661524975	0.862233025263295	0.876777582332542	0.983225461771183	0.0715630827164855	0.495965959531989	0.0579501927384100
0.422120833225719	0.935794635432339	0.394916490319549	0.987438500587348	0.194302215424809	0.114998861739271	0.302119077020541	0.299496397893665	0.947471320559583	0.933367952062654	0.556636927101966	0.821476976880414	0.739668221712610	0.174221759977224	0.638307374913002	0.720518906331165	0.427206755359313	0.187312894630003	0.432389520932333	0.992221948380113	0.872583099368170	0.843343398136804	0.851321397466001	0.451644395501101	0.632175723913694	0.567126329144386	0.0270209080984170	0.366719996341291	0.181899527845441	0.755215353974920	0.604315472730305	0.687078250301322	0.0756575320788538	0.766803700189280	0.0144528711453920	0.934995236876127	0.965727872293487	0.204586924225427	0.236626555747709	0.482562257113582	0.339175046812823	0.934760502491667	0.266637543271460	0.336021040014730	0.658532594060650	0.267929198564495	0.532136565960798	0.888322822330215	0.670472620941630	0.568139094249511
0.0885538355236298	0.996115649122425	0.827117513492410	0.409937534813739	0.189784440002933	0.0113924144686496	0.722248461880481	0.870840498689881	0.941723974431081	0.624606649243100	0.912891783733879	0.179673996107538	0.350324218758431	0.888253566232242	0.554452494070597	0.201444552288772	0.313780950096599	0.834089382206610	0.521981556084778	0.835840556770498	0.374789981451727	0.126371324637901	0.285312513526447	0.0467773161036486	0.895651926133286	0.726143611921744	0.687924942645835	0.579394210329177	0.249236195604592	0.336408719670936	0.266428107046581	0.447392504035062	0.234787595290642	0.314102891895748	0.905517250894841	0.130369461796965	0.859037093794696	0.486767391620245	0.750147246461676	0.333012418752044	0.891338282522774	0.798236246770928	0.451601190815128	0.677876853418623	0.546417655173933	0.807369932235022	0.169643862067513	0.471744557877953	0.335442618186194	0.274573363840763
0.0225767723062442	0.700815963524531	0.184039844847129	0.771678650704531	0.874406501593860	0.682943831057791	0.946550232380030	0.0783545056288146	0.362429666013414	0.222418064935079	0.369929724416844	0.559397668249673	0.596250271936693	0.600397905882806	0.769137465642081	0.363655785055142	0.276636736326809	0.352319434296968	0.0572219858104807	0.646959256349289	0.548733960054723	0.401912997069725	0.927983668949410	0.0164407207372358	0.343831428300287	0.313045397846300	0.383854337881397	0.291276334868234	0.665531331687326	0.857621204112789	0.534783878799122	0.841151366796194	0.524778841327169	0.281202818932321	0.544626147000051	0.944213293128463	0.488957358354609	0.769568063252893	0.608949519542966	0.440466174675907	0.383501343708755	0.400808817741756	0.954926843249446	0.0999461615267068	0.614069866473455	0.644281010460501	0.477072292941014	0.819024018187877	0.907308783840685	0.534937576025569
0.00241984646570115	0.310574975123273	0.903555535864285	0.431660884209358	0.810437264383514	0.288895556206506	0.230041898483756	0.529894561573586	0.993645221093570	0.205882632394017	0.161418331581310	0.402121333147491	0.736967744580225	0.189588338436622	0.591488903184885	0.680734562641116	0.404658584242933	0.454465856567472	0.352114290523412	0.819465353697540	0.851836534607541	0.421829239657665	0.660204750456262	0.267241837560674	0.00482522039606304	0.0527999227035635	0.280168932083258	0.150821157357110	0.871634355504534	0.205961736385754	0.246808967880416	0.628900805540979	0.668723778726239	0.866188427451581	0.945132984896534	0.422176542937285	0.938675520211138	0.779541156519134	0.0871222673874840	0.339678950422826	0.850024386928948	0.945463307998086	0.299635311472357	0.111150547268191	0.539294325615226	0.832880274010981	0.213286440275302	0.652551201044379	0.486635660935674	0.897143855340078
0.377964381850422	0.908385104746306	0.707590495729925	0.682890343668632	0.964352474280857	0.900916374002402	0.395862535546122	0.988108050427134	0.0184546856033664	0.932497884479609	0.798498190838569	0.518212280282882	0.993700916195050	0.898310580539831	0.638063369166128	0.364643989349673	0.305501898611118	0.683076140908869	0.983537328585396	0.964106746400375	0.0505489341345889	0.480412343893317	0.878834971387667	0.997694728758703	0.750989771953100	0.510628538987178	0.841492846173114	0.713172499483219	0.615274724325720	0.748626811733203	0.674065682007900	0.183571634530911	0.192398267307847	0.234628920206492	0.420448615281254	0.544138198868934	0.357204134035390	0.293838127592714	0.908047923118400	0.310869061619465	0.549051543510848	0.922944780302008	0.260969854657192	0.445644963189700	0.962475072710083	0.0159554034020677	0.338958322585386	0.300735568345148	0.790405046762552	0.114103895404795
0.782839723235674	0.266919664938945	0.00766980020765229	0.0554354461790827	0.779682277443640	0.977285634210494	0.618953434962118	0.966289817702629	0.134202798419970	0.707741609023690	0.380230790418990	0.957266829754161	0.577996553103501	0.703711479892627	0.230502538792633	0.786453632110355	0.899198516680933	0.0483506570435039	0.930935152881311	0.923422817705989	0.0654239844247548	0.871145123316931	0.342706737663356	0.429426223567275	0.409630677215469	0.595442522925890	0.778821143517618	0.501002829041433	0.407064997843825	0.818544370166435	0.0227595161673805	0.530813450302615	0.969171419102286	0.586063724090954	0.322856737365692	0.411120327353346	0.524643880564651	0.269260269892512	0.421282753198154	0.0115658308381623	0.960644648476410	0.631193644991561	0.538552492056343	0.616412279725660	0.685599617217917	0.532678367801989	0.869862524470655	0.449317685669342	0.905434863935119	0.530393152439895
0.737039486585462	0.516150440266092	0.526446616704173	0.730111402900156	0.557246982952592	0.304679453657713	0.591520756180305	0.645035171501858	0.431475677629516	0.500671799729603	0.454586490209409	0.188339125045859	0.840279088239481	0.105385418774371	0.606025657638147	0.443132039876022	0.0575204455034839	0.268536097601145	0.922110400563382	0.0218707359649738	0.118717841494551	0.435882481157957	0.967380191059239	0.830561217753028	0.305102369675512	0.877702265690213	0.257976275167122	0.991357199939861	0.717554112000854	0.186603918839901	0.538009855565652	0.360180599418036	0.282787895929718	0.304086049247262	0.479374805499062	0.207428483898187	0.464073020512212	0.493425713158792	0.412347459143456	0.0336835281145558	0.562925311911710	0.247133381165442	0.891220340424803	0.107154667970486	0.543494415710384	0.721250996975194	0.113458159357641	0.848566198314610	0.864132793681325	0.339318371006085
0.180549259858044	0.755304452164005	0.995593389610442	0.834039717346661	0.0639634962666276	0.269702480989350	0.0991234110250009	0.961707987437389	0.462528698227450	0.532661137076388	0.386622014070705	0.781129087042985	0.438373678058406	0.843137261324604	0.385145108053017	0.774074859092751	0.592340685940559	0.839476689393878	0.0966405753327746	0.599648596087847	0.630184663988256	0.466332107295645	0.718425279926911	0.370852958759874	0.527379537835414	0.304850080270785	0.198479869132772	0.357249839698254	0.410961103434244	0.466890470332531	0.981263326348049	0.656583707235342	0.154412349946740	0.733597722689987	0.275043421508047	0.645433740298910	0.416096357286514	0.603632764180065	0.0477586791709082	0.190963840065088	0.255053870429363	0.222414664542719	0.106055266765150	0.350366422630278	0.526834449279279	0.589122825741443	0.788005004498328	0.458441787211212	0.342948588905759	0.539328092679764
0.292671258983458	0.147520426123523	0.156699039887341	0.612576376874542	0.623132819704449	0.447125487825171	0.0296145954116211	0.754989526977619	0.146159110023639	0.293830128319413	0.726068763057592	0.523423026569426	0.555509978793662	0.778379819230910	0.782019397170320	0.696113012858747	0.688383508258236	0.360765781443234	0.355378843155604	0.900826237298400	0.120495099546207	0.713806339095195	0.0318726116225142	0.938273051930791	0.985041228841798	0.152167115573634	0.636155066428597	0.793575612719342	0.206006096288929	0.440418630584606	0.833599162917216	0.532200899773560	0.566902760424581	0.649006728482162	0.857468259260018	0.200651515441751	0.969277598613388	0.422568711800857	0.0322436064543229	0.705822313613812	0.575440704722040	0.642170801154049	0.601772052489238	0.168339628638169	0.0749500713644680	0.368284936096574	0.658156227349249	0.385270280016791	0.423993732909316	0.754195860323414
0.245056985556338	0.872595339599388	0.694939437241507	0.204450282822587	0.161104759946610	0.743748511994603	0.503140288637437	0.426914364449081	0.0493213334202816	0.0646877565779890	0.461768019889563	0.0205936952070817	0.377268805565408	0.184703908022312	0.850469958105839	0.391921857867620	0.138898889933360	0.540370711748406	0.500334744275284	0.216559783353431	0.714289087414111	0.884989445910595	0.461665120046729	0.0603558075545587	0.480721611168230	0.195128187060313	0.657396487350522	0.521751466969536	0.788291975948861	0.554989972744129	0.726662272975871	0.401324585290773	0.269779513056172	0.00254574353397241	0.283793615476082	0.155792598751464	0.0778029575534541	0.0289410912200103	0.717255101029865	0.791349027839730	0.787768968947619	0.358191195197534	0.826604102374801	0.939247577642813	0.955546625762564	0.571921160182485	0.465248011842961	0.0988034458927616	0.412674649968145	0.0341993794613361
0.688894361095239	0.398246876217359	0.220576674269142	0.0661702776225479	0.810318959315197	0.273075824504168	0.627688020360057	0.496738500349809	0.353517646411078	0.538469805114450	0.121103519677457	0.460811215310860	0.549366903329396	0.509225309552814	0.423109828583026	0.202913282534480	0.484979212364862	0.540171301625188	0.486214669188840	0.128666233182170	0.146034603360857	0.124145328498286	0.0482531247110484	0.506050442802926	0.194818838927726	0.0182133149741950	0.806110211635544	0.115109135345068	0.916917236665388	0.265772002117637	0.385198972107184	0.688862704197460	0.220279560846587	0.481277195888672	0.219630784406194	0.764990747829270	0.845637251248142	0.983170873185258	0.984824138396155	0.284255260557704	0.536463189023296	0.00550521544278892	0.000498900167089866	0.176585648557222	0.526657957060068	0.502046557303637	0.628490692788307	0.511700794746910	0.956316424116349	0.543223274709694
0.980537020247249	0.769024862557967	0.540735932743324	0.399962620081690	0.666357198413088	0.971166770843469	0.609795525990312	0.129423696320008	0.400063170500634	0.880178605289460	0.687390069659080	0.0604798666754358	0.654173162327255	0.473184216956098	0.458711521071520	0.232269003782015	0.192382923186817	0.326971867152475	0.989798075576241	0.491125158843575	0.689996954617535	0.350328761161241	0.896399647047758	0.513765061335414	0.175960272124610	0.737211524233709	0.381781037337408	0.520000906563092	0.733235625709948	0.765311982696070	0.315563340553989	0.480464792606479	0.803305870560754	0.153190034316270	0.417723190508281	0.371453577299757	0.0541959613373413	0.409301260313035	0.816670528008179	0.115656641991825	0.106181766326160	0.700819078364627	0.179046761909303	0.557718075319956	0.642375862312296	0.164922338785789	0.631009116841582	0.448342593565090	0.405720044084282	0.816130511366263
0.541166291990716	0.815486869865011	0.321934299501373	0.984548713657931	0.458908832966301	0.378208066631432	0.956570933828142	0.584792115038399	0.644401472758997	0.425229239573297	0.515540920560329	0.572523010024653	0.325231286849143	0.577704865788939	0.810065215684272	0.185170303979570	0.657357025343953	0.680092340255096	0.768738615362089	0.381732658848182	0.139637387002208	0.696827132748270	0.126104321827032	0.157933458560910	0.577541987555734	0.656650982208313	0.654289677957405	0.680170869782182	0.565919699341145	0.494584613038931	0.644481679880420	0.0739615295685681	0.364014736718667	0.294019519779852	0.0301836294037564	0.880225741733498	0.696138296401880	0.0263362127778911	0.371140217035243	0.884832683133400	0.721537354047571	0.692741268325067	0.993856846662843	0.850697648617099	0.912991318929382	0.438645928920945	0.467093553038365	0.144999551655292	0.0451690679297222	0.446681697110446
0.817132575052791	0.939724832065993	0.193768407797907	0.677920450777527	0.674162496091347	0.891897883275965	0.194146195990544	0.665468548376603	0.382822371785622	0.676982242989774	0.397353255443415	0.481299509134471	0.119337782742107	0.390967424182685	0.541322166185738	0.574234188604144	0.564772213118764	0.966826428647558	0.117605125039162	0.444828123311684	0.374909289777405	0.794041026305145	0.770799737436099	0.464514320827159	0.469247240101521	0.143810273217221	0.525713861512834	0.727079620398422	0.134395448455255	0.0781230182502454	0.636425159134081	0.212982220986549	0.132944190798055	0.109610816302325	0.780483505412509	0.944356210204396	0.600402850317322	0.296485489668621	0.233148209789539	0.758869277825811	0.964545481387267	0.262725389607206	0.314260837411971	0.335776580312233	0.136692764025687	0.251107031923988	0.233002941934198	0.300594283357664	0.223845667648383	0.465399397768473
0.602789529444039	0.0654177710084015	0.0442696929837215	0.547972945916128	0.486259111015915	0.868262549877654	0.347012275097150	0.822011385294704	0.257371636232905	0.672379535445188	0.795961971111634	0.866299451891247	0.174903151829270	0.557664511800491	0.349480677319418	0.787080991067267	0.623728150652138	0.0475351536877410	0.551889982034406	0.450573372850108	0.358700093027925	0.713380774599161	0.649075594753073	0.0484496551504637	0.200754388635463	0.706043830793107	0.150197652153377	0.205997903691574	0.978072556365699	0.741792605517586	0.0678847748001473	0.585025053724638	0.247527313244890	0.798741565967479	0.120692678004893	0.531201114501649	0.826904149868406	0.809790451954863	0.974487025490456	0.939323424723903	0.0803643851252011	0.0371259310677536	0.742407254456132	0.980365749163215	0.0183684298233224	0.0750162404111712	0.759951495537201	0.882387096649403	0.791343404286618	0.0266260343802553
0.823117310193584	0.866846216591513	0.563503551101670	0.944667530176001	0.177427237209590	0.817870134726208	0.423108213421488	0.975406741674674	0.0341442795055050	0.279638674818698	0.822239061652182	0.837643304919090	0.432416621732312	0.629052993925226	0.117272383561306	0.407423579734146	0.507670286924335	0.985009742224999	0.500111750714488	0.0566180616019114	0.458727856456942	0.644462930532346	0.650285117101272	0.651410931277739	0.0176240799841825	0.361282752532568	0.660082036819501	0.430338033819331	0.554255276719058	0.0178364683890623	0.0751098503504368	0.847573915902527	0.629481671550934	0.763263736222866	0.650161632932377	0.354356073484146	0.555590168475299	0.172653529175711	0.479662088205351	0.747643894341614	0.474572856459886	0.560415239654396	0.734209535403932	0.720821528254850	0.410386944005214	0.0543222308236649	0.848445432516893	0.0865582001443824	0.181574270109072	0.178499435867341
0.879105353295795	0.260633047594033	0.836387553185353	0.0542355733095529	0.0524532102582012	0.534074089149652	0.197324386708215	0.765459397927246	0.107782750754397	0.983890053663665	0.148488630276410	0.598148320123409	0.489292418793342	0.333278999894149	0.843763151524158	0.625175629783918	0.271856022340125	0.915599849176120	0.351905653364875	0.990525370800906	0.384636147731154	0.646279974176323	0.906326505666459	0.549718561151847	0.0873780401708947	0.929743187848622	0.808162778110366	0.505258243242597	0.461702887911710	0.475079062760243	0.991124115388350	0.898431050860233	0.394397814529941	0.606285896444875	0.200705956363216	0.917479159221359	0.342012753771728	0.0302231955245283	0.574842258482825	0.0136713025198618	0.391251494110092	0.0596187787923169	0.291752248418836	0.0544124700262280	0.830753939016554	0.950727600909061	0.495330413356404	0.918154748732012	0.0452123798735307	0.178137691354817
0.984426461556671	0.356610342350919	0.0495223855156550	0.468880582420460	0.474252189158329	0.125886595615575	0.232168457671926	0.160390730095315	0.589342091750933	0.916152989024791	0.975123181458966	0.187594939071151	0.726000619383690	0.0689274176271326	0.507067753899453	0.761605780329595	0.141586692142834	0.290096575160830	0.232636050272737	0.301936178228565	0.695921167995916	0.281121988080272	0.716743854912339	0.0658133426120364	0.464793778463784	0.286718769410505	0.774199425714199	0.220359545260825	0.729340778611559	0.238683922363277	0.994392077705162	0.836753409588047	0.363179124952450	0.776730023276911	0.305661612709455	0.196764531571580	0.153477005413063	0.987527111400508	0.581132231454023	0.284785325202848	0.860016449551955	0.139133397620511	0.265954766310803	0.974963689093096	0.669839177338964	0.249893117619677	0.998427165478208	0.598800081051538	0.846477800657914	0.368934639182119
0.0443323127533672	0.990969419625434	0.0282480869466001	0.00379401965335957	0.716070502885737	0.217479478045548	0.498572998620003	0.692900551980435	0.796448823959452	0.745959333455051	0.112514649192901	0.0952575862844863	0.773300572313035	0.743602998045146	0.00826531701935140	0.0786410662035980	0.163593982220060	0.153894334510769	0.615358313696256	0.936121172953435	0.598960154890002	0.620543913339589	0.644504217504914	0.470062406349379	0.223898427514809	0.754515136411031	0.636759481349368	0.453305906489663	0.465407874653087	0.662546020652244	0.732318519947581	0.367777632634343	0.0902673403787756	0.0405567932618040	0.0596547415187062	0.361417921797889	0.495516608813155	0.477129879009090	0.560802512468593	0.0687685720046936	0.347301012086691	0.833083657138084	0.520941220001331	0.101625557704301	0.666450853041695	0.628802694523712	0.0328419509411451	0.290510355878228	0.825651566865117	0.300303038348781
0.736146905898850	0.945402580081833	0.104076926789464	0.179459467095871	0.617432776712688	0.143233691940798	0.365950669100297	0.553140272790604	0.898221040545241	0.506976879428801	0.366514602353922	0.555992127739467	0.0578072492906105	0.518929590623979	0.842691353530979	0.882563246253210	0.107947642163193	0.524817207437482	0.891424236612841	0.688053476614848	0.668558866872401	0.662188436653336	0.0515079716505836	0.244669051557515	0.0685713735373267	0.348271832400069	0.139193278759586	0.161352642157968	0.375718429169508	0.162353587118496	0.512007968088485	0.797828982509109	0.487073379835973	0.811973183737587	0.673339026433688	0.675867944871483	0.603549245543539	0.828388566082475	0.874078401438996	0.511404621568125	0.556179621675849	0.243750336521780	0.804188185318213	0.673576793806413	0.674882345178319	0.344991734017614	0.0378120364880092	0.141242105769432	0.0809791637727539	0.663177335547220
0.524122743242629	0.656616836079708	0.587531074141796	0.955153480575967	0.660729077909383	0.897968007760372	0.617141963420636	0.457121103839374	2.26690043652056e-05	0.630184318213692	0.364145962251775	0.525683601844159	0.128716596421291	0.981857007926544	0.924771403799588	0.552606183134435	0.428317944018507	0.808311083694750	0.188095697011376	0.895213156714241	0.940400373329016	0.212297745549404	0.396521636247581	0.306445901055741	0.710935588422198	0.311943822446229	0.316971527209858	0.629929129819229	0.255924386723036	0.970372111941243	0.288020993212798	0.441290992633513	0.680293524232349	0.753670093982849	0.899259801816943	0.770703349877548	0.663895639719417	0.743868692074804	0.230030305452593	0.234502331717693	0.721410528883454	0.611422202774948	0.0812970774510400	0.491888630610709	0.581548000375581	0.0413663082747450	0.255514199551400	0.637335942441762	0.482311082291875	0.903970069482498
0.0186908764254298	0.308804536714974	0.482182962156810	0.802605860719151	0.505330723688583	0.558846270555737	0.152679263549583	0.841401417870988	0.802687672616824	0.00491821488795008	0.847919723481182	0.851582449970076	0.254797066164073	0.724224446169122	0.186880184794436	0.742563762965406	0.396988079305205	0.861064616514295	0.895990025025099	0.932745152252915	0.238135574178691	0.288052847595679	0.570692257542775	0.403340555201235	0.481243350476065	0.865716388590980	0.179639105056472	0.225855551116722	0.282188732697471	0.347996616412673	0.888347316350727	0.406483982314073	0.649770637587190	0.888770969113196	0.194788225467659	0.949509083882017	0.683212953340421	0.804077584576958	0.412733155356542	0.802935878653222	0.187982541949884	0.778982061349934	0.788791529671498	0.416861455463352	0.235665211041494	0.0912232143050038	0.142914758497028	0.612770965271620	0.346925950642550	0.864087254033686
0.243710806928390	0.738208113388532	0.601326936079513	0.326159732777487	0.915296741554319	0.561145168903438	0.265949041407341	0.300274051010526	0.275056261235686	0.166946782803657	0.745153095001895	0.192970919317770	0.731997093052221	0.416819791510972	0.495042250948404	0.0568901280262804	0.347980041592092	0.666471877644408	0.583193255827454	0.687997223552456	0.604970607413062	0.665666175676036	0.946868290194806	0.237534825159244	0.331366320094977	0.133533227963729	0.0777726538935218	0.700281544441392	0.737278576427816	0.945889932450822	0.827963086151580	0.637034053110056	0.990313242803968	0.181736303614986	0.824482881642699	0.415778879622752	0.475726233228084	0.600471228138514	0.383170746856240	0.949622128387906	0.907168577790434	0.819032775431872	0.197258617988204	0.539165035747812	0.235339997912524	0.470231942435158	0.474374689980660	0.193212715457108	0.693763691514990	0.160174335017459
0.278339281570984	0.376100400660109	0.259924034699408	0.810991209796889	0.144257838906349	0.367652895439887	0.143070279629862	0.560370670370291	0.275726034674172	0.662319652113251	0.735765646814855	0.134634337825168	0.146737160269198	0.548420519945550	0.918084665380597	0.953069994677237	0.100125135225437	0.878716542620004	0.662312822541051	0.176490485374069	0.938574801118461	0.873476915974360	0.0958290692176044	0.146863837366971	0.232742058333226	0.487843832975851	0.872481778829956	0.231807407660885	0.0438274315731202	0.0789673135173039	0.658250862088601	0.866618076074249	0.600007215199854	0.718748430543223	0.132118857125824	0.374579409128216	0.114963283794485	0.230403121129181	0.406007644296815	0.921110226830536	0.596412338381828	0.746862412204636	0.0511058111603572	0.795384318029126	0.333038148070314	0.252402729255944	0.656495254848859	0.0465450000674131	0.649448130514086	0.857044879832641
0.830245197666090	0.620293008693820	0.00691603258232421	0.736730932678911	0.883951024747165	0.562353480965261	0.798836326046259	0.784929884483288	0.912597524207378	0.629698086997167	0.517911508254252	0.282007250847863	0.359305612120576	0.694693319744839	0.0723031311599949	0.661388751705868	0.831161907572083	0.726633153821656	0.723028076217597	0.704595601284863	0.189710511342843	0.543048040340462	0.941784195829462	0.383235805387141	0.111676435582782	0.0432435241833563	0.435335527008519	0.746011719976712	0.264731193032981	0.340358883865772	0.590170704402375	0.450014178120462	0.977795716618644	0.357472971931029	0.324838480785195	0.704978305067050	0.953064010384932	0.707462130440968	0.498624088619990	0.452216086482445	0.439376871297179	0.335149698474274	0.534483371737690	0.0817388788487470	0.0822601564580439	0.724215162423724	0.111985035080603	0.373695640549323	0.273497916902882	0.672133552255454
0.536901595398440	0.311316987692021	0.0889227949183787	0.607756565037854	0.518617975095176	0.396584996020917	0.229508088661476	0.943505657406653	0.652968556795602	0.895938353497362	0.0263798932892636	0.303159288525517	0.457644444333006	0.863699190309547	0.410149052431242	0.755629229566527	0.0884839306112460	0.429495763124491	0.416219837617248	0.253214902641651	0.184062767700600	0.323228139426173	0.860204645292530	0.569470654164476	0.270666978816016	0.794480882934515	0.0156765718292152	0.342710130226883	0.221175473200935	0.529829623653706	0.273735433447790	0.136209297205447	0.250177724897649	0.0285152776919251	0.0605136611330597	0.390812802891436	0.839937021772551	0.442203338031787	0.615591102351045	0.0596425318444992	0.173372307360540	0.492910602084447	0.293188988234220	0.554668138162087	0.731158672629529	0.539822136549789	0.667002149599603	0.399068204852685	0.00254631136059003	0.468135348476058
0.0409081097947716	0.100734101599525	0.386282007151566	0.249833394815618	0.604534135218319	0.440963766480769	0.994312293834405	0.936008951073832	0.700143390957121	0.446318300187016	0.343827862440403	0.545729848839025	0.432427621132365	0.760939851493513	0.947803388816019	0.0971193086916413	0.750488318234874	0.343415203233982	0.181930890596489	0.757411794432333	0.956745143602976	0.388958832478209	0.815483613161942	0.00406723696727596	0.817138175509186	0.621137117269002	0.117173755804570	0.672762768750599	0.567328702421155	0.614525873463434	0.250171879667742	0.183945344124749	0.462964816234235	0.369296590477491	0.116636104268120	0.811250946734819	0.112176714276085	0.263848796808050	0.433740944170260	0.103680143914830	0.838185968852987	0.0169831579786404	0.638105393347174	0.238918049188721	0.868174757966040	0.725556665111122	0.620837236381770	0.862787521473781	0.447327957723009	0.172808265745884
0.212972020913198	0.566860624618384	0.966356397892945	0.332090438262412	0.674478668601506	0.106942191157811	0.337224476741595	0.0301749168943413	0.877122489511501	0.0881078901210313	0.491859002909462	0.337007886516276	0.842717870287098	0.321543336121540	0.914617146632948	0.531803425010601	0.228637342899447	0.333891407405858	0.988941190913048	0.377984471840188	0.488731990219504	0.799363868194509	0.958316963093776	0.845586087789197	0.940634267261231	0.190400377861559	0.757294088669280	0.990709843171847	0.323286630615679	0.672491053704329	0.513450396140257	0.564159432491288	0.694277029950717	0.186072137381562	0.789300415420305	0.948931965000116	0.523284607057705	0.152356893238935	0.435296840084947	0.618726193410246	0.463300920291995	0.518811979656908	0.0252130852134185	0.217436829215368	0.174544528872284	0.748554926676952	0.595093552091678	0.850443461309608	0.937862974903800	0.890213401019212
0.495055949676983	0.499172371281153	0.283460306215384	0.0353748511377239	0.272242595771648	0.335124076809543	0.758380671469464	0.0706658363352251	0.109051351981555	0.753896924139597	0.179859519083508	0.956104809338486	0.949327561534843	0.00788034904766610	0.770244714822721	0.847845019926227	0.496215251586059	0.361760570459428	0.457891601869355	0.559199801524286	0.637267810466571	0.872940344486773	0.0976850417747821	0.938441722598387	0.224902300921196	0.271013864545944	0.777285105542867	0.515683205116511	0.549780359261444	0.629216460922546	0.253681918932233	0.243128128150619	0.888633696618623	0.527773919202071	0.461766068463823	0.556881272015533	0.310703089006181	0.897567656561555	0.872428035049133	0.338430102516690	0.973202341262034	0.134402277353726	0.196860456844782	0.615955149909895	0.484038241228154	0.117226592474543	0.187891334960319	0.853986343739048	0.301429994779766	0.0995409810731935
0.383156124495040	0.630364252643848	0.296393739569734	0.409099496413744	0.602440701477863	0.385460853975123	0.722146733073665	0.118007695159472	0.921105239639693	0.122301295478346	0.956116106101658	0.741697743177643	0.885916261389133	0.111447026030745	0.421803661974566	0.839268901121516	0.0262840796168939	0.136316263125993	0.148378135636276	0.719387519777702	0.852310763502232	0.242073932773281	0.546908759328402	0.132789010335759	0.480772353462611	0.943139132353375	0.690874986631462	0.0741452647722566	0.446881331143724	0.524341883505660	0.812159852745216	0.174127266543006	0.547826287082383	0.426781563770432	0.275282700174532	0.811994818354920	0.392408611629424	0.490267267572457	0.910737587157540	0.398725320867009	0.949816504999934	0.0733088060407457	0.185923663235828	0.100194714933933	0.465927811183596	0.614829617287647	0.219760425005679	0.968977884746339	0.412971953359652	0.816851220062828
0.355366630009403	0.886703064611032	0.645726044007957	0.989707547249966	0.599762607986539	0.907822635456804	0.438777356380249	0.500666274974916	0.929013734222405	0.621640060091308	0.467222145985010	0.455539530991560	0.670533551832224	0.915492993644641	0.478912184750271	0.0765098132942864	0.560747844493825	0.630777922290714	0.121417794215273	0.116641577399520	0.714054933229790	0.793224863135321	0.387644034580801	0.549123440524084	0.895332627369092	0.625541022420394	0.729644427038763	0.0195762040439599	0.762225572128387	0.502777299132489	0.778679538009249	0.0186576041043003	0.409515496379853	0.625953096229142	0.678800545987418	0.761655297809165	0.696624625912021	0.835305834704574	0.631860342890610	0.0940854214503087	0.591044947115923	0.776884490578115	0.0447541505003284	0.911602571701062	0.0713145382034117	0.401306197907686	0.488160938441786	0.412624561580431	0.140678914874844	0.271890637567743
0.412084932123206	0.844254494833620	0.428243160583905	0.406070561529401	0.555262875128115	0.743179794140951	0.890418592277696	0.687432157786123	0.284117467838040	0.297317414091010	0.906956321196549	0.475056925730962	0.0431605871350143	0.327606913746945	0.899801075729471	0.892839824219393	0.734018109545649	0.891008820899174	0.398543254796075	0.945359003897314	0.0276534991797066	0.205306837136866	0.762913769721323	0.331942891529663	0.153827410427149	0.344374991424699	0.770334257786124	0.534348754772679	0.166916960118935	0.851032017670653	0.0601686500562398	0.631772479430384	0.318640784020826	0.760417741786055	0.127881121568439	0.737329237774778	0.570971763817532	0.811176942519056	0.822366641379713	0.875572997280891	0.713395710230070	0.893292899922216	0.0310889552970913	0.496441904181272	0.372650153465195	0.717637557730164	0.0909018150367026	0.830530371822716	0.562024769247632	0.479474268675265
0.341035515122218	0.0606154908127864	0.676371793990060	0.682614877179133	0.900704706351092	0.919376210958612	0.947691414370592	0.620059223586999	0.567822490054100	0.219796217647194	0.737794819499791	0.405527326031351	0.189717020745255	0.722101393864206	0.710569104637182	0.390053636260495	0.435825737388172	0.930485677972642	0.587958220114990	0.00332163358434423	0.782570261180254	0.446242339399950	0.157602878607236	0.158270210725149	0.581140364787604	0.755861904569387	0.547847597440505	0.744121968063051	0.126884632351949	0.296630175658323	0.962792068961460	0.460066200955708	0.630653901311334	0.240235985026793	0.188984160413455	0.731670555715232	0.0652707620904122	0.415461422256549	0.0512936432502880	0.560197279480949	0.562063810341132	0.775148972610923	0.417284142877398	0.704273669579721	0.233911002670827	0.824863552523497	0.383678289573848	0.870851304528041	0.726883347996639	0.189107059335352
0.923539642628910	0.926769626532423	0.199275529325022	0.795840012873191	0.417705631092200	0.262447364238991	0.681477350731100	0.156293861665401	0.0157623113897791	0.777698166594638	0.539083255598641	0.763281474990693	0.902471209968690	0.645938049853877	0.415612619715571	0.900621410604058	0.518531048916753	0.894158084850583	0.716321772539708	0.475719212197964	0.358259481475893	0.180133258727040	0.135613231069065	0.844721640274172	0.372398528972694	0.431650700462200	0.818479739444140	0.368890081189876	0.547164938686617	0.524959837885094	0.439269252412631	0.643387892149660	0.872394543211830	0.168219817299769	0.370241929117510	0.984406785507007	0.450884198402753	0.753097935969695	0.972873260333531	0.920166975799346	0.592289706055603	0.632595747991594	0.838095437741766	0.0105853815919902	0.0778209726100417	0.184848563560857	0.765048812622844	0.0995406425652520	0.382085104263775	0.408700218977986
0.565216498496264	0.983560733658613	0.239101326806445	0.909106274841952	0.861249512914938	0.719741907998640	0.116104291165501	0.584005437053022	0.512207281557821	0.947831212487152	0.770705533712038	0.727161393187139	0.509260490006882	0.428836066209371	0.936504662402842	0.664287347292788	0.765800303486441	0.160489057378669	0.387175724559324	0.531091984914707	0.962848318846526	0.689253009414443	0.725604024599867	0.00887982058497838	0.482711273251113	0.964948705662107	0.937445803538778	0.211741668396053	0.434697778853402	0.294607725673701	0.478539063702980	0.180385093264995	0.588048053938224	0.198388401011732	0.624015301811471	0.545569931201400	0.287440166033650	0.00875396120244554	0.224267426903835	0.695018706990777	0.366979849458415	0.436721722236945	0.0292563736669347	0.734165551828538	0.380777533477329	0.870472574085572	0.772829776161180	0.210400081727621	0.547626302355608	0.962331606596854
0.997319084897071	0.857042795070895	0.724243455021676	0.123397640931916	0.187523454335793	0.878420975519028	0.165838725274641	0.237553354136573	0.740839954283095	0.0275479127308443	0.502240660997517	0.786092207108302	0.890809138690673	0.336072876195089	0.0588630454695875	0.307922759106114	0.881968525625176	0.826218774873997	0.904172318033330	0.638285087888028	0.0314519728587985	0.694430767303541	0.0248558781707933	0.185514893164351	0.643826697759647	0.916040677515235	0.586478540747484	0.869454147258791	0.580656684087753	0.479090825576491	0.541506271177579	0.674082932464513	0.175014277504164	0.645591063343474	0.589407457479624	0.159671804148212	0.575595863569943	0.267587224154813	0.440152850390193	0.926472621480886	0.747183413263715	0.535443441973856	0.707737154634887	0.199634919636481	0.811121089265016	0.00240239418793475	0.808682275354265	0.300162563488920	0.0106067979910049	0.0137869858577149
0.735993247453906	0.623033199484336	0.0122200833382682	0.403988559820755	0.723246318853323	0.533122747128336	0.388861041621936	0.197893638009329	0.533104026851250	0.520591184719882	0.905316825679017	0.669411304681686	0.0657714673918890	0.492314774981108	0.997572627006265	0.430024080518510	0.309423262160000	0.475907873037852	0.257986175113404	0.789989887590222	0.648138895808944	0.0873641405802845	0.943397825388718	0.691892098759839	0.626599216619328	0.527922556899059	0.638714656362814	0.186688214863280	0.369606990244460	0.107996590031624	0.818451695398564	0.789222823274606	0.308397244418186	0.950413932925101	0.284935516722020	0.777024008772297	0.796482093840273	0.627534724549186	0.228619799699322	0.231463417042602	0.277143184178985	0.407348644428272	0.311008249835631	0.609791421192725	0.0759126003083104	0.938414257211030	0.934464393736750	0.443211896426852	0.0335451439490834	0.0128965005748980
0.743965996918627	0.823134951561166	0.378150394052710	0.448855747772498	0.556999789261737	0.468722842305682	0.148960647001718	0.257088517710743	0.531956345388322	0.977273609836457	0.650042961030124	0.356326523455512	0.620368241677093	0.396466071599670	0.167462631237115	0.0294186609914445	0.352699019081397	0.642589896667788	0.587265841957181	0.381468755899679	0.593600590464536	0.676877670892766	0.352017880037346	0.241692061959580	0.542363924292249	0.894118684964490	0.553889021144652	0.797866280042859	0.926567957772747	0.247115011574957	0.461049426118152	0.194942491260637	0.755282807247712	0.0820952489760242	0.567311433607515	0.825923178671942	0.620040698738497	0.675570043867828	0.979448983825416	0.851807079246108	0.409790651491453	0.559514889784739	0.863233618138132	0.585966340728990	0.562742202790563	0.513584774177353	0.620318146283094	0.282701695894285	0.214972242299062	0.0842038288529229
0.492991985987772	0.179965178414692	0.323806761217958	0.922054630323106	0.845775731659381	0.669127016838347	0.560358768384262	0.0785901136207806	0.311764783642071	0.306549266310890	0.664304553194254	0.297457790485850	0.492515196182529	0.718330420202247	0.612417062156777	0.784011464266879	0.691886657894668	0.798514081262463	0.0771989124869243	0.995410447942436	0.771938967560772	0.0779245426868808	0.235583105403874	0.335514819318649	0.00355659263526031	0.268644984719021	0.488509957791724	0.208308505784317	0.223846835599794	0.446896069095752	0.588966084804656	0.124512527990421	0.265078463966101	0.966621351027081	0.902969323458374	0.521958146407667	0.434160120902512	0.746932062058894	0.0159371373944162	0.852074491371582	0.226873825792876	0.514368972525382	0.889942461423849	0.698285774754843	0.394958607529134	0.0505429524506603	0.572925021216384	0.222431685041726	0.165349126093565	0.195762933835157
0.692301073207092	0.594350525702612	0.216289776332163	0.950584591193861	0.866127995657148	0.588370218887733	0.654201131280209	0.754852654273788	0.356088049281344	0.774121310898618	0.542719713288250	0.684485321747242	0.953004503089290	0.421904738598049	0.200205975548847	0.195763304152015	0.484066706609979	0.0279841210697815	0.668046604308930	0.588852008153343	0.581541404729670	0.943275361675277	0.410738935127966	0.352608255814916	0.513398397898330	0.776830033815164	0.402491482083524	0.706167847344894	0.496287008998415	0.504328582706907	0.742157431133334	0.260729482906843	0.289030944885106	0.759761155734891	0.711925805832393	0.672559144367885	0.998313044632998	0.138481781045412	0.347314189800272	0.889139793044226	0.496692717065415	0.979172838971719	0.568028115658731	0.0227488652414374	0.609041352296987	0.359214017061621	0.543307028640033	0.428944418160691	0.862845928537059	0.250969155454580
0.807895541840347	0.729668054301942	0.628117742452769	0.0291976384602844	0.430084252310004	0.843811832202617	0.638477829692069	0.736615410736560	0.953579620462512	0.556605273346026	0.129357193505440	0.919733980744720	0.566119110235814	0.239141884140348	0.200551038730111	0.0299817257835781	0.241781867268875	0.375425580490218	0.595833991155813	0.725016538837858	0.109059021812249	0.664867992694601	0.126188714456977	0.548319584008012	0.226499668202395	0.901018611868468	0.228655807690327	0.163651411658017	0.286098613563959	0.689258402279545	0.652008100587518	0.168305698068919	0.922691139330231	0.620107698398381	0.901859130543654	0.967103838689716	0.478959033553201	0.121708531147036	0.848075681313801	0.0157707104052962	0.931090764607454	0.732569359500023	0.262712018896211	0.192537758303153	0.124614637981680	0.132467454149079	0.858984799115891	0.687548263192511	0.464870775231429	0.264631388564566
0.598499927753366	0.0673455948942490	0.596504191607951	0.248348664157884	0.182354863371217	0.694045302640027	0.447290261690420	0.793625552599600	0.0259560951854609	0.866235728819856	0.745921227322087	0.809356304667915	0.628096279814760	0.371834780643482	0.146442617710056	0.00951534960017975	0.596168252585181	0.0596165396681287	0.217395618295179	0.0812740513289569	0.429926719874718	0.0284899266062545	0.617371326933116	0.267762390563290	0.969538250470133	0.0448679393873543	0.798445665526712	0.350815976726322	0.755722687924423	0.0738532922827119	0.737309393121682	0.214135352469824	0.984419084353228	0.968907245397826	0.536057156932588	0.607850467956749	0.605582449707148	0.387701867648232	0.0714542187409623	0.0495743493926201	0.155413996830652	0.614766355383718	0.843446112833857	0.487099540711827	0.514187754637044	0.163011242555282	0.611851141269321	0.692166366650789	0.962023421085414	0.898585827996141
0.842122031344636	0.238197524202021	0.111117698506741	0.342952172364550	0.347304794692502	0.910442026244277	0.00531842826219386	0.297148135123759	0.103903068793194	0.760609341385567	0.229302639038572	0.960721909434446	0.106233634035439	0.0846925081380933	0.903789659923455	0.301539739605652	0.468075840704528	0.989429405991881	0.448552230961122	0.0724043129403845	0.896370599753416	0.609243135528963	0.914514209543852	0.421292107134337	0.666405159773617	0.789843781600969	0.343794328570456	0.741907998496517	0.282119723421012	0.100826355325863	0.517449220007482	0.917791974594410	0.476882052143275	0.645206501261316	0.279794520459100	0.676140429692577	0.101640038529850	0.729584656052842	0.623557522272924	0.160073852543404	0.388448385142279	0.329256185797709	0.955284071290463	0.227208380924444	0.228366516765624	0.451813430916762	0.234550976117125	0.579517024440920	0.440682153045067	0.813097222974377
0.00218323034799184	0.366393924312054	0.516253734265320	0.315240012287792	0.973648772681929	0.220948821078442	0.305135970867859	0.0380627061146290	0.427430946435061	0.496292239709436	0.0788674625490600	0.0150884589365363	0.768002033719572	0.534446586418695	0.966314782361563	0.476257264820318	0.662754566816413	0.425646996545908	0.776671484786332	0.0496754382052195	0.488393009652676	0.980821969154295	0.714891073585723	0.491638860782915	0.411418546557010	0.0978312797813207	0.314814454590617	0.421061321156453	0.0958556207300064	0.183971132487279	0.218496738607168	0.0244229742000858	0.642193352692074	0.786805365934786	0.891672576884714	0.900718292817898	0.844401589959567	0.914284655282477	0.246417266755864	0.462734393045890	0.123630899185317	0.639063969260624	0.958691786329901	0.280637381623322	0.706241443351714	0.749575845068073	0.541936848291515	0.719740860780705	0.924810836806855	0.401491809775866
0.0909484968840982	0.721895034018816	0.281929244915531	0.740305995906488	0.676982474206787	0.290623232393855	0.273075801470444	0.0674532310687271	0.318079663902970	0.714377810805881	0.537689071998753	0.547818327173233	0.0275348364663429	0.568961798863618	0.632806839676907	0.855803726714161	0.644603185071759	0.696482222454858	0.488261852088622	0.0984277441174221	0.592518952523659	0.408522168527233	0.720139617217621	0.425092697079566	0.439952960090388	0.399236961944935	0.495842832298926	0.745707922276877	0.417291981231354	0.0546248313057145	0.262794343456700	0.457776845999456	0.594705554141195	0.322145987255434	0.521633659404832	0.964819480708952	0.361853490054690	0.712768887620337	0.752506310016326	0.561084605043605	0.407795865064651	0.289404499348830	0.590804566623783	0.513717073504941	0.926123651275515	0.320181360443010	0.246058031408049	0.197936447887281	0.941993405075470	0.268536531230817
0.491274959268997	0.681391469604152	0.373473906194447	0.930794894616782	0.603421803230868	0.237006462748017	0.693609844561169	0.0261824316326108	0.924392590917127	0.286544642085326	0.914304569248839	0.904068854788303	0.851926397434449	0.723798098977462	0.356645491926955	0.452608746790435	0.0602531587920716	0.128226344087952	0.742338365274998	0.342816972877499	0.685584283411670	0.525310603663344	0.452888543172301	0.149980910783007	0.0361440937972645	0.483545605760428	0.0353474570606339	0.253951454933751	0.388483789270449	0.264329568029386	0.258004381805391	0.578062179872895	0.473608832611769	0.398614735929702	0.602670858368688	0.523155457559976	0.294376125691164	0.691672823754654	0.497511244116593	0.976292908396988	0.360442874814315	0.185927105725395	0.758386262840016	0.344730026378909	0.190202627090602	0.139843874298885	0.976299542842953	0.351490025451463	0.697416056487983	0.0833575528800522
0.186861383462442	0.613790912418747	0.325388094675318	0.433563159377726	0.792790894415811	0.293004053098238	0.773576240012993	0.720312210483593	0.738985909405650	0.663543089131476	0.363173064247930	0.644171474767904	0.974898345600518	0.324760435210783	0.837150106876253	0.793429041467011	0.888679495534864	0.581171139956578	0.108412982523497	0.892920208798974	0.104275903846521	0.657521872911119	0.519230647796780	0.523536337365947	0.916818957528715	0.625089949131583	0.445948186654505	0.531633542022535	0.878122071404393	0.248247453702906	0.315957690688041	0.582553653410818	0.174083872231953	0.672425095548746	0.506312032207728	0.793983916770773	0.118063644519196	0.564213162059440	0.739654015725199	0.0241757344626603	0.869535663537203	0.377240399315428	0.0784701566061199	0.712331454867691	0.507952711293882	0.550286250701058	0.124184714877736	0.348863417824624	0.794797838339526	0.569061115514368
0.279158449096173	0.976615560909931	0.478114063918756	0.770821475085695	0.901386527889502	0.759467581173412	0.324486158759780	0.486770471794555	0.683718872743660	0.163860554092191	0.905674360705785	0.884281634572407	0.303738865731638	0.0819367369940580	0.316364800247135	0.622922013541453	0.477628224248452	0.357749396803410	0.577961490621124	0.990101673054751	0.917434353667406	0.747596113043201	0.980036592309829	0.238207704246023	0.482354178668238	0.600248423826488	0.839432563278275	0.614137087121010	0.604292786594198	0.0986669130734698	0.812633862226539	0.900351674141461	0.379141410681605	0.796670425404074	0.677672260543611	0.455541336940112	0.565617244517991	0.515048672542836	0.0862107538041450	0.226379720467292	0.426759716522200	0.853205636059137	0.897595353877451	0.0843865672063204	0.301863274130755	0.646523622854275	0.0257575601104322	0.450759357701787	0.156464960777517	0.843531327353966
0.578736317518615	0.551516922594686	0.874946336247144	0.728467274385908	0.560413009317060	0.387187592367932	0.846877282562554	0.698112477494093	0.585563792264129	0.294222685897540	0.797318941738651	0.102101358885135	0.413467817686781	0.0812382867563493	0.0886359247679421	0.898306332838496	0.121421332724415	0.756288625664384	0.926837582274140	0.614236543176456	0.609828618618812	0.246353314675347	0.474840492240571	0.364639593720849	0.439540624992613	0.698623625948333	0.894718179300948	0.317213580017680	0.201213876461186	0.278735703796314	0.986475355335588	0.998844014711216	0.0800958094085287	0.543091737220175	0.438343033084666	0.0321539284778053	0.157712047607708	0.900463075467307	0.463040565522531	0.828640069720739	0.527025937140647	0.943875325585577	0.647094944830662	0.207038019850080	0.723744036574254	0.457493626205010	0.836734203883258	0.713902101618913	0.141346302831216	0.634571902658964
0.895852097615531	0.841297853669185	0.675002178230828	0.952250035068274	0.828180267507872	0.789184760346554	0.168731868409013	0.444790493578848	0.397605130596413	0.252665253860017	0.779280624060789	0.313350814649215	0.734551291557310	0.676135456107304	0.228875148113557	0.980247246383613	0.866389862228712	0.424224500529719	0.211179442703364	0.970130290408323	0.134738330107477	0.733428608617044	0.0571885604629121	0.922263414809001	0.939383780079916	0.978987114921174	0.387955467146254	0.698778714904287	0.183238183403163	0.342768159272143	0.972488261316425	0.726101775807848	0.479842258718343	0.104070975162737	0.0619921972152572	0.567975587800950	0.647396234122605	0.756156865823757	0.682481954125148	0.877709587102401	0.277019025154213	0.0683667312072782	0.101480227594927	0.189032093709978	0.436932969200658	0.783737294792668	0.576670745900098	0.849481110906204	0.777495058415830	0.946912458128696
0.121405881189995	0.960649026335200	0.0433831220615705	0.885091432189456	0.129147518036177	0.188971198191591	0.387093566727310	0.993826627421310	0.736394352642932	0.510017054567020	0.742799291836688	0.452642063124217	0.421132820558104	0.978225382452569	0.473045898272430	0.605080622191105	0.827977786310716	0.0443917347434598	0.249717700318698	0.330406506283066	0.279432064178337	0.515167644708934	0.213097890353278	0.394970627320998	0.451327072583985	0.165299272941818	0.873867760761701	0.485799934647022	0.592956683007477	0.148833286022160	0.976936870270609	0.133749851949751	0.191543161535512	0.169070782072449	0.361794029924649	0.657663163436398	0.354057616374311	0.463535478838827	0.322141734441330	0.640674345618422	0.941025850651653	0.792038966133304	0.542356027541606	0.640946633178805	0.383950215390690	0.521531863359780	0.740321349508466	0.552390222809302	0.132746498130676	0.443781045008418
0.134538292703486	0.503735391842963	0.141275201287915	0.278244432770459	0.841277872338682	0.434168683441661	0.243070805627639	0.748925000308599	0.424986518006090	0.890089227757280	0.746234744510466	0.115966562513547	0.863482556001749	0.589309063766094	0.700160435799705	0.872488529516996	0.919000265301995	0.577570299386583	0.152544221255786	0.880476161621699	0.878964223284997	0.137927278530750	0.989975420923724	0.881757829928789	0.970858923284302	0.916675517777988	0.346040809895750	0.468880443566139	0.606730260677693	0.917893766958504	0.865669129123420	0.343515785891255	0.795541304862327	0.340389011854611	0.255211264249277	0.847937397943402	0.605051503427800	0.909424209458223	0.513331166929164	0.860626636170467	0.736681762018828	0.904809521581955	0.393183738129479	0.107820329110516	0.584892036449110	0.367811496838288	0.438105363482437	0.787428595498228	0.512017117306811	0.130680080485316
0.388237444670193	0.157175305317143	0.0924391021869034	0.0171719119753931	0.600223205517761	0.605944915911875	0.774610217901393	0.685475475483447	0.753230298139383	0.329770252865431	0.719535376142684	0.674973186628299	0.481219257613522	0.130153684688545	0.671064301798798	0.345773260651336	0.350713408425662	0.100039584603611	0.00196397755723143	0.755642987397726	0.123120695503021	0.249734952694707	0.877718028482412	0.957770670583952	0.870093982083140	0.758291165177164	0.0266017512791051	0.740034405370317	0.683758323207101	0.986848886568207	0.523082536615252	0.683109334589612	0.102376651463600	0.330801761002373	0.00199994356277533	0.733028485169225	0.687216474117405	0.848652704085102	0.0528275635711928	0.550812305203187	0.630566176895427	0.415529480259348	0.108818213808151	0.351237581419279	0.135826834989298	0.263265838637893	0.0269324866746554	0.468637413456932	0.593742827628846	0.391919380753954
0.256298886463149	0.0398714285018007	0.245302967684924	0.310516767952967	0.471862714923157	0.0585334276536593	0.639447255756305	0.00242290202141560	0.901213968436641	0.153950907660956	0.425975899630805	0.442164651080649	0.0180212661963738	0.961352098182037	0.349434746695045	0.468743154662703	0.518470285369591	0.881061175992029	0.872911471329793	0.0557175238287331	0.446410039308558	0.502979048070595	0.414097938752681	0.951563501679421	0.290043796793719	0.263696133327076	0.927825513335634	0.133520140884409	0.774473047771522	0.244858431566240	0.516002772458995	0.290068175394966	0.647021903555618	0.496804325046005	0.291077200218146	0.334894221366399	0.374910431782748	0.347658930985445	0.258458086896295	0.385915215063898	0.00101317636476850	0.242939116593372	0.420312913852753	0.254576116293231	0.0893213479664684	0.933447826374605	0.102120323078758	0.341213069811385	0.934830460339137	0.00722682910490169
0.321416330261014	0.780547284576415	0.304044828987318	0.0865747124755169	0.232564835968373	0.286544694347518	0.518077166627374	0.00197546113828673	0.883095127480671	0.144807303697832	0.521351927530226	0.418282535865134	0.276963979899070	0.179537563246586	0.917407367072259	0.861427525903871	0.0824844364484602	0.233962616842387	0.755243364796029	0.591979375233300	0.998179022228136	0.734441827991127	0.203215763535730	0.0676132254137939	0.592903400598619	0.825595816948798	0.394539805623478	0.829652387362310	0.430704550188585	0.0489195242067180	0.309499059503664	0.128445181870219	0.249634377441439	0.472351100570541	0.721179620432366	0.293309613019737	0.364710308336874	0.786428483023073	0.344063634931040	0.772354660357230	0.466479092862120	0.419874160607357	0.199488177946727	0.448680835908438	0.523546867061232	0.980625824823735	0.958739053583838	0.818413264845770	0.0331404551780692	0.147542276238059
0.471883453333964	0.428634095110412	0.0811805922161131	0.0925852867276762	0.821692105062344	0.376554318326113	0.864993655886878	0.427709409024295	0.718753890759887	0.610687489272434	0.332833072617027	0.600744193623658	0.957165437686009	0.572862828032468	0.260190118811546	0.0359970488302029	0.0278906424507525	0.559817442618743	0.574298572631440	0.653119734460597	0.153113887013488	0.0666383389239889	0.718486381599437	0.433091257190635	0.0939061425927433	0.141717267636397	0.341977815085421	0.501328574862557	0.771610803484467	0.213107358152362	0.688516265814828	0.412021149994298	0.861794032684884	0.779365776419546	0.645128483658623	0.899751737140146	0.143460979579733	0.788439189445581	0.183502874778148	0.615920938137990	0.341301271835660	0.838828605081912	0.602945129477590	0.103155958344368	0.986724943474837	0.351598100224812	0.738809720249285	0.385677523379568	0.130842510990226	0.155821491197815
0.716795286059162	0.874783378444032	0.845440931691556	0.598369523553711	0.892203089593384	0.0948144546685920	0.0792391165838456	0.829071035955846	0.892374783201578	0.229941394855875	0.0701013525235058	0.266194550641133	0.269574761598828	0.512992341900364	0.827895281505225	0.586103670161400	0.271689718396587	0.228438844261982	0.458548242021463	0.470463667544591	0.753203488485987	0.671405187162114	0.761438337898909	0.153359080393838	0.141005949756419	0.369948271908803	0.0468449498666023	0.713443819825679	0.111724180472913	0.809127143994680	0.336879747610069	0.364154757809610	0.771579427348806	0.379996868844926	0.795262620314168	0.228406356254073	0.544647943477430	0.0496148682601737	0.682433200804075	0.973559896182672	0.482840490609375	0.249132709411998	0.522710957308374	0.873049982327687	0.917437608088085	0.0525684022819223	0.512674887768523	0.681823872419949	0.258040922582760	0.608209741623352
0.688390758642158	0.282558838368239	0.945401955608234	0.859781784301541	0.956623531599591	0.511374379300868	0.838922726138016	0.443627623141477	0.283232164419040	0.855347519212099	0.945908302328741	0.457435130646015	0.260166997138852	0.365319580278743	0.529806555455805	0.953635189120250	0.930362571017589	0.706273878202931	0.0335085105258894	0.580509013178058	0.164213169644659	0.461191004128207	0.433773094947755	0.0299209962674382	0.143795863399393	0.743562223783988	0.125509765473068	0.436775970489853	0.818586252284252	0.689221671794780	0.568270317599267	0.571581806655002	0.373834750790158	0.393233752708640	0.219363847326415	0.149289760573489	0.885282572169455	0.0942489576750001	0.889991726858858	0.404045477249970	0.461670689361745	0.917390431619783	0.983179235981785	0.603404921184389	0.721963664632620	0.0916586782848173	0.190036334646200	0.285451779697560	0.140991716501555	0.790130207237013
0.472305699011777	0.331503800801885	0.120453782769367	0.416510264190981	0.0684164416473232	0.514107078200121	0.149006391835844	0.530438037446727	0.461555347107497	0.419906455229765	0.305837895464314	0.418052125756933	0.159348108296092	0.142373687370458	0.742397377120330	0.801787023420494	0.951524337365110	0.994099102893481	0.657593790015255	0.650757129381542	0.523962805106272	0.257279411466962	0.189023348107580	0.830344092041567	0.504870237017927	0.724295021022426	0.370985342916723	0.611525756339042	0.301057676804008	0.963195316035860	0.316527834593496	0.410633011774028	0.599739942368994	0.744652486437069	0.708297107754683	0.872075738278291	0.418276444726413	0.533493319708354	0.580800270933031	0.0403341409101248	0.593025698679153	0.747818846111176	0.695096126010448	0.978871671962090	0.0316450632209542	0.338267368628728	0.626610346789960	0.491412690992227	0.173943693747429	0.728231390590524
0.663221293480844	0.734465713097975	0.129036228184329	0.595946245251626	0.375074024053299	0.0715165692763659	0.579754647756459	0.839696059046417	0.835713650968959	0.322900650098397	0.119634290860369	0.376105936195143	0.894823248617410	0.490381599323924	0.881069453760960	0.304099501228697	0.932008453740025	0.117987171159271	0.331227946571203	0.702022272674429	0.950383219976935	0.756348920274321	0.947990672171452	0.460020830546845	0.342540332292218	0.0599310443031634	0.376073869152365	0.677730644333705	0.411553840372835	0.541106422612604	0.438834000426311	0.729862026418436	0.732792536305354	0.477854561015887	0.886549240677598	0.656124450373071	0.507515312292709	0.297683810905957	0.385314131838705	0.839632671553964	0.265828243737383	0.659681123805065	0.424790629266974	0.524194856589101	0.633637996359664	0.409849341811407	0.379313561909727	0.725438937716475	0.350875740580659	0.377299902157979
0.423951544205403	0.275848624779353	0.250638048688986	0.979754894166236	0.652306078208517	0.290877428908806	0.602037381786675	0.917599759644065	0.132301196488419	0.848377921551325	0.289321692030387	0.829458113147712	0.663727181296871	0.266577931677378	0.377539738863798	0.997277621724816	0.0507934179137324	0.595960323570018	0.967396516964052	0.884487408769342	0.997166118053948	0.0161767704818255	0.381242082440603	0.131807532006908	0.747631717490635	0.312283939216360	0.497936690737074	0.648917650173621	0.912712208728345	0.891802075834977	0.313758722255093	0.644895197962154	0.491966207831664	0.559037285777590	0.0544763708997538	0.351690463272959	0.710202342743210	0.375603612227491	0.614454119358746	0.885563991053440	0.742143586981140	0.767532669435853	0.730862527858068	0.432377584631831	0.382625668217213	0.832596548375311	0.470059300012831	0.692773692846918	0.851940823196362	0.795182535128209
0.779419203049892	0.502518906350169	0.392732855367244	0.178366357225203	0.568960071659135	0.492058755757475	0.695210862431624	0.192594044725451	0.832434884807771	0.0311292989550093	0.219286562843967	0.548028741612927	0.0918875791200728	0.698436669451546	0.0170608273288910	0.895361302066008	0.980430462569327	0.321579227526232	0.00796063580335649	0.685430304738702	0.489799615863903	0.0372343635956858	0.622500030812471	0.962522674607118	0.862495595301682	0.0840637374185737	0.385993689789279	0.0774727660871510	0.754089943813988	0.0654847383015421	0.692608220604588	0.901608901922318	0.0302039072389124	0.491173135271146	0.819662445005226	0.310710708880716	0.428466029154649	0.808550053173984	0.275547034001017	0.00873888589334704	0.573357259445966	0.352721985462901	0.706824016386058	0.542007696581746	0.488350190742813	0.431849407647039	0.414195778203101	0.370581653892893	0.593068385665031	0.948707539916977
0.729657204148890	0.674701286188676	0.830467463298872	0.198729283928405	0.920032901689767	0.765461964387120	0.167409510558919	0.434613488881185	0.826419835487617	0.113633666495808	0.0816318497336369	0.139846644368209	0.311899929463821	0.147047728220390	0.629954842279574	0.458580694407028	0.922325027012282	0.258763916171965	0.238885948405770	0.386225604281586	0.276239317722143	0.578666386479425	0.685625178463043	0.166445597032488	0.805167166002063	0.241835939129426	0.665948669934611	0.268810330847814	0.580565479575679	0.694200230374201	0.0131062125694071	0.870352004079307	0.469768735183924	0.618505200946200	0.577530307302148	0.423733780346463	0.0167267936975952	0.168778670639398	0.676050749969283	0.379253461177748	0.0152902492013878	0.483724618778446	0.0860084830924069	0.733256154671057	0.444716988149067	0.166242175740826	0.503526047746368	0.337773460931353	0.923648327960214	0.164062610347689
0.629536907100906	0.697721894141265	0.0137442570802181	0.273381221132918	0.499566909769953	0.0931380837774988	0.798046742843913	0.815064103344737	0.263987151477004	0.445002983655757	0.473003551063204	0.513812003427932	0.0903398749362651	0.303879752338225	0.964886390514450	0.313537382225601	0.782235721515143	0.855521312135380	0.632635395888288	0.728633113709400	0.133565120952621	0.0928941828084741	0.644737263165272	0.905682106663319	0.391924345818656	0.0501551463706752	0.932412664727288	0.980776790670342	0.00710188238483844	0.745120781512361	0.776670128318095	0.223573453214550	0.274815705606852	0.455485877293416	0.624508903903132	0.682919661935131	0.0260027387380642	0.543874848373204	0.768164820544264	0.904630537825767	0.864757289135435	0.325363469587139	0.0171351576329040	0.849325455585756	0.250750132266477	0.240664128880151	0.797678739589136	0.337617302549885	0.979861263741826	0.208893286635174
0.633156280818289	0.516354053915134	0.884542948771220	0.0681661085449878	0.699022295280102	0.194381163581951	0.620218586664737	0.343664146524702	0.186249285379398	0.522685449761213	0.214687757209730	0.0388971097764816	0.895459269495301	0.528257509683704	0.554882309260784	0.605618388665904	0.793508190854118	0.154388280086443	0.337855207791198	0.804531301545879	0.467270928181515	0.188185836561093	0.00359826719373368	0.381464175365932	0.214032547824977	0.559547401767002	0.233090738269564	0.805484740404286	0.896295479768380	0.862906256786324	0.206211649594669	0.203471673511263	0.238711039547158	0.911180443559860	0.518058420309761	0.449767444623401	0.317148581639768	0.273381610497454	0.563203031823107	0.442180281562476	0.260760298915057	0.0588609347165613	0.981478644284975	0.744923442601478	0.682539130024824	0.626090469881448	0.502575595185722	0.363502013203813	0.127699892812121	0.409382348516549
0.794527571470235	0.0434895576204689	0.452785459157953	0.767399976818213	0.155861542854869	0.840424807791894	0.0957516385575227	0.115702126059129	0.857749767673197	0.306936774586645	0.0325592323307934	0.475668496550583	0.623263327871272	0.0317951807381679	0.597164324211107	0.0616831181933533	0.872066427512835	0.377403005707734	0.270637678261868	0.910169826842908	0.376333965427295	0.371668173652649	0.248056371268321	0.664833832475169	0.550657477076608	0.344871642530840	0.492394411545551	0.634484718711905	0.812193054422929	0.0962741309268085	0.135871341610140	0.437281691724836	0.304259289264664	0.743795344057458	0.511016665951372	0.504706365013902	0.173739228566026	0.717215223423333	0.0901420168075992	0.531767383406127	0.315082661426376	0.632197600964145	0.944344968531201	0.816662824408107	0.795969754061135	0.394641617390644	0.894893739244080	0.648813575444416	0.129504062075909	0.676248825254364
0.903916360933743	0.427522670228471	0.961338073600463	0.471027023046079	0.434509429524383	0.739764262227076	0.683929223247592	0.341749744284091	0.372476959701776	0.426307740993998	0.328925324784471	0.728125266758820	0.0938348976738870	0.526944733881574	0.616212964685013	0.618300267322244	0.757330927001850	0.603754872835441	0.346884678220691	0.797947364786948	0.747029982048699	0.812874761415077	0.0179194552828348	0.368689083748345	0.659140650300484	0.808226463724018	0.665252462053466	0.708452892105457	0.527442998057105	0.287810485260292	0.457997768779178	0.959563186327914	0.758082950150710	0.379318224782045	0.0887659670118358	0.250327573426838	0.0701569727764595	0.445858247742414	0.374763754426197	0.407141489366360	0.424283769402176	0.268940058115123	0.650574901126817	0.0633647157375343	0.999220911692822	0.607381353042360	0.739137575945694	0.418650349298537	0.355871437663073	0.951130020373573
0.0776860696339466	0.780278995746240	0.0597666336558065	0.822147630238486	0.357307642300193	0.206306966767317	0.686961477941133	0.566517548270170	0.196099679111607	0.550723497536462	0.146958108790563	0.0902702292049591	0.207345219351472	0.541094462246254	0.461237747200143	0.550226347611057	0.453248672054925	0.380944843621404	0.186460583570005	0.789730280364596	0.173521860773232	0.463091272652071	0.820873566270121	0.438991914924185	0.517291355521416	0.137684251998962	0.828849774226061	0.0996780694812659	0.681045440648717	0.612535363736626	0.232529382869948	0.458144318056400	0.269278422439075	0.730697186757645	0.574354777706701	0.661847326259381	0.0562944107379348	0.410509457352443	0.429300584034564	0.541561478400961	0.754010310618738	0.150787010878878	0.856368543291897	0.0397366288649588	0.459177000783210	0.500353882326475	0.554961535049441	0.860796569502962	0.193583094344704	0.0322866468284834
0.611201997665757	0.875074630282906	0.0687023920462714	0.659735131736059	0.850555330958552	0.349243053556379	0.411474528399385	0.766412124338596	0.0530092696804906	0.875778468360536	0.608780282235737	0.753223895140223	0.678418622752694	0.745028716947129	0.133793356700049	0.648172201857781	0.902678335918210	0.415412782156531	0.0986948682942148	0.499125050570261	0.116417264944006	0.241325782186459	0.303380144734531	0.0774122924389020	0.491183364290242	0.427380179946087	0.0464635097193679	0.568580659291611	0.712391604201663	0.115635320230424	0.119690551184678	0.956285717746165	0.208765709179467	0.259953892246499	0.212051855191385	0.0243481672763516	0.724446004973428	0.751701121583902	0.341249377518602	0.926599616430403	0.365915574382351	0.600060883950090	0.464909423718554	0.536239380158377	0.0828294547136356	0.509675944628605	0.815843587313317	0.556937972529720	0.172977088500752	0.121091962895095
0.390901492405362	0.167206356669782	0.300205737971618	0.180325696487086	0.0642513839475433	0.964480324478375	0.928186190107628	0.771658406683210	0.237672897273323	0.760282421552824	0.712399516654751	0.546498950613987	0.713087052590197	0.702445448444613	0.948572930807765	0.365790547957102	0.665327780733942	0.0666588201191959	0.623046130197897	0.451389127125349	0.627423696944850	0.768277403802256	0.565252914805183	0.229823909048428	0.555564657808648	0.131283085258698	0.0935677447808102	0.777379758857189	0.754347797268776	0.132879013129792	0.202661689506760	0.683929287523225	0.983783005996785	0.593295720706637	0.311261636140886	0.866601621200633	0.696416722654462	0.413900342365889	0.778210366669788	0.932280394404429	0.325771972928303	0.449568698620983	0.215784883843458	0.755127654748218	0.987911331768366	0.794921959852216	0.222118860572113	0.990693278280428	0.558481404138863	0.596914604722192
0.366161975140344	0.565696065163489	0.268539742652596	0.215703743623151	0.0557603497307422	0.0914052439699502	0.0770134371891663	0.763619643372104	0.115384497847626	0.740686241706950	0.658706330501201	0.290254867427798	0.139081711004502	0.267571317881591	0.599294222467746	0.753647308912364	0.398156074786774	0.908535528320300	0.933674647091284	0.494965840485322	0.379033894761905	0.610186450022624	0.482882515633921	0.514564156079348	0.511117297185708	0.815567515326094	0.812070594723002	0.642088069007884	0.581225097180115	0.810007926302990	0.447752164250593	0.417848458417968	0.393799982139676	0.269239194117576	0.264445939557304	0.649868528738695	0.745261520128124	0.386021268519368	0.928647482125360	0.812808781719494	0.539355703875786	0.842694482345957	0.806268167166409	0.581344597216194	0.162891727588673	0.528515323431109	0.583726089905586	0.926714064965185	0.535151820800686	0.272474750935670
0.909343955877323	0.294376010273422	0.694267435454989	0.136795412969977	0.456243950108279	0.728117803089373	0.683976061191286	0.718913440170350	0.868859144708967	0.0890019417698332	0.532809536967299	0.636745757017526	0.286473604866745	0.0277044937447131	0.902538920171931	0.895958401155947	0.894374353658973	0.508933652086464	0.791671282558612	0.298364661799944	0.0184133309790578	0.762251757625022	0.954761133412754	0.529528791633396	0.754810441409315	0.757578564765278	0.365636155387139	0.442807547305439	0.0435006552365578	0.566100078314638	0.994672469999359	0.109120404561395	0.859179362460344	0.699020475618209	0.410749020642681	0.291162724174150	0.0683185812227863	0.910238079658955	0.519725402533213	0.569922772519936	0.710722513856091	0.502877397867532	0.381132867681122	0.511363389937405	0.528810571676221	0.794335885302047	0.165869362043200	0.191348583072603	0.505473472183420	0.361730489181562
0.182140767710433	0.107573018203038	0.802060179097775	0.657536050634982	0.131822885073943	0.753696029814904	0.332743626124443	0.320351304120411	0.770525500074489	0.130504614054166	0.493778430115577	0.600140493438384	0.628507580324037	0.423720303233204	0.329277199268909	0.735182731142929	0.951450552693630	0.150116759606834	0.000504746724099170	0.0705714956156243	0.456378575983655	0.413257964521017	0.444638256488338	0.893169709610845	0.454723713542657	0.790336315505704	0.381724403920177	0.592814028587005	0.730184504254463	0.597599895651106	0.169382342468195	0.983089091062809	0.249682825862590	0.629041678882002	0.994882142706668	0.656755423304508	0.132751964896392	0.982779878482592	0.295698971067061	0.0902472642394205	0.103953013902661	0.521596565419538	0.946187062521358	0.346535035245930	0.493842032881455	0.797325453457418	0.0229783881461747	0.611662701634102	0.163494035147193	0.0323632055229028
0.369219418318827	0.577190519278241	0.635276246956089	0.248821034399575	0.100836819068879	0.747396376913075	0.0790897914585446	0.0691881651354849	0.958181536993085	0.0857296004558046	0.675946402946643	0.144172785041397	0.206497756310162	0.0161545743023565	0.380772888601045	0.517125292172389	0.162039988629820	0.402805668700138	0.853835059758404	0.370091180429464	0.675267183720225	0.334697785531816	0.401562814428587	0.376892329225393	0.428152733444021	0.301757004497908	0.0482994757023986	0.201910757686743	0.956548808446111	0.188775078025708	0.594849832098617	0.769765822504144	0.922815911380762	0.0938429297550931	0.0593909400641549	0.791204086206613	0.819338578806878	0.365024412050511	0.563598044388918	0.164456861673135	0.650391311780846	0.511999402880223	0.633180519058653	0.245773922262834	0.334987449498538	0.217880681005943	0.167109467507309	0.393387808625206	0.437281667830882	0.885663829169569
0.536779443397714	0.553130683990191	0.838882051963542	0.881704919722216	0.711324710314071	0.152939539247625	0.573551257976514	0.196564690846934	0.304600569341072	0.667049191281738	0.0308252697331387	0.553954346304354	0.421615413139262	0.746817154680664	0.123682666126719	0.790022360719171	0.227914049334120	0.0773361785083099	0.502547104398817	0.901451823386033	0.901060096559482	0.641781728426547	0.984775980714828	0.940254723414548	0.274628912174357	0.571433511496217	0.256641421123696	0.153560402656854	0.0686846560522717	0.349557043803210	0.310016485373900	0.582329140471349	0.947222642919082	0.803718072426943	0.370486863588496	0.578437352522044	0.731354298752832	0.118805561709076	0.319227345931377	0.0243944416618130	0.799050956163969	0.451551615353273	0.0589893372103039	0.133362739700261	0.568676976393105	0.646211978690103	0.189482659375728	0.880602717160998	0.739464263123006	0.560946018529521
0.370434678136298	0.110746159029684	0.733678949903272	0.655086898101056	0.729467303658886	0.769754735598302	0.865071275067122	0.367035539747923	0.300761499722346	0.842841455162857	0.797787723982175	0.761233158316250	0.00711549560152325	0.959720533981799	0.655713531540981	0.741515245548116	0.265908024940535	0.131318568079809	0.464219067226472	0.771637276224682	0.517147713999430	0.779381755314175	0.591460310543192	0.402848702339819	0.325968036387195	0.800892626352017	0.291618723191932	0.824812107469159	0.502115765326185	0.0207531513604180	0.605275390161383	0.425739239106289	0.856697636160406	0.382891533424848	0.125684989872407	0.563340174969740	0.174242440194887	0.588181805824119	0.595372747383443	0.994621879519666	0.327346388962628	0.330517806001881	0.247933540282323	0.439895395045668	0.423242998488574	0.329350124537458	0.455848386524613	0.992603127246346	0.249031511170778	0.835200514814736
0.576253008447205	0.996393532329358	0.904953730704896	0.544547189170473	0.585396710400511	0.625447113792000	0.185610660015314	0.693886915225096	0.821484199373686	0.679888469755619	0.521766787997317	0.539307899861261	0.422467312856356	0.953767696184606	0.651832351082383	0.584172343415150	0.653563436936243	0.995257612971828	0.413430166308637	0.664164326524326	0.538402882044862	0.175362494106089	0.557083303082547	0.312045212554479	0.936836424363384	0.826398373120436	0.713401411415742	0.377005670116651	0.786411943833319	0.0172261893527217	0.670694684263316	0.688990584906396	0.863767494584762	0.739668704915665	0.320019802252537	0.116036267236022	0.115617591858400	0.426591154519149	0.240052688574717	0.859104933379378	0.694188318807605	0.434232358569363	0.558193772850785	0.167055034060076	0.112220074927841	0.781561461163589	0.778654135336880	0.180907809562945	0.783925243356096	0.909440229049126
0.921582707813995	0.0504862116037591	0.739098905066567	0.388487066830273	0.747265125062192	0.0691623749236736	0.646771666871949	0.861385642526476	0.446469453856953	0.202318709430269	0.606232367592724	0.927068662716235	0.746086109815792	0.0844334134704605	0.208237472239308	0.305369002791510	0.870125572032570	0.270504056592123	0.341751660039142	0.268864345073375	0.632911635027719	0.535882516010609	0.351826541536118	0.915990819384066	0.00713145438931739	0.668724382552061	0.732029833823631	0.605161943238756	0.379960927855322	0.0866568845036106	0.875397145242515	0.685571043864179	0.961368870953594	0.318674491677715	0.180843543821544	0.719428251035422	0.358218871341093	0.422594181759292	0.220212273998698	0.361237867956642	0.369880456997137	0.596445449458703	0.899483719889104	0.192986469271997	0.000857643253939333	0.109340062703186	0.406178132993446	0.220027963632642	0.0106946236414975	0.630208375227734
0.290611530876327	0.933560754705179	0.216049418282440	0.890509950403767	0.248547905676080	0.271858175139311	0.364267243415337	0.764433127348393	0.919452131237721	0.790393191828038	0.836120940837500	0.632365043841853	0.669686884677028	0.685430730650739	0.0822561828020014	0.362527122239765	0.165656753398280	0.387562925668441	0.0331494971849410	0.333892053511780	0.333953851635740	0.359072473415786	0.893067815906349	0.786547324426695	0.122015792661210	0.941748214789592	0.829922428249811	0.956678521404473	0.684382600413079	0.544067500528593	0.746947026581665	0.534036168769561	0.799920398562162	0.303494360845464	0.206386172276798	0.0820993502445543	0.975828019298179	0.380270244817851	0.442897751817603	0.797076091688193	0.671160485464796	0.0918725563556385	0.694584961299052	0.00989719530823996	0.208813128599658	0.572658426857743	0.782819833081874	0.366867897317188	0.957363577947981	0.535473017107819
0.372191315681076	0.174788037264468	0.541706626896293	0.586034575154957	0.367997823467712	0.697407856491206	0.856513305061986	0.436688246772358	0.578344938395212	0.425235481770778	0.476928674892137	0.151008320140852	0.270825588693465	0.731187585921934	0.861991699357217	0.171939839898165	0.535445434146666	0.856621152621320	0.212780749457383	0.119553379991122	0.403892352382212	0.341761018841500	0.617632155564241	0.667212474835297	0.881800113904719	0.294944617089157	0.127948563867247	0.781738570978529	0.854108852439274	0.866602059816550	0.718592003411576	0.0853517638935220	0.691124163696460	0.864034115463819	0.101438709435741	0.717058459980908	0.961574113736558	0.0577564842348903	0.157949109683556	0.909396213082221	0.375470718192049	0.427466652989744	0.400097299276006	0.781056981074845	0.979397337680463	0.0244116906947948	0.575122074123011	0.512817935838425	0.173659397834136	0.507848334930743
0.188179348804128	0.611711723987783	0.861351060127957	0.245355666486564	0.492770772172951	0.638513865589828	0.266794203507467	0.459810490859530	0.328131449890585	0.547613198729571	0.0469821103108257	0.290805400578563	0.164441273280914	0.656706571790739	0.408273384117904	0.446862884035505	0.727033997491857	0.485468016175815	0.787681567806988	0.357669298006721	0.435145979789277	0.956554508275318	0.0900599833968775	0.0172812870012733	0.0545391514661284	0.759277320233954	0.115340223230009	0.298033674281663	0.109812925355797	0.757793099635366	0.617694824923837	0.300838120685393	0.204033121473374	0.637736796618985	0.223053995954746	0.280049643489672	0.0560563805709041	0.272643323060383	0.0213534739557314	0.803463715146774	0.785519706576151	0.236374297472539	0.299137633684702	0.0426790419320972	0.277335813003908	0.240578434547361	0.224297486077846	0.693794128286326	0.451265009661737	0.561637196695155
0.642343346958719	0.164151894540481	0.973551416849989	0.238547759904471	0.685614994474726	0.481065204483969	0.715415259953698	0.807803975545169	0.327662918608424	0.450183790256867	0.873478940130612	0.176924954644806	0.314986663664117	0.457092821052233	0.322652934146994	0.364201083292004	0.656888142569503	0.664992904885081	0.810365801492574	0.420296067613483	0.798537749926260	0.313107066678417	0.154077385835020	0.570393445897995	0.770860369195415	0.944684205748189	0.736597555995367	0.333605120046667	0.187824639980981	0.158719300771726	0.351986023906610	0.410312518278424	0.520707930880067	0.250051648995370	0.829778372714507	0.865517187758500	0.508541467084368	0.896164318860501	0.0861799054766552	0.0194848136073471	0.181208792744663	0.111623686086911	0.0329120255248567	0.187546232090535	0.358501152046093	0.725429403733825	0.519277001089591	0.658600352656075	0.812079114418811	0.800449995852494
0.859419641375679	0.813234896218673	0.263722236670730	0.0351900291624991	0.126151515087748	0.899070815590887	0.903621827010849	0.485727270529129	0.675793726365066	0.177044069880228	0.741473801206401	0.241804217072951	0.754976723111106	0.709749449468370	0.989092323129876	0.914090822111529	0.597848806741004	0.787622454601053	0.353052826024149	0.385023706421020	0.367221652938375	0.889831286657593	0.390127539642160	0.762945198282390	0.0665535294378733	0.488606384436188	0.428278783732532	0.679201933906445	0.507389877828127	0.237148644824136	0.298724810239865	0.830283066888619	0.427901608819151	0.239552657574515	0.647783357743143	0.868620882065088	0.219334678484222	0.528629672079307	0.266890130905779	0.455104060983087	0.364008428353201	0.492916324396804	0.0366453973331927	0.303967866013062	0.775673929347359	0.0451372202490067	0.850094327613239	0.00419192521799394	0.920871227460903	0.157350257313970
0.972766483756427	0.621719468465821	0.963004152234591	0.343298675428030	0.318918940432035	0.399935509115324	0.440023813339957	0.868373095714493	0.426112358030627	0.518935871392737	0.751600620644680	0.607582430397760	0.278655096434161	0.285979647151802	0.479908071198836	0.244860626170388	0.386355453818794	0.231132291729676	0.832336516851515	0.223577128777316	0.673017756712295	0.0543612910684325	0.125892200322791	0.460896151063259	0.452687568107618	0.897713273181909	0.0906685094299534	0.779635215881200	0.496299190333283	0.406256802265532	0.484987508672304	0.608869269753677	0.356635535217831	0.383332048673829	0.831854027798765	0.667382872852219	0.0664974958562413	0.119163179111014	0.968876016284043	0.588631564812233	0.527438009307301	0.817817052919644	0.767388044747084	0.428940462872103	0.216612638564214	0.161023469519911	0.508816957527190	0.202367337728450	0.0479266231010393	0.197747707665206
0.362496650915507	0.758252150007371	0.432603874377607	0.574348608459537	0.0802695264605349	0.494705274224845	0.231244948157523	0.175902501626559	0.809258002944184	0.357015699787386	0.198943322943347	0.885150995366299	0.108059450325006	0.510336309358169	0.245451189337537	0.667050870890465	0.401481335615079	0.225719413722487	0.489802175114393	0.109159137097387	0.138182028160858	0.881859852880529	0.111375799558120	0.822199502443146	0.559277761115452	0.119009954526609	0.404511958133946	0.207182477361024	0.290513177032591	0.324643780665023	0.460716291056218	0.0326084439781535	0.908700072014030	0.553545168644462	0.753619525167185	0.552489779804469	0.720549561806678	0.811915683514228	0.496401153501510	0.414749554110221	0.755502479754524	0.938779085012498	0.267707259302327	0.913787373103676	0.258569532534935	0.947783726831681	0.924167910210976	0.183329650579939	0.324436182440983	0.643437380967897
0.600629429430809	0.931406369858498	0.0337310662653818	0.831879680614327	0.952364824250005	0.735578038498952	0.646934703589440	0.519876989865178	0.0919083896485969	0.429468542355268	0.339920059955776	0.259572172038635	0.558336472374746	0.356720322411226	0.528859890251254	0.897368220552120	0.563022515367126	0.971589800984623	0.972170127345666	0.994222591511205	0.625098051523457	0.648786687882100	0.139531125950952	0.634305683281290	0.249905926694307	0.607832598224372	0.160857101738469	0.761475493216438	0.369970152231606	0.875163644583957	0.524954211042796	0.274014552395855	0.917535699912550	0.502134242111923	0.787682925945480	0.773360447560272	0.777173936489770	0.626587183793293	0.408274163442443	0.0149808391615799	0.383638425073798	0.451594401818009	0.647708986715672	0.253879288377172	0.654247376242247	0.513623859540915	0.510550629070102	0.801080672280677	0.844025614353121	0.131901963498886
0.395040170464545	0.488918741364504	0.337427346616218	0.774540828729163	0.811062153228513	0.956115221433303	0.972628439673992	0.202520450992626	0.187236716690981	0.135946585406247	0.518630405718756	0.478940673028105	0.279702346455534	0.786865048000745	0.739483572158117	0.240220890713591	0.0263379179701343	0.0880563818821313	0.851925301360453	0.657173029884569	0.715678894990684	0.458149993550257	0.710092367931168	0.678351086948295	0.234857017198901	0.921976519957359	0.751151476964839	0.386913123118136	0.171117936090947	0.367273771848164	0.426534451931619	0.563563745993734	0.858583544785454	0.150367015035445	0.107641443655174	0.111533867484010	0.625909918590444	0.123100296994262	0.857661699621252	0.427168571163600	0.867509311518113	0.00412084339818086	0.475140766104630	0.881780305910504	0.449523580366362	0.384799659527508	0.333202394015330	0.920503432509202	0.843603575624447	0.778670070423840
0.572178726640535	0.139776970922200	0.712306781534815	0.996605942379861	0.739292337507550	0.511395638920512	0.326184368796377	0.111128458681997	0.950073392897482	0.442171481046844	0.0731965903521177	0.523396835095787	0.749825392615064	0.862413191516515	0.144387467714581	0.538454869209425	0.882858040687783	0.953976586586028	0.816427717317589	0.0538125377817116	0.536871967432550	0.508905603629644	0.597991164318272	0.249621612534292	0.782025795310488	0.438336296938870	0.657933764178761	0.749812402881309	0.392505662326580	0.972626454763235	0.280439381179953	0.627647983523221	0.180308765181111	0.518259237705467	0.349062746452496	0.262397773574812	0.768415740442740	0.344513072587011	0.254315315284898	0.159931242346136	0.642934615634579	0.454634532751997	0.413212692304987	0.244495125263293	0.312617288810528	0.739480472393229	0.869290094145482	0.293057248399353	0.00287357330315663	0.349333136286618
0.906816375215056	0.411056373085125	0.331667274826956	0.751373606482110	0.143110175662047	0.900573644002188	0.897255410707575	0.326557792977980	0.756618751488673	0.119249939334413	0.467057399668876	0.276083737912691	0.299912151575677	0.944731142135483	0.0292059019408085	0.0729130005686330	0.159643096263979	0.844415449224431	0.209058977663123	0.826232829667378	0.393534719048028	0.719705886749076	0.368986480929539	0.0950045059873590	0.590166031501626	0.600390783090867	0.677121201325047	0.461194946248204	0.129556848805661	0.693893329823505	0.946927460627485	0.162420959710807	0.625166985323946	0.472784475407237	0.315482143529783	0.826857814343662	0.255554611086435	0.335262109827432	0.890221761160221	0.612251573788070	0.852649222231665	0.138560792136048	0.998951684993216	0.590269963072353	0.101007189658476	0.497964569854586	0.0124901856574167	0.543791408360816	0.513515361599686	0.944199490748495
0.539983571735134	0.692684775410344	0.742320085164496	0.395857886562634	0.420704253979896	0.992903863702694	0.652977633577727	0.640239980891646	0.0535753296037547	0.665556120808800	0.171608347376928	0.594132707346680	0.869023584179316	0.338790995908972	0.390772794026201	0.755387819015505	0.223349627758479	0.783833970464236	0.959400413251273	0.843307888679557	0.250700825891146	0.235598020397762	0.639082212837643	0.593306758553735	0.205086520227047	0.216239301979894	0.347862179725065	0.279248745073626	0.739586592566684	0.794161899215967	0.350550920308326	0.423865552029204	0.837304067229455	0.566097041598531	0.930719311841979	0.647604130979188	0.374743131507350	0.750903273875826	0.0396299922943006	0.556519303418601	0.394416916944791	0.585977742170941	0.947569200898176	0.665495134919258	0.450431874566524	0.955050275820686	0.638898851119559	0.385943727758697	0.353940822782199	0.959257302205946
0.121673614854480	0.745480793192130	0.359722799990742	0.779134936439525	0.487853116363728	0.784803072843397	0.566194122917118	0.150719782319811	0.951759208852246	0.373912767771280	0.583140999419000	0.949902998554301	0.327147753146431	0.951983551630661	0.187026695059746	0.113837496812276	0.277898493287072	0.0955381332936711	0.499891750178227	0.697811360822616	0.00130983899998449	0.929434941615911	0.591130778649572	0.401581000497167	0.100827627327441	0.0561421787099811	0.783264504499052	0.0808766187628933	0.655473929205007	0.478512496224614	0.140667174597785	0.245090412409065	0.902625092997045	0.285227841076255	0.573099617696719	0.449867021372480	0.616775172815760	0.817163736276529	0.219154026683306	0.476088935903020	0.955012066714396	0.268540968264294	0.891298621773200	0.395581059848363	0.0960540847191431	0.870590223089127	0.348540608479463	0.418569355197022	0.943651466431022	0.671813317843471
0.486159032333779	0.00216508777008584	0.106206251748506	0.819567443348539	0.633359639114657	0.779188719071823	0.988931376117235	0.765311234338894	0.439324140763320	0.337168896888952	0.918785228387766	0.0654537716392996	0.905481158932634	0.286823494350264	0.187738508322271	0.465649641230315	0.276071388592641	0.214172451307200	0.995690792615882	0.782170826155386	0.563590706981524	0.728790504710753	0.852444051862675	0.269908602913504	0.181838283449800	0.494894253791457	0.0824392857211341	0.417225374446605	0.222775273171539	0.862509069548645	0.0374066658607184	0.531652472972177	0.414666424036753	0.343067470276577	0.809065736118887	0.283621004141460	0.0361296132832253	0.144240061340989	0.144206773014173	0.382953165971892	0.820537065486288	0.935470124264307	0.162784505898116	0.760102668201740	0.623203625583584	0.482889106287752	0.911416930095346	0.311277595276918	0.201318203428178	0.892086782039916
0.808476548572981	0.0904207749164544	0.395692140368854	0.720476099830840	0.603617644008636	0.938214212879203	0.572280792685255	0.126514448064418	0.107341152844951	0.579825847743471	0.353645016049546	0.309853661159141	0.116594588385715	0.744429587955642	0.402636863550090	0.301548534015373	0.0732189321771363	0.957403077724643	0.863146653218690	0.956903440719729	0.671963661820492	0.830947584869053	0.391316290638958	0.662125956965260	0.479842580439825	0.398609095318270	0.817935762699309	0.743931543450479	0.973606229996049	0.436527629222031	0.334520806192024	0.0491431445133915	0.465690178925398	0.134089152954136	0.108166555464485	0.815627139179911	0.980474148577759	0.403071998859577	0.123273952082276	0.305899996495393	0.317483095918962	0.462358744858377	0.450568809738579	0.890742489235943	0.0282091796586293	0.707255893377781	0.675666210601814	0.175358054834133	0.975433763332885	0.541339690827180
0.843143312890924	0.168192915051403	0.943608752313142	0.00100042955535895	0.254934631264447	0.879253265252882	0.788799329636596	0.436587635491936	0.299414362674926	0.167081543020437	0.347676965253651	0.622777213704842	0.255944304096143	0.943252521789725	0.236700157868212	0.171120102602933	0.776898827250953	0.384927704858756	0.291246481642567	0.495692460828081	0.583742377620844	0.965806915573207	0.340841334504739	0.465757792784075	0.584491778342849	0.419249482522788	0.231489506212133	0.776638185366701	0.968353041546038	0.142989439273295	0.0432713473403180	0.675983476712157	0.984990469875488	0.301028334504438	0.946177775466582	0.0101755672834296	0.852094388446584	0.656005464503046	0.247346158261110	0.196136101466314	0.205984571116408	0.695323066767494	0.0742401787119273	0.452747940248276	0.482298133007752	0.0940452482676785	0.610874380407025	0.885329744464986	0.913242512113965	0.752045112168007
0.734200424908278	0.586020972275078	0.546359663541180	0.493131825438138	0.123110821566127	0.262858408950047	0.693054254850635	0.120106561300537	0.530230213232570	0.204934622112576	0.432662386434717	0.967910758462438	0.225680712239455	0.718204310651064	0.821597758014092	0.423699567476412	0.0110065445998764	0.898917796028341	0.913028324287212	0.676736723339397	0.675472662699734	0.245994281621794	0.908615679684900	0.124525260009792	0.567954060646283	0.915338949967680	0.646803739908144	0.638149455980033	0.600126583976485	0.314981877613613	0.0151665566016531	0.968141746131225	0.548349779727629	0.889215395429486	0.233667782992896	0.900471498987012	0.115865387031838	0.162348532493853	0.744275573862257	0.930184614778618	0.888912210935434	0.677964082347287	0.388888333510010	0.0754912243338276	0.133742031099580	0.561418328371145	0.152303848785128	0.596583694468672	0.206732318545037	0.427771375938239
0.331713006566982	0.751370111367346	0.740370912054138	0.395611605165876	0.844124257749022	0.559279034990851	0.130873570901867	0.708679826008506	0.390367691996551	0.879464812641423	0.207151775760363	0.208811193844139	0.408554396397548	0.905975491958390	0.576613272046571	0.863973048146775	0.524881571439620	0.333282242508774	0.469058535754871	0.278729855726631	0.746843475481290	0.788541488952034	0.440553451248521	0.407240981975630	0.741791458228856	0.304789487590126	0.587949135203149	0.0849876638624311	0.929615404848507	0.611151191404997	0.149989122634830	0.385471281416610	0.464012247202425	0.515273098819474	0.496684578678561	0.439766339612483	0.528502621598631	0.459292440937743	0.985825323717975	0.864330562103656	0.444819347014776	0.865151304607320	0.740960152321098	0.976153549551331	0.461296408617004	0.0915046036307883	0.441811973573417	0.801579746097994	0.0455061745287902	0.395531757302010
0.280330730806930	0.710392908425484	0.0590252607037226	0.355798285144204	0.587722838702520	0.970021957389988	0.824001576860140	0.131040744955296	0.0600376452146344	0.720361616118324	0.324073596549901	0.444805172031839	0.308365650910162	0.802010433900470	0.417552932020843	0.269550508589783	0.519417442612009	0.233839571256350	0.770433456475670	0.902645404357915	0.770622865928682	0.457334907267984	0.980973744217866	0.580726742763388	0.674895441064076	0.783075708355616	0.279281384012341	0.395773423206214	0.959710266469301	0.693458425796269	0.943499670549657	0.453012424009677	0.0545017024021436	0.963747996199915	0.614974027268276	0.615650690696996	0.254468725368152	0.451180810441915	0.225177106998820	0.000162858536972510	0.0641440565591367	0.600944457438809	0.863903504047327	0.481212345093136	0.995727273286248	0.879658612463001	0.483961339735964	0.224803678893057	0.857704499687675	0.537932469848646
0.931237373205581	0.0576237336420653	0.301378041012794	0.918559758358566	0.264523360629250	0.00375899980426764	0.975478175403891	0.656393299494838	0.0968639179311944	0.606536677354576	0.924949444457419	0.145102590811797	0.0276066768584597	0.0765442910845871	0.983647950397561	0.954418003312839	0.510836373859926	0.792137806172408	0.870636887982033	0.897536546302052	0.705721678891876	0.909098482027342	0.533023006417784	0.459122905244177	0.451067990806771	0.715715411418501	0.957383220693029	0.151354671473448	0.295829769043334	0.391560492904111	0.877263214882095	0.635469906627848	0.217458245800700	0.955592557690987	0.337964621940698	0.710496424540115	0.336291620976521	0.260967284972544	0.147071801076059	0.870842310098276	0.916130704707447	0.751794201863652	0.267628390810082	0.155392537773120	0.913990321933757	0.624416248537931	0.407674197106142	0.208086099378912	0.378850540239202	0.198809866612694
0.934462308879207	0.211555160578860	0.793445304882066	0.800894909622785	0.742930974107763	0.847005366534289	0.736268758388650	0.0394014677242424	0.878189118281996	0.627052100226129	0.919701709563936	0.374362879160007	0.733480543200480	0.392167968488169	0.0195126299639374	0.412150428642411	0.737452396808653	0.667642713104776	0.713119876318709	0.154296396807004	0.361669212465481	0.965378903189298	0.843971933022742	0.360441402157204	0.0119068651899026	0.0492717938950105	0.714122609197505	0.903385643101083	0.671831659989980	0.0591413548314882	0.746658403513799	0.492162636915036	0.521871923133073	0.430022473287201	0.974603707435094	0.830884275824886	0.0794168429519738	0.191059004884945	0.132503606485232	0.628008491864278	0.790198817252723	0.172951820863283	0.595853761978776	0.962491347051930	0.266112827422074	0.499694416175605	0.911715276950729	0.436035429593540	0.283087774727779	0.465958673222651
0.167379506315284	0.259113641141446	0.0912760741856652	0.131871267649662	0.644950709226766	0.225650611319015	0.839711267054811	0.583871219599193	0.188338332633121	0.805665016933256	0.666274858336114	0.160718323815158	0.361639800017784	0.0299311212708793	0.969161330435947	0.615279263813202	0.357082043879016	0.506677316003704	0.119659996149089	0.656886293582907	0.462654872949297	0.519130175631234	0.434315489757785	0.977448556208348	0.400487090664114	0.352471397231992	0.329646322664298	0.462421398922532	0.840702522103476	0.473095738609655	0.231566236322907	0.321472987096776	0.361747557520478	0.170812468187796	0.741725257106857	0.390830599714624	0.332035176885522	0.416721563588608	0.151522754432766	0.690827433904480	0.700077251412446	0.0227612588048586	0.818584633139634	0.954816380713702	0.264861015426123	0.800581098370111	0.232449408233572	0.314536758814854	0.739347300613867	0.347035425198265
0.608917880358938	0.957240709498592	0.459397317814102	0.113346584182167	0.547858486183717	0.718182999630069	0.525950831264319	0.617184753370604	0.670539823246750	0.238015078039990	0.969891502795883	0.389043922239910	0.911695454739645	0.0134245518074443	0.954749476520079	0.691019248076124	0.722728802768422	0.451287801837567	0.544165393601716	0.568418506361786	0.853067326916499	0.472682559882169	0.867715258472128	0.241543790799466	0.580356076337529	0.836408234261827	0.268716277651928	0.277319709156243	0.890321964200478	0.936341913178788	0.721717258568749	0.306218596155314	0.609536183202537	0.560270612393773	0.0275314175562255	0.334556036726358	0.762707787269178	0.787289491031811	0.228634358606016	0.320724483640638	0.754319402211391	0.351925534521045	0.118226882028018	0.581770217811532	0.561762084915565	0.570665661657635	0.737431755268119	0.947180875273105	0.358972221079750	0.396951958830474
0.494548510006157	0.0159596276829311	0.499684631553418	0.156219396826809	0.886513868819970	0.602623355127083	0.769751215295674	0.459748496404950	0.851064017608119	0.651443158135634	0.162639605157122	0.789918960197365	0.572688870252945	0.374626578204177	0.690719616630264	0.399834524327430	0.906401403808970	0.779455655502802	0.677373212355189	0.671098820319187	0.797350331173465	0.375563077283405	0.134640178379612	0.0924273012421786	0.608350830963998	0.0608072818100411	0.0621483214913838	0.934339487958026	0.681879783310476	0.0313218159006398	0.740203847966323	0.841801934804740	0.689458535815655	0.319374830655821	0.380965494933672	0.157481713722829	0.284170696888588	0.342102059630002	0.258143921783537	0.0781320968805825	0.334203727467734	0.841506492056697	0.258441973671549	0.521576010289240	0.00708441615987065	0.637432825183858	0.451986647445180	0.129698723478776	0.885150998748769	0.732849404543057
0.557862595247360	0.516030284757485	0.590749172613420	0.452389892077132	0.237945052278081	0.194285859616399	0.0115907361904921	0.196103332019590	0.453184375388919	0.131030549277588	0.908674731453798	0.379318552817801	0.0783294462654766	0.00160837998994479	0.0398480130493000	0.632550759647179	0.976617192597557	0.995623692737545	0.874354393671693	0.401077910977308	0.672925512682866	0.527540918196329	0.378535272086548	0.416903954636796	0.0523243254474555	0.518456890093993	0.666179939798400	0.392980650648019	0.586849595333172	0.207526847959501	0.482516735710771	0.123476655545737	0.406030082925497	0.219664877925627	0.830709696667317	0.712102597196259	0.393525275973094	0.237234545600674	0.666511283047524	0.375538738828987	0.555274478489262	0.693627917090246	0.400257868221873	0.0747291081224090	0.0731861377427294	0.175309250814767	0.431577104309449	0.245646376005203	0.654389986642553	0.902720363443726
0.651898046309418	0.668552211262110	0.796346471850874	0.159978038750013	0.0772430868919661	0.265080117598549	0.642220325769360	0.568523888314460	0.923976797564899	0.419294062791592	0.479780644217992	0.847289854493004	0.782211303827829	0.541766270461320	0.285480995919042	0.440598594096744	0.296120342179405	0.669101694110881	0.883175027893031	0.321687081672944	0.0825238511911509	0.506024219423644	0.817166848060988	0.677212373174713	0.323394675327486	0.169061161124629	0.667922014368648	0.770838636904078	0.436148696738507	0.684120905198560	0.685554551292102	0.225048330957907	0.593832066151382	0.424876806026795	0.834160210776181	0.242554432020849	0.867115080131476	0.792516135575660	0.298385705298365	0.613729876852307	0.812863666921020	0.724922605670511	0.422205840369345	0.982859606327905	0.787283951553626	0.796860097085701	0.202227354131487	0.406398525375307	0.804787741527981	0.209377268367766
0.734412170085973	0.142028053127476	0.170587973407203	0.117359024062583	0.553412167676391	0.557313895236709	0.120702767345564	0.653098916880559	0.0708771687279958	0.623526281079360	0.960482312594457	0.0230258241106716	0.287676993504990	0.898701931349805	0.0458830912270110	0.679582199601060	0.572236926107128	0.714366744340731	0.682164426900517	0.828127099362384	0.744765104015518	0.163371464686529	0.487871453155073	0.424661251099236	0.183630235436104	0.0508505970926357	0.678369030353564	0.461894414562704	0.952176162815628	0.954056590087056	0.0380493591821318	0.732801160700420	0.157676323689600	0.959524658863378	0.856682432007191	0.365861214349913	0.628474954723608	0.811665994386370	0.600599311681348	0.820877085188591	0.930235231056891	0.0775081720526527	0.576794886250292	0.842599024528157	0.0544161690513325	0.408219716701540	0.769554244511740	0.287344691730998	0.638143673662017	0.722029125830906
0.0294825246543988	0.512198219114418	0.160232915743768	0.279288510353477	0.827052814895297	0.434465865953750	0.908498757072993	0.392434951921761	0.827898361874654	0.347862927326197	0.546603697880793	0.224794438274829	0.422283039543596	0.415498762458120	0.00249919993850467	0.325924627441354	0.132856171349581	0.853373259669626	0.985852691590943	0.178717850868076	0.729400709620639	0.100570512494943	0.115197798919833	0.932337778128862	0.992839768968723	0.800097175444960	0.194253523612322	0.503685645410645	0.672940020010430	0.0812101022409025	0.375947278343354	0.191083995896446	0.965676517994119	0.00387334074224344	0.463202207614002	0.137124077742636	0.159746505461413	0.578187895258123	0.792200448132435	0.378031996191402	0.650408100035881	0.537395930345578	0.204772378697943	0.978890266129680	0.0715080587379614	0.137701827636135	0.120086733603732	0.114024015884911	0.373698044376889	0.709891280433010
0.866283893797898	0.0544115413586448	0.00524142409486206	0.117735235806397	0.715924450954617	0.381589529669635	0.457928379387529	0.489802367808156	0.414435196643741	0.364120095504448	0.736236077764449	0.823450359299216	0.694541244815629	0.531177754359170	0.858359826770021	0.432932177752609	0.229356586722823	0.504317253916372	0.0765204493219436	0.268610624650648	0.294478533440854	0.553198441280608	0.735968365518646	0.924415073837425	0.797441643207673	0.211544456097649	0.311058756976066	0.551691908278707	0.592371639673204	0.977275753214690	0.284698276337911	0.0757369538775659	0.299043865428501	0.407382373406467	0.645444819470272	0.303118076972401	0.377231800623104	0.948192613782072	0.589023180755399	0.226870458724985	0.935589566882188	0.274346968490808	0.674016769600315	0.569579740948931	0.331093890097630	0.675237482982475	0.162698982953757	0.600667768768008	0.650273063569108	0.688662885319872
0.0828915501616676	0.677316087292465	0.840477330607835	0.123603675851130	0.437431756415261	0.0167027413995084	0.850188963798867	0.245699562804582	0.576206139358953	0.741467423396171	0.595212886820706	0.613077544240813	0.381335856884942	0.721581969206287	0.294816391904335	0.309074741541063	0.143783627452946	0.997389718172671	0.0135860824038156	0.266617239786185	0.736279687118325	0.569764164908979	0.717027277782284	0.577634234469632	0.931609453866563	0.926619627711390	0.929145844656530	0.210347783204380	0.420719928718260	0.953893117283358	0.553373055424553	0.796635041537130	0.300919278712653	0.434625310883866	0.524418958539028	0.594697857484016	0.530942619626663	0.523744848711039	0.315113213087472	0.321946050848060	0.654073130058113	0.897664889851218	0.228362249963210	0.397370892116834	0.678130677809430	0.672324973090760	0.440925781344158	0.663831510094276	0.585454686558513	0.329478264539391
0.886788881802808	0.908157646810391	0.136489350823616	0.483872441859045	0.714015965972166	0.998060237623525	0.0639370392285752	0.916461648459731	0.805425744611479	0.0207793519427041	0.816091917758509	0.989455168747114	0.612510991141784	0.0593863747758462	0.604710491729269	0.544708754178677	0.124636483850960	0.405549957169860	0.390562757503474	0.391184776712906	0.872526377752056	0.312731298793368	0.727605136322092	0.494110581196681	0.0641164056760247	0.0436780770493870	0.310279472689631	0.581942939644952	0.651768499241089	0.106971209434471	0.340895366057422	0.511852523424671	0.857334937094569	0.389360190930430	0.213809835626152	0.751373018814113	0.0574189691630508	0.403342941115745	0.554048755332113	0.891176092682299	0.236435934008684	0.141322201581410	0.219473770541596	0.675826010816631	0.238020567696879	0.718795020852947	0.186121267448772	0.785384420743372	0.0527854926244064	0.429032192114197
0.0457455944441491	0.468735285187637	0.816645280910963	0.0720967810083314	0.320990254448934	0.804862177957965	0.945130340914528	0.586547583917632	0.0961621715322480	0.665188414163569	0.691666122731064	0.199130438267513	0.379790311873559	0.170455154518433	0.941008012233648	0.173035493436984	0.962511206736032	0.433781586608948	0.745524510037745	0.487291001995430	0.483860448326155	0.171889024229725	0.255254726388602	0.848860517449885	0.586238775185430	0.892800445794489	0.366463486465372	0.909327541348306	0.547081132343604	0.463679291879441	0.286221146667848	0.402852983708178	0.652080067125205	0.661038622583091	0.0484459709058753	0.815002038605011	0.901979369749724	0.0771660963450629	0.853462157941522	0.510592520276406	0.893305899812473	0.763616438814711	0.889890714395086	0.425646289424275	0.314536207145285	0.818772304722524	0.351643123873026	0.591459699733646	0.957294572994712	0.688636210330877
0.0294579430981786	0.383032208996608	0.744044515545121	0.638605532874293	0.172225546923247	0.361414533945116	0.695155608627854	0.0111488699091586	0.729928217633056	0.259235456515828	0.193564797513094	0.486548342676901	0.937185938404667	0.00782982738921578	0.498828434115634	0.439125321732951	0.349597734529503	0.0594813059560485	0.218511337003512	0.497864619860789	0.990004305149944	0.967601438112516	0.0416198873048103	0.724851243153117	0.683175703265173	0.477816721455244	0.434302251901839	0.754892947455023	0.307025510043563	0.953962615058980	0.0930848569456939	0.777148423912920	0.130905614540703	0.858731182033550	0.714938369995203	0.0849462186463331	0.433699789809095	0.120759797258416	0.459044001520090	0.554562422600832	0.410498630821632	0.711594647115383	0.429731276635594	0.529159030923898	0.877796160342237	0.411813643939412	0.747957437422730	0.103053053752921	0.0969887099112946	0.208596266703126
0.442153884276621	0.212010198627147	0.898705880220647	0.808741957741443	0.481359315195084	0.359504352329123	0.0526865563342613	0.798085953781599	0.394803785184957	0.118226142464531	0.392090384523712	0.352258853355376	0.321353359302413	0.775268260790449	0.318820297341850	0.756446837995696	0.0929016383539184	0.314561725204445	0.0475734148945893	0.679483341422945	0.0284073694611581	0.341283264550672	0.487499492773370	0.466343662391013	0.523877747324214	0.787221064972460	0.288412457745377	0.522430702355385	0.482699288339659	0.220953151916770	0.508507898122510	0.0282562026148041	0.206207383886775	0.521375031879339	0.472676034360852	0.277894805918599	0.178832109506802	0.0245419785845277	0.829542432490184	0.774310797184253	0.741207659607635	0.688968974563316	0.455543504512699	0.885983008671246	0.695437658880368	0.431666477926964	0.705809026688323	0.834062278027827	0.297728044637757	0.669132309466621
0.117843341431861	0.867932098097593	0.671069601230812	0.574860805594557	0.163485825039246	0.227707829123139	0.823909514512979	0.0872967976741995	0.682481309571277	0.352538173264765	0.654561966080368	0.672170343635217	0.572844556426561	0.816106405251970	0.532113262485488	0.474890129325863	0.198358066779959	0.691013179463166	0.0586699853502712	0.621636282094513	0.144800632381934	0.0675577328560395	0.343227760269386	0.684856309422049	0.872148175324843	0.294667078265772	0.522501098429654	0.581595371376758	0.0715944111643776	0.662175628391374	0.773419048237249	0.123399043201502	0.465807228676678	0.417188678960343	0.590082076808505	0.572191080196033	0.110913865708912	0.997602073698677	0.376640556641086	0.232954077348629	0.547510514641657	0.970244821711421	0.684881496622207	0.378127465154146	0.0510738146933175	0.966910158602777	0.542554074851910	0.333299649624056	0.400633871209589	0.281132021650985
0.0214407462422956	0.717633559362573	0.235994327592699	0.853578761930357	0.660491218931884	0.702665951691743	0.215063935049552	0.468818949348874	0.118931736409048	0.500136205809679	0.305228599348370	0.573406991063089	0.536107349137842	0.184294344043279	0.265139915201539	0.807210006574162	0.739024623701013	0.699302102169423	0.742085736339368	0.851666340516234	0.893067808984855	0.239847818225092	0.964387031763362	0.339516700587327	0.858535783438548	0.811458641179571	0.199929085304518	0.0664811301237273	0.570203878249623	0.692307703983497	0.225550925708221	0.611458992128564	0.246426408675425	0.572698502874783	0.496859699785578	0.907691667197480	0.0935779189466884	0.956518386479822	0.301764781257307	0.263110276989348	0.317079993190734	0.957752066494855	0.00186260417813366	0.976404809602685	0.423365501843321	0.334166000264103	0.229093971191399	0.367806491867506	0.767528081484992	0.0446839105939698
0.220820427733266	0.101624544155548	0.798727206313214	0.436844572715709	0.625233807898861	0.929621787105105	0.759407236732143	0.986007268640137	0.232499712290895	0.839118645727262	0.718591078621310	0.557669175301132	0.649332527696117	0.214011719050019	0.510041568131571	0.512433871606015	0.171651332920013	0.727427878142567	0.781009154837853	0.678321130825560	0.638575051528169	0.927636456491419	0.797207236630991	0.365348071298838	0.0387636474577914	0.127067936917902	0.121999949946348	0.891348563041816	0.875745168685351	0.847184745792245	0.147151509099805	0.472656627926314	0.107044993433599	0.271476740756486	0.684368249569265	0.640493452001374	0.841317123749672	0.936778482602885	0.0479281692590187	0.153457976490466	0.512773083826646	0.630076423032996	0.854923933328890	0.697772573710306	0.738055244222464	0.501485458025343	0.303893218032825	0.240403734389200	0.796287327134050	0.722625575214735
0.925097695845233	0.618346081264516	0.368251405974061	0.406602996806353	0.914059035503311	0.249181308738505	0.403903527609705	0.530175009029028	0.334994319339355	0.867962887275067	0.795559443747023	0.230253823497420	0.297055023791252	0.514219257325335	0.651738421262277	0.578433795256242	0.259763490179361	0.842270226676846	0.533706348029789	0.568101447248665	0.153628856192742	0.0209529991011321	0.502966273719239	0.983407877810090	0.708924234781591	0.223921248363054	0.0159632015909158	0.555699552813409	0.230127529063118	0.321782638100395	0.630491245288081	0.837891954605154	0.0784493218729081	0.354635637072408	0.874810023994358	0.0644898097182713	0.143594717891963	0.793602556599728	0.0197881115627867	0.698277244406497	0.185663759716083	0.999004672846010	0.436174600753799	0.818791760939373	0.792143767693644	0.0179595335336865	0.527663758457899	0.329358830285909	0.534971488160975	0.837157557490664
0.670887479666037	0.182818711120957	0.313039669866449	0.555566337782641	0.509058043468005	0.611864302939537	0.417693040781013	0.352696015899352	0.809413536532024	0.170450989781383	0.632029444315953	0.474698518280155	0.715914498924963	0.942151684500346	0.241188405048516	0.0552019879194080	0.453160008474506	0.156718949070422	0.403495292654635	0.177401106617469	0.133313857562507	0.834754718907733	0.563890350490478	0.336778196980489	0.863509525633121	0.369227654891076	0.918986165134051	0.499392488676902	0.437253259444458	0.865991446709773	0.382521005484538	0.932408974378716	0.250554277350542	0.420829910634269	0.0448257435145041	0.489087332595297	0.368881828679141	0.587144096540188	0.446695003924482	0.342645741093765	0.816556826752304	0.707371473190376	0.0828470161536070	0.0689819571111037	0.676256768219940	0.506177776124556	0.0284215355883150	0.0633309400480475	0.0134214216686116	0.980690453454420
0.0486962843952259	0.0155494856675320	0.173820658008286	0.296743548666214	0.501587998015033	0.780494255116365	0.917330208635394	0.201831408034429	0.441213663812704	0.388657391083840	0.120321872515126	0.137784288549954	0.233500335259234	0.941291669309002	0.165492800243254	0.257303968365555	0.0338790945811180	0.111467457475270	0.475308382485596	0.357355106244470	0.952512694776711	0.798473865262928	0.444350262391397	0.579357986558787	0.848880838704062	0.0494864668708597	0.475648834085247	0.210627884702563	0.451699255486547	0.239943065753876	0.150956971922311	0.980690314833887	0.118861824138180	0.499660577096681	0.589504502453902	0.202174917303593	0.144620785407576	0.935490128714302	0.359636250917254	0.328317428005115	0.167578433950702	0.0603806230740050	0.222863679122295	0.320519684764948	0.793283354176605	0.00476503832209330	0.585323258980329	0.0205816653653526	0.659667415914171	0.867218591538961
0.981538279902213	0.0210109500685763	0.446075207120606	0.671192261839436	0.706219251279502	0.679374545831490	0.458118598281285	0.703903770436115	0.837656725114115	0.964109536448364	0.479180486271871	0.00232569076987521	0.268019509215269	0.224490764215017	0.128783144967635	0.105700302863730	0.842738381685603	0.964223745209468	0.789476672008122	0.262791009993459	0.745955430803541	0.301956663120439	0.305993285487614	0.434375244858137	0.675552915539172	0.789303718079086	0.484597569518640	0.979024086771188	0.305297449292000	0.276975326164043	0.469633480436741	0.260386978825232	0.146347132284560	0.351001399474061	0.553324033892187	0.684951126812412	0.599377329051437	0.383925096145434	0.788270624759771	0.421657558532888	0.931239536456967	0.875955310691009	0.788338569233106	0.0785614460996510	0.198749504439944	0.535439260654644	0.787896641946175	0.194706787304488	0.704059857665284	0.222195023987740
0.668142604255446	0.483685392594930	0.431578799921903	0.187403237436397	0.282303894222141	0.140408961648381	0.673292407006633	0.987647183343535	0.318081294513326	0.0283040276101497	0.888419535187256	0.979688758429560	0.660222746320296	0.0805834863149086	0.455640513960869	0.0953381258067170	0.810162312410324	0.952027272446685	0.334098658645075	0.318729558014267	0.913511806491389	0.920191180216790	0.978681163468315	0.921531572799663	0.120845032070298	0.333612082297327	0.282445005313250	0.705564500679425	0.658033938365482	0.861041478568795	0.560381469049497	0.326954679337728	0.524559650123218	0.124267481094281	0.786297322882430	0.0961510153828599	0.372527160815019	0.699816361323274	0.488681666140000	0.747084429512313	0.101790559313809	0.827488474654722	0.00572669749264909	0.255342493901135	0.491247781401306	0.627208292012720	0.300832645586533	0.364109131144441	0.673142732298584	0.747394121729949
0.456425434141293	0.726045359804646	0.956767180181095	0.380649836755241	0.914883430461932	0.719758087953258	0.580010935764095	0.808643057365927	0.257602312089224	0.0914210281360827	0.986705163742552	0.0734047166051878	0.587958875239119	0.238965741421808	0.693586459052087	0.0141210923412062	0.402499323681447	0.146004596883870	0.242535845981461	0.950302049684603	0.0304872263756084	0.502931847322314	0.520796308528537	0.588179455532548	0.694446269932926	0.808604115640333	0.0675806898193743	0.785010516367275	0.0975823334730553	0.596202079663077	0.136459411768650	0.580687776768026	0.299562647315376	0.807972824127849	0.429297548646808	0.671344568072538	0.429416428182955	0.608159442372082	0.263817337831660	0.216057318386826	0.337115449901915	0.442961313250073	0.711532374913728	0.557984880255186	0.412254261673369	0.394384663615744	0.234524526458892	0.553115046385575	0.599719056561741	0.863640357093975
0.872044544782087	0.870909200445605	0.0794501092809284	0.382347806354409	0.224114884182157	0.0793560932985078	0.0412351259851161	0.309147419468403	0.682550586230257	0.164589729644379	0.0533773616702942	0.773435684361731	0.345939965933842	0.358909016133559	0.842369422993686	0.444546865378821	0.646019780223208	0.0885492478558050	0.600341444966011	0.298668152946292	0.475194506935233	0.682497437955598	0.146914397386006	0.0133863684664288	0.209036222380649	0.868399161652312	0.257193433183929	0.572559219327197	0.835654626305477	0.785570610284657	0.419163795903589	0.752631801012364	0.421847220242629	0.102789354905275	0.783745885224188	0.987617134644170	0.275447591156557	0.989550687593272	0.354603811781956	0.829053729426490	0.655907483385185	0.423315719405558	0.570613317175023	0.720700722527537	0.734639623532309	0.640478691907078	0.708549656559991	0.832738548955679	0.822964225052233	0.655128285866007
0.128181414962329	0.534585360730989	0.559906239825198	0.176819472531285	0.427808427344815	0.843580973139868	0.114349405993547	0.907175421473722	0.0354572284009380	0.924155374149238	0.942318316009583	0.999665229996308	0.154220687919073	0.0639476539572623	0.493976642828726	0.239847866700490	0.960448454828680	0.224365514593760	0.842631116369735	0.0932079098471825	0.938083085461520	0.768244690213337	0.312570126021699	0.758405089899780	0.457331824815329	0.945865465560493	0.988295643377502	0.311995018666734	0.550392514186796	0.582483462651960	0.158376203255659	0.913544550845236	0.356419519344472	0.462205815225371	0.406024190170729	0.502272018003436	0.675268444576317	0.251383413546204	0.527836816177194	0.961895026915273	0.498401973891775	0.708864278780930	0.0263868676404109	0.755419898053642	0.998599811999418	0.883067142427822	0.133070227215342	0.479435066382860	0.630407944289455	0.912675892183488
0.974750706509843	0.0312137863571869	0.980688892372903	0.536423042732557	0.293403985019753	0.446618708489260	0.520568334330171	0.0331069685031405	0.0130199787647761	0.442166523879973	0.496545856156736	0.107073123600954	0.0772075343882163	0.438980382019897	0.633615125355178	0.421675983557361	0.401876607258053	0.518081981119899	0.501273382691751	0.0607845762557366	0.540783770521473	0.288698421439536	0.360862696456831	0.00402717174834177	0.880093261354490	0.929783611825621	0.141280298399682	0.286426558433202	0.360839096209196	0.383562368087148	0.103166399876155	0.296804769173539	0.365259696415998	0.321416027117834	0.485963176029263	0.310488771180426	0.0774762238299003	0.509326883632750	0.0750248408570707	0.137371247572010	0.179235377204435	0.0689472938162584	0.0740279512258881	0.693649013219343	0.282296829240775	0.483028367805342	0.715324373505102	0.303002855053251	0.174149244099502	0.874768794542517
0.679372976586251	0.584987750475074	0.777170910113772	0.421099653621603	0.395508158370065	0.406166007923096	0.214856304230171	0.476489129791521	0.318158373289862	0.566919836272612	0.591633997741820	0.812025396764760	0.505772488444537	0.773241084431598	0.266258876545252	0.477452014555378	0.149879235460315	0.416823752400865	0.909896393615218	0.484364002452591	0.682569488125464	0.474474573232918	0.590335240291459	0.605038096607449	0.453428335045032	0.889109828486900	0.925043317918806	0.134711380770041	0.560310899119405	0.694463390316741	0.144138916487073	0.877570105615177	0.349990473091893	0.486483017369108	0.381929546183375	0.417263608305069	0.580046746534120	0.114835095297658	0.516209075738390	0.616106728479306	0.678659708495515	0.702770990039441	0.718921304513012	0.929771273322819	0.239598023781494	0.315232268192066	0.528377692271809	0.945706026648492	0.294447078266021	0.922066344305259
0.503367467577045	0.180593531331352	0.0279205369074955	0.492787870280036	0.532362475099268	0.113711923961587	0.521380647986241	0.736153961157552	0.745818844272305	0.278541854035391	0.0972038913553919	0.855446638693917	0.100282891709813	0.230804089404482	0.599688354246217	0.991427063132063	0.230491522845757	0.915495225281128	0.304099935425408	0.831989030192391	0.144981460501430	0.686031507080300	0.525218833231264	0.526115531305269	0.205451885757682	0.920594906912550	0.181505880958637	0.118484823535440	0.803968222656101	0.928030343282998	0.587670106460423	0.787485252486478	0.593813103270509	0.851020071334640	0.135818852345863	0.852943891003155	0.755502092575441	0.550322979118835	0.148120516230741	0.575586206204759	8.24119055679029e-05	0.129636134484023	0.624058796176235	0.680787610494681	0.667310526247868	0.584851446967297	0.211323050221008	0.263393722285419	0.985383235321558	0.321779032622684
0.786150708232688	0.809397667018165	0.618603595736676	0.547989224987361	0.0558770173749475	0.0499474949402488	0.528534799856670	0.741749683942017	0.216440433076518	0.541749730606918	0.595948322628794	0.892073494210132	0.239435833046000	0.869766355319182	0.613429599404297	0.531915752063893	0.549871786692926	0.506248871954293	0.278421914174252	0.939131252095468	0.646459014649178	0.131278495763234	0.270294170553789	0.0394348436730491	0.231997945534686	0.300482165678623	0.106236808188031	0.462142726505692	0.354344700009876	0.359982068754059	0.526982960442719	0.972148448691328	0.297975287382611	0.617134957043890	0.461128147691061	0.569446259387216	0.318025912784730	0.939649226504527	0.185698672299720	0.872836571530123	0.0152027551912174	0.752713876058562	0.980599442549101	0.00488291057205093	0.928258551402128	0.582295665067855	0.467585893375793	0.147380700799283	0.604808624547016	0.473421549808571
0.516536617971685	0.0171984120585903	0.673219257971800	0.915026377277799	0.646754608294137	0.113076253615959	0.971841719491827	0.533480437301193	0.903597207958976	0.836558446245475	0.819342851680715	0.125768854314424	0.296911335847480	0.142862262837479	0.0339632661187598	0.707813783175691	0.387451206572103	0.175796970975527	0.723754052730399	0.462015494062302	0.403557495463140	0.295839079875537	0.479734697424878	0.479714544736038	0.783423807250193	0.0782191348309954	0.691454018883998	0.975269107460972	0.0380805601848688	0.0584092903425660	0.555187368358033	0.473354868217598	0.279436919694966	0.0427884221377050	0.399854707337086	0.261108614498766	0.475165784939421	0.563590348191210	0.441579473914755	0.954054723865546	0.355405374956572	0.332472724496757	0.928391591663581	0.483916973482507	0.833324767197730	0.911732032550808	0.357078468915750	0.814072979638343	0.858907819443877	0.134813776326036
0.319416801363038	0.364460307580812	0.488618846561206	0.706358935892426	0.651749328881374	0.910452516048766	0.0862514972495014	0.335712571274734	0.487481387561982	0.804389801940424	0.334347858210444	0.657287186711660	0.668773851114573	0.747615333500108	0.437438776214078	0.763431368140541	0.0510466288245332	0.336992561197123	0.218750900174956	0.0527881238734652	0.989662595883070	0.403916132321273	0.988342203805910	0.905953039478889	0.608332806684083	0.0364063645323497	0.653149703201935	0.177312126834340	0.0981187218431037	0.520856348221673	0.393300931635753	0.225401440758408	0.364665471895419	0.961162062449205	0.552201259446994	0.574262426448524	0.288154983041251	0.751403002983645	0.857839120751385	0.398855282289042	0.757697445783346	0.757781351512946	0.187212698909810	0.547900032003260	0.554330159781921	0.114830819114588	0.747792344600466	0.837880456955471	0.0102014094279825	0.339316271545358
0.382795173079812	0.425779960553227	0.250079180893101	0.835489264567556	0.640386966390828	0.911302530745491	0.366591194513339	0.636519355936871	0.159021876839137	0.521827272829236	0.864724628555238	0.617552109250864	0.660538949379135	0.576272622809406	0.227744211306926	0.908315919202070	0.313091469403809	0.627195314115075	0.472962499002447	0.983487393610543	0.308613152498857	0.694557983659826	0.560690814787664	0.582924000263824	0.420849179672858	0.206639202672070	0.380871973494276	0.845998129420941	0.299561120426932	0.317402244676109	0.802303199664049	0.732191061427935	0.180125420444316	0.655616122073864	0.242973163591385	0.621668014008426	0.320128175197398	0.656529028626489	0.807342741028574	0.465102916939662	0.800610846111306	0.200469993616846	0.802891978222735	0.311712761741411	0.105563298966158	0.916106879512962	0.649798307810848	0.474270087727648	0.604443453664120	0.404562254904749
0.839672038818205	0.204912286751817	0.250085629328558	0.677635191857406	0.446573900056926	0.893365496763900	0.0237326535396610	0.406342142874335	0.571061815410657	0.867971425149197	0.179188271084431	0.218471394362988	0.757598176353848	0.299476064522423	0.866975192709610	0.788434481031266	0.940865338341028	0.170939898288668	0.594611672701719	0.946414667045499	0.317406602213572	0.263771961443092	0.764619968970245	0.400024225764783	0.177107083212109	0.0506155262641363	0.783310894596747	0.0707102965170965	0.951072957093593	0.921881319611751	0.978957287910791	0.651913537899994	0.274630719328322	0.960516775517316	0.117444329845473	0.465805170563846	0.456558269837145	0.932372299887181	0.0318558653141842	0.895635478284655	0.783279121033365	0.300103114471441	0.491597111358671	0.0454420493251125	0.846357074454285	0.477081203895965	0.366154891364649	0.967908289760618	0.0609321323661795	0.439438766424837
0.893980124320795	0.866067729592867	0.250833690595191	0.0809260257528516	0.359527701954050	0.289174268456995	0.386719721040367	0.992182443986014	0.540943819377732	0.839591532796429	0.975993470232275	0.166295109253623	0.625367277444617	0.182136749037564	0.589588878346737	0.222080666369621	0.361640872192138	0.560008613151741	0.0417417293567633	0.786121982306532	0.0261306573817633	0.370890912302294	0.815963909824577	0.0357152026849146	0.122066230965624	0.395793004429691	0.837453583178230	0.0771653428467251	0.351138917760081	0.176169859506802	0.368514418194765	0.313595948420632	0.420103031933129	0.500687606502197	0.650414314443966	0.812998917797497	0.435292367974011	0.497455548060015	0.135293326998715	0.690240443202256	0.158659632669237	0.409446621507578	0.706352558277115	0.777300485202336	0.852641161000391	0.533058144793023	0.270297083126059	0.774904542125627	0.157279724122412	0.791831375914986
0.419379324626525	0.0528238379374463	0.167100434200391	0.967568961057496	0.168322204409695	0.348833312727225	0.181893370492405	0.296846077308804	0.373607795398652	0.857765503043211	0.115984571663366	0.599690366939865	0.409689831663500	0.821522436524867	0.902356034958644	0.619779138603179	0.794890193434630	0.699969838760335	0.131683971740025	0.898820962170417	0.784608604660438	0.573524421193252	0.423362737688489	0.657887178925414	0.0127610032529411	0.115328238725787	0.633574585624365	0.207039095942828	0.383001373358600	0.573478557945194	0.912483422625313	0.479246842924093	0.274837112799898	0.648357048103960	0.292997054611188	0.551007847185050	0.524604561834196	0.696915118921760	0.100437675860858	0.237789498870363	0.218674781616425	0.708570177839252	0.568598570061364	0.523176483430198	0.540469834515360	0.000376141365859284	0.148467850519263	0.326556855950067	0.830040965353346	0.208035048476636
0.0749138306810163	0.476642756808382	0.669334727471102	0.832913099539008	0.103368385638526	0.830599628804015	0.366520611226934	0.338869454961517	0.390599105426471	0.450910833443299	0.386551551449128	0.520205610329501	0.963748433155313	0.118256986530582	0.440281975027244	0.500144472152614	0.325731516469840	0.324097753118609	0.0383066899731148	0.737164665239292	0.685315126148101	0.470307851182211	0.331008001494262	0.414559501366280	0.640560436962418	0.496892939432953	0.401633038385192	0.282903250194442	0.449623329273235	0.263492037964356	0.401141860139507	0.712621751839803	0.939178893697318	0.382525055217639	0.885605610456955	0.889584478746331	0.961788541974305	0.115176900635158	0.201369481115409	0.522550455387250	0.835738830101377	0.458846893820210	0.971072417316728	0.638001836868893	0.471234816659338	0.801054604533700	0.893193898645186	0.652032880035459	0.763726242412264	0.151092247692149
0.729554220722544	0.834430863624709	0.443008974533054	0.788559085757386	0.368735143136762	0.680777237294330	0.727981684118713	0.370037507352728	0.959065919929042	0.758947624970082	0.243696508087521	0.270449321831835	0.176672665807471	0.450867762099301	0.743019192705014	0.665006369968703	0.929111301735790	0.484922610393527	0.575553089218726	0.152895695174587	0.338535098198241	0.297636210272452	0.951378524604621	0.648313691741791	0.428684521431481	0.504005733051215	0.803781535839334	0.148767527045247	0.793591184493940	0.152927439336343	0.972125892084466	0.736833314535878	0.690041038235373	0.639508866876752	0.692109428091847	0.296988831899355	0.757697479798830	0.136746772527689	0.268162021124948	0.559173268665893	0.829595947242269	0.0905434403644146	0.809335623526992	0.0968357986290419	0.918516559680571	0.169567475176733	0.779669021300021	0.418807123992249	0.117309708319789	0.312833056940076
0.0465651866768485	0.830517101672179	0.610038421972054	0.126039002264659	0.897545121558631	0.768870454140882	0.298083280829609	0.657660256632161	0.382598559166651	0.686269847763236	0.825392482493457	0.865557974380149	0.238291258348057	0.0763360644231873	0.591877303602289	0.875189093021149	0.392492121271054	0.407241577888767	0.609282685848224	0.471251712250441	0.388888036908259	0.944665212083908	0.448163630143552	0.0423131278870169	0.701037349316603	0.335411127735670	0.502858769454229	0.258308894200160	0.847332773157985	0.104628278075414	0.329027863659266	0.365621342748950	0.212541662689513	0.998581359355212	0.233004395710432	0.0129594203448550	0.321842564957552	0.0298844569820734	0.193212683895203	0.892114448071985	0.408348085788713	0.0802239902146218	0.298596195583606	0.523709781704961	0.861589598031149	0.328182945111878	0.572121482270917	0.717666195798288	0.709947832282722	0.862490547562184
0.104632336544746	0.855511838954393	0.154402306319450	0.0886437899476911	0.948678305368774	0.449669944142679	0.239246317027957	0.455019805786523	0.459315246120440	0.247577929389634	0.313386538885480	0.608311417858969	0.646668583738515	0.822792931719995	0.944843444438965	0.114786141747567	0.975489494072703	0.884445970674234	0.357438778829515	0.644856604075163	0.223157645125648	0.719665613360615	0.281511071991596	0.812999149686477	0.148923004646725	0.275412626638351	0.428731765318025	0.456212934829269	0.127102908545702	0.453435365079128	0.604150723308275	0.269038745975095	0.0108479045029435	0.0708760506117292	0.111277616797106	0.112169258867553	0.868786602908168	0.765264642760845	0.879940104772594	0.277498871298747	0.0535821442465551	0.553266297038611	0.707270771151212	0.585005105080551	0.446300780515558	0.00682684693760316	0.686873127679400	0.142198792016179	0.563359746783190	0.545492141164132
0.616582713688810	0.677577740658877	0.812345551235036	0.890935814705552	0.0798569035571234	0.759439024996490	0.813807737123421	0.960222614676770	0.258345717272575	0.0503351054885270	0.940155145521427	0.0693879353057747	0.892755908048506	0.432376723225589	0.336836188150049	0.394651777628073	0.111484985128559	0.727141445754153	0.258751384298335	0.171691639013961	0.726399408683811	0.510566110474157	0.132841263769138	0.548267248016931	0.107092926887760	0.346454052209991	0.320798367913547	0.578923537655107	0.480211400704152	0.677231805969966	0.435923394156552	0.992572522613792	0.428174289692637	0.110873101413496	0.0211665316754565	0.289731578330688	0.0668196060181028	0.101815522870820	0.694884052522597	0.990790047717962	0.0595959597036333	0.177183511304471	0.152592749845497	0.287096820597335	0.727951095725662	0.684710050521888	0.769839564553751	0.963877459348931	0.770432735163223	0.835900134714070
0.0365356935414706	0.585746943116877	0.401772760168479	0.960610483709112	0.985340369444606	0.709449287572243	0.288706316574836	0.0925621582713672	0.559460790950353	0.0396471485203215	0.394180455102989	0.927669248256451	0.814392392636538	0.0150207380884010	0.956752812899577	0.654693156036779	0.163879501475339	0.848176711847452	0.560420451838849	0.651741024380936	0.851499910236588	0.259459789347394	0.973483012543030	0.707597346885634	0.311873952320475	0.0717066536376774	0.270634576002885	0.393738312567189	0.129884962462591	0.845332149496960	0.105232877724430	0.164847710292148	0.0125387774901529	0.348409620536750	0.547329471030111	0.885178979687320	0.737488164278339	0.0260059016047899	0.342723783747008	0.500281781775150	0.788044672396383	0.783191894771614	0.251216053234038	0.874908482633179	0.592681929210559	0.895774312698725	0.0345519983833694	0.672006409429350	0.246364734739814	0.741800777824623
0.422029989792523	0.941957473700927	0.219370979530969	0.326676845188373	0.667890969815721	0.158650822319724	0.793771189040496	0.526223061499209	0.386432227759844	0.787395127889608	0.342221680817727	0.911777423882062	0.116166489400429	0.375294092390386	0.00158434547327979	0.897025245894017	0.352393645623633	0.188164864793729	0.935949903169018	0.692493217444532	0.147294331908634	0.321941078239847	0.336227862540194	0.576706278715612	0.0740799714754891	0.337770222247799	0.378766122555181	0.417312104757301	0.428914406853597	0.377633161665296	0.0678217051231884	0.257520496816677	0.681444851866005	0.953762313714087	0.617003667792366	0.646272320594708	0.267158843337897	0.402377882484440	0.688409526590098	0.315011504655155	0.278016849861344	0.888344762968430	0.293904554699923	0.407014953642892	0.392015812180577	0.599373483641746	0.219189001464339	0.276577891628451	0.182288329940466	0.990605904437762
0.244983348309646	0.335373914609660	0.687988682050643	0.719098047171537	0.560689861926055	0.743118940300783	0.796048442884881	0.746978338732626	0.548080938990971	0.0463645689108697	0.560488203866787	0.607721229451948	0.248291498947113	0.960706672339045	0.935922623444952	0.212952332348811	0.792922085298586	0.604771582533539	0.647704681263002	0.840002883255938	0.203144326499905	0.194828314345004	0.430734260479134	0.515001710097580	0.743225715243305	0.339214419817782	0.273778918707638	0.707619453995697	0.311265927130956	0.585005253102221	0.870422022161974	0.256055570974021	0.391979613431040	0.202090260234084	0.319177735702728	0.390624042439177	0.977970628360207	0.0644251204254601	0.926874766570434	0.722361737961718	0.966306625075678	0.265475839711304	0.761048917950752	0.468022726917143	0.429262914195052	0.177404330844126	0.995578623351713	0.986069208217799	0.945828734717400	0.717137366933114
0.607637070171076	0.950654100562050	0.999633286969853	0.981058116429155	0.620796342481882	0.342112486875467	0.635942689253582	0.776423606179164	0.652489492453393	0.717519689097181	0.793187183704563	0.823529415525042	0.144613689919778	0.502831821874134	0.544755697294463	0.653645103633974	0.840483433869272	0.780250254624949	0.231047511218068	0.820781562430749	0.298839684381279	0.442716551713808	0.959007831736241	0.149144033499198	0.782721971592361	0.730693249250969	0.578211291403826	0.811297815258172	0.985520511148474	0.191071284939233	0.327931132094507	0.0749677162326942	0.406090541350327	0.602924974608248	0.0665420794626068	0.610644853414136	0.594887481136683	0.977261342596619	0.0281026562341955	0.234767694382815	0.602954594590160	0.772112346143962	0.647208890501183	0.981858437300215	0.0211952008635368	0.612659748822226	0.532985780579353	0.427210552985014	0.821635254979541	0.667765632790190
0.411210818840261	0.549657030234485	0.0916439740092487	0.458208691861132	0.965283642019751	0.158927759352805	0.307002660697819	0.862816775604263	0.706968617268806	0.557397805883896	0.364180110112457	0.0369171041399582	0.579631455128266	0.419767172320600	0.522197733050549	0.0501473427751156	0.271330962572986	0.404788720337373	0.646008296973706	0.0806560066169167	0.353193157256731	0.0103143672531736	0.403291356726991	0.540786881339205	0.255442685795244	0.340038354909860	0.505053335296523	0.670873559147827	0.591767759541898	0.223230884787717	0.382077126592124	0.781252925444906	0.590805491391270	0.456335250377908	0.504955127458716	0.811901860530842	0.406278879550692	0.972663968617370	0.622679577668590	0.747603045254417	0.492135979616786	0.313866717514599	0.375926041085132	0.693901592265482	0.870741196104557	0.0430906742578815	0.966750206128753	0.387301882688081	0.215295406069883	0.725052561104056
0.0981542829789399	0.663268589382228	0.369437496944142	0.358402039032412	0.823899377048008	0.420001475672460	0.366454176308981	0.685140122673876	0.883366640748916	0.947786845914801	0.154544125078679	0.495331765324197	0.574650528566960	0.657951768868979	0.830023592272904	0.739722177018938	0.278150518299547	0.0413513513047288	0.392338796965800	0.411801236148448	0.805044108239005	0.0275058582771087	0.955247101177512	0.535559148206148	0.756018899325637	0.952965598095132	0.579326527741932	0.678971930234890	0.109145153821401	0.409591359895576	0.0997676229736344	0.304183586572437	0.548281774435283	0.319057024355075	0.904270761646707	0.177564442697623	0.946984788995788	0.810380898311608	0.773186444537816	0.811881279280706	0.459842803471611	0.520274249878304	0.974307833270448	0.415260126231147	0.197911272186499	0.494445563894089	0.171062876511836	0.388875374085349	0.862579851854658	0.795506054860735
0.616173908002132	0.0843810762029875	0.733485274387337	0.0935472269859443	0.658726510908290	0.0139667464744885	0.155593921906908	0.179949602481078	0.569349271950282	0.172821689194547	0.871508236141800	0.465213961216122	0.488960295712853	0.894282167206969	0.191558915099489	0.989039486578707	0.748207909830387	0.0451194637141884	0.168344046618241	0.181293352347074	0.153643584629359	0.669977110945757	0.323340249420388	0.844070305433707	0.0416906882716899	0.458960405717857	0.574449506036671	0.364052765876243	0.0428677330922450	0.726118774090282	0.111910488846590	0.442091151005584	0.00857364399094351	0.711738517961743	0.338554731657958	0.872104109125670	0.732653198578039	0.545012955108946	0.633698041206767	0.215354639725675	0.701960049134994	0.692404374565567	0.190602211369348	0.277212093039136	0.621220802719062	0.258363644625830	0.943299459572343	0.319848653203769	0.101761815878765	0.989229950174240
0.494564469112432	0.338766807699318	0.704919285964468	0.633859773851865	0.523379557945038	0.350014180465151	0.983787816760594	0.340836108566329	0.616305745664116	0.713432963759494	0.686722728957498	0.633478352415600	0.593491225320488	0.154088000057662	0.190003402109112	0.0142575737594822	0.427743419327417	0.774075232166036	0.349595567810177	0.431874407596149	0.309937959979074	0.193837610454434	0.896245359279314	0.342076983503364	0.570283525856614	0.0903058209993536	0.366218310876223	0.0424426806574777	0.137265641623596	0.448444209095338	0.807207231990317	0.0828764561070176	0.0975195999212025	0.372235168312780	0.305891353968537	0.165619437894548	0.707956014455419	0.602363654289010	0.874323506438998	0.277428609836448	0.237853010679425	0.557614310968514	0.0818627169736484	0.932435164079127	0.0578106653445349	0.915733795722757	0.646147480988586	0.258574531418665	0.509008681195574	0.957295064521090
0.627483375635801	0.649688496731694	0.749382241574683	0.00710205688061172	0.232252703145167	0.372355783770926	0.0311493932622379	0.113557574963023	0.570691213337706	0.225956623520325	0.602209395853182	0.378695451989100	0.785727044028928	0.457007984251594	0.847148683815094	0.967059364150564	0.867666570920626	0.641267854652833	0.165331578325161	0.494013409962926	0.232901432193456	0.480051857433231	0.852874132072902	0.338905313318425	0.707194817006154	0.770037203587509	0.926224266672333	0.824058680425027	0.751689653923289	0.345072912094919	0.884498999368595	0.305143687121714	0.330788462651375	0.192023629935819	0.00469871709319059	0.746209676745576	0.519433584810872	0.926366620513590	0.237693060227913	0.808378547853964	0.905978206421900	0.940824221491676	0.305118629472403	0.0628489543584014	0.522621608677536	0.397204429904062	0.771478488509980	0.944348851174138	0.0981212696150839	0.616432762619410
0.476495998126528	0.154171323220097	0.945983090136727	0.799875802128065	0.726571290432303	0.621923284745734	0.236469661999434	0.385010066522465	0.462387682148027	0.239360601509365	0.692140145695575	0.716808504596432	0.914693239913075	0.0864520228787379	0.702246444755923	0.502782879742241	0.469173537679072	0.658052921052935	0.0635645028211516	0.255072491688159	0.244558633477878	0.344895952426570	0.807344511664452	0.602670542047053	0.548332240656120	0.418374137864857	0.579278187656435	0.933791118592805	0.156170490557076	0.614083974551864	0.703486465147537	0.688664306051932	0.315371295544188	0.200225318385997	0.272340313049544	0.686483183160038	0.313784112681250	0.155406878834866	0.258182903386730	0.995636814016037	0.977198189687506	0.0810909000417404	0.238087710794281	0.445597992117835	0.391348296777753	0.611920887177209	0.463802099998302	0.116004478293941	0.309280740819135	0.978509978397548
0.176898912257678	0.730766362453131	0.338888007839119	0.468848340777778	0.329470606538830	0.990757476398066	0.654791501916403	0.813059746905288	0.967976172017573	0.359741320945209	0.718445765719234	0.473543928961119	0.820695750528834	0.457219178437697	0.891236456937962	0.120526684106904	0.304681950946805	0.590930996565938	0.259926097823360	0.899053702557964	0.971037533596944	0.713717535772782	0.645956845559705	0.850027615522571	0.697578342864995	0.132753875236289	0.465835430429826	0.732112838867478	0.878716035768779	0.854862022305821	0.179088598509410	0.166782868770174	0.161591493982557	0.388822360409846	0.888688688267330	0.218673746536654	0.686553514477494	0.697207876893801	0.841702330373246	0.651083305762767	0.929562651033789	0.810539166069517	0.151797670030417	0.645924155007836	0.680842367006990	0.427161078953783	0.369918325496209	0.399713503639126	0.292403767195808	0.0383479048624661
0.502895475821240	0.775252374154596	0.744960458203388	0.652126667350833	0.444882137572838	0.0609461456299996	0.109418147903815	0.589259530394127	0.867324677355138	0.708427303801986	0.393842947085717	0.736553102424802	0.712045965607226	0.117188991489745	0.101982561370019	0.238879445240441	0.694251025382216	0.171543020824073	0.0999829601698710	0.645933401695990	0.159053832303480	0.605972594542131	0.659794312273183	0.198075089771254	0.147654874647356	0.976402055594028	0.984140691103343	0.375937492319867	0.759688857179085	0.519061918267292	0.782702880166739	0.192150236348264	0.536338235876542	0.548360867945686	0.785197169812306	0.345796822161690	0.168971725728405	0.741237213295146	0.862392014516118	0.479227407605511	0.464708141526345	0.715060250878526	0.447441020764565	0.112357102425059	0.999444104301376	0.0358923044279595	0.449804293220404	0.936898308809646	0.226279128210627	0.214981285610130
0.730931710956631	0.163412333339637	0.330002567123510	0.938044381329518	0.798707272749318	0.314463161911990	0.0619164361141955	0.197622878644322	0.695122383333157	0.751995000007786	0.994813123828540	0.0568033906756204	0.468619540853429	0.619848086706957	0.466817955531611	0.220452775395725	0.747524247257226	0.345774636824319	0.765901809140596	0.948596929109791	0.185359334558259	0.355699768356942	0.339270537619642	0.891328478872516	0.984889111607481	0.814226449805238	0.138017318090867	0.413845715730457	0.390135198365857	0.307549643975897	0.0939109286700849	0.370609444742173	0.515983355147428	0.487432042859687	0.169743477615857	0.000926091150874386	0.202330962276904	0.488244027944639	0.934107691674035	0.0753000710819459	0.807504695382548	0.294813575715151	0.583642023503475	0.524670735936700	0.127544330358380	0.176198448391718	0.890586575583023	0.612906508714285	0.381943635980396	0.768391606254406
0.881930005654261	0.222801556782101	0.244391545784132	0.920666687460248	0.404444100123289	0.184601062312246	0.615528442149236	0.823866858457241	0.970733967495407	0.840783579975083	0.883141638410542	0.743597969932427	0.0328596293199209	0.707658889080099	0.637352226617989	0.938128434566331	0.264573277123102	0.692904843505893	0.780210657422591	0.462655980489909	0.562385507798351	0.0573475237443434	0.763936649130750	0.341714230326636	0.292817721666816	0.219212757160115	0.786922373397452	0.0775275244656924	0.513272014215681	0.265041858024458	0.890457010359569	0.321212077541026	0.997655313601047	0.736338177838078	0.751047275129720	0.279141246805505	0.548236521247363	0.780235811066147	0.658349334183166	0.591163061922244	0.769686774459986	0.835059855633519	0.208043342574876	0.857235958097560	0.635205784959402	0.0952306583312006	0.207201395223616	0.809696731150385	0.861718478241194	0.725418085182898
0.417249522833337	0.793093060727422	0.810421922419593	0.806845674167977	0.853854620128100	0.655215993568710	0.107308343217519	0.0869042694365211	0.117435583293193	0.751816930322764	0.818979753051023	0.880407446263626	0.862738567876796	0.156838835984530	0.227475678335045	0.796855432336173	0.247252020417451	0.261243162799356	0.569764578476315	0.907578513160979	0.157938984980481	0.343462501672661	0.319449890862171	0.665440014976716	0.964285052082746	0.0155846367900060	0.876061632028813	0.343294778104582	0.494578122067857	0.789719832642781	0.952763333768698	0.393553152844007	0.191350058828607	0.912441035188091	0.374062780747722	0.997204040288930	0.0780250914569707	0.0684033352418123	0.216417820191355	0.433906518054154	0.465886422074421	0.986687603065635	0.771440505225109	0.207267414541659	0.857820286396482	0.305236235349003	0.794266037275048	0.510433444307023	0.154808256064324	0.102906953736700
0.0683472879779948	0.329055904241780	0.686884036124282	0.864611121266928	0.780014749002687	0.110101898635211	0.136326818618080	0.375370175437280	0.801548267280750	0.829964904156516	0.827604090405243	0.0974474801178662	0.181480840551908	0.0505006379614511	0.549371888001258	0.0994041975074419	0.956442030476757	0.360309264930514	0.950366646929177	0.282600238395898	0.431727274553727	0.383977871138982	0.877617636660575	0.796422002134364	0.655835844900354	0.609679882074391	0.0984864937976471	0.715951409453578	0.809672271799420	0.0222211804148899	0.731649823457877	0.0314404626946878	0.485554044166776	0.0168758907276690	0.365371362647192	0.540981902168611	0.728906710818091	0.913464863497736	0.320982865030162	0.240275799574477	0.695951600461568	0.474716489664763	0.604936960631287	0.539122273986522	0.574092262278039	0.00444231321238420	0.280537707240806	0.00796429548784217	0.925424180237379	0.772377407934294
0.546595154850061	0.454668242347225	0.187094695784925	0.721600188488500	0.205131957655169	0.457009313939034	0.843485098022301	0.165489802864149	0.288625737982756	0.741489661555682	0.0873598933311004	0.0306395803764777	0.981647168217541	0.396286413158572	0.0734050776921318	0.312197674617732	0.476597596251168	0.170028241144783	0.328963250419734	0.160318516422237	0.157693600244313	0.488939367064545	0.530502806587983	0.109589698020796	0.637136344326729	0.384647202347126	0.450200610059647	0.652428926906211	0.156914634736545	0.555064515877920	0.779317580636022	0.430253594477858	0.893608795868613	0.702045202023261	0.474489716041176	0.277383798040657	0.572064918357591	0.810261667329554	0.917207030006490	0.355250488510032	0.0529889994358205	0.804040414586273	0.338935484771255	0.802187855479675	0.414968045190554	0.722988282868474	0.319880623236356	0.322817699289318	0.553410570584481	0.959162036790282
0.765750488435964	0.628884245803521	0.764723382310378	0.0744159394712177	0.918229383394002	0.970727112231402	0.667945584983211	0.468885167309408	0.148186638006010	0.353071627296226	0.158721833587281	0.357220773623401	0.464673096650154	0.0451238857896582	0.361397517198610	0.847547805716409	0.142509686576221	0.442642108850273	0.878788986144672	0.906615332751965	0.489469353921046	0.467416120873064	0.0793027993844060	0.219336262586824	0.588871732153629	0.867038269926881	0.221497606404724	0.997255532453846	0.187112005775158	0.471774392207176	0.392542712182788	0.178113139653199	0.376929983077155	0.897932955198165	0.514079571149802	0.112070321455573	0.962640879986130	0.895387544029913	0.545699091162496	0.570357454241885	0.339854050238577	0.813985427598567	0.420080961436371	0.931786368073502	0.889636289418136	0.103452802949229	0.385128249339545	0.234611203718217	0.578583749277535	0.451032309672892
0.155735038178732	0.115450746471680	0.00692196356488850	0.279041721437734	0.697596715434023	0.578674005718053	0.183563317746433	0.463006491607795	0.361575812083473	0.315146256561678	0.101824362717647	0.983611231615081	0.316694750879074	0.478404032258875	0.0997439550223938	0.243440957394740	0.676036309641176	0.998021856012741	0.00483076210778344	0.513186762603831	0.754716429057667	0.349172946894974	0.708223668509586	0.484698951675499	0.808784363528257	0.120926903210688	0.461612892997614	0.812708161752384	0.514573923056512	0.959917324591959	0.0731045258201154	0.644550788638089	0.483448828631754	0.339765344467967	0.0482930371376598	0.925358363182593	0.147416125797035	0.730460502642329	0.343920369431569	0.323100478525103	0.279423027265703	0.264840052357868	0.158900917030381	0.928354799870924	0.209884607986708	0.648657449109554	0.734743429409059	0.516768960356986	0.00124019136881837	0.791107808593977
0.480145725430689	0.428380574991792	0.210850901777744	0.335600664536014	0.179521148007097	0.640998691456821	0.778295273837200	0.744810176912799	0.802830901202420	0.811589976127751	0.555768844637495	0.368284162334245	0.304278145704530	0.262264576462373	0.498040130624445	0.477973558784411	0.702464217553441	0.998330704982496	0.230995282737736	0.907828015559883	0.130509040891660	0.101027746890415	0.689797862609472	0.383458024389211	0.0757637827017050	0.204576764844509	0.882217259614687	0.995039991204094	0.720911695776874	0.757988319225147	0.749548113372339	0.980977328686030	0.122300800393111	0.0655069409748996	0.192932847419724	0.290000905283679	0.575324128581343	0.0481085856265697	0.745991114296982	0.525283161089851	0.530144864606085	0.104852931373962	0.678413036418517	0.922955044673254	0.0493669548920932	0.628574695331769	0.605947027792553	0.357268255107560	0.370064972828269	0.463237289010318
0.153187661238200	0.985412368394884	0.770170075350364	0.537997195408527	0.881402360647581	0.589338880720344	0.668612472077808	0.394997577252929	0.340393179056717	0.384832057774044	0.398101760054354	0.285263557164914	0.757505701299023	0.986413582328205	0.638298854112157	0.749927045009307	0.338995300293676	0.677650879488274	0.848704564488364	0.727704270395523	0.0298538290707702	0.374268373397203	0.742409461824430	0.374501799959185	0.165228926254952	0.208616399329956	0.577748586363998	0.352996519137452	0.230142610859846	0.909020411932401	0.0259448892541591	0.631407777617779	0.760578568973449	0.656174527854960	0.238114025355363	0.889691398618149	0.680514274921013	0.991778424649591	0.248542543640357	0.742163958646320	0.401944697852342	0.874432152965120	0.0348550245430123	0.355463220752051	0.686250090874151	0.350665992994279	0.565326226800587	0.713740402161458	0.0196912690690192	0.358857097060880
0.150583474554398	0.0841515222148773	0.591431608387908	0.152821286884700	0.944601324823654	0.0573931455988027	0.407822707795000	0.896939249773563	0.276982078285282	0.597348520487455	0.541330761458293	0.191527290897274	0.638356870037265	0.891968240299220	0.616677887252465	0.256796047908727	0.291191409259928	0.360519266744794	0.587599466572146	0.792301851788334	0.352527157800107	0.103498564663179	0.732132794522609	0.790936886992229	0.676157917036190	0.128322071420287	0.818326206083814	0.520169115950514	0.938568277633786	0.412435406996531	0.441838037398783	0.530334918200675	0.962226333609166	0.318924026234093	0.821939287264894	0.453109449990608	0.806221724099825	0.520775370003567	0.0247479640262274	0.351102848923887	0.986467283545898	0.473838749944514	0.00777870326419539	0.390855582216020	0.660146304332762	0.129878977327763	0.237625002282387	0.492249246742794	0.0776105944105445	0.636713168590951
0.930741947618446	0.520524959063447	0.116375357860191	0.138469909200301	0.695004091567534	0.635127821864377	0.465410867443484	0.0599497925006045	0.393077040148329	0.656145363336254	0.492332089614177	0.275904054228398	0.282447085337917	0.792037306152954	0.197505667935428	0.543579773070375	0.194552906202762	0.464041485058593	0.678089164149338	0.903007322485127	0.510371908158605	0.798133078157185	0.993287594114991	0.361375079847658	0.356135854046903	0.334752191912031	0.533518089366980	0.805386796642583	0.921311946190525	0.591791781688678	0.325459846638082	0.601690001622865	0.198464857845657	0.295106875617647	0.825820364389412	0.453611504835849	0.266181993293819	0.251484730061036	0.146012024199141	0.739333905173226	0.0361071885481993	0.685624920802259	0.351173039390597	0.990512532434783	0.503875070502589	0.113925446249013	0.457547696165845	0.394173496955991	0.919911088458675	0.862030011870411
0.612915111423790	0.711276772525674	0.0265494164490321	0.315428036202828	0.347248813301453	0.727986568730172	0.139436155464548	0.0730444374424866	0.195601619125347	0.934780877634956	0.401559508365792	0.602033276008875	0.595925993377019	0.504965856507620	0.889277036831946	0.809345517504238	0.867854648242398	0.340242575277108	0.0345828171561948	0.967687603490654	0.743465557196714	0.984631332574510	0.204512261056591	0.149715342136739	0.569521664368642	0.500228178288569	0.705231539322162	0.174092305627146	0.00146877064845330	0.692126960211274	0.692967600506739	0.109741158163360	0.851227125899133	0.670333143811798	0.734489763200064	0.964693222748320	0.998641308389015	0.524054942738060	0.642356968594042	0.329407346008187	0.118217396084390	0.0671446713218548	0.201462649998699	0.831332708524180	0.991364011479165	0.666518427354515	0.297473251846710	0.662566131975453	0.658078885385135	0.309898086268416
0.238460719100018	0.643294989300282	0.527481292114767	0.605193048422345	0.140454735758266	0.701818596129663	0.407467318164788	0.282788351799022	0.198361622444038	0.362253708416043	0.0135599488311002	0.146339740948953	0.836554990502164	0.612450318846904	0.904887776378153	0.00438427776415562	0.288438669336942	0.533425610335936	0.250050179343302	0.611047625049731	0.571819213028912	0.648018666980634	0.497978218231977	0.0971095472643901	0.0486432973060770	0.250714065486506	0.785606209591886	0.0505446697457429	0.780293547732111	0.971366554381601	0.460613451664897	0.410932247172873	0.851531470530979	0.709008724366785	0.871371187124716	0.347690280357997	0.949918665141752	0.238150045867171	0.214155372392811	0.599434296226832	0.603412828737901	0.765094948912090	0.262269726446322	0.593655795598520	0.0333252388666587	0.847431625193769	0.364884614558139	0.687325209620149	0.973933730256453	0.700223422560964
0.168192911949019	0.108831920765180	0.372074481567582	0.476224324996830	0.641536131821133	0.899381772535243	0.387485475273699	0.636407847888381	0.837570390396998	0.631385279886745	0.425506795957083	0.0849350522467729	0.188954900849460	0.498055255103682	0.314274700814013	0.760640035528675	0.927189505949985	0.825943256111575	0.420196014183203	0.493339630080116	0.888101440285572	0.147372014324263	0.710710958570638	0.0216860923634470	0.741863951545715	0.695062751169945	0.136833716813354	0.363445739352262	0.765144902116151	0.118457770483240	0.609338845736323	0.291291357809713	0.234158183116646	0.386359919896180	0.353552409299503	0.908471685492951	0.601353235824566	0.396467254439966	0.960123855877537	0.0793728092979033	0.774818418082474	0.826082355692711	0.118246925736715	0.990248762902459	0.264804560772463	0.803955321730299	0.713326979392684	0.548572102994302	0.238959597927228	0.156021558603906
9.18806442619102e-05	0.898538028738982	0.461508139531717	0.929972616314741	0.326589523819723	0.0693518852254593	0.398766380945042	0.200386351927882	0.393341734520499	0.193976722711999	0.375294790902781	0.640385253786217	0.965580900031076	0.511894286967938	0.499985556653501	0.900745465782308	0.955309982405873	0.854152487031452	0.214271580024153	0.369277063614416	0.164857080045189	0.569258590396790	0.797488933302241	0.0383620770893748	0.285724881884413	0.643737394228109	0.740152047761844	0.522961862357323	0.959822480794452	0.192276611476271	0.375920393418553	0.932783196760213	0.705110159087870	0.0956898743194328	0.0282829369868347	0.0283754850641174	0.448166101587553	0.966861751449842	0.848415496375726	0.311511994763371	0.0900231216875812	0.589538291686360	0.936643387644621	0.0307647449947667	0.789066494745095	0.430907898593170	0.948214961252466	0.406447070271418	0.843245107957044	0.976955030473304
0.0549905462783910	0.521801547413741	0.893595313847063	0.223425692462300	0.676615581029750	0.943922817487555	0.183572070221532	0.359630592278687	0.473921478711219	0.0937643903660980	0.253501642267647	0.0604351308138038	0.328884420217074	0.638056514201469	0.677289426376866	0.115000184920455	0.539178250417288	0.208740098533293	0.691547392024695	0.380638266024404	0.191324592825036	0.347869118134816	0.867063213723524	0.271473137561714	0.488866264415816	0.364163541701521	0.780321368700477	0.00675352069733670	0.373566363723303	0.195715253464639	0.469439217246163	0.266970577789320	0.721940767705170	0.996042548750954	0.937947602892900	0.0991373417947221	0.219755769204074	0.609823330149695	0.396977056897826	0.161745981472902	0.545796145141066	0.145261470903817	0.114750961908746	0.0915408757176024	0.896854507480338	0.779844795530226	0.935091710909942	0.669868185386785	0.832058011789179	0.577952964411483
0.450628824396803	0.602462324914380	0.336114382052052	0.530392130667793	0.371331648301774	0.170404403444549	0.256651606688045	0.801248089562143	0.159601100548882	0.292337211687865	0.245043223649342	0.156249818504970	0.270556589187689	0.172461546279244	0.279202893535688	0.280514603826959	0.249878302474638	0.183101231163312	0.714423544720992	0.331009616618430	0.0183419884976632	0.407648287531567	0.487096117835834	0.997953829421564	0.895054759902491	0.675524732601186	0.947219712910729	0.0402327937360257	0.730948472477215	0.914090119382174	0.753638434228026	0.573716400898247	0.00563860971916896	0.349964022878242	0.377986205233161	0.643505485300740	0.178136302286564	0.416217479812570	0.0826526214045239	0.126491129829982	0.465648782705219	0.0453129063010873	0.401532560495946	0.917766593878173	0.222174406986301	0.628274647887422	0.821497919143697	0.316928186555822	0.112843192346935	0.820805257885654
0.219018869601117	0.391183590508321	0.230116239087320	0.756824656673283	0.922993806108916	0.415154861711567	0.292045292055789	0.0649159873947105	0.836499299827188	0.372346669559695	0.966233080152489	0.962050779268099	0.487121389207726	0.797454667784356	0.342916305727389	0.0348778311316106	0.621628154955448	0.268524455386748	0.859968791717307	0.0567771860431124	0.817366233638448	0.975268077345593	0.954451695929630	0.226391704754719	0.0947571786213821	0.702217318394177	0.790649359773288	0.266198802177551	0.376872279381434	0.778386207197796	0.578877213721883	0.0449850350507917	0.0820485930140887	0.700795825246945	0.579900997305393	0.969257462556932	0.596955616648872	0.109301423036463	0.376935052379892	0.389675062465768	0.191370261079567	0.248770589420807	0.751648782466727	0.241430661634651	0.408758633280226	0.900865382140450	0.765274233977320	0.117443772504704	0.726907378166943	0.0136013131602494
0.145817699065664	0.609938760384191	0.956043697658286	0.161852614239885	0.899728849722103	0.495838187153833	0.864612206977941	0.684686020939088	0.0397460602456977	0.386353644605956	0.113736308203554	0.982512841368702	0.977068309094567	0.253478447876706	0.931861446174722	0.187530668422740	0.160051247118501	0.736578802239848	0.841980953229158	0.281106923235157	0.960833152835871	0.0520508085203559	0.199551535410310	0.589685547394376	0.861465806213790	0.574480005821039	0.866141614127178	0.492298595809299	0.485970876642871	0.481459242887367	0.110760534901688	0.271138710585290	0.433391787851146	0.630769102648860	0.901144302038737	0.923076196549312	0.186047178397345	0.177485772344522	0.888376090264204	0.946660961408336	0.883713455406834	0.269463879730982	0.00734624854830124	0.652110965691834	0.516267002974859	0.730913323248166	0.714404791398278	0.00357124636902939	0.727828608457609	0.620624192308088
0.686384333397672	0.316162111446009	0.224017990749964	0.163873732441475	0.208408513364805	0.202802616677217	0.432322730622192	0.909320500376207	0.775194297749060	0.160983632355459	0.500608785632695	0.0916955802634516	0.726759479222497	0.305131916099420	0.0978798350622135	0.0402408924290053	0.242242967409372	0.835182837608994	0.621959313501281	0.905631006898284	0.290818271465108	0.555566804397989	0.664296081162397	0.690305831774993	0.228219685364841	0.0593677374979014	0.626542361203957	0.229025733932039	0.695772700675368	0.757640036822836	0.521836783193781	0.00869179647413221	0.367733917446965	0.364945510817431	0.400527075599501	0.905373051609281	0.134338254695095	0.149446271408792	0.702422358281969	0.732329035738323	0.978133157520273	0.908017209209042	0.427190610004731	0.698875579867365	0.397921827146660	0.188930471421142	0.0948649688631721	0.226518873702773	0.201452361364961	0.307669248355986
0.491055360512528	0.399573821376011	0.289693900190545	0.648143544240281	0.0967230598257438	0.224381203963538	0.641694224259346	0.761879499970977	0.0766266135479721	0.619104129974687	0.526593549133959	0.650065431755559	0.230917238743848	0.691275299850141	0.919862690236312	0.00316404728961972	0.458475894056079	0.835830045802696	0.902515690190144	0.390983909851426	0.984415557220764	0.431619790838869	0.199302160498506	0.775263275598900	0.879934353380983	0.634847166359914	0.812966906918445	0.333077226397220	0.434870804606446	0.194369379034006	0.177958075710169	0.943420351934062	0.317188351955491	0.331542415619958	0.758996051295288	0.467376293813039	0.201913047606828	0.385964623605433	0.937619256846680	0.258755257554792	0.872095946762257	0.747165073316290	0.283726228761182	0.791746507164957	0.328454100097335	0.911274175713164	0.894549628148630	0.667709585402680	0.0520371687527833	0.507682583599056
0.143542522284497	0.356939447759527	0.975745766439872	0.445707538553511	0.348743511335045	0.309989603132493	0.127227658594416	0.605298438883935	0.0217996290550699	0.464392605811477	0.224695021294324	0.660463784220781	0.0125033139174713	0.695626670405938	0.524185977039448	0.400457968871300	0.153079154307176	0.645648398035985	0.687157087460034	0.187601236327479	0.314884858313473	0.649622219951101	0.483816983515460	0.798428637865756	0.0576182371553706	0.983616178230270	0.910671119135906	0.445332763319096	0.432352639361813	0.965573765497275	0.954161501515012	0.717043714180917	0.0146455122439977	0.0275446939130192	0.337196899418449	0.852040303007839	0.562098382345623	0.515305714598473	0.364289275612795	0.321831192415917	0.657515848127844	0.479324949813298	0.179543892693405	0.228167482783776	0.877050049461167	0.436873897898672	0.969957629030841	0.868288496176126	0.0394746637010835	0.319098363454797
0.660873541863247	0.483174452650195	0.186203038588121	0.753184505199451	0.726082198262417	0.394546137966868	0.398890275671798	0.333540038957421	0.317184068608685	0.428599512724904	0.425368743626887	0.140493997991609	0.190695477516660	0.396709431764537	0.443861276812992	0.528453803739788	0.118124417223777	0.237936854992258	0.196278229701355	0.952234036906122	0.980783121456459	0.740488715672647	0.906874978476073	0.589385917559179	0.487316979027722	0.890514295379068	0.420371849065141	0.571627018759547	0.529968362044390	0.835418160151700	0.0381674934797086	0.935218789012445	0.0943961978083666	0.477378055113914	0.623812523924890	0.353039254994861	0.855494078717629	0.926854929276923	0.265475572116425	0.0989776305082573	0.00698550499142447	0.906837398829123	0.720611902004964	0.535942822396012	0.113437171410263	0.423274229664529	0.308371075279395	0.493255486636551	0.137580226468023	0.573081153774169
0.0552316577307119	0.185317425535679	0.932517124993482	0.943742925035397	0.581279757668717	0.353608753958883	0.467921513329186	0.0200411965303768	0.610036180286239	0.668297046845512	0.541503836601128	0.868087984783122	0.728866133766603	0.988322666464042	0.0339843450170454	0.974514415535638	0.00997132539848500	0.218231970245922	0.229795152672809	0.739587636431826	0.197601679411138	0.725534978391919	0.501697819660211	0.0528858956632353	0.569627197991919	0.747750763334701	0.254223676139131	0.119179504317071	0.618256572549949	0.380540329131609	0.655144276105997	0.421425145303058	0.130902017728531	0.344416574319138	0.310626239376901	0.368665928984465	0.159613695310048	0.449991466351508	0.526005071795630	0.474945437903141	0.624143466163415	0.861804953965138	0.801606133842807	0.293046708031195	0.745620371829671	0.0567088395580851	0.578270841837721	0.509755608484223	0.774539516726287	0.771647854968906
0.372833523965509	0.348785956914975	0.336074391947535	0.428617294540281	0.325138541450719	0.240141565616594	0.0866010045658895	0.488515817493734	0.0856694184844984	0.0966046496264039	0.694423767572427	0.879752024510822	0.688570654507501	0.603537258939295	0.331594566268202	0.204032397394309	0.425727005166938	0.433975047695944	0.772181766684641	0.0181625121784957	0.689536379189337	0.464919645035778	0.228638438584422	0.100747718480903	0.584127029759503	0.545409288641502	0.968214467974941	0.0633586953366764	0.861501977945132	0.658031329043858	0.956571637157852	0.00786108747978964	0.266797929937779	0.204711744244160	0.0388915658318525	0.992771597127720	0.180088349312147	0.513704781828656	0.982324481537665	0.866517130920955	0.916096423308235	0.701722782137609	0.574065534574476	0.396077937543909	0.0260747329031769	0.123345805993225	0.638154621636218	0.576181466484539	0.326127813149754	0.176499271108774
0.122635120818323	0.925435434425264	0.172210487563374	0.535098269962061	0.929255916201549	0.167804810646631	0.173530551426944	0.481545209120986	0.289469563211417	0.163583949334044	0.392904729106930	0.850014751358544	0.486892329017555	0.627783510799892	0.968345702971296	0.192765969448360	0.827957176061588	0.868845021792438	0.367491606227113	0.367595544104257	0.377521782773240	0.333229126889180	0.0329474322473259	0.951653258810327	0.208510268632041	0.980567385711151	0.997171725745531	0.525270752514716	0.991323994485534	0.867230703529346	0.430834303046697	0.417840398828799	0.883381308602611	0.0362246454146785	0.428002360764663	0.591985313151326	0.893406086650338	0.350844008495243	0.125933431497434	0.752141320077621	0.331824026121133	0.932316138803182	0.908944703815489	0.192492835490027	0.337048248662908	0.581508989360087	0.787687361570995	0.332985833414017	0.291865931388765	0.224549312530741
0.419103465598648	0.434773196278325	0.00140493130176134	0.828704991201822	0.617679748909852	0.447380706367628	0.712022787175585	0.662450500593616	0.984111653121735	0.316015866791179	0.159758960977518	0.355913433434727	0.215872816965972	0.932532375022745	0.702114746842971	0.398840887924231	0.740698776897320	0.239199880361343	0.308337529408504	0.372668708699186	0.643982730726079	0.565897111576088	0.117424885459856	0.757184976686039	0.0267019174459253	0.220541532053435	0.611928170937985	0.226264308911586	0.292589670084533	0.370106356103955	0.748897039451127	0.618980714507583	0.540007901761437	0.495848480674271	0.634531456047413	0.0225987828234617	0.0578839901672119	0.241505556236940	0.661166845265617	0.285420893228756	0.00578518023534502	0.413438720224775	0.752708536495309	0.364748816482049	0.971036695059465	0.0344434204628630	0.598688652220918	0.0420288041255147	0.810722345536789	0.105464571420568
0.961331314042297	0.946258477320261	0.616669049241646	0.0580540298921896	0.467339140893551	0.228388410093139	0.690877542633028	0.265715790865237	0.890662651748812	0.0422263719451306	0.788710487123733	0.361792618068901	0.134382963829209	0.887405301159435	0.202418003084073	0.978660155617249	0.774808337623086	0.423139898250712	0.753256472598771	0.444945496673416	0.635953165648223	0.504752630205625	0.534886619910979	0.810414711495510	0.876507372047598	0.195572610992710	0.344848497664013	0.00577304729660222	0.807145741614876	0.596176795929036	0.392316037367975	0.914459232370573	0.706643124847907	0.600751736095679	0.389653960303335	0.173247970094696	0.713968459223804	0.624498800379183	0.134684145434414	0.198864741608027	0.963997529524891	0.658824963207891	0.294037983255523	0.929318364172798	0.902628442439679	0.0270161837442937	0.966165067091853	0.511827924563142	0.0233275414809901	0.847026127170250
0.204404417062689	0.122634033343919	0.140375261296194	0.643600689316967	0.221142304231283	0.419905208083472	0.237151725301310	0.269876299303681	0.460496704448547	0.582528798950691	0.603577519836259	0.541967893070194	0.546191340260845	0.655780732886575	0.875845337769061	0.496131527197317	0.847343400894900	0.597384633603378	0.432242890968035	0.774083869833295	0.167220523925856	0.235497243019400	0.617917784921735	0.374353100416610	0.481143576987561	0.107564467398506	0.545190824556621	0.592559381304175	0.351262720856417	0.511324996548123	0.0472530106578358	0.791657139551808	0.188699411819071	0.445524735752142	0.523279854616368	0.00606049023923538	0.418797916274462	0.755816965882953	0.984315788910593	0.731287804329065	0.491706215276394	0.927702854261052	0.744931318070249	0.298061064769889	0.230470385779665	0.0151706271769468	0.0272497168818501	0.830977291037620	0.993921138600066	0.955494937983899
0.661623485099035	0.194137304504079	0.740694424606139	0.795409480697454	0.759650928837747	0.500357512080736	0.0316037701379571	0.404210982216319	0.00143274647504310	0.103084071203467	0.947147926771457	0.380431651973381	0.476564659798430	0.129739106199079	0.768656738881605	0.487929707984147	0.247330440842936	0.440480965713802	0.340806900979722	0.701585050982717	0.515499102756494	0.857037128341732	0.300216343257167	0.0556873010787867	0.168373503499477	0.707166256665344	0.294314737549818	0.230151657007471	0.0997543668635597	0.0775353763675145	0.960777869065954	0.847040999594840	0.0369452102112304	0.0588107212011871	0.168515237391479	0.452135909494071	0.273718798398926	0.458843419521557	0.804836128063630	0.791601983597314	0.925563762144000	0.0687847646587501	0.837123379742952	0.705375740317805	0.140949149522843	0.129525758951606	0.253958722200598	0.0220183274374267	0.00534203802358202	0.718297406355064
0.723264206105961	0.414283467220533	0.438675002465363	0.826038909839961	0.0108369604990815	0.345604885241658	0.177111354643123	0.672519250674433	0.536395178313137	0.947334081797850	0.555382406442403	0.402837439354012	0.556703605282134	0.714394094355358	0.534766211629139	0.427026194210155	0.0271223151150725	0.0901918255052863	0.364499462206090	0.700788045217355	0.0372289373030116	0.120323458383250	0.727492263356891	0.127422463650902	0.364642034468568	0.0540131872819810	0.437942917550107	0.0189964313742786	0.796065738541530	0.185251776230567	0.164250429751897	0.168694395948035	0.570991893232588	0.0714828368148471	0.222119237271887	0.713474511737306	0.312522722014262	0.768480173728070	0.672317985727731	0.572587746796240	0.418264056153904	0.829937076367862	0.162243989283354	0.935730636181030	0.489288260758151	0.592837554307338	0.549766115188938	0.487286722966758	0.778331365440776	0.224634281743142
0.654458976042462	0.803539869225394	0.947336745620692	0.639993019324198	0.334572280426912	0.619163151004314	0.430202502240239	0.797850606355689	0.554032482374973	0.0107665400132096	0.543282415630601	0.714214502203020	0.801259059879701	0.594292900653397	0.738752380597281	0.739931176268173	0.473386130912520	0.136124214226490	0.900221974937088	0.975915883686405	0.998070510448195	0.402382351666709	0.385282850896769	0.0123164332941539	0.762543245325748	0.105988515360047	0.896833640550052	0.984838790775931	0.580597609544309	0.465435871304563	0.750381828826571	0.479875919782894	0.894034462062046	0.623857085130875	0.604968085706781	0.436904301806156	0.252660336308114	0.698555495884132	0.497776558810228	0.285649865384860	0.0465472042397274	0.988968678814514	0.132405515232966	0.238999972961117	0.539812552984743	0.569638782923212	0.316720625088322	0.403214057993086	0.785292877765993	0.498176220710269
0.338303518090202	0.598546774175925	0.302360258613824	0.674050928290312	0.205196839429179	0.714021217560192	0.418684775095762	0.555387065915785	0.349473765732356	0.100881875165534	0.951760275392308	0.187327758183091	0.676345443934684	0.0608560561922555	0.0830416017584830	0.247281376560431	0.122188103034384	0.176600930176223	0.431191562746420	0.619753643092871	0.228322076475927	0.0217658141702097	0.979101032327860	0.499270631034736	0.196392646127836	0.0761811314186833	0.902849670567655	0.844606790790869	0.987005144571352	0.818848633169558	0.185310781145886	0.233393491459958	0.543179978629446	0.0272261019824611	0.526786437016365	0.806921025658636	0.731319533301407	0.878889446660473	0.299698077788219	0.326284558121020	0.694098418128639	0.327341419974105	0.0200283321495579	0.711092228683850	0.983305016686391	0.885862027533359	0.366108363017924	0.545397722609617	0.341567849320864	0.994400738807403
0.469470905441038	0.487874081305872	0.0745568225268851	0.0323799855645336	0.416560933442083	0.976676625782125	0.180539987415045	0.837375309467310	0.805993783953626	0.0610590463096474	0.793279661030803	0.954834519217932	0.0952399181658766	0.219307754952921	0.317665636095804	0.185180281779235	0.442626502019877	0.860698894333918	0.0621771781131125	0.275474415103921	0.360559586335467	0.234966982368107	0.956436974368810	0.206263845923511	0.307663639403946	0.150105385081171	0.545961028752654	0.216088533996776	0.0982061405382191	0.845416385368236	0.347654692163805	0.202893799777526	0.199994460060922	0.743166104592630	0.147341179547228	0.541902547889526	0.956127744545007	0.943224929925879	0.604787568233240	0.440825692899134	0.369453020901726	0.0956393724053363	0.710264747940680	0.858851718896940	0.512873655165233	0.442473690664244	0.666986288790192	0.408150695151591	0.149462954170434	0.312249607732534
0.479184692564497	0.439430689064301	0.588162408791325	0.276949546192475	0.322759925530216	0.0497538065836970	0.543233288310501	0.959380540467706	0.223402900148067	0.473927819317898	0.917352308464963	0.893927340446061	0.495919436536844	0.0834008849220086	0.235048614333552	0.0461503874067911	0.729286842158494	0.112856932050542	0.717219542031955	0.0151989833624874	0.563177240670671	0.351715281623519	0.140335935833887	0.295112597456476	0.963369693002634	0.853644669474452	0.416604980285935	0.789822549875462	0.751930810537864	0.306057171238460	0.502454583610591	0.836210978440374	0.931478141365813	0.0806722884201783	0.626866802709091	0.802734516097760	0.493483121318666	0.392580764394054	0.255914864495522	0.0968840898851124	0.632677530850232	0.729273144312929	0.146712002899572	0.956563511991237	0.829117361826422	0.677914506929413	0.403044816885254	0.118252760533855	0.685440907477744	0.976568837989201
0.898780364692275	0.475149655692620	0.484032926947874	0.542094003278016	0.892169273515041	0.935588875736894	0.809937997202960	0.991723544709781	0.788102978048838	0.209292466225686	0.242732005811727	0.973037692094873	0.651349825074000	0.351475021418766	0.0116918253234503	0.357402974804016	0.321343590495960	0.396562176615439	0.0666102906954634	0.383864545731811	0.523912941021852	0.226674941793402	0.846550112693844	0.768826528840269	0.425487491316604	0.718480593004886	0.594344583340325	0.131933156266614	0.845587472422277	0.408099252200895	0.208251178059304	0.243622581787666	0.787400534669249	0.528672905076860	0.164963171527928	0.690463940293346	0.497009600831070	0.0589251710257536	0.815683601194578	0.991651272540573	0.957144642837062	0.0561505345745323	0.795114001855087	0.648616684131668	0.343908296229279	0.905774004942934	0.475482908474002	0.717439374834276	0.634377820031848	0.213215576607843
0.0346589210610159	0.188425884520977	0.503488561243065	0.581187057430021	0.951443117544382	0.842360623329564	0.336401629784743	0.583480772637557	0.818841658340773	0.244826023646881	0.741472694734887	0.546686230300747	0.581637421561792	0.185966027450675	0.886622233875525	0.235106122796640	0.176795131137604	0.999676130686583	0.473135704333431	0.0727400553143339	0.240581255087587	0.805762989080472	0.823512472371072	0.843122326958049	0.608748050940401	0.731335345333748	0.936573933318801	0.0513449329623235	0.687545835388344	0.0516544437702946	0.0659554336851064	0.841075566946300	0.819670094570800	0.556303325815629	0.474933710632294	0.717671308124622	0.537967562356701	0.889990926621616	0.690048039094853	0.578558541324124	0.219878186184931	0.883922877177121	0.282670315063552	0.214183058167867	0.602607526544736	0.226563658505986	0.528082724516505	0.939320217150958	0.763524829970727	0.832150141855144
0.600627242293316	0.473661742131927	0.275327058928441	0.383215233212238	0.343177952725931	0.373361066958329	0.0735516039820854	0.478068020534825	0.894820698981849	0.0130705494815972	0.847046559547851	0.770398826549896	0.0220667837670008	0.483874730821756	0.141341034286384	0.0359241075412592	0.592103579124153	0.347325562998315	0.879032853643807	0.772415119823861	0.173666350585808	0.901017895917620	0.602683711321881	0.685132890171781	0.141412713353755	0.966011774186566	0.108203426827796	0.898558887895355	0.861164312539976	0.218792281906593	0.127089822845462	0.797916358454162	0.317602909864578	0.334880368441079	0.0159928284921533	0.860104484475680	0.236358938526303	0.499432358567585	0.973319274410699	0.764714483531551	0.350897069218123	0.778295938333714	0.176111443185862	0.711564531111915	0.117305015214544	0.175473815666940	0.890873060816202	0.271184135579239	0.436169633039868	0.00801017723364972
0.147510381473400	0.287648096187737	0.137294814831414	0.476543585284985	0.505491714010727	0.678410090310697	0.635377026991114	0.600311780262300	0.977971421722317	0.791827710850695	0.232815330810298	0.590134540609903	0.488644845813979	0.601289380931818	0.0889180161290875	0.517561827296416	0.479999291932560	0.776350115478472	0.774243479034724	0.879792761524362	0.788081322266925	0.751430061904138	0.886935255247343	0.677088978214862	0.872632499331756	0.512209857544998	0.288167171983527	0.139590490345904	0.231567939641450	0.626847813793179	0.579864533331621	0.637529090662067	0.000811473521405981	0.981907553901560	0.840551532359715	0.415908690613169	0.845621413253299	0.662310014271182	0.729720703265131	0.224085513054822	0.675368038946496	0.620573656511416	0.216058126510979	0.451574318275579	0.122316362051626	0.458768755078783	0.795375279556482	0.554007133975327	0.118812160594708	0.509596425488490
0.165823720486971	0.324856864175473	0.00455172896859779	0.523314604277567	0.912108869931564	0.202842529576922	0.800423664755177	0.333662812971370	0.820751862504446	0.0431556160271730	0.781523310200209	0.964909054768488	0.0566356914997160	0.802700003046383	0.264342094353485	0.547125411110268	0.231294799492393	0.00863130018414082	0.873405220449868	0.601509238104018	0.500309543873813	0.0944550567496080	0.520203343739719	0.471668808837063	0.389772449239011	0.949906183387119	0.848022152528013	0.726753024694067	0.181662955637104	0.460925134615410	0.382509609986041	0.971599910196885	0.882332751376638	0.435452311953420	0.858672294710315	0.666851153591774	0.859143946338912	0.944673624515906	0.116414666082177	0.0569608355947592	0.214455689766674	0.00123276320621768	0.335155737117301	0.907359718711679	0.590177789979519	0.621188213064352	0.973550158835032	0.564393522750486	0.0246518594659650	0.101668753897512
0.660705562288594	0.156936942230295	0.926874282081323	0.00742940300623252	0.763300940820577	0.729054450308099	0.773670169426386	0.901511725365782	0.836759266710743	0.155382814303895	0.113841444452057	0.243961850574895	0.451957244046458	0.335068755069666	0.775852650860865	0.314299091863604	0.551414663502616	0.220562226658066	0.0645838151921154	0.616524058764860	0.906844480692852	0.479880587365536	0.199250024817747	0.264450826803812	0.868382727039089	0.143244539041576	0.368076020833368	0.340446803225493	0.875295402643193	0.180325771432891	0.861020846281245	0.197233338544389	0.636299384113350	0.420718078533237	0.0854289661437239	0.643335662671532	0.977521675035641	0.599902785296937	0.570702424295844	0.00593704057884381	0.0872947977113412	0.264411021181953	0.138966351722447	0.499691285176657	0.401479178259718	0.644598722986037	0.699834824071913	0.910313098402719	0.849908233609352	0.286182771701822
0.245837244863427	0.349397378620996	0.504150356802798	0.622469290603570	0.764002325827990	0.223591935654983	0.756922306783444	0.741927753751231	0.559013783971379	0.277088528065659	0.290513546391534	0.0800289622169151	0.394351660807106	0.615301699734936	0.667498221268345	0.310114546043143	0.260540229308936	0.304879320095796	0.304185243566449	0.420352403594587	0.835456580067506	0.588563768965543	0.789912450010056	0.439026137385029	0.147161709625572	0.445883892900819	0.682080999402331	0.349774616457424	0.178377345039972	0.134114428459833	0.264177299551585	0.893993153066790	0.990909021866441	0.187901348541907	0.286840011048205	0.371242291447517	0.844027863354803	0.987658675156930	0.267080165757968	0.239843837730815	0.0476920373955589	0.396874733806261	0.654376856457966	0.474664956277905	0.0946568395937876	0.747735779012048	0.445856339145248	0.558830987525693	0.196827644610789	0.0312197629930971
0.195214030807134	0.587628309192171	0.923867332201239	0.853075726696687	0.445292949922165	0.689203955535554	0.213125423544241	0.221601036028877	0.958607757522130	0.156726960509399	0.125966784101922	0.662745023695696	0.249084113490881	0.0294910943419501	0.359220662026413	0.342169690813342	0.994575146317767	0.403550061931213	0.724784358700089	0.339318427253358	0.246141334972814	0.504950927370188	0.995319267397334	0.111425886729026	0.982489358906070	0.925188814510301	0.660308986996420	0.0929842627987167	0.343849421582172	0.835978719609482	0.677370191560976	0.0383704119520801	0.491672305655336	0.342227570719104	0.646877670961361	0.0613473285493396	0.167533711062155	0.355542832487316	0.593578745629588	0.562608189313895	0.510446048120022	0.633117030775556	0.791963291020921	0.651050875389786	0.340624433898396	0.421408130942978	0.0216611319750927	0.669209863352550	0.569111138838391	0.107354657348434
0.452610032826387	0.467493736213593	0.870858074226444	0.861333350880948	0.277699915918613	0.374308417401804	0.391376424675208	0.102274634137709	0.863958589088376	0.686554828317165	0.364868169114200	0.475716792163087	0.834488065809561	0.335580522507565	0.748044384947450	0.275212901849413	0.528738263260723	0.216073139567229	0.486790215143028	0.110012564467375	0.791555281374808	0.475727171620560	0.736107243883621	0.882692725788390	0.639218067307148	0.0873884006112793	0.345789816778354	0.286245938724047	0.240276542269758	0.321250537492033	0.0225242399495983	0.441151012722263	0.956690868431594	0.633973955830058	0.0730074859946598	0.675490956087185	0.108866599101572	0.769849063358591	0.319611892714922	0.315602793216748	0.840707850052519	0.284819688440031	0.138947292060617	0.955273220019090	0.456822669466569	0.636385633152888	0.409802660650245	0.360363503615878	0.983051137626928	0.208934402218685
0.305713078709120	0.532351150877307	0.0394056572854656	0.464283866876906	0.621542168777105	0.836347708881138	0.104971453154108	0.981977152013266	0.466340447201005	0.656208634511912	0.109763522555389	0.598823855515039	0.506490370773502	0.429310517535423	0.995632477201167	0.129168658462941	0.699058152376848	0.624775030337127	0.948780989290075	0.223487153851334	0.123209165172532	0.286243809092938	0.674391418937627	0.248782470085728	0.579628362192847	0.106466569568635	0.700161899042187	0.447100995446474	0.221702538602837	0.416041724956831	0.872544117190342	0.389611562124591	0.311786456265043	0.149474853376450	0.925359742373300	0.333012198839157	0.603858031207916	0.303710853930388	0.571962827187346	0.636113135339620	0.656784846342312	0.343723527891346	0.0873899778818210	0.380257548781775	0.740052943478819	0.497333976012942	0.801066414151859	0.844451661850230	0.447966374818454	0.839356157786498
0.0304074882059197	0.320250749478106	0.000509121131883727	0.477460285785860	0.853796221059736	0.772924106711629	0.516547515439585	0.945035784082490	0.817903179315123	0.433700211403691	0.702678084159559	0.718424354470462	0.940191601427009	0.109951147832766	0.825536221633319	0.884838578843905	0.751371460047454	0.431563141836406	0.118084430980181	0.454537798064847	0.796968404035644	0.158196612645365	0.474100246346969	0.319267894286912	0.134906300362005	0.192339837115105	0.105482022613554	0.604854942339907	0.394078239492891	0.189976290964897	0.645847743727682	0.187095986019518	0.484071964254589	0.741071863926015	0.301626437757326	0.603708080913571	0.894686977123233	0.346126221495977	0.0994229304663250	0.872476545752534	0.657739816835631	0.417840344459263	0.525951176847694	0.0723195829508595	0.0690441413107088	0.403016320239414	0.945201978122584	0.0685924293010117	0.0979543789520901	0.101797338237628
0.107153150338110	0.717032627886924	0.144970656777906	0.887846991638115	0.327274022773984	0.373232703296403	0.132647709334618	0.400760727202183	0.187086485137660	0.163325532506020	0.0334719191300996	0.111015957277898	0.522704466419995	0.630578206339148	0.0530041872718942	0.911820610568769	0.662313405077687	0.0646071388307230	0.278059051322049	0.0637841652945720	0.434851857414121	0.564502413589810	0.235623353493221	0.580415665800217	0.0359393144508553	0.779827902518350	0.695854943533784	0.541592502273313	0.655342371788864	0.654767361752158	0.0313435920630533	0.287491477136832	0.875222305744556	0.913409932785506	0.495835539110276	0.837066833951318	0.348370325208542	0.176090560559345	0.864462773169254	0.217885024185925	0.334504021483995	0.705066655734706	0.994650696314872	0.0539575470525759	0.916475288170628	0.235793468424782	0.230643729928461	0.227382206516707	0.714049143605673	0.983168866038908
0.681863093779381	0.682326131404271	0.762684154814091	0.268238243228302	0.173454847750823	0.117963508265211	0.376551650795503	0.915280214302485	0.598900327399677	0.181154139680910	0.605466582891623	0.349704966872870	0.705833844318370	0.255372120137159	0.499059392466131	0.933545610407577	0.896386155312913	0.475964998004408	0.300315177873741	0.784342936101378	0.162980595200958	0.468913408340216	0.794528906512972	0.797492461534501	0.640326299469600	0.280160774470699	0.850054686511253	0.0263590014188501	0.296438615484866	0.270636887240932	0.0347275031244212	0.902782338432291	0.0871110480801095	0.975385020721000	0.689434585757329	0.508999127256463	0.537810279059057	0.317361588390309	0.542390971419177	0.768664723312818	0.704575634138109	0.761131870406857	0.696682052620469	0.891054675782712	0.804258235111282	0.780091898562051	0.598841235426710	0.867374928982703	0.813494749292144	0.198907894231286
0.872671796803190	0.00903496266139892	0.786850314443319	0.563324744818141	0.375480965703298	0.279568722057811	0.162686865011045	0.851839838558651	0.0149057243721981	0.952858907315173	0.351560009575801	0.355683241449195	0.353016878656668	0.541044262002197	0.507242212431217	0.651295126599750	0.886034492533892	0.153124189357504	0.522538553892400	0.00996214967049169	0.106693062990627	0.959051591275422	0.596702028171988	0.663175107622425	0.488732211999163	0.265674392846200	0.609888090744523	0.771134086520596	0.647600264501555	0.0316015553932930	0.673572579320582	0.580312482770737	0.0520738424759879	0.618285338344177	0.640677119993079	0.558261215650979	0.958099306240660	0.958090773892323	0.640926295696150	0.137485424690791	0.397200395405773	0.101825231889886	0.174529715368854	0.356621519514955	0.613351678786200	0.138225986943113	0.278134678137784	0.779348995420094	0.814215993132273	0.519022210232825
0.997265467177021	0.390331843423478	0.354611525000825	0.865099452336441	0.0931660719938950	0.974728252570114	0.0698315139151547	0.670835905805839	0.662463881740710	0.530363531226682	0.115222746090989	0.739546086073725	0.774451073525686	0.837777514239146	0.324677771264388	0.113754361480320	0.406808667624814	0.892004608410569	0.518971006809072	0.990715240081138	0.651509991792327	0.761965654349210	0.480757338384312	0.914817909378216	0.473196409662664	0.363277102994698	0.260870389234200	0.692150462716632	0.921414334984332	0.663670528983340	0.269506076700284	0.877626572864693	0.601108417284747	0.414690550785778	0.890347721846716	0.249708303254624	0.565987810763783	0.915605912193751	0.0451722400343629	0.928714079246526	0.818917261640929	0.709293471892367	0.790744950266991	0.994287259216154	0.990571079832048	0.782280870816423	0.163725527103584	0.240064989509064	0.682389739725021	0.300480963919395
0.00945870448835184	0.642928851630189	0.192699644802476	0.418008853982916	0.423490921618738	0.603730087701852	0.00268316848636407	0.360776481741913	0.118557515515358	0.901030053602413	0.713779573695964	0.629846357742242	0.322195230504741	0.177693723259686	0.582185560815350	0.0967306036185809	0.984194373897340	0.770664847997661	0.530899806570346	0.889270750046149	0.486466143652048	0.105245028262262	0.402826703801713	0.984807812810722	0.181020808769141	0.714557548364350	0.596890200753268	0.945209425779080	0.966596602900385	0.843140155382348	0.738863891184144	0.0494005804053992	0.665702418894101	0.478663253913974	0.0368485452754864	0.782218259831506	0.667939875483549	0.882265633177606	0.200697183192396	0.924947571019318	0.156189395354977	0.678818071313437	0.855201505600179	0.237422717718433	0.316636533880429	0.0962680471969696	0.220900499965992	0.0409829446348826	0.0768271026443129	0.139736924215422
0.560544841088305	0.146683127477006	0.317891501132179	0.992995137371706	0.911186308587745	0.841820943246341	0.223820071324797	0.169048026510869	0.737750341563172	0.546420434396700	0.181986527389455	0.784196188388128	0.0403234213353478	0.327943134417752	0.219395937283846	0.526551781214899	0.559624377735841	0.411935625007400	0.178222906053332	0.773546366771151	0.871607587408600	0.586591389355155	0.454066595130929	0.0288689631288206	0.0602335970122435	0.421521624624045	0.214761723651948	0.450770919607929	0.434767956296241	0.523690085113467	0.530335766084951	0.262832150961166	0.257117922524152	0.647537883918689	0.350964856114597	0.892877486566905	0.479116829701507	0.00416494376250820	0.892517679018268	0.187109770180915	0.414166636079881	0.881272150144759	0.881658516945378	0.633835609158852	0.550550024603868	0.889092048243876	0.364510273034250	0.446993878480014	0.00294265111172942	0.574284011716008
0.966813828567677	0.392658050951534	0.481441682908683	0.350506295361911	0.352540794431620	0.247570323247500	0.608178446929840	0.271546923303462	0.0314069960816659	0.0358546018395423	0.223385535354924	0.840142002043727	0.244096737849444	0.660875502673694	0.762191352738037	0.915474342287120	0.277480429992448	0.535564697035773	0.781521818410612	0.0493981434817171	0.583073269396351	0.857879146075936	0.717545041028935	0.608663188840264	0.784997751650498	0.0148118039933901	0.127171258797127	0.164630583487596	0.782579042296226	0.182141964673793	0.872015154369813	0.0630522415236408	0.00539250798471203	0.107747724532707	0.385053187916377	0.966620901361022	0.476005652358907	0.506283278154662	0.345059350119260	0.660080517081166	0.293591130307634	0.831233211791739	0.208319069975640	0.994543525104789	0.898566532273715	0.389918353796058	0.565763856938012	0.540136680406931	0.477279376443662	0.451763609924857
0.942143095539075	0.543638027527724	0.303164118515558	0.246275125311446	0.0749872658926755	0.621431833958059	0.460831208204646	0.669264273755390	0.661681569042643	0.653238311522806	0.378548761677564	0.431071583653449	0.922648826036471	0.916973351214576	0.852582979229299	0.688770674534172	0.298397177999649	0.0862428012479312	0.461489448554524	0.736888299860292	0.457232833989282	0.695448156818215	0.694165691243393	0.977526323337828	0.290561328776925	0.793667205226089	0.0251118642624077	0.707804574288251	0.324570678619694	0.769215154799547	0.574838746710859	0.163979640781988	0.0406228893318408	0.142780721427574	0.295632828386946	0.837729435478549	0.411716344946823	0.809287870322441	0.582812233642906	0.782255253801352	0.567562182539626	0.0570817758229483	0.805653785295673	0.312586346591931	0.321282045260986	0.131234603388295	0.977135772293202	0.0681022107416915	0.0141482831060665	0.727078075980593
0.919420926728632	0.108720557785623	0.915512957174812	0.414072325450378	0.729815992592881	0.451821721339777	0.879772251733233	0.966832163344725	0.517830744561492	0.584198601457171	0.910993827299499	0.565244933167065	0.934295206475267	0.686284949482907	0.912880057460436	0.285147889230024	0.00964822265317811	0.435953698026167	0.0540104206998404	0.860079326715805	0.919943248955746	0.128555731367398	0.937076443304959	0.788556084170505	0.810550597126604	0.828455312511592	0.100325728337621	0.287863842264214	0.132517377132885	0.579622892952002	0.0404333056083551	0.0980757722260275	0.991626838432249	0.649207045649377	0.704866748109980	0.790602231366648	0.0225365085363417	0.396760549450542	0.259749916815512	0.482625364926035	0.164634309136104	0.484151394607725	0.615576211682855	0.771276487991230	0.785643724393424	0.137807597272680	0.824382668880083	0.348104275708749	0.100787379013751	0.614920112983724
0.193954830851473	0.588789491168036	0.636883041886995	0.0221091035847045	0.624551155055150	0.0888721252868990	0.251295218020856	0.542610463479017	0.0315832245538797	0.0764105014207717	0.685942327829043	0.147667297238709	0.439395529948298	0.285454675561798	0.710242174864241	0.624520675099566	0.851304825232472	0.0708116611379726	0.365980922773862	0.310568671313712	0.414241309446710	0.978814380044305	0.553462421875551	0.0364287839576779	0.365909624775458	0.886938204705919	0.566613352071282	0.320305090520117	0.144019074478269	0.462429656702047	0.824720624725519	0.694678815704517	0.178256386368679	0.614971425523805	0.999543908421689	0.359074560843461	0.997385298163097	0.784144873003801	0.647295485744446	0.925553191932330	0.437448390992340	0.453981067401827	0.535594677989417	0.518581619058578	0.423889880793747	0.653610758432403	0.278189251192464	0.455413074987988	0.581150061069178	0.0869023818257655
0.495715462119948	0.986815243632823	0.345458181062146	0.541197325179916	0.734194459564395	0.0899748495600525	0.800821035447243	0.912881261436187	0.00249067019250360	0.533329024570380	0.920425093018203	0.554112453797870	0.125770469492535	0.690177828783083	0.798713790520410	0.756923011017695	0.286740592298556	0.752034326853836	0.880735567958226	0.540555127066642	0.872061339857383	0.398365349121831	0.291815897585377	0.271201821953550	0.780941428170851	0.469789630637862	0.901563098260190	0.795679156921003	0.547182939411800	0.193743775275838	0.172016337119568	0.694377401166722	0.627821961727938	0.953142212905426	0.827739249654804	0.232702356700699	0.908972532137311	0.732968956266420	0.175971234824115	0.725890909865820	0.0715339360414976	0.614809552566875	0.934677826379832	0.882797088815127	0.368774118124838	0.852682652525587	0.904503794302715	0.602448135254216	0.422733842843426	0.903703566300438
0.812033034635758	0.917995974711537	0.754261913450166	0.104451097058468	0.709055001735622	0.370116014597247	0.275768185376452	0.803388448703126	0.450311595275178	0.532651016589131	0.414131092263178	0.397366719512195	0.346951836199198	0.204874322807180	0.121895678120403	0.660117397700268	0.157464896010056	0.843579820706679	0.452353923362209	0.950335613450346	0.557641979017879	0.317291715164696	0.822330812135463	0.203434735582705	0.0234814923326194	0.808803633537753	0.965958954366839	0.359198692588074	0.465999075408901	0.480771207815355	0.298606585567752	0.939299333357470	0.896311326798376	0.783800731472844	0.639035137937157	0.382091442203563	0.509517917285342	0.295756712378682	0.786908380653985	0.481236293303217	0.860811345690957	0.518811537865873	0.835040840074619	0.874191857623227	0.132130250145527	0.169726100055332	0.399340440671983	0.350228095068672	0.454730470092232	0.246449589637641
0.746462462488950	0.292183829010763	0.718848256876632	0.966165501706142	0.301789689925100	0.293855437055863	0.209166792258653	0.301887362662039	0.244679060884296	0.748610963022178	0.317983145883947	0.644582009742630	0.109419304808271	0.142649652672876	0.622205466801327	0.821723529869873	0.145381071377734	0.892474032107057	0.477912791276811	0.253302899471115	0.719976411504968	0.0748040248822369	0.840208257977766	0.354197250122063	0.231293448714571	0.566431478185730	0.0344032938096379	0.0669440836443904	0.490918843267516	0.805307537950618	0.203717192563341	0.0935270826655472	0.608654534390864	0.191463410021948	0.934733580138354	0.486600654115293	0.443409899920181	0.0903349258658638	0.557421178979661	0.286536311370921	0.689900735551456	0.879539141710878	0.618213664321116	0.0855096926230098	0.957117062665023	0.0517984323548935	0.356622655510121	0.971344589136875	0.712636971870239	0.437881108646771
0.274132715546022	0.777568062947330	0.927759093298976	0.102648794549676	0.441823594176986	0.782097528273965	0.692043647773663	0.0440505174788908	0.425217229487187	0.325821403699974	0.0528249680431008	0.804582950636628	0.616329613474506	0.259850075143533	0.211193209136458	0.134769728841444	0.643041245896437	0.205424599809502	0.511612229737611	0.945964204126217	0.369904212274694	0.246531761720167	0.581496868638686	0.778586323127574	0.321687186106398	0.241541181047346	0.924942207560669	0.911092510191217	0.423830773333315	0.980512289245223	0.727276134593120	0.0308142291567859	0.285151448161858	0.954827932921954	0.721685889338690	0.231581023763450	0.820256260986697	0.667864806279023	0.153028528545770	0.306012919818415	0.391507576268586	0.856756558943311	0.695968439489989	0.365915877676956	0.543134138894811	0.568116321457588	0.931343279400118	0.303203206230173	0.753780699939197	0.693645977128629
0.536699180242284	0.0556860911699536	0.590916436564303	0.134082605556550	0.0541783672042894	0.206765418691351	0.342502731592196	0.151753678446418	0.261920132602100	0.476166173974178	0.380829002301087	0.0898944116040770	0.774578851205322	0.188502018077296	0.0230867553488019	0.528912212152448	0.0607908531794863	0.528478423276313	0.0567022082909184	0.648324300135433	0.471733310397128	0.804701430087626	0.879478778317870	0.0263250407364040	0.631926284302416	0.0293747825756373	0.277559991975227	0.0816272354333760	0.641134172343203	0.714805432497680	0.0911061034852766	0.926822886078580	0.707772188801358	0.0889964920829787	0.447818090419034	0.329967492460615	0.885748021115987	0.901134761960172	0.894701870353075	0.0345683550383819	0.798284746861222	0.670123762252363	0.763865448272423	0.231825314993896	0.130349869793232	0.434954038196251	0.497636286214960	0.787174619128128	0.858634459983812	0.341897026370805
0.857682302379400	0.637668175985169	0.0462992426528572	0.484900247447379	0.406511556827147	0.828380362515323	0.270993497724871	0.149853572459735	0.356354739206920	0.183231084208797	0.621778978755396	0.660834482054901	0.971812653043955	0.589101824323025	0.355235487569867	0.915596555745949	0.0216173506205037	0.0723183712656947	0.0714474502025816	0.320655948266208	0.667672032194762	0.0564921647726842	0.825912546343185	0.979657493755186	0.950985941928282	0.952463766079205	0.840633356773919	0.477843685490997	0.322105020162557	0.853527379008361	0.436290946751592	0.797506020826594	0.154962621120558	0.556608923997008	0.892320309795823	0.288132987668635	0.241361117432278	0.347938437040828	0.560662110671237	0.860512187815678	0.0468684707023483	0.554729085633093	0.804846285452156	0.0540903543559246	0.857877929649356	0.750513546785471	0.146959362556620	0.335899412835814	0.837554157734249	0.104172331051380
0.375152322161173	0.580370741281295	0.249474524468647	0.361846920722322	0.203643779863460	0.574891206125237	0.332068616334659	0.624955476840242	0.689217391776221	0.892998774222696	0.509082544464307	0.251768346191539	0.288332062850052	0.910871567562456	0.770178146283010	0.262861934448917	0.732062309940026	0.484733467730284	0.191325968121613	0.228664784079012	0.106882235738018	0.549745493916746	0.920279141638943	0.804894747909753	0.701383532492176	0.890846880875957	0.143776320109828	0.990564623859163	0.800170960363207	0.983258380788205	0.775149630450118	0.466030225300829	0.215492225527699	0.107496672995017	0.714755157776215	0.0425940033171023	0.430311978304380	0.623935102766490	0.842920366942775	0.528375175990647	0.602580688005837	0.871178595321925	0.000854913778439492	0.992316792539626	0.412711340293826	0.847796435206328	0.498823152239800	0.223880920470671	0.0261232570064377	0.866072036056574
0.785576854232666	0.814200366613051	0.937552588653794	0.690535080209668	0.432228044779841	0.229005782203697	0.157423706716938	0.217022134200686	0.250611883433911	0.379958634698531	0.368479635060018	0.181073478888060	0.157125615455399	0.698029673996915	0.333142402007152	0.685556615660787	0.320287934914553	0.00749987252190920	0.763546853182272	0.869534198262805	0.401176263362105	0.970778870862030	0.583755064814302	0.220230860385005	0.712812507137075	0.723494571100084	0.976337876272037	0.932562021928742	0.638016750172331	0.786266479822283	0.439123033865117	0.520861296206426	0.591143299936821	0.293385825593700	0.0852019506474039	0.591245178988923	0.849126209464815	0.712449877570339	0.391292011912108	0.918318948897931	0.723837412962222	0.952462818112714	0.983706808852143	0.379469709285754	0.289091572172601	0.504538098365235	0.496917444608948	0.560282784127212	0.438167828599630	0.247095034855260
0.880483273441055	0.464896634016152	0.950874648465176	0.253020493275048	0.183285484258651	0.265403538565233	0.862058067603470	0.444090467428545	0.110838170003153	0.123329660474764	0.872074133306562	0.414996156028784	0.209899010141076	0.417683689298711	0.334818480777602	0.0586698897097117	0.491526365149493	0.237167264304069	0.527254662514988	0.969254079243314	0.684456455113908	0.625960141116477	0.305145227843785	0.168762277737672	0.732445056141666	0.338800152986316	0.426296348689447	0.446682281095375	0.573892202341485	0.889467057972961	0.775403389193162	0.906842114461348	0.912448506445350	0.755286174562681	0.422359837316428	0.845452330903404	0.691551596015559	0.961447199399797	0.706596901827895	0.909937490042549	0.588547125823692	0.746570851671101	0.234479979011797	0.934768189898199	0.851982419609273	0.754390539925376	0.811074920339863	0.974239749109872	0.927464131833529	0.377836592100804
0.884110191780784	0.510587230987481	0.114795778249060	0.904119986603834	0.540318119487796	0.997730583549819	0.973516442525368	0.229422153527376	0.607365220264914	0.0982964731929329	0.459040457015965	0.403436332620387	0.832261255819881	0.638139328951116	0.0654322074931883	0.943732697087480	0.513889827701082	0.254507038760718	0.515572457620362	0.537996979230056	0.458494406290733	0.159997061501946	0.284343140977708	0.249224642746484	0.551826021088113	0.452728604019763	0.933949204250902	0.936686181999040	0.944583890599665	0.111241303523203	0.144888090531830	0.404600629013121	0.776206866692011	0.406192737460992	0.0649127976173815	0.371585871129596	0.195527222831466	0.503594735646498	0.445540442927186	0.139793818131473	0.532034439052251	0.773715518343028	0.322340489333914	0.435441733887683	0.238361932694019	0.705304386811073	0.572154377803763	0.322872636477506	0.514984090757009	0.583370673721248
0.717635988237619	0.353233864006923	0.587182967864387	0.556907868226657	0.198728903892994	0.0133481697460955	0.907168401942985	0.798722896258106	0.716941808251470	0.232122631453138	0.250508076316240	0.423108562127153	0.392113125196812	0.845912794186301	0.147187456296123	0.363535276319654	0.624290613991104	0.986164168176609	0.881375003100675	0.803455680380024	0.358362629542581	0.147863606723272	0.351340767042607	0.644875855079455	0.840097992787498	0.680607185627611	0.718145477399806	0.459951849926457	0.934655775115680	0.00297182174126431	0.296343866806735	0.917926684686933	0.565597056471136	0.124595878482897	0.403189677863149	0.208947495382120	0.790138194996832	0.393763140410700	0.683969473086706	0.0585624980220876	0.0275288394941817	0.256745021660051	0.762225581301712	0.00418441409081938	0.795629486284349	0.212455536358022	0.177614543526995	0.608049053034591	0.145721194934355	0.130038899666213
0.186749790426427	0.982769468604389	0.399828774676174	0.144322637635828	0.942934386205610	0.160834455220951	0.0296007931534606	0.753843257632705	0.289182547652980	0.834669911017009	0.0263842705899134	0.693911180547387	0.404921883125219	0.318540068260306	0.849871593014507	0.438118328562083	0.0787827236228837	0.311525804714635	0.346501653202528	0.312397364406370	0.124707318274989	0.502200791678161	0.608183083484257	0.767725383949591	0.932236824066357	0.597351195251567	0.365093973141249	0.229343772780687	0.438293964642439	0.842752445005753	0.492915219357104	0.0445820795117474	0.999053215127853	0.652835118114231	0.271596038113290	0.702624257240093	0.288295313064146	0.796968311215904	0.272695097613248	0.630683559229129	0.188066054485334	0.0776396055920982	0.442488220978098	0.443578897720542	0.411942152224768	0.938196640262776	0.0231301228057278	0.861207682403192	0.295977808077599	0.290017315980842
0.0815785422904629	0.395387167800315	0.411160202984707	0.782117624389175	0.384017757268149	0.457863378333425	0.313615798936158	0.286007960946057	0.641605653547906	0.858095461142701	0.706043049686134	0.107188290321886	0.764789281636251	0.732488901885279	0.740226200725618	0.261425483272478	0.153364209995943	0.200520297298830	0.507948639272131	0.0347189899960620	0.00198782415034704	0.487138968602045	0.820015748527337	0.678547458155704	0.336262971362421	0.985654613795892	0.182119128023030	0.919052244565086	0.743827757864103	0.0496824659652514	0.193339943812067	0.684243490895125	0.739854162160414	0.914573815101992	0.896475025001617	0.614173775426233	0.986647221804103	0.366559594039283	0.263556706195404	0.0660651776007244	0.773496661193129	0.483379485334983	0.345672900539252	0.824292973945253	0.994220746365453	0.265869384872748	0.104705296937753	0.649529583504582	0.0314254382169227	0.941060529787277
0.392632961551598	0.0431475856804565	0.909105640515282	0.791246685270068	0.436253845630088	0.852986407855960	0.228764345509902	0.352138700705773	0.660656206160611	0.831715695479365	0.634609279739310	0.352404851780647	0.290178014036541	0.482299557427616	0.0284499937871575	0.162791217120315	0.211249316286626	0.159999273659940	0.804160915901421	0.476844512707247	0.301563533782938	0.442474419284253	0.490615965593348	0.316549671049665	0.650450395672551	0.775148807627158	0.115524593188630	0.777267622256479	0.122840513152554	0.432626363874627	0.258383983889649	0.935650786613169	0.523605281124082	0.465592438197852	0.899179864129213	0.103977063683308	0.751623743788126	0.843322731220229	0.406641838695343	0.244545082045985	0.563426814892995	0.456518208010697	0.764815038107055	0.866068800815506	0.442734333901877	0.688206945978889	0.0996739886919855	0.542920491291685	0.776829667651306	0.591692048371997
0.606628229670763	0.0206019498194542	0.414565098502389	0.704907526418567	0.0324675594417015	0.915016884922120	0.467360923331110	0.109498900490275	0.766407804907749	0.118411920566209	0.0717526909678746	0.420323237964070	0.453408736511044	0.831658990761390	0.222690235885447	0.431594607762716	0.102885436323761	0.283037685142570	0.869066063881962	0.541582375348725	0.942089143614355	0.00214203588902318	0.669929647604570	0.937717581308159	0.232270140242901	0.581765873305678	0.125554071453087	0.394235317636573	0.633525077982079	0.0555642315581283	0.798052473437271	0.263371179628784	0.788625750557282	0.447210715249903	0.137400270891702	0.597785777904276	0.237164212159732	0.257587922318518	0.178406305441614	0.746829634355396	0.938119016250911	0.733057843303339	0.847180141783274	0.808258394527077	0.782497242143918	0.637889950012776	0.346793680606132	0.163667305018884	0.715058945629916	0.291222151639178
0.830094552970712	0.222668780969232	0.643812945313147	0.691816523574975	0.944635768172130	0.157674735605359	0.0108375881725129	0.0762628684599350	0.528425343627029	0.726652350799300	0.829339115680540	0.618746702357400	0.236838667787164	0.766524814289086	0.396021682132487	0.322227702419749	0.366426068057047	0.0224470567789673	0.406937144280183	0.350913587149155	0.194183216954258	0.984762594282839	0.180679707118361	0.484739685774553	0.204524783833154	0.0632547358247660	0.951572364690817	0.807988857525996	0.934774777473680	0.612732095005552	0.384412920207112	0.224403192828155	0.414269641059683	0.223083000999668	0.766476970214236	0.577871431516535	0.0924362976753488	0.848284974429765	0.140286138158748	0.800806039378384	0.757898232928876	0.674514259790338	0.561100899547825	0.469660900073792	0.232218800109232	0.640427211138859	0.914298096327251	0.513569038643502	0.384999770925861	0.346692418663121
0.772099332347635	0.0851404983089603	0.899334720879841	0.465878601667302	0.126020353952393	0.642485510438644	0.426384517087628	0.229044145107215	0.790711996638317	0.862408600411440	0.570368469501657	0.249600127457188	0.508453738090104	0.771590318322135	0.892966810160190	0.854984608529056	0.961644958800350	0.313226369549630	0.0217106105199280	0.201240034476910	0.327348081304273	0.785556908483108	0.310724038250459	0.374575220382606	0.0594324188724301	0.793676655072665	0.0441988283448085	0.360754388121814	0.439870275549900	0.452251005870496	0.971311402772730	0.750274883335734	0.717608621506444	0.936866751163516	0.992840071761987	0.0383909610577048	0.624281646641571	0.907365664705526	0.541740675035966	0.377523909941055	0.463911638494565	0.982360591243677	0.661683274902833	0.387336862251139	0.0168723635962611	0.446917818749406	0.105902984053357	0.283650727887438	0.740356559526138	0.354108111092861
0.00409415076117303	0.842770058174503	0.436415019205179	0.197166965983910	0.199457069421710	0.862015918149519	0.217095347625711	0.216817413639541	0.427831772850327	0.859773224499607	0.786861275829648	0.810458661909844	0.491823746145518	0.372598436510711	0.370617758391163	0.123015629853940	0.145466908328145	0.334914235750247	0.702299274542751	0.416995486025908	0.531095241176653	0.688224714295984	0.579900478055230	0.252000726923379	0.382962038936524	0.753939950485258	0.388842816806602	0.646316759093582	0.311765572709502	0.494202806088603	0.998895755872028	0.944960601003446	0.429410258824872	0.225638276948750	0.885812366013293	0.859032663268753	0.111346118250552	0.0986655412407694	0.171501888769550	0.0954593511984024	0.723646948777344	0.826424897631319	0.162957381684109	0.459440273792037	0.124171699580837	0.672158212772531	0.0747436307120190	0.696864811741443	0.854420475288121	0.334771756882847
0.423249302443213	0.253962726824240	0.221216051932779	0.558948801004463	0.492520734295267	0.640891582422132	0.811537707646164	0.934778325677722	0.987881969712904	0.408942032842517	0.293316084507283	0.0797657292940981	0.216832644836345	0.544484982000039	0.104957967351756	0.434794686371701	0.949049303665878	0.877056048727740	0.110431432403792	0.274748527439367	0.349106402029651	0.945163885122285	0.181432467470214	0.0968797289131735	0.194408410393749	0.127667996354341	0.855889939944970	0.420577500445073	0.959118782907412	0.276697503033658	0.00823165165331408	0.994654595312396	0.346710427281367	0.763321418964548	0.224041116279068	0.367031269761063	0.818793027463464	0.393735288952964	0.798512337583963	0.313673358138915	0.161328638768517	0.500246626241016	0.570106691187757	0.966972424480861	0.534624722634276	0.958290700852878	0.283960484295801	0.819896886693065	0.921225971312922	0.150453236136003
0.190056305347115	0.0270700227686003	0.371237721453670	0.636403455743017	0.265270840695565	0.254039880247717	0.384166060993693	0.895890580289015	0.279606204809081	0.971875154124984	0.893116472269475	0.0452989900451295	0.256620034059293	0.0136144546819110	0.847164635045556	0.154195335587133	0.795620291914022	0.239171544530089	0.117947948752723	0.797573368169547	0.572696921276091	0.151111555841488	0.314157927772290	0.239433872892897	0.522247141320061	0.198520961384514	0.603195806151269	0.349793414399703	0.168596708146984	0.567127391060721	0.527344372660564	0.424933902661697	0.702793091500890	0.398638398401080	0.266252598383517	0.984847847990872	0.219520634295207	0.876679060071990	0.150446087146868	0.00138650241648508	0.283067895010365	0.162441290097214	0.280295309190915	0.519061314758265	0.188160525577453	0.621380183971217	0.345411660036330	0.573680581290478	0.0768402977669122	0.322825618456350
0.240988472066860	0.721832617358033	0.282432452293209	0.888379292315185	0.742795753071123	0.952940384045690	0.963734977162076	0.516624674302464	0.868214685617788	0.123587477019556	0.999560103539464	0.812698503801990	0.146909683071985	0.797973515368798	0.0421890629632298	0.300516873428203	0.314332715371444	0.625286175543085	0.0865918689881813	0.0614586222030076	0.878878116740307	0.194937995340868	0.778194538167300	0.563659971289503	0.808169022070023	0.994924965395338	0.480232558902064	0.851194558852357	0.188647108890698	0.0879350721765551	0.677443111038896	0.952329588978352	0.720479208483912	0.829060059100471	0.418277168069908	0.860585125483757	0.902046725775474	0.371362026300299	0.421498317497448	0.514441855491070	0.581303130082588	0.319291481894878	0.157602563057446	0.869374820313016	0.165571828368479	0.757513438211707	0.0424088384404431	0.182644857696256	0.109779583999625	0.385132037865045
0.200973289047390	0.589828174293219	0.169615784068161	0.544938101944635	0.182645314951756	0.345834797698006	0.286644304892778	0.104465749585040	0.389513834010212	0.965501749189613	0.255060607544330	0.242529547990990	0.289619090325005	0.695077703560631	0.184616365979404	0.0207378304998715	0.653888955329381	0.0431416656407586	0.678475050227408	0.543929309169439	0.511359846714093	0.310965551093177	0.736522625368140	0.0509824149141656	0.478983506382585	0.0296940864258386	0.260230478917713	0.480693779875382	0.302774683720414	0.985530992876299	0.533866283741886	0.430841823044405	0.944508024269493	0.939416619457037	0.498677845800910	0.803993312496239	0.286214016098609	0.784694625672195	0.166212436403806	0.326378055784955	0.215788462701948	0.828383613506103	0.433190884346028	0.609348133473779	0.833506861136000	0.551672584090972	0.955870780138976	0.406911074001940	0.0396677610217825	0.514057389296196
0.705076324089271	0.278332524798058	0.392231350014844	0.0715430353124243	0.760118129481246	0.925565980731355	0.764715909838102	0.500131703231083	0.190659984150041	0.524237664521167	0.645599219380316	0.358283930774449	0.606043421842913	0.0916773136673394	0.871997689696737	0.943856155790708	0.212739323150338	0.218870875321287	0.852545551801349	0.848161251816107	0.579265335550865	0.608122304712579	0.285764654597399	0.528766960907485	0.169052867247128	0.280792951282581	0.961694004952182	0.322014047744508	0.782399729831490	0.276089441009063	0.251776606768215	0.405027064874647	0.348608826497007	0.929692156950210	0.944115727114475	0.878540270473054	0.528954587564284	0.146089391682560	0.0134391639799318	0.640559369771561	0.214475188962371	0.349813807797913	0.144972039654626	0.828493591402212	0.423611573033676	0.953031979106664	0.641980591419482	0.0655323013549906	0.0167648332155577	0.0948306250623656
0.239876522951959	0.112684749102036	0.587653452408942	0.128794827366331	0.762365861993972	0.640769127297884	0.836220768222079	0.994488596672421	0.807846417021997	0.242223003798664	0.203956667575333	0.317350300869292	0.226003179872107	0.935729890089386	0.669969378185866	0.498343583105522	0.592370580100565	0.332137489571928	0.360663439192569	0.641050244280132	0.431744631883447	0.227364476667777	0.676518380734526	0.708313690627210	0.376602254034950	0.846035634760227	0.00726758852744802	0.453205737491763	0.108665487983451	0.693689380819057	0.648276456788245	0.203124834205711	0.339656138999064	0.112317091286790	0.895184703854276	0.478609343934185	0.885348186365327	0.841943887564322	0.703722357961938	0.678265090689967	0.123486390239380	0.842629127838372	0.127131835504789	0.926965017428893	0.783771657041200	0.401363362160167	0.636498154956749	0.335315756394885	0.251078219547475	0.313509407080478
0.805749539061903	0.0821413875075812	0.267564053998695	0.734370508899315	0.523779830221147	0.915329357465674	0.657985099984201	0.575632083644823	0.163831948493628	0.410126209552950	0.604859105739240	0.478369917491254	0.557473500569929	0.142576751598431	0.947707694552337	0.399272468290969	0.580362165985231	0.487856929344857	0.660735752125058	0.345872489960733	0.540465796808948	0.866224036709098	0.516879186928310	0.384730538485746	0.579523703643235	0.811187823865553	0.527372895307702	0.0650354213342373	0.224284757472254	0.944928062439926	0.521357240944667	0.856708409253969	0.901768638780742	0.536758921792914	0.220887907537896	0.638750537863546	0.988488393624667	0.621510034443221	0.514459554491914	0.997309581109222	0.852822583013930	0.206989163332515	0.856660598402392	0.875526538854799	0.229133225720043	0.921226602526227	0.399374228403062	0.919940275719518	0.752301758901048	0.416600880956018
0.429501874885460	0.0390949813231415	0.0335317643175990	0.451098364503676	0.242268028436189	0.824310510997581	0.627513833282913	0.954698074773840	0.343958656459052	0.836598875851279	0.290568544390697	0.847693769641926	0.633832939743528	0.552415143392281	0.741371834367887	0.113317065663052	0.152148485990734	0.757803480297335	0.177699259425252	0.884529581763190	0.945562844610988	0.515361407482211	0.478771798702197	0.621153800342568	0.0162888013960578	0.191337646489670	0.418446965592239	0.827748901596946	0.715548082016103	0.202481372977639	0.715412796989708	0.889700953218470	0.246567809591415	0.942030060767171	0.0425033291144495	0.515537373466705	0.651677215759555	0.757668975914243	0.645057829812543	0.874155488302854	0.832165089420801	0.488866867506257	0.576918136428938	0.183412653036245	0.764317641454033	0.932882895050632	0.845547915118408	0.105633796931666	0.783675059491061	0.308276782739623
0.363595919520345	0.412342960703170	0.348191969899804	0.0997565744776237	0.786768995603061	0.602477450531623	0.0579827540656118	0.209371317512589	0.496205192494123	0.0204635646002106	0.877122086246733	0.802594118786503	0.567857168900803	0.872818889802059	0.944816616661532	0.0475525823278059	0.877493876651312	0.234069578195528	0.490535147821899	0.753738351148369	0.0888853867920836	0.946246225668887	0.517690414909874	0.494903181090437	0.114087253711931	0.200842179707700	0.818717103966588	0.984585824489509	0.543778023437992	0.202408021086829	0.808650037372753	0.0906559072819276	0.393059221382569	0.551698304824307	0.851472358673527	0.919193188858618	0.253043872926642	0.978923294200901	0.948215876091570	0.220517542465108	0.211897747178532	0.253811507676832	0.850972774746028	0.887118924726013	0.520080749766343	0.727677385022119	0.156286110247150	0.391919353065512	0.687211508277533	0.115480515734334
0.291044579702805	0.403667540413152	0.766428446935077	0.490385623931698	0.336108743669879	0.169622132556537	0.586495685013757	0.648693546384754	0.0938329557018860	0.785614567476578	0.167898094838097	0.664113438064473	0.509921591727532	0.0316713121228167	0.360292919800147	0.0761078991161998	0.594499033109834	0.222766038871754	0.618911368010044	0.303886090958753	0.147302936872121	0.397300024372833	0.167258675203107	0.622682274408798	0.0222958961083922	0.727026433000623	0.662437050261057	0.391432909629136	0.206891219369568	0.00407427902695912	0.407374165071705	0.456447687923436	0.517034870034858	0.893900189710692	0.239556788256773	0.865661077451940	0.577721642238859	0.0686192707597271	0.957803288860920	0.906773344878668	0.0132954408168460	0.121448722051104	0.0959451463817674	0.0648208208958655	0.106352567278369	0.885936339834411	0.718070317993973	0.914693728800538	0.213056263071188	0.189911655030954
0.370346317671892	0.715237608205748	0.798861319709941	0.506536298764614	0.622144118533625	0.374806022390366	0.728877298041544	0.0256275791861982	0.419814829844656	0.753456833172396	0.739864036523413	0.109407959734972	0.368811175641336	0.0414847788665775	0.803456050557027	0.580795063012576	0.930921148482362	0.964457100488931	0.938260964349853	0.0533343492708899	0.613324108283844	0.980241473277076	0.142643257487465	0.0569675695143678	0.458144671874659	0.342902115439099	0.781959017443880	0.119718944729903	0.146566283465956	0.0637767999776497	0.419466450244927	0.283273895060131	0.264119988873052	0.607290352232367	0.595419934873564	0.910115855161356	0.696762885744962	0.151075390999913	0.607768568533701	0.735026400776722	0.446834053386950	0.124962429056133	0.341485903650600	0.758419654307835	0.682699395224467	0.340477419540855	0.524155707414622	0.612024011061527	0.931673402446433	0.519118524320604
0.507642810496915	0.935878556405970	0.682325454682061	0.618847620193570	0.463591601947464	0.0333920837674815	0.818284250846053	0.205063583200335	0.332263128063128	0.393924496891840	0.569461992184362	0.00840283888135651	0.882378195205555	0.453103576503675	0.440717153782045	0.365392305085297	0.781912553685937	0.795832079387825	0.430658915351331	0.923705160114615	0.0860516843496239	0.766452414948989	0.893086070974984	0.529838120565165	0.186970832426358	0.377229863363419	0.281905094796740	0.251610008242985	0.918565857641633	0.669538081630424	0.0857756444714923	0.694331926526761	0.900954019943726	0.489942169216529	0.842439840519907	0.462512644500311	0.972308073881410	0.111299508491364	0.696861713154008	0.301920352299632	0.559146229740412	0.734207304463378	0.519307758345250	0.336166828887071	0.248256333508017	0.778502935940623	0.615302300616087	0.127813158264581	0.413857624932932	0.431450629339935
0.673034148972264	0.688929574884897	0.826631151079150	0.0248694934172099	0.0713024116368839	0.961319274535389	0.858863755966169	0.853907988053273	0.882233482679090	0.275646359312413	0.664118811489468	0.693849207729678	0.238475684088564	0.317248685229510	0.348636652704997	0.123289597350356	0.871613215165462	0.0463661107894108	0.719242469094133	0.574469107985169	0.663706642717890	0.426854478788011	0.701680500607290	0.162588818967165	0.437567204641884	0.731366774190437	0.527979369664867	0.460178283976157	0.114201777873257	0.720027355813500	0.856923463985716	0.0226283131249191	0.916740147001736	0.612390494880302	0.729779718585251	0.671060623916868	0.751027682194782	0.986304988632486	0.230644046140757	0.924032018578327	0.0200012515998891	0.0415678627270777	0.207359702379868	0.0614754372137728	0.782064786117388	0.0873479215858772	0.173513695645066	0.996980750812654	0.781617162981185	0.525726382118876
0.858990797841141	0.743995281772528	0.652827421367908	0.233908416822292	0.774176915149443	0.305173065688011	0.322414208586260	0.178541247670702	0.542844091349016	0.980069588103665	0.0651501633931191	0.844636611295587	0.369109056243707	0.173253777082417	0.938837116466321	0.812096421761504	0.394422655330468	0.651854099552780	0.198082222409292	0.000595748055072565	0.262989634105619	0.313324864423546	0.00663540718817268	0.982694320983851	0.666372053256667	0.115527190199166	0.0508577612053818	0.873667784024760	0.0347349729134387	0.522991107080215	0.751322476944523	0.170578273937461	0.706761490205698	0.870421928846985	0.339835946550448	0.372563676423710	0.778210350459892	0.364543228347979	0.0329300748782202	0.820185190640993	0.532002621078284	0.306138679097595	0.679938848049404	0.816683972698685	0.617704144762631	0.665729617766099	0.321521137619259	0.0280325062956084	0.668010744106978	0.348728728326046
0.203942733699074	0.370394733911004	0.503530978843192	0.656423795678234	0.208213765266603	0.322388409295660	0.242036996513083	0.182381257122227	0.867778517669304	0.593785831722834	0.442904117729784	0.823511622319195	0.465259775551855	0.872826756244018	0.0767138430409720	0.768645019901571	0.986851999785046	0.414653571581368	0.434118205927249	0.182709446671564	0.603052842455881	0.911639083607349	0.336315549915496	0.636997705826985	0.406627677730732	0.453015055987452	0.384811981308404	0.199595332063028	0.966821954073068	0.00590967743519899	0.118319990364049	0.735772050495792	0.996691110325781	0.493029447817177	0.756358489163043	0.312139371320041	0.511315299626898	0.984800853713835	0.955530732853970	0.0612842866829831	0.338714491184911	0.998994836372817	0.721550875231028	0.770811814580831	0.117973909106836	0.679352389449751	0.744733578461108	0.124570249913756	0.715016840496259	0.709484986153380
0.899980305815772	0.0306885870430752	0.458729325335050	0.800883917850038	0.0706499740531833	0.425230448500633	0.349940203554893	0.934213584181428	0.984400441997974	0.666177480218975	0.954276443587499	0.476333439945060	0.0265362081624754	0.491111634018046	0.00175977583650477	0.0759028943717098	0.928977458084124	0.641407259068920	0.0944135061418433	0.225142951367807	0.799601502815374	0.751328286533747	0.407980604995859	0.175415702766774	0.142793131479331	0.403666895505543	0.0853321717185717	0.120469368799601	0.0313652998014904	0.901259911772965	0.221572319920016	0.761622900960378	0.408578049950432	0.0860771121350925	0.252259380096865	0.443983313790520	0.232756060375859	0.159277639639973	0.0444914125965685	0.569561908062488	0.880935294018571	0.498803049094559	0.243493238617186	0.593258784765040	0.283984954528088	0.866426076301968	0.114092849296182	0.707128050364489	0.632521578093522	0.590785919288701
0.889172058523841	0.109821320030022	0.281882976654034	0.187109508495323	0.441952891128047	0.769650584661471	0.368401618291118	0.258522678424577	0.747025153075638	0.537063844725713	0.280754085851369	0.324955767472325	0.555590658315125	0.442612991331893	0.403628153972701	0.566038754549898	0.246812370930814	0.495729966124941	0.253925274702086	0.425010336839846	0.967023180051082	0.937469092057204	0.463295426973150	0.0605861717140765	0.886429466424260	0.548503941218426	0.218488072438917	0.400059809593651	0.544249506543354	0.663682766339297	0.329946802088084	0.000790642269306918	0.745197925786765	0.603999400453901	0.439384289088945	0.371167872282907	0.624294973624497	0.572650357480147	0.729964900058892	0.679071806189964	0.198832664961254	0.0951471960051706	0.319847650112674	0.833701017360595	0.272827042814451	0.152933183883162	0.353698247276824	0.794182890327832	0.179466604466249	0.472548372505479
0.210755162832871	0.335252718575152	0.938686327166345	0.491115954084636	0.162778049746365	0.0192740341518520	0.0613900963251524	0.333597252841227	0.890497446323007	0.943856982258973	0.693436571754121	0.264187147980576	0.0621878220131942	0.428802635328942	0.992146482593440	0.557785747551515	0.115386502407374	0.441548884365841	0.265289699771303	0.623187550677606	0.457556086640557	0.791761344896393	0.926926922170753	0.436552256693256	0.834411469161058	0.771275405550512	0.756328212239102	0.320727797855187	0.763420706926652	0.800471246067676	0.604995279106222	0.825967742632180	0.238563279767369	0.896641097647982	0.705137462800876	0.479369118427945	0.184777151271869	0.501861554602717	0.895067138600819	0.385480863219964	0.302353744308450	0.896524625745101	0.683801912315475	0.0682540766207748	0.306893815454373	0.307136928428653	0.523196722668045	0.351139807146037	0.0795642721614046	0.922175175241878
0.137203493952928	0.964875203504540	0.724669759021262	0.164953577650627	0.998275201093321	0.407830564227117	0.248693746032458	0.249848389290093	0.949496165493631	0.0462664287272147	0.184189639725654	0.464834714529484	0.0341406656811561	0.604299338742149	0.783536292459516	0.754650194496269	0.681945198315769	0.667369600399740	0.286751228877438	0.278101408086231	0.0117792015939934	0.173405364387276	0.425692953375898	0.170436979391771	0.472542518815067	0.192466801648908	0.241875431463805	0.278692127189957	0.890135160907823	0.0121753062273067	0.889935178639224	0.592817176052584	0.612157165766457	0.319097411630870	0.939321428350193	0.571225981408721	0.0644335103205858	0.594075240958200	0.532302227650049	0.255753678721230	0.534141349155942	0.966915330558428	0.310067849603462	0.803863524889860	0.148490305077085	0.206657904805446	0.172190314468484	0.0899302797294349	0.345174356420859	0.831742208223860
0.309625896095156	0.439523406503292	0.519030019813596	0.716084010771570	0.959311342338037	0.277530152037176	0.0485597751459984	0.252234709133835	0.389016672504578	0.0460866440362682	0.552509727978441	0.405511937765092	0.874665292217951	0.991819642468628	0.587384346880765	0.328252454166636	0.414148938756723	0.111804822980918	0.816731977703073	0.200087102482431	0.193654053726329	0.596740147441770	0.982113320986278	0.283853973156642	0.521817895568863	0.325900682310652	0.440067648277961	0.218054482042328	0.183755102582543	0.754549725594472	0.892548213524456	0.128259817972495	0.605876728734295	0.655399754548610	0.00343478731755231	0.142718314184755	0.562920673717018	0.448051029439187	0.712370232307634	0.630018003039548	0.988824428643764	0.127092916555815	0.546433173422768	0.976143452817538	0.0238343279792056	0.309028541479008	0.391491625329052	0.719152038300278	0.0351291357193888	0.792889887721768
0.0159523753791482	0.317792941886815	0.178979852857781	0.886460394965667	0.681870008966243	0.201463052665643	0.633176870028626	0.826318698106244	0.312114019571199	0.0117919316352393	0.00854253896353419	0.364686203496052	0.299215241049319	0.0577523406352252	0.577693323404549	0.187031243964297	0.544180750869730	0.796560531298786	0.135404650726483	0.592442050457949	0.582529636790681	0.658986863342352	0.0279153444746804	0.455470047161927	0.932525308647164	0.931437900827143	0.761854640540308	0.930781554856910	0.591846836105529	0.357166310283012	0.929844763108180	0.739568759954486	0.497407274274283	0.650527965151557	0.967344825430410	0.550552973989238	0.631722686913436	0.349407916492254	0.642290942405631	0.0928480131674858	0.518909761874885	0.0127355878606732	0.0381909639338807	0.943251979524522	0.334036756598737	0.610488829070356	0.667067682859215	0.486434408153912	0.298420708079505	0.981995277551896
0.579716474596086	0.318126336747017	0.645752020544580	0.619952546225602	0.111312774456450	0.899828520313333	0.119622256527464	0.0656334244872393	0.562106542091566	0.167240013240511	0.298353627299904	0.747051607190210	0.988125226481213	0.232574876358661	0.484538553886208	0.739439962534889	0.292607349850396	0.985746818304323	0.591832008558288	0.441377139097900	0.0549555949568672	0.193154050535162	0.849947791183599	0.483369458543682	0.634168651223291	0.406059326988750	0.813342590816120	0.00923996541944727	0.625163374653671	0.350653965228938	0.149664558249962	0.248290445882301	0.403355175276017	0.472840494144961	0.562594910410849	0.0960089125211249	0.519701618906129	0.237058858121194	0.455480876393973	0.405361701929005	0.487702117703888	0.587386194635746	0.617545773900968	0.161025971014883	0.213583299222867	0.464358571841752	0.507090383456747	0.477416663553386	0.656677375760642	0.00562761876343798
0.978612666402059	0.155389952641042	0.241232517941193	0.910312645880206	0.740711557501333	0.798963713359002	0.149940629828235	0.507975094776689	0.499410878866171	0.195211989897327	0.168101508718460	0.398149777143865	0.186322563693837	0.523793802217435	0.682249768861065	0.210629673754649	0.754002908653912	0.0441174348188856	0.716253231157655	0.524371961552401	0.893594999623603	0.144436907252845	0.0218016562341807	0.573584943882077	0.980033179624037	0.433238209894710	0.0453215775157426	0.598032126347827	0.974157052366816	0.582359756579872	0.896485683919777	0.368992421842341	0.857322576458356	0.674233840261458	0.436368657636719	0.357877119994180	0.0891175201995244	0.126180570558017	0.671754212175752	0.920406406279934	0.940141273774877	0.102309355626384	0.270776465277854	0.961483317370952	0.783006346521360	0.344400936118144	0.150878200961262	0.906009091009492	0.688954830412702	0.154487648496912
0.222681025981234	0.675101831419160	0.366302565449122	0.493660742962591	0.636885824378148	0.571873055171156	0.976968595911209	0.572695823568040	0.133862767005338	0.124557059100134	0.150134832806193	0.436129497801781	0.207633097608085	0.863057930116757	0.450138078355353	0.837819096156196	0.813330987199179	0.686860331819536	0.156004105824426	0.612637356254880	0.944594321057396	0.647771297486124	0.149096448111093	0.817106489105668	0.324366397705774	0.236123654211340	0.368041382049800	0.0881008089799241	0.483121004787864	0.534481703951711	0.201831724850362	0.574230115856794	0.418625571328053	0.204386980337447	0.730704699312718	0.931606524866751	0.592265014297592	0.660972352296549	0.0884161652985545	0.151243578253283	0.501277738019840	0.347604017952340	0.00894213891846574	0.880816243122246	0.650665293350419	0.991859781681324	0.535362399057363	0.761624747614668	0.205724565687859	0.614227456260532
0.145369681107449	0.749437551500106	0.372712576235248	0.352502068351260	0.785690550391149	0.500373193418243	0.835793866071868	0.557098433601454	0.462768674683043	0.537693054100464	0.360080978057734	0.638740487730311	0.939455777902271	0.181550913730216	0.516901264471679	0.0537860680822696	0.665798579921830	0.379117521693350	0.344266267888107	0.543505555605744	0.612915842645489	0.718583056235781	0.141335226921059	0.704370151796288	0.537309240397758	0.0900905665773887	0.747001333185634	0.0476997730895007	0.136724729793046	0.0754723534255171	0.725371641837080	0.510523214522527	0.351094648213074	0.393512135168980	0.646816507950283	0.0422808055555329	0.787680676132759	0.178980309374687	0.877041203751424	0.927459327384308	0.917658879367354	0.987705144586345	0.00727363912036272	0.851386327676949	0.0904623048189081	0.494839779523015	0.809086833713925	0.648878486024782	0.737941619497691	0.506905857205156
0.205170445823095	0.114654594273846	0.708911933443094	0.737415710689068	0.647459729733453	0.644280663451891	0.694925278536268	0.189319553812941	0.740910293991917	0.0165749019496024	0.423498151562708	0.0559808869086854	0.679612044204720	0.924300903494019	0.678342091786693	0.598735155961393	0.136711525556711	0.254502504864498	0.327806285036126	0.893374704760685	0.883303603245039	0.757726485079381	0.987920839075062	0.985167026193268	0.785096983641414	0.904524755916173	0.327159252563333	0.279505794804633	0.483780338203479	0.293230244787233	0.870057294297002	0.895812286733141	0.574581634759088	0.419590555548214	0.496988309789935	0.318256126264227	0.0536824064322822	0.643635521433361	0.153119535805836	0.398624853140608	0.210147010867445	0.0612123290719402	0.257545967028872	0.333992496959908	0.0530643825860222	0.841582816081621	0.861253509866572	0.00588049941851165	0.263609692920577	0.304922793060618
0.345795443304368	0.286032366191591	0.00764062214662153	0.194420893152411	0.292516769431823	0.233206056176743	0.305617162683322	0.259774003633838	0.947730950615079	0.00917240194885438	0.479979219051105	0.382695431992302	0.723541526599630	0.611578785558383	0.00559111107949550	0.644905267219153	0.371857599947594	0.588210707204891	0.685789011299110	0.399799957582106	0.0152358209702271	0.653503009608007	0.885254731140506	0.439523855993631	0.00162991425237513	0.946181908655439	0.0162628656373669	0.340311962461802	0.174201339134997	0.962256363219593	0.995372237048311	0.00421800485096868	0.940662383152618	0.409550028601469	0.841468547414763	0.919619853543331	0.136428639329708	0.962125424782734	0.537018721501312	0.847325977003313	0.663541969146909	0.0712627718609722	0.519502633416622	0.104079203333361	0.472565826449581	0.0228823993375834	0.327402628652340	0.401382456900019	0.219680853918563	0.0315226152717948
0.356467313495185	0.845990625893103	0.458891385766872	0.940881368467199	0.143688983313168	0.753148942874705	0.253092463409577	0.194068072122031	0.333090753179524	0.110819024865788	0.737371061569409	0.618947288460748	0.892516610872097	0.387032801916794	0.515564166990810	0.969810914149131	0.915877062484521	0.191290751119113	0.978800156044677	0.540918577971502	0.377451475812523	0.781055988394661	0.424910423012488	0.658498486857163	0.191644371313698	0.120988789033097	0.495434177225505	0.340602749335012	0.0131076331375546	0.617585603775671	0.406045029978443	0.0245002148168932	0.568603630557637	0.888802619071394	0.441736457145083	0.578628076069858	0.219251555644386	0.725429409073287	0.867598234129340	0.109470963575547	0.483711523240452	0.281164366179590	0.0458583218035832	0.900583956035260	0.885141872858219	0.750992453404686	0.00514443022024336	0.514967449487364	0.998724910309298	0.379006067539359
0.490918456569006	0.769668856527544	0.263861734901405	0.457872867690788	0.990580688693404	0.958594792564472	0.937512178074143	0.615671696116645	0.321363965527345	0.497740295844845	0.651764233072548	0.744526785420978	0.819149722722003	0.387096223938466	0.304655394744304	0.332240328507870	0.857897888125030	0.764606915511539	0.960489448477737	0.703497005179754	0.162336957799172	0.0491797966835663	0.302098809608158	0.997910159566122	0.558873526672035	0.101032168836305	0.426731270520917	0.345439869153046	0.441790346268704	0.100503454473443	0.203855941668784	0.388777100639674	0.277564281974891	0.347765241601084	0.0445056074824369	0.779803920595318	0.904594253573633	0.557494190759832	0.838131281374488	0.0751469519057259	0.639525751694838	0.727399750909740	0.890923783866121	0.615609424111246	0.0430542632121883	0.145193926800050	0.496414939126185	0.266361283788988	0.930851769174971	0.516447934365420
0.305385616683002	0.572061054261417	0.664204170568275	0.888302862194511	0.664824054661246	0.266882556609485	0.150687740007779	0.711513892115799	0.671798374745944	0.467517671976488	0.164887284577168	0.646462790143266	0.704820665661880	0.890432514679615	0.147147416179417	0.127230521709254	0.602400428392373	0.0619792407752045	0.470911365970291	0.272424156522123	0.339210737928690	0.776312941943213	0.801487962339882	0.528983105022134	0.232267521664210	0.347683456792701	0.904597040768542	0.907148334518681	0.0658943499627894	0.0325351310629570	0.104724810720935	0.780385683245015	0.665193085995502	0.987904267481371	0.167873151276747	0.521550062755514	0.323695639793212	0.687959248815683	0.981865740157893	0.794943447324536	0.275794804995659	0.629839999965682	0.871024510474387	0.244097020755111	0.172444152698659	0.840875920149566	0.397986155140609	0.234762278464044	0.00357745830078526	0.227687364898167
0.488961675051652	0.350391973701609	0.951684912974124	0.114124850428227	0.703850009476338	0.414681391611215	0.307881704569446	0.411783906431571	0.856593765535759	0.559497166918493	0.389345992964873	0.363181589059023	0.239793367885643	0.468524814875876	0.122643013409331	0.763084327703654	0.154434333868393	0.210997873433581	0.331258585355804	0.679310297888163	0.489514725029381	0.169255349728416	0.853126681988839	0.812232195538394	0.225982279074207	0.00758139021302862	0.136068608856766	0.132678440175684	0.671464233548113	0.551724297627534	0.472565538321389	0.574613788913033	0.953657042751604	0.387679630095318	0.975692430376767	0.527256157753455	0.213032100798985	0.706321773168516	0.269783894713836	0.116991448421494	0.142183007217462	0.471916835926652	0.409461403546713	0.355873073063502	0.936391882036277	0.496093957598682	0.0786723827146254	0.827803048695630	0.855246950200154	0.625559822649161
0.769954610969589	0.775170064488848	0.115582410846779	0.362336622590922	0.899796852552182	0.673466923660898	0.877491704116806	0.150547051536674	0.887141833296306	0.693929913340821	0.254688387064260	0.256652229336383	0.629847188447474	0.775433403102082	0.148595044798642	0.346604129701768	0.113372329409792	0.347434038000385	0.980136759364070	0.929267861849408	0.596556558941749	0.272912472988774	0.304162855600200	0.408755402030535	0.395428834765834	0.486808746560051	0.371954218194985	0.149630186757151	0.220125172928204	0.481133301983314	0.737238677532682	0.853177989508146	0.534340522408558	0.137799279031866	0.435343627524358	0.495292468578332	0.530788778387476	0.236598427684309	0.0677109428855455	0.405718166046294	0.359790601628183	0.323279047255481	0.367029725872639	0.107690351972520	0.632639527659072	0.0506804829405496	0.522212704098803	0.317289377339633	0.156735073745024	0.711131117529912
0.209174246015495	0.343354957923548	0.0754495979167238	0.359431876028609	0.0468428015835594	0.588217233449758	0.620686164334821	0.786439367572963	0.193345103533424	0.909980198960328	0.949776268761598	0.760107761027313	0.548120255869673	0.391121762907557	0.314769624301185	0.369699708169149	0.394469350576651	0.241877467174351	0.363821799927878	0.0339350676782624	0.707622884087181	0.587953283593728	0.000533106618447410	0.375849973365133	0.494971413599494	0.103760421916293	0.413473914704582	0.923811724659632	0.347521028054481	0.139748837639665	0.0488932138480541	0.111789661271897	0.721373985010702	0.595794450506546	0.138246490763601	0.558838225789537	0.961117261869825	0.149287453368746	0.363198697930023	0.0761375692581038	0.724522981034803	0.0162958735896698	0.681517536416685	0.919034809270565	0.743074438258035	0.0297240707675770	0.0425923867912790	0.478717767243796	0.0789469603101983	0.682247836549615
0.150116747503429	0.930739229705540	0.670953954530084	0.915504380537663	0.363702407887038	0.550531634305704	0.495035052417027	0.920359359059403	0.0166685243729057	0.692289230768548	0.832563341490578	0.943874116159959	0.419024310051106	0.405459844019875	0.652500493976877	0.427113781648462	0.743232003258244	0.0844379996629846	0.895817441768892	0.681251574877906	0.852568618450804	0.911837259526325	0.299554298635744	0.608243806860928	0.511280434482278	0.312332118894281	0.417410505671938	0.921061268313910	0.839333143696076	0.256959314083452	0.930313836851265	0.0696007047432498	0.261368336335086	0.728913406775246	0.893677750880913	0.368299248983817	0.130859851645003	0.0671650434464548	0.349263508779232	0.572472737653018	0.635445190652317	0.261790280513589	0.526592848799156	0.344503312346023	0.377597278362969	0.918319680296058	0.972838512191268	0.238975850242400	0.0115532559990497	0.448354211141633
0.891383607612819	0.998301659082660	0.624534699810907	0.668634021995227	0.660525864518083	0.00120287372608574	0.898170194717387	0.0471073831573771	0.525352426059298	0.216207477154192	0.353709317706517	0.780557118264401	0.978229608094099	0.197920170769019	0.957581859644620	0.369527784497028	0.636572970245337	0.140139859308993	0.310386087120561	0.963393536617831	0.481006232859934	0.716895557560934	0.722295203964528	0.238259323841183	0.984244662446346	0.965339968139916	0.728394383194761	0.610206499423672	0.0164647410308195	0.324196087425763	0.532074179942345	0.886565789034406	0.404861027408945	0.365543393553265	0.496704403578293	0.561192062325979	0.946798152925272	0.337746122900091	0.0791577848085008	0.0343547631660196	0.384666691130284	0.808122844285626	0.199949384296965	0.605031465846227	0.703638992750775	0.454797475585169	0.623798705283478	0.148918238672103	0.540851310561674	0.325884447560737
0.640285029593773	0.816509082058629	0.365044526003387	0.625927904610854	0.246491826740149	0.469138079977551	0.962003279059472	0.488225046142578	0.804232158425490	0.864129459231634	0.297462512783246	0.623241269491113	0.157464934804096	0.788222267033240	0.522281538040132	0.976344779151469	0.960118585984515	0.181424603089430	0.440795257134349	0.114247092700494	0.500100658179367	0.508919492511454	0.194733110663247	0.803130842594931	0.112213573693302	0.316365229853216	0.724835701758132	0.727938342506692	0.151995611871708	0.418407885921685	0.383743392363689	0.123580252208084	0.162720755088700	0.201406810513180	0.517527213718097	0.310674935863407	0.952843565549122	0.772143326451432	0.265214985769321	0.107261642657595	0.422702129353660	0.205619659630836	0.511959629860204	0.507199345012682	0.742473676372941	0.330819312384616	0.381109131554309	0.156728415603291	0.731437314531011	0.880329960117943
0.243708910133280	0.536290428035610	0.441828131529245	0.729272776788806	0.788728784818691	0.411735782825185	0.337057679733568	0.00543775547154224	0.226602907252607	0.473999069455676	0.742687934906896	0.481303014761213	0.512942610629981	0.0114320946132652	0.609896942264690	0.388040824059731	0.111528329824891	0.267362881886155	0.0246186492140192	0.835881876031636	0.846060570021597	0.904844064864199	0.951836242563469	0.574170444043199	0.118430401057090	0.225997323168729	0.319535865629568	0.705646285796205	0.934624197640893	0.412288837084570	0.917943268490441	0.547970968743565	0.159188845312258	0.0725714922859619	0.856018665783214	0.928117099746200	0.232779258896800	0.204332460001414	0.470090637945202	0.858652635973970	0.320775856290824	0.260952460218943	0.498780656390776	0.531776558762401	0.318468673903122	0.723771059086625	0.629489364720653	0.630362832226325	0.671406013963625	0.450683094589294
0.594237916917797	0.165582719119023	0.423050618376336	0.473924992980123	0.291275987988230	0.861415044424686	0.203914488810409	0.455256555500761	0.371157184740266	0.823315226489678	0.138058626439808	0.196393239335158	0.549417786577594	0.0183031475740847	0.216645710738886	0.754255276912595	0.578883032888230	0.372427514775720	0.658809486197848	0.0728001541158970	0.734735109188797	0.797972656112022	0.0832663642453581	0.00962820300641287	0.441016893505254	0.627700970978939	0.243159636514729	0.624364595337765	0.00888242282285867	0.202276672612483	0.639756875268977	0.569774610962197	0.234821252927333	0.479085856567664	0.682889278014722	0.229005851461921	0.0406188109645992	0.819532453885344	0.0218791486146738	0.605630332597652	0.0179905703744373	0.901309497055958	0.816229889679941	0.917833054143116	0.534703928645949	0.312319698590473	0.837782400939877	0.673110814620336	0.108487975610198	0.660818044403403
0.354706307959533	0.267087755739908	0.880484338796304	0.0351955531375775	0.613466477242770	0.597690094718088	0.515409405895593	0.413182662168592	0.293463908380801	0.428151665921371	0.304908832191868	0.738582610602510	0.946899671375039	0.176804956761101	0.798484368158439	0.595631988656501	0.581774310688470	0.0982944554223305	0.749051890459190	0.913068926777541	0.866296420291291	0.520613993736768	0.286225009289894	0.428209895883175	0.396828761653324	0.975239820081718	0.302754022433333	0.641784863836960	0.826291672792852	0.819562792304120	0.525969862420065	0.143573091682587	0.957732545016636	0.989158658166127	0.747589416045632	0.000203555718584547	0.800957794261871	0.282364812092702	0.280420777680643	0.798574027246926	0.665706545754182	0.444136874993282	0.814262664240229	0.472810089881588	0.443891964691308	0.772506972444518	0.881585593835465	0.390408903699948	0.829497168574589	0.127533282173637
0.549652901577096	0.00334726960372478	0.882887786796156	0.295956451198008	0.344187259865028	0.336177518877249	0.263481940297672	0.141926508282997	0.587498690474510	0.313025029498217	0.878406578255126	0.198358979389437	0.201777133963035	0.242304944512048	0.548566963251821	0.708914372180957	0.286722032825859	0.666310269964583	0.312135275345105	0.132136238491274	0.363769207957419	0.0449545102407171	0.756387268375843	0.168417504203444	0.424248448070369	0.0164911069477888	0.244574521522471	0.255118880455276	0.846903951113533	0.230739139669450	0.525277417638813	0.309151107075743	0.148360447541070	0.475796063604808	0.944174166899582	0.498098169416421	0.595605525341893	0.0457942930748777	0.0468660657068106	0.511118562214724	0.801855271270646	0.218763685320039	0.878592467833310	0.659262278342944	0.262821882079008	0.699567280584779	0.763153872338026	0.701965011054329	0.268078804282964	0.164162334373598
0.570895927841109	0.571094831878619	0.0931820144416443	0.827276492835545	0.733464758969473	0.819161730487621	0.775698467609824	0.751277327696750	0.432895179811297	0.506281497178328	0.271899621299327	0.234252277599336	0.550790237458346	0.279235867933932	0.302086654816223	0.463273830638010	0.162776312742385	0.355652857660751	0.310950713731591	0.768035062369945	0.896441290582449	0.0727802531096484	0.321805243203398	0.255342411310922	0.717213467408536	0.436436149646794	0.680959583601075	0.349836105577488	0.883960724719898	0.732015089547929	0.872943448544943	0.487371861154607	0.730068171351387	0.599254187724774	0.834811177368958	0.764903742609851	0.520290641146890	0.967516420826533	0.0220764366016544	0.885343560900345	0.0133654021345265	0.0938194460819756	0.993062427384726	0.968702815509837	0.829192740344501	0.949587971893784	0.0398182434153607	0.342078089311863	0.00200952279299238	0.683355652025567
0.0317645404712703	0.727711067478791	0.0747236334748250	0.396822706974456	0.265705817912452	0.434893616789094	0.253158057868460	0.961532285661894	0.732800270198775	0.0792094264929333	0.595368221570565	0.759094894757727	0.526524188702117	0.916226913782777	0.986129010998134	0.824298966561571	0.119881141239681	0.0360052162184228	0.966523801810391	0.260913865247092	0.459258473340142	0.671896532792195	0.855829569825046	0.189542189762748	0.971367664298034	0.972779825234092	0.710629867624529	0.204586196831005	0.571471341392937	0.900653921248860	0.909814298742951	0.657816914240883	0.506295823858240	0.697574288931261	0.371052918216206	0.588440663485734	0.751034970129339	0.0388614542827692	0.576273721495298	0.561695110632430	0.477129098901382	0.961779517889758	0.358827132388908	0.945745837731181	0.253698436339598	0.100948313706223	0.434404934686016	0.805898418349856	0.131943251907401	0.901449295617415
0.656455905021650	0.291135304612337	0.496248113936103	0.327385503627852	0.263047958239890	0.905984381207921	0.685036701916317	0.313132594756916	0.260644647289251	0.349998743377614	0.208414469809012	0.537297071035187	0.523401341395529	0.937747996577341	0.325011956173730	0.891583373106881	0.747834050430235	0.599924815939253	0.104097397614217	0.852628313310676	0.809405602600685	0.536327102797625	0.131409480731935	0.00692922119672212	0.866749119938513	0.107284815275029	0.00423583133438721	0.323258778814571	0.299655774795235	0.945757375471391	0.785320425335638	0.235075670482612	0.298379149857863	0.0675937476722717	0.506292851888018	0.909463975533982	0.416820144445798	0.666999565477427	0.113948631774022	0.831374934925435	0.743110836018840	0.936563975800902	0.279786703512403	0.307104266941597	0.969392883589767	0.550459049519558	0.643052664095723	0.0641982827973247	0.760478344230345	0.311547929943828
0.889565181017854	0.233608026068671	0.369055084097668	0.925928335523390	0.414244814283375	0.780913229056596	0.478772246604669	0.119759647986730	0.645182596565837	0.524800007732530	0.791748024949770	0.664940621195763	0.220977766652622	0.341252708981912	0.996317598658536	0.961612065452240	0.841912977147744	0.663232616649140	0.786394118430650	0.0256107424325562	0.577118373993912	0.758134234384553	0.914936124260389	0.255588627914407	0.946993418010267	0.733652728253871	0.494651837571684	0.994707843093558	0.799623449840336	0.113950012412695	0.521755279818169	0.394374464354933	0.345434473334289	0.0452517912015676	0.468186111447871	0.663373341589299	0.590681011538302	0.276613293883357	0.197017215384225	0.945083055593350	0.126990138686424	0.678163988407587	0.296969063992734	0.995242319989413	0.340533155966036	0.253258180452424	0.480476228446053	0.131318808956795	0.436809918367130	0.270948698216620
0.0242251409928523	0.776337046759380	0.635893388927966	0.232813709673926	0.118090076895287	0.219767031510983	0.0156234846036472	0.962158236637293	0.549507979711817	0.0409533449336370	0.102189160794750	0.233364820928619	0.157213662508503	0.370537927097379	0.527391688601701	0.806545632718797	0.374339879274720	0.945604158104132	0.0397668410607489	0.407055417922854	0.439072960784121	0.148880597071129	0.293137701068321	0.742747069563189	0.266747934927397	0.274467239176640	0.894085500310855	0.596923451369853	0.739587675286640	0.860896066368870	0.354175994938664	0.690474238374781	0.101862605372917	0.0885059746321214	0.611914665583833	0.825032236780967	0.906548526984236	0.154950677806152	0.322853492288541	0.284517897001562	0.464253699466103	0.937204016218445	0.0568011657394556	0.412443978029581	0.632098537787089	0.167712966218413	0.391088203478460	0.126607773709587	0.506586090094219	0.0697740791898982
0.418936836647274	0.489723513012946	0.420913683727718	0.194363812205047	0.850383554042138	0.597589907654870	0.110839383458789	0.878273866758681	0.157654068923346	0.998873617485512	0.822120907238273	0.944542077054743	0.509371295870628	0.583186300636020	0.0298607941639673	0.539540802579760	0.450938249231760	0.150957344372589	0.485815308535836	0.261211072593776	0.0115607433230154	0.404515113347672	0.960454276583647	0.641063337931034	0.304869195232483	0.807508545065805	0.984316657610769	0.177118663418314	0.876657868537152	0.784042369090516	0.144645694818477	0.789386787611647	0.796196752933176	0.830397410599081	0.546829176854757	0.612122203562301	0.305003338769214	0.644881326279749	0.0882156535269640	0.439928487476501	0.681658020012256	0.228512857462469	0.281863368132654	0.867857155096919	0.997023853781197	0.899227248969525	0.605204541000798	0.0256105524695028	0.874607320061113	0.386347271735191
0.864529184667354	0.275985279301119	0.332510040711072	0.674392195298978	0.888977557636445	0.351738535022020	0.495426621627970	0.584548038325377	0.684820062772937	0.624450668207480	0.967151971117251	0.231722910351047	0.628449764469289	0.841019193402779	0.265357262036426	0.679364226498138	0.314388896113625	0.838349564760686	0.0474699867697052	0.0258411477092280	0.333266157424495	0.368022864855877	0.310473602871274	0.282731200646595	0.815652941978198	0.526981340060188	0.282826516770493	0.607350305659765	0.606030913463581	0.331110057243394	0.380167121463518	0.456094514046831	0.721555623913128	0.780487547507096	0.588839688786034	0.331620669701260	0.156383625769414	0.987063676794666	0.784200858615393	0.501978299718247	0.634826831858681	0.601612448362621	0.775890642441162	0.988740007088263	0.214085397437482	0.562918669720166	0.495222687893183	0.782272840376272	0.775269113665950	0.666827357519127
0.167170052652273	0.0648610249166357	0.649481702078176	0.338947507667965	0.202539285658466	0.787008054949777	0.0662378929218759	0.764519131602529	0.480006928061817	0.638183821437343	0.979560483247345	0.000606334748428417	0.643435590828806	0.249271908023241	0.0579742499609025	0.515836208110728	0.961160207955421	0.350978645690183	0.496493975460834	0.966573219563839	0.999339264974672	0.261249884451850	0.377367941816560	0.305256238687403	0.672239109003543	0.984082304027685	0.675798722824766	0.619387752286677	0.258641274913027	0.516689138406423	0.0378291127354598	0.419447847374703	0.439920163892112	0.982856291629439	0.935207480351472	0.300338807080514	0.838429617954805	0.435659475921158	0.757125142852747	0.731980468808742	0.633952594296819	0.689588256444373	0.404171399762596	0.376565272633009	0.276705187741276	0.625477646172437	0.270928718621992	0.0534803524574689	0.109302951854713	0.145568222167420
0.486991477357922	0.0211878616610091	0.499725628704755	0.204583211075923	0.536275907465335	0.346274630484342	0.673604480808266	0.995360975657092	0.281919938624364	0.0609694699006556	0.207628526742990	0.922219362355309	0.507392236232602	0.752121681685128	0.267369823133701	0.139776175189145	0.240689569003205	0.551994686077355	0.634291028652801	0.823789624855187	0.0923603801552427	0.264061352997030	0.681178736020578	0.876678584847307	0.741580661736164	0.148428092107421	0.746059915944366	0.940632590820067	0.852078750514640	0.181288181494612	0.515843241561266	0.269148383221641	0.282146199144286	0.223806626890585	0.688097191563316	0.878759562455696	0.103529599061219	0.547897481643313	0.743435526120442	0.913236980642933	0.238114692307478	0.140332035901731	0.890417504530899	0.236528186923556	0.543369837021681	0.344085723676088	0.967657576285480	0.923309214391976	0.545973537717679	0.277579593354341
0.581721144827876	0.751433384453534	0.0382364522003220	0.201744437438293	0.664227316748526	0.189269806741750	0.0866225666791329	0.720688673273396	0.771865791192425	0.0181463164663811	0.669929842587034	0.450367588466212	0.392963150192332	0.297324498399698	0.849904669463161	0.115148019902057	0.339085156505494	0.117740319960876	0.0998755399232965	0.488657197074494	0.248458988837918	0.965397122039795	0.565570228180434	0.899606643075162	0.528951343191307	0.444397316476834	0.848781669484762	0.769168222332368	0.0878844098034425	0.293985246324807	0.266819540606036	0.763832627671709	0.271702833807298	0.877981957001481	0.657756673334346	0.409094934949212	0.191876048442904	0.587461299246122	0.338431695730789	0.0142043144778657	0.816033303292236	0.889779505808146	0.766183652716965	0.711770184855311	0.152174787322975	0.967862433139167	0.898454419537366	0.909428229085580	0.722408144103244	0.769544597698756
0.317627760381953	0.680268083357620	0.863676534293609	0.734915862813339	0.278006329971658	0.339338854526855	0.399250505746638	0.994157636692026	0.305682106384697	0.693168791399397	0.0353995793337713	0.0528213321921430	0.836426353288236	0.625427517918204	0.257383077261237	0.721880529843981	0.118539222775476	0.716709955805709	0.878725910566176	0.286538748624896	0.0960665154955201	0.558842371921348	0.310806197500917	0.379188699190189	0.288189590079576	0.285912257483096	0.702423673320079	0.356362128248409	0.776403802292898	0.524594918152913	0.0694097283866276	0.108678837093752	0.471846908139571	0.454426187499173	0.809330452333257	0.569641322320042	0.236923268229007	0.379067722629995	0.316611034371909	0.190641636943502	0.932543838117788	0.0250652170585557	0.519576931655886	0.0371916345260886	0.245911869269299	0.429260502477383	0.494226122887370	0.950144397171011	0.678661926768619	0.372586401989976
0.330085037735881	0.950472070497614	0.677521662714869	0.0914179559906072	0.974429898719467	0.489701127720934	0.409257646175511	0.316906432904175	0.984076689647815	0.00148883737868932	0.704532402907440	0.118969732201345	0.979766741120765	0.599821723104961	0.376251126458119	0.541908553973146	0.249517116149757	0.588970476851943	0.692730722110406	0.995133002185995	0.972274904931484	0.424764088812949	0.634604074002185	0.187693172148638	0.339068632931729	0.410091159720422	0.331239393248813	0.268802009526015	0.913036993508785	0.278647564596794	0.172831211599377	0.691400360012649	0.315579693201639	0.745777256098871	0.105868925228071	0.848950738274517	0.587324369754303	0.691276355221714	0.399752739707531	0.211604431741767	0.0138503354972449	0.185658992631306	0.462010406540008	0.560761455232723	0.535840514714646	0.483321542803582	0.139320407272125	0.821608061398107	0.0213336401020718	0.679573994146905
0.272230729417674	0.238847013697041	0.209009439378812	0.685968538942184	0.799177357983125	0.653862210877352	0.781485133532986	0.277311174476279	0.866275368441982	0.385717752815644	0.213164020765810	0.240304685777555	0.0577593237263929	0.546633656854424	0.633552679397700	0.979972464265509	0.226878274090400	0.576298469801387	0.780032899141648	0.620103957738766	0.454254291234428	0.928208867252453	0.279788541062473	0.789337997849365	0.401976629970888	0.770652906264555	0.543210323721943	0.146445579064874	0.0467440869609659	0.787640463635229	0.257568971272541	0.0694049808941942	0.379657394886035	0.720116353660317	0.929696945201177	0.256691129542680	0.334795811450720	0.833281877063605	0.208402385626847	0.632251700808840	0.0134598791878132	0.117088977825017	0.241549813027684	0.938751725843287	0.627995310580932	0.346934109549152	0.118538399063560	0.0106457508575478	0.0395313885232810	0.612735077573161
0.424168660085345	0.952687853630323	0.317562757473705	0.392771644741519	0.915450837886127	0.581591124051529	0.972286977978919	0.488379024737540	0.846755069508663	0.443039654692778	0.748525179007505	0.888777605256668	0.960005112049454	0.320127704572610	0.662380049066697	0.417640244282248	0.993517923503797	0.482189846101713	0.336512834455173	0.734646770318457	0.835708899252587	0.677992301383608	0.350007469746297	0.886835598058174	0.921242796031622	0.327082855957897	0.367939105923159	0.237379571300985	0.218432385046626	0.0778324402032796	0.509487437714045	0.160425914360139	0.791873876512830	0.409194887062018	0.0140224062490424	0.518150552486132	0.820148105880756	0.401750519758544	0.864491356076025	0.784772601033548	0.766591067674574	0.379078068023790	0.215309267212328	0.891878536177571	0.414548321244483	0.204559271021743	0.278763909300478	0.334534061414302	0.909023567168228	0.481361901290628
[truncated: 239 more columns]
