# Supplementary material for: A novel user-centric happiness model for personalized tour recommendations
Source: PeerJ Comput Sci. 2025 Apr 22;11:e2837. doi: 10.7717/peerj-cs.2837 (PMC12192884; doi:10.7717/peerj-cs.2837)
Supplement: Supplemental Information 3 [file peerj-cs-11-2837-s003.zip › HM/pr01_10/pr10/Connection_3.txt]

0.315599044100127	0.275866000815417	0.426189817993308	0.0499761222721887	0.304426440792224	0.191533091150920	0.388276774835861	0.125313784132853	0.440390300659744	0.399222759252411	0.424202380921105	0.314384287325965	0.425135439917170	0.170973378409717	0.388490051477828	0.317861060467738	0.217713451018974	0.0400027506547720	0.171582540027947	0.352879433171302	0.269119140288653	0.449260226130199	0.155910380979279	0.461803325579624	0.0597249636611031	0.413669327340050	0.148749218264326	0.0848498037594110	0.247225348598572	0.233588087035449	0.0855067704826927	0.0131694447816390	0.495453613021285	0.421190244887842	0.134758267224518	0.109486512195837	0.214410360355296	0.441487220159788	0.0595635406345739	0.210847759787067	0.229256633427640	0.0906859629905950	0.113154970693924	0.315191719510862	0.287383492744801	0.0445991067181329	0.187697778900622	0.457683479746837	0.000665536950706425	0.250361273449816
0.430962573444734	0.329801819240422	0.101426293272761	0.448487889176433	0.188626022888314	0.139038355412335	0.382403535182698	0.0635186711076737	0.379451932316459	0.0762930643936255	0.255462926099228	0.208861386184563	0.0943840159710390	0.0230376918165526	0.198166275279881	0.0588834369877527	0.185901454719492	0.328183577970886	0.355803508360935	0.267406177885102	0.110243386872663	0.387219158418583	0.0726847682529541	0.420156954812757	0.0907372772643357	0.248376867269891	0.0646412558744307	0.472793633833045	0.177856826573577	0.348280447645080	0.226943642885128	0.152198811057637	0.126701616197061	0.103211398273234	0.464801572696441	0.0912671548768324	0.0426576073146723	0.214418832004200	0.174199470202253	0.330974331384506	0.492564916360851	0.124161622498938	0.475924933861257	0.360170813914143	0.457572643901614	0.251796989847195	0.332673198504943	0.199686538077995	0.435417446131764	0.475006380152063
0.149924934199159	0.0579477991169718	0.410301898112235	0.303485732206578	0.424639110809412	0.0241021709861065	0.170001597402448	0.450484343151641	0.293157008020235	0.260950075150563	0.0910741378007431	0.285868761529019	0.359797377367450	0.465106872496645	0.222159676147378	0.102524842376939	0.364004407434953	0.0103336059590743	0.458426739943489	0.332722811510056	0.303467583603425	0.386615532882120	0.194514348278122	0.281948006894772	0.0264727435237420	0.153261471686959	0.180876130315458	0.489386737788854	0.439600836209243	0.162872564620562	0.180527798983090	0.458944483546560	0.250028575451511	0.305602095197149	0.264414763948050	0.0955079897927996	0.315495595696760	0.348166456313748	0.235576076865064	0.265688904186352	0.112232522024863	0.224015166288573	0.0258768320211031	0.375540255766018	0.0970569052204547	0.306727631783272	0.249470467488428	0.287950909207217	0.185873447864580	0.157237490817443
0.117934586697670	0.196949233620521	0.0545850106283766	0.0535869712191874	0.0656636754147559	0.0111428009858837	0.387017828586307	0.287209093212572	0.475224424925511	0.404089826003246	0.477028664881480	0.312619038854659	0.402054280553719	0.421971249746474	0.145835630136473	0.115733181593690	0.160523908711450	0.217300178024097	0.126643103456855	0.308865582800477	0.267265967358017	0.472239992678054	0.140976059636297	0.158142286493801	0.0843000226607389	0.214467289669287	0.393518142984638	0.436837511896638	0.385942337400097	0.0709827774090108	0.193887567518891	0.429856563202971	0.220405415222688	0.0899436349909670	0.0537866201952153	0.0207598096202652	0.230988612943463	0.419602793724281	0.170867831916362	0.367824039515381	0.324232508622822	0.423397836473200	0.0550328101360268	0.114838014166140	0.486688931642680	0.364101670133145	0.0279484211909190	0.235589989819307	0.165563554848054	0.359295418279401
0.384595490380998	0.263593651317628	0.0586451088028597	0.0126983270195155	0.231702081519423	0.492826687818175	0.372344560324873	0.0701147849316290	0.406302302771190	0.296548568684735	0.343592671975798	0.361198680550052	0.473675885715686	0.152558130178959	0.103104005012949	0.413473697414091	0.0498354594776411	0.335039845267841	0.235091250909778	0.0350494246667963	0.0433050360265800	0.0730579938425368	0.181863717456119	0.200735737722666	0.0415957799294216	0.0773525727562103	0.173184718131820	0.126154324987237	0.168363565426609	0.408281405649282	0.418752544832400	0.147354110956357	0.120544618504065	0.487029361089685	0.243766233956032	0.308882910897439	0.414476668940795	0.265052083635259	0.190300571726040	0.439017195856271	0.366566196032282	0.478414089646867	0.0894716577599690	0.224240371598330	0.206317162725493	0.366558607411622	0.443483035678661	0.290214635507659	0.104029415105670	0.0889088976171817
0.129224310700440	0.424305167060681	0.0829629487273124	0.306103949552607	0.400647204041260	0.364974764048781	0.165566161450927	0.404062226850234	0.449115465911558	0.224209189611927	0.355679751156130	0.142210495228093	0.211386058374664	0.165770079209574	0.158929045503123	0.476325060464900	0.106971534186839	0.0510050274145035	0.164902107916649	0.247676481870506	0.231387305661419	0.406550962959088	0.424969983613866	0.472707675780480	0.169844550325926	0.349822955357349	0.445291936798971	0.388359844080481	0.361926461594087	0.0714923780711530	0.00978991657069822	0.0647580445165195	0.155173448984900	0.454715333698598	0.411824473183274	0.349607482130873	0.129030445604396	0.431922336508723	0.0769696210193483	0.374634672144205	0.393126328895623	0.122805324032197	0.335745673031929	0.465183339224503	0.408698267311629	0.271756003710568	0.0236560682151855	0.152219498643783	0.230044539174277	0.153868256907621
0.194286113531977	0.257358257110512	0.258616987508808	0.299172279995610	0.405428929956889	0.443495617257992	0.404486004823327	0.259389218458822	0.314771818608099	0.381821794952696	0.442277892449633	0.311151279434094	0.486737853230321	0.00684402772028808	0.119340548168586	0.311936578545259	0.157597458121092	0.135917696303943	0.241198958610402	0.224840972896630	0.0280209707442254	0.284362237249969	0.259835173394999	0.323958273993114	0.152812629682434	0.0483991108730251	0.461203058746264	0.306232569371067	0.432436279423820	0.0706156423665746	0.136907426069943	0.203044400193842	0.292247982371913	0.0721954472717136	0.404713848712290	0.385021094210907	0.0618122871898968	0.121225420323433	0.0567881613371706	0.284767524359828	0.321927678519580	0.114837454553661	0.462848175356331	0.124580231666461	0.184337173141280	0.429965793934809	0.0871800354822857	0.319170017227924	0.0696300280292640	0.0822852158540792
0.249726030759854	0.414883815519744	0.324411124048687	0.0166215922174126	0.499077080989457	0.499695673822883	0.258313073732452	0.133750656014624	0.148865200315170	0.300505863785774	0.102075658485838	0.250982547314540	0.203075330641241	0.130295349466095	0.279092759890008	0.172135916021282	0.366193541948837	0.346527293876423	0.141569528106156	0.428055309713258	0.215791363730720	0.327232018059106	0.0182787345377233	0.386856942570699	0.151352919254552	0.0797745471658322	0.265873038420822	0.0637110061844962	0.380739428768877	0.148482893476600	0.324817296993141	0.305404329880314	0.103991988724415	0.384935930856422	0.448182692379476	0.0272928634463672	0.231899684307407	0.331647980435965	0.0406401108080884	0.0563607309623896	0.388993732763265	0.141803869657476	0.405768935598262	0.470080995768275	0.481500254775342	0.315791432756786	0.371701221088133	0.340298970138543	0.462590924322317	0.159303530550420
0.482532188959543	0.0897931930474203	0.00345886124460898	0.0823450022559957	0.148726220797407	0.102197051332730	0.448194236388132	0.331793872424650	0.0166433622141611	0.103469036256835	0.426418547347357	0.114465497501677	0.257516056147338	0.413096759194658	0.213634936125145	0.0615147176497581	0.113328387115940	0.245955894419344	0.189009852583609	0.243292829671080	0.126505653096464	0.0713114537088285	0.0294486128888710	0.460699923000411	0.387059830306661	0.0529553547874548	0.485886808813973	0.0802580320454828	0.430101853664972	0.140399178770569	0.276920120937546	0.145082483911467	0.297775750278943	0.117349836281927	0.0449987122340058	0.441678826682426	0.272633181155825	0.374810587861335	0.0875160090630635	0.0978605962465651	0.457351894622169	0.0629089729061971	0.114900752687058	0.361251361290337	0.127702496019991	0.438727641646894	0.0373220917058880	0.230118228564453	0.132910085829677	0.108428055602744
0.0817209180642955	0.375673649157609	0.382081827164130	0.248340326669950	0.0494010231800717	0.172554485339151	0.0431536610537174	0.0208208243443755	0.387786509450982	0.0219056118921555	0.147591808976770	0.300602649281431	0.307400307076092	0.459606811335527	0.447361588101219	0.0539371360147077	0.0963377497349250	0.490103699382211	0.0345064180857715	0.384984756526775	0.0259424868968514	0.426377445248704	0.207485374740735	0.139342708721835	0.110823670961217	0.173253453983044	0.274233572598534	0.232880595785314	0.00644873385097017	0.0662487951010580	0.306537619658256	0.295037315253197	0.494660487203325	0.159367493151607	0.381618478271749	0.0105758945828018	0.431154519401353	0.0574909993843514	0.244827072400238	0.220353064805883	0.0283924568491520	0.455808009436425	0.398527728144802	0.0760222795856300	0.376350859378841	0.367281722007079	0.441489552499423	0.335710105311209	0.185781734009313	0.285552603327590
0.186011962202817	0.434197128916770	0.184963231936312	0.248203544112163	0.384080513514836	0.0996185630177747	0.195282396099274	0.0376563259810718	0.337393784542739	0.419629354566082	0.0599061914550001	0.00660032099172636	0.433353975829921	0.135346972578744	0.0296241779031168	0.135445292133376	0.487233033016515	0.451281173154141	0.274730418956366	0.448963030600609	0.0269905556709034	0.359645009045552	0.455509075354278	0.254035517159199	0.0776551991044034	0.183075498935391	0.0444916769226257	0.144354528418775	0.195011848962762	0.289732247232004	0.414209264838514	0.431720251102595	0.340494971387683	0.261342020415186	0.205371831347433	0.436596558243211	0.230479734555430	0.215188091421703	0.248342694756660	0.359131770620782	0.142459797466412	0.0883907879909121	0.415317027493765	0.366116330762487	0.431116512631647	0.438388791166271	0.491612730885592	0.0357815413582427	0.247982979765995	0.0289750963692050
0.211060416612860	0.467897317716170	0.197458245159775	0.493719250293674	0.0971511077124044	0.0574994308696354	0.151059538510270	0.149748198946833	0.473735660279792	0.466683976031327	0.278318463550983	0.410738488440207	0.369834110856305	0.0871108799886121	0.319153687456501	0.360259453165582	0.213603377679657	0.0936564473150016	0.216194760466167	0.496110974190057	0.436291549684085	0.421671699068402	0.425660698733001	0.225822197750551	0.316087861956847	0.283563164572193	0.0135104540492085	0.183359998170645	0.0909497639227204	0.377607676987460	0.302157736365152	0.343539125150661	0.0378287660394269	0.383401850094640	0.00722643557269598	0.467497618438063	0.482863936146744	0.102293462112713	0.118313277873855	0.241281128556791	0.169587523406412	0.467380251245833	0.133318771635730	0.168010520007365	0.329266297030325	0.133964599282247	0.266068282980399	0.444161411165108	0.335236310470815	0.284069547124755
0.0442769177618149	0.498057824561212	0.413558756746205	0.204968767406869	0.0948922200014667	0.00569620723432479	0.361124230940241	0.435420249344941	0.470861987215541	0.312303324621550	0.456445891866940	0.0898369980537691	0.175162109379215	0.444126783116121	0.277226247035299	0.100722276144386	0.156890475048299	0.417044691103305	0.260990778042389	0.417920278385249	0.187394990725863	0.0631856623189506	0.142656256763223	0.0233886580518243	0.447825963066643	0.363071805960872	0.343962471322917	0.289697105164589	0.124618097802296	0.168204359835468	0.133214053523290	0.223696252017531	0.117393797645321	0.157051445947874	0.452758625447420	0.0651847308984825	0.429518546897348	0.243383695810123	0.375073623230838	0.166506209376022	0.445669141261387	0.399118123385464	0.225800595407564	0.338938426709312	0.273208827586966	0.403684966117511	0.0848219310337567	0.235872278938976	0.167721309093097	0.137286681920381
0.0112883861531221	0.350407981762266	0.0920199224235646	0.385839325352265	0.437203250796930	0.341471915528895	0.473275116190015	0.0391772528144073	0.181214833006707	0.111209032467539	0.184964862208422	0.279698834124837	0.298125135968346	0.300198952941403	0.384568732821041	0.181827892527571	0.138318368163404	0.176159717148484	0.0286109929052403	0.323479628174645	0.274366980027361	0.200956498534862	0.463991834474705	0.00822036036861790	0.171915714150143	0.156522698923150	0.191927168940699	0.145638167434117	0.332765665843663	0.428810602056394	0.267391939399561	0.420575683398097	0.262389420663585	0.140601409466161	0.272313073500026	0.472106646564231	0.244478679177305	0.384784031626446	0.304474759771483	0.220233087337954	0.191750671854378	0.200404408870878	0.477463421624723	0.0499730807633534	0.307034933236727	0.322140505230251	0.238536146470507	0.409512009093938	0.453654391920343	0.267468788012785
0.00120992323285057	0.155287487561637	0.451777767932143	0.215830442104679	0.405218632191757	0.144447778103253	0.115020949241878	0.264947280786793	0.496822610546785	0.102941316197008	0.0807091657906549	0.201060666573746	0.368483872290113	0.0947941692183112	0.295744451592443	0.340367281320558	0.202329292121467	0.227232928283736	0.176057145261706	0.409732676848770	0.425918267303770	0.210914619828833	0.330102375228131	0.133620918780337	0.00241261019803152	0.0263999613517817	0.140084466041629	0.0754105786785548	0.435817177752267	0.102980868192877	0.123404483940208	0.314450402770490	0.334361889363120	0.433094213725790	0.472566492448267	0.211088271468643	0.469337760105569	0.389770578259567	0.0435611336937420	0.169839475211413	0.425012193464474	0.472731653999043	0.149817655736178	0.0555752736340954	0.269647162807613	0.416440137005490	0.106643220137651	0.326275600522190	0.243317830467837	0.448571927670039
0.188982190925211	0.454192552373153	0.353795247864963	0.341445171834316	0.482176237140429	0.450458187001201	0.197931267773061	0.494054025213567	0.00922734280168319	0.466248942239804	0.399249095419285	0.259106140141441	0.496850458097525	0.449155290269915	0.319031684583064	0.182321994674837	0.152750949305559	0.341538070454434	0.491768664292698	0.482053373200188	0.0252744670672945	0.240206171946658	0.439417485693834	0.498847364379351	0.375494885976550	0.255314269493589	0.420746423086557	0.356586249741609	0.307637362162860	0.374313405866602	0.337032841003950	0.0917858172654554	0.0961991336539234	0.117314460103246	0.210224307640627	0.272069099434467	0.178602067017695	0.146919063796357	0.454023961559200	0.155434530809732	0.274525771755424	0.461472390151004	0.130484927328596	0.222822481594850	0.481237536355041	0.00797770170103385	0.169479161292693	0.150367784172574	0.395202523381276	0.0570519477023974
0.391419861617837	0.133459832469472	0.00383490010382614	0.0277177230895413	0.389841138721820	0.488642817105247	0.309476717481059	0.483144908851315	0.0671013992099849	0.353870804511845	0.190115395209495	0.478633414877080	0.288998276551750	0.351855739946314	0.115251269396316	0.393226816055178	0.449599258340467	0.0241753285217520	0.465467576440656	0.461711408852995	0.0327119922123774	0.435572561658465	0.171353368831678	0.214713111783638	0.204815338607735	0.297721261462945	0.389410571758809	0.250501414520716	0.203532498921912	0.409272185083217	0.0113797580836902	0.265406725151307	0.484585709551143	0.293031862045477	0.161428368682846	0.205560163676673	0.262321940282325	0.134630134946256	0.210641376599077	0.00578291541908116	0.480322324238205	0.315596822495780	0.269276246028171	0.308206139862830	0.342799808608958	0.266339183900994	0.434931262235327	0.224658842834671	0.452717431967559	0.265196576219947
0.368519743292731	0.258075220133046	0.263223308352086	0.365055701450078	0.278623491476296	0.152339726828856	0.295760378090152	0.322517585750929	0.215737838814758	0.250335899864802	0.227293245104704	0.0941695625229296	0.420139544119740	0.0526927093871856	0.303012828819074	0.221566019938011	0.0287602227517420	0.134268048800573	0.461055200281691	0.0109353679824869	0.0593589207472755	0.217941240578979	0.483690095529619	0.415280608876514	0.152551184837756	0.438851132845107	0.128988137583561	0.495678599969930	0.358777056000427	0.0933019594199506	0.269004927782826	0.180090299709018	0.141393947964859	0.152043024623631	0.239687402749531	0.103714241949094	0.232036510256106	0.246712856579396	0.206173729571728	0.0168417640572779	0.281462655955855	0.123566690582721	0.445610170212401	0.0535773339852430	0.271747207855192	0.360625498487597	0.0567290796788204	0.424283099157305	0.432066396840662	0.169659185503043
0.0902746299290220	0.377652226082003	0.497796694805221	0.417019858673330	0.0319817481333138	0.134851240494675	0.0495617055125004	0.480853993718694	0.231264349113725	0.266330568538194	0.193311007035353	0.390564543521493	0.219186839029203	0.421568630662302	0.192572554026508	0.387037429546375	0.296170342970279	0.419738344696939	0.0483202876663873	0.299824298043924	0.315092331994128	0.233166053647823	0.359212639963455	0.185426479379937	0.263689768917707	0.152425040135392	0.0992399345663859	0.178624919849127	0.205480551717122	0.233445235166266	0.490631663174024	0.328291853617671	0.0772061749733701	0.366798861344994	0.137521710754023	0.322716870149455	0.208048178643257	0.301816382090033	0.0238793395854541	0.0954819200325439	0.127526935214682	0.111207332271359	0.0530276333825751	0.175183211315139	0.263417224639639	0.294561412870721	0.394002502249164	0.229220893605606	0.171474294452880	0.269664046339882
0.146335629491729	0.0737602130617613	0.0783495199436703	0.306288188437271	0.311566409852225	0.223562743912585	0.0148072977058106	0.377494763488809	0.0730795550118196	0.146915064159706	0.363034381528796	0.261711513284713	0.277754989396831	0.389189909615455	0.391009698585160	0.348056506429374	0.344191754129118	0.180382890721617	0.177689421577802	0.450413118649200	0.0602475497731035	0.356903169547597	0.0159363058112571	0.469136525965396	0.492520614420899	0.0760835577868170	0.318077533214299	0.396787806359671	0.103003048144464	0.220209315292303	0.416799581458608	0.266100449886780	0.283451380212291	0.324503364241081	0.428734129630009	0.100325757720875	0.484638799306694	0.211284355900428	0.0161218032271614	0.352911156806906	0.287720352361020	0.321085400577024	0.300886026244619	0.0841698143190847	0.0374750356822340	0.184142468048287	0.329078113674625	0.192635140008396	0.211996866454658	0.377097930161707
0.122528492778169	0.436297669799694	0.347469718620754	0.102225141411293	0.0805523799733052	0.371874255997301	0.251570144318719	0.213457182224541	0.0246606667101408	0.0323438782889945	0.230884009944782	0.0102968476035408	0.188634402782704	0.0923519540111558	0.425234979052919	0.195960928933810	0.0694494449666799	0.270185355874203	0.250167372137642	0.108279891676716	0.357144543707055	0.442494722955297	0.230832560023365	0.0301779037772794	0.240360805584115	0.0975640935301566	0.328698243675261	0.260875733484768	0.394145987974430	0.277494986372065	0.363331136487935	0.200662292645387	0.134889756528086	0.00127287176698621	0.141896807738041	0.0778962993757320	0.0389014787767271	0.0144705456100052	0.358627550514933	0.395674513919865	0.393884484473809	0.179095597598767	0.413302051187401	0.469623788821407	0.477773312881282	0.285960580091243	0.232624005921480	0.0494017229463808	0.206337324984073	0.0170996897306681
0.344447180547620	0.199123438108679	0.110288337134571	0.0330851388112740	0.405159479657599	0.136537912252084	0.313844010180028	0.248369250174904	0.176758823205539	0.269234902557225	0.0605517598387287	0.230405607655430	0.274683451664698	0.254612654776407	0.211554914291513	0.101456641267240	0.242489606182431	0.270085650812594	0.243107334594420	0.0643331165910849	0.0730173016804284	0.0620726642491431	0.0241265623555242	0.253025221401463	0.0974094194638631	0.00910665748709749	0.403055105817772	0.0575545676725339	0.458458618332694	0.132886001058818	0.192599486053592	0.344431352098730	0.110139780423293	0.240638597944336	0.109815392203097	0.382495373914635	0.422818625624071	0.491585436592629	0.492412069198078	0.142127630278852	0.268231594511648	0.00275260772139446	0.000249450083544933	0.0882928242786110	0.263328978530034	0.251023278651818	0.314245346394153	0.255850397373455	0.478158212058175	0.271611637354847
0.490268510123624	0.384512431278984	0.270367966371662	0.199981310040845	0.333178599206544	0.485583385421735	0.304897762995156	0.0647118481600040	0.200031585250317	0.440089302644730	0.343695034829540	0.0302399333377179	0.327086581163628	0.236592108478049	0.229355760535760	0.116134501891007	0.0961914615934083	0.163485933576237	0.494899037788121	0.245562579421788	0.344998477308768	0.175164380580621	0.448199823523879	0.256882530667707	0.0879801360623052	0.368605762116854	0.190890518668704	0.260000453281546	0.366617812854974	0.382655991348035	0.157781670276995	0.240232396303239	0.401652935280377	0.0765950171581348	0.208861595254140	0.185726788649879	0.0270979806686706	0.204650630156518	0.408335264004090	0.0578283209959125	0.0530908831630800	0.350409539182313	0.0895233809546516	0.278859037659978	0.321187931156148	0.0824611693928945	0.315504558420791	0.224171296782545	0.202860022042141	0.408065255683132
0.270583145995358	0.407743434932506	0.160967149750687	0.492274356828966	0.229454416483151	0.189104033315716	0.478285466914071	0.292396057519200	0.322200736379498	0.212614619786649	0.257770460280164	0.286261505012327	0.162615643424572	0.288852432894470	0.405032607842136	0.0925851519897849	0.328678512671977	0.340046170127548	0.384369307681044	0.190866329424091	0.0698186935011040	0.348413566374135	0.0630521609135160	0.0789667292804549	0.288770993777867	0.328325491104156	0.327144838978702	0.340085434891091	0.282959849670572	0.247292306519466	0.322240839940210	0.0369807647842840	0.182007368359334	0.147009759889926	0.0150918147018782	0.440112870866749	0.348069148200940	0.0131681063889456	0.185570108517622	0.442416341566700	0.360768677023785	0.346370634162534	0.496928423331422	0.425348824308550	0.456495659464691	0.219322964460472	0.233546776519182	0.0724997758276458	0.0225845339648611	0.223340848555223
0.408566287526396	0.469862416032997	0.0968842038989534	0.338960225388764	0.337081248045674	0.445948941637983	0.0970730979952719	0.332734274188301	0.191411185892811	0.338491121494887	0.198676627721707	0.240649754567235	0.0596688913710537	0.195483712091343	0.270661083092869	0.287117094302072	0.282386106559382	0.483413214323779	0.0588025625195811	0.222414061655842	0.187454644888703	0.397020513152573	0.385399868718050	0.232257160413580	0.234623620050760	0.0719051366086104	0.262856930756417	0.363539810199211	0.0671977242276274	0.0390615091251227	0.318212579567040	0.106491110493275	0.0664720953990273	0.0548054081511623	0.390241752706255	0.472178105102198	0.300201425158661	0.148242744834310	0.116574104894770	0.379434638912905	0.482272740693633	0.131362694803603	0.157130418705985	0.167888290156116	0.0683463820128435	0.125553515961994	0.116501470967099	0.150297141678832	0.111922833824192	0.232699698884236
0.301394764722020	0.0327088855042008	0.0221348464918608	0.273986472958064	0.243129555507958	0.434131274938827	0.173506137548575	0.411005692647352	0.128685818116453	0.336189767722594	0.397980985555817	0.433149725945624	0.0874515759146349	0.278832255900245	0.174740338659709	0.393540495533633	0.311864075326069	0.0237675768438705	0.275944991017203	0.225286686425054	0.179350046513962	0.356690387299580	0.324537797376537	0.0242248275752319	0.100377194317732	0.353021915396553	0.0750988260766884	0.102998951845787	0.489036278182850	0.370896302758793	0.0339423874000737	0.292512526862319	0.123763656622445	0.399370782983740	0.0603463390024464	0.265600557250825	0.413452074934203	0.404895225977432	0.487243512745228	0.469661712361952	0.0401821925626005	0.0185629655338768	0.371203627228066	0.490182874581608	0.00918421491166122	0.0375081202055856	0.379975747768600	0.441193548324702	0.395671702143309	0.0133130171901277
0.411558655096792	0.433423108295756	0.281751775550835	0.472333765088001	0.0887136186047949	0.408935067363104	0.211554106710744	0.487703370837337	0.0170721397527525	0.139819337409349	0.411119530826091	0.418821652459545	0.216208310866156	0.314526496962613	0.0586361917806530	0.203711789867073	0.253835143462167	0.492504871112499	0.250055875357244	0.0283090308009557	0.229363928228471	0.322231465266173	0.325142558550636	0.325705465638869	0.00881203999209124	0.180641376266284	0.330041018409751	0.215169016909666	0.277127638359529	0.00891823419453114	0.0375549251752184	0.423786957951264	0.314740835775467	0.381631868111433	0.325080816466189	0.177178036742073	0.277795084237649	0.0863267645878555	0.239831044102676	0.373821947170807	0.237286428229943	0.280207619827198	0.367104767701966	0.360410764127425	0.205193472002607	0.0271611154118325	0.424222716258446	0.0432791000721912	0.0907871350545360	0.0892497179336704
0.439552676647897	0.130316523797016	0.418193776592676	0.0271177866547764	0.0262266051291006	0.267037044574826	0.0986621933541077	0.382729698963623	0.0538913753771984	0.491945026831833	0.0742443151382048	0.299074160061704	0.244646209396671	0.166639499947075	0.421881575762079	0.312587814891959	0.135928011170063	0.457799924588060	0.175952826682438	0.495262685400453	0.192318073865577	0.323139987088162	0.453163252833230	0.274859280575924	0.0436890200854473	0.464871593924311	0.404081389055183	0.252629121621298	0.230851443955855	0.237539531380121	0.495562057694175	0.449215525430116	0.197198907264971	0.303142948222437	0.100352978181608	0.458739579610679	0.171006376885864	0.0151115977622642	0.287421129241413	0.00683565125993091	0.195625747055046	0.0298093893961585	0.145876124209418	0.0272062350131140	0.415376969508277	0.475363800454530	0.247665206678202	0.459077374366006	0.0226061899367653	0.0890688456774084
0.492213230778336	0.178305171175459	0.0247611927578275	0.234440291210230	0.237126094579164	0.0629432978077875	0.116084228835963	0.0801953650476573	0.294671045875467	0.458076494512396	0.487561590729483	0.0937974695355753	0.363000309691845	0.0344637088135663	0.253533876949727	0.380802890164797	0.0707933460714168	0.145048287580415	0.116318025136369	0.150968089114283	0.347960583997958	0.140560994040136	0.358371927456170	0.0329066713060182	0.232396889231892	0.143359384705253	0.387099712857099	0.110179772630412	0.364670389305780	0.119341961181638	0.497196038852581	0.418376704794023	0.181589562476225	0.388365011638455	0.152830806354727	0.0983822657857901	0.0767385027065314	0.493763555700254	0.290566115727012	0.142392662601424	0.430008224775977	0.0695666988102557	0.132977383155402	0.487481844546548	0.334919588669482	0.124946558809838	0.499213582739104	0.299400040525769	0.423238900328957	0.184467319591060
0.0221661563766836	0.495484709812717	0.0141240434733000	0.00189700982667979	0.358035251442869	0.108739739022774	0.249286499310001	0.346450275990217	0.398224411979726	0.372979666727526	0.0562573245964505	0.0476287931422432	0.386650286156517	0.371801499022573	0.00413265850967570	0.0393205331017990	0.0817969911100302	0.0769471672553846	0.307679156848128	0.468060586476718	0.299480077445001	0.310271956669795	0.322252108752457	0.235031203174690	0.111949213757404	0.377257568205516	0.318379740674684	0.226652953244831	0.232703937326544	0.331273010326122	0.366159259973791	0.183888816317171	0.0451336701893878	0.0202783966309020	0.0298273707593531	0.180708960898944	0.247758304406577	0.238564939504545	0.280401256234297	0.0343842860023468	0.173650506043346	0.416541828569042	0.260470610000665	0.0508127788521507	0.333225426520847	0.314401347261856	0.0164209754705725	0.145255177939114	0.412825783432558	0.150151519174391
0.368073452949425	0.472701290040916	0.0520384633947320	0.0897297335479353	0.308716388356344	0.0716168459703990	0.182975334550148	0.276570136395302	0.449110520272621	0.253488439714401	0.183257301176961	0.277996063869734	0.0289036246453053	0.259464795311990	0.421345676765489	0.441281623126605	0.0539738210815967	0.262408603718741	0.445712118306420	0.344026738307424	0.334279433436200	0.331094218326668	0.0257539858252918	0.122334525778757	0.0342856867686633	0.174135916200034	0.0695966393797929	0.0806763210789840	0.187859214584754	0.0811767935592480	0.256003984044242	0.398914491254554	0.243536689917987	0.405986591868794	0.336669513216844	0.337933972435741	0.301774622771769	0.414194283041238	0.437039200719498	0.255702310784063	0.278089810837925	0.121875168260890	0.402094092659106	0.336788396903207	0.337441172589159	0.172495867008807	0.0189060182440046	0.0706210528847162	0.0404895818863770	0.331588667773610
0.262061371621315	0.328308418039854	0.293765537070898	0.477576740287983	0.330364538954691	0.448984003880186	0.308570981710318	0.228560551919687	1.13345021826028e-05	0.315092159106846	0.182072981125888	0.262841800922080	0.0643582982106453	0.490928503963272	0.462385701899794	0.276303091567218	0.214158972009254	0.404155541847375	0.0940478485056880	0.447606578357120	0.470200186664508	0.106148872774702	0.198260818123791	0.153222950527871	0.355467794211099	0.155971911223114	0.158485763604929	0.314964564909614	0.127962193361518	0.485186055970622	0.144010496606399	0.220645496316757	0.340146762116174	0.376835046991424	0.449629900908472	0.385351674938774	0.331947819859709	0.371934346037402	0.115015152726296	0.117251165858846	0.360705264441727	0.305711101387474	0.0406485387255200	0.245944315305354	0.290774000187790	0.0206831541373725	0.127757099775700	0.318667971220881	0.241155541145938	0.451985034741249
0.00934543821271489	0.154402268357487	0.241091481078405	0.401302930359576	0.252665361844291	0.279423135277869	0.0763396317747914	0.420700708935494	0.401343836308412	0.00245910744397504	0.423959861740591	0.425791224985038	0.127398533082036	0.362112223084561	0.0934400923972178	0.371281881482703	0.198494039652603	0.430532308257148	0.447995012512549	0.466372576126458	0.119067787089346	0.144026423797839	0.285346128771388	0.201670277600617	0.240621675238032	0.432858194295490	0.0898195525282359	0.112927775558361	0.141094366348735	0.173998308206337	0.444173658175363	0.203241991157037	0.324885318793595	0.444385484556598	0.0973941127338293	0.474754541941008	0.341606476670211	0.402038792288479	0.206366577678271	0.401467939326611	0.0939912709749420	0.389491030674967	0.394395764835749	0.208430727731676	0.117832605520747	0.0456116071525019	0.0714573792485140	0.306385482635810	0.173462975321275	0.432043627016843
0.121855403464195	0.369104056694266	0.300663468039756	0.163079866388744	0.457648370777160	0.280572584451719	0.132974520703671	0.150137025505263	0.137528130617843	0.0834733914018286	0.372576547500947	0.0964854596588851	0.365998546526110	0.208409895755486	0.247521125474202	0.0284450640131402	0.173990020796046	0.333235938822204	0.291596627913727	0.343998611776228	0.302485303706531	0.332833087838018	0.473434145097403	0.118767412579622	0.165683160047489	0.0667666139818645	0.0388863269467609	0.350140772220696	0.368639288213908	0.472944966225411	0.413981543075790	0.318517026555028	0.495156621401984	0.0908681518074931	0.412241440821350	0.207889439811376	0.237863116614042	0.300235614069257	0.191585373428120	0.474811064193953	0.453584288895217	0.409516387715936	0.0986293089941022	0.269582517873906	0.117669998956262	0.235115971217579	0.237187344990330	0.0966063577285540	0.346881845757495	0.0800871675087293
0.139169640785492	0.188050200330054	0.129962017349704	0.405495604898445	0.0721289194531747	0.183826447719944	0.0715351398149309	0.280185335185146	0.137863017337086	0.331159826056626	0.367882823407428	0.0673171689125842	0.0733685801345988	0.274210259972775	0.459042332690299	0.476534997338619	0.0500625676127183	0.439358271310002	0.331156411270526	0.0882452426870344	0.469287400559230	0.436738457987180	0.0479145346088022	0.0734319186834854	0.116371029166613	0.243921916487925	0.436240889414978	0.115903703830442	0.0219137157865601	0.0394836567586520	0.329125431044301	0.433309038037124	0.300003607599927	0.359374215271612	0.0660594285629121	0.187289704564108	0.0574816418972426	0.115201560564590	0.203003822148407	0.460555113415268	0.298206169190914	0.373431206102318	0.0255529055801786	0.397692159014563	0.166519074035157	0.126201364627972	0.328247627424430	0.0232725000337066	0.324724065257043	0.428522439916321
0.415122598833045	0.310146504346910	0.00345801629116210	0.368365466339456	0.441975512373583	0.281176740482631	0.399418163023130	0.392464942241644	0.456298762103689	0.314849043498583	0.258955754127126	0.141003625423931	0.179652806060288	0.347346659872419	0.0361515655799974	0.330694375852934	0.415580953786041	0.363316576910828	0.361514038108798	0.352297800642432	0.0948552556714216	0.271524020170231	0.470892097914731	0.191617902693571	0.0558382177913911	0.0216217620916782	0.217667763504259	0.373005859988356	0.132365596516491	0.170179441932886	0.295085352201188	0.225007089060231	0.488897858309322	0.178736485965515	0.162419240392597	0.352489152533525	0.476532005192466	0.353731065220484	0.249312044309995	0.226108043241223	0.219688435648590	0.167574849237137	0.267241685868845	0.0408694394243735	0.0411300782290219	0.362107581211862	0.0559925175403014	0.186847820274661	0.136748958451441	0.336066776127727
0.268450797699220	0.155658493846010	0.0444613974591894	0.303878282518927	0.259308987547588	0.198292498010458	0.114754044330738	0.471752828703327	0.326484278397801	0.447969176748681	0.0131899466446318	0.151579644262759	0.228822222166503	0.431849595154774	0.205074526215621	0.377814614783264	0.0442419653056230	0.214747881562245	0.208109918808624	0.126607451320826	0.0920313838503002	0.161614069713087	0.430102322646265	0.284735327082238	0.135333489408008	0.397240441467258	0.00783828591460761	0.171355065113442	0.110587736600467	0.264914811826853	0.136867716723895	0.0681046486027236	0.125088862448825	0.0142576388459625	0.0302568305665298	0.195406401445718	0.419968510886275	0.221101669015894	0.307795551175523	0.0298212659222496	0.0866861536802701	0.246455301042223	0.146594494117110	0.277334069081043	0.365579336314765	0.269911068274894	0.333501074799801	0.199534102426342	0.00127315568029501	0.234067674238029
0.0204540548973858	0.0503670507997624	0.193141003575783	0.124916697407809	0.302267067609160	0.220481883240385	0.497156146917203	0.468004475536916	0.350071695478560	0.223159150093508	0.171913931220201	0.272864924419513	0.216213810566182	0.380469925746756	0.473901694408010	0.0485596543458207	0.375244159117437	0.171707601616991	0.0909654452982444	0.378705897216167	0.478372571801488	0.194479416239104	0.407741806580971	0.00203361848363798	0.408569087754593	0.310568558634501	0.0585868779022852	0.336381384375300	0.283664351210578	0.307262936731717	0.125085939833871	0.0919726720623744	0.231482408117117	0.184648295238746	0.0583180521340602	0.405625473367409	0.0560883571380426	0.131924398404025	0.216870472085130	0.0518400719574149	0.419092984426494	0.00849157898932018	0.319052696673587	0.119459024594360	0.434087378983020	0.362778332555561	0.310418618190885	0.431393760736890	0.223663978861504	0.0864041328729422
0.106486010456599	0.283430312309192	0.483178198946473	0.166045219131206	0.337239334300753	0.0534710955789055	0.168612238370798	0.0150874584471706	0.438561244755751	0.0440539450605156	0.245929501454731	0.168503943258138	0.421358935143549	0.160771668060770	0.457308573316474	0.265901712505300	0.114318671449724	0.166945703702929	0.494470595456524	0.188992235920094	0.244365995109752	0.399681934097255	0.479158481546888	0.422793043894598	0.470317133630615	0.0952001889307795	0.378647044334640	0.495354921585923	0.161643315307839	0.336245526852164	0.256725198070129	0.282079716245644	0.347138514975358	0.0930360686907810	0.394650207710152	0.474465982500058	0.261642303528852	0.0761784466194677	0.217648420042473	0.309363096705123	0.231650460145998	0.259405989828454	0.0126065426067092	0.108718414607684	0.0872722644361419	0.374277463338476	0.297546776045839	0.425221730654804	0.468931487451900	0.445106700509606
0.247527974838491	0.249586185640577	0.141730153107692	0.0176874255688619	0.136121297885824	0.167562038404772	0.379190335734732	0.0353329181676125	0.0545256759907777	0.376948462069798	0.0899297595417538	0.478052404669243	0.474663780767421	0.00394017452383305	0.385122357411361	0.423922509963113	0.248107625793029	0.180880285229714	0.228945800934678	0.279599900762143	0.318633905233286	0.436470172243386	0.0488425208873911	0.469220861299194	0.112451150460598	0.135506932272972	0.388642552771434	0.257841602558256	0.274890179630722	0.314608230461273	0.126840959466117	0.121564064075309	0.444316848309312	0.263886959601035	0.230883034231911	0.278440636007767	0.155351544503090	0.448783828280778	0.436214017524566	0.169215051258345	0.486601170631017	0.0672011386768629	0.0984302284223909	0.307977574954948	0.242019120614077	0.0586132962372717	0.0939456674801597	0.426993171869524	0.150714997389883	0.0497704905365968
0.191578062247520	0.315182126321924	0.148196869784867	0.204549748206872	0.301220350738932	0.192730426987561	0.361073366536833	0.0590038475797361	0.460552619819847	0.0611506477391730	0.478058053050829	0.370848871588821	0.442958130694567	0.0557235130153727	0.210901830987283	0.419634450560758	0.0131420398084470	0.0681581315629967	0.0741890678181379	0.359693759888851	0.426155381751116	0.121036966386640	0.273454379664201	0.0663945051678794	0.240386176731305	0.471569566176688	0.345437493315731	0.0370726323861283	0.223440665571862	0.262170941752830	0.406079926372608	0.0870636332715029	0.273913143541191	0.213390781885216	0.137641350087266	0.405997409177460	0.196204305814712	0.245133633786229	0.455368793578770	0.199362660433505	0.474908252499967	0.0366544030203729	0.0929618316179139	0.0500973574669665	0.232963905591798	0.307414808643824	0.109880212502840	0.484488942373169	0.206485976679826	0.408425610031414
0.177683315004701	0.443351532305516	0.322863022003979	0.494853773624983	0.299881303993270	0.453911317728402	0.219388678190125	0.250333137487458	0.464506867111202	0.310820030045654	0.233611072992505	0.227769765495780	0.335266775916112	0.457746496822320	0.239456092375136	0.0382549066471432	0.280373922246912	0.315388961145357	0.0607088971076364	0.0583207886997601	0.357027466614895	0.396612431567660	0.193822017290400	0.274561720262042	0.447666313684546	0.312770511210197	0.364822213519381	0.00978810202197994	0.381112786064194	0.251388649566245	0.389339769004625	0.00932880205215014	0.204757748189927	0.312976548114571	0.339400272993709	0.380827648904582	0.348312312956010	0.417652917352287	0.315930171445305	0.0470427107251544	0.295522473557961	0.388442245289057	0.0223770752501642	0.455801285850531	0.0356572691017059	0.200653098953843	0.244080469220893	0.206312280790215	0.0703394574374220	0.135945318783872
0.206042466061603	0.422127247416810	0.214121580291953	0.203035280764700	0.277631437564058	0.371589897070475	0.445209296138848	0.343716078893061	0.142058733919020	0.148658707045505	0.453478160598274	0.237528462865481	0.0215802935675071	0.163803456873473	0.449900537864735	0.446419912109697	0.367009054772825	0.445504410449587	0.199271627398037	0.472679501948657	0.0138267495898533	0.102653418568433	0.381456884860662	0.165971445764832	0.0769137052135744	0.172187495712349	0.385167128893062	0.267174377386339	0.0834584800594675	0.425516008835327	0.0300843250281199	0.315886239715192	0.159320392010413	0.380208870893027	0.0639405607842193	0.368664618887389	0.285485881908766	0.405588471259528	0.411183320689856	0.437786498640446	0.356697855115035	0.446646449961108	0.0155444776485457	0.248220952090636	0.186325076732597	0.358818778865082	0.0454509075183513	0.415265185911358	0.281012384623816	0.239737134337633
0.170517757561109	0.0303077454063932	0.338185896995030	0.341307438589566	0.450352353175546	0.459688105479306	0.473845707185296	0.310029611793500	0.283911245027050	0.109898108823597	0.368897409749895	0.202763663015675	0.0948585103726277	0.361050696932103	0.355284552318591	0.195026818130248	0.217912868694086	0.465242838986321	0.293979110057495	0.00166081679217212	0.391285130590127	0.223121169699975	0.0788014393036179	0.0791351053625743	0.290570182393802	0.377930952284694	0.273923798720252	0.372060984031525	0.0634423161759747	0.148315087829161	0.481396034480730	0.230033100477854	0.315326950655667	0.120117992513396	0.0944920802067277	0.365835277857616	0.0326353810452061	0.207730711128274	0.0256468216251440	0.280098639740475	0.281031905170566	0.387574486305461	0.208642071438699	0.352136834789861	0.116955501335413	0.412431776261749	0.191839144786924	0.435425652264021	0.363441673998319	0.0945535296676760
0.461769821314455	0.463384813266212	0.0996377646625110	0.397920006436596	0.208852815546100	0.131223682119496	0.340738675365550	0.0781469308327004	0.00788115569488956	0.388849083297319	0.269541627799321	0.381640737495347	0.451235604984345	0.322969024926938	0.207806309857785	0.450310705302029	0.259265524458376	0.447079042425291	0.358160886269854	0.237859606098982	0.179129740737947	0.0900666293635200	0.0678066155345323	0.422360820137086	0.186199264486347	0.215825350231100	0.409239869722070	0.184445040594938	0.273582469343309	0.262479918942547	0.219634626206315	0.321693946074830	0.436197271605915	0.0841099086498843	0.185120964558755	0.492203392753504	0.225442099201377	0.376548967984847	0.486436630166765	0.460083487899673	0.296144853027801	0.316297873995797	0.419047718870883	0.00529269079599509	0.0389104863050209	0.0924242817804287	0.382524406311422	0.0497703212826260	0.191042552131888	0.204350109488993
0.282608249248132	0.491780366829307	0.119550663403223	0.454553137420976	0.430624756457469	0.359870953999320	0.0580521455827503	0.292002718526511	0.256103640778910	0.473915606243576	0.385352766856019	0.363580696593569	0.254630245003441	0.214418033104686	0.468252331201421	0.332143673646394	0.382900151743221	0.0802445286893347	0.193587862279662	0.265545992457353	0.481424159423263	0.344626504707221	0.362802012299934	0.00443991029248919	0.241355636625556	0.482474352831054	0.468722901769389	0.105870834198027	0.217348889426701	0.147303862836850	0.239269531851490	0.0901925466324973	0.294024026969112	0.0991942005058659	0.312007650905735	0.272784965600700	0.143720083016825	0.00437698060122277	0.112133713451917	0.347509353495389	0.183489924729207	0.218360861118472	0.0146281868334673	0.367082775914269	0.190388766738664	0.435236287042786	0.386414888080590	0.105200040863811	0.273813151177804	0.481165803298427
0.498659542448536	0.428521397535448	0.362121727510838	0.0616988204659578	0.0937617271678964	0.439210487759514	0.0829193626373205	0.118776677068287	0.370419977141548	0.0137739563654222	0.251120330498758	0.393046103554151	0.445404569345336	0.168036438097544	0.0294315227347938	0.153961379553057	0.440984262812588	0.413109387436998	0.452086159016665	0.319142543944014	0.0157259864293993	0.347215383651771	0.0124279390853966	0.0927574465821753	0.321913348879824	0.458020338757617	0.293239270373742	0.434727073629395	0.290328342043876	0.239545412788245	0.270753135588789	0.337041466232256	0.0875071387520820	0.322795531671737	0.294703728739812	0.0798359020741062	0.287797931784971	0.133793612077406	0.220076425195097	0.463236310740443	0.373591706631858	0.267721720986928	0.353868577317443	0.0998174598182406	0.405560544632508	0.00120119709396738	0.404341137677132	0.150081281744460	0.00530339899550247	0.00689349292885744
0.367996623726953	0.311516599742168	0.00611004166913409	0.201994279910378	0.361623159426662	0.266561373564168	0.194430520810968	0.0989468190046643	0.266552013425625	0.260295592359941	0.452658412839508	0.334705652340843	0.0328857336959445	0.246157387490554	0.498786313503132	0.215012040259255	0.154711631080000	0.237953936518926	0.128993087556702	0.394994943795111	0.324069447904472	0.0436820702901423	0.471698912694359	0.345946049379919	0.313299608309664	0.263961278449529	0.319357328181407	0.0933441074316398	0.184803495122230	0.0539982950158122	0.409225847699282	0.394611411637303	0.154198622209093	0.475206966462551	0.142467758361010	0.388512004386149	0.398241046920137	0.313767362274593	0.114309899849661	0.115731708521301	0.138571592089492	0.203674322214136	0.155504124917816	0.304895710596363	0.0379563001541552	0.469207128605515	0.467232196868375	0.221605948213426	0.0167725719745417	0.00644825028744900
0.371982998459314	0.411567475780583	0.189075197026355	0.224427873886249	0.278499894630869	0.234361421152841	0.0744803235008590	0.128544258855371	0.265978172694161	0.488636804918229	0.325021480515062	0.178163261727756	0.310184120838546	0.198233035799835	0.0837313156185576	0.0147093304957223	0.176349509540699	0.321294948333894	0.293632920978591	0.190734377949840	0.296800295232268	0.338438835446383	0.176008940018673	0.120846030979790	0.271181962146125	0.447059342482245	0.276944510572326	0.398933140021429	0.463283978886373	0.123557505787479	0.230524713059076	0.0974712456303187	0.377641403623856	0.0410476244880121	0.283655716803757	0.412961589335971	0.310020349369248	0.337785021933914	0.489724491912708	0.425903539623054	0.204895325745726	0.279757444892370	0.431616809069066	0.292983170364495	0.281371101395282	0.256792387088677	0.310159073141547	0.141350847947143	0.107486121149531	0.0421019144264614
0.246495992993886	0.0899825892073459	0.161903380608979	0.461027315161553	0.422887865829690	0.334563508419173	0.280179384192131	0.0392950568103903	0.155882391821036	0.153274633155445	0.332152276597127	0.148728895242925	0.246257598091264	0.359165210101123	0.306208531078388	0.392005732133440	0.345943328947334	0.399257040631231	0.0385994562434622	0.497705223971218	0.385969483780386	0.0389622713434404	0.117791552701937	0.167757409659324	0.00177829631763016	0.134322492359510	0.244254978895862	0.104154252892158	0.111923417799897	0.223448034547876	0.294483042402328	0.0622562639952106	0.132539231983051	0.483310675513540	0.451484661729187	0.260979073203833	0.217080060451256	0.373466031029447	0.00796856869720808	0.426037245685791	0.113436912896438	0.257184486262691	0.444971230711925	0.349142887377422	0.197479303764567	0.0252714762253302	0.286462510608192	0.111215842520863	0.0826745630467825	0.0978814669175786
0.346150536603546	0.297175262851306	0.108144888166081	0.475292295596930	0.433063997828574	0.294185109443867	0.327100565640104	0.377426327136894	0.178044024640672	0.387060655449309	0.271359856644125	0.342242660873621	0.476502251544645	0.210952369299025	0.100102987774424	0.0978816520760076	0.242033353304989	0.0139920605348908	0.334023302154465	0.294426004076672	0.290770702364835	0.471637680837639	0.205369467563983	0.176304127907458	0.256699198949165	0.388415016907582	0.201245741041762	0.353083923672447	0.248143504499208	0.252164291353454	0.371078715566667	0.130364741453422	0.144515472442553	0.379880577867445	0.355962902916196	0.336279572183942	0.499156522316499	0.0692408905227061	0.173657094900136	0.444569896522113	0.248346358532708	0.489586419485860	0.284014057829366	0.0113744326207187	0.304520676148493	0.179607008530810	0.271653514320016	0.214472209080346	0.431422964268529	0.125484577727290
0.403947770920173	0.364834027150971	0.314058871226385	0.0145988192301422	0.215042126155002	0.421905916101308	0.319238914846035	0.368307705368280	0.476789810231256	0.278302636673013	0.0646785967527202	0.459866990372360	0.283059555117907	0.119570942070174	0.100275519365055	0.0149908628917890	0.120890933634438	0.187712790245109	0.297916995577907	0.362508269418929	0.0545295109061247	0.332433996347301	0.0630943572284883	0.274159792004006	0.113249834101198	0.450509305934234	0.114327903845164	0.0818257058290086	0.143049306781979	0.344629201139773	0.326004050293759	0.0841528490344596	0.461345569665116	0.310053849199190	0.450929565271827	0.483551919344858	0.239479516776601	0.0608542655735181	0.424037840656901	0.00788535520264810	0.465545382303727	0.366284679750011	0.131356009448105	0.0962688791515763	0.0623073189908400	0.0662337270745397	0.429492399557946	0.343774131596256	0.232435387615715	0.132315694282283
0.299249963876683	0.0336727974471245	0.298252095803975	0.124174332078942	0.0911774316856087	0.347022651320013	0.223645130845210	0.396812776299800	0.0129780475927305	0.433117864409928	0.372960613661044	0.404678152333958	0.314048139907380	0.185917390321741	0.0732213088550280	0.00475767480008987	0.298084126292591	0.0298082698340644	0.108697809147590	0.0406370256644785	0.214963359937359	0.0142449633031272	0.308685663466558	0.133881195281645	0.484769125235067	0.0224339696936772	0.399222832763356	0.175407988363161	0.377861343962212	0.0369266461413559	0.368654696560841	0.107067676234912	0.492209542176614	0.484453622698913	0.268028578466294	0.303925233978374	0.302791224853574	0.193850933824116	0.0357271093704811	0.0247871746963100	0.0777069984153259	0.307383177691859	0.421723056416928	0.243549770355913	0.257093877318522	0.0815056212776412	0.305925570634660	0.346083183325395	0.481011710542707	0.449292913998071
0.421061015672318	0.119098762101010	0.0555588492533704	0.171476086182275	0.173652397346251	0.455221013122139	0.00265921413109693	0.148574067561879	0.0519515343965971	0.380304670692783	0.114651319519286	0.480360954717223	0.0531168170177195	0.0423462540690466	0.451894829961728	0.150769869802826	0.234037920352264	0.494714702995940	0.224276115480561	0.0362021564701923	0.448185299876708	0.304621567764482	0.457257104771926	0.210646053567168	0.333202579886809	0.394921890800484	0.171897164285228	0.370953999248258	0.141059861710506	0.0504131776629313	0.258724610003741	0.458895987297205	0.238441026071638	0.322603250630658	0.139897260229550	0.338070214846289	0.0508200192649251	0.364792328026421	0.311778761136462	0.0800369262717019	0.194224192571139	0.164628092898855	0.477642035645232	0.113604190462222	0.114183258382812	0.225906715458381	0.117275488058562	0.289758512220460	0.220341076522534	0.406548611487189
0.00109161517399592	0.183196962156027	0.258126867132660	0.157620006143896	0.486824386340965	0.110474410539221	0.152567985433929	0.0190313530573145	0.213715473217531	0.248146119854718	0.0394337312745300	0.00754422946826816	0.384001016859786	0.267223293209347	0.483157391180781	0.238128632410159	0.331377283408206	0.212823498272954	0.388335742393166	0.0248377191026097	0.244196504826338	0.490410984577148	0.357445536792861	0.245819430391457	0.205709273278505	0.0489156398906603	0.157407227295309	0.210530660578227	0.0479278103650032	0.0919855662436395	0.109248369303584	0.0122114871000429	0.321096676346037	0.393402682967393	0.445836288442357	0.450359146408949	0.422200794979784	0.457142327641239	0.123208633377932	0.231367196522945	0.0618154495926587	0.319531984630312	0.479345893164951	0.140318690811661	0.353120721675857	0.374787922534036	0.270968424145757	0.359870430390353	0.462405418403427	0.200745904887933
0.0454742484420491	0.360947517009408	0.140964622457765	0.370152997953244	0.338491237103394	0.145311616196928	0.136537900735222	0.0337266155343636	0.159039831951485	0.357188905402941	0.268844535999376	0.273909163586617	0.0137674182331715	0.284480899431809	0.316403419838454	0.427901863357081	0.322301592535880	0.348241111227429	0.244130926044311	0.0492138720587110	0.296259476261829	0.204261084263617	0.360069808608810	0.212546348539783	0.219976480045194	0.199618480972467	0.247921416149463	0.372853961138438	0.208645990615677	0.0273124156528572	0.131397171728350	0.228888422999728	0.297352777070598	0.161072993627717	0.260816829702416	0.482409740354476	0.180926745027345	0.356384443810169	0.376253155008163	0.280542302521803	0.203897932532325	0.144702249674415	0.295402283311891	0.256858536752471	0.463061825637758	0.160090680221505	0.123029015704024	0.0989682239436404	0.470996702537735	0.134268265615409
0.245637479634499	0.340695734802076	0.186736953097224	0.465397447308391	0.301710901615434	0.118503231374008	0.346804922280584	0.0130912158163054	0.462196295458564	0.143272321042663	0.457152284624419	0.452034427394151	0.425963198717225	0.361899049488731	0.178322745963477	0.226304373395217	0.0301265793960358	0.0641131720439759	0.371169182637499	0.171408486438750	0.342792141705835	0.262655301831672	0.226444271586150	0.0749904553915033	0.0180720468986322	0.241772802880214	0.0176737285303170	0.126975727466875	0.194241894635224	0.132164784014693	0.129002190902696	0.289031089936448	0.236804416305885	0.199307367964851	0.301335429184344	0.261577728779988	0.147188062845582	0.345836411877327	0.248755622058297	0.488146454198494	0.180221437407158	0.0929635528626973	0.379193131420008	0.172365013189454	0.0951013135453010	0.0699219371494423	0.488149771421476	0.175745012725731	0.348708028243992	0.0416787764400261
0.0934306917312208	0.306895456209374	0.162694047337659	0.216781579688863	0.396395447207906	0.146502026549119	0.386788120006496	0.360156105241796	0.369492954702825	0.331771544565738	0.181586532123965	0.322085737383952	0.487449172800259	0.162380217605392	0.418575053438126	0.396714520733505	0.444339747767432	0.290585569978289	0.0542064912617486	0.446460104399487	0.0521379519232605	0.328760936455559	0.259615323898390	0.261768168682973	0.458409478764358	0.312544974565792	0.222974093327252	0.265816771011267	0.439061035702196	0.124123726851453	0.157978845344020	0.291276826705409	0.0870419361159765	0.336212547774373	0.253156016103864	0.396991958385387	0.0590318222595980	0.282106581029720	0.369827007862600	0.0120878672313302	0.434767831768601	0.188620199657714	0.0392350783030599	0.356165727433845	0.253976355646941	0.275143125350529	0.0620923574388678	0.174431708912312	0.397398919169763	0.284530557757184
0.139579224548086	0.488307780454966	0.239057031959378	0.385410737542847	0.450693263944751	0.379733790586706	0.162243079379890	0.243385235897278	0.341859436371830	0.0819302770460954	0.452837180352893	0.442140817286203	0.151869432865819	0.0409683684970290	0.158182400123568	0.311461006770727	0.238814112124226	0.178874698401705	0.288980745310562	0.495050836527375	0.458717176833703	0.373798056521601	0.490018296154915	0.119103852123012	0.241177089334119	0.300124211913244	0.419716281639138	0.307068543560505	0.302146393297099	0.0493334565367349	0.406316931113269	0.450175837070731	0.189570705340803	0.398335212702037	0.338836130271805	0.227770668470056	0.282808622258996	0.257524336271418	0.0431053769020725	0.113189860233646	0.213379858261100	0.426602818029568	0.448797676938725	0.0421932836031602	0.150931637065378	0.323261811427138	0.0128787800552161	0.225379678850894	0.0782324803887584	0.421765663676983
0.289368158759308	0.275758461297343	0.437473168123572	0.364233637192954	0.280206504658530	0.193593796183966	0.423438641281277	0.349056238747047	0.292781896132065	0.147111342948770	0.398659470869326	0.0510506794425673	0.206733908843390	0.0406191433781746	0.0443179623839711	0.449153166419248	0.0607106663622077	0.378144312832192	0.463418791137070	0.307118271588228	0.304914309309406	0.123176657337673	0.237420246120285	0.182319796860424	0.219770312496306	0.349311812974167	0.447359089650474	0.158606790008840	0.100606938230593	0.139367851898157	0.493237677667794	0.499422007355608	0.0400479047042643	0.271545868610088	0.219171516542333	0.0160769642389026	0.0788560238038540	0.450231537733653	0.231520282761265	0.414320034860370	0.263512968570323	0.471937662792789	0.323547472415331	0.103519009925040	0.361872018287127	0.228746813102505	0.418367101941629	0.356951050809457	0.0706731514156082	0.317285951329482
0.447926048807766	0.420648926834592	0.337501089115414	0.476125017534137	0.414090133753936	0.394592380173277	0.0843659342045065	0.222395246789424	0.198802565298206	0.126332626930008	0.389640312030395	0.156675407324607	0.367275645778655	0.338067728053652	0.114437574056779	0.490123623191807	0.433194931114356	0.212112250264860	0.105589721351682	0.485065145204161	0.0673691650537385	0.366714304308522	0.0285942802314561	0.461131707404500	0.469691890039958	0.489493557460587	0.193977733573127	0.349389357452143	0.0916190917015815	0.171384079636072	0.486244130658213	0.363050887903924	0.239921129359172	0.0520354875813683	0.0309960986076286	0.283987793900475	0.323698117061302	0.378078432911879	0.341240977062574	0.438854793551201	0.138509512577107	0.0341833656036391	0.0507401137974636	0.0945160468549891	0.218466484600329	0.391868647396334	0.288335372950049	0.424740555453102	0.388747529207915	0.473456229064348
0.0607029405949975	0.480324513167600	0.0216915610307852	0.442545716094728	0.0645737590180884	0.0944855990957957	0.193546783363655	0.496913313710655	0.368197176321466	0.255008527283510	0.371399645918344	0.226321031562108	0.210566410279052	0.489112691226284	0.236522949136215	0.302540311095552	0.413988893155358	0.0221958673717299	0.124858850159349	0.165203253141533	0.139716032089169	0.257583822354467	0.106548945176639	0.197485313660499	0.225663536291992	0.0826496364709091	0.436933880380850	0.242899967323511	0.296478341503739	0.0744166430110798	0.488468435135305	0.0668749259748756	0.0957715807677562	0.0845353910362246	0.180897014962325	0.328831581718199	0.177028808187156	0.231767739419413	0.161070867220665	0.320337172809211	0.470512925325827	0.396019483066652	0.271178013770803	0.320473316589402	0.191975107695345	0.260765931679890	0.370160674754233	0.276195111404651	0.0663732490653379	0.221890522504209
0.0672691463517430	0.251867695921482	0.0706376006439572	0.139122216385230	0.420638936169341	0.217084341720830	0.121535402813819	0.374462500154299	0.212493259003045	0.445044613878640	0.373117372255233	0.0579832812567736	0.431741278000875	0.294654531883047	0.350080217899852	0.436244264758498	0.459500132650997	0.288785149693292	0.0762721106278929	0.440238080810850	0.439482111642498	0.0689636392653750	0.494987710461862	0.440878914964394	0.485429461642151	0.458337758888994	0.173020404947875	0.234440221783069	0.303365130338846	0.458946883479252	0.432834564561710	0.171757892945627	0.397770652431163	0.170194505927305	0.127605632124639	0.423968698971701	0.302525751713900	0.454712104729112	0.256665583464582	0.430313318085233	0.368340881009414	0.452404760790977	0.196591869064740	0.0539101645552579	0.292446018224555	0.183905748419144	0.219052681741218	0.393714297749114	0.256008558653406	0.0653400402426581
0.194118722335096	0.0785876526585715	0.0462195510934517	0.00858595598769657	0.300111602758881	0.302972457955937	0.387305108950696	0.342737737741724	0.376615149069691	0.164885126432715	0.359767688071342	0.337486593314149	0.240609628806761	0.0650768423442727	0.335532150899399	0.172886630325668	0.175356704212831	0.0500197923018054	0.000981988778615717	0.377821493698863	0.0615603477515104	0.124867476347354	0.438859014241206	0.478885335291976	0.435046991041570	0.379145582588582	0.0133008756395526	0.370017202685159	0.341879161603550	0.493424443284103	0.261541268307626	0.341554667294806	0.0511883257318000	0.165400880501186	0.000999971781387665	0.366514242584612	0.343608237058703	0.424326352042551	0.0264137817855964	0.275406152601593	0.315283088447714	0.207764740129674	0.0544091069040755	0.175618790709639	0.0679134174946492	0.131632919318946	0.0134662433373277	0.234318706728466	0.296871413814423	0.195959690376977
0.128149443231575	0.0199357142509004	0.122651483842462	0.155258383976483	0.235931357461579	0.0292667138268297	0.319723627878153	0.00121145101070780	0.450606984218321	0.0769754538304779	0.212987949815403	0.221082325540324	0.00901063309818689	0.480676049091018	0.174717373347522	0.234371577331352	0.259235142684796	0.440530587996015	0.436455735664896	0.0278587619143665	0.223205019654279	0.251489524035297	0.207048969376341	0.475781750839710	0.145021898396859	0.131848066663538	0.463912756667817	0.0667600704422045	0.387236523885761	0.122429215783120	0.258001386229497	0.145034087697483	0.323510951777809	0.248402162523002	0.145538600109073	0.167447110683199	0.187455215891374	0.173829465492722	0.129229043448147	0.192957607531949	0.000506588182384249	0.121469558296686	0.210156456926376	0.127288058146616	0.0446606739832342	0.466723913187302	0.0510601615393788	0.170606534905693	0.467415230169569	0.00361341455245084
0.160708165130507	0.390273642288208	0.152022414493659	0.0432873562377584	0.116282417984186	0.143272347173759	0.259038583313687	0.000987730569143364	0.441547563740336	0.0724036518489161	0.260675963765113	0.209141267932567	0.138481989949535	0.0897687816232929	0.458703683536129	0.430713762951936	0.0412422182242301	0.116981308421194	0.377621682398014	0.295989687616650	0.499089511114068	0.367220913995563	0.101607881767865	0.0338066127068969	0.296451700299309	0.412797908474399	0.197269902811739	0.414826193681155	0.215352275094292	0.0244597621033590	0.154749529751832	0.0642225909351095	0.124817188720720	0.236175550285270	0.360589810216183	0.146654806509869	0.182355154168437	0.393214241511536	0.172031817465520	0.386177330178615	0.233239546431060	0.209937080303678	0.0997440889733635	0.224340417954219	0.261773433530616	0.490312912411867	0.479369526791919	0.409206632422885	0.0165702275890346	0.0737711381190297
0.235941726666982	0.214317047555206	0.0405902961080565	0.0462926433638381	0.410846052531172	0.188277159163057	0.432496827943439	0.213854704512147	0.359376945379943	0.305343744636217	0.166416536308514	0.300372096811829	0.478582718843004	0.286431414016234	0.130095059405773	0.0179985244151015	0.0139453212253762	0.279908721309372	0.287149286315720	0.326559867230298	0.0765569435067438	0.0333191694619944	0.359243190799718	0.216545628595318	0.0469530712963717	0.0708586338181986	0.170988907542710	0.250664287431279	0.385805401742234	0.106553679076181	0.344258132907414	0.206010574997149	0.430897016342442	0.389682888209773	0.322564241829311	0.449875868570073	0.0717304897898666	0.394219594722790	0.0917514373890739	0.307960469068995	0.170650635917830	0.419414302540956	0.301472564738795	0.0515779791721839	0.493362471737418	0.175799050112406	0.369404860124642	0.192838761689784	0.0654212554951129	0.0779107455989075
0.358397643029581	0.437391689222016	0.422720465845778	0.299184761776856	0.446101544796692	0.0474072273342960	0.0396195582919228	0.414535517977923	0.446187391600789	0.114970697427937	0.0350506762617529	0.133097275320566	0.134787380799414	0.256496170950182	0.413947640752613	0.293051835080700	0.135844859198294	0.114219422130991	0.229274121010732	0.235231833772296	0.376601744242994	0.335702593581057	0.380719168949455	0.0766795401969191	0.0705029748782095	0.184974135954402	0.0234224749333011	0.356721909912839	0.0558620902364567	0.404563571997340	0.168439873805035	0.182077378904805	0.385789713674403	0.189998434422463	0.397631310157084	0.114203178127037	0.272323971738715	0.0248074341300868	0.341216600402037	0.486779948091336	0.241420245304687	0.124566354705999	0.261355478654187	0.436524991163844	0.458718804044043	0.0262842011409611	0.256337443884261	0.340911936209974	0.129020461291380	0.304104870811676
0.344195379321079	0.141279419184119	0.472700977804117	0.429890892150771	0.478311765799796	0.255687189650434	0.419461363069008	0.221813811570739	0.141616082209520	0.427673759606049	0.472954151164370	0.228717565323008	0.130083498569426	0.182659790139372	0.264903277727902	0.476817594560125	0.465181285508795	0.353136939101465	0.0167542552629447	0.290254506589029	0.0821065848223297	0.230595502064103	0.216886547473878	0.0149604981337191	0.0718979316996966	0.371781111891994	0.0627548827365341	0.218387985244926	0.409293126142126	0.344610835897390	0.284135158799634	0.285790903327501	0.186917375395079	0.196616876354320	0.109681923663207	0.0746448802867443	0.442641286084727	0.0471244788375000	0.444995863429429	0.202022738624985	0.230835344680872	0.458695215809891	0.491589617990893	0.301702460592195	0.360981832316310	0.0458293391424087	0.0950181673230999	0.142725889848780	0.0704958582507776	0.395065103618506
0.236152849505888	0.165751900400942	0.0602268913846833	0.208255132095491	0.0342082208236616	0.257053539100061	0.0745031959179220	0.265219018723364	0.230777673553748	0.209953227614883	0.152918947732157	0.209026062878467	0.0796740541480460	0.0711868436852292	0.371198688560165	0.400893511710247	0.475762168682555	0.497049551446740	0.328796895007628	0.325378564690771	0.261981402553136	0.128639705733481	0.0945116740537899	0.415172046020784	0.252435118508964	0.362147510511213	0.185492671458362	0.305762878169521	0.150528838402004	0.481597658017930	0.158263917296748	0.205316505887014	0.299869971184497	0.372326243218534	0.354148553877341	0.436037869139146	0.209138222363207	0.266746659854177	0.290400135466515	0.0201670704550624	0.296512849339577	0.373909423055588	0.347548063005224	0.489435835981045	0.0158225316104771	0.169133684314364	0.313305173394980	0.245706345496114	0.0869718468737143	0.364115695295262
0.331610646740422	0.367232856548987	0.0645181140921647	0.297973122625813	0.187537012026649	0.0357582846381829	0.289877323878229	0.419848029523208	0.417856825484480	0.161450325049198	0.0598171454301846	0.188052968097572	0.447411624308705	0.245190799661962	0.440534726880480	0.152049750614349	0.466004226870012	0.0589935855796357	0.165613973285601	0.351011136337215	0.475191609988468	0.378174460137160	0.473995336085726	0.230010415273422	0.171270166146109	0.0299655221515817	0.188036934576182	0.338865322166853	0.205776920186417	0.270553211306302	0.219417000213155	0.364931013209218	0.366396268152677	0.238927280507944	0.443274620338799	0.328062225186535	0.253757656146354	0.148841905452979	0.192657065919353	0.419816335776982	0.132914121868692	0.329840561902532	0.212395314633487	0.262097428294550	0.316818998179832	0.204924670905703	0.189656780954864	0.362719468858237	0.175437870290330	0.188649951078990
0.211975772102702	0.137924312389677	0.125319024344493	0.489877447083118	0.326153039104259	0.145438714454403	0.301018690893338	0.458799879822033	0.0661505982442097	0.424188960775662	0.144660846015193	0.414729056573856	0.331863590648436	0.133288965838689	0.188769869431899	0.498638810862408	0.0253967089568662	0.297980161785009	0.483698258482026	0.442243704384671	0.498583059026974	0.00808838524091277	0.190621041220301	0.0659037660034538	0.373815858745317	0.156141969608180	0.248968345368537	0.324458825086810	0.456356104364172	0.445901037917488	0.156879361127547	0.322447598981077	0.245983103915832	0.279518642888795	0.0272381854498769	0.175845231636479	0.355101171371605	0.187801806113746	0.307227059679373	0.442781995526720	0.371071793490570	0.383766334717926	0.365431263929034	0.216188792315916	0.191312834108606	0.416298274187656	0.235029650006415	0.346386846423459	0.425970411598181	0.397591267564104
0.389709601524946	0.251259453175085	0.196366427683622	0.0891831786126013	0.284480035829567	0.246029377878738	0.347605431215812	0.0962970223627253	0.416217442403886	0.0155646494775046	0.109643281421983	0.274014370806463	0.0459437895600364	0.349218334725773	0.00853041366444551	0.447680651033004	0.490215231284664	0.160789613763116	0.00398031790167824	0.342715152369351	0.244899807931952	0.0186171817978429	0.311250015406235	0.481261337303559	0.431247797650841	0.0420318687092868	0.192996844894640	0.0387363830435755	0.377044971906994	0.0327423691507711	0.346304110302294	0.450804450961159	0.0151019536194562	0.245586567635573	0.409831222502613	0.155355354440358	0.214233014577325	0.404275026586992	0.137773517000508	0.00436944294667352	0.286678629722983	0.176360992731450	0.353412008193029	0.271003848290873	0.244175095371407	0.215924703823520	0.207097889101551	0.185290826946447	0.296534192832516	0.474353769958489
0.364828602074445	0.337350643094338	0.415233731649436	0.0993646419642024	0.460016450844883	0.382730982193560	0.0837047552794593	0.217306744440592	0.413209917743808	0.0568168332479041	0.0408159248668185	0.0699233221841045	0.155949964731911	0.0735238641101950	0.314977421139787	0.229290347203514	0.461162513506141	0.129381958085982	0.119442974202885	0.193112802140793	0.138119658861072	0.289333193239712	0.342812589231521	0.0832227985162442	0.402583583001031	0.120917969564713	0.332974334967306	0.134405165423907	0.290282739787839	0.347100115187100	0.00655310628470357	0.435176002039653	0.234884367591962	0.309252600473100	0.288765153651074	0.211866890173231	0.00836339684879761	0.0843893353196989	0.338025374984641	0.189626730588874	0.00764512460069389	0.241862309389223	0.0430042415462035	0.366628077335528	0.222358494074533	0.0831210878704130	0.251763023873184	0.168886730465677	0.461824163980107	0.0820313051738443
0.314768453550453	0.348860947070633	0.00687212854010905	0.136690610566459	0.249783454884976	0.0465690418887494	0.399023371421956	0.407532051672369	0.131993575738502	0.222501491827879	0.236501775531602	0.256906001713966	0.0451699374681325	0.151939876169113	0.482443195257225	0.156768691112800	0.391117860757571	0.427760656067690	0.316317697944144	0.364316556854700	0.0667825604763104	0.0464470914042370	0.322368631582636	0.452841053331659	0.195962172909328	0.0250775731853376	0.466206332363644	0.490388395335171	0.00355094119241922	0.372560390756180	0.388335064159048	0.111786726607275	0.137407852803426	0.227742938646708	0.312254451951566	0.341459830967565	0.0130013693690321	0.271937424186602	0.384082410272132	0.452315268912883	0.432378644567717	0.162681734793569	0.00856757881645198	0.424662727792878	0.125375066133238	0.120332064440075	0.398839369794568	0.168808651274943	0.489930631870913	0.104446643317587
0.316578140409145	0.258177026957567	0.442271474385610	0.0340830542724939	0.349511147640051	0.0971905817909754	0.310109293332369	0.171832073262351	0.0931246426896991	0.261342724880606	0.107343878604865	0.0194485548882408	0.447729634747651	0.264128754841852	0.277441154630392	0.302809194332952	0.396754095427059	0.0771941400432217	0.168927603895599	0.402265650772940	0.233635464090757	0.0940929182805463	0.00179913359686684	0.190732087682966	0.107016273912488	0.279773700883501	0.116545369134782	0.402742370202143	0.448147739884190	0.431453128393162	0.103105824797335	0.101735836755632	0.119355519773579	0.455590221779930	0.259029210154881	0.224883722311701	0.158574290819884	0.136690805248727	0.281601515911553	0.221090140781238	0.130380149457528	0.0294304673582806	0.490739322142487	0.372461721300739	0.341269565012412	0.313045234940724	0.251287797592861	0.181751006601907	0.0638499464060603	0.204691174258274
0.397263785735117	0.0217447788102345	0.226392729578977	0.383699988409106	0.0779307714274345	0.420212403895947	0.0478758192787613	0.0578510630295644	0.428874883836598	0.153468387293323	0.0162796161653967	0.237834248275291	0.311631663935636	0.0158975903690839	0.298582162105553	0.0308415590966766	0.436033213756417	0.188701502853867	0.135318839130934	0.455084913421454	0.188166982713648	0.185834086826324	0.124028185634161	0.332416916237585	0.275328738538304	0.172435821265420	0.246197205772775	0.317242359355953	0.406096527211465	0.0481370654634042	0.0679356708050699	0.218640845862418	0.152129644632332	0.371897672028729	0.255508332975686	0.252353182506951	0.0868696142830132	0.358607611711666	0.0450710084037996	0.265883691703064	0.157541330713188	0.316098800482072	0.472172484265601	0.408331412204054	0.397984877030567	0.197320808695322	0.447446869622040	0.324406787722208	0.0647520310379543	0.338124412627182
0.451958180466872	0.213761335114235	0.480669036800232	0.235513511523039	0.217254714762192	0.369882131113538	0.341964611623796	0.170874872142045	0.186238479850888	0.213153870496999	0.164462662392235	0.364062633379410	0.0469174488369435	0.263472366940787	0.308106482342506	0.309150133661122	0.378665463500925	0.301877436417721	0.173442339110345	0.398973682393474	0.373514991024349	0.406437380707538	0.00895972764141739	0.184344541874173	0.329570325150242	0.404113231862009	0.332626231026733	0.354226446052728	0.263721499028552	0.143905242630146	0.228998884389589	0.479781593163957	0.379041475075355	0.189659112391022	0.0443829835059179	0.125163786713419	0.0350784863882297	0.222929123871207	0.187381877213099	0.203570744683180	0.212141884701088	0.134470029057561	0.325287450563409	0.0316823578687672	0.499610455846411	0.303690676521180	0.369568787972847	0.209325174649269	0.177935718831537	0.475565010186787
0.0388430348169733	0.390139497873120	0.0298833168279032	0.411073815119243	0.178653821150096	0.103153483383658	0.343480738970566	0.283258774135085	0.0980498395558037	0.275361748768231	0.0734790543952815	0.0451351146024795	0.103672609675736	0.270547231123127	0.230618873600072	0.275113173805528	0.226624336027463	0.190472421810702	0.0932302917850023	0.394865140182298	0.0867609303866160	0.231545636326035	0.410436783135060	0.219495957462092	0.258645677760708	0.0688421259994808	0.414424887113031	0.0498390347406330	0.340522720324359	0.306267681868313	0.116264691434974	0.229072159028200	0.134639211219538	0.365348593378822	0.287177388853351	0.330923663129691	0.0281472053689674	0.205254728676222	0.214650292017282	0.270780739200481	0.377005155309369	0.0753935054394389	0.428184271645949	0.0198683144324794	0.229588500391605	0.250176941163238	0.277480767524720	0.430398284751481	0.0967915471723522	0.0161433234142417
0.305600998832879	0.437537315141453	0.0343511960231357	0.329867565868030	0.425277665479276	0.174621526778189	0.205737264199693	0.383206062169298	0.0265046348402453	0.437889234180268	0.304390141117868	0.376611947570112	0.339209311376347	0.372514358473564	0.0668966783500247	0.324086100928891	0.451339167959105	0.207706391078266	0.0493474341471074	0.249562525285130	0.0582086324720030	0.120662891093229	0.151690072367265	0.0387061462194510	0.245591682145121	0.213690089973043	0.0232317548596839	0.284290329645806	0.356195802100831	0.0578176601152122	0.0598452755923390	0.478142858873082	0.104382854589734	0.129976946123249	0.106025927595693	0.0121740836381758	0.362223002486714	0.375850560791951	0.170624688759301	0.463299808215202	0.182957787191176	0.300030441975045	0.232454711859277	0.268119690079188	0.0414147273568178	0.254837972314302	0.407921793656658	0.278468986264860	0.0864885442503758	0.0605459814475476
0.195450746202681	0.0836031783348910	0.150102868985809	0.0901628482435428	0.0321256919737716	0.482240162239188	0.464093095053814	0.385829203341605	0.118836448636662	0.380141210776412	0.356199758327375	0.273249475306993	0.356543526295098	0.351222724222307	0.474286465403883	0.182895273978551	0.332663890366971	0.0333294100595979	0.311523065098948	0.225694563562674	0.313711848472425	0.384138701901128	0.282626457402591	0.114911954524214	0.277782328904324	0.0656415426293489	0.0467838723904051	0.388689879428595	0.377173898634388	0.0664395065648962	0.101330844753380	0.341964643761612	0.491891502998393	0.296647860353318	0.155630818070443	0.433300810600317	0.348208361327231	0.206950171182944	0.389105183334894	0.466140197202215	0.162885986464151	0.224784349310491	0.107892441921729	0.377563827374109	0.493955665884183	0.397460979926108	0.111059430286056	0.495346639140214	0.279240702069432	0.298457302361096
0.183080987570172	0.282848032581745	0.134269871326298	0.107851871811576	0.0278801748653711	0.0457026219849751	0.0385067185945832	0.381809821686052	0.0576922489238131	0.370343120853475	0.329353165250600	0.145127433713899	0.0695408555022511	0.133785658940795	0.299647111233873	0.376823654456182	0.199078037393387	0.454267764160150	0.466837323545642	0.247482920242661	0.189516947380952	0.305093225011312	0.241441257816960	0.257282078039674	0.255558648592854	0.407783757663047	0.406035297361501	0.321044034503942	0.290612548590058	0.405003963151495	0.223876082125296	0.208924229208984	0.196899991069838	0.134619597058788	0.132222969778652	0.324934264369347	0.372630760064062	0.193010634259684	0.464323741062680	0.406404390859747	0.269677851937893	0.421347241172979	0.403134083583204	0.290672298608097	0.0814458637943366	0.264257661715554	0.291863044952793	0.463357032482593	0.267575910400343	0.136237375467835
0.454671977938662	0.147188005136711	0.347133717727495	0.0683977064849887	0.228121975054140	0.364058901544686	0.341988030595643	0.359456720085175	0.434429572354484	0.0445009708849166	0.266404768483649	0.318372878508763	0.143236802433373	0.0138522468723565	0.451269460085965	0.447979200577973	0.447187176829486	0.254466826043232	0.395835641279306	0.149182330899972	0.00920666548952892	0.381125878812511	0.477380566706377	0.264764395816698	0.377405220704657	0.378789282382639	0.182818077693569	0.221403773652720	0.0217503276182789	0.283050039157319	0.497336234999679	0.0545602022806974	0.429589681230172	0.349510237809104	0.205374510321341	0.145581362087075	0.0341592906113932	0.455119039829478	0.259862701266606	0.284961386259968	0.355361256928046	0.251438698933766	0.190566433840561	0.255681694968703	0.264405285838111	0.397167942651024	0.0829346810216000	0.0956742915363015	0.252736736091710	0.180865244590781
0.0910703838552167	0.0537865091015192	0.401030089548888	0.328768025317491	0.0659114425369717	0.376848014907452	0.166371813062222	0.160175652060206	0.385262750037245	0.0652523070270830	0.246889215057789	0.300070246719192	0.314253790162019	0.211860151616602	0.164638599634455	0.367591365571464	0.475725276346815	0.0750583798034168	0.000252373362049585	0.0352857478078121	0.228189287991827	0.206628982260508	0.222319128244169	0.446584854805422	0.227361856771328	0.395168157752852	0.190862201960089	0.296407014293502	0.365092252127231	0.298799947825553	0.0846911712340974	0.491544545531405	0.124841412931295	0.314520839441001	0.497441071353334	0.328377711652254	0.0663759824481958	0.491389939241296	0.147849485533530	0.0451236321197103	0.0519765069513307	0.260798282709769	0.473093531260679	0.173267517622965	0.246921016440728	0.398662726728709	0.0114891940730874	0.305831350817051	0.0817470175735967	0.0161816027614514
0.184609709159413	0.288595259639121	0.317638123478044	0.124410517199788	0.0504184095344397	0.373698188456538	0.0395448957292723	0.0345940825677424	0.479090768496542	0.0428648002279023	0.337973201473322	0.0720863925206984	0.103248878155081	0.00807728715117823	0.190386444300522	0.258562646086195	0.0810199943149098	0.201402834350069	0.426917529879202	0.185045590214732	0.337633591860112	0.167348892765908	0.200781407214293	0.188446164612696	0.214076366722010	0.150878502248954	0.0241497378511993	0.100955378843372	0.478274404223056	0.0943875390128541	0.297424916049309	0.384882911252072	0.461407955690381	0.0469214648775466	0.0296954700320775	0.395602043103306	0.409669289403439	0.182512206025256	0.281799022194459	0.0822284308365676	0.325195655890423	0.255999701440111	0.316590259529327	0.122886961131417	0.167493724749269	0.108940340502972	0.0835547337536545	0.196693904312603	0.218640833915441	0.442831914584784
0.268389721698857	0.276565341995095	0.419441025981771	0.440852459861108	0.355662355157036	0.0764697696238126	0.286775628988257	0.0982823454234669	0.152300284670536	0.333524595640869	0.0154126348665694	0.276977173152177	0.210807706569631	0.373408577340332	0.0618413330633593	0.395011180359585	0.113957024667060	0.0386680892541549	0.251273552199409	0.450725911693016	0.450530048279741	0.320890864213273	0.492387990357414	0.470127361707274	0.137314456087178	0.285716755748109	0.128320710561848	0.0767802013284271	0.0343423280261359	0.174778521901605	0.155008242686950	0.291164570235674	0.473611321459541	0.401859036213472	0.185243431794248	0.289218676261022	0.365677149376416	0.0594027808545380	0.159613672965688	0.0121972208309065	0.399525478081985	0.225775807676636	0.0294946686051519	0.0666813698501306	0.284338488196552	0.323105989345052	0.0947413296878639	0.440301358580499	0.369732131561503	0.280473009264761
0.185217339068149	0.0553730795148420	0.366839474951636	0.327543449050528	0.364733651829443	0.384877367799151	0.432535637533561	0.183517769873961	0.150380749861173	0.421420727581428	0.398893861991087	0.380616579158125	0.00355774780076162	0.479860266990900	0.327856765770491	0.370757622774058	0.132954012470267	0.0656592840399047	0.232109533613236	0.385818638112341	0.258573856999715	0.389690877657088	0.295730155271596	0.201424351169909	0.162984018193598	0.400446313176008	0.145809361595966	0.412406053734580	0.251057882663093	0.0103765756802090	0.302637695080692	0.212869619553145	0.428348818080203	0.191445766712424	0.0628424949362033	0.281670087484870	0.0871212200974437	0.294090902912059	0.297686373691721	0.497310939759833	0.163673194481314	0.165258903000940	0.123966770141161	0.219947697522834	0.211621499244287	0.164675062268729	0.227924193262307	0.496301563623173	0.124515755585389	0.417600257407368
0.288126504223602	0.498196766164679	0.452476865352448	0.272273594585237	0.292698355200255	0.312723556896000	0.0928053300076571	0.346943457612548	0.410742099686843	0.339944234877810	0.260883393998658	0.269653949930630	0.211233656428178	0.476883848092303	0.325916175541192	0.292086171707575	0.326781718468121	0.497628806485914	0.206715083154319	0.332082163262163	0.269201441022431	0.0876812470530447	0.278541651541274	0.156022606277239	0.468418212181692	0.413199186560218	0.356700705707871	0.188502835058325	0.393205971916659	0.00861309467636084	0.335347342131658	0.344495292453198	0.431883747292381	0.369834352457833	0.160009901126268	0.0580181336180109	0.0578087959292000	0.213295577259575	0.120026344287359	0.429552466689689	0.347094159403803	0.217116179284681	0.279096886425393	0.0835275170300379	0.0561100374639207	0.390780730581794	0.389327067668440	0.0904539047814724	0.391962621678048	0.454720114524563
0.460791353906998	0.0252431058018796	0.369549452533283	0.194243533415137	0.373632562531096	0.0345811874618368	0.323385833435974	0.430692821263238	0.223234726928477	0.101159354715134	0.303116183796362	0.463534331358117	0.373043054907896	0.0422167067352303	0.104118736119654	0.152684501395755	0.435062786016285	0.135252028296062	0.170875830019571	0.134432172536687	0.316455817513860	0.267941258005304	0.175913270768059	0.457995409692033	0.00356572719465870	0.334362191276030	0.366014916911816	0.302580971619378	0.189980463927661	0.0433284422518053	0.437698572621257	0.342785521932089	0.480684435476797	0.159337245838858	0.0904217719107718	0.359714125517711	0.179109435670546	0.211297090879646	0.110106136999349	0.180618933978321	0.184940228498569	0.298222724729352	0.449741859944552	0.0964932346359986	0.000428821626969667	0.0546700313515930	0.203089066496723	0.110013981816321	0.00534731182074877	0.315104187613867
0.145305765438164	0.466780377352589	0.108024709141220	0.445254975201884	0.124273952838040	0.135929087569656	0.182133621707668	0.382216563674196	0.459726065618860	0.395196595914019	0.418060470418750	0.316182521920926	0.334843442338514	0.342715365325370	0.0411280914010007	0.181263561119882	0.0828283766991399	0.193781462834221	0.0165747485924705	0.166946026755890	0.166976925817870	0.179536236707893	0.446533907953175	0.393273662213347	0.0610078963306052	0.470874107394796	0.414961214124906	0.478339260702236	0.342191300206539	0.272033750264296	0.373473513290832	0.267018084384781	0.399960199281081	0.151747180422732	0.103193086138399	0.0410496751222771	0.487914009649090	0.190135122408925	0.221448875908801	0.398538045844097	0.335580242732398	0.0459362781778193	0.347292480649526	0.00494859765411998	0.104406564299829	0.286329213428872	0.391409916540937	0.183433948658594	0.478681788973990	0.267736508553910
0.186095657840538	0.0873940186322341	0.270853313448146	0.293017287577478	0.183998911733856	0.348703928245603	0.428256652530993	0.218344123386179	0.289172469197606	0.212617740885389	0.238464337446068	0.0755041600704262	0.135412794346732	0.365593792960967	0.430995849678609	0.0859699199490824	0.267722717073333	0.428310576310660	0.106390374728691	0.0597766899955612	0.201946176191106	0.170880509420750	0.308816077782121	0.333606237417648	0.440900056952359	0.147472308544578	0.0639742819336234	0.390869285489264	0.427054426219637	0.433301029908275	0.359296001705788	0.0426758819467610	0.345562081848230	0.432017057731910	0.0507193547178703	0.358529229990454	0.480787056868279	0.0288782421174452	0.0789745548417780	0.454698106541110	0.187735359096024	0.213733326494872	0.200048649638003	0.390528490537422	0.489698668840231	0.0122058453473974	0.287561037061506	0.256408967919213	0.0868296989170680	0.253924167465372
0.0940896744020638	0.305855861993892	0.430675530063978	0.122677833243282	0.246385386086475	0.319256932794914	0.133397101753733	0.229905245429765	0.164065724945292	0.273806599364786	0.0234910551554128	0.145402700289281	0.0822206366404569	0.328353285895370	0.204136692058952	0.223431442017753	0.363516998745929	0.242734008087907	0.393840783903494	0.178834649003361	0.217572989894638	0.478277254137659	0.0450299916984387	0.00864064350063665	0.0272695757330642	0.379638660116977	0.0576701116150043	0.149016837140831	0.0549064626778985	0.378896549817683	0.308847412461919	0.150419060342697	0.102016560736687	0.318868398309492	0.111526997977373	0.140024821744836	0.0280281902854521	0.136321661530192	0.0106767369778657	0.401731857573387	0.392759853288076	0.118187148736270	0.149568816842351	0.0213395209660486	0.138667906501954	0.120289217273681	0.112148743038923	0.346897064143163	0.225632504830869	0.280818598347578
0.321171673479360	0.0820759472702403	0.486775708424994	0.119273879952236	0.342807497237363	0.240532602241985	0.357707629976849	0.403901987772584	0.163831459304212	0.225091895128433	0.436739470065306	0.0884624773224031	0.157493331832059	0.228546410526116	0.161326467073497	0.182100541646002	0.328444071284751	0.332496452442540	0.405182900746287	0.210148033806742	0.399268874963130	0.156553533339208	0.0770386929175102	0.285196722948997	0.385430184597708	0.472342102874095	0.368298777997683	0.166802560023334	0.0939123199904905	0.0793596503858632	0.175993011953305	0.205156259139212	0.260353965440034	0.125025824497685	0.414889186357254	0.432758593879250	0.254270733542184	0.448082159430250	0.0430899527383276	0.00974240680367355	0.0906043963723314	0.0558118430434557	0.0164560127624284	0.0937731160452673	0.179250576023047	0.362714701866912	0.259638500544795	0.329300176328038	0.406039557209405	0.400224997926247
0.429709820687840	0.406617448109337	0.131861118335365	0.0175950145812496	0.0630757575438738	0.449535407795443	0.451810913505425	0.242863635264565	0.337896863182533	0.0885220349401142	0.370736900603201	0.120902108536475	0.377488361555553	0.354874724734185	0.494546161564938	0.457045411055765	0.298924403370502	0.393811227300527	0.176526413012074	0.192511853210510	0.183610826469187	0.444915643328797	0.195063769821080	0.381472599141195	0.0332767647189367	0.244303192218094	0.214139391866266	0.339600966953222	0.253694938914063	0.118574322412068	0.149362405119932	0.415141533444310	0.213950804409575	0.119776328787257	0.323891678871572	0.434310441032544	0.109667339242111	0.264314836039653	0.133445065452889	0.227552030491544	0.182004214176600	0.246458162198402	0.0183226986665964	0.151983933006531	0.387836964673679	0.0225686101245033	0.425047163806619	0.00209596260899697	0.460435613730451	0.0786751286569852
0.486383241878214	0.310859734232910	0.481502076117296	0.171649337714015	0.159459470216018	0.199967754557662	0.220011906669979	0.434186547857247	0.213056179015313	0.259467935696368	0.375800310322340	0.303791215198880	0.139327548217081	0.142989823575901	0.239954035599418	0.122430313085194	0.193177726909397	0.115566145864838	0.416168258425758	0.111788564388658	0.336508878356148	0.0271806455342162	0.0629461001613955	0.230448075531630	0.226343784053809	0.448856636590955	0.0453342547149767	0.389817607940600	0.248149595166641	0.203128401132766	0.242493754336152	0.304434634876838	0.178317767608915	0.191666024336914	0.415927013899382	0.333691436426110	0.0332487479281207	0.0595815895555072	0.484438008142021	0.294315782406116	0.263719004653651	0.408908526459822	0.383694022373542	0.214470231436051	0.108306319282107	0.0805117347599555	0.254408478763595	0.101183668864225	0.0239633115505197	0.0988738538326032
0.181248325457754	0.379126075003686	0.216301937188803	0.287174304229768	0.0401347632302674	0.247352637112423	0.115622474078762	0.0879512508132795	0.404629001472092	0.178507849893693	0.0994716614716733	0.442575497683150	0.0540297251625032	0.255168154679085	0.122725594668768	0.333525435445233	0.200740667807540	0.112859706861243	0.244901087557196	0.0545795685486933	0.0690910140804292	0.440929926440264	0.0556878997790599	0.411099751221573	0.279638880557726	0.0595049772633045	0.202255979066973	0.103591238680512	0.145256588516295	0.162321890332511	0.230358145528109	0.0163042219890768	0.454350036007015	0.276772584322231	0.376809762583593	0.276244889902235	0.360274780903339	0.405957841757114	0.248200576750755	0.207374777055111	0.377751239877262	0.469389542506249	0.133853629651163	0.456893686551838	0.129284766267467	0.473891863415841	0.462083955105488	0.0916648252899693	0.162218091220491	0.321718690483949
0.300314714715405	0.465703184929249	0.0168655331326909	0.415939840307164	0.476182412125002	0.367789019249476	0.323467351794720	0.259938494932589	0.0459541948242985	0.214734271177634	0.169960029977888	0.129786086019318	0.279168236187373	0.178360161205613	0.264429945125627	0.448684110276060	0.281511257683563	0.485794900492311	0.486085063672833	0.497111295755603	0.312549025761729	0.324393343941050	0.0697655629754759	0.317152841640645	0.124952963347154	0.303916299112186	0.0804285508692346	0.380737746608219	0.184985076115803	0.437581822291979	0.262477105521398	0.137007276197927	0.458767849956275	0.251067121055962	0.393841462972740	0.386680223780136	0.388586968244885	0.313293591896647	0.204137081721222	0.00749041958078994	0.191819212536899	0.225797200909004	0.323854493357836	0.126939644188586	0.327123688121123	0.256811929770458	0.255275314535051	0.400540336140339	0.422012807176561	0.0659509817494430
0.197520085232272	0.244459370682252	0.168713673308109	0.387270414364581	0.405531076614257	0.478057610716652	0.486314219836996	0.101260225496313	0.0936183583454907	0.0679732927031236	0.259315202859378	0.239470336514052	0.139851173227767	0.393432524000372	0.369741786079059	0.120110445356795	0.0131689589850671	0.0440281909410656	0.425962650680227	0.328586514942284	0.357839447495342	0.229074996775129	0.355046183965584	0.339175543474147	0.117428508599451	0.460988259978679	0.375575738482420	0.193456561559068	0.0855589680454734	0.183636885924082	0.213267225965810	0.281781872996867	0.429291772392727	0.0751835075177224	0.0538207218275871	0.0557669337420052	0.312954959295222	0.0615501484971310	0.428830849810626	0.213584285581800	0.433754655759056	0.00206042169909043	0.237570383052315	0.440890152955252	0.224761790183181	0.192399829763754	0.166601197007665	0.460251716254601	0.421801787812224	0.389335035211920
0.286089363320268	0.0698884854611002	0.356153390767408	0.498302971189930	0.369646168753775	0.255697819460256	0.163092184398189	0.0555642293409986	0.475036696448741	0.221085740523422	0.0365982951760588	0.261698417547893	0.374912696307532	0.431206595758258	0.0721937338572906	0.269227434604712	0.441429020343892	0.476988293293014	0.408213858658795	0.0269062688908558	0.268435983716275	0.254452801814822	0.298995582159136	0.124810806267146	0.391012897655244	0.219168148469435	0.328966882089381	0.374906201440655	0.196252831163290	0.486313227381618	0.140219690589977	0.313823991761610	0.0901543825905557	0.259129618852733	0.174531373226248	0.131198886787406	0.384207870221370	0.172256536293506	0.127157657642449	0.0799656211730681	0.321467307817289	0.227317266375998	0.206606346152493	0.122247562631646	0.156308644405264	0.369740236196615	0.434645047072741	0.146528624199677	0.00143678665157831	0.174666568143309
0.453408187607528	0.205528186542563	0.165833637413478	0.375686803241055	0.0715550878310233	0.450286822001094	0.448627705353787	0.163278896488990	0.378309375744336	0.0596249696672063	0.233528699834438	0.138041868956345	0.149956075787839	0.472365571067741	0.0146029509704043	0.0364565002843165	0.0798215481319894	0.422207724612215	0.104529488831562	0.413116414833689	0.196767359524014	0.359852943374538	0.184493240464770	0.0475022529936795	0.295083015750813	0.300195391545433	0.338560600662524	0.230597473124102	0.0647784244028306	0.346946664911752	0.473463730313742	0.0812104798554035	0.312583492661973	0.236392237703619	0.157741071764892	0.413428907171831	0.127777305543218	0.167631054913716	0.445110880580111	0.306125786894035	0.426324611115832	0.0692803960680238	0.499475842496608	0.295134981536177	0.0505035948292381	0.248982284927293	0.00624509282870833	0.271895704180408	0.256757680799843	0.472099745374247
0.269991785867567	0.346342387705172	0.371160042582248	0.197928943281317	0.210352126989948	0.496451931851347	0.326488816788863	0.320119990445823	0.0267876648018773	0.332778060404400	0.0858041736884642	0.297066353673340	0.434511792089658	0.169395497954486	0.195386397013100	0.377693909507753	0.111674813879240	0.391916985232118	0.479700206625636	0.421653944339779	0.125350412945573	0.117799010198881	0.319541106418822	0.296653379276868	0.102543260113524	0.108119650989947	0.173931089862533	0.139624372536813	0.369793296283342	0.397080949607984	0.175275460154163	0.211932776014602	0.418652033614728	0.283048520799265	0.465359655920989	0.323802065489594	0.187371565753675	0.375451636937913	0.0198149961471503	0.278259651709301	0.197208458472396	0.292988871085471	0.473784600449088	0.332747567459629	0.225215937283262	0.477525137910343	0.319449425559780	0.192971863879349	0.176970411391099	0.479628651102973
0.0608368074272401	0.372740396596065	0.179861399995371	0.389567468219763	0.243926558181864	0.392401536421698	0.283097061458559	0.0753598911599054	0.475879604426123	0.186956383885640	0.291570499709500	0.474951499277150	0.163573876573215	0.475991775815331	0.0935133475298730	0.0569187484061378	0.138949246643536	0.0477690666468356	0.249945875089113	0.348905680411308	0.000654919499992246	0.464717470807955	0.295565389324786	0.200790500248583	0.0504138136637206	0.0280710893549905	0.391632252249526	0.0404383093814467	0.327736964602503	0.239256248112307	0.0703335872988927	0.122545206204532	0.451312546498523	0.142613920538128	0.286549808848359	0.224933510686240	0.308387586407880	0.408581868138265	0.109577013341653	0.238044467951510	0.477506033357198	0.134270484132147	0.445649310886600	0.197790529924182	0.0480270423595716	0.435295111544563	0.174270304239732	0.209284677598511	0.471825733215511	0.335906658921735
0.243079516166890	0.00108254388504292	0.0531031258742528	0.409783721674270	0.316679819557328	0.389594359535912	0.494465688058617	0.382655617169447	0.219662070381660	0.168584448444476	0.459392614193883	0.0327268858196498	0.452740579466317	0.143411747175132	0.0938692541611356	0.232824820615157	0.138035694296321	0.107086225653600	0.497845396307941	0.391085413077693	0.281795353490762	0.364395252355376	0.426222025931337	0.134954301456752	0.0909191417248998	0.247447126895728	0.0412196428605671	0.208612687223302	0.111387636585770	0.431254534774322	0.0187033329303592	0.265826236486089	0.207333212018376	0.171533735138289	0.404532868059443	0.141810502070730	0.0180648066416126	0.0721200306704943	0.0721033865070864	0.191476582985946	0.410268532743144	0.467735062132154	0.0813922529490581	0.380051334100870	0.311601812791792	0.241444553143876	0.455708465047673	0.155638797638459	0.100659101714089	0.446043391019958
0.404238274286491	0.0452103874582272	0.197846070184427	0.360238049915420	0.301808822004318	0.469107106439601	0.286140396342628	0.0632572240322088	0.0536705764224754	0.289912923871736	0.176822508024773	0.154926830579570	0.0582972941928576	0.372214793977821	0.201318431775045	0.150774267007686	0.0366094660885681	0.478701538862322	0.431573326609345	0.478451720359865	0.335981830910246	0.415473792434527	0.195658145319479	0.331062978482630	0.239921290219913	0.199304547659135	0.408967881349655	0.371965771725240	0.486803114998025	0.218263814611015	0.167260403096012	0.0245715722566958	0.232845089462699	0.0670445764770680	0.0540832777322423	0.407813569589955	0.490237074288880	0.201535999429789	0.0616369760411378	0.152949998247697	0.158741547959481	0.231179372429189	0.225284404869289	0.445371244617971	0.0141045898293147	0.353627946688890	0.337833105300907	0.0876790274170667	0.487716881666442	0.270669845413590
0.421571656445462	0.0840964575257015	0.471804376156571	0.000500214777679475	0.127467315632223	0.439626632626441	0.394399664818298	0.218293817745968	0.149707181337463	0.0835407715102186	0.173838482626825	0.311388606852421	0.127972152048071	0.471626260894863	0.118350078934106	0.0855600513014666	0.388449413625476	0.192463852429378	0.145623240821283	0.247846230414041	0.291871188810422	0.482903457786603	0.170420667252369	0.232878896392037	0.292245889171425	0.209624741261394	0.115744753106066	0.388319092683350	0.484176520773019	0.0714947196366476	0.0216356736701590	0.337991738356078	0.492495234937744	0.150514167252219	0.473088887733291	0.00508778364171481	0.426047194223292	0.328002732251523	0.123673079130555	0.0980680507331568	0.102992285558204	0.347661533383747	0.0371200893559637	0.226373970124138	0.241149066503876	0.0470226241338392	0.305437190203513	0.442664872232493	0.456621256056983	0.376022556084004
0.367100212454139	0.293010486137539	0.273179831770590	0.246565912719069	0.0615554107830633	0.131429204475023	0.346527127425317	0.0600532806502684	0.265115106616285	0.102467311056288	0.216331193217358	0.483955379231219	0.112840356119727	0.359102155325532	0.410798879007046	0.211849783738206	0.00550327229993819	0.449458898014170	0.456514162143606	0.338368361669699	0.337736331349867	0.122997140810897	0.454307839842450	0.0622626300048962	0.283977030323141	0.457669474983840	0.323401869954072	0.319074727990017	0.300063291988243	0.157490938806806	0.00758327830082656	0.484070873065613	0.274174889863815	0.444607697714743	0.116833891496448	0.450235749493506	0.0579326935159188	0.0811742662469267	0.372137786931128	0.465092307389309	0.444456105467717	0.338982041173644	0.194444166755005	0.0377456121669138	0.0668710155497898	0.280709164185573	0.0761519243925639	0.298291847234336	0.103366159272518	0.213885687969119
0.165856503283491	0.375685055683673	0.370185456027069	0.197805802582938	0.422062128874511	0.279639517495425	0.0654367854509335	0.354339913004253	0.195183845998275	0.439732406320711	0.103575887880181	0.104405596922070	0.204277198198774	0.452987745979195	0.288306636023286	0.431986524073387	0.262440785719810	0.166641121254387	0.234529267877435	0.139364927863316	0.373421737740645	0.394270744476017	0.220276725624261	0.203620490987815	0.370895729114428	0.152394743795063	0.293974567601575	0.0424938319312155	0.464807702424253	0.305575595702498	0.0749945613174149	0.192735640708305	0.232006123601213	0.257636549409737	0.248342289339281	0.219883169806242	0.264251310799315	0.229646220468872	0.492912661858988	0.432165281051828	0.222409673507388	0.432575652303660	0.370480076160549	0.488076774775665	0.230648204308502	0.0457523018153941	0.220905986786708	0.400789873048997	0.0227530872643951	0.197765878651005
0.140165365403465	0.355196454212742	0.0295126303518613	0.177899142572102	0.293861419351260	0.485010978694994	0.412000788430070	0.0655203724776479	0.0300188226073172	0.360180808059162	0.162036798274951	0.222402586015919	0.154182825455081	0.401005216950235	0.208776466010422	0.134775254294892	0.259708721306004	0.116919785628175	0.385216728237835	0.451322702178957	0.385311432964341	0.228667453633992	0.490486872108933	0.290363371381694	0.337447720532038	0.391537854177808	0.139640692006170	0.197886711603107	0.479855133234651	0.346729212898134	0.471749835274829	0.226506212004839	0.0272508512010718	0.481873998099957	0.307487013634138	0.307825345348498	0.127234362684076	0.225590405220958	0.112588553499410	8.14292684862550e-05	0.0320720282795683	0.300472228719404	0.431951752023663	0.240606172546568	0.497863636643124	0.439829306231501	0.241980669867982	0.112401839446529	0.428852249843837	0.268966234924323
0.465618686602790	0.0288118668210327	0.150689020506397	0.459279879179283	0.132261680314625	0.00187949990213382	0.487739087701946	0.328196649747419	0.0484319589655972	0.303268338677288	0.462474722228709	0.0725512954058983	0.0138033384292299	0.0382721455422935	0.491823975198781	0.477209001656420	0.255418186929963	0.396068903086204	0.435318443991017	0.448768273151026	0.352860839445938	0.454549241013671	0.266511503208892	0.229561452622088	0.225533995403385	0.357857705709250	0.478691610346515	0.0756773357367238	0.147914884521667	0.195780246452055	0.438631607441047	0.317734953313924	0.108729122900350	0.477796278845493	0.168982310970349	0.355248212270058	0.168145810488261	0.130483642486272	0.0735359005380295	0.435421155049138	0.458065352353724	0.375897100931826	0.133814195405041	0.0776962688865600	0.456995160966878	0.312208124268966	0.203837098553071	0.104043049689456	0.189425270119601	0.0994049333063468
0.467231154439604	0.105777580289430	0.396722652441033	0.400447454811392	0.371465487053882	0.423502683267144	0.368134379194325	0.0197007338621212	0.439094559140998	0.313526050113065	0.459850854781968	0.187181439580004	0.366740271600240	0.196083984244085	0.00975631498196872	0.206075214321206	0.368726198404327	0.333821356552388	0.356559938159354	0.0771481984035019	0.180834606232741	0.482689451594649	0.421985966511371	0.180220701078602	0.00595343259495129	0.0246358969475052	0.357061304598753	0.451692821550541	0.335915829994990	0.0295706774157441	0.373329201756900	0.246081318457518	0.260935961566536	0.215011236643601	0.487301853717547	0.415442137912443	0.0397084214759869	0.0955295024424725	0.0662518032426162	0.314004245932139	0.395099408626362	0.0864759104316413	0.297926880989388	0.481245673525965	0.133056413711037	0.249847208087802	0.455857638475364	0.218017714796770	0.141543887363890	0.232979336611326
0.0836897531576420	0.129556820570723	0.0456380370928326	0.0659356338248310	0.322475354613383	0.112825305659507	0.419855633527405	0.291935609799597	0.0941691663165607	0.402832508466628	0.333137429168057	0.0803591619075790	0.180819900008892	0.0149655606354396	0.484580665217974	0.307639631906601	0.178541021939508	0.253338658001852	0.0598299980745446	0.328443146791453	0.231327436474648	0.259565087815617	0.217157744878892	0.488724278104174	0.200243545332057	0.176235698615996	0.164823161332149	0.231210699461266	0.420351261051738	0.236547869304827	0.115783118161453	0.160736493548388	0.180873778760239	0.0854062340938981	0.370862628553429	0.195415299857312	0.166017588442761	0.208360781794304	0.0757613772163829	0.345413716952240	0.350038625706223	0.0113806294024293	0.409292316569817	0.477408190356851	0.132430507713062	0.400290549185055	0.116224704116786	0.157268379407427	0.369673650306934	0.173517712599132
0.304458940179469	0.478620354749296	0.229698658907051	0.0566732920910835	0.273929243091858	0.359091499815035	0.262975415632160	0.308592376685302	0.335269911623375	0.119007539019995	0.484945751397942	0.194521961119955	0.455847727369822	0.00671227590372214	0.477374738260040	0.345509624038062	0.361364401384211	0.225643900918783	0.272082696800858	0.284209253180893	0.426533663458250	0.236341279941085	0.433857629236064	0.120771895399733	0.290178038168765	0.418204117130913	0.134358138825964	0.138659854578121	0.445160982100239	0.468170956589394	0.360858629284375	0.153109298077657	0.304768091601269	0.280135306196887	0.0137657087781127	0.167278018363179	0.381353893634589	0.393644745515905	0.114317179303008	0.160362241820319	0.377159701105696	0.175962767260523	0.0591134410140090	0.290885108905766	0.280881042457783	0.285332830828817	0.368715877634060	0.473590437636552	0.179486110539875	0.198475979415237
0.247274255003079	0.00797981384146557	0.249842315776709	0.0781096984134047	0.443256934409985	0.301311677563542	0.384875607647837	0.229874248202475	0.425532008804059	0.325721579067817	0.0813198025785609	0.394959480098683	0.286344435126473	0.187313289102088	0.345359808315132	0.199917262163715	0.453200701904485	0.389727827751401	0.338686606177595	0.335549410159593	0.398675165586732	0.187781538641703	0.0673200891898058	0.0462136506210893	0.304175415481999	0.0304036409050206	0.0310741607456919	0.467169743979013	0.340939891655238	0.0156609079503199	0.370101923983162	0.420900967402370	0.344729267907828	0.159687415327910	0.190482747466836	0.0787408568614144	0.142085348444294	0.171051029815001	0.129071960891769	0.0390660484402913	0.167101863733867	0.420753246028348	0.129220986835775	0.260788005144620	0.00354220807993533	0.318716412591929	0.225993323722590	0.0648493617393882	0.442575499374384	0.366424702271528
0.278931297623680	0.258015142378742	0.295374586306710	0.226194946038566	0.118972526139041	0.0971429298081996	0.00579536809524606	0.0980516660097948	0.226592187694460	0.0655152746387941	0.454337365726899	0.189659276408900	0.0391647231327383	0.000804189994972393	0.0199240065246500	0.316275379823590	0.488308596298778	0.497811846368773	0.437177196835846	0.200538955488654	0.336462756341433	0.263770459098165	0.189267636043274	0.208451977318398	0.0261621627237277	0.259228445046997	0.333089969899200	0.196490325324010	0.293424797666586	0.103763423979751	0.241258367855385	0.0617383277728683	0.203015041462749	0.109832438962814	0.415354848333659	0.356051298598130	0.196762637986547	0.118617272800337	0.333255641523762	0.187769369414493	0.277637239244631	0.346813958545123	0.200128934110936	0.0373645540612045	0.0365930688713647	0.0876546254073835	0.215788552154725	0.122823188002602	0.327194993321277	0.451360181721863
0.325949023154709	0.334276105631055	0.398173235925437	0.0799890193750064	0.0386215434459831	0.132540058799275	0.321110162884680	0.284261944157230	0.461988398782449	0.209647031395796	0.239890322108996	0.423644927246502	0.391105651913914	0.270883135230660	0.142740497959521	0.220299297048372	0.148060171089702	0.334550847055440	0.441587513946516	0.160843540836472	0.0412619255955755	0.253012109711822	0.408583424030494	0.338606186587357	0.161697337663743	0.0845305805623143	0.333961007184324	0.385419318452039	0.218074348369254	0.342060452599280	0.342777275646051	0.112524165478953	0.296916033075691	0.212438403013398	0.417080105388090	0.121277216010425	0.433557540065738	0.396258067787830	0.149192852649182	0.306864938426154	0.406431833460510	0.362461302835255	0.211102920184672	0.491429803163953	0.393641975776813	0.398430048542851	0.101113677065743	0.203199262687654	0.402393870763991	0.104688634183883
0.367206085042986	0.0710140265637382	0.0852939867036016	0.0586795120312913	0.276706083838195	0.278656947618354	0.0603513836727821	0.326549458440280	0.0354385843639979	0.311763140539680	0.480241156297229	0.0115129120553358	0.143838496752495	0.449350965674902	0.0229415456135055	0.339791099800530	0.286118463053564	0.357183372170366	0.341082213450258	0.414063549681192	0.372382552007759	0.0816857323432644	0.243935726577537	0.212330625549618	0.0918151177180520	0.0254252985463179	0.339184515176782	0.230947207281352	0.476088081407814	0.477028295043528	0.0190246795910659	0.366400580350210	0.0788381618448000	0.479762329431689	0.428341216003596	0.182930607174956	0.314237477361804	0.405832997193185	0.300299655840674	0.410438542594296	0.465117615528445	0.0387540860263264	0.288397443125146	0.421299512264079	0.0272080845256663	0.204109858350770	0.384777122255870	0.143672345865499	0.319071836831009	0.361014562915453
0.0147412623271994	0.256099109557209	0.0801164578718839	0.139644255176738	0.413526407447649	0.217232932976875	0.454249378536496	0.196217475960881	0.413949180937327	0.173931463663099	0.273301848940396	0.112397219137415	0.211141519771798	0.207749381229060	0.00124959996925234	0.162962313720677	0.0664280856747906	0.426686629834813	0.492926345795472	0.0893589254340378	0.364700354810320	0.0502852562474717	0.0575988994599166	0.466168889064431	0.496419884484362	0.400048587722480	0.0971267618061609	0.251842822705322	0.336470010005215	0.0406050511204513	0.187973639171677	0.0955419979482228	0.482838258997059	0.00193667037112172	0.231601103807001	0.0685620388713181	0.0798732527307064	0.289093947629062	0.396100224066218	0.189015998095701	0.325204050017940	0.268697965172789	0.102386189348972	0.489445133064840	0.0357540293689807	0.0688509138180677	0.0600433668018662	0.0570120079424556	0.186849022188444	0.354945640216505
0.433141946898949	0.0272057706793224	0.00262071204743103	0.0588676179031986	0.357962225477308	0.190794764834818	0.228964189693764	0.244901183904078	0.207217598321871	0.182060047752224	0.368118038882225	0.411725179649608	0.347270622407814	0.265588877179585	0.429179913385011	0.216466088876305	0.114678293361411	0.252158626958186	0.0382602246609718	0.134305312325324	0.147239266720427	0.276599220640304	0.367984182759323	0.462207536918713	0.398720821603837	0.105772228048824	0.155529378488033	0.275845954139354	0.296185819836602	0.488637876607345	0.142349138168956	0.0378684769387829	0.149521932714250	0.203691186703233	0.322722409735136	0.151559038486201	0.188615900311552	0.474096306891036	0.294511590377699	0.113435229362493	0.467794783441094	0.137173484245404	0.337008384800158	0.284789870474466	0.165546945048815	0.337618741491238	0.0813494914768785	0.300333884384004	0.325136531784554	0.344331442659936
0.0414457750808338	0.338658043646233	0.420238665303918	0.0618018379255648	0.218715878207631	0.00835137069975422	0.425094481899434	0.122849781402291	0.288103069679476	0.370733711698085	0.297606443410353	0.306538772120407	0.190667928442471	0.360790984603143	0.147408195952168	0.154537370770532	0.0718918137264731	0.498694859086335	0.00679304120190782	0.133308619893093	0.368139843559163	0.284882082454489	0.358513638891142	0.288817117234816	0.465804726933282	0.463309813855695	0.464572922328265	0.105173891602190	0.210359964359130	0.476946558641679	0.276686527712276	0.398317520768565	0.150459639356326	0.217312655441933	0.262209479269514	0.297348928742008	0.265471309813331	0.261872424355519	0.157556606543736	0.160973025424030	0.327036565029057	0.448832444925609	0.114181124981605	0.198685446058417	0.339065338904715	0.336162486545380	0.220462890672079	0.331915755047138	0.292727343279257	0.164739132269696
0.443394440901404	0.454078823405195	0.0682446754118081	0.241936220929523	0.357007982986083	0.499030118811763	0.0319685196142876	0.458230824229866	0.402712872305740	0.0103896759713520	0.408045958879254	0.494727584373557	0.306255495570892	0.0296931873879231	0.302355245864635	0.272354377089339	0.0623182419254800	0.202774978584930	0.195281378751737	0.195592388356453	0.436263188876028	0.156365649396684	0.363802568161046	0.247055290598340	0.0320582028380124	0.0218390385246935	0.155139736344816	0.290971469822476	0.325884249620544	0.0534856047172354	0.170447683028711	0.255926261712335	0.428667468547284	0.194680095465215	0.106904917813076	0.375686509407057	0.0287094845815254	0.201671470557873	0.277024377666056	0.445588046341149	0.118217967004342	0.0706611007907051	0.109736885270798	0.337913005408316	0.119010283848440	0.359397510426474	0.0930606337243859	0.392692210371686	0.0263927463122032	0.214516096057098
0.0228727972220745	0.234367642593819	0.408322640455481	0.0360483905041657	0.160495127224467	0.402431088978983	0.472565170457264	0.293273791958816	0.0480810857661240	0.332594207081785	0.345833061365532	0.0995652191337567	0.189895155936780	0.0852275772592167	0.470504006116824	0.0865177467184919	0.481255603368016	0.216890793304474	0.372762255018872	0.243645500997715	0.241930224163078	0.0859445121148626	0.127627363194301	0.424430258724942	0.293119387592715	0.446400222897244	0.183231743232686	0.454663770674153	0.273540566171802	0.231839645939721	0.143110573333924	0.201426491854089	0.326040033562602	0.330519311291546	0.0242229854529377	0.407501019302505	0.450989684874862	0.0385830481725314	0.426731078970761	0.255296260138203	0.446652949906237	0.381808219407355	0.444945357197543	0.212823144712137	0.157268103572643	0.409386152361262	0.175821561936513	0.295729849866823	0.478647286497356	0.344318105165438
0.0147289715490893	0.191516104498304	0.372022257772560	0.319302766437146	0.0861127734616236	0.180707266972558	0.347577804313927	0.00557443495457932	0.364964108816528	0.129617728257914	0.0967823987565472	0.243274171338450	0.468592969202334	0.00391491369460789	0.249414217057817	0.219562660866476	0.174798867264752	0.0297406529780243	0.109255668501756	0.248932309930394	0.495002152574972	0.483800719056258	0.0208099436524051	0.362425621576558	0.341587851632587	0.238908360727622	0.217151125950920	0.377446473727511	0.153512755021781	0.476981307529490	0.0465424284728470	0.388574211956460	0.0654528072703517	0.429365591016775	0.357469184997602	0.0424731093231666	0.216849894904547	0.0603798986292082	0.229522000760045	0.277281211300416	0.205249315410816	0.355797323557692	0.214865638317797	0.264579515461949	0.438898080171119	0.205906821969706	0.373978718711365	0.0515265268764605	0.0484943549556473	0.104298133351563
0.221076942138310	0.106005099313574	0.449352940110323	0.404370978870722	0.240679657597542	0.179752176164561	0.0263432781671307	0.399042976890799	0.197401892592478	0.0591130712322657	0.196045192261856	0.176129426677688	0.160676679651206	0.387634130395225	0.159410148670925	0.378223418997848	0.0464508191769592	0.157280862602222	0.0237867074472947	0.339741670711472	0.0142036847305790	0.170641632275336	0.243749746386685	0.233171831195506	0.261938873662107	0.393610532486230	0.144206228872688	0.261215351177693	0.241349644169829	0.110476575958385	0.254253949061255	0.0141281013074021	0.103103691943388	0.260687515939670	0.236338017180426	0.138947402959300	0.0894160547534012	0.0122709892922638	0.414771216245092	0.387155398592127	0.370603829803818	0.344484487281658	0.227771752256350	0.442991504335623	0.347718829440184	0.215833238963482	0.352904513344161	0.417031139013914	0.148864022318878	0.334566154733310
0.0589216707159305	0.433966049048797	0.335534800615406	0.287430402797278	0.0817429125196231	0.113853914561570	0.411954757256490	0.0436483988370998	0.341240654785639	0.176269086632383	0.327280983040184	0.336085171817608	0.286422278213280	0.408053202625985	0.266056631242744	0.237445064662931	0.0991790333899797	0.345506589731583	0.0293349926751356	0.310818141047256	0.0724003161909670	0.0337788664280198	0.171613880134693	0.342428154711025	0.436074087662421	0.147333539132886	0.261250549214827	0.290797685688379	0.0357972055821888	0.331087814195687	0.386709524118625	0.0616995216007511	0.232903614338339	0.208594339480171	0.295041038404252	0.286095540098017	0.0554569328544560	0.498801036849339	0.188320278320543	0.116477038674315	0.273755257320829	0.485122410855711	0.342440748311104	0.189063732577073	0.0255369073466588	0.483455079301389	0.271277037425955	0.166649824812028	0.200316935604795	0.140566010825492
0.0107203731211478	0.358816779681287	0.117997163796350	0.426789380965178	0.330245609465942	0.351332975845872	0.107531967524776	0.234409474674437	0.0594658682045241	0.250068102904840	0.152614299674185	0.286703495531545	0.268053674568921	0.0921471720216394	0.132569957600770	0.403605003287081	0.369512311850507	0.349651051084711	0.371042868169684	0.425833170258117	0.446533904492428	0.119923909112546	0.482193515881681	0.169758350293663	0.429267891719274	0.405729320589785	0.0999645426522592	0.0332405650618636	0.285101939124812	0.346153851991748	0.112775462854110	0.305729496064282	0.123213204337713	0.286349251437391	0.248429849892789	0.453845833598740	0.0467889594733442	0.478259193239911	0.150882390628654	0.131555138494674	0.158539996595367	0.478876033247427	0.000931302089066832	0.488202404801343	0.211682750921660	0.167083000132051	0.114546985595700	0.183903245933753	0.383764040742496	0.0223419552969849
0.110410213866633	0.0508122720777739	0.399363603156607	0.218422286357855	0.312616903949430	0.464810893552552	0.379703618366071	0.493003634320069	0.116249856145448	0.419559322863631	0.359295539310655	0.278834587650566	0.324666263848058	0.107005859525009	0.255020784065785	0.256216935803008	0.0858256664600065	0.363713939071283	0.390504577418927	0.339160565412780	0.319287525764085	0.463818228245709	0.398603618315495	0.182674035649419	0.0193818237288957	0.0635339684589509	0.0609999749731741	0.445674281520908	0.437872584342675	0.423592372896123	0.0735757545499026	0.236328313963157	0.0535224967167997	0.135738370378243	0.342184124784632	0.320246726000687	0.420658561874836	0.468389241301442	0.0239640846295093	0.0767289882452332	0.256386541913323	0.315038211516498	0.427461966664445	0.348886286855153	0.369027622111232	0.250742729012671	0.151946609016413	0.120201867194600	0.398143663567025	0.361312787607368
0.462548847922617	0.309173040632258	0.184125702987030	0.203301498403177	0.457029517751655	0.124590654369252	0.201951763804853	0.265087504514514	0.167497159669677	0.433981443637533	0.397779721873511	0.115126911748710	0.148527511895626	0.257109628662668	0.325869210631139	0.289216897628121	0.129881745089680	0.421135113338423	0.266853174014894	0.284050723624332	0.0768144280963710	0.0104764995505661	0.251483136859619	0.491703938905045	0.354462117390795	0.111960624181527	0.00798160079545790	0.277849776406704	0.115063764531559	0.160891319050198	0.315245622644040	0.418945977302577	0.0392246609364541	0.177317818536204	0.437405011997179	0.0322449048591357	0.0717973589459817	0.396801278299864	0.00989405578139335	0.349138622203249	0.0928318798580415	0.499502336423005	0.218087300376899	0.409395880469686	0.396071883846822	0.00897976676684326	0.263831879228950	0.164679415142954	0.267485744080488	0.418578778745332
0.335443739833019	0.0914093555604784	0.156519834933224	0.277783168891320	0.254529021734002	0.305932151469768	0.208846520390507	0.176348007949676	0.404706768266012	0.0852254948906916	0.316014722157976	0.237349259140078	0.357957249462481	0.471075842250173	0.120594202524258	0.0276009939597040	0.226580004237253	0.0783594745352108	0.201747646327318	0.0887005533087345	0.0666569287812537	0.417377359453867	0.281945175245239	0.168389098490245	0.431754762816560	0.184613827445538	0.459493082567026	0.249696244338451	0.218626629722229	0.432995723354886	0.191260502742269	0.466204487189358	0.125277138675271	0.210414955317134	0.0224128717572520	0.244543666297648	0.184440914339571	0.293572048270094	0.223347501962241	0.171322870546883	0.408278413376152	0.353685736595188	0.0414235080768035	0.0344909785555518	0.338128384109970	0.253088888062278	0.0142107677941575	0.0316654700240238	0.00671071083430580	0.490345226727210
0.0243481421976129	0.00777474283376600	0.0869103290041430	0.148371774333107	0.250793999007517	0.390247127558183	0.458665104317697	0.100915704017215	0.220606831906352	0.194328695541920	0.0601609362575631	0.0688921442749771	0.116750167629617	0.470645834654501	0.0827464001216272	0.128651984182777	0.0169395472905590	0.0557337287376351	0.237654191242798	0.178677553122235	0.476256347388356	0.399236932631464	0.222175131195698	0.289678993279394	0.424440419352031	0.0247432334354298	0.237824417042623	0.105313942351282	0.225849627743273	0.119971532876938	0.0754784859611556	0.490345157416944	0.0594309120690900	0.249830288548341	0.294752251226951	0.101087458651797	0.0723103927037880	0.467745064357151	0.179818125458627	0.164158714002557	0.0837892169753509	0.0301903115370025	0.111431839561148	0.160259842382474	0.396641677088302	0.00238251916104665	0.292661629490165	0.0102908326826763	0.329833707957086	0.433609295769481
0.490769139951106	0.0105054750342882	0.223037603560303	0.335596130919718	0.353109625639751	0.339687272915745	0.229059299140643	0.351951885218058	0.418828362557057	0.482054768224182	0.239590243135935	0.00116284538493761	0.134009754607634	0.112245382107508	0.0643915724838175	0.0528501514318648	0.421369190842801	0.482111872604734	0.394738336004061	0.131395504996729	0.372977715401771	0.150978331560219	0.152996642743807	0.217187622429069	0.337776457769586	0.394651859039543	0.242298784759320	0.489512043385594	0.152648724646000	0.138487663082022	0.234816740218370	0.130193489412616	0.0731735661422799	0.175500699737030	0.276662016946094	0.342475563406206	0.299688664525719	0.191962548072717	0.394135312379886	0.210828779266444	0.465619768228483	0.437977655345504	0.394169284616553	0.0392807230498255	0.0993747522199722	0.267719630327322	0.393948320973087	0.0973533936522439	0.352029928832642	0.111097511993870
0.334071302127723	0.241842696297465	0.215789399960951	0.0937016187181984	0.141151947111070	0.0702044808241907	0.336646203503316	0.493823591671768	0.159040647256663	0.0141520138050749	0.444209767593628	0.489844379214780	0.330111373160148	0.0402917431574543	0.227820256980434	0.0476690629033585	0.405081156205162	0.476013636223342	0.167049329322537	0.159364779007134	0.456755903245695	0.460095590108395	0.489340581734158	0.460765786399832	0.0604225160351488	0.166806041148664	0.141222502656625	0.352782250339712	0.329016969182741	0.430520739284397	0.280190734524748	0.163477339668864	0.262279825061609	0.0621337405471404	0.393148661441215	0.0480755076914299	0.186263580407509	0.349908180661637	0.244340833070000	0.373542214756156	0.0508952796569045	0.413744237327361	0.00286334874632455	0.127671246950568	0.245623890700653	0.313604146006360	0.150416322793266	0.182054565572221	0.336571366149292	0.373697060864975
0.228212717070646	0.363022679902323	0.478383590090547	0.190324918377621	0.457441715230966	0.359879043976629	0.290005467882048	0.404321528682963	0.128801156044612	0.0457105140680413	0.493352581871276	0.0367023583025939	0.293979437619560	0.119482870710904	0.346793229526044	0.00706054617060309	0.201249661840724	0.0730022984419350	0.121267922990731	0.475151024842301	0.0152436131878042	0.251465923661157	0.260398154264269	0.294089727766274	0.347223134966463	0.404302057820166	0.0337903449096871	0.392505258183638	0.0487911667365277	0.298101039831538	0.0682297058843250	0.290343888384013	0.149781323657688	0.403986412063924	0.214648774323404	0.335672284036269	0.214708214091477	0.304079721186041	0.131908668915830	0.108028659193413	0.168557724950957	0.221480656625036	0.355766187456864	0.278992440127593	0.206127130836684	0.197192331807872	0.117262263229446	0.276557523192788	0.299859528280871	0.431820178546988
0.436022272391043	0.435454600222802	0.0397250546404642	0.191173903177205	0.112057442091078	0.0396780466492539	0.0206175629925581	0.154573709734201	0.341275293115129	0.0822948648221895	0.0266886808351471	0.386717842180866	0.172969982966921	0.179454508066779	0.421184711496843	0.222273432689411	0.323009890111604	0.0442746239279025	0.300170722483006	0.149334076473146	0.237597253467616	0.341248718977799	0.0734571986930029	0.00669318423321441	0.104518111190325	0.434199580826156	0.128596716591965	0.286279609663598	0.417827313152738	0.392785305142329	0.209581897951794	0.376315900506182	0.210923610121315	0.0513946774526374	0.391872942612094	0.493808567322085	0.137723795578279	0.494775343796636	0.177301905890978	0.414526864713245	0.327953741692592	0.211657859702779	0.285306658587511	0.360350361263769	0.367319811766154	0.320239345953539	0.354274828279996	0.416369274477840	0.411482112526117	0.327564142933004
0.0640907074811645	0.267292680365495	0.279953119912599	0.0884097362656426	0.213904213672407	0.421790486569934	0.0571747029967735	0.453587710736861	0.0177286142004690	0.462077687074619	0.471159158004791	0.499832614998154	0.0771103439595366	0.0319738269786312	0.246988321414363	0.119923933350245	0.480224227414340	0.112182757296880	0.421315558184867	0.0466039549235913	0.469041542730760	0.384122345106668	0.156285063010850	0.379202544949890	0.228665912407665	0.472932732780246	0.494147821688751	0.155997509333367	0.275196257093398	0.291241731325980	0.0791881016278294	0.456772275422618	0.178209759672236	0.231102907612686	0.203012095085365	0.251136009001718	0.337634222288159	0.125691706773102	0.263918408088597	0.480947513457636	0.249200986945887	0.354432139390465	0.0131934338202054	0.377709949026821	0.499299905999709	0.441533571213911	0.0665351136076712	0.239717533191430	0.315203972144727	0.456337946091744
0.487375353254921	0.0156068931785934	0.490344446186451	0.268211521366279	0.146701992509877	0.223309354244630	0.260284167165086	0.0165534842515703	0.00650998938238806	0.221083261939987	0.248272928078368	0.0535365618004772	0.0386037671941081	0.219490191009949	0.316807562677589	0.210837991778680	0.200938303629026	0.259040990559949	0.250636691345875	0.0303922881278683	0.270391885260736	0.144349210719768	0.180431348228415	0.00201358587417089	0.440046630677245	0.464891805912810	0.0706401491998410	0.143213279216601	0.180419548104598	0.191781184043574	0.0515831999380773	0.148402384586769	0.182629848207999	0.160708013558917	0.242981588014632	0.155244385590213	0.0387381119149501	0.254663441816375	0.0375124204285354	0.0686856237860051	0.0896176886022173	0.0344736469081292	0.0370139756129441	0.346824506609672	0.141148414620388	0.241514183902671	0.357662186752551	0.151501427526626	0.0870746220497509	0.437384397271258
0.339686488293126	0.292493875237537	0.388585455056886	0.210549826810801	0.197754079185033	0.203083003961548	0.107428152115086	0.238244564895760	0.159079186644931	0.283459918136306	0.295816998870910	0.406012698382380	0.252886244222269	0.386620542215799	0.133129438272626	0.238726007277689	0.0749396177301577	0.208411876200432	0.454948196807609	0.242182001226296	0.341284744062732	0.237237286616459	0.295167620145729	0.302519048303724	0.226714167522516	0.444554914243450	0.462521658959403	0.0673556903850203	0.280155449559702	0.347231695158371	0.0720694582435367	0.438785052807588	0.174995236545946	0.243241508684554	0.190964773091687	0.208631804152535	0.290023373267060	0.0574175476488289	0.258104537869195	0.308053364239653	0.339329854247757	0.351385495019721	0.359460652256506	0.464885636661410	0.119799011890747	0.157616134096033	0.264188846135904	0.472853013324246	0.147223539133010	0.461033172152629
0.251683733788523	0.0902967656656759	0.0139602684537478	0.246393935140018	0.266181237549634	0.0568559619807937	0.260690323993120	0.368076980578776	0.372909422136153	0.139270927017695	0.0486019456776959	0.427723319346959	0.0501414458549064	0.115402044702241	0.299844177123108	0.495713531566032	0.115245761422879	0.457747612640564	0.152049967712704	0.415994515096196	0.0724907302507152	0.343015753540150	0.262609416615632	0.263057765652634	0.102725942878841	0.460297453456275	0.0907529404793186	0.0592424117677198	0.401984111328051	0.464015171641499	0.293835053230212	0.393742626243239	0.296906551635254	0.425510035667320	0.0679094261729314	0.426471945501577	0.377751046287720	0.275161489559418	0.0740602581153705	0.287793103102379	4.12059527839515e-05	0.0648180672420115	0.312029398088117	0.340393805247341	0.333655263123934	0.292425723483648	0.105661525110504	0.131696861142710	0.492691617660779	0.160889516311342
0.393075354116344	0.404698833509082	0.309301797868338	0.273994612493680	0.0279385086874738	0.0249737474701244	0.264267399928335	0.370874841971008	0.108220216538259	0.270874865303459	0.297974161314397	0.446036747105066	0.119717916523000	0.434883177659591	0.306714799702148	0.265957876031946	0.274935893346463	0.253124435977146	0.139210957087126	0.469565626047734	0.323229507324589	0.0656392478816169	0.135147085276894	0.0197174218365245	0.115998972767343	0.150241082839312	0.0531184040940153	0.231071363252846	0.177172350004938	0.179991034377030	0.263491480221360	0.486074224345664	0.148987643691305	0.308567478521945	0.230564073845530	0.284723129693608	0.159012956392365	0.469824613252264	0.0928493361498601	0.436418285765061	0.00760137759560869	0.376356938029281	0.490299721274551	0.00244145528602546	0.464129275701064	0.291147832533927	0.233792946687897	0.0736903503996415	0.302404312273508	0.236710774904286
0.258268308985842	0.00859920602929515	0.336609628985900	0.457513188638900	0.323377304147069	0.0565381268079796	0.485920859745913	0.266740218650597	0.451798603979488	0.418279223122738	0.409671425840357	0.0628844271572120	0.148455667923740	0.0714311314187397	0.0169816330593799	0.353906891587846	0.193725603286052	0.0878984854877632	0.361877026365200	0.231007747031151	0.201778747731570	0.147919539937768	0.239867348712439	0.239857272368019	0.391711903625097	0.0391095674154977	0.345727009441999	0.487634553730486	0.0190402800924344	0.0292046451712830	0.277593684179016	0.236677434108799	0.139718459847483	0.0213942110688525	0.199927353668543	0.130554307249383	0.237582892469710	0.281795174095605	0.220789736957377	0.477027361932773	0.177702687478286	0.166236362248379	0.464195795831790	0.241958486741254	0.416662383598865	0.455866016275404	0.178539234457875	0.407036489819172	0.429453909721939	0.0674068881630178
0.159708400681519	0.182230153790406	0.244309423280603	0.353179467946213	0.325874664440687	0.455226258024383	0.0431257486247507	0.167856285637367	0.243740693780991	0.402194900970212	0.167173929105222	0.328643593355830	0.334386925557287	0.373807666750054	0.218719388107039	0.381715684070271	0.0255233144122666	0.168496280598562	0.109375450087478	0.0263940619367326	0.494831297941535	0.201958066160637	0.494171101902955	0.452976519739444	0.304166403342042	0.0182031822661748	0.326574851600968	0.0886560634171701	0.0490593609215518	0.260428174110837	0.196650465817877	0.112700720379204	0.182332735947709	0.480581031224603	0.276100629723497	0.287131213224262	0.144077491520626	0.375701501491823	0.428919560375693	0.199427641144521	0.378848722891673	0.378890675756473	0.0936063494549051	0.273950016001630	0.277165079890961	0.0574154095572941	0.373896172300233	0.418940228477736	0.00510070471399127	0.169658135772679
0.191397586539906	0.212889980276614	0.125039590446550	0.417744632283778	0.320193483195414	0.455651265372746	0.183295597256670	0.318259677968436	0.0795109384195686	0.260913636414618	0.432362314277619	0.308776054625432	0.330269474689567	0.288136311404703	0.113872105653463	0.454157959601035	0.156545734701905	0.313597657057538	0.236481249501224	0.491743696805272	0.154306576249429	0.347278991829913	0.280345407393832	0.291462000131912	0.210424589836429	0.103319601336035	0.190435986747138	0.422999064710471	0.149780560213466	0.158701122338054	0.401151599832025	0.366095530713968	0.0900627102221581	0.327808061036932	0.121486581795693	0.310834007004213	0.160064087598699	0.328264514313245	0.403671370514287	0.232551458469831	0.400305423055653	0.100234996808423	0.401445989111368	0.155856380870705	0.0527816494830790	0.458053439756481	0.324899153905424	0.237135043863824	0.302221726832060	0.202281127452375
0.419836019409103	0.102456143375908	0.125042814664279	0.338817595928703	0.223286950028463	0.446682748381950	0.0118663267698305	0.203171071437167	0.285530907705328	0.433985712574598	0.0895941355422154	0.109235697181494	0.378799088176924	0.149738032261212	0.433487596354805	0.394217240515633	0.470432669170514	0.0854699491443342	0.297305836350859	0.473207333522749	0.158703301106786	0.131885980721546	0.382309984485123	0.200012112882391	0.0885535416060544	0.0253077631320682	0.391655447298374	0.0353551482585482	0.475536478546796	0.460940659805875	0.489478643955395	0.325956768949997	0.137315359664161	0.480258387758658	0.0587221649227365	0.232902585281923	0.228279134918573	0.466186149943590	0.0159279326570921	0.447817739142327	0.391639560516683	0.150051557235720	0.245798555679336	0.0227210246625563	0.423178537227143	0.238540601947982	0.183077445682324	0.483954144880309	0.0304660661830897	0.219719383212418
0.446990062160397	0.433033864796434	0.125416845297595	0.0404630128764258	0.179763850977025	0.144587134228498	0.193359860520183	0.496091221993007	0.270471909688866	0.419795766398214	0.487996735116137	0.0831475546268116	0.312683638722308	0.0910683745187818	0.294794439173369	0.111040333184811	0.180820436096069	0.280004306575871	0.0208708646783817	0.393060991153266	0.0130653286908817	0.185445456151147	0.407981954912288	0.0178576013424573	0.0610331154828122	0.197896502214846	0.418726791589115	0.0385826714233625	0.175569458880040	0.0880849297534009	0.184257209097382	0.156797974210316	0.210051515966564	0.250343803251098	0.325207157221983	0.406499458898749	0.217646183987005	0.248727774030007	0.0676466634993576	0.345120221601128	0.0793298163346184	0.204723310753789	0.353176279138558	0.388650242601168	0.426320580500196	0.266529072396512	0.135148541563030	0.387452271062814	0.0786398620612058	0.395915687957493
0.209689662313263	0.0264119189687231	0.0835502171001955	0.483784480528748	0.0841611022048474	0.174416656363613	0.0909466852462023	0.148423038654402	0.186803897699326	0.428882751521606	0.0579922858316828	0.299845183469932	0.204844915831750	0.410761218262434	0.451178017479322	0.309889569301590	0.397445096717315	0.349984919380168	0.0658419858700123	0.449410481085209	0.392304302330219	0.286762210596626	0.211681368844245	0.328943589462707	0.00638050162647053	0.0576641193628936	0.316787292812183	0.103519547971414	0.191500686679300	0.286739278972597	0.456241711312657	0.239623421462046	0.137418556399949	0.324178524051980	0.146498527305594	0.275503923592525	0.262302280917098	0.348457559460880	0.0502188379304288	0.118894749435181	0.109337390808212	0.354285088919626	0.284299285030682	0.261588241715099	0.270234917257680	0.000188070682929642	0.0742339252596313	0.163278427975034	0.415020482676673	0.104017524238318
0.0374569153405082	0.238321378404191	0.334667363735551	0.416456549769504	0.0516841928192628	0.415299814402008	0.183260305613467	0.169434727480759	0.195299552713236	0.225455416721649	0.193275775724564	0.260102805164751	0.481874216577657	0.0591284932652911	0.220140987513622	0.250072236076307	0.162865758234920	0.162048876559305	0.0191533449865574	0.368582332619646	0.342657563074050	0.235153925591106	0.165504000747131	0.207279750683140	0.320280218481209	0.248446469716477	0.200816519192596	0.141451625097221	0.224811664636618	0.131746018982178	0.200570930069754	0.356310875919902	0.469589446848659	0.191262527608820	0.442802805228477	0.444792239373165	0.480894270987153	0.0575884503175789	0.100684740557705	0.261275227693625	0.417869415050689	0.229423446910105	0.485536208658364	0.319000918434446	0.235617408329669	0.400527302266850	0.446596949322593	0.326016440017729	0.381863121206132	0.0755461238460745
0.364777110361272	0.417215431812355	0.221504487266527	0.394279542878693	0.184367571568381	0.340388618647165	0.363990842059356	0.185018753676364	0.479532959964521	0.379473812485041	0.121848254043760	0.135224660915918	0.0883363329037354	0.225433881049651	0.371509596352507	0.332503184984351	0.464555650867895	0.242461305196763	0.287776544609363	0.0764478475872936	0.169267549099120	0.148818105136226	0.475689262302311	0.324156845870896	0.214342260715740	0.252002866525608	0.401890767919667	0.0743837635226235	0.396795592246970	0.0764637196681714	0.486062946042233	0.368416657267939	0.345020519117686	0.319754433438376	0.346054714045923	0.148494415949677	0.378848739899415	0.0683733862638443	0.134081010562474	0.279586634332946	0.414797973621134	0.0452717201822073	0.404667811763496	0.0484178993145210	0.459258279840285	0.0847837375883664	0.389834510650011	0.209403561996125	0.0586548541598944	0.156416528470038
0.0232825933384243	0.415258550836090	0.305019210986027	0.0630195011323295	0.448772560779316	0.384435227070441	0.149041640414805	0.328830128316080	0.191299279583325	0.343134923881618	0.412696241246729	0.432778987190075	0.119145629174028	0.0381680322115937	0.295938651801145	0.437594546510575	0.196246060635527	0.203620788944384	0.304641342924112	0.235625856125221	0.194444018454130	0.472332606041954	0.224081815071776	0.0211565639435085	0.350518674658302	0.167705563867835	0.251429384727115	0.129154447100080	0.423666386578992	0.0523141390377069	0.164513931829633	0.182810671374475	0.106270831344757	0.499290679677606	0.116502197855216	0.00647971017242749	0.160921282478776	0.0149422284910367	0.0966063419476014	0.446057224035992	0.204174042894357	0.0401119951073109	0.149298097791803	0.261854890852480	0.430794799015575	0.164091472555939	0.286060741135459	0.358833097899144	0.354973916141361	0.431245273781092
0.0523161682723729	0.427755919477196	0.0772011531597252	0.0443218949738455	0.474339152684387	0.224834972071339	0.119623158513979	0.227509902893261	0.229657623060220	0.123788964694817	0.156693269442740	0.304155708929484	0.323334291869258	0.411396465859998	0.472421722219483	0.0573930708737833	0.487744747036351	0.442222985337117	0.178719389414758	0.322428302037581	0.111578822562824	0.359832806680307	0.140755535995798	0.406499574843239	0.0744615023233625	0.137706313319175	0.214365882659012	0.228106467414634	0.0635514542728508	0.226717682539564	0.302075361654137	0.134519372987548	0.00542395225147174	0.0354380253058646	0.0556388083985528	0.0560846294337767	0.434393301454084	0.382632321380423	0.439970052386297	0.138749435649374	0.0267910721232775	0.276633148519306	0.353635385575606	0.292502552540276	0.223150390257779	0.00341342346880158	0.343436563839700	0.0710993960080895	0.281679873391595	0.272746070582066
0.308291356844405	0.338788870329438	0.406172775617518	0.445467907352776	0.0399284517785617	0.379719512498245	0.406903868561710	0.480111307338385	0.129172858636287	0.0251675527442635	0.470077572760713	0.0346939676528874	0.446377954024253	0.216188361612794	0.168418094075025	0.197325888814036	0.0557424925642795	0.363570722877076	0.129375692149168	0.0858458195069805	0.363199704341906	0.255283055237079	0.0664206318845690	0.274133624008465	0.0535464634438798	0.173227026104995	0.160399183956774	0.289461768827554	0.240105700352076	0.338615902984983	0.217961697078276	0.496286261306896	0.214087144846318	0.0554365507067481	0.0105832658377282	0.144865789165344	0.0334098030090514	0.0509077614354100	0.347442026261299	0.495395023858981	0.0297979798518166	0.0885917556522356	0.0762963749227483	0.143548410298667	0.363975547862831	0.342355025260944	0.384919782276876	0.481938729674466	0.385216367581612	0.417950067357035
0.0182678467707353	0.292873471558439	0.200886380084239	0.480305241854556	0.492670184722303	0.354724643786122	0.144353158287418	0.0462810791356836	0.279730395475176	0.0198235742601607	0.197090227551494	0.463834624128225	0.407196196318269	0.00751036904420049	0.478376406449789	0.327346578018390	0.0819397507376694	0.424088355923726	0.280210225919424	0.325870512190468	0.425749955118294	0.129729894673697	0.486741506271515	0.353798673442817	0.155936976160237	0.0358533268188387	0.135317288001443	0.196869156283594	0.0649424812312956	0.422666074748480	0.0526164388622152	0.0824238551460740	0.00626938874507643	0.174204810268375	0.273664735515055	0.442589489843660	0.368744082139170	0.0130029508023949	0.171361891873504	0.250140890887575	0.394022336198191	0.391595947385807	0.125608026617019	0.437454241316589	0.296340964605279	0.447887156349363	0.0172759991916847	0.336003204714675	0.123182367369907	0.370900388912311
0.211014994896262	0.470978736850463	0.109685489765484	0.163338422594187	0.333945484907861	0.0793254111598621	0.396885594520248	0.263111530749604	0.193216113879922	0.393697563944804	0.171110840408863	0.455888711941031	0.0580832447002144	0.187647046195193	0.000792172736639896	0.448512622947009	0.176196822811816	0.0940824323968643	0.467974951584509	0.346246608722266	0.0736471659543169	0.160970539119923	0.168113931270097	0.288353139357806	0.0370399857377445	0.168885111123899	0.189383061277590	0.208656052378651	0.214457203426798	0.188816580832648	0.0339108525615942	0.128760248408338	0.340722425933002	0.476881156857043	0.308501833896183	0.323136160297354	0.133579421668948	0.201188941242220	0.344204763295049	0.157505752327577	0.139008424930672	0.444172381484215	0.146952277349962	0.203507476821446	0.196007906090288	0.299686741820873	0.109594500732170	0.138288945814225	0.0911441649702330	0.495302952218881
0.122491674154823	0.167686957304830	0.343994341025321	0.359549023585768	0.280344930963027	0.371559470150392	0.398024221442440	0.373489169366313	0.274040469495485	0.0231822844554349	0.280244101933393	0.303860614725974	0.124145749473557	0.480353336169523	0.467961311722476	0.106476166174405	0.396461042649293	0.302385791266769	0.323852340631501	0.420001441627969	0.101572163249953	0.0974141571725021	0.215367130239567	0.257500855048790	0.371612857621652	0.169607209908891	0.136889459353819	0.353809726997849	0.155632963565478	0.292502626551111	0.435211011080987	0.128027785487011	0.195989806715520	0.101045130117042	0.159588867851364	0.195312021219588	0.488985314180103	0.0322125602127301	0.463437383285217	0.361180868980859	0.483153312537839	0.132737919855652	0.380524458975376	0.234011363458572	0.214631457097526	0.0887021654220631	0.497789311675857	0.493034604108899	0.472914367358700	0.358568683466557
0.303818535085538	0.475327050281025	0.499816643484926	0.490529058214577	0.310398171240941	0.171056243437734	0.317971344626791	0.388211803089582	0.326244746226696	0.358759844548591	0.396593591852282	0.411764707762521	0.0723068449598889	0.251415910937067	0.272377848647231	0.326822551816987	0.420241716934636	0.390125127312474	0.115523755609034	0.410390781215375	0.149419842190639	0.221358275856904	0.479503915868120	0.0745720167495991	0.391360985796181	0.365346624625485	0.289105645701913	0.405648907629086	0.492760255574237	0.0955356424696165	0.163965566047254	0.0374838581163471	0.203045270675163	0.301462487304124	0.0332710397313034	0.305322426707068	0.297443740568341	0.488630671298309	0.0140513281170978	0.117383847191407	0.301477297295080	0.386056173071981	0.323604445250592	0.490929218650107	0.0105976004317684	0.306329874411113	0.266492890289677	0.213605276492507	0.410817627489771	0.333882816395095
0.205605409420131	0.274828515117243	0.0458219870046244	0.229104345930566	0.482641821009875	0.0794638796764023	0.153501330348910	0.431408387802132	0.353484308634403	0.278698902941948	0.182090055056228	0.0184585520699791	0.289815727564133	0.209883586160300	0.261098866525274	0.0250736713875578	0.135665481286493	0.202394360168686	0.323004148486853	0.0403280033084584	0.176596578628366	0.00515718362658679	0.201645678363496	0.270393440669602	0.127721342897622	0.170019177454930	0.252526667648262	0.335436779573913	0.295883879770949	0.111615442393859	0.191038563296062	0.390626462722453	0.295402745695635	0.228167625188954	0.252477563729358	0.405950930265421	0.203139439775346	0.486331984308685	0.311339788834295	0.373801522627208	0.246067989808393	0.156933358757299	0.187963020542566	0.346950796132741	0.435370598052278	0.0215453371289407	0.483375103064377	0.193650941344041	0.107647703034942	0.362526280552028
0.0490771414894700	0.331634294691114	0.184718748472071	0.179201019516206	0.411949688524004	0.210000737836230	0.183227088154490	0.342570061336938	0.441683320374458	0.473893422957401	0.0772720625393396	0.247665882662099	0.287325264283480	0.328975884434490	0.415011796136452	0.369861088509469	0.139075259149774	0.0206756756523644	0.196169398482900	0.205900618074224	0.402522054119503	0.0137529291385544	0.477623550588756	0.267779574103074	0.378009449662818	0.476482799047566	0.289663263870966	0.339485965117445	0.0545725769107007	0.204795679947788	0.0498838114868172	0.152091793286218	0.274140887217641	0.159528512177537	0.452135380823354	0.0887822213488113	0.473492394497894	0.405190449155804	0.386593222268908	0.405940639640353	0.229921401735806	0.260137124939152	0.487153916635224	0.207630063115573	0.0989556360932496	0.247222781947045	0.0855314382559181	0.194437687042674	0.431289925927329	0.397753027430368
0.308086954001066	0.0421905381014938	0.366742637193669	0.0467736134929722	0.329363255454145	0.00698337323724424	0.0777969609534541	0.0899748012405391	0.284674635975141	0.0864108445972737	0.435754118070900	0.232606980608061	0.244480147856427	0.447141083603485	0.0957794575497446	0.494519743289354	0.374103954915194	0.0225597318570942	0.0841720233091204	0.0906466761735368	0.0768217923146795	0.334988555472879	0.161670124710194	0.422035152716854	0.0208453441358449	0.229480202858928	0.287224753018336	0.182026382938122	0.0214338665461225	0.363059387045141	0.0559552444232952	0.221045575502792	0.00428682199547176	0.355869258980871	0.169277365828979	0.436052054562835	0.366326599289019	0.272506477554473	0.316849020603383	0.107677319862837	0.350980024567497	0.346202187282783	0.0953011056846739	0.138606046519568	0.310610401359531	0.129181822312915	0.471649729786172	0.159924326601884	0.0508809079393826	0.494614975087120
0.247282234556216	0.169383403849659	0.352459642982234	0.316929886925932	0.261689778972519	0.175007090232575	0.491893908380297	0.170418054283165	0.308152872832058	0.356716481879747	0.343361364478749	0.316739176207800	0.296745612660244	0.0770440000288311	0.0950017010545561	0.00712878687974111	0.213871709663708	0.387037616083018	0.174797783905089	0.215937203798074	0.154968979989537	0.0969188052272171	0.448122679639657	0.171038491751682	0.285141762928307	0.0451529104996768	0.183109155438111	0.0212213403287388	0.0686328208117982	0.224222104547669	0.403603615995159	0.0414382280535088	0.0487597999606013	0.186117584156390	0.152945676984269	0.0828097189472741	0.353978007227709	0.301181827144505	0.437161753219499	0.138714304918224	0.118926505339712	0.278807155484257	0.0409313584868242	0.466217582039564	0.0289053326722675	0.457866897861379	0.323073740494293	0.129287265709332	0.254504340597787	0.478647532260545
0.313741687817900	0.324844248365847	0.374691120787342	0.00355102844030586	0.116126351572583	0.186177891885463	0.0155746966311189	0.0567787874815113	0.285345606668853	0.112978311760163	0.301104697926591	0.189347725994550	0.392863522014464	0.228503992125797	0.423574341907547	0.483529682075282	0.433833285460313	0.320633927326416	0.0826657891625804	0.247006704981463	0.116450716096728	0.240025928716615	0.426437066036451	0.169452656659212	0.353597408503077	0.385018601793754	0.463112133336167	0.412029340212514	0.375844826961644	0.172536456047460	0.442249499684297	0.152571843560857	0.165394231325687	0.0960118149679094	0.00234935854659529	0.373104838372788	0.259716792405436	0.463183310256795	0.118846530113957	0.404189273926982	0.452989103210950	0.470412110745838	0.152559314736202	0.0314244771792007	0.261310804338768	0.198602214952031	0.385739244254990	0.472174425587069	0.0490606348075420	0.308216381309705
0.238247999063264	0.0770856616100484	0.472991545068364	0.399937901064032	0.363285645216151	0.310961642372867	0.118234830999717	0.192505033261233	0.231193841074013	0.119680300754683	0.346070072847787	0.358404252298216	0.457346619956538	0.0432260114393689	0.351123222377961	0.251391439871120	0.234586768839536	0.329026460526467	0.0317822514105758	0.127536245844080	0.122279316738939	0.172447976213285	0.403672255832226	0.301335271023527	0.274166120328060	0.209187068932428	0.289639093828217	0.466895559296402	0.0780852452785381	0.307041987275932	0.351743232573768	0.344332153025966	0.157685647772094	0.100112659192999	0.136170156524772	0.343241591580019	0.156892056340625	0.0777034394174329	0.129091451693365	0.497818407008019	0.488599094843753	0.0405454500208702	0.119043855397140	0.222798996058918	0.195674148388876	0.305960443588605	0.231901049999151	0.0580022391469704	0.154640370409567	0.489254989198774
0.0884494561288391	0.365383181226566	0.169444003919559	0.234424170388889	0.164735303269415	0.495378738199033	0.327395750958201	0.406529873452644	0.483988086008786	0.179870660472605	0.359222882859617	0.236771964480559	0.410347875264417	0.228609589218848	0.445618228468981	0.0602633420534521	0.152340975473402	0.295465498282969	0.129963048911680	0.449526851278982	0.485518766798472	0.356858767886391	0.322978422779852	0.425013807761285	0.348789171432497	0.0663769376181446	0.232917715214913	0.366056419433739	0.439358017884389	0.427431011152910	0.0895442992547049	0.0833914343850868	0.0807957469912787	0.194411180204923	0.444344344133665	0.109336873268327	0.343276757238747	0.348603938446900	0.420851165186623	0.325541652881384	0.464781325516895	0.405269583034758	0.0758988350152083	0.322962077503918	0.340421183503495	0.213580539476891	0.184959162748105	0.199856751819563	0.146201883597904	0.0191739524312330
0.251447737910620	0.387626187077298	0.372480229101694	0.326063333675417	0.222441068786419	0.0304730728149998	0.0547090739519075	0.294629765197063	0.433662338677569	0.354213651900993	0.196921473542859	0.368276551212401	0.356022982803613	0.0585944957448727	0.0509912806850094	0.119439722620221	0.347125512691108	0.0857715104120363	0.0499914800849355	0.322966700847995	0.0795269161517402	0.302986297271066	0.329897156136592	0.0990375448856271	0.0738274373236778	0.488201027797014	0.492070345551672	0.187968746159934	0.379844428589543	0.259530959133646	0.391351440083369	0.0960751181741320	0.268169117938271	0.274180433972843	0.392598584906153	0.172898411080845	0.0844858628642024	0.370618606647573	0.431196007258059	0.239613703802755	0.232354070763173	0.357530125439263	0.223720510382282	0.0561785512125294	0.499722052150688	0.0179461522139798	0.224902146610202	0.468449154404823	0.113139564105313	0.107490642805065
0.365465855478315	0.0817061666698187	0.165001283561755	0.469022190664759	0.399353636374659	0.157231580955995	0.0309582180570978	0.0988114393221609	0.347561191666579	0.375997500003893	0.497406561914270	0.0284016953378102	0.234309770426714	0.309924043353479	0.233408977765806	0.110226387697862	0.373762123628613	0.172887318412160	0.382950904570298	0.474298464554896	0.0926796672791294	0.177849884178471	0.169635268809821	0.445664239436258	0.492444555803740	0.407113224902619	0.0690086590454336	0.206922857865229	0.195067599182929	0.153774821987949	0.0469554643350424	0.185304722371087	0.257991677573714	0.243716021429844	0.0848717388079286	0.000463045575437193	0.101165481138452	0.244122013972320	0.467053845837018	0.0376500355409730	0.403752347691274	0.147406787857576	0.291821011751737	0.262335367968350	0.0637721651791902	0.0880992241958588	0.445293287791511	0.306453254357143	0.190971817990198	0.384195803127203
0.440965002827131	0.111400778391050	0.122195772892066	0.460333343730124	0.202222050061644	0.0923005311561230	0.307764221074618	0.411933429228621	0.485366983747703	0.420391789987541	0.441570819205271	0.371798984966213	0.0164298146599605	0.353829444540049	0.318676113308995	0.469064217283166	0.132286638561551	0.346452421752946	0.390105328711295	0.231327990244955	0.281192753899175	0.0286737618721717	0.381968324565375	0.170857115163318	0.146408860833408	0.109606378580058	0.393461186698726	0.0387637622328462	0.256636007107841	0.132520929012229	0.445228505179784	0.160606038770513	0.498827656800524	0.368169088919039	0.375523637564860	0.139570623402752	0.274118260623682	0.390117905533073	0.329174667091583	0.295581530961122	0.384843387229993	0.417529927816760	0.104021671287438	0.428617979048780	0.317602892479701	0.0476153291656003	0.103600697611808	0.404848365575193	0.430859239120597	0.362709042591449
0.208624761416669	0.396546530363711	0.405210961209796	0.403422837083989	0.426927310064050	0.327607996784355	0.0536541716087593	0.0434521347182605	0.0587177916465966	0.375908465161382	0.409489876525511	0.440203723131813	0.431369283938398	0.0784194179922650	0.113737839167522	0.398427716168087	0.123626010208725	0.130621581399678	0.284882289238157	0.453789256580489	0.0789694924902407	0.171731250836330	0.159724945431085	0.332720007488358	0.482142526041373	0.00779231839500300	0.438030816014407	0.171647389052291	0.247289061033929	0.394859916321391	0.476381666884349	0.196776576422003	0.0956750294143037	0.456220517594046	0.187031390373861	0.498602020144465	0.0390125457284853	0.0342016676209062	0.108208910095677	0.216953259027077	0.232943211037211	0.493343801532817	0.385720252612554	0.103633707270829	0.428910143198241	0.152618117674502	0.397133018637524	0.255216722153511	0.0774041280321622	0.0514534768683501
0.0341736439889974	0.164527952120890	0.343442018062141	0.432305560633464	0.390007374501343	0.0550509493176053	0.0681634093090400	0.187685087718640	0.400774133640375	0.414982452078258	0.413802045202622	0.0487237400589331	0.0907404202759540	0.0252503189807256	0.274685944000629	0.0497020987537210	0.478221015238379	0.180154632465257	0.475183323464589	0.141300119197949	0.215863637276863	0.191988935569491	0.438808818330287	0.398211001067182	0.327917922450177	0.304839941037195	0.0492432468988235	0.357975704726789	0.404836135899710	0.0111105902074449	0.365824911728939	0.0157202313473439	0.242777022083388	0.00843794536383452	0.182685681323596	0.270490951084305	0.364453355409045	0.456732431748868	0.160491432515081	0.120137899787239	0.347975800230784	0.237358244832381	0.302468480315643	0.269561136993261	0.287046131139020	0.00222115660619210	0.140268853620403	0.00398214774392108	0.462712090118690	0.386188703967147
0.273297577425030	0.227334121173613	0.0935473478924626	0.360800094244250	0.102565978827585	0.228504656969517	0.421742549011150	0.0827449014320743	0.144312868991378	0.370744830777841	0.0436799466655502	0.0153197901882389	0.490823584108770	0.198143206579286	0.0367025388460659	0.156098837308866	0.238298798125584	0.0850141205723916	0.164481625209867	0.0801592582111184	0.0788468001221567	0.244469683532273	0.265251403293992	0.0547948490103979	0.318568172163364	0.192323601173563	0.225100305029823	0.326214463453106	0.0784573173682724	0.277532257938960	0.389658790318011	0.215126797238929	0.446804397934306	0.351022601011631	0.237244858020588	0.138691899020329	0.286032459178796	0.405130833664777	0.458603515003245	0.177625244255016	0.0264944997179102	0.402020207293137	0.169467742385628	0.401093927739838	0.207484022595277	0.361494141434237	0.159940311618178	0.161408849644659	0.276705285292241	0.479581018395141
0.382875244217982	0.314442122901761	0.382361691155189	0.0372079697356089	0.459114691697001	0.485363556115701	0.333972792491605	0.234442583654704	0.0740933190030049	0.176535813648113	0.0793609167936404	0.178610386811701	0.232336548325077	0.0225619428948291	0.180698758599305	0.423773902858205	0.0712548432881103	0.221321054425137	0.439394493072336	0.453307666375983	0.244734676960523	0.233708060436532	0.0396513996922030	0.109668131293412	0.294435866076814	0.433519134963440	0.110748803202362	0.498627766226923	0.0935560028875792	0.235887196103588	0.196271356091394	0.0890565698265994	0.188464991538578	0.448966477599083	0.257039785574901	0.0560351607277866	0.481320439993065	0.447693772014956	0.272849545581248	0.285178727120942	0.169927025119288	0.406992713799284	0.210040480718186	0.465893184036751	0.444818144709068	0.0517264014746146	0.192564124669773	0.117305601859108	0.289291874638767	0.225516154836446
0.0778675190893658	0.0577253732358399	0.00346098178244425	0.139520860718867	0.348798357717011	0.289337002859026	0.0917816588732164	0.231503245803898	0.180787906041736	0.157573128280839	0.0509121813588234	0.491805615807541	0.158347375439537	0.239202016129438	0.0498719775111969	0.121720478697370	0.338018154820588	0.499010928006371	0.00241538105389172	0.256593381301916	0.377358214528834	0.174586473447487	0.354111834254793	0.242349475837750	0.404392181764129	0.0604634516053441	0.230806446498807	0.406354080876192	0.257286961528256	0.479958662295979	0.0365522629100577	0.322275394319044	0.241724414315877	0.169882672233983	0.0241465185688299	0.462679181591297	0.0737080628985177	0.365230251321165	0.171960184715784	0.161550239262551	0.139711513632852	0.132420026178934	0.0794504585151907	0.464177399935462	0.104942303993354	0.324328724554777	0.367371714704530	0.258384480178493	0.000620095684409183	0.395553904296989
0.240072862715344	0.214190287495896	0.105425450888872	0.167800332268007	0.0897605740035485	0.320499345728410	0.389147636918600	0.372405088456400	0.401415450601210	0.405794988063876	0.277884422318748	0.184142081167122	0.152139072852265	0.131132288231186	0.249020065312222	0.238986779392205	0.351232108776720	0.499165352491248	0.115497641368868	0.453914007779941	0.0652545204458301	0.0505138734452073	0.344898931304736	0.191729012194606	0.0378818913508525	0.102288382422255	0.441108629807343	0.497519995602047	0.360455847888437	0.378994159612574	0.374774056686169	0.490488664343015	0.0611504001965553	0.0327534704874498	0.0964664237098621	0.145000452641839	0.287662064290671	0.0240542928132849	0.372995557148491	0.262641580544925	0.265072432303043	0.0524264656869812	0.339206518209258	0.461477522336627	0.0246834774460466	0.314287347665885	0.302973513896276	0.178634127553780	0.185032486414134	0.231618644505159
0.0765938306191001	0.492706184197442	0.385085037675182	0.268998597704264	0.440701180323790	0.294669440360172	0.334306236038904	0.197498788626464	0.170196589528358	0.192416028887022	0.199050880027177	0.142631778582457	0.378752850649511	0.493206791164103	0.319149427056079	0.374963522504653	0.169497650146838	0.338825439744137	0.424352282244182	0.363852135197761	0.0149269145353851	0.187134186698602	0.371204730912215	0.187250899979593	0.0826144631274761	0.104308199664978	0.288874293181999	0.176498259568726	0.115071305429923	0.454510205966200	0.0129724446270795	0.315703888808890	0.380289284486725	0.328087263927480	0.119057012677682	0.444845699309074	0.340257137460506	0.495889212324795	0.124271271820179	0.371081979323160	0.200972348926171	0.437216076482560	0.0174275122715061	0.177731610376026	0.343125045437075	0.175332996497139	0.282663113400294	0.356870201080729	0.00984563453450960	0.179428548530440
0.0752917372771992	0.0420757611074387	0.295715804193954	0.0764106434423498	0.472300662411827	0.0286965727994014	0.203911353897500	0.448469624886781	0.138491039142641	0.298674260243728	0.270665380729147	0.0957636454486369	0.319178435018633	0.445984120149610	0.308338943626233	0.128398023954363	0.145595704629964	0.180259633372397	0.293799733286073	0.396150925894167	0.176263578900053	0.0517492823315897	0.366066397261305	0.395468443496114	0.338078958518095	0.0641610357101435	0.409163103041907	0.260084557975257	0.469284138816893	0.206217703498266	0.220919018699391	0.265167459100338	0.481113166804583	0.159462013117047	0.410969643632447	0.226554724995304	0.403110862049913	0.260387685001784	0.0123739820131137	0.175551424461944	0.493233641772949	0.236919374972257	0.00388935163209769	0.195427791108010	0.330073152166381	0.0649394886638815	0.118812501141194	0.246124623371397	0.0388052972052723	0.318356584295476
0.465370973809223	0.260262479531724	0.0581876789300954	0.0692349546001504	0.347502045783767	0.317563910932189	0.232705433721742	0.0299748962503023	0.196538520074165	0.328072681668127	0.246166044807089	0.137952027114199	0.141223542668958	0.396018653076477	0.0987528339677142	0.271789886535188	0.0972764531013809	0.232020742529296	0.339044582074669	0.451503661242564	0.255185954079302	0.399066539078593	0.496643797057496	0.180687539923829	0.178067927023452	0.167376095956015	0.266759044683490	0.402693398321291	0.460655973095262	0.295895890844339	0.162729923319041	0.300845000811432	0.0992324289228287	0.147553437808824	0.412910182194706	0.226805752417925	0.133090996646910	0.125742365030518	0.0730060120995706	0.369666952586613	0.0180535942740996	0.342812460401129	0.175586519695298	0.495256266217392	0.251937535251294	0.0569627231245063	0.228773848082923	0.197086748477996	0.459955544229338	0.431015005935205
0.306457555711895	0.355638386262837	0.0132747082245160	0.157714018101414	0.173624406650727	0.363993284365086	0.0697180777322742	0.0365222187212433	0.0978008095626737	0.467390438817478	0.200779754182896	0.301016638004437	0.297962996688509	0.252482928253810	0.444638518415973	0.404672758752119	0.433927324121199	0.170121287638554	0.0172914085780974	0.483843801745327	0.371732778598357	0.492315666287255	0.102256130528295	0.0748576710683693	0.284760832184321	0.250114089144284	0.352615769661081	0.0870461528135730	0.000734385324226650	0.346063480105637	0.346483800253369	0.0548705790816802	0.425613562949567	0.335166571905899	0.367244881600032	0.482346611374160	0.499320654194508	0.262027471369030	0.321178484297021	0.164703673004093	0.0591086980421949	0.0335723356609274	0.100731324999350	0.415666354262090	0.495682005739582	0.333259213677257	0.148736625923355	0.331283065987727	0.329039442692568	0.154949043134208
0.119230359550009	0.321647494650141	0.263740646057383	0.302596524211173	0.0702273678791331	0.350909298064832	0.203733659082394	0.141394175899511	0.0991808112220188	0.181126854208021	0.00677997441555012	0.0731698704744764	0.418277495251082	0.306225159423452	0.452443888189077	0.00219213888207781	0.144219334668471	0.266712805167968	0.125025089671651	0.305523812524866	0.285909606514456	0.324009333490317	0.248989109115988	0.0485547736321951	0.0243216486530385	0.125357032743253	0.392803104795943	0.0252723348728715	0.390146773866056	0.485683277190800	0.230306725832449	0.205466123586437	0.425765735265490	0.354504362183393	0.435685593562358	0.173845140178999	0.474959332570876	0.119075022933585	0.107077686196406	0.299717148113416	0.301706414368950	0.382547474456045	0.131134863223161	0.296827897799260	0.0166626194333294	0.423715812596884	0.182442307279070	0.343662604810074	0.486966865128226	0.350111711280482
0.0840964559745094	0.0544159603825899	0.186037240783791	0.238112162498415	0.320768065910566	0.449690886267621	0.193742737636849	0.318203923944191	0.418785195198499	0.315692639943373	0.212753397978542	0.0424675261233864	0.0944774504247298	0.249027627551841	0.157137350407007	0.380320017764337	0.463594752974993	0.412971628055788	0.210098007091602	0.246669815040058	0.444050720142786	0.0736860071621317	0.355355479285319	0.0108430461817235	0.370931975772858	0.347531375584972	0.0684168584066771	0.181722869676131	0.382572451058075	0.0592288852416202	0.304669422868161	0.145645678904856	0.117079091558323	0.193179959948090	0.176776204649752	0.454235842746476	0.300676617912283	0.198233627219983	0.480061927938768	0.0396864046489516	0.387409209041237	0.413041177846356	0.0591234628683577	0.495124381451229	0.132402280386232	0.401977660865149	0.356663489696342	0.274286051497151	0.119479798963614	0.0780107793019532
4.59403221309551e-05	0.449269014369491	0.230754069765859	0.464986308157370	0.163294761909862	0.0346759426127297	0.199383190472521	0.100193175963941	0.196670867260249	0.0969883613559996	0.187647395451391	0.320192626893108	0.482790450015538	0.255947143483969	0.249992778326750	0.450372732891154	0.477654991202937	0.427076243515726	0.107135790012076	0.184638531807208	0.0824285400225946	0.284629295198395	0.398744466651120	0.0191810385446874	0.142862440942207	0.321868697114054	0.370076023880922	0.261480931178662	0.479911240397226	0.0961383057381356	0.187960196709277	0.466391598380106	0.352555079543935	0.0478449371597164	0.0141414684934174	0.0141877425320587	0.224083050793777	0.483430875724921	0.424207748187863	0.155755997381686	0.0450115608437906	0.294769145843180	0.468321693822311	0.0153823724973833	0.394533247372548	0.215453949296585	0.474107480626233	0.203223535135709	0.421622553978522	0.488477515236652
0.0274952731391955	0.260900773706870	0.446797656923532	0.111712846231150	0.338307790514875	0.471961408743778	0.0917860351107658	0.179815296139344	0.236960739355609	0.0468821951830490	0.126750821133823	0.0302175654069019	0.164442210108537	0.319028257100734	0.338644713188433	0.0575000924602274	0.269589125208644	0.104370049266646	0.345773696012347	0.190319133012202	0.0956622964125179	0.173934559067408	0.433531606861762	0.135736568780857	0.244433132207908	0.182081770850761	0.390160684350238	0.00337676034866835	0.186783181861651	0.0978576267323195	0.234719608623081	0.133485288894660	0.360970383852585	0.498021274375477	0.468973801446450	0.0495686708973611	0.109877884602037	0.304911665074847	0.198488528448913	0.0808729907364509	0.272898072570533	0.0726307354519083	0.0573754809543731	0.0457704378588012	0.448427253740169	0.389922397765113	0.467545855454971	0.334934092693393	0.416029005894589	0.288976482205741
0.225314412198402	0.301231162457190	0.168057191026026	0.265196065333896	0.185665824150887	0.0852022017222746	0.128325803344022	0.400624044781071	0.0798005502744408	0.146168605843933	0.122521611824671	0.0781249092524848	0.135278294593844	0.0862307731396218	0.139601446767844	0.140257301913480	0.124939151237319	0.0915506155816561	0.357211772360496	0.165504808309215	0.00917099424883161	0.203824143765784	0.243548058917917	0.498976914710782	0.447527379951246	0.337762366300593	0.473609856455364	0.0201163968680129	0.365474236238607	0.457045059691087	0.376819217114013	0.286858200449123	0.00281930485958448	0.174982011439121	0.188993102616580	0.321752742650370	0.0890681511432818	0.208108739906285	0.0413263107022620	0.0632455649149910	0.232824391352609	0.0226564531505437	0.200766280247973	0.458883296939087	0.111087203493151	0.314137323943711	0.410748959571848	0.158464093277911	0.0564215961734677	0.410402628942827
0.109509434800559	0.195591795254161	0.115058119543660	0.378412328336642	0.461496903054458	0.207577430855783	0.146022646027895	0.0324579936973553	0.418249649913594	0.186173334779847	0.483116540076244	0.481025389634050	0.243560694603863	0.398727333892178	0.171458152863695	0.0174389155658053	0.310814077477724	0.134262227693374	0.429984395858654	0.0283885930215562	0.408683116819224	0.487634038672796	0.477225847964815	0.113195852377360	0.0473785893106911	0.351108659197089	0.395324679886644	0.133099401088775	0.188436139690717	0.389193103598898	0.289438606860942	0.0224925175253958	0.0410242965070444	0.350397912623472	0.289950498652696	0.484628731278466	0.298477808324436	0.0546507115182313	0.188467526189946	0.194837531232884	0.0956851305397835	0.124385294710404	0.375824391233364	0.120715330817326	0.204379316640113	0.450432691070225	0.382637116988660	0.0587218862523518	0.363453689083472	0.00680065658012469
0.0729088495328321	0.304969380192096	0.478021848829143	0.0809263071199427	0.449864424861051	0.247919093576916	0.432306103488971	0.342343010469544	0.0198730301228489	0.193176822302978	0.0568681541017772	0.491256420684351	0.488534154547284	0.126739223938353	0.465930723087361	0.0937653342113699	0.0800256235592506	0.368289401119924	0.420990476614579	0.140553461617579	0.480416576417935	0.0260254042601780	0.0997757677051549	0.294842773697188	0.430732903106895	0.287240002910520	0.433070807063589	0.246149297904650	0.242985438321435	0.240729621443683	0.0553802674508441	0.135569355292645	0.216695893925573	0.315384551324430	0.450572151019368	0.461538098274656	0.0930235891986727	0.0887428861722612	0.444188045132102	0.473330480704168	0.441856727703417	0.134731939865491	0.00367312427415062	0.326055482845917	0.258133501487429	0.365456661624083	0.357202395699139	0.00178562318451470	0.363914304228805	0.310312096154044
0.343192166698836	0.158081055723005	0.112008995374982	0.0819368662207377	0.104204256682403	0.101401308338609	0.216161365311096	0.454660250188104	0.387597148874530	0.0804918161777293	0.250304392816347	0.0458477901317258	0.363379739611248	0.152565958049710	0.0489399175311068	0.0201204462145027	0.121121483704686	0.417591418804497	0.310979656750641	0.452815503449142	0.145409135732554	0.277783402198994	0.332148040581199	0.345152915887497	0.114109842682420	0.0296838687489507	0.313271180601978	0.114512866966020	0.347886350337684	0.378820018411418	0.260918391596891	0.00434589823706610	0.183866958723482	0.182472755408715	0.200263537799751	0.452686525804640	0.0671691273475477	0.0747231357043962	0.351211179140984	0.366164517869161	0.489066578760136	0.454008604604521	0.213595305002365	0.349437789933683	0.198960913573330	0.0944652357105709	0.0474324844315860	0.113259436851387	0.100726180682480	0.153834624177993
0.245527680256264	0.199786910688006	0.144846950095272	0.324071772120141	0.0483615299128719	0.112190601981769	0.320847112129673	0.380939749985488	0.0383133067739860	0.309552064987344	0.263296774566980	0.325032715877780	0.115458619371924	0.345637649925071	0.459931345118156	0.00158202364480986	0.229237947028039	0.417915022901348	0.451257845095072	0.195491954925713	0.492207778610382	0.215809895419434	0.0996510802492529	0.387631637799450	0.439967176690491	0.317423583179957	0.406483453459223	0.166538613198610	0.217435402303223	0.0971846895170031	0.0889790378550844	0.471710175967031	0.158594175977746	0.165771207809979	0.379498025647644	0.233688146906519	0.100956523803414	0.192982311802717	0.468809628423340	0.129377628777396	0.436047973381128	0.373582536658145	0.141863114380591	0.395873253582478	0.164227050048668	0.455637087856582	0.447274814074315	0.333854792701340	0.0260185843763917	0.253841291799528
0.0717712611422484	0.178469723879764	0.487872883219936	0.222853769276755	0.174371755667522	0.154994801566247	0.0636138292972081	0.302649219441968	0.0108998145275350	0.232196302905739	0.112347510647162	0.330231892110391	0.00625165695873564	0.347813335202969	0.262092988519724	0.200228984435650	0.0765395771535881	0.322824199017993	0.343578543730017	0.0938006181637395	0.157442429156736	0.324811109975551	0.241908491757730	0.399214318932878	0.0288091185776853	0.491808089115135	0.455335559567953	0.222666381659548	0.216176319680906	0.482786882748637	0.477080750757506	0.358521857090458	0.00732275612199884	0.0137723469565096	0.168598449709225	0.426020151503920	0.281049191172812	0.257652857299237	0.182144637806398	0.160915596207958	0.328757924063922	0.239662474906649	0.0897719463467024	0.114083741391888	0.438525024730583	0.218436948949336	0.484978814515420	0.434144248088063	0.0197373318505418	0.159549181727399
0.330436770931624	0.241587226325097	0.0931015192940603	0.376592252599726	0.363041099131209	0.197273068983434	0.199445137835899	0.166770019478711	0.158592034304343	0.214299756362452	0.212684371813443	0.0702469989958047	0.0953477387583298	0.198354715882268	0.221930638406496	0.264226901869894	0.0590622086118887	0.118968427496129	0.0981391148506774	0.476117018453061	0.490391560728229	0.370244357836324	0.453437489238037	0.294692958779590	0.243658489513861	0.445257147689534	0.210185924532570	0.285813509379773	0.264984181022195	0.417709080075850	0.0190837467398543	0.467609394506223	0.0471980989041833	0.238689027556957	0.311906261962445	0.176519627497431	0.427747039358815	0.463427464638461	0.132737786058212	0.0494888152541286	0.00349275249571224	0.453418699414562	0.360305951002482	0.267971411198006	0.0567185857051313	0.211637114832264	0.154185537639698	0.246627743318276	0.0687901132340116	0.286540576887084
0.0276158288653560	0.0926587127678393	0.466258562496741	0.471871462517699	0.290639878834359	0.176804376979442	0.233960756664593	0.0100205982651884	0.305018090143119	0.334148523422756	0.270751918300564	0.434043992391561	0.364433066883301	0.494161333232021	0.0169921725085227	0.487257207767819	0.00498566269924250	0.109115985122961	0.114897576336404	0.369793818215913	0.0988008397055689	0.362767489195960	0.250848909830106	0.0264429478316177	0.284813598995959	0.373875381667351	0.127111838069566	0.0595897521585353	0.309128286274975	0.190270164565805	0.327572138052998	0.210712572651529	0.0654510088642657	0.172208287159569	0.155313119688450	0.184332964492233	0.0798068476550238	0.224995733175754	0.263002535897815	0.237472718951570	0.312071733081708	0.430902476982569	0.400803066921403	0.146523354015598	0.372810185914836	0.0283544197790426	0.289135420918861	0.254877804242111	0.387269758363144	0.385823927484453
0.186416761982754	0.174392978457488	0.168037195973767	0.214308647270140	0.162569270725360	0.120070782808297	0.0433005022829447	0.244257908746867	0.0428347092422492	0.0483023248132020	0.347211883786213	0.439876012255411	0.344285327253751	0.301768629469647	0.165797283134101	0.102016198697154	0.212863502583469	0.216987523847972	0.386090883342320	0.00908125608924787	0.344768189594669	0.232459822517889	0.114319219292211	0.0503738592404516	0.292063514879751	0.272704644320751	0.484107233987471	0.0316793476683382	0.430750988972566	0.329015664521929	0.478285818578926	0.00393054373989482	0.133398964968890	0.102355872122080	0.0194457829159262	0.496385798563860	0.0900441746560733	0.256852390914328	0.491162240768832	0.433258565460477	0.458048211654117	0.350861391068805	0.287032767287238	0.198038968771955	0.0130373664515884	0.0616729029966123	0.319077310818109	0.288090733242270	0.163063906574877	0.0882496355543872
0.0613175604091617	0.462717717212632	0.0861052437816871	0.267549134981030	0.464627958100774	0.0839024053233154	0.0867652757134721	0.240772604560493	0.144734781605708	0.0817919746670221	0.196452364553465	0.425007375679272	0.243446164508778	0.313891755399946	0.484172851485648	0.0963829847241802	0.413978588030794	0.434422510896219	0.183745803113556	0.183797772052128	0.188760891386620	0.166614563444590	0.0164737161236629	0.475826629405164	0.104255134316020	0.490283692855576	0.498585862872766	0.262635376257358	0.495661997242767	0.433615351764673	0.215417151523349	0.208920199414399	0.441690654301305	0.0181123227073393	0.214001180382332	0.295992656575663	0.446703043325169	0.175422004247621	0.0629667157487172	0.376070660038810	0.165912013060566	0.466158069401591	0.454472351907744	0.0962464177450136	0.168524124331454	0.290754494680044	0.393843680785498	0.166492916707009	0.145932965694383	0.112274656265370
0.209551732799324	0.217386598139163	0.000702465650880668	0.414352495600911	0.308839874454926	0.223690353183814	0.356011393587792	0.331225250296808	0.492055826560867	0.158007933395590	0.0798794804887592	0.177956716717363	0.107936408482986	0.466266187511372	0.351057373421486	0.199420443962116	0.370349388448660	0.119599940180671	0.154168764704252	0.186334354349593	0.321991365363039	0.282948555788044	0.0587124427299278	0.378592488343020	0.0133509587229627	0.110270766026718	0.305964085468993	0.113132154455793	0.146294835042266	0.185053178051977	0.374448519725563	0.309490357253792	0.270003950880718	0.247924240337135	0.317265728023706	0.0112993914117309	0.0289419950836060	0.120752778118470	0.330583422632809	0.142710446614378	0.00289259011767251	0.206719360112387	0.376354268247655	0.182374408241025	0.485518347529733	0.0172217102314315	0.299344326110459	0.0210144020627573	0.405361172768394	0.0527322857102839
0.480665657021149	0.473129238660130	0.308334524620823	0.0290270149460948	0.233669570446775	0.114194205046569	0.345438771316514	0.132857895432618	0.445331325874406	0.0211131859725653	0.394355243561866	0.180896309034451	0.0671914819146043	0.443702650579718	0.101209001542036	0.489330077808625	0.387404168811543	0.211569949125356	0.376628236299385	0.222472748336708	0.317976582824112	0.252376315102812	0.267443309955490	0.405207355747755	0.438253686023799	0.0977863054963548	0.172424248832007	0.00288652364830111	0.403572870807438	0.298088397964518	0.196158018683987	0.457229616185286	0.353321562423953	0.300375868047840	0.194826980151668	0.0866239850473480	0.356984229611902	0.312249400189591	0.0673420727172072	0.0994323708040134	0.481998764762445	0.329412481603946	0.147018991627762	0.464659182086399	0.451314221219840	0.0135080918721469	0.483082533545927	0.255913962281571	0.0116637707404951	0.423513063585125
0.102202208531344	0.0613170166719593	0.0701876306480969	0.321800344658483	0.110571152115641	0.209952604041736	0.118575862650655	0.134938149651841	0.230248352224273	0.291264399475346	0.301788759918129	0.270983946535097	0.273095670130422	0.327890366443287	0.437922668884530	0.248065763598659	0.423671700447450	0.298692316801689	0.216121445484018	0.387041934916647	0.0836102619629282	0.117748621509700	0.308958892460867	0.187176550208305	0.240571788493781	0.0537822336992529	0.272595412278310	0.296279690652088	0.175631360428208	0.255662498274062	0.0236265053289179	0.395828569775904	0.0943497059095355	0.222762367876071	0.261639927308184	0.00303024511961769	0.209398958137231	0.377908482941477	0.492157894455297	0.365643902164533	0.245853107638197	0.463851427130526	0.372465659035124	0.149030532384944	0.115235192889832	0.00758531358847342	0.0136248584409250	0.415488645518810	0.496960569300033	0.477747468991950
0.330811742549517	0.0970686522520394	0.370347212303069	0.397704740348727	0.379825464418873	0.250178756040368	0.0158018850689786	0.202105491108160	0.000716373237521550	0.0515420356017334	0.473573963385729	0.190215825986690	0.238282329899215	0.0648695530995393	0.384328369440803	0.243964853992073	0.123665220421468	0.220240482856901	0.170403450489861	0.350792525491358	0.257749551378247	0.428518564170866	0.150108171628584	0.0278436505393934	0.0841867517497384	0.353583128332672	0.147157368774909	0.115075828503736	0.0498771834317798	0.0387676881837573	0.480388934532977	0.423520499797420	0.0184726051056152	0.0294053606005936	0.0842576186957395	0.226067954747035	0.136859399199463	0.229421709760778	0.402418064031815	0.395800991798657	0.462781881072000	0.0343923823293750	0.418561689871476	0.352687870158902	0.0704745747614217	0.0647628794758030	0.126979361100299	0.0110091637187134	0.00267101901179101	0.359148703177532
0.361632103052980	0.207141733610267	0.219337501232682	0.413019454919981	0.00541848024954073	0.172802442620829	0.0885556773215614	0.336259625337217	0.268197589156569	0.473667040898925	0.277691203221202	0.201418719677006	0.278351802641067	0.357197047177679	0.267383105814569	0.213513097105078	0.0135611575575362	0.0450959127526431	0.182249731103045	0.350394022608677	0.0186144686515058	0.0601617291916251	0.363746131678446	0.0637112318254510	0.182321017234284	0.0270065936409905	0.218971458775053	0.00949821568713932	0.398032869270765	0.0926258881152833	0.0821252148759484	0.0843471979740173	0.285495946616294	0.0357414184074236	0.111059618635943	0.356737255868653	0.156261361007131	0.384240086864035	0.336158992863866	0.286293873398120	0.209132028076952	0.414968538183931	0.0811219946416769	0.467865318090515	0.244644130379076	0.296418777153669	0.274883057594469	0.243643361483379	0.389165682720388	0.112317140871571
0.327229488021231	0.401769934612697	0.473668372810346	0.319996509662099	0.167286140213456	0.309581575502157	0.215101251120119	0.398925303177844	0.277016241187487	0.00538327000660482	0.271641207815300	0.357107251101510	0.400629529939850	0.297146450326698	0.369376190298641	0.369965588134086	0.236693065456260	0.0680621071132450	0.450110987468544	0.487957941843203	0.499035255224097	0.201191175833354	0.192641425448385	0.00615821664707694	0.381271622662874	0.0529942576800236	0.448416820275026	0.492419395387966	0.290298804772154	0.232717935652281	0.375190914413285	0.239937959891447	0.447017231031023	0.311928542565438	0.302484042853390	0.218452150903078	0.126330168154057	0.349277747942066	0.248888279405114	0.142824932692430	0.0232736021198637	0.494484339407257	0.0662027576164828	0.119499986480559	0.269906276492372	0.284819391461606	0.158360312544161	0.201607028996543	0.392646438882996	0.249088110355135
0.169151759045101	0.299273387087963	0.151180129306912	0.337025464145156	0.102598419714589	0.357010608780096	0.209342387547881	0.277693532957893	0.174736882866178	0.0504409375827668	0.475880137696154	0.0936638790915457	0.338172721967342	0.0304280280961278	0.0415208008792415	0.123640688280215	0.0610940515171921	0.0883004650881117	0.215595781373210	0.309876821546436	0.114161038237964	0.0108829070851049	0.489550516163930	0.249635315517368	0.0981963230639179	0.0380905657093417	0.451424835283827	0.422303395395435	0.493502572285676	0.409424316584779	0.0926553905729429	0.116696745729979	0.271589989314723	0.0136130509912306	0.263393218508183	0.403460512829318	0.365659766650704	0.439444723330237	0.149849038894109	0.163142279060510	0.347049209064319	0.163670709987052	0.0100141660747790	0.355546114341925	0.491652508343195	0.442931013766680	0.183054181508962	0.272698861304808	0.170783924660432	0.497200369403702
0.234735452720519	0.243937040652936	0.0372784112634426	0.0161899927822668	0.208280466721041	0.488338312891062	0.0902699937075225	0.418687654733655	0.402996891976813	0.0305295231548237	0.396639830515401	0.477417259608966	0.0476199590829383	0.109653877476460	0.158832818047902	0.0925901408896175	0.221313251009939	0.430349447166959	0.0310885890565563	0.137737207551960	0.180279793167734	0.117483491184053	0.478218487184405	0.103131922961755	0.153831819701973	0.0750526925405854	0.272980514376327	0.108044266998388	0.0491030702691095	0.422708192684118	0.173827346081903	0.101446899888763	0.0999972300304608	0.371583052296315	0.0736705897736141	0.270951273944763	0.478063872272504	0.471612464962939	0.302393784116620	0.220412846449567	0.184726510450863	0.0478196862026681	0.355132373970340	0.429425859448470	0.256436827582616	0.221236845332122	0.333493144395096	0.204075347575796	0.0747314770852168	0.156124803866267
0.239592346282248	0.219715344532150	0.294081204395662	0.138474773096237	0.161379962765108	0.0248769032918485	0.271616644155250	0.479690270233853	0.111701450074033	0.236963909658949	0.458676154232482	0.446963670223031	0.247959718268422	0.0417004424610043	0.117524307166776	0.0230751937033956	0.364643421079247	0.0564284660252711	0.358609771015977	0.00759949168124369	0.281588620335335	0.175857640811759	0.0701679679169435	0.147556298728238	0.481684846501317	0.426822334737226	0.208302490142968	0.394911274937731	0.375965405268932	0.153028585619230	0.251227291805295	0.418105489220187	0.465739070682907	0.0403361442100891	0.313433401354545	0.401367258048880	0.246741560659333	0.196290382197027	0.127957432247761	0.0484420449425562	0.316338765425116	0.364636572156465	0.0733560014497859	0.478281755995619	0.414558680913211	0.338957253464706	0.201522408442627	0.0591263802669273	0.342720453738872	0.488284418994600
0.449390182346138	0.237574827846310	0.242016463473937	0.271047001639008	0.446084636757520	0.467794437868447	0.404968998601480	0.495861772354890	0.394051489024419	0.104646233112843	0.121366002905864	0.486518846047437	0.325674912537000	0.175737510709383	0.00584591266172513	0.178701487402008	0.160671795247980	0.198281088307720	0.0333051453477317	0.191932272865905	0.261956470510926	0.113337470896701	0.423275056346922	0.384413264420135	0.212743745658302	0.359240296502443	0.297172291670162	0.0659665781333068	0.422793736211138	0.204049626100447	0.104125589029652	0.121811290893833	0.393700267334624	0.264336452538430	0.0824815857639640	0.345231970146673	0.248504800415535	0.0294625855128768	0.407841800597289	0.495825636270287	0.478572321418531	0.0280752672872662	0.397557000927543	0.324308342065834	0.171954148114640	0.452887002471467	0.237741454237001	0.358719687417138	0.317188910015924	0.106607788303922
0.0173294605305079	0.0942129422604885	0.251744280621533	0.290593528715011	0.475721558772191	0.421180311664782	0.168200814892371	0.291740386318778	0.409420829170386	0.122413011823440	0.370736347367444	0.273343115150373	0.290818710780896	0.0929830137253377	0.443311116937762	0.117553061398320	0.0883975655688021	0.499838065343291	0.236567852166715	0.0363700276571670	0.120290627543793	0.402881494540236	0.411756236185536	0.421561163479024	0.304374025470201	0.365667672666874	0.468286966659400	0.0256724664811617	0.343772917694172	0.0258272218851473	0.0329777168425532	0.420537783473150	0.409835047285400	0.278151662907814	0.237466855316147	0.358835654062311	0.268983781178351	0.444995463310808	0.345024019547427	0.289279270662062	0.109939093092466	0.441961438588561	0.141335157531776	0.107091529083933	0.301303763272368	0.113281829252993	0.264041362258252	0.469660108575479	0.381762414985363	0.416075070927572
0.300313621146658	0.236830871065963	0.137663529464220	0.191607616606119	0.171588976362965	0.186680533479164	0.0367758019910427	0.239034010267412	0.447410349490925	0.00653527474079862	0.423523279773926	0.385199413274948	0.0110333918835004	0.241937365410878	0.0706705171431919	0.0179620537706296	0.296051789562077	0.173662781499158	0.439516426821903	0.386207559911931	0.0868331752929038	0.450508947958810	0.301341855660940	0.342566445085890	0.0707063566768777	0.483005887093283	0.0541017134138981	0.449279443947678	0.430582156269988	0.109396140953297	0.0635449114227312	0.398958179227081	0.158801454932289	0.167440184220540	0.00799641424607667	0.430052242237840	0.118179469263151	0.249716179283792	0.486659637205350	0.382357241765776	0.175448534609062	0.389147969166857	0.0880557215929308	0.355782265555957	0.0586525076072719	0.0877369078334701	0.445436530408101	0.135592067789620	0.218084816519934	0.00400508861682486
0.0737551907367002	0.143824048093869	0.0686474074157070	0.238271792642492	0.252745857005364	0.339205045155348	0.317688513495557	0.300155890131150	0.488985710861158	0.395913855425347	0.116407665405149	0.295067270304951	0.244322422906989	0.300644690465909	0.0444590080645437	0.258780913648208	0.239999645966280	0.388175057739236	0.387121739517362	0.439896380762181	0.394040661133463	0.375715030952069	0.443467627623671	0.338544489107431	0.436316249665878	0.256104928772499	0.144083585991763	0.0697952451729522	0.115783969820725	0.313423906896589	0.289932266665811	0.318764545331034	0.000405736760702991	0.490953776950780	0.420275766179858	0.207954345306584	0.422810706626649	0.331155007135591	0.364860351632565	0.112042756527411	0.337684019473248	0.310286828255708	0.108029063255490	0.225787159137789	0.0611581810258129	0.229384377539392	0.397687639778241	0.277003566987664	0.0594060802973541	0.254798212744245
0.0829118602434856	0.162428432087737	0.00227586448429890	0.261657302138784	0.456054434965782	0.101421264788461	0.400211832377588	0.166831406485685	0.410375931252223	0.0215778080135865	0.390761655100104	0.482454527384244	0.0283178457498580	0.401350001523191	0.132171047176743	0.273562705555134	0.115647399746196	0.00431565009207041	0.436702610224934	0.300754619052009	0.250154771936906	0.0472275283748040	0.260101671869859	0.235834404418531	0.194886224619506	0.474953091693560	0.424011076264006	0.363376512347033	0.0908314778185522	0.230462567307705	0.191254804993021	0.485799955098442	0.441166375688319	0.217726155976710	0.429336147355158	0.333425576795887	0.429571973169456	0.472336812257953	0.0582073330410883	0.0284804177973796	0.107227844883337	0.000616381603108840	0.167577868558651	0.453679859355840	0.295088894989759	0.310594106532176	0.486775079417516	0.282196761375243	0.0123259297329825	0.0508343769487561
0.330352781144297	0.0784684711151474	0.463437141040661	0.00371470150311626	0.381650470410289	0.364527225154050	0.386835084713193	0.450755862682891	0.418379633355371	0.0776914071519476	0.0569207222260284	0.121980925287448	0.225978622023229	0.167534377534833	0.387926325430432	0.157149545931802	0.275707331751308	0.110281113329033	0.0322919075960577	0.308262029382430	0.453422240346426	0.239940293682768	0.0996250124088735	0.132225413401906	0.434191363519545	0.0716222695207882	0.184038010416684	0.170223401612747	0.437647701321596	0.0901628857164456	0.430510423140623	0.0986166692721947	0.318149692056675	0.210359039266619	0.0427144830718619	0.321667831335766	0.488760837517820	0.299951392648469	0.285351212147922	0.00296852028942191	0.0436473988556706	0.132205510590977	0.0694831758612234	0.249845642588328	0.200739589129859	0.322299361493019	0.349917412035957	0.455156549201360	0.424954116804676	0.143091385850911
0.122918622431713	0.174698689310498	0.252075178401399	0.311234645301785	0.382001162913995	0.111795967827491	0.378461153391722	0.370963876875615	0.279506891985689	0.138544264032830	0.145256773195767	0.0400144811084576	0.197175830403553	0.307650849867468	0.333749110634172	0.155057273021571	0.130270114654468	0.152439660047898	0.152092621783224	0.210176201797293	0.417728290033753	0.294281884482771	0.394956225005028	0.219513068692515	0.0735808548127859	0.222941946450410	0.341040499701166	0.174887308228712	0.0891886725199861	0.0670572142299167	0.132088649775792	0.446996576533395	0.495454510933220	0.0939506742709533	0.143420005524103	0.185621145723758	0.422013931677402	0.493829337578465	0.133540082878984	0.119921918865407	0.0238460186977795	0.198437366903130	0.327188428228983	0.237332478138953	0.0473284197968938	0.373867889506024	0.222928169572624	0.279415493762847	0.0984138223053943	0.0156098814965486
0.0976070154035669	0.293814154596085	0.461933666100620	0.426537863348344	0.222646474961082	0.344601977767777	0.106562711772121	0.110800518014438	0.479303878761065	0.0783634802546994	0.0629833920509611	0.331372511847848	0.124542056745441	0.0147455471709750	0.179610331013206	0.171084845406671	0.497287573158883	0.201775030965607	0.362392179350045	0.169659213626679	0.123070667486407	0.252475463685094	0.497659633698667	0.0557129433645130	0.491244679453035	0.462594407255150	0.330154493498210	0.0464921313993584	0.171924710791086	0.417989359804741	0.338685095780488	0.0191852059760401	0.245836152827668	0.171113785359552	0.323438835480680	0.0306736642746698	0.0837668555310773	0.177771416243658	0.296789372814794	0.281304094656947	0.255223024060011	0.316558515387778	0.395981645510461	0.325525437694893	0.170312216949198	0.210704065471489	0.0108305659875463	0.334604931676275	0.284555569419195	0.0536773286742169
0.226305016413194	0.233746868106797	0.435429037113222	0.430666675440474	0.138849957959306	0.187154208700902	0.195688212337604	0.0511373170688545	0.431979294544188	0.343277414158583	0.182434084557100	0.237858396081543	0.417244032904780	0.167790261253782	0.374022192473725	0.137606450924706	0.264369131630361	0.108036569783614	0.243395107571514	0.0550062822336873	0.395777640687404	0.237863585810280	0.368053621941811	0.441346362894195	0.319609033653574	0.0436942003056396	0.172894908389177	0.143122969362024	0.120138271134879	0.160625268746017	0.0112621199747991	0.220575506361131	0.478345434215797	0.316986977915029	0.0365037429973299	0.337745478043593	0.0544332995507862	0.384924531679296	0.159805946357461	0.157801396608374	0.420353925026260	0.142409844220016	0.0694736460303084	0.477636610009545	0.228411334733284	0.318192816576444	0.204901330325122	0.180181751807939	0.491525568813464	0.104467201109343
0.152856539354560	0.266175575438653	0.0197028286427328	0.232141933438453	0.310771084388553	0.418173854440569	0.0524857265770539	0.490988576006633	0.233170223600503	0.328104317255956	0.0548817612776943	0.299411927757520	0.253245185386751	0.214655258767711	0.497816238600584	0.0645843292314707	0.349529076188424	0.312387515168564	0.474390494645038	0.111743576925667	0.0616045825862659	0.143121904546469	0.337195709468813	0.124391235042864	0.289814181096423	0.0532332847843173	0.350080949521093	0.223550497723237	0.110851269301419	0.208020862478415	0.436272058595171	0.194805781062296	0.155893228132521	0.0747374266882252	0.462679871186650	0.166506099419579	0.301929015603958	0.151855426965194	0.285981413593673	0.318056567669810	0.328392423171156	0.171861763945673	0.0436949889409105	0.190128774390888	0.370026471739410	0.248666988006471	0.400533207075930	0.422225830925115	0.223983187409227	0.419678078893249
0.0152037441029598	0.160125374739053	0.000254560565941864	0.238730142892930	0.426898110529868	0.386462053355815	0.258273757719793	0.472517892041245	0.408951589657562	0.216850105701846	0.351339042079780	0.359212177235231	0.470095800713504	0.0549755739163830	0.412768110816659	0.442419289421952	0.375685730023727	0.215781570918203	0.0590422154900903	0.227268899032424	0.398484202017822	0.0790983063226823	0.237050123173485	0.159633947143456	0.0674531501810027	0.0961699185575524	0.0527410113067769	0.302427471169954	0.197039119746445	0.0949881454824487	0.322923871863841	0.0935479930097589	0.242035982127294	0.370535931963007	0.150813218878663	0.301854040456785	0.447343488561616	0.173063110747989	0.0497114652331625	0.436238272876267	0.328869908417815	0.208920172229632	0.262975588423847	0.0361597914754298	0.0345220706553544	0.201508160119707	0.472600989061292	0.0342962146505059	0.0489771894760451	0.0508986691188142
0.0535765751690550	0.358516313943462	0.0724853283889529	0.443923495819057	0.163637011386992	0.186616351648201	0.0663238546673088	0.200380363601091	0.0935432425688298	0.0816627662530100	0.0167359595650498	0.0555079786389489	0.261352233209997	0.315289103169574	0.0265020936359471	0.455910305284385	0.331156702538843	0.0323035694153615	0.139029525661024	0.0318920826472860	0.217425928707060	0.282251206794905	0.117811676746611	0.290207832900108	0.0179696572254277	0.389913951259175	0.347927471766892	0.270796251136657	0.327671185894432	0.327383680876079	0.0156717960315266	0.143745738568416	0.437611152872278	0.456704966392753	0.247917769555138	0.418533416975659	0.174185162604271	0.0880452802796723	0.432231386584627	0.108942512092963	0.167252010741998	0.352533327867353	0.497325348157436	0.0269787735262880	0.458237644085314	0.117896734212391	0.115321864964231	0.113691103258354	0.357024571802836	0.491584433019454
0.340931546889691	0.341163065702135	0.381342077407045	0.134119121614151	0.0867274238754117	0.0589817541326055	0.188275825397752	0.457640107151243	0.299450163699838	0.0905770698404548	0.302733291445811	0.174852483436435	0.352916922159185	0.127686060068579	0.249529696233066	0.466772805203789	0.448193077656456	0.237982499002204	0.150157588936871	0.392171468050689	0.0814902976004790	0.234456704170108	0.397264453256486	0.398746230767250	0.320163149734800	0.140080387235349	0.425027343255627	0.0131795007094250	0.148219307742433	0.135318443620466	0.0173637515622106	0.451391169216145	0.0435555240400548	0.487692510360500	0.344717292878665	0.254499563628232	0.268905139529529	0.158680794195155	0.271195485709588	0.384332361656409	0.352287817069055	0.380565935203428	0.348341026310234	0.445527337891356	0.402129117555641	0.390045949281026	0.299420617713355	0.433687464491351	0.406747374646072	0.0994539471156430
0.436335898401595	0.00451748133069946	0.393425157221660	0.281662372409071	0.187740482851649	0.139784361028906	0.0813434325055226	0.425919919279326	0.00745286218609903	0.476429453657587	0.175780004787900	0.177841620724598	0.176508439328334	0.270522131001099	0.253621106215608	0.325647563299875	0.443017246266946	0.0765620946787518	0.261269276946200	0.00498107483524585	0.0533465314953134	0.479525795637711	0.298351014085994	0.331587553811213	0.244366105999582	0.132837196423100	0.304944045372262	0.385567043260298	0.323800132250778	0.0158007776966465	0.336786289660291	0.290156241385368	0.0260369212379940	0.309142669172089	0.320338559996539	0.279130607825489	0.479049653120330	0.479045386946161	0.320463147848075	0.0687427123453954	0.198600197702886	0.0509126159449428	0.0872648576844272	0.178310759757477	0.306675839393100	0.0691129934715565	0.139067339068892	0.389674497710047	0.407107996566136	0.259511105116412
0.498632733588510	0.195165921711739	0.177305762500413	0.432549726168221	0.0465830359969475	0.487364126285057	0.0349157569575774	0.335417952902919	0.331231940870355	0.265181765613341	0.0576113730454944	0.369773043036863	0.387225536762843	0.418888757119573	0.162338885632194	0.0568771807401599	0.203404333812407	0.446002304205284	0.259485503404536	0.495357620040569	0.325754995896163	0.380982827174605	0.240378669192156	0.457408954689108	0.236598204831332	0.181638551497349	0.130435194617100	0.346075231358316	0.460707167492166	0.331835264491670	0.134753038350142	0.438813286432347	0.300554208642374	0.207345275392889	0.445173860923358	0.124854151627312	0.282993905381891	0.457802956096876	0.0225861200171815	0.464357039623263	0.409458630820465	0.354646735946183	0.395372475133495	0.497143629608077	0.495285539916024	0.391140435408212	0.0818627635517919	0.120032494754532	0.341194869862511	0.150240481959697
0.00472935224417592	0.321464425815094	0.0963498224012382	0.209004426991458	0.211745460809369	0.301865043850926	0.00134158424318204	0.180388240870956	0.0592787577576792	0.450515026801207	0.356889786847982	0.314923178871121	0.161097615252371	0.0888468616298431	0.291092780407675	0.0483653018092904	0.492097186948670	0.385332423998831	0.265449903285173	0.444635375023074	0.243233071826024	0.0526225141311310	0.201413351900857	0.492403906405361	0.0905104043845704	0.357278774182175	0.298445100376634	0.472604712889540	0.483298301450193	0.421570077691174	0.369431945592072	0.0247002902026996	0.332851209447051	0.239331626956987	0.0184242726377432	0.391109129915753	0.333969937741774	0.441132816588803	0.100348591596198	0.462473785509659	0.0780946976774883	0.339409035656719	0.427600752800090	0.118711358859216	0.158318266940214	0.0481340235984848	0.110450249982996	0.0204914723174413	0.0384135513221565	0.0698684621077109
0.280272420544153	0.0733415637385032	0.158945750566090	0.496497568685853	0.455593154293873	0.420910471623170	0.111910035662399	0.0845240132554346	0.368875170781586	0.273210217198350	0.0909932636947277	0.392098094194064	0.0201617106676739	0.163971567208876	0.109697968641923	0.263275890607450	0.279812188867920	0.205967812503700	0.0891114530266658	0.386773183385575	0.435803793704300	0.293295694677577	0.227033297565465	0.0144344815644103	0.0301167985061218	0.210760812312023	0.107380861825974	0.225385459803965	0.217383978148120	0.261845042556733	0.265167883042475	0.131416075480583	0.128558961262076	0.323768941959344	0.175482428057298	0.446438743283453	0.239558414850753	0.00208247188125410	0.446258839509134	0.0935548850904577	0.207083318039941	0.440636075072379	0.440829258472689	0.316917804579426	0.275275012301934	0.444546024121938	0.182255136517125	0.223496939240007	0.00147132555586471	0.287142005858004
0.483406914283838	0.196329025475767	0.240720841454342	0.175253147680955	0.176270397215810	0.123785161623750	0.304089223464920	0.135773461651731	0.0157034980408329	0.0179273009197711	0.111692767677462	0.420071001021863	0.122048368924722	0.330437751336847	0.381095676369019	0.457737171143560	0.138740214996224	0.267782348517887	0.390760909205306	0.0246990717408586	0.291536634698176	0.428939573037968	0.358772520514467	0.304331594420132	0.392498875825249	0.00740590199669505	0.0635856293985636	0.0823152917437978	0.391289521148113	0.0910709823368963	0.436007577184906	0.0315261207618204	0.00269625399235601	0.0538738622663534	0.192526593958189	0.483310450680511	0.238002826179454	0.253141639077331	0.172529675059630	0.330040258540583	0.146795565153817	0.415616605895870	0.104159534987820	0.497271762552395	0.449283266136858	0.194959176898029	0.282881928469006	0.270068340203465	0.238639688221831	0.225881804962428
0.471071547769538	0.271819013763862	0.151582059257779	0.123137562655723	0.0374936329463377	0.310715916979029	0.230415604102323	0.334632136877695	0.330840784521321	0.326619155761403	0.189274380838782	0.215535791826725	0.461324413018235	0.458486675607288	0.426291489614650	0.344385337267086	0.149198588999824	0.0431214006239656	0.230744724277262	0.368444149930146	0.228616416994641	0.347724078409108	0.347082845621697	0.488763161668914	0.145280664388462	0.396833602613044	0.0125559321312039	0.353902287144125	0.162285339309847	0.384607577399773	0.287419373355429	0.0819898203909940	0.0203114446659204	0.0713903607137871	0.147816414193473	0.418864717739274	0.205858172473411	0.404643935161221	0.291406116821453	0.391127626900676	0.283781091269813	0.0285408879114741	0.402826892647836	0.156293173295966	0.160641022630493	0.0656173016941473	0.488567886146601	0.0340511053708458	0.00707414155303326	0.363539037990296
0.459710463364316	0.0543602788928114	0.457756478587406	0.207036162725189	0.364907996296441	0.225910860669888	0.439886125866617	0.483416081672362	0.258915372280746	0.292099300728586	0.455496913649749	0.282622466583533	0.467147603237633	0.343142474741453	0.456440028730218	0.142573944615012	0.00482411132658905	0.217976849013083	0.0270052103499202	0.430039663357902	0.459971624477873	0.0642778656836989	0.468538221652479	0.394278042085252	0.405275298563302	0.414227656255796	0.0501628641688104	0.143931921132107	0.0662586885664424	0.289811446476001	0.0202166528041776	0.0490378861130137	0.495813419216125	0.324603522824688	0.352433374054990	0.395301115683324	0.0112682542681709	0.198380274725271	0.129874958407756	0.241312682463017	0.0823171545680519	0.242075697303862	0.307788105841427	0.385638243995615	0.392821862196712	0.0689037986363400	0.412191334440041	0.174052137854374	0.0503936895068753	0.307460056491862
0.0969774154257367	0.294394745584018	0.318441520943498	0.0110545517923523	0.312275577527575	0.0444360626434495	0.125647609010428	0.271305231739509	0.0157916122769399	0.0382052507103858	0.342971163914522	0.0738336486193547	0.219697764974149	0.142727337780899	0.355121087432121	0.312260337549783	0.425652412616236	0.0354058305689863	0.182990461386931	0.155284335656856	0.207120654723355	0.489407190022152	0.276731210937776	0.0182143919788390	0.182954812387729	0.443469102352959	0.283306676035641	0.160152545260058	0.0720095372391345	0.231214828351023	0.412360312362759	0.347339407852258	0.0891281931843394	0.307485712761902	0.499771954210844	0.179537280421730	0.498692649081549	0.392072436501901	0.323647742872223	0.462776595966165	0.218724195496170	0.226990533700914	0.267797338994708	0.259290809529289	0.211944940396873	0.326805379216201	0.139094625596232	0.227706537493994	0.290575030534589	0.0434511909128827
0.247857731059974	0.493407621816411	0.172729090531073	0.270598662589958	0.367097229782197	0.0449874247800263	0.400410517723621	0.456440630718094	0.00124533509625180	0.266664512285190	0.460212546509102	0.277056226898935	0.0628852347462675	0.345088914391541	0.399356895260205	0.378461505508848	0.143370296149278	0.376017163426918	0.440367783979113	0.270277563533321	0.436030669928691	0.199182674560915	0.145907948792689	0.135600910976775	0.390470714085426	0.234894815318931	0.450781549130095	0.397839578460502	0.273591469705900	0.0968718876379192	0.0860081685597840	0.347188700583361	0.313910980863969	0.476571106452713	0.413869624827402	0.116351178350350	0.454486266068655	0.366484478133210	0.0879856174120577	0.362945454932910	0.0357669680207488	0.307404776283438	0.467338913189916	0.441398544407564	0.184387059062419	0.426341326262794	0.452251897151357	0.301224067627108	0.211366921421713	0.451851783150219
0.406016517317879	0.458997987355768	0.377130956725083	0.0522255485292342	0.354527500867811	0.185058007298623	0.137884092688226	0.401694224351563	0.225155797637589	0.266325508294566	0.207065546131589	0.198683359756097	0.173475918099599	0.102437161403590	0.0609478390602017	0.330058698850134	0.0787324480050282	0.421789910353340	0.226176961681104	0.475167806725173	0.278820989508940	0.158645857582348	0.411165406067732	0.101717367791352	0.0117407461663097	0.404401816768876	0.482979477183420	0.179599346294037	0.232999537704450	0.240385603907678	0.149303292783876	0.469649666678735	0.448155663399188	0.391900365736422	0.319517568968579	0.191045721101782	0.254758958642671	0.147878356189341	0.393454190326993	0.240618146651608	0.430405672845479	0.259405768932936	0.417520420037309	0.437095928811613	0.0660651250727635	0.0848630500276660	0.199670220335991	0.175114047534336	0.227365235046116	0.123224794818821
0.373231231244475	0.146091914505382	0.359424128438316	0.483082750853071	0.150894844962550	0.146927718527931	0.104583396129327	0.150943681331020	0.122339530442148	0.374305481511089	0.158991572941974	0.322291004871315	0.0547096524041354	0.0713248263364378	0.311102733400664	0.410861764934937	0.0726905356888671	0.446237016053529	0.238956395638405	0.126651449735558	0.359988205752484	0.0374020124411185	0.420104128988883	0.177098625061031	0.115646724357286	0.283215739092865	0.0172016469048190	0.0334720418221952	0.245459421633758	0.402653768975309	0.101858596281671	0.0467635413327736	0.304327267195432	0.0957317050109742	0.467366790069177	0.243300327057646	0.221704949960091	0.0451674629329319	0.278710589489831	0.143268155685461	0.344950367775728	0.439769570855439	0.309106832160558	0.0427548463115049	0.478558531332512	0.0258992161774467	0.178311327755061	0.485672294568437	0.356318485935120	0.218940554323385
0.137066357773011	0.388784031473665	0.463879546649488	0.0513243972748378	0.220911797088493	0.391048764136982	0.346021823886832	0.0220252587394454	0.212608614743593	0.162910701849987	0.0264124840215504	0.402291475318314	0.308164806737253	0.129925037571766	0.105596604568229	0.0673848644207218	0.321520622948218	0.102712299904751	0.255806114868806	0.472982102063108	0.184952106137347	0.123265880860084	0.290748434319343	0.389293161563787	0.160843593053199	0.120770590523673	0.462471103780335	0.455546255095609	0.211915386666657	0.490256144622612	0.363638067296560	0.0154071145783929	0.142575724080929	0.477413966460977	0.360842944669345	0.115790511881725	0.410128130493349	0.333932403139512	0.0765142642728851	0.153006459909208	0.195753788134293	0.428378279471655	0.347984219744995	0.182957938838478	0.271567069447406	0.284058160728794	0.465671639700059	0.151601603115086	0.376890349969598	0.346822988564314
0.268349590121142	0.0278430455849768	0.295458218282151	0.0670413027782749	0.0270891836021447	0.103382709345676	0.171251365796098	0.0758768392232092	0.130960066301050	0.238083086987089	0.190414501150543	0.0449472058020385	0.387289425602661	0.0942510090386479	0.0115433776744009	0.264456106076224	0.0303954265897431	0.264239211638157	0.0283511041454592	0.324162150067716	0.235866655198564	0.402350715043813	0.439739389158935	0.0131625203682020	0.315963142151208	0.0146873912878187	0.138779995987614	0.0408136177166880	0.320567086171601	0.357402716248840	0.0455530517426383	0.463411443039290	0.353886094400679	0.0444982460414893	0.223909045209517	0.164983746230307	0.442874010557993	0.450567380980086	0.447350935176537	0.0172841775191909	0.399142373430611	0.335061881126181	0.381932724136211	0.115912657496948	0.0651749348966161	0.217477019098126	0.248818143107480	0.393587309564064	0.429317229991906	0.170948513185403
0.428841151189700	0.318834087992585	0.0231496213264286	0.242450123723690	0.203255778413574	0.414190181257661	0.135496748862435	0.0749267862298677	0.178177369603460	0.0916155421043985	0.310889489377698	0.330417241027450	0.485906326521977	0.294550912161512	0.177617743784934	0.457798277872975	0.0108086753102519	0.0361591856328474	0.0357237251012908	0.160327974133104	0.333836016097381	0.0282460823863421	0.412956273171592	0.489828746877593	0.475492970964141	0.476231883039602	0.420316678386959	0.238921842745499	0.161052510081278	0.426763689504181	0.218145473375796	0.398753010413297	0.0774813105602792	0.278304461998504	0.446160154897912	0.144066493834318	0.120680558716139	0.173969218520414	0.280331055335618	0.430256093907839	0.0234342353511742	0.277364542816546	0.402423142726078	0.0270451771779623	0.428938964824678	0.375256773392736	0.0734796812783101	0.167949706417907	0.418777078867124	0.0520861655256902
0.187576161080587	0.290185370640647	0.124737262234324	0.180923460361161	0.101821889931730	0.287445603062619	0.166034308167330	0.312477738420121	0.344608695888110	0.446499387111348	0.254541272232153	0.125884173095769	0.144166031425026	0.455435783781228	0.385089073141505	0.131430967224459	0.366031154970013	0.242366733865142	0.0956629840608063	0.114332392039506	0.0534411178690089	0.274872746958373	0.460139570819471	0.402447373954876	0.350691766246088	0.445423440437979	0.0718881600549139	0.495282311929582	0.400085480181604	0.491629190394102	0.387574815225059	0.233015112650414	0.107746112763849	0.0537483364975087	0.357377578888107	0.0212970016585511	0.215155989152190	0.311967551383245	0.421460183471387	0.264187587995324	0.301290344002919	0.435589297660963	0.000427456889219746	0.496158396269813	0.206355670146913	0.423898217603164	0.249411576119900	0.111940460235335	0.0130616285032188	0.433036018028287
0.392788427116333	0.407100183306526	0.468776294326897	0.345267540104834	0.216114022389921	0.114502891101848	0.0787118533584691	0.108511067100343	0.125305941716955	0.189979317349265	0.184239817530009	0.0905367394440302	0.0785628077276994	0.349014836998458	0.166571201003576	0.342778307830394	0.160143967457277	0.00374993626095460	0.381773426591136	0.434767099131402	0.200588131681053	0.485389435431015	0.291877532407151	0.110115430192502	0.356406253568537	0.361747285550042	0.488168938136019	0.466281010964371	0.319008375086166	0.393133239911142	0.219561516932558	0.260430648103213	0.295571649968410	0.146692912796850	0.0426009753237019	0.295622589494461	0.424563104732407	0.356224938785170	0.195646005956054	0.459159474448966	0.361918706481111	0.476231409056357	0.491853404426071	0.189734854642877	0.144545786086300	0.252269049182618	0.248458722304474	0.280141392063606	0.219083914299815	0.123547517427630
0.440241636720528	0.232448317008076	0.475437324232588	0.126510246637524	0.0916427421293257	0.132701769282617	0.431029033801735	0.222045233714273	0.0554190850015767	0.0616648302373818	0.436037066653281	0.207498078014392	0.104949505070538	0.208841844649355	0.167409240388801	0.0293349448548558	0.245763182574747	0.118583632152034	0.263627331257494	0.484627039621657	0.342228227556954	0.312980070558238	0.152572613921892	0.0843811388688359	0.366222528070833	0.169400076493158	0.213148174344724	0.223341140547688	0.286946101170743	0.444733528986480	0.387701694596581	0.453421057230674	0.456224253222675	0.377643087281341	0.211179918658214	0.422726165451702	0.345775798007780	0.480723599699898	0.353298450913947	0.454968745021274	0.294273562911846	0.373285425835551	0.117239989505899	0.467384094949100	0.425991209804636	0.377195269962688	0.405537460169932	0.487119874554936	0.463732065916765	0.188918296050402
0.442055095890392	0.255293615493741	0.0573978891245299	0.452059993301917	0.270159059743898	0.498865291774910	0.486758221262684	0.114711076763688	0.303682610132457	0.0491482365964664	0.229520228507982	0.201718166310194	0.416130627909941	0.319069664475558	0.0327161037465942	0.471866348543740	0.256944913850541	0.127253519380359	0.257786228810181	0.268998489615028	0.229247203145367	0.0799985307509729	0.142171570488854	0.124612321373242	0.275913010544056	0.226364302009881	0.466974602125451	0.468343090999520	0.472291945299832	0.0556206517616015	0.0724440452659152	0.202300314506561	0.388103433346005	0.203096368730496	0.0324563988086907	0.185792935564798	0.0977636114157329	0.251797367823249	0.222770221463593	0.0698969090657365	0.266017219526126	0.386857759171514	0.161170244666957	0.217720866943841	0.119180966347009	0.352652193405536	0.286077188901881	0.161436318238753	0.257492045378504	0.291685336860624
0.358817994118809	0.176616932003462	0.293591483932193	0.278453934113328	0.0993644519464972	0.00667408487304777	0.453584200971493	0.399361448129053	0.358470904125735	0.116061315726569	0.125254038158120	0.211554281063576	0.196056562598406	0.422956397093150	0.0735937281480616	0.181767638159827	0.312145306995552	0.493082084088304	0.440687501550338	0.401727840190012	0.179181314771290	0.0739318033616362	0.175670383521304	0.322437927539727	0.420048996393749	0.340303592813805	0.359072738699903	0.229975924963228	0.467327887557840	0.00148591087063216	0.148171933403368	0.458963342343467	0.282798528235568	0.0622979392414487	0.201594838931575	0.104473747691060	0.395069097498416	0.196881570205350	0.341984736543353	0.0292812490110438	0.0137644197470909	0.128372510830025	0.381112790650856	0.00209220704540969	0.397814743142175	0.106227768179011	0.0888072717634977	0.304024526517295	0.0728605974671776	0.0650194498331064
0.0933748952132137	0.491384734302194	0.199914387338087	0.0721613188179141	0.471467193102805	0.0804172276104753	0.0148003965767303	0.376921628816353	0.144591273826490	0.417334955508504	0.0131921352949567	0.346955590273694	0.202460941562610	0.159270034130153	0.424935796507254	0.219059164281041	0.0393913618114419	0.155762902357318	0.173250826601264	0.156198682203185	0.0623536591374947	0.251100395839080	0.304091541742128	0.383862691974796	0.466118412033179	0.298675597625783	0.182546986570625	0.114671886390343	0.219146982321219	0.421376222502877	0.246457609678552	0.0222910397558737	0.499526607563926	0.326417559057116	0.135798019056645	0.351312128620047	0.144147656532073	0.398484155607952	0.136347548806624	0.315341779614565	0.0940330272426668	0.0388198027960491	0.221244110489049	0.221789448860271	0.205971076112384	0.469098320131388	0.0115650614028639	0.430603841201596	0.147988904038800	0.145008657990421
0.0407892711452315	0.197693583900158	0.205580101492354	0.391058812194587	0.192008878634074	0.228931689166712	0.156807899468079	0.143003980473029	0.320802826773953	0.429047730571351	0.353021524843067	0.0535941451609430	0.382394640818125	0.366244450942640	0.370113100362809	0.130712741636239	0.0766821049979715	0.100260148649415	0.253974319636065	0.0173594949980310	0.000993912075173520	0.243569484301022	0.410007874263669	0.339273729077852	0.168131485681211	0.492827306897946	0.0910595640115149	0.459526122282543	0.371913878932051	0.0248412329826257	0.0966699719060337	0.342121745447562	0.369927081080207	0.457286907550996	0.448237512500808	0.307086887713117	0.493323610902051	0.183279797019642	0.131778353097702	0.0330325888003622	0.386748330596564	0.241689742667492	0.172836450269626	0.412146486972627	0.497110373182727	0.132934692436374	0.0523526484688767	0.324764791752291	0.0157127191084613	0.470530264893638
0.196316480775799	0.0215737928402283	0.454552820257641	0.395623342635034	0.218126922815044	0.426493203927980	0.114382172754951	0.176069350352887	0.330328103080306	0.415857847739682	0.317304639869655	0.176202425890323	0.145089007018271	0.241149778713808	0.0142249968935788	0.0813956085601574	0.105624658143313	0.0799996368299702	0.402080457950710	0.238422256353623	0.150781766891469	0.221237209642127	0.245307982796674	0.158274835524833	0.325225197836275	0.387574403813579	0.0577622965943151	0.388633811128240	0.0614202565762768	0.216313181937314	0.129191991944825	0.467825393306585	0.261802640562041	0.232796219098926	0.449589932064607	0.0519885318416541	0.375811871894063	0.421661365610115	0.203320919347671	0.122272541022992	0.281713407446498	0.228259104005348	0.382407519053527	0.433034400407753	0.221367166950939	0.344103472989444	0.0498369943459928	0.271460245645843	0.388414833825653	0.295846024185998
0.303314114835382	0.0103009749097271	0.207282549251195	0.352453763209283	0.0162337797208508	0.457508442461060	0.233680461665555	0.0547494502451374	0.383203902453874	0.0592059602831046	0.0358763454839373	0.210161618982035	0.226704368255522	0.415829495380695	0.111345117942723	0.215797303881358	0.0514427181618805	0.141518842571285	0.434533031940981	0.270791187674363	0.471044571807177	0.00107101794451159	0.334964823802285	0.468858790654080	0.116135070121451	0.290882936652839	0.0627770357265434	0.197117658818287	0.316762538991039	0.0277821157790641	0.399026236718636	0.131685589814392	0.394312875278641	0.223605357624952	0.0687001354458512	0.298892888952138	0.118582106079866	0.128793961159259	0.0892031527208071	0.373414817177698	0.469059508125455	0.366528921651670	0.423590070891637	0.404129197263539	0.391248621071959	0.318944975006388	0.173396840303066	0.0818336525094419	0.357529472814958	0.145611075819589
0.415047276485356	0.111334390484616	0.321906472656573	0.345908261787487	0.472317884086065	0.0788373678026794	0.00541879408625645	0.0381314342299675	0.264212671813514	0.363326175399650	0.414669557840270	0.309373351178700	0.118419333893582	0.383262407144543	0.198010841066243	0.161113851209874	0.183213034028523	0.0112235283894837	0.203468572140092	0.175456793574578	0.0970916084771288	0.492381297141419	0.0903398535591807	0.242369842887276	0.102262391916577	0.0316273679123830	0.475786182345409	0.403994428762998	0.467387388736840	0.306366047502776	0.192206460103556	0.112201596414077	0.207134820529841	0.111541500499834	0.383238485107118	0.288935715758268	0.0462181488376744	0.424142487214883	0.0701430690793741	0.400403019689192	0.378949116464438	0.337257129895169	0.280550449773912	0.234830450036896	0.116109400054616	0.320213605569429	0.457149048163626	0.256784519321751	0.192499885462931	0.173346209331561
0.386049666173817	0.0425702491544802	0.449667360439921	0.232939300833651	0.0630101769761964	0.321242755219322	0.213192258543814	0.114522072553607	0.395355998319159	0.431204300205720	0.285184234750829	0.124800063728594	0.254226869045052	0.385795159161068	0.446483405080095	0.427492304264528	0.480822479400175	0.156613184774815	0.0108553052599640	0.100620017238455	0.163674040652137	0.392778454241554	0.155362019125229	0.187287610191303	0.0297162094362151	0.396838327536333	0.0220994141724042	0.180377194060907	0.219935137774950	0.226125502935248	0.485655701386365	0.375137441667867	0.358804310753222	0.468433375581758	0.496420035880993	0.0191954805288524	0.312140823320786	0.453682832352763	0.270870337517983	0.188761954970528	0.231955819247283	0.491180295621839	0.330841637451416	0.193668431125569	0.00843618179813055	0.223458909374703	0.0529514920266784	0.141825363943719	0.370178279763069	0.177054055546431
0.00204707538058652	0.421385029087252	0.218207509602590	0.0985834829919552	0.0997285347108549	0.431007959074759	0.108547673812855	0.108408706819770	0.213915886425164	0.429886612249803	0.393430637914824	0.405229330954922	0.245911873072759	0.186299218255355	0.185308879195582	0.0615078149269698	0.0727334541640723	0.167457117875123	0.351149637271376	0.208497743012954	0.265547620588327	0.344112357147992	0.289950239027615	0.126000363461689	0.191481019468262	0.376969975242629	0.194421408403301	0.323158379546791	0.155882786354751	0.247101403044302	0.499447877936014	0.472480300501723	0.214705129412436	0.112819138474375	0.442906183006647	0.429516331634376	0.0556730591252758	0.0493327706203847	0.0857509443847752	0.0477296755992012	0.361823474388672	0.413212448815659	0.0814786908420543	0.229720136896019	0.0620858497904183	0.336079106386265	0.0373718153560095	0.348432405870722	0.427210237644061	0.167385878441424
0.211624651221606	0.126981363412120	0.110608025966389	0.279474400502232	0.246260367147633	0.320445791211066	0.405768853823082	0.467389162838861	0.493940984856452	0.204471016421258	0.146658042253642	0.0398828646470490	0.108416322418173	0.272242491000019	0.0524789836758780	0.217397343185850	0.474524651832939	0.438528024363870	0.0552157162018960	0.137374263719683	0.174553201014825	0.472581942561143	0.0907162337351072	0.0484398644565868	0.0972042051968744	0.0638339981771705	0.427944969972485	0.210288750222537	0.479559391453706	0.138348751516829	0.00411582582665704	0.497327297656198	0.173355213640683	0.381660709482274	0.112020558139534	0.183515634880531	0.409396513731732	0.196867644476482	0.399256168791982	0.156836679069457	0.0806643193842585	0.250123313120508	0.285053345593878	0.483486212240431	0.267312361317138	0.479145350426439	0.141980242147901	0.409948443346533	0.460612985656461	0.0752266180680014
0.0950281526735575	0.0135350113843001	0.185618860726835	0.318201727871508	0.132635420347783	0.127019940123858	0.192083030496846	0.447945290144508	0.139803102404540	0.485937577062492	0.446558236134737	0.0226494950225647	0.128310017029646	0.00680722734095551	0.423582317522778	0.0770976677935666	0.397810145957011	0.119585772265044	0.0589739743763616	0.398786684084773	0.286348460638046	0.0755557779207439	0.157078963886145	0.119716936446448	0.261123570660031	0.0992604806922572	0.301597903075635	0.174896707199851	0.0842983540734921	0.283563695530361	0.263672186330282	0.212466951330848	0.351396545750445	0.199319199200540	0.133126299191759	0.492423923995436	0.109760317147603	0.438339530035995	0.0752230435734341	0.000693251208242540	0.141533947505183	0.0812206450486072	0.140147654595457	0.259530657379133	0.0940802627887267	0.310690091985608	0.172705830018165	0.286840290645239	0.0384201488834561	0.161412809228175
0.120494236033430	0.360916308679017	0.141216226146604	0.444189646157593	0.371397876535562	0.476470192022845	0.481867488581038	0.258312337151232	0.434107342808894	0.0617937385097778	0.499780051769732	0.406349251900995	0.0734548415359927	0.398986757684399	0.0210945314816149	0.150258436714102	0.157166357685722	0.312643087771543	0.0432959344940906	0.0307293111015038	0.439439058370154	0.0974689976704342	0.389097269083650	0.281829985644752	0.404084511035011	0.497462482697669	0.240116279451032	0.425597279426179	0.0943235544453492	0.0439675360882775	0.338721555519448	0.476164794489176	0.360239604241956	0.414530029550236	0.209138584034954	0.430292562741878	0.451023362887737	0.185681013150150	0.210749158748724	0.257220927745535	0.290651565041294	0.159645740947439	0.0788012815287232	0.434687410156508	0.0827859141842394	0.378756719105853	0.0212044192202215	0.0913224288481280	0.0548897919998124	0.192566018932522
0.100486644523695	0.294914087146609	0.0848078920340804	0.272469050972318	0.0913226574758779	0.172917398849003	0.143322152446389	0.0522328747925198	0.194756917005106	0.482750874594807	0.127530303772165	0.121264773995495	0.144809545162502	0.347538851780316	0.0923081829897021	0.0103689152499358	0.326944477664690	0.0215708328203793	0.339237525113704	0.271964654584719	0.255679923357047	0.155482775546588	0.368261312684070	0.0254912074570828	0.239491753191293	0.0148470432129193	0.130115239458857	0.240346889937691	0.151387341860207	0.492765496438150	0.266933141870943	0.215420911522203	0.472254012134747	0.469708309728519	0.249338922900455	0.401996656248119	0.143107008049304	0.392347312836098	0.0831062182019029	0.163189027892477	0.107894231350974	0.414191806753051	0.216595442173014	0.304674066736890	0.416753430568000	0.275836292045486	0.477935390069488	0.203455537000970	0.0198338805108912	0.257028694648098
0.352538162044636	0.139166262399029	0.196115675007422	0.0357715176562122	0.380059064740623	0.462782990365678	0.382357954919051	0.250065851615541	0.0953299920750206	0.262118832260584	0.322799609690158	0.179141965387225	0.303021710921457	0.0458386568336697	0.435998844848369	0.471928077895354	0.106369661575169	0.109435437660643	0.426272775900674	0.424080625908054	0.289632667775432	0.304061152356290	0.142882327298700	0.264383480453742	0.0845264336235639	0.140396475641291	0.480847002476091	0.161007023872254	0.391199864915745	0.138044720504532	0.125888303384108	0.202513532437324	0.174304413248503	0.464846078475105	0.472057863557238	0.439270135236527	0.264477293782142	0.0730446958412798	0.00671958198996592	0.320279684885781	0.107237594481186	0.174906903898956	0.0724860198273130	0.414246795701106	0.211805786516838	0.476515989553332	0.320990295709741	0.0327661506774953	0.00838241660777883	0.0474153125311828
0.119938261475979	0.0563423745510180	0.293826726204471	0.0643974136831654	0.381182930996986	0.320384563648942	0.418110384111039	0.497244298336210	0.403923208510998	0.121111501899332	0.101978333787667	0.158675150434646	0.113001589936054	0.467864945044693	0.334984689092933	0.249171791552761	0.296185290050282	0.166068744785964	0.180331719596285	0.320525122140066	0.215872315941724	0.113682238333889	0.338259190367263	0.354156845313605	0.188301127017475	0.423017817380113	0.00363379426372401	0.226602868745882	0.0543327439917253	0.346844690409529	0.324138228394123	0.101562417102855	0.169828069499532	0.0561585456433949	0.447592351927138	0.239304671967092	0.442674093182664	0.420971943782161	0.351861178980969	0.339132545344984	0.0617431951196902	0.421314563919186	0.0635659177523945	0.463482508714447	0.391885828520600	0.200681681080084	0.318249077478375	0.167657878197442	0.125539109773738	0.156754703540239
0.402874769530952	0.0410706937537906	0.133782026999348	0.367185254449658	0.261889915110573	0.457664678732837	0.328992549992101	0.287816041822412	0.0819159742468140	0.205063104776475	0.302429552869620	0.239184958745627	0.278736750284964	0.0712883757992153	0.473853847276168	0.199636234145484	0.290181082992615	0.243928464672429	0.330367876062529	0.172936244980367	0.270232898404474	0.433112018354549	0.258439593464155	0.192365269242873	0.289761851821617	0.405593911932777	0.263686447653851	0.0325177106671187	0.112142378736127	0.472464031219963	0.260678620472333	0.428354204626985	0.450884319390371	0.268379460896457	0.110443953768948	0.319375268931773	0.494244196812334	0.310755017221610	0.257229777245957	0.498654790554611	0.426411291506965	0.103494581666258	0.428330299201196	0.437763269427399	0.114566612860022	0.460613301263114	0.199687114201531	0.459970137859759	0.376150879450524	0.208300440478009
0.214750937442730	0.0195474906615707	0.0167658821587995	0.225549182251838	0.121134014218095	0.412155255498791	0.313756916641457	0.477349037386920	0.171979328229526	0.418299437925640	0.145284272195349	0.423846884820963	0.316916469871764	0.276207571696141	0.370685917183944	0.0566585328315259	0.0760742429953669	0.378901740148667	0.0888496297126259	0.442264790881595	0.472781422305494	0.257680703741105	0.239385899351099	0.310576900171284	0.00814440069802891	0.0956688232448349	0.209223482796119	0.413874450798473	0.357774041008052	0.101240686488820	0.357706398494854	0.444850476609235	0.123283904795708	0.471015030383586	0.0212516645572248	0.257768686733353	0.325838607879778	0.378834487957122	0.322528914906272	0.437077744151427	0.416082544710401	0.244433433753129	0.288459068214469	0.0917063265181227	0.382158820727016	0.466441447525316	0.422773957559204	0.0528168984658330	0.391837529745531	0.154138391369811
0.181797959760172	0.206171480351585	0.174095984949902	0.0498782872388118	0.393384497801531	0.301238725265811	0.0289913770328059	0.104685658756294	0.248102596247061	0.0102317823001053	0.438561043123367	0.401297059393251	0.283928584450402	0.436409444901030	0.472408308330766	0.0237762911639030	0.438746938325656	0.117034789097764	0.245267573910950	0.376869175574185	0.0444426933960418	0.473123112834443	0.258845207454937	0.247451590545218	0.0570436268559656	0.100421089853850	0.409358551983294	0.492292912244755	0.271889011718996	0.101204010543415	0.404325018686377	0.0453279536409638	0.196529610691284	0.275849152412153	0.425736179336763	0.459596594429309	0.126521936463321	0.489461647100450	0.474107938045785	0.110258771232554	0.105948873589266	0.126905753838416	0.425486387373014	0.443559462363006	0.260040374883171	0.363838692511060	0.0781430551235748	0.195959676532756	0.343605754138766	0.0577402578671671
0.145522289851403	0.201833770206576	0.383214223467538	0.245192811965849	0.168054371834940	0.0848110662782686	0.293247842506879	0.324346773192377	0.0469164778509430	0.392807283738289	0.0839490474190486	0.332056719032237	0.254960795863766	0.0158356560614084	0.180146459900073	0.0380539495580999	0.297249516554917	0.111383019435877	0.309455684005022	0.151943045479376	0.0736514684360607	0.198650012186416	0.0836293376015535	0.311341137204399	0.0111479480541961	0.363513216500312	0.331218525130528	0.195716454814568	0.103445609684784	0.00203713951347956	0.203687082535852	0.228223843961718	0.258517435017429	0.446950094855346	0.119778394128387	0.432830538725970	0.288860821119430	0.0343096353798635	0.478901644430460	0.453386672439334	0.00664772040842299	0.0607243610255518	0.0479725731908837	0.0324104104479328	0.0531762836391845	0.442968169917206	0.359035158996987	0.457346864400269	0.106528131535594	0.0949558275154768
0.185173158835946	0.357618804102874	0.399430659854970	0.253268149382307	0.311072059266812	0.187403011195183	0.364438649020772	0.0128137895930991	0.209907414922328	0.376728416586198	0.369932018261707	0.0547039798674859	0.184405587820668	0.0207423894332888	0.401728025278513	0.290397531506288	0.465460574241181	0.482228550244466	0.469130482174927	0.0266671746354449	0.306662054141922	0.490120736638538	0.0713216287437324	0.0284837847571839	0.229072335937330	0.171451057719550	0.390979508721940	0.0598594723649516	0.0732831417329778	0.0318883999888249	0.209733225122463	0.141636947530066	0.132059994436526	0.303645176116183	0.297709967436782	0.455057927580678	0.348381442872481	0.0755376954999565	0.303884284266851	0.367513200388361	0.223417026693475	0.0624812145280664	0.170742951825300	0.379209827153917	0.341349697612233	0.170238709770428	0.262077853707311	0.306012005530764	0.465836701223216	0.259559262160302
0.253821405248458	0.467939278202985	0.341162727341031	0.309423810096785	0.231795800973732	0.0166960418837407	0.409142125423026	0.102531791600168	0.166131564031564	0.196962248445920	0.284730996092181	0.00420141944067826	0.441189097602777	0.226551788251838	0.220358576891022	0.182696152542649	0.390956276842969	0.397916039693913	0.215329457675666	0.461852580057308	0.0430258421748119	0.383226207474494	0.446543035487492	0.264919060282583	0.0934854162131788	0.188614931681710	0.140952547398370	0.125805004121492	0.459282928820816	0.334769040815212	0.0428878222357462	0.347165963263380	0.450477009971863	0.244971084608264	0.421219920259953	0.231256322250156	0.486154036940705	0.0556497542456822	0.348430856577004	0.150960176149816	0.279573114870206	0.367103652231689	0.259653879172625	0.168083414443535	0.124128166754008	0.389251467970311	0.307651150308044	0.0639065791322903	0.206928812466466	0.215725314669967
0.336517074486132	0.344464787442448	0.413315575539575	0.0124347467086049	0.0356512058184419	0.480659637267695	0.429431877983084	0.426953994026637	0.441116741339545	0.137823179656206	0.332059405744734	0.346924603864839	0.119237842044282	0.158624342614755	0.174318326352498	0.0616447986751780	0.435806607582731	0.0231830553947054	0.359621234547066	0.287234553992585	0.331853321358945	0.213427239394005	0.350840250303645	0.0812944094835826	0.218783602320942	0.365683387095218	0.263989684832433	0.230089141988078	0.0571008889366284	0.360013677906750	0.428461731992858	0.0113141565624595	0.458370073500868	0.306195247440151	0.364889859292626	0.335530311958434	0.375513841097391	0.493152494316243	0.115322023070378	0.462016009289164	0.0100006257999445	0.0207839313635388	0.103679851189934	0.0307377186068864	0.391032393058694	0.0436739607929386	0.0867568478225329	0.498490375406327	0.390808581490593	0.262863191059438
0.429495398920570	0.371997640886264	0.326413710683954	0.116954208411146	0.387088457574721	0.152586532844005	0.161207104293130	0.0892706238353508	0.271422045674508	0.490034794051833	0.0325750816965595	0.422318305647794	0.184554528121854	0.0866268885412084	0.469418558233161	0.406048210880752	0.197211327665234	0.325927049776390	0.0990411112046460	0.000297874027536282	0.131494817052809	0.156662432211773	0.00331770359408634	0.491347160491925	0.333186026628334	0.0577635950995828	0.0254288806026909	0.436833892012380	0.0173674864567194	0.261495553540107	0.375661238472261	0.0852891369687304	0.353380745102849	0.435210964423493	0.169917973275224	0.186281838211855	0.389105175229946	0.182271614173990	0.0164650374391101	0.410092595320496	0.266001310539142	0.153069339548798	0.339969424024702	0.408341986349342	0.308852072381316	0.332864808883049	0.160760568809629	0.0140162531478042	0.334005372053489	0.174364364163023
0.101971366849537	0.185197366955502	0.251765489421596	0.328211897839117	0.104106882633301	0.161194204647830	0.121018498256542	0.0911906285611137	0.433889258834652	0.296892915861417	0.221452058864892	0.411755811159598	0.232629887775927	0.436413378122009	0.0383569215204860	0.384322509950785	0.493425999892523	0.207326785790684	0.217059102963624	0.0913547233357821	0.301526421227940	0.455819541803675	0.168157774957748	0.318498852913493	0.203313838865366	0.226507527993726	0.192405990654202	0.0997976660315137	0.483410977036534	0.00295483871759950	0.0591599951820246	0.367886025247896	0.498345555162891	0.246514723908589	0.378179244581521	0.156069685660021	0.255657649813449	0.492400426856917	0.477765366426985	0.0306421433414916	0.169357245592455	0.499497418186409	0.360775437615514	0.385405907290416	0.0589869545534179	0.339676194724876	0.372366789230554	0.0622851249568779	0.357508420248129	0.354742493076690
0.449990152907886	0.0153442935215376	0.229364662667525	0.400441958925019	0.0353249870265917	0.212615224250316	0.174970101777446	0.467106792090714	0.492200220998987	0.333088740109488	0.477138221793750	0.238166719972530	0.0132681040812377	0.245555817009023	0.000879887918252387	0.0379514471858549	0.464488729042062	0.320703629534460	0.0472067530709217	0.112571475683903	0.399800751407687	0.375664143266873	0.203990302497929	0.0877078513833868	0.0713965657396653	0.201833447752772	0.0426660858592858	0.0602346843998007	0.0156826499007452	0.450629955886482	0.110786159960008	0.380811450480189	0.204289024975216	0.0430385560675463	0.126129690048433	0.221991656895260	0.116378030187930	0.0796388198199865	0.0222457062982843	0.284780954031244	0.440467647009285	0.249401524547280	0.121746619308593	0.296629392382520	0.141992477264044	0.433213038150984	0.0570464246480910	0.353564025182244	0.316260789046761	0.295392959644351
0.444586029261920	0.0549106600150108	0.140941488327017	0.0935547542476617	0.220976445564024	0.384825292330735	0.184200809145559	0.129261339212288	0.373512576537819	0.268531922362856	0.140377042925685	0.162477883736163	0.277795329157562	0.221306495665947	0.201814076986350	0.283019377274949	0.123406185465407	0.247864983062471	0.126962637351043	0.212505168419923	0.483511590025541	0.468734546028602	0.231647713486575	0.0302930858570383	0.443214733212130	0.274251970609213	0.109244036219459	0.200029904796826	0.272124753271677	0.331841383169648	0.164973401044042	0.000395321134653459	0.372598962893383	0.301999700226950	0.219692144544473	0.185583936141453	0.312147486812249	0.286325178740073	0.364982450029446	0.339535903094982	0.0994163324806270	0.0475735980025853	0.159923825056337	0.416850508680298	0.136413521407225	0.0764665919415808	0.176849123638412	0.397091445163916	0.0897333022331247	0.236274186252739
0.105377581416435	0.167626359287576	0.469343163583172	0.245557977042318	0.0813890248731826	0.00963701707592601	0.0306950481625762	0.166798626420614	0.445248723161503	0.471928491129486	0.346718285877060	0.132093573990288	0.0310939110065971	0.214401317664471	0.496073241296720	0.278892873775758	0.0576932512036869	0.220774442182921	0.132644849885652	0.311593775338803	0.228778043320279	0.395880672448196	0.463463461085377	0.218276128346628	0.417205734580529	0.385637702775256	0.378164106119551	0.160363898927593	0.381710353463326	0.400235623033838	0.302497639553111	0.412983871316090	0.119281639883684	0.448320548823991	0.352568731400438	0.239684559213972	0.0923885756359347	0.250930777301359	0.447533569300409	0.192740431609982	0.151176872154225	0.448262312872551	0.341900956157737	0.0341270383103874	0.153446907727186	0.153568464214326	0.261598361334023	0.175569903573019	0.0397821360807023	0.461087587620939
0.0686017469764638	0.482437601752270	0.362334879510631	0.0824767888253136	0.499137600546660	0.203915282113559	0.124346873016229	0.124924194645046	0.474748082746815	0.0231332143636073	0.0920948198628269	0.232417357264742	0.0170703328405781	0.302149669371074	0.391768146229758	0.377325097248134	0.340972599157884	0.333684800199870	0.143375614438719	0.139050704043115	0.00588960079699669	0.0867026821936379	0.212846476687949	0.0852184896958853	0.236271259407533	0.0962334008244541	0.120937715731902	0.139346063594979	0.445067580453912	0.00608765311365334	0.444967589319612	0.296408588026292	0.306078582883228	0.159548705815435	0.469660714175097	0.285612990704360	0.0322167551602929	0.297037620479100	0.266151113825024	0.127876839360615	0.267070674577971	0.483457665279214	0.155033924801731	0.401931762444930	0.0742451525385426	0.103328952402723	0.0860951572342420	0.0449651398647175	0.172587178210430	0.415871104111930
0.154812948047578	0.219761703251646	0.259515009906798	0.358042005385785	0.479655671169018	0.138765076018588	0.0242798875729992	0.126117354566918	0.194508336252289	0.0230433220181341	0.276254863989221	0.202755968882546	0.437332646108976	0.495909821234314	0.293692173440382	0.164126227083318	0.207074469378362	0.0559024114904588	0.408365988851536	0.100043551241216	0.0968270268631643	0.298370073720885	0.491056660493139	0.141926986578321	0.260908947784432	0.162950341155326	0.220033824138980	0.109027241021164	0.0918775512912716	0.377274862797236	0.446274106762228	0.0641299089862477	0.302938364367147	0.327699877274305	0.00171739365877616	0.0713591570923777	0.281460336858509	0.224025514719594	0.356185116153817	0.315009001519774	0.494412214321882	0.0635464582779077	0.273216586711384	0.488071726408769	0.0119171639896028	0.154514270739504	0.195745812664526	0.359576019150139	0.0175645678596944	0.396444943860884
0.00797618768957409	0.158896470943408	0.0894899264288903	0.443230197482834	0.340935004483122	0.100731526332821	0.316588435014313	0.413159349053122	0.156057009785600	0.00589596581761964	0.00427126948176709	0.182343101748026	0.149607620524659	0.0288761703176126	0.288846661702275	0.0935156219821486	0.272090375434865	0.398280265649393	0.0677023253632417	0.296221025228974	0.291264818395341	0.329493431671176	0.0139576722373402	0.227735023580963	0.466262654323582	0.465718950413572	0.380927320270154	0.465390777428455	0.295923418052765	0.178583155141506	0.464922381554090	0.369784379977243	0.248703637137142	0.325263982575779	0.483672412715205	0.275276486994619	0.315861343456718	0.174703958246127	0.321145471202816	0.0464240065837429	0.259454880937442	0.00636779393033660	0.0190954819669403	0.471625989762261	0.167018378299368	0.305244414535178	0.333533841429607	0.243217204076956	0.149210354039752	0.490997638775948
0.289858237298043	0.159063168373508	0.322876010272290	0.309976273112801	0.0556563872282252	0.449914260156667	0.0598111282637318	0.0328167122436197	0.281053271045783	0.0836200066202553	0.149176813649952	0.373525803595105	0.494062613240606	0.116287438179331	0.242269276943104	0.369719981267445	0.146303674925198	0.492873409152162	0.295916004279144	0.220688569548950	0.0274777974784336	0.0965770252675808	0.424973895591799	0.241684729271841	0.317084325611645	0.203029663494375	0.406671295408060	0.00461998270972364	0.312581687326836	0.175326982614469	0.0748322791249810	0.124145222941150	0.201677587638008	0.236420247072481	0.281297455205424	0.0480044562605624	0.259850809453065	0.118529429060597	0.227740438196987	0.202680850964502	0.243851058851944	0.293693097317873	0.308772886950484	0.0805129855074413	0.106791649611434	0.232179285920876	0.253545191728374	0.238708331776693	0.328338687880321	0.00281380938171899
0.489306333201030	0.0776949763205209	0.120616258970596	0.455156322940103	0.370355778750667	0.399481856679501	0.0749703149141174	0.253987547388345	0.249705439433086	0.0976059949486637	0.0840507543592300	0.199074888571933	0.0931612818469187	0.261896901108717	0.341124884430533	0.105314836877324	0.377001454326956	0.0220587174094428	0.358126615578828	0.262185980776201	0.446797499811801	0.0722184536264223	0.0109008281170904	0.286792471941038	0.490016589812018	0.216619104947355	0.0226607887578713	0.299016063173913	0.487078526183408	0.291179878289936	0.448242841959889	0.184496210921171	0.428661288229178	0.337116920130729	0.218184328818360	0.178938559997090	0.0445587600997622	0.0630902852790086	0.335877106087876	0.460203203139967	0.470070636887438	0.0511546778131922	0.135388232638927	0.480741658685476	0.391503173260680	0.172200468059072	0.0754391004806312	0.453004545504746	0.344477415206351	0.0772438242484562
0.111340512990617	0.337550915709580	0.183151282724561	0.246830371481296	0.318442912189074	0.285936527585578	0.488484297955605	0.286347911784020	0.0669313835026689	0.0622785295500672	0.0750674164030963	0.218064748900891	0.103816548804042	0.431528965058378	0.225069039177676	0.418909548078098	0.406665493599590	0.343430165909768	0.0780020529122130	0.306318678127440	0.472297160528698	0.323885648743062	0.0745482240555467	0.408553244552834	0.162183198852887	0.118061827105670	0.184020691024900	0.0440504044899621	0.241560502393932	0.267240851975855	0.100915862425181	0.287115057928397	0.209312785664026	0.102193490168724	0.365352349656359	0.465803262433376	0.296132507148796	0.330486176148274	0.0442080826492772	0.0756217891266416	0.250638869009920	0.173802008976170	0.00447106945923287	0.440408121561123	0.325332646675210	0.495929890840662	0.267681199528682	0.380812373807334	0.102862282843930	0.307113728130266
0.0726848405537245	0.374718775750053	0.186356288117624	0.176251034175630	0.392845275195574	0.250186596709121	0.417896933035934	0.278549216800727	0.231384337341522	0.268846527050232	0.180040489028867	0.319370243865156	0.469727888951135	0.0907754568651082	0.258450632235840	0.0268930340411348	0.332899289960915	0.189558760846675	0.172133133944053	0.271752777802872	0.306457921322744	0.359291528117890	0.0706676134605292	0.352185075898144	0.268654620198879	0.0450452832886943	0.373500666592817	0.0238498865447503	0.0683623648965229	0.0377361767127585	0.362685820918540	0.255261607261263	0.175547324106537	0.196756067584490	0.323408253975142	0.0211404027777665	0.393840338066380	0.0894901546873433	0.438520601875712	0.463729663692154	0.458829439683677	0.493852572293173	0.00363681956018136	0.425693163838474	0.0452311524094540	0.247419889761508	0.404543416856962	0.324439243012391	0.368970809748845	0.253452928602578
0.102585222911548	0.0573272971369231	0.354455966721547	0.368707855344534	0.323729864866726	0.322140331725945	0.347462639268134	0.0946597769064704	0.370455146995958	0.00828745097480121	0.211749075781354	0.0279904434543427	0.339806022102360	0.462150451747010	0.339171045893346	0.299367577980697	0.0683557627783556	0.127251252432249	0.163903142518063	0.446687352380342	0.441651801622520	0.378863242539690	0.493960419537531	0.492583513096634	0.392548491820707	0.452262377958087	0.163579626281667	0.139752897402316	0.241890169101739	0.146615122393616	0.435028647148501	0.447906143366571	0.287290817379544	0.209795277774107	0.248494154894968	0.159128063132114	0.0268412032161411	0.321817760716680	0.0765597679029182	0.199312426570304	0.105073505433723	0.0306061645359701	0.128772983514436	0.166996248479954	0.0265321912930111	0.420791408040810	0.430626754933286	0.00294024970925583	0.131804846460288	0.152461396530309
0.172897721652184	0.143016183095796	0.00382031107331077	0.0972104465762055	0.146258384715911	0.116603028088371	0.152808581341661	0.129887001816919	0.473865475307539	0.00458620097442719	0.239989609525552	0.191347715996151	0.361770763299815	0.305789392779191	0.00279555553974775	0.322452633609577	0.185928799973797	0.294105353602446	0.342894505649555	0.199899978791053	0.00761791048511357	0.326751504804004	0.442627365570253	0.219761927996816	0.000814957126187565	0.473090954327719	0.00813143281868345	0.170155981230901	0.0871006695674984	0.481128181609797	0.497686118524155	0.00210900242548434	0.470331191576309	0.204775014300734	0.420734273707381	0.459809926771665	0.0682143196648538	0.481062712391367	0.268509360750656	0.423662988501656	0.331770984573454	0.0356313859304861	0.259751316708311	0.0520396016666806	0.236282913224790	0.0114411996687917	0.163701314326170	0.200691228450009	0.109840426959281	0.0157613076358974
0.178233656747592	0.422995312946551	0.229445692883436	0.470440684233600	0.0718444916565841	0.376574471437353	0.126546231704788	0.0970340360610157	0.166545376589762	0.0554095124328941	0.368685530784705	0.309473644230374	0.446258305436049	0.193516400958397	0.257782083495405	0.484905457074565	0.457938531242261	0.0956453755595566	0.489400078022339	0.270459288985751	0.188725737906261	0.390527994197330	0.212455211506244	0.329249243428581	0.0958221856568489	0.0604943945165483	0.247717088612753	0.170301374667506	0.00655381656877729	0.308792801887836	0.203022514989222	0.0122501074084466	0.284301815278818	0.444401309535697	0.220868228572542	0.289314038034929	0.109625777822193	0.362714704536643	0.433799117064670	0.0547354817877737	0.241855761620226	0.140582183089795	0.0229291609017916	0.450291978017630	0.442570936429110	0.375496226702343	0.00257221511012168	0.257483724743682	0.499362455154649	0.189503033769679
0.245459228284503	0.384834428263772	0.131930867450702	0.228936433845394	0.495290344346702	0.479297396282236	0.468756089037072	0.307835848058322	0.160681982763673	0.248870147922422	0.325882116536274	0.372263392710489	0.409574861361001	0.193548111969233	0.152327697372152	0.166120164253935	0.428948944062515	0.382303457755769	0.480244724238869	0.351748502589877	0.0811684788995861	0.0245898983417832	0.151049404804079	0.498955079783061	0.279436763336017	0.0505160844181525	0.213365635260459	0.172719934576523	0.220895173134352	0.0502517272367214	0.101927970834392	0.194388550319837	0.138782140987446	0.173882620800542	0.0222528037412185	0.389901960297659	0.452297126786817	0.278747095379916	0.419065640687244	0.0375734759528629	0.319762875847419	0.363699875454870	0.445461891933060	0.307804712055623	0.0215271316060942	0.0725969634000248	0.248207469563093	0.133180641894494	0.465425884587486	0.258223967182710
0.152692808341501	0.286030527130709	0.332102085284138	0.444151431097255	0.332412027330623	0.133441278304742	0.0753438700038894	0.355756946057900	0.335899187372972	0.233758835988244	0.0824436422885841	0.323231395071633	0.352410332830940	0.445216257339808	0.0735737080897085	0.0636152608546268	0.301200214196186	0.0309896203876022	0.235455682985145	0.136212078261061	0.169605368964345	0.388156470971606	0.400743981169941	0.264491552511067	0.116133760832105	0.173841728396351	0.452298520384271	0.453574167259341	0.0329471749813947	0.0162675655314785	0.0523624053604674	0.390192841622508	0.332596542997751	0.493952133740686	0.0839365756383736	0.260775031377757	0.161847819896606	0.343979624407842	0.490932870078946	0.397471723662268	0.137897402497830	0.314919999982841	0.435512255237193	0.122048510377555	0.0862220763493296	0.420437960074783	0.198993077570304	0.117381139232022	0.00178872915039263	0.113843682449084
0.244480837525826	0.175195986850805	0.475842456487062	0.0570624252141135	0.351925004738169	0.207340695805608	0.153940852284723	0.205891953215785	0.428296882767879	0.279748583459246	0.194672996482437	0.181590794529512	0.119896683942822	0.234262407437938	0.0613215067046654	0.381542163851827	0.0772171669341967	0.105498936716791	0.165629292677902	0.339655148944081	0.244757362514691	0.0846276748642080	0.426563340994420	0.406116097769197	0.112991139537103	0.00379069510651431	0.0680343044283829	0.0663392200878418	0.335732116774056	0.275862148813767	0.236282769160695	0.287306894456517	0.476828521375802	0.193839815047659	0.487846215188383	0.263628078876728	0.106516050399493	0.353160886584258	0.134891947356918	0.0584957242107470	0.0710915036087311	0.235958417963326	0.204730701773357	0.177936536531751	0.468195941018138	0.248046978799341	0.0393361913573127	0.413901524347815	0.427623475100077	0.312779911324581
0.384977305484794	0.387585032244424	0.0577912054233893	0.181168311295461	0.449898426276091	0.336733461830449	0.438745852058403	0.0752735257683369	0.443570916648153	0.346964956670411	0.127344193532130	0.128326114668191	0.314923594223737	0.387716701551041	0.0742975223993209	0.173302064850884	0.0566861647048961	0.173717019000192	0.490068379682035	0.464633930924704	0.298278279470874	0.136456236494387	0.152081427800100	0.204377701015267	0.197714417382917	0.243404373280026	0.185977109097492	0.0748150933785753	0.110062586464102	0.240566650991657	0.368619338766341	0.426588994754073	0.267170261204279	0.0688996395159329	0.217671813762179	0.247646234289166	0.265394389193738	0.118299213842155	0.0338554714427727	0.202859083023147	0.179895300814091	0.161639523627740	0.183514862936320	0.0538451759862599	0.316319763829536	0.0253402414702748	0.261106352049402	0.158644688669816	0.0783675368725121	0.355565558764956
0.104587123007747	0.171677478961774	0.0377247989583619	0.179715938014305	0.0234214007917797	0.294108616724879	0.310343082167411	0.393219683786482	0.0966725517667121	0.454990099480164	0.474888134380799	0.380053880513656	0.274060127934837	0.195560881453779	0.157384812150592	0.184849854084574	0.197234675288326	0.120938733587176	0.181910899963939	0.0169675338391312	0.353811442043590	0.293976641796864	0.000266553309223705	0.187924986682567	0.247485706799747	0.0518802109581464	0.206736957352291	0.461905862329816	0.173760514027240	0.0698744188198327	0.0244466069240271	0.0558948306359487	0.360686992505351	0.297897225253273	0.0691232453818004	0.279419112894769	0.480558630934912	0.0746437266843730	0.181599348965011	0.0380687846290519	0.362261490517401	0.00814793679483489	0.340758768208343	0.459517404635283	0.371537219129018	0.0148620353837885	0.0212961933956395	0.239358883621898	0.0394734801550992	0.341123918274808
0.0750583737517143	0.465369614852770	0.335476977265042	0.457752190268831	0.181851203943519	0.275265817152852	0.247517526208513	0.460179679529702	0.00833426218645283	0.346144615384274	0.416281670745289	0.471937058079980	0.209512155025553	0.202729922009937	0.326250246988438	0.213556890824231	0.371616001629122	0.0422189998314923	0.447908720884446	0.340625787438953	0.426284309225402	0.455918629763163	0.149777149317872	0.304121903430464	0.255640217241139	0.156166059447141	0.208705252835969	0.460530634156955	0.419666571848038	0.128479657041726	0.465156918425632	0.0348003523716249	0.130684168167543	0.364456703387623	0.446838875440457	0.184149624491909	0.0654299258225017	0.0335825217232274	0.174631754389616	0.286236368826509	0.317722595326158	0.130895140256794	0.263296424399578	0.172251656173012	0.188798639181484	0.459159840148029	0.486419256095634	0.119487925121200	0.00577662799952483	0.224177105570817
0.445691803806409	0.499150829541330	0.312267349905454	0.334317010997614	0.330262932259042	0.000601436863042870	0.449085097358693	0.0235536915786885	0.262676213029649	0.108103738577096	0.176854658853259	0.390278559132201	0.489114804047050	0.0989600853845097	0.478790929822310	0.184763892248514	0.318286485122668	0.0700699296544967	0.155193043560280	0.481696768308916	0.240503116429967	0.358447778780467	0.361147601982264	0.119129661920591	0.492122331223173	0.482669984069958	0.364197191597380	0.305103249711836	0.00823237051540976	0.162098043712881	0.266037089971172	0.443282894517203	0.202430513704473	0.182771696776632	0.248352201789146	0.280596031162989	0.473399076462636	0.168873061450045	0.0395788924042504	0.0171773815830098	0.192333345565142	0.404061422142813	0.0999746921484824	0.302515732923113	0.351819496375387	0.227398737792585	0.311899352641739	0.0744591193360513	0.270425655280837	0.162942223780369
0.320142514796886	0.408254541029315	0.182522263001694	0.312963952305427	0.123245913370074	0.234569039988776	0.481001639529736	0.244112523071289	0.402116079212745	0.432064729615817	0.148731256391623	0.311620634745556	0.0787324674020479	0.394111133516620	0.261140769020066	0.488172389575734	0.480059292992257	0.0907123015447148	0.220397628567174	0.0571235463502471	0.250050329089683	0.254459746255727	0.0973665553316234	0.401565421297466	0.0561067868466509	0.158182614926608	0.362417850879066	0.363969171253346	0.0759978059358542	0.209203942960842	0.191871696181845	0.0617901261040422	0.0813603775443498	0.100703405256590	0.258763606859048	0.155337467931704	0.476421782774561	0.386071663225716	0.132607492884661	0.0536308213287973	0.211351064676830	0.102809829815418	0.255979814930102	0.253599672506341	0.371236838186470	0.165409656192308	0.190554565777155	0.0783642078016454	0.365718657265505	0.440164980058972
0.121854455066640	0.268145214017805	0.220914065764622	0.364636388394403	0.394364392409345	0.205867891412592	0.168528839866784	0.00271887773577112	0.113301453626304	0.236999534727838	0.371343967453448	0.240651507380606	0.256471305314991	0.00571604730663261	0.304948471132345	0.194020412029866	0.0557641649124455	0.133681440943077	0.0123093246070096	0.417940938015818	0.423030285010799	0.452422032432100	0.475918121281734	0.287085222021600	0.0592152005285449	0.112998661584365	0.159767932814784	0.352823142898102	0.467312098820447	0.206144418542285	0.458971634245221	0.273985484371783	0.0795944226561290	0.0362857461429810	0.428009332891607	0.464058549873100	0.116389629448400	0.102166230000707	0.235045318972601	0.429326317986985	0.160387928145412	0.130476230109471	0.249390328195388	0.265888279381200	0.159234336951561	0.361885529543313	0.314744682360327	0.315181416113163	0.335703006981813	0.225341547294647
0.297118958458898	0.0827913595595114	0.211525309188168	0.236962496490062	0.145637993994115	0.430707522212343	0.101957244405204	0.227628277750380	0.185578592370133	0.411657613244839	0.0690293132199042	0.0981966196675789	0.274708893288797	0.00915157378704234	0.108322855369443	0.377127638456298	0.289441516444115	0.186213757387860	0.329404743098924	0.0364000770579485	0.367367554594398	0.398986328056011	0.0416331821226790	0.00481410150320644	0.220508446752627	0.313850485489469	0.121579818257364	0.312182297668882	0.00444121141142934	0.101138336306242	0.319878437634489	0.284887305481098	0.117410626463667	0.239542928283832	0.341444639007361	0.114502925730961	0.0203094054822996	0.409766226942672	0.0109395743073369	0.302815166298826	0.00899528518721865	0.450654748527979	0.408114944839971	0.458916527071558	0.267351964322974	0.156159849295236	0.418891200469938	0.336555407310168	0.0542439878050991	0.330409022201701
0.177353153979766	0.133543877869954	0.440242169398152	0.0175977765687887	0.306733238621385	0.298845047359044	0.257704702947796	0.206591331084296	0.146731954190400	0.214075832960685	0.152454416095934	0.369291305301255	0.473449835687519	0.0884024783805507	0.399242184079219	0.297815994328250	0.290887155344235	0.0491472277111653	0.374525945229595	0.456534463388770	0.433148210145645	0.260306996868384	0.143112504644947	0.214104947941587	0.198414380826662	0.487619910040859	0.151377011216666	0.320892431918480	0.413145836396426	0.409781396152060	0.262984931210032	0.0717865458412937	0.478866272508318	0.494579329083064	0.373794708022816	0.000101777859292274	0.400478897130936	0.141182406046351	0.140210388840322	0.399287013623463	0.332853272877091	0.222068437496641	0.407131332120115	0.236405044940794	0.221945982345654	0.386253486222259	0.440792796917733	0.195204451849974	0.414748584287295	0.0637666410868185
0.274826450788548	0.00167363480186239	0.441443893398078	0.147978225599004	0.172093629932514	0.168088759438625	0.131740970148836	0.0709632541414984	0.293749345237255	0.156512514749109	0.439203289127563	0.0991794896947187	0.100888566981518	0.121152472256024	0.274283481625911	0.354457186090478	0.143361016412929	0.333155134982291	0.156067637672552	0.0660681192456369	0.181884603978710	0.0224772551203585	0.378193634187921	0.0842087521017219	0.212124224035184	0.00824555347389439	0.122287260761235	0.127559440227638	0.423451975556767	0.115369569834725	0.262638708819406	0.154575553537872	0.0741802237705351	0.237898031802404	0.472087083449791	0.249049084708211	0.297802762670947	0.0228971465374389	0.0234330328534053	0.255559281107362	0.400927635635323	0.109381842660020	0.439296233916655	0.329631139171472	0.131410941039504	0.349783640292390	0.381576936169013	0.350982505527165	0.134039402141482	0.0820811671867989
0.285447963920555	0.285547415939310	0.0465910072208222	0.413638246417773	0.366732379484736	0.409580865243810	0.387849233804912	0.375638663848375	0.216447589905648	0.253140748589164	0.135949810649664	0.117126138799668	0.275395118729173	0.139617933966966	0.151043327408111	0.231636915319005	0.0813881563711923	0.177826428830375	0.155475356865795	0.384017531184972	0.448220645291224	0.0363901265548242	0.160902621601699	0.127671205655461	0.358606733704268	0.218218074823397	0.340479791800537	0.174918052788744	0.441980362359949	0.366007544773965	0.436471724272472	0.243685930577304	0.365034085675694	0.299627093862387	0.417405588684479	0.382451871304926	0.260145320573445	0.483758210413267	0.0110382183008272	0.442671780450173	0.00668270106726326	0.0469097230409878	0.496531213692363	0.484351407754919	0.414596370172251	0.474793985946892	0.0199091217076803	0.171039044655932	0.00100476139649619	0.341677826012783
0.0158822702356352	0.363855533739396	0.0373618167374125	0.198411353487228	0.132852908956226	0.217446808394547	0.126579028934230	0.480766142830947	0.366400135099388	0.0396047132464666	0.297684110785283	0.379547447378864	0.263262094351058	0.458113456891388	0.493064505499067	0.412149483280786	0.0599405706198403	0.0180026081092114	0.483261900905196	0.130456932623546	0.229629236670071	0.335948266396097	0.427914784912523	0.0947710948813739	0.485683832149017	0.486389912617046	0.355314933812264	0.102293098415503	0.285735670696468	0.450326960624430	0.454907149371476	0.328908457120441	0.253147911929120	0.348787144465630	0.185526459108103	0.294220331742867	0.375517485064670	0.0194307271413846	0.288136860747649	0.280847555316215	0.238564549450691	0.480889758944879	0.179413566194454	0.472872918865591	0.126849218169799	0.0504741568531117	0.217202467343008	0.402949209174928	0.0659716259537004	0.450724647808708
0.328227952510825	0.145567652306169	0.248124056968052	0.163692751813926	0.131523979119945	0.452992190603961	0.342518350958158	0.156566297378458	0.130322323644626	0.174999371688807	0.104207234904506	0.268648535517593	0.261700670697765	0.468873998288671	0.162505978086865	0.445791686553441	0.373917025215117	0.299962407969626	0.0520486988071085	0.426314156655338	0.404702801300342	0.268163551398812	0.0657047403659677	0.00346461059836106	0.433374559969256	0.0536424076375143	0.00211791566719360	0.161629389407286	0.149827887397617	0.472878687735695	0.392660212667819	0.117537835241306	0.149189574928931	0.0337968738361358	0.253146425944009	0.454731987766991	0.208410072222899	0.333499782738713	0.0569743158870110	0.415687467462717	0.371555418009420	0.468281987900451	0.139893351756202	0.153552133470799	0.484696441794883	0.275229524759779	0.321526332047861	0.0320991413986623	0.380239172115172	0.155773964971914
0.444782590508927	0.116804013034335	0.184527542048834	0.462964167761695	0.207122407141688	0.390456614528298	0.239386123302335	0.0598798239933649	0.322591298282919	0.262400003866265	0.395874012474885	0.332470310597881	0.110488883326311	0.170626354490956	0.498158799329268	0.480806032726120	0.420956488573872	0.331616308324570	0.393197059215325	0.0128053712162781	0.288559186996956	0.379067117192276	0.457468062130194	0.127794313957203	0.473496709005133	0.366826364126935	0.247325918785842	0.497353921546779	0.399811724920168	0.0569750062063474	0.260877639909085	0.197187232177467	0.172717236667144	0.0226258956007838	0.234093055723935	0.331686670794649	0.295340505769151	0.138306646941678	0.0985086076921125	0.472541527796675	0.0634950693432121	0.339081994203794	0.148484531996367	0.497621159994706	0.170266577983018	0.126629090226212	0.240238114223027	0.0656594044783973	0.218404959183565	0.135474349108310
0.0121125704964262	0.388168523379690	0.317946694463983	0.116406854836963	0.0590450384476435	0.109883515755491	0.00781174230182358	0.481079118318647	0.274753989855909	0.0204766724668185	0.0510945803973749	0.116682410464309	0.0786068312542514	0.185268963548690	0.263695844300850	0.403272816359398	0.187169939637360	0.472802079052066	0.0198834205303745	0.203527708961427	0.219536480392061	0.0744402985355644	0.146568850534161	0.371373534781595	0.133373967463699	0.137233619588320	0.447042750155428	0.298461725684927	0.369793837643320	0.430448033184435	0.177087997469332	0.345237119187390	0.0509313026864585	0.0442529873160607	0.305957332791917	0.412516118390483	0.453274263492118	0.0774753389030761	0.161426746144270	0.142258948500781	0.232126849733051	0.468602008109222	0.0284005828697278	0.206221989014791	0.316049268893544	0.0838564831092066	0.195544101739230	0.0633038868547936	0.253293045047110	0.0348870395949491
0.209468418323637	0.244861756506473	0.210456841863859	0.0971819061025237	0.425191777021069	0.298794953827435	0.0554196917293944	0.439136933379340	0.0788270344616730	0.499436808742756	0.411060453619136	0.472271038527371	0.254685647935314	0.291593150318010	0.0149303970819836	0.269770401289880	0.225469124615880	0.0754786721862946	0.242907654267918	0.130605536296888	0.00578037166150769	0.202257556673836	0.480227138291824	0.320531668965517	0.152434597616241	0.403754272532903	0.492158328805385	0.0885593317091572	0.438328934268576	0.392021184545258	0.0723228474092385	0.394693393805824	0.398098376466588	0.415198705299540	0.273414588427379	0.306061101781151	0.152501669384607	0.322440663139875	0.0441078267634820	0.219964243738250	0.340829010006128	0.114256428731234	0.140931684066327	0.433928577548460	0.498511926890599	0.449613624484762	0.302602270500399	0.0128052762347514	0.437303660030557	0.193173635867595
0.432264592333677	0.137992639650560	0.166255020355536	0.337196097649489	0.444488778818222	0.175869267511010	0.247713310813985	0.292274019162689	0.342410031386469	0.312225334103740	0.483575985558626	0.115861455175523	0.314224882234644	0.420509596701390	0.132678631018213	0.339682113249069	0.157194448056813	0.419174782380343	0.0237349933848526	0.0129205738546140	0.166633078712247	0.184011432427939	0.155236801435637	0.141365600323298	0.407826470989099	0.263490670030094	0.141413258385246	0.303675152829883	0.303015456731790	0.165555028621697	0.190083560731759	0.228047257023416	0.360777811956564	0.390243773753548	0.294419844393017	0.165810334850630	0.0781918128847070	0.493531838397333	0.392100429307696	0.250989149859124	0.317413415929340	0.300806224181310	0.387945321220581	0.494370003544132	0.107042698718741	0.281459334860083	0.247611343946592	0.391136420188136	0.387634556832975	0.333413678759564
0.0835850263261366	0.0324305124583179	0.324740851039088	0.169473753833982	0.101269642829233	0.393504027474889	0.0331189464609379	0.382259565801264	0.240003464030908	0.319091910718672	0.489780241623672	0.000303167374214208	0.321717795414403	0.124635954011620	0.0289871249804513	0.257918104055364	0.480580103977710	0.175489322845092	0.248246987730417	0.483286609781919	0.499669632487336	0.130624942225925	0.188683970908280	0.152628119343702	0.336119554501772	0.492041152013842	0.337899361412383	0.309693876143338	0.129320637456514	0.258344569203211	0.0189145563677299	0.209723923687351	0.219960081946056	0.491428145814720	0.467603740175736	0.150169403540257	0.419214808977403	0.217829737960579	0.378562571426374	0.365990234404371	0.316976297148410	0.344794128222187	0.202085699881298	0.188282636316505	0.138352593870638	0.312738823086218	0.135464359310996	0.0267401762287344	0.0546514759273565	0.0727841110837101
0.243495738678961	0.0105939308305045	0.249862814352377	0.102291605537961	0.268137953732667	0.173137315242171	0.336802240404133	0.497680487828546	0.140959969312182	0.0304847349503278	0.103814263371495	0.461109681177655	0.253696118116301	0.376060840842564	0.133684911566850	0.0698880875945725	0.120344784501603	0.275997343038678	0.317145514326400	0.411894812427593	0.0461801900776214	0.132030676498515	0.340589368010289	0.438339292423654	0.370790330868082	0.0742140460537106	0.373029957972183	0.470316295410034	0.426039375257320	0.0906440907473062	0.257921620780633	0.134574191610821	0.141073099572143	0.111903313445292	0.344048595781658	0.439379781227848	0.0517647995306093	0.273948740821656	0.371717763060221	0.456618490321467	0.119057346153739	0.0701660179508654	0.445208752265450	0.118264093461778	0.271684918510841	0.172042861838044	0.483828788142740	0.461654607195988	0.272986768858839	0.138789796677170
0.290860572413938	0.375716692226767	0.0191182261001610	0.100872218719146	0.332113658374263	0.0946349033708748	0.0433112833395665	0.360344336636698	0.385932895596213	0.00907315823319055	0.334964921293517	0.225183794233106	0.196481575096166	0.148662249199849	0.424952334731580	0.0575740099510287	0.169542578252747	0.0588701599804381	0.0499377699616482	0.244328598537247	0.124229494418959	0.482698561019897	0.282785114090217	0.449803321537581	0.264475671595653	0.222198658238417	0.424390834742381	0.384584111166184	0.0439422049017212	0.146992623162404	0.133409770303018	0.381916313835855	0.135851416903649	0.438990978500741	0.328878336667173	0.204547467474606	0.0959380242214518	0.293730649623061	0.169215847865395	0.00710215723893287	0.408016651646118	0.444889752904073	0.383091826358483	0.355885092427655	0.0760873936614877	0.483931216569583	0.449227209768683	0.454714114542790	0.361204072051622	0.384772298849378
0.158813880190976	0.340134041678810	0.431838267146804	0.367457931406669	0.139003164985829	0.169669427263428	0.199625252873319	0.497078818346013	0.152841053192348	0.346584395699699	0.0176997896668856	0.0264106660960715	0.418213176644118	0.312713758959102	0.128691538630618	0.360940264921990	0.0592696113877380	0.358354977902854	0.439362955283088	0.143269374312448	0.0480332577477601	0.279421185960674	0.155403098750459	0.189594349595094	0.144094795039788	0.142956128741548	0.351211836660039	0.178181064124205	0.388201901146449	0.262297459076456	0.0347048641933138	0.0543394185468758	0.235923454069785	0.227213093749586	0.404665226166629	0.284820661160021	0.118461634114504	0.189533861314998	0.158305517185954	0.0953208184717510	0.466271919058894	0.0125326085292778	0.259788465827943	0.0185958172630443	0.122955934634650	0.214630251238691	0.247113061443685	0.475072198585505	0.339330963384310	0.186293200994988
0.165042518867941	0.475236035248807	0.338760831357435	0.0457089779953036	0.487214949359733	0.244850563860467	0.204628823087755	0.158453216452087	0.492038344823908	0.000744418689344661	0.352266201453720	0.0594848661006724	0.489883370560383	0.299910861552480	0.188125563229060	0.270954276986573	0.124758558074878	0.294485238425971	0.346365361055203	0.497566501092997	0.486137452465742	0.212382044406474	0.317302037001093	0.0938465860743192	0.169534316465865	0.205045579860211	0.165619696624406	0.134401004763007	0.456518496754392	0.139323782298397	0.0864156057996885	0.345700180006325	0.157789846600819	0.372888628049436	0.0529344626140357	0.424475369137258	0.293662184877151	0.345638177610857	0.199876369853766	0.105802215870884	0.00692516774862245	0.0928294963156531	0.231005203270004	0.280380727616361	0.267920257357323	0.241660771401791	0.0696602036360625	0.410804030699053	0.0106668200510359	0.339786997073452
0.136115364708837	0.119423506848520	0.104504719689406	0.342984269471092	0.399588678991563	0.326931105438676	0.390742566766493	0.138655587238139	0.433137684220991	0.192858876407822	0.106582010382905	0.120152342888778	0.0288796618631965	0.273316828427212	0.316776339698850	0.489986232132755	0.113439137045200	0.288149234900694	0.390016449570824	0.310051978869383	0.227127145617214	0.464104433626226	0.139894270531237	0.394668998924683	0.200988314985444	0.385326453132277	0.271605161860972	0.0732227895324368	0.0233720434804829	0.393820231817614	0.128784485636270	0.0347024904470971	0.189828697443017	0.360058176830159	0.464848472600589	0.128345564771340	0.167397905725360	0.416640938531803	0.104201192813423	0.316125850404420	0.00672993959390661	0.0585444889125087	0.120774906513842	0.469375862921644	0.313997655290466	0.173467054774576	0.0592691995317802	0.00532287542877391	0.0197656942616405	0.306367538786581
0.212084330042672	0.476343926815162	0.158781378736853	0.196385822370759	0.457725418943064	0.290795562025764	0.486143488989460	0.244189512368770	0.423377534754331	0.221519827346389	0.374262589503752	0.444388802628334	0.480002556024727	0.160063852286305	0.331190024533348	0.208820122141124	0.496758961751898	0.241094923050856	0.168256417227586	0.367323385159229	0.417854449626294	0.338996150691804	0.175003734873148	0.443417799029087	0.460621398015811	0.163541427978948	0.183969552961579	0.118689785650493	0.109216192523313	0.0389162201016398	0.254743718857023	0.0802129571800693	0.395936938256415	0.204597443531009	0.00701120312452119	0.259075276243066	0.410074052940378	0.200875259879272	0.432245678038012	0.392386300516774	0.383295533837287	0.189539034011895	0.107654633606164	0.445939268088785	0.207274160622241	0.102279635510872	0.139381954650239	0.167267030707151	0.454511783584114	0.240680950645314
[truncated: 239 more columns]
