# Supplementary material for: A novel user-centric happiness model for personalized tour recommendations
Source: PeerJ Comput Sci. 2025 Apr 22;11:e2837. doi: 10.7717/peerj-cs.2837 (PMC12192884; doi:10.7717/peerj-cs.2837)
Supplement: Supplemental Information 3 [file peerj-cs-11-2837-s003.zip › HM/pr01_10/pr10/Distance.txt]

0	35.1043	39.1524	77.7052	74.2464	76.1562	44.8337	58.7994	51.5375	40.922	31.5514	69.3022	55.7514	22.539	34.0564	65.0229	46.9468	30.1785	39.6558	79.6688	22.365	36.6542	36.8866	27.3324	47.8979	34.0563	32.5564	55.8926	20.9455	28.2439	48.5383	56.0222	33.284	95.7488	26.757	0.620249	38.3595	61.5661	56.5268	63.3084	20.8721	84.0101	28.4422	24.1804	60.8861	66.3113	34.7037	27.4428	47.561	16.4885
35.1043	0	5.43228	67.8583	107.921	59.0934	10.6027	24.5656	56.3234	75.8518	66.6265	54.4317	38.7833	34.6816	63.6352	47.1869	11.945	64.2814	69.7541	113.922	12.7409	3.50346	68.573	35.8072	65.1452	42.8531	44.1712	24.7482	14.3605	12.3814	65.7562	54.8387	61.2485	114.418	8.34911	34.515	40.2696	86.7765	23.3498	47.7342	50.5392	54.0522	6.79521	11.8821	26.5392	48.0367	14.2088	51.4521	82.2418	20.2388
39.1524	5.43228	0	63.9845	110.878	54.471	5.69246	22.7719	54.846	80.0598	70.4884	57.7595	34.6287	40.0786	68.7018	50.2223	9.73722	67.6166	72.0355	118.456	16.9997	7.44403	71.2131	41.2392	70.5763	42.6933	49.6003	19.3207	18.2088	17.8094	71.187	52.5007	63.2808	119.828	12.7487	38.585	45.5155	87.8823	18.1435	51.1288	55.4916	48.6396	11.6847	16.9414	21.8149	43.4475	12.2889	56.7246	86.5902	23.4263
77.7052	67.8583	63.9845	0	115.886	16.435	63.3882	78.8067	32.7056	107.44	95.7678	121.675	29.4782	94.0172	110.991	113.983	70.1763	87.6933	78.8907	145.085	69.413	71.0202	82.3299	97.3856	124.312	45.8849	105.329	53.3092	68.129	77.7348	124.964	24.0111	71.2394	173.246	68.5698	77.5868	105.367	75.7663	58.6913	115.081	98.4184	50.7021	69.66	73.0388	63.5855	23.297	54.3192	104.889	114.665	66.3194
74.2464	107.921	110.878	115.886	0	124.386	116.224	132.363	83.9187	42.4883	44.8916	138.345	111.007	90.3325	67.9369	135.977	119.828	44.0685	40.4962	46.6195	95.5388	110.077	39.9645	94.5095	93.5015	78.1369	94.2142	123.44	93.6552	102.487	93.799	93.3271	49.7388	117.291	99.7862	74.8663	104.45	42.2327	125.849	133.397	70.8847	146.598	101.738	98.1106	131.247	119.044	102.293	79.0592	41.9556	87.6955
76.1562	59.0934	54.471	16.435	124.386	0	52.6433	65.9017	40.7528	110.436	98.7815	111.013	21.1755	89.1938	110.192	103.064	58.9844	91.5449	85.3723	149.264	63.4526	61.8649	88.0183	91.9353	120.274	48.789	100.221	40.4297	62.6359	70.3061	120.922	31.3294	76.853	169.849	61.6463	75.9117	98.6232	86.414	45.6117	104.605	96.9833	34.2672	62.2941	66.4745	49.7966	11.0602	47.074	102.203	117.738	62.3437
44.8337	10.6027	5.69246	63.3882	116.224	52.6433	0	18.9134	57.2388	85.7463	76.1313	58.5004	33.9233	45.134	74.2163	50.6748	6.96351	73.1292	77.1107	124.143	22.6864	11.3353	76.4583	45.977	75.2354	46.358	54.2488	14.8418	23.8944	22.609	75.8351	54.0107	68.2479	124.219	18.4094	44.2683	49.41	92.2379	12.783	52.0169	61.0679	43.8087	17.2278	22.4349	16.1288	41.7927	15.6478	62.0392	92.2825	28.9969
58.7994	24.5656	22.7719	78.8067	132.363	65.9017	18.9134	0	75.9711	98.7858	90.2793	47.6147	50.0595	52.1484	83.3912	39.446	13.0571	88.5428	94.3015	135.671	36.8374	22.2927	93.1303	51.2088	78.4719	65.1927	58.4208	25.5847	38.7103	31.4792	78.9924	72.2121	85.7257	124.976	32.5777	58.1883	50.4666	110.653	20.2993	42.0119	71.3036	46.8719	30.6335	34.6255	16.773	55.8959	34.4669	69.8324	104.776	44.7697
51.5375	56.3234	54.846	32.7056	83.9187	40.7528	57.2388	75.9711	0	75.6181	64.0703	109.525	32.5329	71.7621	82.3272	102.868	63.9189	55.625	46.187	112.592	51.8053	59.8236	49.6722	75.9831	99.4323	17.5438	82.8822	54.7734	49.8219	61.8874	100.072	9.44215	38.6469	146.529	53.0189	51.6126	85.8034	45.9154	59.4884	102.825	70.9134	68.102	54.8368	56.077	65.5517	37.3375	42.593	78.775	82.7384	45.471
40.922	75.8518	80.0598	107.44	42.4883	110.436	85.7463	98.7858	75.6181	0	11.7	97.1072	92.1135	50.6785	25.4569	95.5425	87.5364	20.0847	34.1005	39.4362	63.1673	77.0935	28.9203	54.2633	51.1983	61.9975	52.645	96.4799	61.8519	67.3702	51.5299	83.491	38.0359	82.2243	67.5417	41.4812	63.2953	55.9031	97.3856	92.6266	30.0383	123.768	69.0977	64.4355	101.808	102.097	74.9227	37.1134	7.30203	57.1858
31.5514	66.6265	70.4884	95.7678	44.8916	98.7815	76.1313	90.2793	64.0703	11.7	0	93.5731	80.6519	45.4435	27.5732	91.0855	78.4941	9.0956	24.8868	50.762	53.8875	68.1989	19.5834	49.6329	53.1152	50.2988	49.8195	86.1149	52.3595	59.2551	53.5619	71.8377	27.1633	89.8722	58.2779	32.152	59.7438	48.461	87.351	88.5291	26.4235	112.869	59.9915	55.6617	92.0404	90.5499	64.4449	35.3725	18.9856	47.2158
69.3022	54.4317	57.7595	121.675	138.345	111.013	58.5004	47.6147	109.525	97.1072	93.5731	0	92.2205	48.6039	73.4173	8.17132	52.0285	96.4914	108.675	125.062	57.9914	51.0485	105.323	44.0891	54.4221	93.9675	44.4696	71.1334	60.1204	47.7577	54.6068	109.038	102.572	88.8564	56.5086	68.7817	33.9109	130.8	66.4715	6.7201	67.5031	94.3866	54.7294	53.6919	64.184	100.261	68.6106	60.0915	100.501	65.4762
55.7514	38.7833	34.6287	29.4782	111.007	21.1755	33.9233	50.0595	32.5329	92.1135	80.6519	92.2205	0	68.0189	89.7867	84.5076	40.7501	74.2226	70.7345	131.413	42.2966	41.8086	72.4698	70.7785	99.115	32.9126	79.0517	25.2333	41.4604	49.4666	99.7623	25.2923	61.6576	148.712	40.6285	55.459	77.6754	77.012	30.5725	85.645	76.4268	36.2449	41.3967	45.4035	36.1366	10.6044	26.0438	81.2616	99.3793	41.3274
22.539	34.6816	40.0786	94.0172	90.3325	89.1938	45.134	52.1484	71.7621	50.6785	45.4435	48.6039	68.0189	0	31.4401	45.6594	43.7849	47.8896	60.5028	84.5528	25.9346	34.0067	56.8859	4.83427	31.2193	54.3231	11.3431	59.3768	26.5657	22.5774	31.859	74.6797	55.2122	80.8877	28.6469	22.1636	15.9423	83.4951	57.9105	43.2273	20.789	88.7153	28.8235	23.733	60.3505	78.4248	42.558	17.6851	55.4333	27.7263
34.0564	63.6352	68.7018	110.991	67.9369	110.192	74.2163	83.3912	82.3272	25.4569	27.5732	73.4173	89.7867	31.4401	0	72.8615	74.0938	35.2651	51.5357	53.4202	52.1899	63.7943	46.3984	33.5484	25.9643	65.724	29.4725	87.3131	51.7146	52.6473	26.3487	88.2902	51.1977	64.8854	56.0925	34.3314	40.4267	75.6722	86.8408	69.5819	13.5437	116.344	57.0196	51.7835	90.1158	100.358	67.4222	14.2304	27.3574	49.308
65.0229	47.1869	50.2223	113.983	135.977	103.064	50.6748	39.446	102.868	95.5425	91.0855	8.17132	84.5076	45.6594	72.8615	0	44.0999	93.2897	104.652	125.483	51.7962	43.7443	101.591	41.5057	56.2833	87.7452	43.4194	63.0661	53.988	41.5466	56.5555	101.986	98.0952	94.196	49.9302	64.4702	32.4831	126.141	58.3572	4.08895	65.5787	86.2363	48.0493	47.5281	56.0154	92.3649	61.3956	59.0229	99.4555	59.6361
46.9468	11.945	9.73722	70.1763	119.828	58.9844	6.96351	13.0571	63.9189	87.5364	78.4941	52.0285	40.7501	43.7849	74.0938	44.0999	0	76.2258	81.4051	125.262	24.6263	10.4924	80.3787	43.9015	72.7175	52.3526	51.8821	19.6313	26.3039	21.4658	73.2925	60.9111	72.757	121.044	20.2502	46.3503	45.8525	97.6033	15.9176	45.6455	61.351	47.0461	18.5051	23.1349	16.7742	48.2665	21.7217	61.2253	93.8091	32.1328
30.1785	64.2814	67.6166	87.6933	44.0685	91.5449	73.1292	88.5428	55.625	20.0847	9.0956	96.4914	74.2226	47.8896	35.2651	93.2897	76.2258	0	16.2993	57.7423	51.7181	66.2561	11.135	52.4411	59.9934	42.781	53.9951	81.9012	49.9311	58.4186	60.4873	63.6929	18.1086	98.6472	56.0321	30.7983	63.1351	40.43	83.6386	91.053	31.2545	107.597	57.9211	54.1138	88.6776	83.8014	60.2584	40.8127	27.1204	44.2079
39.6558	69.7541	72.0355	78.8907	40.4962	85.3723	77.1107	94.3015	46.187	34.1005	24.8868	108.675	70.7345	60.5028	51.5357	104.652	81.4051	16.2993	0	67.2073	58.1123	72.3231	5.31008	65.2738	75.9121	37.8228	68.0777	83.2686	56.012	66.5274	76.427	55.2147	9.25196	114.758	62.0578	40.2222	76.3033	24.3295	85.9581	102.832	46.4079	106.127	64.1399	61.3573	91.5405	79.1811	62.5147	56.096	40.2123	49.7331
79.6688	113.922	118.456	145.085	46.6195	149.264	124.143	135.671	112.592	39.4362	50.762	125.062	131.413	84.5528	53.4202	125.483	125.262	57.7423	67.2073	0	101.457	114.772	63.0797	86.9501	71.5538	100.522	82.5401	135.536	100.357	104.287	71.532	121.087	73.9533	77.2224	105.756	80.1886	93.409	82.0648	136.144	121.966	64.411	163.139	107.127	102.184	140.271	141.269	114.118	67.649	32.3177	96.1267
22.365	12.7409	16.9997	69.413	95.5388	63.4526	22.6864	36.8374	51.8053	63.1673	53.8875	57.9914	42.2966	25.9346	52.1899	51.7962	24.6263	51.7181	58.1123	101.457	0	14.5447	56.5485	28.4831	57.1535	35.9899	36.7854	35.1233	2.25987	10.2576	57.7935	52.4696	49.9854	106.822	4.39215	21.7775	35.9662	76.6281	34.9039	51.347	38.8049	64.2383	6.20441	4.30047	38.814	52.5929	16.6235	41.028	69.6292	8.5438
36.6542	3.50346	7.44403	71.0202	110.077	61.8649	11.3353	22.2927	59.8236	77.0935	68.1989	51.0485	41.8086	34.0067	63.7943	43.7443	10.4924	66.2561	72.3231	114.772	14.5447	0	70.9608	34.6703	63.904	46.2361	42.9198	26.0929	16.4472	11.4309	64.5027	58.3169	63.9487	112.907	10.3188	36.0501	38.2632	89.7983	23.9954	44.3626	50.935	55.1416	8.341	12.6616	26.4308	50.8273	17.666	51.1837	83.3314	22.6124
36.8866	68.573	71.2131	82.3299	39.9645	88.0183	76.4583	93.1303	49.6722	28.9203	19.5834	105.323	72.4698	56.8859	46.3984	101.591	80.3787	11.135	5.31008	63.0797	56.5485	70.9608	0	61.5981	71.0198	39.7283	63.956	83.4976	54.5321	64.4585	71.5233	58.4542	11.1875	109.456	60.6451	37.4788	72.5375	29.3015	85.8883	99.6184	41.8239	107.346	62.6786	59.5405	91.3142	81.3165	62.336	51.4818	35.1958	48.3686
27.3324	35.8072	41.2392	97.3856	94.5095	91.9353	45.977	51.2088	75.9831	54.2633	49.6329	44.0891	70.7785	4.83427	33.5484	41.5057	43.9015	52.4411	65.2738	86.9501	28.4831	34.6703	61.5981	0	29.3421	58.6228	8.42486	60.5387	29.4221	23.4387	29.9564	78.5879	60.0434	78.7892	30.6473	26.9436	11.1092	88.3222	58.661	38.8973	24.2252	89.769	30.5007	25.7045	60.6412	81.0592	44.982	19.3606	58.6619	31.3475
47.8979	65.1452	70.5763	124.312	93.5015	120.274	75.2354	78.4719	99.4323	51.1983	53.1152	54.4221	99.115	31.2193	25.9643	56.2833	72.7175	59.9934	75.9121	71.5538	57.1535	63.904	71.0198	29.3421	0	81.9503	20.9898	89.8632	57.7278	52.7692	0.652534	103.671	73.9874	49.669	59.7582	47.8402	28.1619	100.241	87.8449	52.4037	30.2688	119.044	59.7592	54.8154	89.4882	109.574	73.7771	21.0375	51.953	58.1983
34.0563	42.8531	42.6933	45.8849	78.1369	48.789	46.358	65.1927	17.5438	61.9975	50.2988	93.9675	32.9126	54.3231	65.724	87.7452	52.3526	42.781	37.8228	100.522	35.9899	46.2361	39.7283	58.6228	81.9503	0	65.3868	48.2709	33.8471	46.2446	82.5917	22.5763	28.7821	129.411	37.976	34.1115	68.6609	46.8341	51.9906	87.3339	53.8191	68.5679	39.9836	40.2844	58.0002	41.5955	30.7293	61.3967	69.2825	28.7972
32.5564	44.1712	49.6003	105.329	94.2142	100.221	54.2488	58.4208	82.8822	52.645	49.8195	44.4696	79.0517	11.3431	29.4725	43.4194	51.8821	53.9951	68.0777	82.5401	36.7854	42.9198	63.956	8.42486	20.9898	65.3868	0	68.8769	37.6172	31.7909	21.5942	85.9821	63.8053	70.3652	39.0583	32.2834	10.9546	91.7939	66.8776	40.2321	23.4101	98.0569	38.9254	34.1125	68.654	89.3783	53.3399	15.6623	56.1387	39.0626
55.8926	24.7482	19.3207	53.3092	123.44	40.4297	14.8418	25.5847	54.7734	96.4799	86.1149	71.1334	25.2333	59.3768	87.3131	63.0661	19.6313	81.9012	83.2686	135.536	35.1233	26.0929	83.4976	60.5387	89.8632	48.2709	68.8769	0	35.716	37.1001	90.4704	49.3058	74.0735	138.993	31.3261	55.3886	64.2518	95.097	5.39861	64.9175	73.9098	29.3478	30.7032	35.9529	10.9921	30.3117	21.6916	75.8012	103.327	39.4129
20.9455	14.3605	18.2088	68.129	93.6552	62.6359	23.8944	38.7103	49.8219	61.8519	52.3595	60.1204	41.4604	26.5657	51.7146	53.988	26.3039	49.9311	56.012	100.357	2.25987	16.4472	54.5321	29.4221	57.7278	33.8471	37.6172	35.716	0	12.4417	58.3722	50.7179	47.8235	107.382	6.13331	20.3764	37.3772	74.389	35.8215	53.4899	38.2441	64.6298	8.1476	6.45993	39.9771	51.8611	16.2385	40.9952	68.408	6.33851
28.2439	12.3814	17.8094	77.7348	102.487	70.3061	22.609	31.4792	61.8874	67.3702	59.2551	47.7577	49.4666	22.5774	52.6473	41.5466	21.4658	58.4186	66.5274	104.287	10.2576	11.4309	64.4585	23.4387	52.7692	46.2446	31.7909	37.1001	12.4417	0	53.3789	62.1005	58.8564	102.051	9.27134	27.6237	28.3622	86.0942	35.363	41.1015	40.0625	66.3505	8.09371	5.98207	37.8262	59.2687	23.5068	39.8085	73.2993	18.2763
48.5383	65.7562	71.187	124.964	93.799	120.922	75.8351	78.9924	100.072	51.5299	53.5619	54.6068	99.7623	31.859	26.3487	56.5555	73.2925	60.4873	76.427	71.532	57.7935	64.5027	71.5233	29.9564	0.652534	82.5917	21.5942	90.4704	58.3722	53.3789	0	104.319	74.5468	49.0287	60.3893	48.4821	28.6496	100.754	88.4377	52.6621	30.8465	119.644	60.384	55.446	90.0618	110.22	74.417	21.6468	52.2026	58.8501
56.0222	54.8387	52.5007	24.0111	93.3271	31.3294	54.0107	72.2121	9.44215	83.491	71.8377	109.038	25.2923	74.6797	88.2902	101.986	60.9111	63.6929	55.2147	121.087	52.4696	58.3169	58.4542	78.5879	103.671	22.5763	85.9821	49.3058	50.7179	62.1005	104.319	0	47.3176	151.712	52.9085	56.0012	87.7666	55.1875	54.349	102.319	76.2324	59.7393	54.5001	56.5907	60.2771	28.5518	40.6617	83.465	90.698	47.3357
33.284	61.2485	63.2808	71.2394	49.7388	76.853	68.2479	85.7257	38.6469	38.0359	27.1633	102.572	61.6576	55.2122	51.1977	98.0952	72.757	18.1086	9.25196	73.9533	49.9854	63.9487	11.1875	60.0434	73.9874	28.7821	63.8053	74.0735	47.8235	58.8564	74.5468	47.3176	0	115.715	53.7719	33.7951	71.1524	28.3137	76.8383	96.5211	43.7944	96.9174	55.8845	53.4536	82.4688	70.3006	53.4621	53.3796	44.8464	41.4927
95.7488	114.418	119.828	173.246	117.291	169.849	124.219	124.976	146.529	82.2243	89.8722	88.8564	148.712	80.8877	64.8854	94.196	121.044	98.6472	114.758	77.2224	106.822	112.907	109.456	78.7892	49.669	129.411	70.3652	138.993	107.382	102.051	49.0287	151.712	115.715	0	109.369	95.8111	75.2126	137.914	136.601	90.1457	75.6228	167.913	109.289	104.422	137.663	159.202	123.446	68.3781	78.4975	107.596
26.757	8.34911	12.7487	68.5698	99.7862	61.6463	18.4094	32.5777	53.0189	67.5417	58.2779	56.5086	40.6285	28.6469	56.0925	49.9302	20.2502	56.0321	62.0578	105.756	4.39215	10.3188	60.6451	30.6473	59.7582	37.976	39.0583	31.3261	6.13331	9.27134	60.3893	52.9085	53.7719	109.369	0	26.169	37.0565	80.0149	30.7981	49.8066	42.803	60.5918	2.14297	4.94797	34.5335	50.6665	14.5866	44.5119	73.9785	12.3249
0.620249	34.515	38.585	77.5868	74.8663	75.9117	44.2683	58.1883	51.6126	41.4812	32.152	68.7817	55.459	22.1636	34.3314	64.4702	46.3503	30.7983	40.2222	80.1886	21.7775	36.0501	37.4788	26.9436	47.8402	34.1115	32.2834	55.3886	20.3764	27.6237	48.4821	56.0012	33.7951	95.8111	26.169	0	37.9496	62.0657	55.9905	62.773	21.084	83.5539	27.8453	23.5677	60.3285	66.0272	34.2417	27.4722	48.1004	15.9976
38.3595	40.2696	45.5155	105.367	104.45	98.6232	49.41	50.4666	85.8034	63.2953	59.7438	33.9109	77.6754	15.9423	40.4267	32.4831	45.8525	63.1351	76.3033	93.409	35.9662	38.2632	72.5375	11.1092	28.1619	68.6609	10.9546	64.2518	37.3772	28.3622	28.6496	87.7666	71.1524	75.2126	37.0565	37.9496	0	99.4278	61.5283	29.3704	33.5923	92.8276	36.3294	32.383	62.4514	87.6011	51.6328	26.5434	67.0016	40.4949
61.5661	86.7765	87.8823	75.7663	42.2327	86.414	92.2379	110.653	45.9154	55.9031	48.461	130.8	77.012	83.4951	75.6722	126.141	97.6033	40.43	24.3295	82.0648	76.6281	89.7983	29.3015	88.3222	100.241	46.8341	91.7939	95.097	74.389	86.0942	100.754	55.1875	28.3137	137.914	80.0149	62.0657	99.4278	0	98.7911	124.684	70.6509	113.222	82.1578	80.4233	104.769	83.1121	76.6915	80.3432	60.8003	68.099
56.5268	23.3498	18.1435	58.6913	125.849	45.6117	12.783	20.2993	59.4884	97.3856	87.351	66.4715	30.5725	57.9105	86.8408	58.3572	15.9176	83.6386	85.9581	136.144	34.9039	23.9954	85.8883	58.661	87.8449	51.9906	66.8776	5.39861	35.8215	35.363	88.4377	54.349	76.8383	136.601	30.7981	55.9905	61.5283	98.7911	0	60.371	73.5984	31.3135	29.8281	35.0832	6.09572	35.6405	23.5614	74.8018	104.088	40.2129
63.3084	47.7342	51.1288	115.081	133.397	104.605	52.0169	42.0119	102.825	92.6266	88.5291	6.7201	85.645	43.2273	69.5819	4.08895	45.6455	91.053	102.832	121.966	51.347	44.3626	99.6184	38.8973	52.4037	87.3339	40.2321	64.9175	53.4899	41.1015	52.6621	102.319	96.5211	90.1457	49.8066	62.773	29.3704	124.684	60.371	0	62.7634	88.8829	48.0179	47.0501	58.367	93.8053	61.9047	55.8855	96.3601	58.9175
20.8721	50.5392	55.4916	98.4184	70.8847	96.9833	61.0679	71.3036	70.9134	30.0383	26.4235	67.5031	76.4268	20.789	13.5437	65.5787	61.351	31.2545	46.4079	64.411	38.8049	50.935	41.8239	24.2252	30.2688	53.8191	23.4101	73.9098	38.2441	40.0625	30.8465	76.2324	43.7944	75.6228	42.803	21.084	33.5923	70.6509	73.5984	62.7634	0	102.862	43.8404	38.6571	77.0755	87.0165	53.8817	9.69235	34.6469	35.7709
84.0101	54.0522	48.6396	50.7021	146.598	34.2672	43.8087	46.8719	68.102	123.768	112.869	94.3866	36.2449	88.7153	116.344	86.2363	47.0461	107.597	106.127	163.139	64.2383	55.1416	107.346	89.769	119.044	68.5679	98.0569	29.3478	64.6298	66.3505	119.644	59.7393	96.9174	167.913	60.5918	83.5539	92.8276	113.222	31.3135	88.8829	102.862	0	60.0402	65.279	31.0542	31.3922	49.3153	105.102	130.822	67.6151
28.4422	6.79521	11.6847	69.66	101.738	62.2941	17.2278	30.6335	54.8368	69.0977	59.9915	54.7294	41.3967	28.8235	57.0196	48.0493	18.5051	57.9211	64.1399	107.127	6.20441	8.341	62.6786	30.5007	59.7592	39.9836	38.9254	30.7032	8.1476	8.09371	60.384	54.5001	55.8845	109.289	2.14297	27.8453	36.3294	82.1578	29.8281	48.0179	43.8404	60.0402	0	5.26987	33.2824	51.2731	15.4136	45.1197	75.4601	14.4121
24.1804	11.8821	16.9414	73.0388	98.1106	66.4745	22.4349	34.6255	56.077	64.4355	55.6617	53.6919	45.4035	23.733	51.7835	47.5281	23.1349	54.1138	61.3573	102.184	4.30047	12.6616	59.5405	25.7045	54.8154	40.2844	34.1125	35.9529	6.45993	5.98207	55.446	56.5907	53.4536	104.422	4.94797	23.5677	32.383	80.4233	35.0832	47.0501	38.6571	65.279	5.26987	0	38.4205	55.5198	19.4024	39.8561	70.6746	12.4027
60.8861	26.5392	21.8149	63.5855	131.247	49.7966	16.1288	16.773	65.5517	101.808	92.0404	64.184	36.1366	60.3505	90.1158	56.0154	16.7742	88.6776	91.5405	140.271	38.814	26.4308	91.3142	60.6412	89.4882	58.0002	68.654	10.9921	39.9771	37.8262	90.0618	60.2771	82.4688	137.663	34.5335	60.3285	62.4514	104.769	6.09572	58.367	77.0755	31.0542	33.2824	38.4205	0	40.3414	29.0278	77.6141	108.384	44.8256
66.3113	48.0367	43.4475	23.297	119.044	11.0602	41.7927	55.8959	37.3375	102.097	90.5499	100.261	10.6044	78.4248	100.358	92.3649	48.2665	83.8014	79.1811	141.269	52.5929	50.8273	81.3165	81.0592	109.574	41.5955	89.3783	30.3117	51.8611	59.2687	110.22	28.5518	70.3006	159.202	50.6665	66.0272	87.6011	83.1121	35.6405	93.8053	87.0165	31.3922	51.2731	55.5198	40.3414	0	36.12	91.854	109.384	51.913
34.7037	14.2088	12.2889	54.3192	102.293	47.074	15.6478	34.4669	42.593	74.9227	64.4449	68.6106	26.0438	42.558	67.4222	61.3956	21.7217	60.2584	62.5147	114.118	16.6235	17.666	62.336	44.982	73.7771	30.7293	53.3399	21.6916	16.2385	23.5068	74.417	40.6617	53.4621	123.446	14.5866	34.2417	51.6328	76.6915	23.5614	61.9047	53.8817	49.3153	15.4136	19.4024	29.0278	36.12	0	57.1866	81.8438	18.311
27.4428	51.4521	56.7246	104.889	79.0592	102.203	62.0392	69.8324	78.775	37.1134	35.3725	60.0915	81.2616	17.6851	14.2304	59.0229	61.2253	40.8127	56.096	67.649	41.028	51.1837	51.4818	19.3606	21.0375	61.3967	15.6623	75.8012	40.9952	39.8085	21.6468	83.465	53.3796	68.3781	44.5119	27.4722	26.5434	80.3432	74.8018	55.8855	9.69235	105.102	45.1197	39.8561	77.6141	91.854	57.1866	0	40.4774	39.9452
47.561	82.2418	86.5902	114.665	41.9556	117.738	92.2825	104.776	82.7384	7.30203	18.9856	100.501	99.3793	55.4333	27.3574	99.4555	93.8091	27.1204	40.2123	32.3177	69.6292	83.3314	35.1958	58.6619	51.953	69.2825	56.1387	103.327	68.408	73.2993	52.2026	90.698	44.8464	78.4975	73.9785	48.1004	67.0016	60.8003	104.088	96.3601	34.6469	130.822	75.4601	70.6746	108.384	109.384	81.8438	40.4774	0	63.9512
16.4885	20.2388	23.4263	66.3194	87.6955	62.3437	28.9969	44.7697	45.471	57.1858	47.2158	65.4762	41.3274	27.7263	49.308	59.6361	32.1328	44.2079	49.7331	96.1267	8.5438	22.6124	48.3686	31.3475	58.1983	28.7972	39.0626	39.4129	6.33851	18.2763	58.8501	47.3357	41.4927	107.596	12.3249	15.9976	40.4949	68.099	40.2129	58.9175	35.7709	67.6151	14.4121	12.4027	44.8256	51.913	18.311	39.9452	63.9512	0
45.2905	69.2211	74.5838	122.992	81.1015	120.7	79.7222	85.6828	95.7817	39.2668	42.9297	66.6959	99.7938	34.606	15.4715	67.8056	78.2716	50.7365	67.0031	58.5961	59.3719	68.6114	61.8699	34.5569	13.2187	78.693	27.4353	93.8166	59.4458	57.1832	13.3267	101.067	66.4166	50.7478	62.6785	45.4053	37.1962	91.1404	92.5035	64.0844	24.8804	123.162	63.1258	57.9041	94.9171	110.39	75.6674	18.549	39.2591	58.4884
10.5849	40.3154	45.0747	88.2199	74.5684	86.2203	50.7162	62.2195	61.9666	36.7892	29.8683	64.8991	65.5484	16.3053	24.5322	61.7184	51.5377	31.6198	44.4105	73.7248	28.1852	41.0484	40.64	20.9649	37.5147	44.5465	24.0821	63.175	27.4595	30.7404	38.1484	66.6021	39.7354	85.1674	32.3279	10.6482	31.9129	67.8188	63.0848	59.4347	10.9944	91.9989	33.5387	28.4955	66.8138	76.1476	42.9201	16.8698	42.5645	24.7769
27.4728	47.1972	52.5637	103.678	84.6472	100.057	57.7018	64.4571	78.9609	43.003	40.4535	54.108	78.9576	12.63	20.3607	52.8781	56.4065	45.1474	59.8328	73.7507	37.6426	46.6217	55.4639	13.4762	20.684	61.4378	9.64228	71.8133	37.9119	35.1908	21.3347	83.0124	56.3129	69.833	40.7704	27.3626	20.4159	83.8712	70.4842	49.7815	14.0613	101.161	41.143	35.9464	72.98	89.4924	54.1383	6.183	46.5863	37.7634
97.789	98.7988	103.377	166.106	148.366	157.837	105.732	98.4291	147.262	106.579	108.847	51.8309	137.512	75.8054	81.6779	59.666	100.18	115.405	130.979	118.937	97.1363	95.9727	126.277	71.3707	55.7675	129.976	65.2326	119.811	98.716	88.3729	55.3504	149.296	128.031	53.8058	97.5696	97.512	61.5512	155.245	115.742	56.5783	84.5943	145.249	96.4466	93.2562	114.423	146.796	111.817	74.9022	106.421	102.046
32.716	63.8953	68.826	108.8	63.9259	108.568	74.4146	84.4556	79.5794	21.4429	23.3717	76.6126	88.4078	33.0125	4.24641	75.7333	74.6881	31.2191	47.5126	51.5439	52.0691	64.2856	42.3399	35.6063	30.1855	63.2567	32.331	87.1251	51.4148	53.3502	30.5778	85.83	47.4985	68.3068	56.1177	33.0559	43.2503	71.5808	86.9156	72.56	13.3599	115.95	57.187	52.0132	90.4331	98.9345	66.7867	16.72	23.8975	48.5253
34.6264	46.9661	52.3937	108.019	94.3437	103.007	57.0141	60.8733	85.282	52.4561	50.2578	44.8905	81.8349	14.0022	28.5959	44.3426	54.5629	54.8519	69.2736	81.2611	39.581	45.6816	65.0252	11.2415	18.2232	67.7642	2.81715	71.6612	40.3895	34.5848	18.8211	88.5221	65.3087	67.55	41.8743	34.3853	12.2186	93.149	69.6236	40.9988	23.865	100.823	41.7417	36.9282	71.3371	92.1725	56.1451	15.3466	55.6146	41.7235
67.2144	32.3201	29.4361	78.4614	140.166	64.3381	24.5041	9.41122	79.502	107.567	98.7629	53.9282	51.0052	61.5136	92.6932	45.8809	20.3754	96.6012	101.469	144.777	44.9645	30.5659	100.614	60.6191	87.7815	70.381	67.8154	25.7752	46.6764	40.4924	88.2954	74.7498	92.6813	133.909	40.6042	66.6119	59.7152	116.643	20.4941	48.8979	80.476	40.989	38.7997	43.1697	14.9434	55.1831	39.9513	79.1986	113.681	52.4831
67.0855	65.4803	70.1233	132.791	126.929	124.551	72.6814	67.033	114.838	84.4746	83.8541	25.286	104.172	44.5669	59.137	31.1652	67.399	88.912	103.376	106.548	64.0359	62.6998	99.1501	39.8359	35.2071	97.7972	35.3479	86.9946	65.7012	55.0735	35.1503	116.404	99.1136	63.5766	64.2976	66.7237	29.1846	127.142	83.165	27.2696	57.7329	113.378	63.1333	60.0724	82.3444	113.501	78.4863	48.482	86.2781	69.3974
101.957	113.959	119.172	177.417	135.123	171.97	122.815	120.129	153.493	96.9006	102.693	78.3172	150.863	83.3999	75.6726	84.9567	118.55	110.864	127.161	97.9472	108.599	111.85	121.972	80.1791	54.0849	135.989	72.0996	137.612	109.601	101.99	53.4512	157.499	126.633	22.646	110.351	101.882	73.6949	151.138	134.457	81.1521	83.7511	165.471	109.833	105.498	134.514	161.014	124.901	74.99	94.4307	111.11
61.2076	27.9404	26.8233	83.7721	135.164	70.7781	23.443	4.97566	80.6499	100.62	92.5058	43.7053	55.0319	52.7657	84.1833	35.575	17.1189	91.1981	97.6046	136.909	39.7025	25.2871	96.2274	51.3774	77.7059	69.4706	58.1637	30.523	41.6953	33.299	78.2007	77.0529	89.1742	123.3	35.5882	60.5904	49.5543	114.541	25.2087	38.4005	72.5031	50.7007	33.5493	37.087	21.3589	60.8332	38.8066	70.3748	106.414	47.8986
70.4934	105.58	109.41	126.417	22.4883	132.502	115.037	129.121	93.7177	31.0283	38.9536	127.413	116.432	81.689	54.2166	126.253	117.44	42.7952	47.5337	24.4673	92.8401	107.119	44.4872	85.1834	77.9925	84.0307	83.0167	124.551	91.3074	97.8942	78.1749	102.729	55.6661	96.0305	97.2309	71.0905	93.8423	58.7456	126.056	123.212	60.9799	150.355	98.9355	94.5412	130.877	125.6	102.866	67.3558	26.9197	86.0688
40.4679	30.5853	28.2272	39.5547	97.4756	35.716	30.1512	48.8232	27.1498	76.6504	65.2523	84.9381	15.5605	54.5929	74.5217	77.77	36.9259	59.1034	56.9829	116.006	29.9306	34.0463	58.1834	57.8527	85.2575	19.9447	65.8639	28.8147	28.5818	38.7679	85.9092	24.3103	47.7557	134.607	29.4987	40.2109	65.8935	66.5093	33.0256	78.2253	61.2719	49.1811	30.8551	33.708	39.1192	25.951	16.3804	66.6185	83.901	27.0592
26.84	56.9745	61.9526	103.943	68.1606	102.985	67.5177	77.4304	75.6602	26.1663	25.0699	70.9756	82.565	26.132	7.22189	69.6674	67.6928	31.5161	47.4609	58.4888	45.2866	57.3063	42.5388	28.9693	28.483	58.8641	26.5065	80.3922	44.722	46.3349	28.9846	81.3994	46.0791	71.0672	49.2751	27.111	37.2613	71.782	80.0671	66.6311	6.48247	109.334	50.2923	45.0948	83.504	93.1374	60.3098	10.9546	29.8162	42.1452
92.4784	64.6974	59.2676	46.7448	151.118	31.0618	54.8335	59.2516	69.6435	131.197	119.982	106.812	40.2344	99.1194	125.603	98.6561	58.6804	114.051	110.945	170.631	73.9623	66.1257	112.695	100.501	129.842	73.1254	108.868	40.0363	74.095	77.077	130.453	60.5949	101.889	179.03	70.6162	92.0682	104.189	115.507	42.7793	101.259	112.062	12.4678	70.298	75.447	43.1736	32.4317	58.1807	114.99	138.374	76.3864
44.434	67.7229	73.0979	122.1	82.1875	119.603	78.2024	83.9779	95.1729	40.1681	43.3725	64.9137	98.6543	33.0701	15.8062	65.9872	76.6693	50.9948	67.2216	60.321	58.0208	67.0622	62.1286	32.8953	11.7132	78.0091	25.6795	92.353	58.143	55.6394	11.876	100.322	66.3828	51.4033	61.2694	44.5269	35.3814	91.423	90.9803	62.2715	24.2699	121.701	61.6782	56.4708	93.3357	109.244	74.3759	17.4001	40.4359	57.3309
40.6593	73.8284	78.5476	113.511	54.4461	114.777	84.2053	95.2095	82.808	12.9323	20.3466	87.9549	95.3119	44.3193	14.567	87.2297	84.9746	29.4074	45.0828	40.4711	61.5901	74.5009	39.7753	47.0879	39.1282	67.6264	43.812	96.2875	60.6834	63.865	39.401	89.9211	47.3161	69.9224	65.8001	41.1073	54.7495	67.9944	96.4753	84.0192	23.9439	124.659	67.0494	62.0004	100.316	105.667	75.3445	28.2451	12.9338	57.0596
31.3771	29.9536	29.337	46.7821	88.6187	44.955	32.8598	51.7154	26.809	66.7976	55.4071	82.7205	25.3671	47.6442	65.309	76.0752	38.9332	49.3734	48.172	106.157	25.2171	33.416	48.9811	51.36	77.5517	13.5039	58.9865	35.53	23.3655	35.1525	78.204	27.4307	38.9217	126.5	26.212	31.1831	60.3463	59.9795	38.8843	76.0183	52.2489	58.4736	28.0317	29.4325	44.8157	35.6165	17.2497	58.1987	74.049	20.0152
72.5295	80.0999	85.2195	145.083	120.778	138.665	88.6721	85.8888	123.376	78.8641	81.2183	46.6162	117.698	51.74	53.9579	52.2547	84.2606	87.9858	103.755	93.5628	75.7308	77.8389	98.9493	47.8791	28.1031	105.865	40.5047	103.426	76.9546	68.3876	27.6638	126.405	101.293	42.264	77.0698	72.331	40.042	128.073	100.176	48.262	57.5575	131.143	76.3714	72.3328	100.176	127.642	91.6549	47.9181	78.8743	79.2264
66.9079	31.9685	29.0043	77.796	139.777	63.6796	24.0215	9.40084	78.8865	107.308	98.4588	54.3682	50.3464	61.4229	92.5661	46.3071	20.0247	96.2447	101.029	144.583	44.6351	30.2711	100.2	60.58	87.8426	69.8288	67.8214	25.1175	46.3284	40.296	88.3594	74.1109	92.2263	134.08	40.2681	66.3068	59.7985	116.122	19.8424	49.2934	80.3053	40.4568	38.4807	42.8933	14.2789	54.518	39.432	79.1066	113.444	52.1059
14.567	23.6941	28.6535	79.3186	88.6125	74.7143	34.2147	45.6342	57.9144	53.1533	45.028	55.8969	53.5602	14.7001	40.0639	51.0592	34.7781	44.5919	53.9909	90.4853	12.335	24.2907	51.411	18.3095	45.5609	40.7387	26.0159	47.3376	12.3797	14.2632	46.2092	60.2853	47.0694	95.1581	16.039	13.9615	27.9236	75.0864	46.7831	49.6512	26.8539	76.536	16.9881	11.8151	50.2333	64.0452	28.6179	28.7009	59.1904	13.0671
71.1921	100.874	106.047	146.27	71.7214	146.857	111.477	119.154	115.731	42.0562	52.4928	99.3394	126.852	67.1926	37.6124	101.255	110.852	61.5391	76.1525	32.4576	89.7312	100.766	70.9743	67.9805	45.0112	100.404	61.395	124.839	89.3112	89.4226	44.7803	122.787	79.6449	45.9737	93.5484	71.53	71.2876	97.0909	124.185	97.402	51.1431	153.936	94.37	89.1065	127.192	137.356	105.023	49.6272	36.3319	86.8554
58.5065	23.4618	20.3969	72.896	131.183	59.7741	15.5112	6.21638	71.4446	99.0693	90.0528	53.6383	44.4173	54.262	85.0718	45.4672	11.5601	87.7005	92.4273	136.646	36.1767	21.9784	91.5918	53.8426	81.9158	61.6449	61.4485	19.5918	37.8161	32.4911	82.4605	67.21	83.6403	129.209	31.7941	57.9103	54.2279	107.731	14.2371	47.9019	72.5468	41.106	30.0652	34.6399	10.5914	49.8776	31.0637	71.8844	105.302	43.5317
50.0027	15.7057	10.8898	62.969	121.026	51.1574	5.20248	16.6521	59.5415	90.9213	81.2477	59.9514	33.7891	49.9912	79.3404	51.9443	8.19925	78.1095	81.6803	129.345	27.8878	15.998	81.1837	50.6242	79.7707	49.8169	58.8131	11.4325	29.0736	27.4154	80.3617	55.5683	72.7317	128.507	23.6104	49.4404	53.4531	96.1414	8.09587	53.6504	66.229	39.4066	22.398	27.5776	10.9265	40.6036	19.4946	67.0433	97.4732	34.065
56.7604	40.1941	36.0485	28.0661	111.214	19.9212	35.3291	51.3785	32.0602	92.8256	81.3316	93.6382	1.42003	69.2808	90.8091	85.9222	42.1476	74.7976	71.0136	132.086	43.5973	43.2251	72.8452	72.0752	100.353	33.2	80.3356	26.448	42.7315	50.8406	101.001	24.5531	61.9762	149.934	41.9782	56.4777	79.0304	76.8382	31.8058	87.0638	77.476	36.3845	42.766	46.7392	37.3134	9.55152	27.3978	82.4057	100.1	42.4888
143.517	108.914	105.959	136.775	216.788	120.34	100.744	84.7189	149.942	183.168	174.969	103.51	117.691	134.311	165.61	99.0789	96.9809	173.175	177.836	218.864	121.467	106.95	177.168	132.111	154.35	144.579	137.561	96.3599	123.247	115.851	154.707	142.941	168.904	192.245	117.143	142.906	127.336	191.41	92.6541	103.158	154.653	86.0728	115.269	119.34	86.7462	116.252	115.523	151.469	188.876	129.106
36.7159	71.2271	75.6273	106.533	48.7217	108.604	81.3195	93.7135	75.3153	6.30773	11.9097	90.8534	89.6833	44.7622	19.3105	89.3828	82.7633	21.005	36.5304	42.9548	58.647	72.2818	31.225	48.2136	45.1918	60.7365	46.3847	92.584	57.4715	62.2386	45.546	82.75	39.04	78.4488	62.9835	37.2389	57.0766	59.4912	93.2166	86.4274	24.0144	120.358	64.44	59.6285	97.4344	99.867	71.2122	30.824	11.064	53.1729
36.382	24.067	22.0522	45.8189	98.0029	40.6689	24.5803	43.4658	32.8229	74.4104	63.2965	78.3506	19.6573	48.7594	70.3136	71.2264	31.1327	57.8834	57.621	113.846	23.6021	27.548	58.222	51.8172	79.6852	22.6114	59.9457	25.9439	22.4105	32.194	80.335	30.7719	48.3818	129.203	22.9339	36.0509	59.548	69.3837	29.4079	71.6353	56.887	49.7184	24.2477	27.2485	35.3957	30.2567	9.92128	61.6063	81.5706	21.6854
43.4278	77.1497	81.7731	114.726	50.7073	116.556	87.4484	98.8605	83.5745	10.4826	19.9739	92.1886	97.4008	48.296	18.7997	91.4376	88.4253	29.0354	44.0893	36.8489	64.7819	77.9374	38.8239	51.1709	43.0746	68.8949	48.0238	99.2542	63.7826	67.4477	43.3247	90.9755	47.1329	71.7423	69.041	43.9069	58.9552	66.3381	99.6038	88.2391	27.7457	127.403	70.3581	65.3723	103.574	107.665	78.1217	32.4338	8.87842	59.9034
78.6737	49.3142	43.8841	47.4997	141.152	31.1635	39.2648	44.0268	63.145	118.328	107.405	91.6401	31.0298	83.9025	111.181	83.4701	42.9768	102.107	100.674	157.712	59.1593	50.5885	101.867	85.1066	114.427	63.1608	93.4389	24.5684	59.4785	61.668	115.033	54.9719	91.4586	163.482	55.6053	78.2244	88.5446	108.042	27.0817	85.9429	97.6784	5.49377	55.14	60.3511	27.6414	26.95	44.0046	100.108	125.394	62.3148
43.2087	13.9533	8.97415	55.4356	111.926	45.5158	8.35263	26.7825	49.189	83.8726	73.6333	66.249	25.9715	47.6456	74.7801	58.5525	15.3108	69.7322	72.134	122.866	22.6424	16.4098	71.9714	49.2676	78.5711	39.3187	57.6848	12.6968	23.0924	26.0836	79.1934	45.6982	63.0597	128.041	19.1121	42.7008	54.2123	85.8025	13.9465	59.6786	61.3315	41.5963	18.834	23.94	19.4095	34.5077	9.63708	63.5827	90.6824	26.7404
31.7691	56.9359	62.2038	109.451	77.2418	107.177	67.5241	75.1635	82.6139	34.8403	34.839	63.2989	86.316	23.0531	10.1205	62.7914	66.6873	41.273	57.0971	63.106	46.4304	56.6648	52.2436	24.3526	18.8343	65.3897	19.477	81.2628	46.3411	45.2831	19.3674	87.6666	55.2369	64.0466	49.9606	31.8679	30.4118	81.4265	80.2855	59.4815	11.8854	110.552	50.5907	45.325	83.0944	96.9175	62.4956	5.48548	37.352	45.0573
104.405	69.5065	66.3254	101.443	177.203	85.2315	61.0367	45.8043	111.202	144.588	135.946	74.9072	79.4588	97.0841	128.521	68.5758	57.564	133.773	138.092	181.266	82.1696	67.7506	137.493	95.4601	120.239	104.996	101.767	56.9368	83.8669	77.2667	120.674	104.727	129.143	162.557	77.8064	103.8	92.2966	151.8	53.0097	72.5552	116.856	51.9175	76.0039	80.3064	47.0457	79.4496	75.7557	114.627	150.565	89.6016
98.2496	113.622	118.958	174.975	126.017	170.534	122.994	122.047	149.623	89.1483	95.8303	82.9768	149.36	81.3663	69.5705	88.9712	119.262	104.322	120.589	87.4711	107.114	111.803	115.329	78.6731	50.672	132.255	70.3287	137.836	107.901	101.387	50.0198	154.216	120.767	11.3305	109.273	98.2412	73.5872	144.234	135.055	85.0095	78.9821	166.307	108.971	104.345	135.621	159.707	123.655	70.8598	86.0915	108.777
24.7403	45.9696	51.2851	101.268	82.6075	97.9182	56.5331	64.0788	76.2617	41.2932	38.1822	55.8834	76.8623	11.9338	19.7767	54.3053	55.5609	42.5935	57.1265	73.1564	35.9363	45.5897	52.8093	13.7974	23.2483	58.7516	11.6418	70.4495	36.0699	34.1854	23.8954	80.4244	53.5055	72.092	39.2464	24.6495	22.0092	81.1201	69.3101	51.3362	11.7683	99.7823	39.7463	34.5036	72.0101	87.4225	52.3075	5.75467	45.2168	35.5772
41.6862	76.7699	80.8122	105.834	39.1564	109.353	86.4814	100.049	73.7517	3.7685	10.8375	99.8819	91.4308	52.9253	28.9212	98.0993	88.5531	18.1498	31.134	39.9993	64.04	78.1649	26.0635	56.6837	54.767	60.707	55.4744	96.7867	62.6195	68.7478	55.1111	81.8385	35.6998	85.8638	68.4296	42.267	66.004	52.4247	97.897	95.2666	32.5209	123.687	70.0616	65.5385	102.473	101.271	75.1441	40.0712	9.17035	57.696
75.3947	105.333	107.245	99.8277	23.4305	110.464	112.074	129.784	69.8426	55.1937	52.5135	143.772	100.223	95.2158	79.4165	140.155	116.788	47.5431	35.9826	69.3349	93.9768	108.032	38.5719	99.8536	105.329	68.703	101.502	116.641	91.8429	102.509	105.738	79.1836	44.0884	135.689	97.8323	75.9784	110.644	24.1117	119.902	138.143	78.4616	136.462	99.9361	97.3046	125.721	106.831	96.9408	87.7561	57.4396	85.5279
3.04741	38.1138	42.1935	79.6451	71.6045	78.5442	47.8762	61.7109	52.6987	37.8759	28.5881	70.8628	58.2989	23.2844	31.6653	66.8459	49.9354	27.5694	37.8419	76.6373	25.3793	39.6125	34.7942	28.1182	46.8545	35.3522	32.654	58.9119	23.9852	30.9616	47.4862	57.5935	31.9804	94.1225	29.7699	3.60916	39.2217	60.291	59.5714	64.9903	18.7733	86.9567	31.4308	27.0856	63.9324	68.8283	37.6672	26.0765	44.5162	19.5001
19.0398	21.5935	26.8465	81.0167	92.9244	75.539	32.1936	42.1668	61.0062	56.8101	49.079	51.5919	54.3699	13.8471	42.1924	46.616	31.961	48.9516	58.5058	93.5761	12.1252	21.6039	55.9086	16.4502	45.0571	44.0896	24.6823	45.9786	12.972	10.7116	45.695	62.8421	51.5556	94.7208	14.8778	18.4396	24.9309	79.5271	44.9369	45.2864	29.4061	75.3147	15.2756	10.046	47.95	64.7052	28.7359	29.8781	62.6428	15.5799
60.345	25.6348	21.1926	65.7557	131.32	52.1085	15.5183	14.3523	66.9325	101.249	91.6423	61.7919	38.0316	58.9792	89.0208	53.6221	15.2213	88.506	91.7989	139.534	38.1239	25.233	91.4327	59.1133	87.8175	58.839	67.0474	12.7995	39.4007	36.5423	88.3848	61.8941	82.7809	135.805	33.7894	59.7772	60.6099	105.516	7.55004	55.9999	76.0815	33.2627	32.4226	37.4758	2.42123	42.5476	29.3304	76.35	107.752	44.4719
86.6277	55.113	54.2433	107.144	160.872	92.5783	50.6396	31.7263	107.52	124.201	117.16	44.1794	79.8617	74.0743	104.936	38.4468	44.5295	116.806	124.319	158.352	66.2074	52.2095	122.626	71.4052	92.8793	96.865	76.3414	54.6285	68.3214	58.4	93.243	103.289	116.105	132.62	62.3334	86.008	65.9433	141.869	49.3071	42.5196	94.783	65.2184	60.2244	63.0866	43.8012	83.8466	66.1621	90.7135	129.388	74.6314
63.7749	37.1136	31.8041	41.1308	125.808	26.8662	28.351	39.2014	49.7538	103.019	92.0138	85.3661	17.2558	70.8817	96.824	77.2868	33.7785	86.6225	85.3141	142.435	45.3737	39.0965	86.4164	72.6056	101.894	48.0062	81.0248	14.2444	45.3985	49.3919	102.518	42.4573	76.0826	151.382	42.2426	63.3525	77.3171	93.6073	19.0495	79.1616	83.2826	20.9909	42.135	47.149	22.9308	17.8711	29.4025	86.368	110.124	47.6126
48.7399	29.6692	33.2531	97.2336	121.653	87.276	34.6642	28.6036	84.9285	82.9101	76.9966	24.7981	67.8696	32.2625	62.6461	17.9746	28.7779	78.1006	88.3088	116.065	33.8753	26.3282	85.6174	29.1905	52.0496	69.7862	34.1032	48.3953	36.085	23.6523	52.4963	84.251	81.2824	96.7332	31.9591	48.1543	24.1192	109.055	44.3201	18.0844	53.0433	74.4348	30.094	29.6307	43.3882	76.3611	43.8241	48.4163	87.6717	41.8574
35.1213	64.3914	66.5978	74.8594	45.8903	80.7035	71.6462	88.9217	42.2015	35.3883	25.0019	104.372	65.5792	56.5486	50.2523	100.128	76.0001	15.9229	5.50168	70.503	52.8771	67.0061	7.4714	61.3593	73.7843	32.7037	64.6596	77.7764	50.7525	61.479	74.3252	50.9942	3.92225	114.353	56.7673	35.665	72.4464	27.1358	80.4564	98.4249	43.8105	100.809	58.8615	56.2104	86.0409	74.2123	57.0159	53.4806	41.9976	44.4494
38.1087	73.0883	76.8169	98.8034	38.1455	102.771	82.4303	96.9002	66.5708	10.3449	6.85334	100.225	85.3072	52.2316	32.3007	97.8495	84.9909	11.2286	23.7928	46.5148	60.3653	74.7549	18.6689	56.3675	58.213	54.0096	56.2672	92	58.7697	65.9885	58.6189	74.7934	28.3344	92.1834	64.7478	38.717	66.3515	45.7564	93.4308	95.2516	32.864	118.275	66.5057	62.2749	98.2453	94.9654	70.3085	41.4813	16.5921	53.4472
18.3615	25.9812	31.2777	84.8576	91.0841	79.7593	36.5661	45.7199	63.7916	53.8344	46.74	51.0274	58.5838	9.45845	38.0686	46.6667	36.029	47.3785	57.9895	89.9585	16.4855	25.7974	55.0384	12.5598	40.6713	46.5968	20.5408	50.4518	17.1235	14.5802	41.3122	66.1096	51.5626	90.3403	19.3734	17.8164	22.0664	79.773	49.3306	44.9651	25.5896	79.7932	19.7538	14.5393	52.2115	68.9738	33.1078	25.4732	59.4121	18.8079
46.5011	64.806	70.2379	123.215	91.3713	119.426	74.9901	78.743	98.0081	49.0635	51.0308	55.9045	98.2851	30.5827	23.8376	57.5323	72.6603	57.9701	73.9264	69.7706	56.4804	63.673	69.0128	29.0184	2.13484	80.5553	20.7913	89.5483	56.9772	52.4512	2.53104	102.384	72.1125	50.428	59.2078	46.4647	28.6592	98.2521	87.6502	53.695	28.466	118.787	59.2834	54.2765	89.4342	108.775	73.0954	19.3998	49.8429	57.2328
47.9072	50.7189	55.8481	116.314	109.665	109.392	59.4074	58.3131	96.5137	67.5518	65.7219	31.1505	88.5097	25.4413	42.9163	32.456	55.2895	70.2274	84.3564	93.9149	46.9222	48.4831	80.2445	20.7977	23.8356	79.2634	16.2892	74.2099	48.3349	39.0858	24.1239	98.6555	79.9188	66.6711	47.9268	47.5584	10.9594	108.001	71.1552	28.6102	39.3325	102.322	47.1205	43.3029	71.5616	98.3528	62.4801	30.6091	70.2501	51.3418
31.6989	36.4261	36.1424	46.2182	82.87	46.8537	39.7964	58.6265	21.7683	63.6522	52.0457	88.2147	29.0304	50.4055	64.7839	81.8155	45.7914	45.2616	42.3773	102.719	30.2615	39.8383	43.6623	54.4753	79.1909	6.56627	61.6532	42.1562	28.2038	40.4603	79.8394	24.4883	33.1528	127.447	31.9096	31.6389	64.0997	53.1046	45.6943	81.5469	52.2439	63.769	33.8614	34.5587	51.6648	38.5661	24.1639	59.105	70.9515	23.7042
21.7495	55.0206	59.6362	97.0419	62.4975	97.0272	65.3102	77.0706	67.9208	22.3634	17.9791	75.8521	77.0659	28.421	14.4724	73.7295	66.3647	23.3103	38.9995	58.9137	42.6488	55.8723	34.1805	32.2426	36.9262	51.4995	31.8587	77.2641	41.6859	45.5935	37.4498	74.0747	37.4378	79.2897	46.9023	22.1688	41.9528	63.3285	77.4979	71.0045	8.44968	105.678	48.2271	43.2708	81.4358	87.542	56.3656	17.6055	27.7644	38.064
109.333	79.1375	73.7629	64.0369	169.86	49.184	68.72	68.7237	88.4707	148.822	137.782	114.898	58.8712	113.815	141.73	106.924	71.2483	132.172	129.601	188.239	89.5987	79.9935	131.218	114.661	143.814	91.7824	122.864	54.5833	90.016	91.3287	144.402	79.3669	120.5	192.271	85.8979	108.884	117.059	134.355	56	110.002	128.252	25.3914	85.2763	90.5326	54.6175	51.2988	74.6634	130.384	155.927	92.9724
19.7396	54.7912	58.6575	87.6139	55.3731	89.2531	64.3059	78.5194	57.1382	22.1416	11.8389	84.2996	70.3402	35.7073	26.6439	81.2018	66.6669	12.2122	26.6876	61.5524	42.0537	56.3937	22.1817	40.2351	49.5048	41.7296	41.9114	74.4965	40.5209	47.6564	50.0444	64.0497	24.7318	91.4684	46.4431	20.3449	50.9274	50.9441	75.6089	78.9057	19.7206	101.627	48.1678	43.8939	80.2402	80.4964	52.8733	29.4103	29.2543	35.4275
68.1835	33.4375	30.7682	80.3542	141.346	66.203	25.9732	9.77021	81.288	108.396	99.7173	52.7611	52.8931	61.8875	93.1564	44.7614	21.5184	97.6993	102.794	145.419	46.0086	31.5352	101.868	60.848	87.7132	72.0065	67.9123	27.6613	47.7694	41.1789	88.2182	76.5931	94.0468	133.513	41.6705	67.5776	59.5957	118.182	22.3689	47.8688	81.0649	42.4801	39.8218	44.0722	16.8403	57.0739	41.5	79.5676	114.447	53.6507
124.077	90.5529	85.6354	89.7736	189.958	74.1941	80.0239	73.5231	111.486	164.777	154.383	114.316	79.9442	124.084	154.155	107	80.3137	149.846	149.462	203.744	102.548	90.4113	150.412	123.926	151.927	112.133	131.57	68.3031	103.483	101.727	152.458	102.811	140.221	198.185	98.377	123.555	123.987	156.873	67.6646	110.64	141.086	43.7042	97.2503	102.432	64.0397	74.2607	89.9404	141.529	171.593	107.643
44.0128	76.5286	81.3563	117.593	56.5858	118.647	86.9853	97.3963	87.0031	16.3432	24.5559	88.0574	99.0334	45.9332	14.9373	87.7272	87.4852	33.6325	49.2117	38.6323	64.4693	77.0475	43.9096	48.3493	37.6221	71.711	44.3837	99.3524	63.6659	66.2168	37.8324	94.0534	51.5678	66.0099	68.6133	44.4333	55.3334	71.9244	99.3724	84.3956	26.1548	127.908	69.7782	64.6598	103.059	109.432	78.6063	29.1286	14.6315	60.2967
44.538	57.7754	63.1833	119.115	97.4698	114.187	67.6164	69.99	95.7691	54.9879	55.1017	46.4258	93.0162	25.1273	29.6036	47.8171	64.73	61.0034	76.3389	78.7965	50.7537	56.2905	71.7262	22.3309	8.78341	78.2256	13.9684	82.3636	51.5716	45.4147	9.20437	99.3321	73.368	56.6446	52.9719	44.3732	19.5475	100.566	80.0915	44.0059	29.931	111.377	52.7655	48.0322	81.4659	103.347	67.3002	20.2481	56.7677	52.7966
87.2591	53.9141	52.1282	100.629	161.307	85.5695	47.7946	29.4298	103.46	126.142	118.401	52.1112	74.3573	76.9453	108.253	45.6837	42.4656	117.316	123.665	161.498	65.8568	51.4042	122.364	74.7824	98.1677	94.0772	80.4726	49.3101	67.8367	59.1531	98.5748	98.5536	115.139	139.706	61.7192	86.6402	70.5418	139.968	44.2047	49.6641	97.3401	56.7602	59.6947	63.2045	38.318	77.4037	63.433	94.1314	131.688	74.0105
29.6997	17.3808	22.707	83.3774	103.638	75.8648	27.0243	32.9992	67.0502	66.9844	59.6536	42.9767	55.0757	19.2889	50.3922	37.2004	24.7211	59.6731	68.9445	102.893	15.2454	15.6948	66.5014	19.1928	48.2601	51.0523	27.3024	41.7753	17.2644	5.6435	48.853	67.5403	61.7007	97.218	14.8696	29.0924	22.9318	89.384	39.5849	36.406	38.4847	70.8143	13.7336	10.9948	41.449	64.8181	29.1434	36.9424	72.5528	22.5116
117.297	126.112	131.134	191.289	152.777	184.869	134.302	129.534	168.696	114.393	119.88	84.6792	163.937	97.5876	92.634	92.1072	129.468	127.894	144.17	115.1	121.976	123.71	139.023	93.9523	69.8345	151.153	86.2527	148.911	123.173	114.566	69.2263	172.203	143.279	38.3787	123.312	117.174	86.263	168.262	145.347	88.6447	99.9526	175.838	122.581	118.586	144.787	173.834	137.893	90.872	112.043	125.25
15.2599	50.0618	53.7933	83.1129	59.0989	84.357	59.4192	74.0036	53.1693	27.2973	16.7586	81.9819	65.2835	33.479	29.4924	78.4718	61.9763	15.1147	27.2516	66.7081	37.3511	51.7913	23.4126	38.1855	50.613	37.2621	40.8549	69.407	35.7342	43.4635	51.1865	59.7341	23.5205	94.3235	41.7274	15.8784	49.1407	51.0133	70.5932	76.3698	20.3493	96.4727	43.5109	39.4118	75.2937	75.4852	47.7638	29.8721	34.4064	30.4686
37.4136	22.435	20.0567	46.5117	100.199	40.4958	22.3147	41.1653	34.9679	76.001	64.9859	76.8425	19.3357	48.7119	71.1844	69.619	28.9511	59.7716	59.8606	115.427	23.1668	25.8786	60.3663	51.5844	79.7811	25.0501	59.802	23.5778	22.1848	31.2465	80.4286	32.5107	50.6314	129.378	22.0581	37.0514	58.9615	71.8157	26.9781	70.136	57.7026	47.907	23.2017	26.5812	32.9597	29.8501	8.23228	62.0839	83.1252	22.1568
60.8111	31.489	26.0689	47.8956	125.936	34.0828	21.9736	31.9038	53.2788	100.906	90.2193	78.1866	21.682	65.8936	93.0513	70.0883	26.892	85.4364	85.512	140.181	41.0036	33.0938	86.1689	67.2755	96.6176	49.1428	75.6548	7.26998	41.3391	43.8697	97.2315	46.8091	76.2627	145.894	37.4798	60.3424	71.3355	95.613	11.7714	72.0307	79.5621	23.3041	37.0822	42.2617	15.7716	24.6123	26.1148	81.9665	107.884	44.3698
91.6416	59.5108	54.2782	61.9341	156.61	45.5233	48.928	47.4961	79.332	132.037	121.433	93.7711	47.1577	93.9872	122.907	85.7621	50.7158	116.65	116.116	171.222	70.7788	59.9854	117.058	94.5023	123.433	78.8891	102.575	35.7925	71.4733	71.4104	124.008	71.1074	106.872	171.496	66.8145	91.1462	96.3136	124.152	36.1615	88.7949	109.58	11.502	65.9507	71.2159	33.9486	42.8617	57.1198	110.963	138.961	75.1532
34.0241	69.0131	73.1737	101.46	46.3529	103.988	78.857	92.1055	69.9967	6.93965	6.23468	92.1776	85.4288	44.9091	23.0064	90.2153	80.737	15.3293	30.91	46.2984	56.31	70.3144	25.6005	48.746	48.929	55.789	47.8898	89.5403	54.9649	60.7508	49.3311	77.5961	33.3903	83.94	60.6907	34.5888	58.2695	54.1054	90.4584	87.4452	24.6904	116.863	62.2733	57.6664	94.9056	95.4862	67.9855	32.7307	14.0051	50.2538
73.14	96.7594	102.17	150.773	91.8467	148.869	107.124	111.301	122.581	55.9513	63.8773	83.7241	127.994	62.1038	40.2566	87.0707	105.106	72.7663	88.749	55.1666	87.4127	95.8686	83.4396	61.2499	32.856	105.876	53.2482	121.478	87.5693	84.5157	32.3588	128.408	90.1531	26.2819	90.5722	73.3004	61.0079	111.705	119.861	83.0272	52.355	150.81	90.8911	85.7277	121.868	138.593	103.805	46.7583	52.279	86.6969
32.7491	42.8623	42.9103	47.5079	76.787	50.4033	46.7303	65.5068	18.7898	60.356	48.6574	93.4805	34.3322	53.2728	64.1955	87.3516	52.6061	41.1557	36.4147	98.8945	35.5588	46.2095	38.2219	57.622	80.646	1.64219	64.2816	49.113	33.3855	45.8151	81.2858	24.1331	27.3278	127.975	37.7139	32.8228	67.759	46.0724	52.7194	86.8665	52.3667	69.8561	39.7511	39.8401	58.6995	43.1281	31.0829	60.0331	67.6413	28.1506
42.1273	20.9276	17.218	46.9433	106.504	38.751	17.9904	36.36	39.6897	81.5355	70.6898	74.9573	17.9538	51.0635	75.4119	67.4402	24.9185	65.762	66.1972	120.91	25.1289	24.0824	66.6375	53.4616	82.2823	31.1825	61.8307	17.2338	24.6837	31.5746	82.9224	36.0284	56.9737	131.951	22.9393	41.7127	59.8724	78.0072	20.8245	68.3103	61.8719	42.2334	23.544	27.8215	26.8693	27.7406	8.50579	65.5267	88.5923	26.1061
81.8757	116.571	120.933	144.471	41.5137	149.399	126.625	138.868	111.823	41.0428	51.7981	130.211	132.136	88.3971	57.7264	130.321	128.094	57.9793	65.8995	6.97774	103.971	117.607	62.1513	91.0635	77.2069	100.614	87.113	137.522	102.747	107.399	77.2209	120.549	73.2365	84.1985	108.317	82.4214	98.043	78.9575	138.391	126.888	67.9138	164.648	109.785	104.962	142.724	141.78	115.952	71.9182	34.3428	98.2121
58.4847	87.5316	89.3825	85.5394	30.6399	94.8668	94.1984	111.949	54.1306	45.3994	39.5889	127.48	83.269	79.1955	67.1622	123.488	98.9411	32.7903	18.8362	69.5312	76.3205	90.2723	22.4176	83.9372	92.5379	51.2104	86.3656	98.9051	74.1635	85.0609	93.0077	63.5716	26.3418	127.615	80.1116	59.0481	94.9147	12.5791	102.091	121.661	64.0082	119.426	82.2256	79.7429	107.888	90.4199	79.0744	73.5983	49.6091	67.834
27.7294	62.5616	66.8164	97.8603	52.3259	99.529	72.5065	85.5042	67.1046	13.3065	8.22507	86.0261	80.4708	38.4047	19.7182	83.8569	74.2316	15.6053	31.9044	52.0656	49.8933	63.7871	26.717	42.3535	44.9737	51.9854	41.9618	83.4956	48.6164	54.1186	45.4319	74.2215	32.4927	83.3127	54.2613	28.2747	52.1252	55.9623	84.2519	81.1625	18.5723	111.142	55.8011	51.1291	88.5905	90.6889	62.0527	27.2382	19.8416	44.1106
15.5568	33.6221	35.7823	62.4981	75.4521	62.1481	40.9258	58.1062	36.1434	49.7752	38.6106	78.7599	42.6601	36.0702	48.5597	73.3091	45.1641	33.5142	36.2581	89.206	22.7676	36.3673	35.5661	40.5438	63.3896	18.6043	46.9575	48.4668	20.5351	32.3608	64.033	40.4776	27.6281	111.25	26.2943	15.5657	50.9884	53.8638	50.4915	72.3242	35.9471	74.3167	28.4283	26.5912	55.8029	52.9501	26.9488	42.9951	56.9733	14.2353
98.6363	82.6046	77.8752	23.8177	139.566	23.6074	75.7099	87.462	56.4963	130.614	118.917	133.695	44.6972	112.641	132.494	125.651	81.7868	111.061	102.681	168.63	86.9919	85.2994	106.047	115.472	143.631	68.6752	123.728	62.5955	86.1149	93.9078	144.281	47.6037	94.9203	193.118	85.2484	98.4396	122.23	98.9781	67.4666	127.404	119.508	47.6323	85.901	90.0666	70.834	34.6408	70.6707	125.181	137.879	85.5231
77.5266	43.0455	38.4448	68.9354	147.299	53.2321	32.7534	26.699	77.5074	118.448	108.633	72.507	45.6565	76.1684	106.422	64.4969	32.4156	105.099	107.296	156.891	55.4377	42.6281	107.335	76.0507	104.336	72.375	83.7904	24.182	56.6192	53.8637	104.883	70.9228	98.1344	151.533	51.1366	76.9699	76.6513	119.16	21.4894	67.5494	93.5082	23.984	49.8238	54.8997	16.6425	46.2346	45.0382	93.6408	125.026	61.4201
21.9339	56.279	60.6884	95.2465	58.8791	95.8871	66.38	78.9177	65.4983	19.9073	14.1133	79.4942	76.2759	31.618	17.5603	77.1563	67.8376	19.2047	34.9793	57.8117	43.7023	57.3632	30.1133	35.6553	40.9336	49.4739	35.7329	77.8187	42.5521	47.477	41.4477	71.9977	33.7634	82.418	48.0353	22.4307	45.6405	59.3072	78.3335	74.5232	12.3939	105.872	49.4932	44.7042	82.4994	86.6582	56.6009	21.7056	25.9734	38.4223
37.2297	69.0266	73.917	112.369	60.8474	112.668	79.523	89.701	82.5389	18.6032	23.1389	81.1206	92.7205	38.2262	7.70717	80.4955	79.8844	31.7265	47.9301	46.3277	57.1006	69.4675	42.653	40.7198	32.6627	66.6148	37.0807	92.0982	56.3829	58.5705	32.9742	89.1354	48.9115	66.9431	61.1908	37.6077	48.0319	71.5824	91.9809	77.2466	18.5339	120.821	62.2996	57.1469	95.5656	103.201	71.583	21.6213	19.7438	53.2845
29.1479	49.7945	51.0422	58.6572	64.2474	62.9019	55.6113	73.7875	27.0618	48.8073	37.1667	96.0264	47.0989	51.542	56.0884	90.6856	60.7305	29.0662	23.7671	86.7024	39.9232	52.8213	25.4194	56.2613	75.5254	14.3145	61.6883	60.1644	37.6665	49.7154	76.139	34.6852	14.5847	120.833	43.1271	29.4558	67.1144	36.9832	63.2515	89.6371	45.7475	82.3602	45.2688	43.8837	69.0428	55.9099	40.2961	54.4954	56.0139	31.4815
94.8488	88.3972	84.6968	20.9048	121.854	35.1847	84.2572	99.6479	44.9425	120.167	108.753	142.442	50.3341	112.807	126.963	134.798	91.0654	100.087	88.7329	155.936	89.0489	91.6264	92.9512	116.457	142.359	61.2845	124.15	74.1054	87.5943	97.8153	143.009	38.8464	82.4418	190.558	88.5732	94.8159	124.97	79.8592	79.4703	135.824	115.06	68.1347	89.7976	92.8597	84.2147	43.8823	74.6118	122.287	127.168	85.1286
5.20112	39.1208	42.8277	76.7188	69.4583	76.2782	48.4583	63.1835	49.0898	37.7788	27.682	74.4467	56.3866	27.2384	34.2887	70.2182	51.0479	25.4274	34.4547	76.978	26.4351	40.9254	31.7257	32.0669	50.6806	31.8926	36.7269	58.7032	24.7784	33.087	51.3074	54.307	28.1915	97.5214	30.7985	5.77309	43.155	56.4989	59.7295	68.4819	21.9335	86.2127	32.6164	28.6882	64.3608	66.8265	37.1594	29.7825	44.6873	19.5421
39.3659	37.5121	35.9938	38.3433	89.8474	38.4263	38.5871	57.438	18.8666	72.0482	60.4223	91.1539	21.2508	56.6192	72.8742	84.3127	45.1637	53.4765	49.5028	111.047	34.1023	41.0153	51.2372	60.3907	86.2564	11.7114	67.9558	37.9651	32.3245	43.857	86.9079	18.399	40.4079	134.95	34.7479	39.2437	69.402	57.5643	42.1729	84.4374	60.1248	56.8847	36.4414	38.2582	48.2641	30.3424	23.729	66.5753	79.3492	29.0576
51.5052	26.418	21.4943	44.097	115.222	33.1262	19.5924	35.1161	43.8696	90.9855	80.1048	78.0872	14.9489	59.1378	84.5598	70.2319	26.1811	75.0312	74.784	130.366	33.3859	28.9355	75.4964	61.1341	90.2875	38.4976	69.5562	10.9707	33.2745	38.3065	90.9192	38.3525	65.5334	139.895	30.5304	51.078	66.5898	85.12	16.0312	71.6092	71.0167	32.784	30.6651	35.476	21.9248	22.2108	17.1571	74.2697	98.0485	35.3267
28.8704	61.5228	64.4817	81.5934	46.4148	85.7735	69.8675	86.0068	49.4373	26.3067	15.1406	97.0723	68.8855	48.6294	39.8507	93.3861	73.4184	6.22233	12.3698	63.6542	49.2348	63.7447	8.25736	53.3456	63.7065	36.9855	55.8209	77.8255	47.3012	56.739	64.233	57.5843	12.0626	103.959	53.4344	29.4727	64.2974	36.6195	79.8651	91.3851	34.0487	102.818	55.4167	52.0141	85.0994	78.2755	56.3371	43.7395	33.3297	41.2884
53.0252	41.3068	45.4433	109.165	122.709	99.8209	47.3858	41.2628	94.6469	82.028	77.84	16.2793	80.0033	32.5607	59.3074	13.5756	41.7438	80.4194	92.4107	112.071	42.8467	38.1954	89.1029	28.2083	43.8644	78.6015	29.851	61.3751	44.8749	32.8104	44.201	94.8361	86.2997	85.3859	41.9312	52.5065	18.9087	114.54	57.3763	10.6892	52.1155	87.4623	40.359	38.5699	56.4304	88.8389	55.1132	45.4473	85.8848	49.8834
32.1054	15.1481	14.1616	54.6955	99.4432	48.2579	18.07	36.7187	41.1925	72.1645	61.6359	69.1876	27.102	41.017	65.0996	62.1431	23.8149	57.3993	59.7088	111.398	15.1955	18.6515	59.4902	43.6785	72.2008	28.5414	51.9692	24.5311	14.4767	23.0772	72.8446	39.8595	50.678	121.858	13.8744	31.659	50.8155	74.1697	26.4182	62.4692	51.5562	51.914	15.0626	18.434	31.8486	37.419	2.86534	55.1708	79.11	15.8369
116.137	83.2945	78.2156	80.051	180.91	64.4403	72.6996	67.993	101.882	156.636	146.067	110.977	70.5418	117.339	146.91	103.381	73.6026	141.272	140.421	195.77	94.9678	83.4217	141.508	117.469	145.916	102.937	125.31	60.2439	95.7757	94.8263	146.466	93.1525	131.195	192.969	90.8939	115.631	118.228	147.371	60.0962	106.851	133.694	34.3785	89.8925	95.127	57.0003	64.6105	81.7135	134.602	163.535	99.6558
54.8453	37.916	33.8014	30.2518	110.437	22.1172	33.1825	49.4775	32.4024	91.306	79.8582	91.4288	0.942444	67.077	88.8761	83.7322	40.0307	73.4743	70.1302	130.62	41.3584	40.9584	71.8161	69.8399	98.1725	32.3166	78.1115	24.7963	40.5189	48.5551	98.8199	25.3648	61.0344	147.77	39.7037	54.5504	76.7533	76.6663	30.1091	84.8455	75.51	36.6513	40.482	44.4736	35.7345	11.5334	25.1206	80.3267	98.568	40.3907
25.1844	9.94932	14.15	68.358	98.1317	61.8166	19.8348	34.2331	52.071	66.0117	56.6852	57.4737	40.7252	28.0038	54.904	51.0148	21.874	54.3878	60.4171	104.308	2.85333	11.9749	58.9909	30.2366	59.1906	36.7781	38.616	32.4279	4.47728	9.89077	59.8259	52.2191	52.1522	108.839	1.65666	24.6006	37.0823	78.473	32.0935	50.7862	41.5574	61.6183	3.73231	4.69998	35.963	50.8807	14.7638	43.5365	72.4813	10.6851
67.2165	90.8221	96.2281	144.881	89.1102	142.883	101.209	105.656	116.883	51.7181	59.0383	79.4112	121.997	56.1531	34.6152	82.3968	99.2707	67.8127	83.9226	54.9221	81.4142	89.9686	78.6215	55.3861	27.351	100.095	47.4583	115.53	81.5639	78.5999	26.8902	122.604	84.9766	30.8379	84.5895	67.3686	55.4995	107.174	113.955	78.3854	46.4712	144.867	84.9235	79.752	116.023	132.594	97.7988	40.7536	48.6067	80.6948
70.6351	61.3556	57.671	7.09409	110.866	16.0076	57.4056	73.4824	27.0625	100.908	89.2172	115.428	23.5629	86.9643	103.989	107.822	64.2756	81.2836	73.1039	138.836	62.4846	64.5808	76.3329	90.3663	117.222	39.1211	98.2824	48.2252	61.1602	70.9592	117.875	17.894	65.1819	166.154	61.757	70.5122	98.4499	71.5943	53.6232	108.799	91.3687	49.2398	62.905	66.1654	58.8155	19.3303	47.6344	97.8003	108.158	59.2559
64.4858	49.0186	44.7719	19.8861	114.751	11.672	43.74	58.9301	32.4241	99.1027	87.4834	102.195	10.2581	77.9033	98.5196	94.4114	50.4431	80.4545	75.1361	138.092	52.3396	52.0086	77.4759	80.7941	108.888	37.8803	89.0173	33.4788	51.4003	59.7051	109.538	23.4971	66.3817	158.401	50.8169	64.2433	87.8731	78.2904	38.8723	95.6556	85.3179	36.5493	51.6274	55.5538	43.9294	5.15759	36.246	90.616	106.403	50.8252
47.8397	78.5315	83.5704	123.222	63.4451	123.5	89.1039	98.185	93.2221	24.0863	31.9403	84.9916	103.47	46.0937	14.9183	85.3469	89.0086	40.9451	56.7441	40.143	66.9643	78.7124	51.4349	47.7892	32.4842	77.4401	42.6375	102.075	66.4015	67.5571	32.5904	99.9375	58.6894	58.2815	70.9255	48.1889	53.4054	79.6353	101.701	81.8226	28.165	131	71.894	66.669	105.025	113.974	81.8972	28.5033	21.6861	63.6556
29.1744	18.6576	24.0057	84.3439	102.946	76.9902	28.369	34.2349	67.5942	66.0162	58.8356	42.7193	56.1532	17.9882	49.1624	37.1423	26.0787	59.0314	68.5658	101.753	15.8358	17.0362	66.0328	17.8313	46.9033	51.4433	25.9423	43.1074	17.7724	6.68855	47.4969	68.2528	61.4407	95.8868	15.7819	28.5731	21.7215	89.2274	40.9417	36.2004	37.3571	72.1643	14.7654	11.6623	42.81	65.9501	30.1756	35.6568	71.521	22.7752
52.4131	72.953	73.4676	60.1702	55.9032	70.0366	77.4482	96.1626	29.3744	58.414	48.5313	120.285	60.422	74.9464	73.4847	114.962	83.197	39.489	24.3823	90.4796	63.9296	76.1598	29.4942	79.7455	96.0088	31.2555	84.4677	79.2218	61.6702	73.8744	96.5813	38.7272	22.2918	137.884	66.8712	52.8092	90.7549	16.6447	83.1462	113.912	65.744	96.6072	68.9966	67.987	89.1865	66.4814	61.8022	75.1999	64.594	55.6005
22.9957	12.6755	17.5603	72.4318	96.8374	66.1462	23.1336	35.8058	55.0069	63.3902	54.5121	54.8743	45.0308	23.6522	51.1489	48.7754	24.1473	52.8594	60.0084	101.27	3.2175	13.7191	58.2127	25.864	54.8228	39.0933	34.2389	36.374	5.24668	7.25359	55.4573	55.6778	52.0928	104.466	5.07823	22.3861	32.9376	79.0637	35.6927	48.2464	37.9383	65.6594	5.90922	1.3632	39.1901	55.2275	19.1226	39.4422	69.6799	11.0631
36.7831	31.8394	36.9398	98.2299	107.075	90.7039	40.5568	41.4288	80.6321	67.2235	62.1914	32.5524	69.9673	16.7556	46.2229	28.9772	36.7611	64.3356	76.1331	99.6311	29.3494	29.5741	72.8556	12.9983	37.0527	63.9693	17.7808	55.3845	31.0761	20.5329	37.5678	81.79	70.0668	84.3509	29.6629	36.2736	9.15783	98.3348	52.5076	26.7713	37.1943	83.78	28.6265	25.3642	53.3146	79.6492	44.0395	31.9946	71.6584	35.2174
44.1057	76.9351	79.7772	90.3727	31.1385	96.6508	85.0983	101.444	57.668	26.0994	20.1105	111.22	81.4394	62.6163	47.6317	107.949	88.8081	14.734	11.4835	56.0544	64.6946	79.1951	9.04661	67.175	73.2203	48.6263	68.5948	92.4472	62.7487	72.1433	73.6699	66.6695	19.8786	108.253	68.8807	44.7172	77.8548	29.8244	94.7525	105.755	45.5747	116.39	70.8718	67.4734	100.119	90.176	71.1913	54.9494	31.1089	56.6963
48.0121	82.9236	86.5662	105.163	29.0405	110.214	92.1553	106.811	72.5557	14.0259	16.7424	109.451	93.5337	61.8163	39.2938	107.331	94.8415	19.5969	27.0915	40.1702	70.2165	84.64	22.9279	65.8255	65.157	61.4858	65.2096	101.389	68.5844	75.9324	65.5012	81.2217	33.9246	94.7919	74.5921	48.6229	75.5407	45.1278	102.981	104.636	41.9486	127.185	76.3727	72.1884	107.891	102.904	79.7145	50.0191	16.3076	63.1584
30.7797	11.1201	16.4476	77.7599	105.013	69.8255	20.8924	28.9374	62.9564	69.9398	61.8308	46.57	49.1686	24.6017	54.9959	40.0988	19.2234	60.9467	68.8799	106.787	11.8644	9.56795	66.8823	25.1043	54.3434	47.6585	33.3563	35.5753	14.1141	2.5786	54.9439	62.8034	61.1169	103.429	9.95298	30.1594	29.1616	88.204	33.5571	39.8746	42.5129	64.7009	8.31682	7.7964	35.7525	58.7688	23.4408	42.0028	75.8515	20.1958
25.401	43.2034	48.5803	100.576	86.3831	96.5847	53.6926	60.4921	76.58	45.2857	41.7808	52.0029	75.4491	8.59618	23.777	50.2704	52.3715	45.7501	59.8467	77.1878	33.8615	42.5954	55.6994	9.77437	23.7774	59.0362	8.26041	67.8479	34.226	31.1646	24.4293	80.294	55.7408	73.265	36.884	25.2123	18.0931	83.6324	66.4736	47.348	15.5041	97.1951	37.2034	32.0307	68.9466	85.9519	50.4182	9.59125	49.2982	34.4222
38.0831	33.5655	38.6365	100.025	107.803	92.4679	42.1771	42.5402	82.3617	67.6652	62.911	31.3825	71.7468	17.4905	46.216	28.1753	38.2502	65.2756	77.302	99.5757	31.1321	31.2525	73.9474	13.4137	36.0404	65.658	17.3466	56.9923	32.8467	22.3221	36.539	83.5634	71.3606	82.9619	31.4582	37.5856	7.92666	99.6492	54.0434	25.7776	37.6284	85.29	30.4158	27.1565	54.7359	81.412	45.828	32.0147	71.9522	36.9275
83.2451	48.2186	44.1745	77.9927	154.4	62.1625	38.5612	27.9326	86.3933	124.067	114.658	70.0686	54.7398	79.6464	110.551	62.3412	36.7235	111.64	114.708	161.983	60.9089	47.2121	114.479	78.9959	106.384	80.5853	86.3322	32.3403	62.3195	57.9628	106.9	79.9736	105.622	152.354	56.5281	82.666	78.324	127.419	28.8346	65.7387	98.0026	31.3035	54.9894	59.8179	23.1738	55.3857	52.1998	97.3026	130.446	67.5577
63.4754	89.1743	90.3433	78.2051	40.4372	88.9807	94.7358	113.111	48.523	56.1904	49.2054	132.757	79.6595	85.2602	76.5772	128.188	100.058	41.4257	25.5614	81.1849	78.9123	92.1732	30.3511	90.08	101.37	49.4319	93.3774	97.6999	76.6789	88.3102	101.874	57.777	30.1914	138.341	82.3444	63.9855	101.177	2.64788	101.372	126.68	71.9684	115.869	84.4867	82.6722	107.344	85.7392	79.208	81.6572	60.8374	70.3755
84.5809	50.2524	47.8043	93.2651	158.149	78.0311	43.0154	25.8157	97.3764	124.285	116.012	56.4626	67.5492	76.2018	107.641	49.4251	38.4245	114.358	119.803	160.538	62.6466	48.1033	118.798	74.4975	99.4	88.8467	80.7861	42.7888	64.4956	56.9253	99.8458	92.0881	111.085	142.597	58.3674	83.9679	71.386	135.174	37.8935	53.2352	96.1492	48.9157	56.4422	60.4005	31.8592	70.1136	58.4831	93.6992	130.105	70.491
28.9852	6.16805	10.4638	67.6931	101.802	60.3107	16.1214	30.6	53.235	69.8015	60.4838	56.4149	39.4075	30.5669	58.3315	49.6343	18.1103	58.1212	63.8449	108.042	6.63447	8.49173	62.5439	32.3662	61.5828	38.6595	40.7901	29.1584	8.19363	10.0785	62.21	52.717	55.4571	111.145	2.28808	28.401	38.3126	81.4225	28.5345	49.6979	45.0639	58.4596	1.98929	6.85479	32.2454	49.2926	13.4287	46.6468	76.2528	14.1753
47.265	21.6328	16.8525	47.78	112.639	37.6202	15.6108	32.5459	44.414	87.1561	76.4446	73.9999	18.3126	54.2843	80.0272	66.236	22.4569	71.7165	72.3421	126.463	28.5912	24.2642	72.7584	56.2524	85.4191	37.0943	64.6751	11.182	28.561	33.4368	86.05	39.8139	63.1192	135.019	25.661	46.8163	61.7402	83.9251	15.2092	67.4615	66.4913	36.7585	25.78	30.6043	21.3048	26.6077	12.6324	69.5433	94.1555	30.9326
19.3526	41.4059	43.3526	62.555	68.549	64.2398	48.3504	65.8266	33.3576	46.2472	34.6591	85.9355	46.0891	41.5202	49.0833	80.713	52.8396	28.2348	28.7796	85.3804	30.6113	44.2012	28.5888	46.2011	66.6554	16.7509	51.8788	54.916	28.3863	40.076	67.283	39.3071	19.9285	113.182	34.1565	19.599	56.996	46.0491	57.3323	79.5812	37.5874	79.5229	36.2913	34.3744	62.8286	55.8947	33.8079	45.7508	53.5456	22.0698
36.1689	40.9482	46.2848	104.995	101.272	98.7408	50.4463	52.577	84.5566	60.0264	56.6211	37.1307	77.691	13.6299	37.134	35.7871	47.2763	60.1943	73.5996	90.1668	35.6241	39.1805	69.7412	8.87072	25.8954	67.279	7.66301	65.2643	36.8708	28.7711	26.4196	86.8527	68.6675	73.8293	37.0949	35.7911	3.30409	96.8951	62.7721	32.665	30.3925	94.0841	36.5517	32.2879	63.9823	87.7581	51.6709	23.2398	63.7012	39.5171
52.7927	17.8765	13.7474	66.2848	124.493	53.9514	8.27005	12.783	63.6229	93.6484	84.2034	57.607	37.3335	51.2114	81.1815	49.5153	7.63134	81.3496	85.3469	131.798	30.4819	17.3953	84.7257	51.468	80.3424	53.8757	59.4896	13.5925	31.8612	28.7286	80.9186	59.5441	76.4539	128.653	26.116	52.216	53.449	100.118	8.93957	51.4619	68.2534	39.5637	24.6717	29.6749	9.17321	43.6215	23.4304	68.5362	100.092	37.1722
51.7911	26.3052	28.6602	92.1272	125.761	81.1869	28.773	19.8812	82.6175	88.3911	81.6027	29.8289	62.6494	38.347	69.5088	21.9112	22.204	81.8091	90.7124	122.838	33.7214	22.8019	88.4744	36.001	60.5769	68.5896	41.8545	41.4063	35.9791	24.2596	61.0446	80.9869	83.1153	105.641	30.8085	51.1796	32.4596	110.26	36.9261	23.5147	58.9861	66.2574	28.7188	29.8367	35.3348	70.46	40.3468	55.3577	93.5688	42.1957
30.4496	64.9945	68.4959	90.1584	43.9819	93.7656	74.0565	89.1061	58.1891	17.4506	6.37054	95.6657	76.1926	47.1173	32.9544	92.6746	76.9349	2.73011	18.7752	55.4993	52.3476	66.8506	13.5252	51.5773	57.9559	45.054	52.7345	83.2065	50.6345	58.6609	58.4365	66.1717	20.8336	96.0464	56.6968	31.069	62.1253	42.7256	84.7938	90.3401	29.7097	109.239	58.537	54.5605	89.7319	85.8734	61.5268	39.1471	24.5547	45.0703
47.131	20.7527	15.8834	48.8949	113.043	38.614	14.4934	31.4255	45.4136	87.1779	76.533	72.911	19.4342	53.6914	79.7184	65.1355	21.3261	71.924	72.7956	126.448	28.0972	23.3132	73.1346	55.5829	84.7905	37.8106	64.0076	10.5487	28.1504	32.6621	85.4195	40.9006	63.585	134.365	25.0475	46.6721	60.9275	84.6444	14.3272	66.3805	66.191	36.8828	25.0877	29.9804	20.4163	27.6204	12.4327	69.0965	94.1505	30.7389
43.5938	35.1866	32.6903	35.3117	97.2254	32.7223	34.333	52.816	23.3847	78.3774	66.8405	89.5611	14.0507	58.7096	77.5578	82.3734	41.1847	60.2343	56.8439	117.577	34.3879	38.6379	58.4562	62.0901	89.1649	19.1025	70.0173	31.6161	32.96	43.3585	89.8173	19.8121	47.7132	138.366	34.0872	43.3834	70.3228	64.6875	36.1724	82.8494	64.4636	49.4805	35.4705	38.2318	42.2554	23.7207	20.9778	70.1934	85.6636	31.0371
28.5128	63.2959	67.5753	98.7337	52.0953	100.414	73.2664	86.1737	67.9505	12.6136	8.39054	86.285	81.3509	38.8068	19.3149	84.1931	74.9467	16.128	32.4214	51.2426	50.6399	64.4949	27.2076	42.6997	44.7282	52.8607	42.1399	84.3069	49.3803	54.7684	45.1776	75.0869	33.1908	82.6725	55.0035	29.0536	52.3765	56.4125	85.0391	81.4682	18.7917	111.985	56.5299	51.8346	89.3568	91.5715	62.8794	27.2827	19.0484	44.9138
15.9626	32.7852	37.9942	88.6551	85.6547	84.5977	43.3878	52.7284	65.5046	47.3384	40.9357	54.2988	63.4757	6.6012	31.0336	50.7871	43.0612	42.5082	54.4399	82.9845	22.2968	32.7767	51.0252	11.3703	35.7743	48.0105	17.378	57.0068	22.4377	21.6298	36.4258	68.7402	48.8492	85.2532	25.7099	15.5745	22.4154	77.158	56.1134	48.6411	18.5803	86.2999	26.3495	21.0803	59.153	73.9969	38.6757	18.8021	52.6922	22.4263
90.4171	71.8447	74.2222	136.877	159.77	124.696	73.7056	58.8926	128.019	118.356	115.03	21.4719	107.527	70.0533	94.2871	25.7354	66.8011	117.943	129.933	144.99	77.4088	68.3464	126.675	65.5587	73.5834	113.272	65.7258	84.2682	79.6197	67.1846	73.6696	126.605	123.615	100.919	75.3341	89.8804	55.3203	151.746	79.1088	27.1099	88.8994	103.262	73.3845	73.1646	75.4872	114.434	85.9558	81.2648	121.527	85.3408
44.3257	47.322	45.96	35.3319	85.1635	39.684	48.5537	67.3801	9.02535	72.2029	60.5117	100.531	27.0206	63.6555	76.4149	93.849	55.1477	52.6432	45.7042	110.305	42.9094	50.8202	48.3723	67.7408	92.1134	10.7097	74.8831	47.1303	40.9655	52.9389	92.7589	11.8753	37.1924	139.926	44.0229	44.3311	77.3216	49.9952	51.6001	93.8278	64.3961	63.2535	45.8263	47.1643	57.6935	33.9463	33.682	71.7564	79.4565	36.8584
29.2018	47.5639	52.9599	105.011	86.4959	101.133	58.0054	64.1651	80.6211	44.7208	42.4039	52.4376	80.0028	12.8824	21.5645	51.4077	56.4672	47.1748	61.8761	74.8283	38.4091	46.8405	57.5054	12.9731	19.3021	63.086	8.0079	72.2531	38.788	35.4228	19.9547	84.5389	58.3323	68.7158	41.3832	29.0679	18.9257	85.9109	70.777	48.2393	16.0462	101.595	41.6548	36.5096	73.1145	90.51	54.9756	7.65948	48.1319	38.9316
65.0347	98.3627	101.231	106.895	9.81218	114.981	106.546	122.849	74.6849	36.2729	36.7548	130.3	101.297	81.969	61.5348	127.617	110.248	34.9102	30.7028	48.9026	86.0576	100.58	30.1914	86.2833	87.4229	68.4051	86.5223	113.641	84.1404	93.2348	87.7688	84.055	39.9388	114.865	90.2737	65.6529	96.4961	34.9259	116.079	125.166	63.1125	136.823	92.2472	88.7295	121.5	109.441	92.5274	71.7135	37.2474	78.1253
36.8851	68.4717	71.0904	82.0156	40.1348	87.7296	76.3263	93.0314	49.3549	29.2435	19.8682	105.379	72.216	56.9592	46.6394	101.623	80.2696	11.3744	5.01905	63.4065	56.4691	70.8713	0.333997	61.6773	71.225	39.4616	64.0762	83.3173	54.4468	64.4145	71.7301	58.1443	10.8902	109.74	60.557	37.4757	72.6259	29.0754	85.7243	99.6629	41.9889	107.118	62.5939	59.4785	91.1594	81.0468	62.1748	51.6517	35.5266	48.2741
113.394	113.883	110.854	49.6097	122.199	65.0605	111.25	127.81	62.0146	130.663	120.164	168.313	77.7797	133.721	142.421	160.998	118.192	111.081	96.8557	162.294	112.285	117.284	101.849	137.861	161.2	79.5489	144.882	102.56	110.521	121.86	161.833	59.8151	93.0135	207.245	112.631	113.502	147.392	80.8055	107.959	161.61	132.019	98.2851	114.149	116.399	113.055	72.8895	99.7068	140.353	137.04	106.897
47.6104	61.7583	61.5394	47.1012	68.9898	55.7545	65.0082	83.9022	15.0142	64.0564	52.9358	112.056	45.7754	69.6639	74.4439	106.109	71.1544	44.0172	32.3744	99.4934	54.3355	65.1307	36.4558	74.2758	94.3681	18.9104	80.1372	65.4337	52.1272	64.5674	94.9817	24.4562	26.0639	139.313	56.6437	47.8605	84.8907	31.3483	69.6198	105.491	64.5357	81.9244	58.6931	58.5854	75.704	51.8112	49.4574	73.3378	70.9093	46.5798
72.3139	37.8444	33.2275	66.9892	142.29	51.739	27.5362	22.6622	73.658	113.236	103.442	69.4615	42.3085	71.1301	101.274	61.3657	27.3476	99.967	102.372	151.675	50.2209	37.4821	102.329	71.1123	99.5612	67.8253	78.9267	19.5555	51.4032	48.7603	100.116	67.4285	93.2339	147.05	45.922	71.7564	72.02	114.652	16.4408	64.2387	88.3291	25.3805	44.6183	49.7061	11.4279	43.9223	39.9996	88.5582	119.809	56.2266
35.727	21.3247	26.1943	88.7335	109.132	80.4162	29.5475	31.3881	73.537	71.3855	64.742	36.2594	59.9716	21.6107	53.015	30.4472	25.7191	65.3551	75.2334	106.152	21.7868	18.7603	72.6131	19.9506	47.4259	57.7201	27.0505	44.3539	23.8808	11.663	47.9752	73.7142	68.1793	95.3345	20.8083	35.1343	20.1334	95.9858	41.4366	29.6649	42.0584	72.7152	19.3208	17.4897	42.3473	69.3582	34.4298	39.0398	76.5917	29.2616
48.3609	83.4616	87.4462	110.331	33.844	114.539	93.106	106.813	77.9352	9.07653	17.0855	106.183	97.0787	59.5673	34.2179	104.578	95.2684	22.9982	33.4938	34.8064	70.7249	84.8967	28.8669	63.2414	59.6579	65.7636	61.7215	103.2	69.2712	75.5299	59.9551	86.3235	39.3883	87.3991	75.1164	48.9474	72.3624	52.6062	104.418	101.684	39.0285	129.825	76.7695	72.2816	109.062	106.756	81.5269	46.1837	8.93861	64.2507
54.406	41.2284	37.5654	26.6855	106.53	21.7655	37.584	54.5416	26.9544	89.2787	77.7015	95.3239	5.64453	68.3545	88.4308	87.7615	44.5197	70.8868	66.4681	128.394	43.1155	44.4455	68.4783	71.4254	99.1874	28.7516	79.5565	30.2789	42.0086	51.1053	99.8383	19.6667	57.5123	148.607	41.9964	54.1696	78.9518	71.773	35.529	88.6848	75.2496	41.4621	43.0183	46.5701	41.2562	12.9206	27.6449	80.6694	96.5724	41.0161
49.012	83.3251	86.6294	100.958	25.5708	106.849	92.1188	107.566	68.2553	20.1206	19.4618	113.035	91.0117	64.8289	44.7044	110.488	95.2696	19.0438	22.1373	45.4209	70.7522	85.2849	18.8335	69.0735	70.6675	58.445	69.1896	100.503	68.9741	77.2331	71.0444	77.1725	30.0149	101.59	75.0724	49.6318	79.1992	38.4139	102.438	107.97	45.7804	125.416	76.9536	73.0802	107.572	100.037	78.9563	54.4149	23.1507	63.2364
70.0243	39.771	39.7877	97.9469	144.243	84.698	37.1626	19.2092	94.3508	107.448	100.417	34.5498	69.2681	57.4422	88.4879	27.1004	30.4356	100.19	108.124	141.868	50.1082	36.6179	106.258	54.9407	77.8064	82.3663	60.2851	44.6492	52.2801	41.8586	78.2157	91.0787	100.094	120.06	46.4353	69.4057	50.2175	126.385	39.2896	30.7882	78.0992	62.2745	44.2989	46.7712	34.9515	74.9264	52.0391	74.2937	112.676	58.6177
40.4322	70.2658	75.3459	116.889	66.531	116.473	80.8517	89.7857	87.6782	24.7289	29.6041	77.7488	96.1831	37.7009	6.6556	77.7141	80.6559	38.0803	54.3302	47.899	58.8454	70.3857	49.0684	39.4785	27.153	71.3729	34.6425	93.9686	58.3633	59.1967	27.3973	93.9467	55.0001	60.7239	62.7452	40.7346	45.5154	78.0616	93.4866	74.2873	20.1569	122.993	63.6624	58.4219	96.7309	106.737	74.0354	20.1479	24.8057	55.8841
68.0397	85.0657	84.7937	57.6048	64.1725	70.4643	88.1203	107.033	33.1827	73.7514	64.4035	134.719	65.6681	90.5534	89.8015	129.005	94.3693	55.4592	39.7184	103.349	77.3578	88.4341	44.9959	95.3098	112.348	42.2177	100.374	87.5128	75.1252	87.5349	112.924	40.9871	38.637	154.049	79.833	68.3952	106.218	22.0418	91.9888	128.223	82.0799	100.725	81.902	81.5639	98.0836	69.4583	72.6505	91.4998	79.556	69.3695
42.0725	76.7452	80.2508	98.6303	33.0381	103.462	85.8058	100.812	66.0955	14.4306	11.9066	105.479	86.7146	57.3065	37.736	102.961	88.6835	12.8863	21.3356	46.4983	64.0855	78.574	16.7261	61.5296	63.6737	54.71	61.6521	94.7782	62.3862	70.2022	64.0731	74.6555	27.4553	96.6538	68.4408	42.6896	71.6428	41.6285	96.466	100.427	38.242	120.414	70.2692	66.2323	101.45	96.097	73.1245	46.959	19.3302	56.8247
43.0467	27.8008	32.1084	95.6464	115.604	86.574	34.4963	31.8223	81.4714	76.7531	70.9014	28.1838	66.556	26.1075	56.6307	22.422	29.4387	72.1554	82.6877	110.048	29.8149	24.7683	79.8688	23.1161	47.184	65.7839	28.4324	48.9157	31.937	19.6039	47.6656	81.3945	75.8651	93.1796	28.5441	42.4725	19.0263	103.807	45.3375	21.5726	46.8912	76.1768	26.8944	25.5145	45.2219	75.5556	41.5574	42.4089	81.5244	37.3557
22.1215	57.2242	61.183	90.3327	53.8104	92.0872	66.8451	80.7911	59.6792	19.345	9.50019	85.2366	73.199	36.7527	24.94	82.3815	69.0644	11.8159	27.2944	58.7303	44.4836	58.74	22.496	41.1511	48.6214	44.4564	42.2679	77.2053	43.0087	49.7586	49.14	66.7122	26.2596	89.5673	48.8758	22.715	51.6433	51.6239	78.248	79.9764	19.4455	104.429	50.5593	46.1807	82.8205	83.3513	55.6077	29.0398	26.4223	38.0419
12.5333	33.1384	35.7258	65.395	75.1782	64.7187	41.0462	57.7018	39.1616	47.9504	37.0083	76.6026	44.9594	33.2116	45.754	71.3344	44.8843	32.5101	36.6393	87.3785	21.6313	35.6868	35.507	37.7371	60.3569	21.6273	44.0244	49.4217	19.466	30.802	61.0002	43.4912	28.3578	108.251	25.4454	12.5346	48.286	55.2953	51.1496	70.2257	33.0247	75.8765	27.5458	25.2036	56.2859	55.3425	27.7543	39.9754	55.0847	13.1392
27.8452	24.1955	24.1575	51.8138	90.2893	48.4925	28.2405	46.8447	32.9841	65.6088	54.5471	76.5414	27.9067	42.2278	61.8833	69.9359	33.8783	49.3617	50.1819	105.043	19.0603	27.6062	50.3534	45.7501	72.6055	18.6773	53.558	33.1507	17.2646	28.9582	73.2579	33.4539	41.0353	121.856	20.0373	27.5532	54.4475	64.0043	35.8094	69.8423	48.5546	58.3562	21.8869	23.2543	41.5032	38.4758	12.7199	53.8069	72.758	14.5082
104.881	139.985	143.911	158.354	43.5204	165.645	149.554	163.268	125.899	64.5288	73.4231	157.871	150.413	114.415	84.7447	157.604	151.796	77.327	80.2796	34.5654	127.246	141.418	77.987	117.483	105.356	117.713	114.21	159.146	125.766	131.889	105.388	135.164	88.9965	109.687	131.638	105.47	125.165	85.753	160.646	154.289	93.6466	184.755	133.298	128.791	165.436	159.288	137.463	98.7294	59.0234	120.614
108.505	94.118	89.4821	31.3762	144.706	35.0263	87.4682	99.3858	63.4713	138.736	127.08	145.562	55.8113	123.433	142.094	137.53	93.6142	118.905	109.361	176.063	97.9892	96.8854	113.084	126.422	154.249	77.2559	134.607	74.4886	97.0061	105.229	154.901	55.2447	102.112	203.572	96.4398	108.347	133.484	103.222	79.3812	139.249	129.329	58.8424	97.1812	101.202	82.753	46.0813	81.8548	135.394	145.939	96.0529
42.4704	76.0858	80.7287	114.156	51.6165	115.845	86.401	97.7363	83.1153	10.8518	19.7557	91.0207	96.612	47.1213	17.6451	90.2557	87.3372	28.8448	44.0974	37.9546	63.7423	76.8512	38.8144	49.9867	42.0677	68.3021	46.8431	98.2654	62.7617	66.3337	42.3267	90.443	46.9132	71.4304	67.9921	42.9431	57.7731	66.5557	98.5808	87.0607	26.5903	126.465	69.2959	64.2972	102.525	106.9	77.1718	31.2496	9.90852	58.9355
43.4582	19.191	14.9283	49.066	109.223	39.9335	14.9886	33.1059	43.0205	83.3688	72.6885	72.6294	19.7088	50.9034	76.2879	65.0074	21.9506	68.0509	69.0138	122.665	25.0818	22.1195	69.3009	53.0262	82.0891	34.4351	61.4375	14.2587	24.9391	30.5331	82.7235	39.1657	59.8154	131.728	22.3794	43.011	58.8945	81.2351	17.5576	66.0209	62.7481	40.5681	22.6825	27.3251	23.5713	28.8733	8.8669	65.9341	90.3595	27.1429
57.4847	47.2495	43.8063	21.2367	104.964	20.1842	44.0381	61.0839	22.8638	90.3544	78.6814	101.524	11.5942	72.8759	91.2738	94.0286	50.9864	71.3679	65.4737	129.096	48.1813	50.5369	67.95	76.1791	103.375	28.6048	84.1666	36.7064	46.8935	56.6432	104.027	14.4296	56.813	152.546	47.4328	57.3086	84.1414	68.5985	41.993	94.8638	78.3434	45.3682	48.5986	51.8403	47.6584	14.5139	33.3825	84.3154	97.6548	45.2365
56.9352	72.5053	77.913	133.031	100.077	128.605	82.3236	84.0416	108.473	58.2455	61.1841	54.9532	107.43	39.4113	33.6703	58.0682	79.3122	68.4216	84.481	74.4771	65.2589	71.0036	79.5094	36.9694	9.08496	90.9766	28.5528	97.0841	65.9729	60.1432	8.46502	112.61	82.8455	41.9155	67.6111	56.8658	33.6824	108.789	94.7604	54.0312	39.2372	126.06	67.4537	62.6652	96.0102	117.822	81.8532	30.1088	58.1763	66.7881
66.2277	100.448	103.65	113.124	9.36683	120.56	109.096	124.743	80.659	33.1342	36.0809	129.288	106.039	81.4833	58.5764	127.076	112.388	36.2003	35.3719	41.1782	87.9154	102.455	33.7988	85.5764	84.1374	73.1485	85.0564	117.02	86.1108	94.446	84.4366	89.9392	44.3815	108.899	92.2208	66.8476	95.3787	42.489	119.159	124.429	61.7887	141.134	94.1191	90.2865	124.403	114.552	95.6163	69.8199	32.6853	80.3042
54.4016	87.6862	92.4192	125.484	51.1952	127.591	98.075	108.852	94.0321	18.7759	29.9891	98.8449	108.505	57.469	26.3398	98.8311	98.7815	38.7688	52.677	27.1071	75.4632	88.3184	47.5775	59.8474	46.7806	79.7319	55.6327	110.129	74.5494	77.5956	46.8842	101.646	56.7952	66.8557	79.6712	54.866	66.5544	73.3913	110.347	95.417	37.5554	138.409	80.9112	75.8473	114.183	118.756	89.1051	40.5691	12.6247	70.8473
45.8129	78.8479	81.7337	92.2765	29.1533	98.6629	87.071	103.341	59.5767	25.7824	20.7214	112.576	83.5084	63.984	48.077	109.409	90.7328	16.1195	13.3988	54.4747	66.5659	81.0792	11.1221	68.5025	73.8002	50.6869	69.7188	94.4925	64.6359	73.9125	74.2368	68.6126	21.9273	108.006	70.7691	46.4269	79.1115	30.3994	96.7764	107.167	46.5758	118.466	72.7502	69.2981	102.128	92.2277	73.215	55.8544	30.401	58.6101
52.3611	36.7373	40.5189	104.466	123.796	94.6434	42.0435	35.1338	91.3233	83.909	78.9243	18.2255	75.1475	33.5076	62.1773	12.6701	36.1403	80.8267	92.0004	115.367	39.7714	33.4704	88.9818	29.6469	48.6632	75.7549	32.8272	55.7441	41.9092	29.5329	49.0446	91.0045	85.4266	91.3296	38.3194	51.8064	22.0206	113.488	51.6009	11.583	53.8708	81.4562	36.5775	35.473	50.4554	83.717	50.7972	48.0583	88.1787	47.3464
37.7056	69.9081	72.6541	84.4355	38.3427	90.0977	77.9431	94.4475	51.7759	27.2345	18.3804	105.757	74.4576	57.23	45.5425	102.169	81.7503	10.4463	6.87016	60.9998	57.776	72.2351	2.10605	61.9014	70.435	41.7569	63.9879	85.2032	55.7915	65.4924	70.9265	60.56	13.2842	108.187	61.9164	38.3066	72.7752	30.1535	87.5209	100.125	41.5636	109.244	63.9308	60.6748	92.904	83.3506	63.9607	51.1748	33.3667	49.6785
41.7363	76.3469	79.8213	97.9289	33.1801	102.794	85.3675	100.448	65.3882	14.9667	11.8725	105.431	86.0898	57.2006	38.0098	102.859	88.2879	12.3675	20.6216	47.2074	63.7002	78.1991	16.0067	61.4517	63.9291	54.0495	61.6725	94.2687	61.9867	69.8941	64.3339	73.9568	26.746	97.1887	68.0501	42.3542	71.614	41.0269	95.9845	100.348	38.2656	119.841	69.8882	65.8823	100.987	95.4536	72.6234	47.0531	19.989	56.3953
87.605	70.5163	65.7708	18.0769	132.714	11.7	63.622	75.7354	48.8273	120.997	109.307	121.697	32.8753	100.894	121.598	113.674	69.7432	101.785	94.5816	159.518	75.1436	73.197	97.5721	103.625	131.97	59.0457	111.917	50.6617	74.3355	81.8825	132.618	39.4915	86.3859	181.536	73.2903	87.3772	110.224	93.3492	55.6188	115.378	108.46	38.4159	73.8981	78.1343	59.2211	22.6276	58.732	113.821	128.292	74.002
87.4201	109.923	115.352	165.093	102.644	162.964	120.149	123.174	136.968	69.1714	77.7051	91.8412	142.019	75.4343	54.6418	96.1189	117.748	86.681	102.502	62.0954	101.047	108.835	97.1946	74.1721	45.0311	120.261	65.9403	134.671	101.31	97.5895	44.459	142.787	104.245	15.1289	104.049	87.5669	72.7105	125.072	132.812	92.0311	66.6833	163.938	104.254	99.1571	134.519	152.606	117.544	60.7646	64.855	100.693
57.6889	37.7418	40.7326	104.523	130.082	93.7613	41.2663	31.2294	93.605	90.6617	85.286	17.2522	75.0522	40.0517	69.3105	9.4899	34.7772	86.7689	97.3127	122.568	42.9204	34.2863	94.526	36.4487	55.8383	78.7366	40.0399	53.9584	45.1456	32.7393	56.2063	92.5676	90.3805	97.5364	40.8018	57.1112	29.2849	118.198	49.3921	10.9794	60.6424	78.0796	38.8658	38.7049	47.4399	83.0116	51.9477	55.1482	95.0965	50.9819
51.9439	67.1775	72.5902	127.746	98.1905	123.238	77.042	79.1386	103.462	55.9596	57.9924	52.1121	102.062	34.0459	30.8034	54.6183	74.1292	64.8487	80.7375	75.0528	59.8824	65.715	75.8628	31.5983	4.87727	85.9435	23.179	91.7843	60.6036	54.8084	4.45487	107.461	78.697	47.2432	62.2368	51.8522	28.6859	105.067	89.5157	50.6427	34.9244	120.803	62.0887	57.2905	90.8526	112.449	76.4755	25.5299	56.5285	61.4748
83.9538	68.5833	64.0382	13.0227	127.696	9.66909	62.2991	75.4454	43.8529	116.594	104.896	120.682	30.2094	98.0067	117.854	112.732	68.6534	97.2517	89.7374	154.955	72.444	71.4098	92.8115	100.905	128.952	54.5979	109.13	50.0367	71.5129	79.6209	129.603	34.5679	81.6314	178.414	70.8361	83.7505	107.876	88.2325	55.177	114.271	104.826	40.8716	71.5714	75.6106	59.2044	20.5926	56.2499	110.46	123.88	70.8181
33.2529	21.8045	26.9141	88.5872	106.467	80.7376	30.6763	33.7563	72.4309	68.6244	62.0279	37.8412	60.0905	18.9091	50.3368	32.3972	27.353	62.7427	72.8349	103.429	20.634	19.5773	70.1326	17.4607	45.4513	56.3355	24.8417	45.5181	22.6199	10.9292	46.0147	72.9434	65.9077	93.7529	20.1999	32.6673	18.7339	93.8184	42.8602	31.347	39.3027	74.1734	18.9377	16.3979	44.0891	69.679	34.2865	36.4104	73.8286	27.6701
61.7813	31.5434	31.8982	91.9134	136.023	79.3748	29.7854	13.6028	86.6837	99.6519	92.3696	34.7185	62.8248	50.0957	81.3921	26.6364	22.8833	91.9584	99.753	134.647	41.7289	28.3294	97.9151	47.9432	72.3583	74.2799	53.8671	38.9625	43.9018	33.5685	72.8091	83.7892	91.7142	116.439	38.07	61.1618	44.3325	118.046	33.7746	29.6548	70.5713	59.7695	35.9318	38.4065	30.3432	69.2114	44.1866	67.2813	105.033	50.2397
36.8809	66.8858	69.1921	77.4372	43.0287	83.4814	74.2849	91.4362	44.7474	33.8108	23.9378	105.98	68.4544	57.9048	49.9934	101.896	78.5474	15.0232	2.87917	68.1368	55.2331	69.448	5.10864	62.6908	74.0184	35.5714	65.6672	80.5782	53.1334	63.6606	74.5448	53.6281	6.79787	113.67	59.1806	37.4423	73.7432	26.3606	83.2142	100.107	44.2934	103.69	61.2619	58.481	88.773	77.0595	59.7452	53.9854	40.2148	46.8558
39.5623	26.0614	23.4783	42.9216	99.9949	37.4338	25.3321	44.0314	31.9416	77.2669	66.0714	80.4847	16.4079	51.9247	73.5243	73.2321	32.1063	60.4421	59.5327	116.7	26.6004	29.4879	60.3606	54.9207	82.8913	23.496	63.0832	24.7838	25.4989	34.8809	83.5406	29.0225	50.2808	132.427	25.6677	39.2402	62.4849	70.3138	28.6988	73.781	60.1105	47.1991	26.852	30.1242	34.7706	27.0077	11.8802	64.8554	84.4533	24.9311
54.2821	26.122	20.8168	47.6941	119.68	35.484	17.6304	31.1175	49.0392	94.3347	83.6558	75.5762	19.2738	60.0632	86.7052	67.5967	23.5791	78.9301	79.3154	133.614	34.8168	28.138	79.8454	61.6791	90.9922	43.4433	70.0919	5.99177	35.0321	38.415	91.6136	43.3713	70.0761	140.435	31.4791	53.8189	66.3321	90.1568	11.2987	69.2218	73.1944	29.7528	31.2591	36.3432	16.9765	24.9874	19.5784	75.8406	101.315	37.8648
69.0293	55.1822	58.6456	122.609	137.527	112.13	59.5526	49.108	109.975	96.1369	92.813	1.9826	93.1781	48.0436	72.2658	9.71132	53.16	95.9004	108.285	123.685	58.3271	51.8324	104.859	43.4616	52.8687	94.2642	43.4943	72.3752	60.4299	48.1261	53.0391	109.652	102.313	86.8932	56.9847	68.5187	33.0809	130.574	67.7741	7.53833	66.6512	95.9291	55.2476	54.027	65.6101	101.339	69.3272	59.0699	99.4183	65.677
17.1429	21.1676	23.9132	64.2853	86.9831	60.6236	29.3648	45.7307	43.2064	57.4301	47.2033	67.6148	39.6962	29.8304	50.5255	61.6996	32.9339	43.7747	48.5952	96.5412	10.2351	23.7674	47.445	33.527	60.1258	26.5662	41.1729	39.05	7.97636	20.2398	60.778	45.1112	40.1835	109.436	13.6297	16.7056	42.7473	66.4591	40.1519	61.0388	37.0209	66.8793	15.7626	14.2984	44.9704	50.2973	17.6045	41.5852	64.2926	2.26488
35.1645	63.0631	68.2364	112.609	71.7991	111.268	73.6656	82.0265	84.521	29.335	31.3554	70.1922	90.6624	29.8838	3.91878	69.9108	73.1802	38.8485	55.0724	55.8569	52.0241	63.0088	49.9812	31.5008	22.0478	67.6819	26.6962	87.086	51.7168	51.7183	22.4361	90.1964	54.3878	62.2248	55.7705	35.3776	37.6058	79.2781	86.3726	66.5447	14.2939	116.262	56.5618	51.2964	89.4186	101.259	67.6627	12.229	30.9727	49.7702
40.9678	75.9264	79.6277	100.575	35.4652	104.874	85.2337	99.763	68.1991	10.6198	9.7003	102.88	87.6435	54.9904	34.1773	100.583	87.8343	13.4233	24.3705	44.552	63.208	77.6091	19.4711	59.0867	60.1388	56.0862	58.8218	94.6991	61.6003	68.862	60.526	76.5678	29.7103	92.8428	67.5885	41.577	68.9885	45.3445	96.1803	97.9547	35.4451	120.829	69.3538	65.1381	101.025	97.2168	73.0094	43.8918	15.8907	56.2434
43.7715	9.82266	10.0393	73.1572	117.297	62.6135	9.97023	15.0804	64.8531	84.0126	75.2914	48.5876	43.6803	39.2421	69.8206	40.8278	4.80245	73.4624	79.4668	121.381	21.7615	7.22048	78.1596	39.2082	67.9427	52.2393	47.1352	24.0167	23.6636	17.2004	68.5155	62.5106	71.0252	116.242	17.5319	43.1634	41.0549	96.5811	20.6095	42.0734	57.2511	51.8168	15.5597	19.6401	21.5468	51.7542	22.2623	56.7719	90.1472	29.7959
77.3364	112.21	116.467	138.858	36.5419	143.952	122.155	134.818	106.193	36.4146	46.8113	127.833	126.876	84.9096	54.7812	127.616	123.827	52.6626	60.2136	10.1758	99.5524	113.357	56.5281	87.785	75.5763	95.1832	84.2533	132.782	98.2614	103.34	75.6373	114.958	67.6403	86.0514	103.918	77.8945	95.2071	73.2775	133.782	124.276	64.2514	159.67	105.439	100.696	138.222	136.446	111.159	68.8484	30.0475	93.5715
103.393	115.909	121.139	179.098	135.277	173.797	124.831	122.323	154.928	97.4483	103.475	80.6832	152.674	85.0913	76.6026	87.292	120.624	111.728	128.028	97.5198	110.393	113.834	122.819	81.9445	55.4961	137.441	73.8151	139.639	111.365	103.899	54.8572	159.038	127.661	21.4718	112.202	103.33	75.6396	151.934	136.525	83.4765	84.9707	167.573	111.713	107.336	136.635	162.856	126.737	76.3187	94.8097	112.78
45.8387	30.2755	34.3901	98.1296	118.107	88.7945	36.4662	32.3258	84.3399	78.9402	73.3379	25.2595	68.9473	28.2631	58.3109	19.4844	31.0806	74.7792	85.4917	111.72	32.7319	27.1408	82.6185	24.9604	47.6035	68.7108	29.6282	50.6727	34.8641	22.5034	48.0571	84.1642	78.733	92.7195	31.3702	45.2697	19.6226	106.706	46.893	18.6313	48.9866	77.4672	29.6779	28.4324	46.4319	77.8018	44.1705	44.0819	83.5678	40.3067
43.0888	26.4879	30.6898	94.3461	115.991	85.1368	32.9635	30.2165	80.5793	77.4278	71.3663	28.9664	65.1996	26.8689	57.6408	22.8681	27.8331	72.4186	82.6848	111.043	29.0591	23.3925	79.9575	24.0938	48.6709	65.049	29.7021	47.3358	31.2161	18.8076	49.1588	80.3476	75.7341	94.802	27.5848	42.506	20.5095	103.587	43.724	22.2962	47.6544	74.5405	25.8711	24.7662	43.5803	74.1287	40.35	43.4367	82.3009	36.7747
32.9087	47.574	48.0284	51.0262	70.9778	55.2499	52.0967	70.7438	19.9964	56.4142	44.7436	96.7316	40.0409	54.5394	62.3947	90.9001	57.7609	36.7623	30.7315	94.4193	39.2355	50.8278	32.8621	59.084	80.4456	7.17843	65.2223	55.0083	37	49.4088	81.0742	27.1107	21.7936	126.811	41.8253	33.0926	69.5914	40.3296	58.5228	90.1922	51.2941	75.7462	43.9213	43.4371	64.4708	48.5083	36.4743	59.5476	63.6449	31.2818
49.6752	45.6979	43.3008	28.0924	94.6653	30.3966	44.8551	63.1679	14.3002	80.5744	68.8782	99.9809	18.3313	67.0217	82.91	92.8706	51.74	61.342	55.1209	119.083	43.8959	49.1672	57.6367	70.7274	96.7156	18.5914	78.3631	40.8393	42.2542	53.3077	97.367	9.20078	46.4854	145.347	44.0668	49.5766	79.5384	58.9851	45.7304	93.2634	70.3372	54.3022	45.586	47.9293	51.7361	24.4792	31.5029	76.9694	87.8636	39.3803
54.9986	24.3836	25.0083	86.3914	129.235	74.5128	23.4361	10.878	79.8542	93.4691	85.8584	37.281	57.0653	44.6718	76.1074	29.127	16.4732	85.1686	92.6757	129.109	34.6016	21.1423	90.9154	42.9963	68.9558	67.1768	49.5615	34.1866	36.7592	26.7559	69.4471	77.2508	84.5817	114.611	30.8933	54.3784	40.7979	110.854	29.3096	31.416	64.7954	57.5946	28.7576	31.3756	26.9529	64.0612	37.2807	62.1589	99.037	43.0942
57.3031	57.8879	55.7163	24.9917	91.3456	33.9022	57.3813	75.6799	7.72143	83.1388	71.5474	111.934	28.9248	76.5705	88.9928	104.967	64.2572	63.197	53.8992	120.284	54.9907	61.3784	57.3904	80.5886	105.12	23.3934	87.8274	52.9227	53.1692	64.7672	105.765	3.64545	46.3506	152.802	55.6338	57.3194	89.9827	52.5176	57.9469	105.214	77.2113	63.1378	57.2861	59.1647	63.8878	31.8481	43.7604	84.7159	90.2905	49.4906
74.9516	81.3832	86.4357	146.847	123.944	140.14	89.7325	86.2897	125.594	81.999	84.244	45.712	119.243	53.8651	57.0406	51.7133	85.1358	90.9334	106.647	96.651	77.4441	79.025	101.871	49.8695	31.1404	108.107	42.7212	104.429	78.7327	69.8341	30.7166	128.455	104.06	43.5086	78.6344	74.7367	41.5798	130.956	101.052	47.784	60.3784	131.883	77.8634	73.9528	100.865	129.101	93.2047	50.7145	82.0468	81.1959
47.3805	42.3782	39.9893	30.3474	95.0654	31.0326	41.6047	59.991	16.7878	79.4659	67.7928	96.6742	16.6354	64.1842	80.8861	89.5536	48.4743	60.5168	55.1627	118.231	40.7527	45.8465	57.3985	67.8122	94.0999	17.8108	75.527	38.0197	39.154	50.0812	94.752	12.5124	46.3279	142.909	40.8292	47.2519	76.4876	60.3768	42.8152	89.9574	68.149	52.8668	42.3242	44.7506	48.8532	24.0243	28.1818	74.5446	86.7662	36.4854
30.2057	41.0755	41.3772	49.5615	76.4574	51.8489	45.3973	64.0688	21.3439	58.673	46.9888	91.186	35.039	50.7062	61.8704	85.1326	51.1032	39.7359	35.9793	97.4203	33.3406	44.3763	37.4451	55.0649	78.1035	3.88961	61.7085	48.5124	31.145	43.586	78.744	26.4199	26.7816	125.521	35.6471	30.2722	65.2307	47.0108	51.9176	84.5884	49.9306	70.1478	37.71	37.6049	57.8398	44.1858	29.7706	57.5209	65.9701	25.7766
74.8633	57.5427	60.401	123.927	144.682	112.597	60.5411	47.8266	113.34	103.612	99.8553	6.69919	94.4544	54.6769	80.0569	10.4849	53.8181	102.544	114.394	131.761	62.2613	54.0801	111.171	50.2641	61.0616	98.2219	51.0067	72.3378	64.4464	52.0073	61.2362	112.373	108.06	94.2299	60.4146	74.3259	40.3399	136.201	67.4377	11.5623	73.9061	94.0594	58.5298	57.9869	64.5892	102.023	71.7452	66.6523	107.093	70.0475
35.7516	29.472	27.9632	43.2858	93.2261	40.4084	30.7557	49.658	26.9258	71.7569	60.3785	83.3108	20.4675	50.7408	69.7837	76.3824	37.225	54.3285	52.7388	111.125	26.9002	32.9754	53.7265	54.2033	81.1245	16.6225	62.0637	31.6587	25.3173	36.317	81.7769	25.8124	43.4896	130.324	27.1018	35.5156	62.678	63.4566	35.3982	76.5911	56.5971	53.6413	28.691	30.9132	41.4319	30.8162	15.6833	62.1781	79.0032	23.0336
51.1325	17.3704	16.5517	76.8805	124.84	65.1291	14.1097	7.71327	71.0949	91.0731	82.5887	46.1775	47.5591	44.8091	75.9126	38.1015	7.20298	80.9558	87.0683	128.03	29.3051	14.7971	85.7554	44.1414	72.0188	59.2335	51.6249	24.9647	31.2425	23.7871	72.5606	68.1053	78.611	119.332	25.1159	50.5199	44.3118	104.017	20.3537	40.023	63.6959	50.1103	23.1159	26.9522	19.0562	54.6065	28.7601	62.486	97.0739	37.3959
76.05	107.11	109.285	104.701	17.8094	114.907	114.258	131.646	74.1802	52.6832	51.2233	143.679	103.934	95.0757	77.4798	140.37	118.72	47.1872	37.3648	64.1396	95.4438	109.687	39.209	99.6221	103.444	71.9278	100.782	119.475	93.3594	103.629	103.825	83.5804	46.0137	132.041	99.417	76.6482	110.247	28.966	122.544	138.208	77.5187	140.119	101.494	98.6028	128.28	110.887	99.3513	86.5958	54.2625	87.0922
80.9133	60.3086	62.4924	124.954	151.967	112.774	61.8333	47.0131	116.595	111.317	107.08	15.3255	95.6198	61.6756	88.167	16.038	54.9138	109.326	120.566	140.214	66.529	56.8052	117.57	57.4641	69.745	102.182	58.8931	72.3447	68.7665	56.3959	69.9318	114.95	113.862	102.572	64.2062	80.3523	48.0578	141.793	67.1989	18.692	81.4322	91.8501	62.2053	62.345	63.6585	102.5	74.3418	74.5535	115.031	74.6573
50.2713	65.2317	65.0377	48.5011	67.3859	57.9432	68.5078	87.4029	17.2754	64.6636	53.7745	115.314	48.7982	72.4816	76.1411	109.428	74.655	44.7527	32.1073	99.311	57.6812	68.5972	36.5136	77.1323	96.6201	22.3936	82.827	68.8249	55.464	67.8989	97.2273	26.6257	26.6525	141.025	60.0493	50.5473	87.8238	28.6571	73.0496	108.766	66.6281	84.8542	62.107	61.9185	79.137	54.4764	52.9585	75.5829	71.3787	49.8484
24.58	38.9224	39.9453	54.9538	74.4107	56.4401	44.4546	62.7103	26.9607	54.0185	42.4	87.1877	38.5577	45.4527	56.2663	81.407	49.656	35.6675	34.0245	93.0696	29.8619	42.0497	34.7323	49.9019	72.4717	9.57399	56.3421	49.3032	27.6115	39.9696	73.1109	32.0429	24.7949	119.837	32.6765	24.6664	60.2581	47.9537	52.2181	80.6583	44.2525	72.6682	34.7997	34.0151	57.9594	48.2085	29.1404	51.8501	61.3193	21.7712
64.8708	55.0735	51.4593	13.251	108.3	16.2563	51.3537	67.7917	24.5159	96.3021	84.6023	109.218	17.7331	80.7832	98.4405	101.649	58.2575	76.9194	69.6913	134.624	56.1863	58.3175	72.61	84.1355	111.162	34.3092	92.0889	42.7864	54.8842	64.6316	111.814	15.0807	61.4228	160.213	55.431	64.7247	92.1485	70.1766	48.1669	102.578	85.6752	46.7904	56.5775	59.849	53.5496	15.6139	41.3143	91.9039	103.583	53.1012
58.6105	62.9715	61.2164	29.7175	86.188	40.4274	63.28	81.8228	7.23576	81.0013	69.602	116.489	36.0251	78.9848	88.8963	109.742	70.0683	60.922	50.1483	117.161	58.9022	66.475	54.0817	83.2157	106.483	24.7156	90.0897	59.6508	56.9461	68.9328	107.121	10.7622	43.369	153.31	59.9882	58.7022	93.0355	46.3422	64.5789	109.781	77.738	70.3141	61.765	63.16	70.5729	38.987	49.0504	85.7534	88.0119	52.6808
57.755	83.8501	89.1794	135.125	79.1575	133.829	94.3918	100.541	106.503	40.7038	47.8867	79.2299	113.154	49.351	24.2225	81.138	93.0871	56.6826	72.7724	48.7432	73.6186	83.3463	67.47	49.4242	24.8787	89.9461	42.2194	108.341	73.5388	71.9156	24.6488	112.51	73.9429	41.9856	77.0885	57.9637	51.6252	96.0315	107.174	77.2754	36.8831	137.664	77.6387	72.3885	109.699	123.756	89.6768	32.594	37.9839	72.0685
74.0235	43.4571	38.0516	50.626	138.541	34.7095	33.1969	37.4357	62.8409	114.152	103.437	85.0444	30.3097	78.1302	106	76.8738	36.5708	98.5366	98.0549	153.43	53.8325	44.5302	98.9351	79.1581	108.432	61.0369	87.4449	18.7993	54.3096	55.7429	109.032	55.2489	88.8059	157.327	50.1078	73.5487	82.279	106.828	20.7508	79.3345	92.5524	10.6121	49.5018	54.7522	21.0353	28.5336	39.3457	94.5982	121.133	57.5615
69.0697	64.6988	61.6222	12.6591	103.266	25.5109	62.1621	79.2916	20.704	96.198	84.5969	119.126	29.4463	87.1632	101.471	111.772	69.1216	76.2623	66.6873	133.29	63.9732	68.081	70.3231	90.9124	116.563	35.7548	98.4989	54.6763	62.389	73.1634	117.213	13.1806	59.3391	164.803	63.8931	69.0294	99.7155	63.1407	60.0185	112.433	89.3786	58.425	65.2915	67.935	65.5451	27.7224	50.5628	96.5015	103.354	59.5656
21.605	17.3863	19.618	62.0636	91.2811	57.4342	24.9568	41.8245	43.1963	62.0329	51.807	66.5864	36.3346	32.0517	54.5844	60.294	28.8889	48.2659	52.5167	101.117	8.62369	20.2846	51.5973	35.323	62.8963	27.4513	43.3096	34.4501	6.64403	18.8291	63.5462	44.1269	43.9028	112.42	10.7482	21.1406	43.7807	69.5223	35.5561	59.9293	41.0456	62.4154	12.8577	12.9177	40.4269	46.8885	13.1012	45.0468	68.8819	5.27929
27.8232	62.8849	66.7356	92.9511	48.0409	95.587	72.3779	86.578	61.548	14.8869	3.75372	90.701	77.2399	42.3594	26.9287	88.0178	74.7589	8.35922	24.6583	54.2202	50.1473	64.476	19.4772	46.6603	51.9046	47.2947	47.2896	82.3911	48.6109	55.6131	52.3823	69.0934	25.6362	90.4218	54.5369	28.426	56.9703	48.7444	83.605	85.5425	24.0363	109.232	56.2583	51.9552	88.2874	87.2105	60.7282	33.3203	22.1786	43.4632
60.6603	68.6507	73.8559	133.112	112.461	126.926	77.5451	76.1117	111.356	70.0866	71.2781	41.4945	105.9	39.6889	44.7031	45.6532	73.4763	77.5321	93.0067	89.0946	63.8169	66.539	88.3413	35.8388	18.9943	93.8551	28.4742	92.3633	64.9952	56.7496	18.7474	114.351	90.0915	49.3137	65.2852	60.4437	28.4038	117.26	89.3427	41.5643	46.6098	120.504	64.6648	60.5007	89.7057	115.926	79.8694	36.9174	70.9452	67.1837
48.0139	75.342	80.5971	125.256	73.7401	124.151	85.9331	93.2073	96.6053	33.1378	38.9978	76.0621	103.57	41.3073	14.3138	77.0241	85.0496	47.5589	63.788	49.2035	64.6536	75.0694	58.515	42.0396	22.4417	80.0378	35.6631	99.6058	64.4404	63.6764	22.4752	102.603	64.4797	51.2358	68.2835	48.2432	45.919	87.419	98.6907	73.3453	27.1683	128.859	68.9654	63.6964	101.497	114.165	80.469	23.8974	31.8137	62.6537
41.6323	46.4749	51.7469	111.025	104.253	104.613	55.6848	56.4375	90.5467	62.406	60.0115	35.0786	83.6028	19.2043	38.3404	35.0793	52.1157	64.2376	78.1906	90.4296	41.6304	44.5203	74.137	14.6368	22.7264	73.2298	10.2493	70.5263	42.9102	34.46	23.158	92.9083	73.6597	68.9798	42.9789	41.2884	6.28074	101.77	67.8068	31.539	33.5881	99.1037	42.3515	38.2178	68.6877	93.6111	57.5651	25.2962	65.4949	45.5736
78.1476	43.2219	39.0156	73.7155	149.018	58.1391	33.3654	24.3183	81.1302	119.02	109.496	68.693	49.6891	75.2994	105.987	60.777	31.9478	106.356	109.28	157.108	55.8544	42.3941	109.085	74.8629	102.672	75.1359	82.3803	26.9082	57.2047	53.3421	103.203	74.8567	100.185	149.254	51.4883	77.5742	74.7495	121.97	23.3793	63.9758	93.2988	28.9846	50.0119	54.9259	17.7717	50.8519	46.7821	92.9042	125.459	62.3397
59.2775	93.2398	97.8362	127.935	46.0721	130.869	103.516	114.899	95.9889	20.5164	32.2156	105.922	112.284	63.9274	33.1273	105.819	104.524	40.364	52.793	20.773	80.8392	94.0367	47.9544	66.4935	53.8687	82.5082	62.5405	115.166	79.8008	83.5163	53.9623	103.968	57.9438	71.2478	85.113	59.7773	73.481	71.9111	115.618	102.435	43.6555	143.097	86.4468	81.4703	119.644	122.378	93.8974	47.3183	13.2705	75.7654
78.1638	64.201	67.4676	131.328	145.68	120.453	68.0604	56.2937	119.268	103.93	101.149	9.78292	101.86	56.8492	79.544	17.396	61.4955	104.572	117.261	129.896	67.6661	60.8086	113.733	52.1753	58.459	103.616	51.4663	80.3879	69.7765	57.4522	58.5427	118.821	111.443	87.6767	66.2587	77.6632	41.4808	139.729	75.6068	16.5023	74.8266	102.755	64.4935	63.3656	73.0095	109.761	78.3859	66.8209	106.857	75.0389
37.0044	37.8898	43.1358	103.103	104.262	96.2755	47.0439	48.3751	83.8316	63.434	59.4537	34.1249	75.3435	14.8666	41.1055	32.1239	43.5393	62.5203	75.3685	94.3006	33.7245	35.8875	71.7164	10.1192	30.1336	66.76	11.7814	61.8855	35.1775	25.9995	30.6402	85.6627	69.9953	77.5088	34.7348	36.5708	2.38003	98.2986	59.188	29.2242	33.5396	90.4924	33.9818	30.0903	60.1654	85.2497	49.3036	27.038	67.366	38.4495
57.7678	40.6377	44.0191	107.979	129.148	97.598	44.9783	35.8494	95.912	89.0897	84.2666	13.7939	78.5501	38.8289	67.0021	7.32014	38.6869	86.2392	97.4128	120.018	44.6233	37.2574	94.4053	34.8621	52.2081	80.6032	37.5499	58.0733	46.7984	34.3659	52.5451	95.2779	90.7996	93.0105	42.9074	57.2108	26.6217	118.829	53.6334	7.11217	59.0613	82.6523	41.0771	40.3409	51.9015	86.7709	54.8185	52.97	93.2393	52.3812
56.4213	21.4365	18.6244	73.014	129.265	60.2308	14.0196	5.80596	70.5652	96.9301	87.972	52.4088	44.2585	52.03	82.842	44.2463	9.4957	85.7113	90.6453	134.451	34.1185	19.8379	89.7353	51.6272	79.7557	60.3398	59.2559	19.8449	35.7969	30.2712	80.3029	66.5901	81.9053	127.156	29.7452	55.8227	52.1206	106.235	14.6259	46.5488	70.3303	42.6999	27.9811	32.4949	11.8235	50.1436	29.6603	69.651	103.14	41.5813
61.7949	33.4641	28.0758	45.3848	125.817	31.4259	24.2431	34.5832	51.874	101.605	90.7922	80.8155	19.8438	67.6594	94.3689	72.7247	29.3892	85.7795	85.3445	140.948	42.4963	35.2275	86.1657	69.1749	98.5088	48.5793	77.5741	9.76813	42.7104	45.8242	99.1268	45.1055	76.093	147.876	39.1202	61.3431	73.4906	94.7949	14.4386	74.6397	80.8518	22.2264	38.8377	43.9613	18.3913	22.0883	27.1202	83.5171	108.633	45.4307
19.8883	53.885	58.3635	94.3917	61.4725	94.6078	64.0517	76.3721	65.1096	22.5177	16.6346	76.9388	74.7879	28.9649	17.3368	74.5326	65.3848	21.0923	36.5058	60.0936	41.3654	54.9013	31.7872	33.041	39.5183	48.7718	33.3387	75.6851	40.279	44.9133	40.0542	71.3413	34.6684	82.167	45.6759	20.3534	43.1171	60.8194	76.092	71.9246	10.1808	103.898	47.0927	42.2508	80.1784	85.2264	54.5916	19.73	28.4403	36.3426
74.7291	54.7247	57.1512	120.128	145.889	108.344	56.813	42.9938	110.918	105.383	100.998	10.9763	90.7089	55.5726	82.4664	9.91343	49.9598	103.172	114.381	134.797	60.5494	51.2265	111.388	51.4095	64.8045	96.3018	53.0958	67.9535	62.7786	50.3785	65.0258	109.494	107.69	99.7096	58.3327	74.1684	42.2032	135.639	62.9253	12.886	75.4482	88.7726	56.3581	56.3419	59.7576	97.9139	68.8403	68.739	109.205	68.6188
27.6473	56.0381	61.1341	105.207	71.6256	103.715	66.6273	75.7884	77.5234	29.5027	28.5912	67.7618	83.098	23.9714	7.64302	66.649	66.4523	34.8828	50.7168	60.6265	44.7251	56.1612	45.8526	26.4045	25.1977	60.5146	23.3295	79.8361	44.3334	45.0044	25.7193	82.9661	49.0173	69.0161	48.5663	27.846	34.183	75.0462	79.2771	63.5405	6.79146	108.94	49.4494	44.2024	82.4993	93.6947	60.1948	7.67169	32.82	42.2369
45.1699	48.6709	47.3198	35.0722	84.6431	39.9966	49.9082	68.73	7.70016	72.3808	60.7012	101.833	27.9553	64.7064	77.0301	95.1681	56.5062	52.7257	45.3816	110.324	44.1675	52.1684	48.1793	68.8243	93.0041	11.3167	75.9128	48.3854	42.2093	54.2183	93.6486	11.3344	36.992	140.687	45.3248	45.1901	78.4647	49.0678	52.8844	95.1313	65.1179	64.1554	47.1377	48.4291	58.9762	34.5879	35.0413	72.5803	79.6183	38.0263
40.563	5.46669	3.85059	67.5307	113.164	57.6068	5.98766	19.661	58.6687	81.3179	72.0745	54.1506	38.1035	39.3158	68.8164	46.5405	6.69574	69.626	74.7138	119.347	18.198	5.36754	73.6862	40.0369	69.2686	46.2821	48.2858	20.8055	19.7578	16.7441	69.8666	56.3475	66.0833	118.231	13.8062	39.9752	43.4594	91.1111	18.6347	47.5509	55.8173	49.7798	12.24	17.2091	21.3008	46.6333	16.0855	56.388	87.6993	25.4772
7.56343	29.3004	32.832	70.9229	78.765	68.8011	38.4433	53.609	46.2785	47.7348	37.7208	69.2646	48.2693	25.6619	41.5184	64.2281	41.2455	34.9842	41.8872	86.7902	16.7747	31.3173	39.9699	30.1223	53.7621	28.7604	36.6323	48.7699	14.9468	24.6439	54.4114	49.9292	34.3134	102.328	21.0547	7.21421	40.6178	61.9916	49.6987	62.9631	28.1906	76.6068	22.9764	19.5707	54.3197	58.8468	27.3601	33.9676	54.5571	9.49899
98.3961	63.7615	60.9219	100.313	171.662	84.3672	55.8323	39.606	107.944	138.287	129.885	67.5304	76.812	90.2719	121.709	61.1511	51.8364	128.016	132.925	174.622	76.3088	61.7982	132.121	88.5109	112.967	100.759	94.6724	53.2441	78.0894	70.9164	113.395	101.92	124.08	155.125	71.9835	97.7863	85.0859	147.425	48.9031	65.1263	110.232	52.1574	70.1127	74.2293	42.8266	77.7638	70.9447	107.745	144.149	83.9683
33.7744	67.1573	70.2418	86.636	40.788	91.321	75.6674	91.5758	54.2136	22.5691	12.8069	100.898	74.725	52.2998	39.7747	97.5501	79.0789	4.73197	12.0801	58.4498	54.7511	69.2892	6.77778	56.9005	64.6727	42.5784	58.6401	83.7899	52.8714	61.9088	65.1616	62.6374	15.7593	102.679	59.001	34.3892	67.6654	35.9035	85.7861	95.3858	35.9778	108.788	60.9497	57.3733	90.9835	84.0153	62.2747	45.5438	29.1733	46.9528
89.648	78.0219	73.8033	12.0528	126.381	20.9096	72.5989	86.6807	44.1953	119.348	107.691	131.099	39.2399	105.501	123.019	123.251	79.1729	99.5316	90.2462	156.769	80.5296	81.0378	93.8595	108.734	136.001	57.9215	116.775	61.129	79.3612	88.4461	136.654	35.8576	82.8391	185.074	79.3997	89.5175	116.385	85.4754	66.3818	124.596	110.399	52.7311	80.3524	84.0022	70.6902	30.9566	64.9401	116.754	126.555	77.8795
51.3369	30.8323	26.4565	37.8168	111.481	28.3468	25.5758	41.9633	37.3852	89.5195	78.3289	83.9192	8.34875	61.5274	85.0719	76.1824	32.404	72.6183	70.9871	128.954	35.6015	33.7366	72.1263	63.9756	92.7396	33.7652	72.3385	17.8401	35.0546	41.9745	93.3813	31.4853	61.7569	142.407	33.4494	50.9748	70.3159	79.8101	22.9909	77.3599	71.5714	35.2215	33.9947	38.3387	28.829	17.2969	18.999	75.6714	96.6987	35.8903
62.5991	51.6319	55.567	119.457	130.311	109.738	57.1297	48.9063	105.211	88.8304	85.6566	8.62512	90.1901	41.178	64.92	12.106	51.1384	88.931	101.6	116.438	53.4067	48.4364	98.0613	36.5126	45.8694	89.0983	36.1994	70.6907	55.4212	43.3847	46.0687	105.397	95.8587	82.0976	52.4976	62.1084	25.9174	124.16	66.4068	8.10316	59.426	95.692	50.9074	49.135	64.8812	98.8112	65.5546	51.7475	92.0767	60.3418
121.791	86.911	83.7054	115.061	194.581	98.6506	78.383	63.1189	127.235	161.895	153.326	88.1914	95.0656	113.985	145.419	82.6291	74.9682	151.177	155.376	198.348	99.5702	85.1385	154.84	112.165	136.082	121.83	118.184	73.5947	101.271	94.5386	136.489	120.343	146.392	176.802	95.209	121.186	108.406	168.664	69.9449	86.6977	133.954	64.4859	93.4012	97.6747	64.0766	94.0001	92.9537	131.43	167.814	107.002
98.3953	102.208	106.985	168.895	145.192	161.294	109.689	103.543	148.73	103.959	107.07	57.8837	140.695	76.9772	79.599	65.4573	104.433	114.067	129.926	113.851	99.5773	99.5445	125.077	72.7787	54.0754	131.299	66.0025	124.031	101.024	91.2832	53.5894	151.257	127.538	46.1863	100.354	98.1656	63.6478	154.252	120.176	62.1235	83.7961	150.179	99.3764	95.8599	119.203	150.234	114.79	74.1627	103.268	103.922
37.0318	40.0174	39.1231	41.1361	84.5707	42.7919	42.2326	61.1459	16.849	67.6944	56.0196	92.7213	26.4674	55.7628	69.8768	86.1448	48.5736	48.7887	44.2678	106.479	34.957	43.4922	46.1219	59.7922	84.5887	6.44526	67.0262	42.7586	32.9834	45.0463	85.2369	19.0853	35.2151	132.777	36.2361	36.9867	69.3057	52.4816	46.7616	86.0286	57.4748	62.1908	38.0957	39.2281	52.8296	35.2516	26.8703	64.4586	74.9942	28.8318
38.5879	5.49828	0.895737	63.3463	110.133	53.9926	6.25793	23.6473	53.9756	79.5058	69.8737	58.4444	34.0306	39.9864	68.389	50.94	10.6217	66.9252	71.2338	117.969	16.5324	7.87251	70.4431	41.25	70.5921	41.7979	49.6299	19.391	17.6593	17.8542	71.2056	51.6793	62.4623	119.904	12.3472	38.0251	45.7353	87.0098	18.4598	51.8023	55.1397	48.7354	11.4139	16.6836	22.3206	42.9564	11.4069	56.5187	86.0641	22.7583
16.8141	35.4086	37.4209	61.7645	74.0743	61.9317	42.4857	59.8442	34.7305	49.4057	38.095	80.76	42.7821	37.8014	49.2268	75.32	46.8702	32.608	34.6302	88.7997	24.722	38.2059	34.1335	42.3198	64.7116	17.2443	48.6023	49.6044	22.4824	34.3598	65.3522	39.413	25.8869	112.309	28.1883	16.882	52.8339	51.9067	51.788	74.3291	36.8431	75.0339	30.3263	28.5761	57.1809	52.9546	28.2266	44.1722	56.6446	16.2026
38.404	73.5046	77.4978	102.63	40.7963	105.993	83.1607	96.8956	70.6536	5.23732	7.38836	97.7518	88.0031	50.3804	28.0043	95.7559	85.3146	15.0345	28.8873	43.4153	60.7678	74.9495	23.6913	54.2712	53.9671	57.3891	53.464	93.3784	59.3177	65.6603	54.3447	78.6484	32.862	86.9711	65.1593	38.9903	63.8427	50.9882	94.5232	93.0035	30.2585	120.241	66.8144	62.3424	99.131	97.8622	71.7274	38.2671	12.0862	54.3342
41.4239	73.6897	76.4116	86.6627	34.6651	92.8211	81.6856	98.2321	53.958	27.6314	20.095	109.24	77.5965	60.6691	47.6133	105.747	85.5259	13.2139	7.85604	59.3819	61.5659	76.0233	5.31049	65.3058	72.8607	44.7764	67.1539	88.8072	59.5803	69.2636	73.3344	62.9137	16.0288	109.374	65.7046	42.0275	76.1191	28.5575	91.1841	103.658	44.4632	112.591	67.7201	64.4611	96.5954	86.3251	67.6285	53.9958	33.2194	53.4626
25.7893	20.9398	26.369	84.831	99.2502	78.1843	31.107	38.0531	66.6371	62.0912	55.0156	44.8069	57.166	14.3996	45.3438	39.7094	29.3983	55.4156	65.3612	97.8343	15.5161	19.8278	62.6743	14.8849	44.2094	50.0777	23.2315	45.6568	17.1247	8.56003	44.8189	67.8355	58.4696	93.5193	16.5419	25.2012	20.5657	86.4388	43.8215	38.4427	33.4303	74.887	16.0083	11.8173	46.0208	67.1939	31.1277	31.98	67.5786	21.2838
24.4131	58.6698	63.1118	97.4406	57.5657	98.2471	68.8023	81.1873	67.4679	17.7614	13.2034	80.7876	78.6981	33.276	16.3365	78.6542	70.1922	19.374	35.4655	55.3654	46.1193	59.7109	30.4538	37.1586	40.63	51.6192	36.7398	80.2926	44.9923	49.7251	41.119	74.1054	34.8724	80.984	50.4428	24.9066	46.8857	59.7439	80.7853	75.9397	13.3389	108.357	51.88	47.0574	84.9252	89.0648	59.0854	22.1766	23.6248	40.9008
26.0986	41.243	42.1913	54.5385	72.8522	56.7163	46.635	64.9619	25.6203	53.7461	42.074	89.4717	39.4075	47.3484	57.0663	83.7253	51.912	34.989	32.3863	92.5951	32.212	44.3843	33.3775	51.8489	73.9141	8.70418	58.1433	51.128	29.9603	42.3075	74.5497	31.2685	23.1348	120.954	35.0331	26.2279	62.2933	45.6916	54.1658	82.9529	45.3317	73.9717	37.1557	36.3575	59.9529	48.8191	31.241	53.1741	61.0462	24.0906
33.7393	68.4081	72.7447	103.417	49.3809	105.425	78.437	91.0927	72.2932	7.90998	9.50561	89.4984	86.502	42.7855	19.3842	87.7752	80.0051	18.5003	34.3797	45.9751	55.7853	69.5361	29.072	46.4222	45.3385	57.6002	45.0883	89.566	54.5642	59.6399	45.7301	79.6606	36.3819	80.3932	60.1372	34.2729	55.628	57.7494	90.2633	84.9113	22.2104	117.259	61.6303	56.8752	94.5398	96.6829	68.1515	29.7174	13.8455	50.165
46.3781	80.7789	85.2317	115.056	45.0403	117.7	90.9227	103.023	83.3659	7.85037	19.3126	97.7857	99.0477	53.1795	24.5019	96.8705	92.2484	27.9132	41.7807	33.2907	68.2405	81.7587	36.6545	56.2749	48.9011	69.4672	53.4977	102.252	67.0976	71.548	49.1454	91.1429	45.8862	75.8391	72.5628	46.8981	64.3949	62.9736	102.864	93.7298	32.4355	129.999	73.9863	69.122	107.044	109.152	80.8756	37.852	3.08708	62.8401
30.2256	34.0511	33.8683	47.4977	83.8864	47.347	37.6352	56.4213	24.0664	63.4373	51.9031	85.8082	28.8136	48.385	63.6447	79.3974	43.5436	45.4294	43.4015	102.648	27.8696	37.4536	44.4181	52.3885	77.4568	8.83738	59.6656	40.5309	25.8259	38.0571	78.1067	26.34	34.1513	125.916	29.489	30.1276	61.9035	54.9856	43.9038	79.1379	50.9275	62.9289	31.4405	32.1645	49.8296	38.66	21.988	57.5417	70.7248	21.4493
10.9353	35.6309	40.5487	86.8496	79.6542	83.9174	46.1355	57.0833	62.0505	42.0559	35.0662	60.4252	62.9959	12.1931	28.3017	56.9343	46.6292	36.3714	48.3822	78.702	23.8921	36.1625	44.9001	17.0187	37.6857	44.5096	21.6359	59.0143	23.4437	25.6181	38.3349	65.9936	43.0281	86.426	27.8575	10.6962	28.1259	71.3035	58.6523	54.7916	14.9461	88.0606	28.9086	23.7529	62.1698	73.5936	39.3691	18.2862	47.7541	21.7165
36.9637	55.4177	56.0886	54.6543	64.0622	60.7943	60.2555	78.837	22.0784	53.8361	42.4481	103.269	47.1749	59.3158	63.1895	97.7273	65.8258	33.7617	24.6059	90.5152	46.4306	58.6043	27.6927	64.0165	83.2144	14.9959	69.5106	63.1709	44.1736	56.4519	83.8238	30.7633	16.5877	128.048	49.3095	37.2638	74.8242	32.1031	66.736	96.8172	53.295	83.2073	51.4325	50.5312	72.6918	54.9836	44.6545	62.1772	60.8681	38.1816
64.6923	62.8467	60.1748	18.2863	97.6005	29.807	61.2288	78.9532	15.1382	90.7406	79.1723	117.21	29.9991	83.4786	96.6315	110.033	68.1827	70.7608	60.9903	127.665	61.0777	66.2929	64.6639	87.378	112.411	30.955	94.7815	55.0354	59.3708	70.583	113.058	8.79936	53.7124	160.309	61.3505	64.6863	96.5047	57.6917	60.2739	110.496	84.7572	61.5207	62.8763	65.1564	66.0109	30.257	48.6381	92.1306	97.8711	56.1061
46.5968	33.3509	30.1111	34.9476	102.771	29.7233	30.9056	48.8504	28.3061	82.832	71.4006	87.7068	9.32261	59.914	80.6522	80.2872	37.8604	65.1112	62.3369	122.161	34.6551	36.6725	63.7911	62.9604	90.8029	24.7202	71.1013	26.4695	33.5422	42.7893	91.4532	23.3813	53.164	140.277	33.6265	46.3241	70.5215	70.4056	31.263	81.0302	67.3537	43.8547	34.721	38.1476	37.2952	19.7415	19.4496	72.4851	90.0908	32.6877
72.9373	79.2208	84.2778	144.689	122.715	137.972	87.5888	84.2642	123.508	80.6581	82.6789	44.1649	117.075	51.7661	55.5846	49.9982	83.0157	89.2648	104.917	96.1102	75.2832	76.869	100.171	47.7446	29.6336	106.029	40.6498	102.293	76.5767	67.6662	29.2361	126.332	102.226	44.821	76.467	72.7162	39.4129	129.213	98.9326	46.0401	58.5969	129.788	75.6953	71.7872	98.7781	126.933	91.0369	48.9187	80.864	79.0628
65.5701	55.9776	52.3695	12.4263	108.426	16.3002	52.2637	68.6822	24.5717	96.7715	85.0715	110.128	18.626	81.5929	99.0953	102.56	59.1666	77.3411	69.9451	135.027	57.041	59.224	72.9176	84.962	111.937	34.7944	92.9028	43.6534	55.728	65.5126	112.59	15.13	61.7322	160.959	56.3076	65.4294	93.0052	70.1154	49.0365	103.487	86.3606	47.305	57.4616	60.7153	54.4025	16.2346	42.2074	92.6369	104.047	53.9012
25.3448	59.741	63.2199	86.3876	48.927	89.3963	68.7783	83.8952	54.8477	21.1183	9.41871	91.5947	71.4518	42.9912	32.2975	88.3418	71.6837	4.96636	19.6277	60.0067	47.1113	61.6272	14.8807	47.5727	56.2871	40.8801	49.3501	77.9784	45.3805	53.5865	56.8044	62.4842	19.2122	96.5351	51.4526	25.9651	58.3251	43.9571	79.5299	86.1251	26.9484	104.171	53.3058	49.3863	84.4559	81.2628	56.2925	36.6012	28.4031	39.7939
19.4822	16.5949	21.4634	74.3937	93.5933	68.7969	27.0516	39.3919	55.3743	59.5967	50.8888	55.4137	47.627	20.5008	47.2705	49.7331	27.9743	49.5492	57.365	97.3727	5.44407	17.503	55.3306	23.181	51.7174	38.8937	31.4248	40.1535	6.26978	9.16256	52.3581	56.6962	49.7259	101.386	8.83616	18.8652	31.1913	77.1073	39.5826	48.8875	34.0284	69.3887	9.83146	4.84139	43.113	57.9711	22.062	35.747	65.8348	10.1191
14.8842	49.871	54.0219	87.6289	61.5728	88.0872	59.7072	73.1762	58.3321	26.0401	17.2716	77.9311	68.4823	29.3355	24.0283	74.8397	61.6304	18.5653	32.3856	64.9045	37.1581	51.24	28.1616	33.8763	44.7972	41.9731	35.7945	70.637	35.8132	42.0175	45.3679	64.5404	29.2533	88.7168	41.5415	15.4412	44.6135	56.4255	71.3906	72.5335	14.5491	98.4109	43.1457	38.6211	75.7692	78.8551	49.2372	24.1348	32.7093	31.2438
28.5439	61.3742	64.3782	82.0104	46.5489	86.0918	69.7811	85.8404	49.8984	25.8004	14.5751	96.6249	69.1087	48.1576	39.2136	92.975	73.2794	5.72982	12.9557	63.2888	49.0493	63.5693	8.73503	52.8647	63.087	37.3031	55.2833	77.847	47.1308	56.474	63.6126	58.0041	12.661	103.326	53.264	29.1489	63.8031	37.2247	79.8461	90.9554	33.4544	102.948	55.2369	51.7892	85.0562	78.5379	56.3311	43.144	32.8502	41.1466
72.0803	106.791	111.141	135.615	38.3515	140.135	116.833	129.169	103.055	31.2614	42.1323	121.633	122.625	78.9545	48.6444	121.454	118.333	48.6046	57.4928	9.80457	94.183	107.849	53.4556	81.7536	69.3972	91.3504	78.1113	127.74	92.9539	97.6929	69.464	111.639	64.4091	81.4347	98.5319	72.6261	89.0631	72.3611	128.596	118.1	58.3651	154.933	100.007	95.1985	132.931	132.351	106.181	62.7484	24.5538	88.4201
52.9707	87.4959	91.9131	120.102	41.7688	123.311	97.6052	109.794	88.0679	12.8904	24.5346	103.902	104.987	59.8434	30.4853	103.202	98.9924	32.4527	44.8332	26.7702	74.9306	88.5045	39.9652	62.847	53.8134	74.8089	59.7869	108.797	73.7566	78.3179	54.0015	96.1171	49.9516	76.5825	79.2633	53.5008	70.7201	64.4201	109.489	99.9965	39.1385	136.378	80.7058	75.8619	113.721	114.986	87.3521	44.1978	5.60892	69.3998
57.5693	87.5618	92.685	132.999	66.838	133.314	98.159	106.456	102.829	31.2874	40.5821	89.8579	113.248	54.3277	24.0691	90.9823	97.7558	49.6742	65.0306	36.0715	76.2513	87.5719	59.7515	55.5033	35.7181	87.1872	49.5011	111.373	75.7826	76.2935	35.6463	109.656	67.6503	51.5154	80.1228	57.905	59.8774	87.1757	110.829	87.2791	37.5684	140.412	81.0006	75.7477	113.968	123.763	91.4322	36.6512	26.9966	73.2445
55.6465	89.592	94.1875	124.775	46.4813	127.504	99.8674	111.285	92.9584	17.3506	29.008	102.855	108.812	60.4129	29.803	102.606	100.883	37.3682	50.3471	24.3968	77.1905	90.3947	45.3972	63.0492	51.3215	79.2448	59.264	111.531	76.1543	79.8907	51.4472	100.836	55.1331	71.2415	81.4642	56.144	70.2148	70.1834	111.973	99.2618	40.069	139.494	82.7988	77.8249	115.996	118.938	90.2797	43.9432	10.2868	72.1349
74.6296	46.5921	47.2105	106.454	148.512	93.2864	45.0603	27.6533	102.016	110.48	104.167	29.1116	77.6571	59.8959	90.1639	22.735	38.1929	104.612	113.473	143.549	55.9522	43.2687	111.301	56.8212	77.1009	89.4302	61.1629	53.1809	58.1818	46.9479	77.4517	99.0699	105.742	116.913	52.595	74.0186	50.5489	132.562	47.8364	26.7687	80.6843	70.4966	50.4543	52.3007	43.5472	83.4769	59.4987	75.9406	115.322	64.4942
46.6339	36.4309	33.5231	32.8587	100.028	29.5971	34.6548	52.7879	24.2402	81.5532	70.0103	90.8617	11.0408	61.2874	80.6312	83.5465	41.5864	63.3634	59.7117	120.742	36.5824	39.8243	61.431	64.5577	91.8971	21.8996	72.5646	30.5447	35.2705	45.2294	92.5492	19.4267	50.6211	141.187	35.9799	46.411	72.5483	66.8487	35.3456	84.165	67.4951	46.8554	37.2401	40.2965	41.3784	20.5441	22.2993	73.0948	88.8405	33.7084
33.1775	48.4207	48.9171	51.5035	70.1092	55.9459	53.0082	71.6406	20.2018	55.9468	44.2915	97.3843	40.9007	54.9354	62.3037	91.5933	58.6512	36.2246	29.9053	93.8359	39.9696	51.6631	32.1167	59.5042	80.602	8.07979	65.5616	55.9543	37.7291	50.124	81.2285	27.5464	21.0161	126.799	42.6081	33.3776	70.0575	39.3937	59.4664	90.8562	51.3343	76.6442	44.7094	44.1574	65.4126	49.3023	37.3909	59.6732	63.1628	31.9617
64.4872	37.7541	39.0846	100.634	138.31	88.4001	37.7965	22.8159	93.8434	100.34	93.9601	25.9532	71.3741	49.8238	80.3565	18.0857	30.8349	94.429	103.472	133.774	46.2865	34.3186	101.218	46.8937	68.5176	80.534	51.6345	47.9708	48.5351	37.0007	68.9093	91.5076	95.8549	110.436	43.1437	63.8781	41.2644	122.9	42.8581	21.5232	70.6094	68.8807	41.0186	42.4998	39.5762	78.1166	51.2616	66.1262	105.256	54.8032
47.9076	15.1445	15.4615	77.7252	121.829	66.5666	14.3603	11.2731	70.3071	87.6052	79.2774	44.452	48.2738	41.0509	72.1875	36.5057	7.59772	77.8661	84.4207	124.398	26.4045	12.1592	82.9512	40.3768	68.3317	57.7428	47.8865	26.9116	28.4342	20.2468	68.8776	67.8034	76.0946	115.82	22.3629	47.2917	40.7171	101.902	22.707	38.105	60.0343	53.137	20.2895	23.7605	22.1476	55.8633	27.7311	58.7304	93.5425	34.6877
59.3138	77.4295	77.4616	56.8133	60.8011	68.1548	81.0605	99.9332	28.5858	66.2018	56.4342	126.318	60.9077	81.8377	81.3623	120.728	87.1218	47.403	32.1119	97.452	69.2327	80.7442	37.2916	86.6026	103.669	34.7705	91.6218	81.4688	66.9866	79.349	104.248	37.3728	30.1656	145.805	71.8739	59.6754	97.5326	19.1056	85.7163	119.858	73.4016	96.6844	73.9672	73.3967	91.8047	65.8332	65.4681	82.7916	72.2778	61.1164
20.3986	40.4789	45.7595	95.9657	83.5354	92.3584	51.0649	59.2936	71.6261	43.3115	38.6887	54.9019	71.2766	7.55771	24.1059	52.5229	50.331	41.9409	55.5411	77.0381	30.2751	40.2306	51.5583	11.0232	28.3568	54.0835	12.7024	64.8718	30.4048	28.8828	29.009	75.4513	51.1065	77.5581	33.6253	20.2112	21.2173	79.1355	63.8286	49.8632	13.3106	94.1914	34.175	28.919	66.661	81.8249	46.6429	10.9744	47.9222	30.0428
[truncated: 239 more columns]
