# Supplementary material for: A novel user-centric happiness model for personalized tour recommendations
Source: PeerJ Comput Sci. 2025 Apr 22;11:e2837. doi: 10.7717/peerj-cs.2837 (PMC12192884; doi:10.7717/peerj-cs.2837)
Supplement: Supplemental Information 3 [file peerj-cs-11-2837-s003.zip › HM/pr01_10/pr10/HC/Time_Window.txt]

0	1000
404	527
262	367
238	340
419	559
156	249
461	625
257	356
473	566
236	406
208	365
115	222
275	434
75	188
465	617
260	436
207	305
392	517
445	541
64	188
159	329
398	512
268	384
363	509
159	288
209	315
413	589
272	411
331	422
463	572
68	245
457	560
159	289
430	580
266	399
270	439
442	577
464	578
440	599
69	233
350	456
423	538
196	368
353	511
113	279
346	483
391	514
197	294
80	194
439	552
168	303
478	625
353	490
388	557
460	627
110	233
165	323
86	230
76	205
421	593
354	523
94	265
357	511
445	537
106	199
169	342
323	474
353	519
171	263
456	609
377	521
422	525
342	488
330	446
295	460
159	280
459	610
327	488
299	416
105	237
311	416
460	564
202	296
436	610
110	206
362	453
383	520
139	252
288	396
440	547
396	563
129	271
190	351
234	355
269	437
224	326
281	379
299	405
265	364
470	610
317	469
470	634
394	540
116	208
188	357
370	539
72	229
94	217
81	236
92	220
467	616
204	381
378	483
187	359
274	437
237	378
456	624
133	303
471	591
407	497
162	253
323	470
416	524
273	425
182	358
431	579
396	517
330	428
477	635
450	541
135	280
395	490
122	264
213	362
400	544
264	439
260	435
331	463
148	273
88	243
478	652
347	465
124	224
83	254
388	493
404	569
319	446
387	505
108	264
142	258
110	274
240	405
472	649
256	356
231	407
258	429
466	562
446	576
282	423
246	424
276	427
458	590
183	325
111	279
298	411
441	592
97	265
86	254
297	418
208	299
92	271
281	445
419	577
325	487
387	551
380	482
240	380
426	581
66	242
345	476
91	181
202	331
157	251
435	566
433	552
129	247
144	242
117	240
123	243
248	415
100	231
86	211
311	401
373	473
453	619
229	321
84	247
443	613
234	340
275	387
249	348
207	380
103	219
184	326
142	244
311	472
65	198
265	444
459	568
194	364
291	384
199	357
383	517
335	433
416	555
318	416
310	476
463	591
251	350
98	255
129	259
437	573
232	359
175	301
165	286
452	543
355	515
313	407
192	355
135	297
94	262
472	567
276	430
324	427
171	306
357	480
96	234
380	528
275	386
376	495
105	242
282	386
301	461
246	381
329	467
353	488
63	185
266	397
159	321
309	410
435	611
235	341
406	552
143	280
433	558
207	354
469	636
325	480
351	461
135	312
284	405
65	191
425	578
108	268
327	434
345	445
75	199
310	411
99	270
397	508
247	406
304	435
124	249
214	378
452	612
154	287
325	500
278	405
164	257
446	605
244	419
188	332
370	474
354	475
249	388
385	523
244	404
84	188
387	493
