# Supplementary material for: A novel user-centric happiness model for personalized tour recommendations
Source: PeerJ Comput Sci. 2025 Apr 22;11:e2837. doi: 10.7717/peerj-cs.2837 (PMC12192884; doi:10.7717/peerj-cs.2837)
Supplement: Supplemental Information 3 [file peerj-cs-11-2837-s003.zip › HM/pr01_10/pr10/ICDM.txt]

0	0	0	0	0	0	0	0	0	0	0	0	0	0	0	0	0	0	0	0	0	0	0	0	0	0	0	0	0	0	0	0	0	0	0	0	0	0	0	0	0	0	0	0	0	0	0	0	0	0
0	0	0	0	0	0	0	0	0	0	0	0	0	0	0	0	0	0	0	0	0	0	0	0	0	0	0	0	0	0	0	0	0	0	0	0	0	0	0	0	0	0	0	0	0	0	0	0	0	0
0	0	0	0	0	0	0	0	0	0	0	0	0	0	0	0	0	0	0	0	0	0	0	0	0	0	0	0	0	0	0	0	0	0	0	0	0	0	0	0	0	0	0	0	0	0	0	0	0	0
0	0	0	0	0	0	0	0	0	0	0	0	0	0	0	0	0	0	0	0	0	0	0	0	0	0	0	0	0	0	0	0	0	0	0	0	0	0	0	0	0	0	0	0	0	0	0	0	0	0
0	0	0	0	0	0	0	0	0	0	0	0	0	0	0	0	0	0	0	0	0	0	0	0	0	0	0	0	0	0	0	0	0	0	0	0	0	0	0	0	0	0	0	0	0	0	0	0	0	0
0	0	0	0	0	0	0	0	0	0	0	0	0	0	0	0	0	0	0	0	0	0	0	0	0	0	0	0	0	0	0	0	0	0	0	0	0	0	0	0	0	0	0	0	0	0	0	0	0	0
0	0	0	0	0	0	0	0	0	0	0	0	0	0	0	0	0	0	0	0	0	0	0	0	0	0	0	0	0	0	0	0	0	0	0	0	0	0	0	0	0	0	0	0	0	0	0	0	0	0
0	0	0	0	0	0	0	0	0	0	0	0	0	0	0	0	0	0	0	0	0	0	0	0	0	0	0	0	0	0	0	0	0	0	0	0	0	0	0	0	0	0	0	0	0	0	0	0	0	0
0	0	0	0	0	0	0	0	0	0	0	0	0	0	0	0	0	0	0	0	0	0	0	0	0	0	0	0	0	0	0	0	0	0	0	0	0	0	0	0	0	0	0	0	0	0	0	0	0	0
0	0	0	0	0	0	0	0	0	0	0	0	0	0	0	0	0	0	0	0	0	0	0	0	0	0	0	0	0	0	0	0	0	0	0	0	0	0	0	0	0	0	0	0	0	0	0	0	0	0
0	0	0	0	0	0	0	0	0	0	0	0	0	0	0	0	0	0	0	0	0	0	0	0	0	0	0	0	0	0	0	0	0	0	0	0	0	0	0	0	0	0	0	0	0	0	0	0	0	0
0	0	0	0	0	0	0	0	0	0	0	0	0	0	0	0	0	0	0	0	0	0	0	0	0	0	0	0	0	0	0	0	0	0	0	0	0	0	0	0	0	0	0	0	0	0	0	0	0	0
0	0	0	0	0	0	0	0	0	0	0	0	0	0	0	0	0	0	0	0	0	0	0	0	0	0	0	0	0	0	0	0	0	0	0	0	0	0	0	0	0	0	0	0	0	0	0	0	0	0
0	0	0	0	0	0	0	0	0	0	0	0	0	0	0	0	0	0	0	0	0	0	0	0	0	0	0	0	0	0	0	0	0	0	0	0	0	0	0	0	0	0	0	0	0	0	0	0	0	0
0	0	0	0	0	0	0	0	0	0	0	0	0	0	0	0	0	0	0	0	0	0	0	0	0	0	0	0	0	0	0	0	0	0	0	0	0	0	0	0	0	0	0	0	0	0	0	0	0	0
0	0	0	0	0	0	0	0	0	0	0	0	0	0	0	0	0	0	0	0	0	0	0	0	0	0	0	0	0	0	0	0	0	0	0	0	0	0	0	0	0	0	0	0	0	0	0	0	0	0
0	0	0	0	0	0	0	0	0	0	0	0	0	0	0	0	0	0	0	0	0	0	0	0	0	0	0	0	0	0	0	0	0	0	0	0	0	0	0	0	0	0	0	0	0	0	0	0	0	0
0	0	0	0	0	0	0	0	0	0	0	0	0	0	0	0	0	0	0	0	0	0	0	0	0	0	0	0	0	0	0	0	0	0	0	0	0	0	0	0	0	0	0	0	0	0	0	0	0	0
0	0	0	0	0	0	0	0	0	0	0	0	0	0	0	0	0	0	0	0	0	0	0	0	0	0	0	0	0	0	0	0	0	0	0	0	0	0	0	0	0	0	0	0	0	0	0	0	0	0
0	0	0	0	0	0	0	0	0	0	0	0	0	0	0	0	0	0	0	0	0	0	0	0	0	0	0	0	0	0	0	0	0	0	0	0	0	0	0	0	0	0	0	0	0	0	0	0	0	0
0	0	0	0	0	0	0	0	0	0	0	0	0	0	0	0	0	0	0	0	0	0	0	0	0	0	0	0	0	0	0	0	0	0	0	0	0	0	0	0	0	0	0	0	0	0	0	0	0	0
0	0	0	0	0	0	0	0	0	0	0	0	0	0	0	0	0	0	0	0	0	0	0	0	0	0	0	0	0	0	0	0	0	0	0	0	0	0	0	0	0	0	0	0	0	0	0	0	0	0
0	0	0	0	0	0	0	0	0	0	0	0	0	0	0	0	0	0	0	0	0	0	0	0	0	0	0	0	0	0	0	0	0	0	0	0	0	0	0	0	0	0	0	0	0	0	0	0	0	0
0	0	0	0	0	0	0	0	0	0	0	0	0	0	0	0	0	0	0	0	0	0	0	0	0	0	0	0	0	0	0	0	0	0	0	0	0	0	0	0	0	0	0	0	0	0	0	0	0	0
0	0	0	0	0	0	0	0	0	0	0	0	0	0	0	0	0	0	0	0	0	0	0	0	0	0	0	0	0	0	0	0	0	0	0	0	0	0	0	0	0	0	0	0	0	0	0	0	0	0
0	0	0	0	0	0	0	0	0	0	0	0	0	0	0	0	0	0	0	0	0	0	0	0	0	0	0	0	0	0	0	0	0	0	0	0	0	0	0	0	0	0	0	0	0	0	0	0	0	0
0	0	0	0	0	0	0	0	0	0	0	0	0	0	0	0	0	0	0	0	0	0	0	0	0	0	0	0	0	0	0	0	0	0	0	0	0	0	0	0	0	0	0	0	0	0	0	0	0	0
0	0	0	0	0	0	0	0	0	0	0	0	0	0	0	0	0	0	0	0	0	0	0	0	0	0	0	0	0	0	0	0	0	0	0	0	0	0	0	0	0	0	0	0	0	0	0	0	0	0
0	0	0	0	0	0	0	0	0	0	0	0	0	0	0	0	0	0	0	0	0	0	0	0	0	0	0	0	0	0	0	0	0	0	0	0	0	0	0	0	0	0	0	0	0	0	0	0	0	0
0	0	0	0	0	0	0	0	0	0	0	0	0	0	0	0	0	0	0	0	0	0	0	0	0	0	0	0	0	0	0	0	0	0	0	0	0	0	0	0	0	0	0	0	0	0	0	0	0	0
0	0	0	0	0	0	0	0	0	0	0	0	0	0	0	0	0	0	0	0	0	0	0	0	0	0	0	0	0	0	0	0	0	0	0	0	0	0	0	0	0	0	0	0	0	0	0	0	0	0
0	0	0	0	0	0	0	0	0	0	0	0	0	0	0	0	0	0	0	0	0	0	0	0	0	0	0	0	0	0	0	0	0	0	0	0	0	0	0	0	0	0	0	0	0	0	0	0	0	0
0	0	0	0	0	0	0	0	0	0	0	0	0	0	0	0	0	0	0	0	0	0	0	0	0	0	0	0	0	0	0	0	0	0	0	0	0	0	0	0	0	0	0	0	0	0	0	0	0	0
0	0	0	0	0	0	0	0	0	0	0	0	0	0	0	0	0	0	0	0	0	0	0	0	0	0	0	0	0	0	0	0	0	0	0	0	0	0	0	0	0	0	0	0	0	0	0	0	0	0
0	0	0	0	0	0	0	0	0	0	0	0	0	0	0	0	0	0	0	0	0	0	0	0	0	0	0	0	0	0	0	0	0	0	0	0	0	0	0	0	0	0	0	0	0	0	0	0	0	0
0	0	0	0	0	0	0	0	0	0	0	0	0	0	0	0	0	0	0	0	0	0	0	0	0	0	0	0	0	0	0	0	0	0	0	0	0	0	0	0	0	0	0	0	0	0	0	0	0	0
0	0	0	0	0	0	0	0	0	0	0	0	0	0	0	0	0	0	0	0	0	0	0	0	0	0	0	0	0	0	0	0	0	0	0	0	0	0	0	0	0	0	0	0	0	0	0	0	0	0
0	0	0	0	0	0	0	0	0	0	0	0	0	0	0	0	0	0	0	0	0	0	0	0	0	0	0	0	0	0	0	0	0	0	0	0	0	0	0	0	0	0	0	0	0	0	0	0	0	0
0	0	0	0	0	0	0	0	0	0	0	0	0	0	0	0	0	0	0	0	0	0	0	0	0	0	0	0	0	0	0	0	0	0	0	0	0	0	0	0	0	0	0	0	0	0	0	0	0	0
0	0	0	0	0	0	0	0	0	0	0	0	0	0	0	0	0	0	0	0	0	0	0	0	0	0	0	0	0	0	0	0	0	0	0	0	0	0	0	0	0	0	0	0	0	0	0	0	0	0
0	0	0	0	0	0	0	0	0	0	0	0	0	0	0	0	0	0	0	0	0	0	0	0	0	0	0	0	0	0	0	0	0	0	0	0	0	0	0	0	0	0	0	0	0	0	0	0	0	0
0	0	0	0	0	0	0	0	0	0	0	0	0	0	0	0	0	0	0	0	0	0	0	0	0	0	0	0	0	0	0	0	0	0	0	0	0	0	0	0	0	0	0	0	0	0	0	0	0	0
0	0	0	0	0	0	0	0	0	0	0	0	0	0	0	0	0	0	0	0	0	0	0	0	0	0	0	0	0	0	0	0	0	0	0	0	0	0	0	0	0	0	0	0	0	0	0	0	0	0
0	0	0	0	0	0	0	0	0	0	0	0	0	0	0	0	0	0	0	0	0	0	0	0	0	0	0	0	0	0	0	0	0	0	0	0	0	0	0	0	0	0	0	0	0	0	0	0	0	0
0	0	0	0	0	0	0	0	0	0	0	0	0	0	0	0	0	0	0	0	0	0	0	0	0	0	0	0	0	0	0	0	0	0	0	0	0	0	0	0	0	0	0	0	0	0	0	0	0	0
0	0	0	0	0	0	0	0	0	0	0	0	0	0	0	0	0	0	0	0	0	0	0	0	0	0	0	0	0	0	0	0	0	0	0	0	0	0	0	0	0	0	0	0	0	0	0	0	0	0
0	0	0	0	0	0	0	0	0	0	0	0	0	0	0	0	0	0	0	0	0	0	0	0	0	0	0	0	0	0	0	0	0	0	0	0	0	0	0	0	0	0	0	0	0	0	0	0	0	0
0	0	0	0	0	0	0	0	0	0	0	0	0	0	0	0	0	0	0	0	0	0	0	0	0	0	0	0	0	0	0	0	0	0	0	0	0	0	0	0	0	0	0	0	0	0	0	0	0	0
0	0	0	0	0	0	0	0	0	0	0	0	0	0	0	0	0	0	0	0	0	0	0	0	0	0	0	0	0	0	0	0	0	0	0	0	0	0	0	0	0	0	0	0	0	0	0	0	0	0
0	0	0	0	0	0	0	0	0	0	0	0	0	0	0	0	0	0	0	0	0	0	0	0	0	0	0	0	0	0	0	0	0	0	0	0	0	0	0	0	0	0	0	0	0	0	0	0	0	0
0	0	0	0	0	0	0	0	0	0	0	0	0	0	0	0	0	0	0	0	0	0	0	0	0	0	0	0	0	0	0	0	0	0	0	0	0	0	0	0	0	0	0	0	0	0	0	0	0	0
0	0	0	0	0	0	0	0	0	0	0	0	0	0	0	0	0	0	0	0	0	0	0	0	0	0	0	0	0	0	0	0	0	0	0	0	0	0	0	0	0	0	0	0	0	0	0	0	0	0
0	0	0	0	0	0	0	0	0	0	0	0	0	0	0	0	0	0	0	0	0	0	0	0	0	0	0	0	0	0	0	0	0	0	0	0	0	0	0	0	0	0	0	0	0	0	0	0	0	0
0	0	0	0	0	0	0	0	0	0	0	0	0	0	0	0	0	0	0	0	0	0	0	0	0	0	0	0	0	0	0	0	0	0	0	0	0	0	0	0	0	0	0	0	0	0	0	0	0	0
0	0	0	0	0	0	0	0	0	0	0	0	0	0	0	0	0	0	0	0	0	0	0	0	0	0	0	0	0	0	0	0	0	0	0	0	0	0	0	0	0	0	0	0	0	0	0	0	0	0
0	0	0	0	0	0	0	0	0	0	0	0	0	0	0	0	0	0	0	0	0	0	0	0	0	0	0	0	0	0	0	0	0	0	0	0	0	0	0	0	0	0	0	0	0	0	0	0	0	0
0	0	0	0	0	0	0	0	0	0	0	0	0	0	0	0	0	0	0	0	0	0	0	0	0	0	0	0	0	0	0	0	0	0	0	0	0	0	0	0	0	0	0	0	0	0	0	0	0	0
0	0	0	0	0	0	0	0	0	0	0	0	0	0	0	0	0	0	0	0	0	0	0	0	0	0	0	0	0	0	0	0	0	0	0	0	0	0	0	0	0	0	0	0	0	0	0	0	0	0
0	0	0	0	0	0	0	0	0	0	0	0	0	0	0	0	0	0	0	0	0	0	0	0	0	0	0	0	0	0	0	0	0	0	0	0	0	0	0	0	0	0	0	0	0	0	0	0	0	0
0	0	0	0	0	0	0	0	0	0	0	0	0	0	0	0	0	0	0	0	0	0	0	0	0	0	0	0	0	0	0	0	0	0	0	0	0	0	0	0	0	0	0	0	0	0	0	0	0	0
0	0	0	0	0	0	0	0	0	0	0	0	0	0	0	0	0	0	0	0	0	0	0	0	0	0	0	0	0	0	0	0	0	0	0	0	0	0	0	0	0	0	0	0	0	0	0	0	0	0
0	0	0	0	0	0	0	0	0	0	0	0	0	0	0	0	0	0	0	0	0	0	0	0	0	0	0	0	0	0	0	0	0	0	0	0	0	0	0	0	0	0	0	0	0	0	0	0	0	0
0	0	0	0	0	0	0	0	0	0	0	0	0	0	0	0	0	0	0	0	0	0	0	0	0	0	0	0	0	0	0	0	0	0	0	0	0	0	0	0	0	0	0	0	0	0	0	0	0	0
0	0	0	0	0	0	0	0	0	0	0	0	0	0	0	0	0	0	0	0	0	0	0	0	0	0	0	0	0	0	0	0	0	0	0	0	0	0	0	0	0	0	0	0	0	0	0	0	0	0
0	0	0	0	0	0	0	0	0	0	0	0	0	0	0	0	0	0	0	10	0	0	0	0	0	0	0	0	0	0	0	0	0	0	0	0	0	0	0	0	0	0	0	0	0	0	0	0	0	0
0	0	0	0	0	0	0	0	0	0	0	0	0	0	0	0	0	0	0	10	0	0	0	0	0	0	0	0	0	0	0	0	0	0	0	0	0	0	0	0	0	0	0	0	0	0	0	0	0	0
0	0	0	0	0	0	0	0	0	0	0	0	0	0	0	0	0	0	0	10	0	0	0	0	0	0	0	0	0	0	0	0	0	0	0	0	0	0	0	0	0	0	0	0	0	0	0	0	0	0
0	0	0	0	0	0	0	0	0	0	0	0	0	0	0	0	0	0	0	10	0	0	0	0	0	0	0	0	0	0	0	0	0	0	0	0	0	0	0	0	0	0	0	0	0	0	0	0	0	0
0	0	0	0	0	0	0	0	0	0	0	0	0	0	0	0	0	0	0	10	0	0	0	0	0	0	0	0	0	0	1	0	0	0	0	0	0	0	0	0	0	0	0	0	0	0	0	0	0	0
0	0	0	0	0	0	0	0	0	0	0	0	0	0	0	0	0	0	0	10	0	0	0	0	0	0	0	0	0	0	1	0	0	0	0	0	0	0	0	16	0	0	0	0	0	0	0	0	0	0
0	0	0	0	0	0	0	0	0	0	0	0	0	0	0	0	0	0	0	10	0	0	0	0	0	0	0	0	0	0	1	0	0	0	0	0	0	0	0	16	0	0	0	0	0	0	0	0	0	0
0	0	0	0	0	0	0	0	0	0	0	0	0	0	0	0	0	0	0	10	0	0	0	0	0	0	0	0	0	0	1	0	0	0	0	0	0	0	0	16	0	0	0	0	0	0	0	0	0	0
0	0	0	0	0	0	0	0	0	0	0	0	0	0	0	0	0	0	0	10	0	0	0	0	0	0	0	0	0	0	1	0	0	0	0	0	0	0	0	16	0	0	0	0	0	0	0	0	0	0
0	0	0	0	0	0	0	0	0	0	0	0	0	0	0	0	0	0	0	10	0	0	0	0	0	0	0	0	0	0	1	0	0	0	0	0	0	0	0	16	0	0	0	0	0	0	0	0	0	0
0	0	0	0	0	0	0	0	0	0	0	0	0	0	0	0	0	0	0	10	0	0	0	0	0	0	0	0	0	0	1	0	0	0	0	0	0	0	0	16	0	0	0	0	0	0	0	0	0	0
0	0	0	0	0	0	0	0	0	0	0	0	0	4	0	0	0	0	0	10	0	0	0	0	0	0	0	0	0	0	1	0	0	0	0	0	0	0	0	16	0	0	0	0	0	0	0	0	0	0
0	0	0	0	0	0	0	0	0	0	0	0	0	4	0	0	0	0	0	10	0	0	0	0	0	0	0	0	0	0	1	0	0	0	0	0	0	0	0	16	0	0	0	0	0	0	0	0	0	0
0	0	0	0	0	0	0	0	0	0	0	0	0	4	0	0	0	0	0	10	0	0	0	0	0	0	0	0	0	0	1	0	0	0	0	0	0	0	0	16	0	0	0	0	0	0	0	0	0	0
0	0	0	0	0	0	0	0	0	0	0	0	0	4	0	0	0	0	0	10	0	0	0	0	0	0	0	0	0	0	1	0	0	0	0	0	0	0	0	16	0	0	0	0	0	0	0	0	0	0
0	0	0	0	0	0	0	0	0	0	0	0	0	4	0	0	0	0	0	10	0	0	0	0	0	0	0	0	0	0	1	0	0	0	0	0	0	0	0	16	0	0	0	0	0	0	0	0	0	0
0	0	0	0	0	0	0	0	0	0	0	0	0	4	0	0	0	0	0	10	0	0	0	0	0	0	0	0	0	0	1	0	0	0	0	0	0	0	0	16	0	0	0	0	0	0	0	0	4	0
0	0	0	0	0	0	0	0	0	0	0	0	0	4	0	0	0	0	0	10	0	0	0	0	0	0	0	0	0	0	1	0	0	0	0	0	0	0	0	16	0	0	0	0	0	0	0	0	4	0
0	0	0	0	0	0	0	0	0	0	0	0	0	4	0	0	0	0	0	10	0	0	0	0	0	0	0	0	0	0	1	0	0	0	0	0	0	0	0	16	0	0	0	0	0	0	0	0	4	0
0	0	0	0	0	0	0	0	0	0	0	0	0	4	0	0	0	0	0	10	0	0	0	0	0	0	0	0	0	0	1	0	0	0	0	0	0	0	0	16	0	0	0	0	0	0	0	0	4	0
0	0	0	0	0	0	0	0	0	0	0	0	0	4	0	0	0	0	0	10	0	0	0	0	0	0	0	0	0	0	1	0	0	0	0	0	0	0	0	16	0	0	0	0	0	0	0	0	4	0
0	0	0	0	0	0	0	0	0	0	0	0	0	4	0	0	0	0	0	10	0	0	0	0	0	0	0	0	0	0	1	0	0	0	0	0	0	0	0	16	0	0	0	0	0	0	0	0	4	0
0	0	0	0	0	0	0	0	0	0	0	0	0	4	0	0	0	0	0	10	0	0	0	0	0	0	0	0	0	0	1	0	0	0	0	0	0	0	0	16	0	0	0	0	0	0	0	0	4	0
0	0	0	0	0	0	0	0	0	0	0	0	0	4	0	0	0	0	0	10	0	0	0	0	0	0	0	0	0	0	1	0	0	0	0	0	0	0	0	16	0	0	0	0	0	0	0	0	4	0
0	0	0	0	0	0	0	0	0	0	0	0	0	4	0	0	0	0	0	10	0	0	0	0	0	0	0	0	0	0	1	0	0	0	0	0	0	0	0	16	0	0	0	0	0	0	0	0	4	0
0	0	0	0	0	0	0	0	0	0	0	0	0	4	0	0	0	0	0	10	0	0	0	0	0	0	0	0	0	0	1	0	0	0	0	0	0	0	0	16	0	0	0	0	0	0	0	0	4	0
0	0	0	0	0	0	0	0	0	0	0	0	0	4	0	0	0	0	0	10	0	0	0	0	0	0	0	0	0	0	1	0	0	0	0	0	0	0	0	16	0	0	0	0	0	0	0	0	4	0
0	0	0	0	0	0	0	0	0	0	0	0	0	4	0	0	0	0	0	10	0	0	0	0	0	0	0	0	0	0	1	0	0	0	0	0	0	0	0	16	0	0	0	0	0	0	0	0	4	0
0	0	0	0	0	0	0	0	0	0	0	0	0	4	0	0	0	0	0	10	0	0	0	0	0	0	0	0	0	0	1	0	0	0	0	0	0	0	0	16	0	0	0	0	0	0	0	0	4	0
0	0	0	0	0	0	0	0	0	0	0	0	0	4	0	0	0	0	0	10	0	0	0	0	0	0	0	0	0	0	1	0	0	0	0	0	0	0	0	16	0	0	0	0	0	0	0	0	4	0
0	0	0	0	0	0	0	0	0	0	0	0	0	4	0	0	0	0	0	10	0	0	0	0	0	0	0	0	0	0	1	0	0	0	0	0	0	0	0	16	0	0	0	0	0	0	0	0	4	0
0	0	0	0	0	0	0	0	0	0	0	0	0	4	0	0	0	0	0	10	0	0	0	0	0	0	0	0	0	0	1	0	0	0	0	0	0	0	0	16	0	0	0	0	0	0	0	0	4	0
0	0	0	0	0	0	0	0	0	0	0	0	0	4	0	0	0	0	0	10	0	0	0	0	0	0	0	0	0	0	1	0	0	0	0	0	0	0	0	16	0	0	0	0	0	0	0	0	4	0
0	0	0	0	0	0	0	0	0	0	0	0	0	4	0	0	0	0	0	10	0	0	0	0	0	0	0	0	0	0	1	0	0	0	0	0	0	0	0	16	0	0	0	0	0	0	0	0	4	0
0	0	0	0	0	0	0	0	0	0	0	0	0	4	0	0	0	0	0	10	0	0	0	0	0	0	0	0	0	0	1	0	0	0	0	0	0	0	0	16	0	0	0	0	0	0	0	0	4	0
0	0	0	0	0	0	0	0	0	0	0	0	0	4	0	0	0	0	0	10	0	0	0	0	0	0	0	0	0	0	1	0	0	0	0	0	0	0	0	16	0	0	0	0	0	0	0	0	4	0
0	0	0	0	0	0	0	0	0	0	0	0	0	4	0	0	0	0	0	10	0	0	0	0	0	0	0	0	0	0	1	0	0	0	0	0	0	0	0	16	0	0	0	0	0	0	0	0	4	0
0	0	0	0	0	0	0	0	0	0	0	0	0	4	0	0	0	0	0	10	0	0	0	0	0	0	0	0	0	0	1	0	0	0	0	0	0	0	0	16	0	0	0	0	0	0	0	0	4	0
0	0	0	0	0	0	0	0	0	0	0	0	0	4	0	0	0	0	0	10	0	0	0	0	0	0	0	0	0	0	1	0	0	0	0	0	0	0	0	16	0	0	0	0	0	0	0	0	4	0
0	0	0	0	0	0	0	0	0	0	0	0	0	4	0	0	0	0	0	10	0	0	0	0	0	0	0	0	0	0	1	0	0	0	0	0	0	0	0	16	0	0	0	0	0	0	0	0	4	0
0	0	0	0	0	0	0	0	0	0	0	0	0	4	0	0	0	0	0	10	0	0	0	0	0	0	0	0	0	0	1	0	0	0	0	0	0	0	0	16	0	0	0	0	0	0	0	0	4	0
0	0	0	0	0	0	0	0	0	0	0	0	0	4	0	0	0	0	0	10	0	0	0	0	0	0	0	0	0	0	1	0	0	0	0	0	0	0	0	16	0	0	0	0	0	0	0	0	4	0
0	0	0	0	0	0	0	0	0	0	0	0	0	4	0	0	0	0	0	10	0	0	0	0	0	0	0	0	0	0	1	0	0	0	0	0	0	0	0	16	0	0	0	0	0	0	0	0	4	0
0	0	0	0	0	0	0	0	0	0	0	0	0	4	0	0	0	0	0	10	0	0	0	0	0	0	0	0	0	0	1	0	0	0	0	0	0	0	0	16	0	0	0	0	0	0	0	0	4	0
0	0	0	0	0	0	0	0	0	0	0	0	0	4	0	0	0	0	0	10	0	0	0	0	0	0	0	0	0	0	1	0	0	0	0	0	0	0	0	16	0	0	0	0	0	0	0	0	4	0
0	0	0	0	0	0	0	0	0	0	0	0	0	4	0	0	0	0	0	10	0	0	0	0	0	0	0	0	0	0	1	0	0	0	0	0	0	0	0	16	0	0	0	0	0	0	0	0	4	0
0	0	0	0	0	0	0	0	0	0	0	0	0	4	0	0	0	0	0	10	0	0	0	0	0	0	0	0	0	0	1	0	0	0	0	0	0	0	0	16	0	0	0	0	0	0	0	0	4	0
0	0	0	0	0	0	0	0	0	0	0	0	0	4	0	0	0	0	0	10	0	0	0	0	0	0	0	0	0	0	1	0	0	0	0	0	0	0	0	16	0	0	0	0	0	0	0	0	4	0
0	0	0	0	0	0	0	0	0	0	0	0	0	4	0	0	0	0	0	10	0	0	0	0	0	0	0	0	0	0	1	0	0	0	0	0	0	0	0	16	0	0	0	0	0	0	0	0	4	0
0	0	0	0	0	0	0	0	0	0	0	0	0	4	0	0	0	0	0	10	0	0	0	0	0	0	0	0	0	0	1	0	0	0	0	0	0	0	0	16	0	0	0	0	21	0	0	0	4	0
0	0	0	0	0	0	0	0	0	0	0	0	0	4	0	0	0	0	0	10	0	0	0	0	0	0	0	0	0	0	1	0	0	0	0	0	0	0	0	16	0	0	0	0	21	0	0	0	4	0
0	0	0	0	0	0	0	0	0	0	0	24	0	4	0	0	0	0	0	10	0	0	0	0	0	0	0	0	0	0	1	0	0	0	0	0	0	0	0	16	0	0	0	0	21	0	0	0	4	0
0	0	0	0	0	0	0	0	0	0	0	24	0	4	0	0	0	0	0	10	0	0	0	0	0	0	0	0	0	0	1	0	0	0	0	0	0	0	0	16	0	0	0	0	21	0	0	0	4	0
0	0	0	0	0	0	0	0	0	0	0	24	0	4	0	0	0	0	0	10	0	0	0	0	0	0	0	0	0	0	1	0	0	0	0	0	0	0	0	16	0	0	0	0	21	0	0	0	4	0
0	0	0	0	0	0	0	0	0	0	0	24	0	4	0	0	0	0	0	10	0	0	0	0	0	0	0	0	0	0	1	0	0	0	0	0	0	0	0	16	0	0	0	0	21	0	0	0	4	0
0	0	0	0	0	0	0	0	0	0	0	24	0	4	0	0	0	0	0	10	0	0	0	0	0	0	0	0	0	0	1	0	0	0	0	0	0	0	0	16	0	0	0	0	21	0	0	0	4	0
0	0	0	0	0	0	0	0	0	0	0	24	0	4	0	0	0	0	0	10	0	0	0	0	0	0	0	0	0	0	1	0	0	0	0	0	0	0	0	16	0	0	0	0	21	0	0	0	4	0
0	0	0	0	0	0	0	0	0	0	0	24	0	4	0	0	0	0	0	10	0	0	0	0	0	0	0	0	0	0	1	0	0	0	0	0	0	0	0	16	0	0	0	0	21	0	0	0	4	0
0	0	0	0	0	0	0	0	0	0	0	24	0	4	0	0	0	0	0	10	0	0	0	0	0	0	0	0	0	0	1	0	0	0	0	0	0	0	0	16	0	0	0	0	21	0	0	0	4	0
0	0	0	0	0	0	0	0	0	0	0	24	0	4	0	0	0	0	0	10	0	0	0	0	0	0	0	0	0	0	1	0	0	0	0	0	0	0	0	16	0	0	0	0	21	0	0	0	4	0
0	0	0	0	0	0	0	0	0	0	0	24	0	4	0	0	0	0	0	10	0	0	0	0	0	0	0	0	0	0	1	0	0	0	0	0	0	0	0	16	0	0	0	0	21	0	0	0	4	0
0	0	0	0	0	0	0	0	0	0	0	24	0	4	0	0	0	0	0	10	0	0	0	0	0	0	0	0	0	0	1	0	0	0	0	0	0	0	0	16	0	0	0	0	21	0	0	0	4	0
0	0	0	0	0	0	0	0	0	0	0	24	0	4	0	0	0	0	0	10	0	0	0	0	0	0	0	0	0	0	1	0	0	0	0	0	0	0	0	16	0	0	0	0	21	0	0	0	4	0
0	0	0	0	0	0	0	0	0	0	0	24	0	4	0	0	0	0	0	10	0	0	0	0	0	0	0	0	0	0	1	0	0	0	0	0	0	0	0	16	0	0	0	0	21	0	0	0	4	0
0	0	0	0	0	0	0	0	0	0	0	24	0	4	0	0	0	0	0	10	0	0	0	0	0	0	0	0	0	0	1	0	0	0	0	0	0	0	0	16	0	0	0	0	21	0	0	0	4	0
0	0	0	0	0	0	0	0	0	0	0	24	0	4	0	0	0	0	0	10	0	0	0	0	0	0	0	0	0	0	1	0	0	0	0	0	0	0	0	16	0	0	0	0	21	0	0	0	4	0
0	0	0	0	0	0	0	0	0	0	0	24	0	4	0	0	0	0	0	10	0	0	0	0	0	0	0	0	0	0	1	0	0	0	0	0	0	0	0	16	0	0	0	0	21	0	0	0	4	0
0	0	0	0	0	0	0	0	0	0	0	24	0	4	0	0	0	0	0	10	0	0	0	0	0	0	0	0	0	0	1	0	0	0	0	0	0	0	0	16	0	0	0	0	21	0	0	0	4	0
0	0	0	0	0	0	0	0	0	0	0	24	0	4	0	0	0	0	0	10	0	0	0	0	0	0	0	0	0	0	1	0	0	0	0	0	0	0	0	16	0	0	0	0	21	0	0	0	4	0
0	0	0	0	0	0	0	0	0	0	0	24	0	4	0	0	0	0	0	10	0	0	0	0	0	0	0	0	0	0	1	0	0	0	0	0	0	0	0	16	0	0	0	0	21	0	0	0	4	0
0	0	0	0	0	0	0	0	0	0	0	24	0	4	0	0	0	0	0	10	0	0	0	0	0	0	0	0	0	0	1	0	0	0	0	0	0	0	0	16	0	0	0	0	21	0	0	0	4	0
0	0	0	0	0	0	0	0	0	0	0	24	0	4	0	0	0	0	0	10	0	0	0	0	0	0	0	0	0	0	1	0	0	0	0	0	0	0	0	16	0	0	0	0	21	0	0	0	4	0
0	0	0	0	0	0	0	0	0	0	0	24	0	4	0	0	0	0	0	10	0	0	0	0	0	0	0	0	0	0	1	0	0	0	0	0	0	0	0	16	0	0	0	0	21	0	0	0	4	0
0	0	0	0	0	0	0	0	0	0	0	24	0	4	0	0	0	0	0	10	0	0	0	0	0	0	0	0	0	0	1	0	0	0	0	0	0	0	0	16	0	0	0	0	21	0	0	0	4	0
0	0	0	0	0	0	0	0	0	0	0	24	0	4	0	0	0	0	0	10	0	0	0	0	0	0	0	0	0	0	1	0	0	0	0	0	0	0	0	16	0	0	0	0	21	0	0	0	4	0
0	0	0	0	0	0	0	0	0	0	0	24	0	4	0	0	0	0	0	10	0	0	0	0	0	0	0	0	0	0	1	0	0	0	0	0	0	0	0	16	0	0	0	0	21	0	0	0	4	0
0	0	0	0	0	0	0	0	0	0	0	24	0	4	0	0	0	0	0	10	0	0	0	0	0	0	0	0	0	0	1	0	0	0	0	0	0	0	0	16	0	0	0	0	21	0	0	0	4	0
0	0	0	0	0	0	0	0	0	0	0	24	0	4	0	0	0	0	0	10	0	0	0	0	0	0	0	0	0	0	1	0	0	0	0	0	0	0	0	16	0	0	0	0	21	0	0	0	4	0
0	0	0	0	0	0	0	0	0	0	0	24	0	4	0	0	0	0	0	10	0	0	0	0	0	0	0	0	0	0	1	0	0	0	0	0	0	0	0	16	0	0	0	0	21	0	0	0	4	0
0	0	0	0	0	0	0	0	0	0	0	24	0	4	0	0	0	0	0	10	0	0	0	0	0	0	0	0	0	0	1	0	0	0	0	0	0	0	0	16	0	0	0	0	21	0	0	0	4	0
0	0	0	0	0	0	0	0	0	0	0	24	0	4	0	0	0	0	0	10	0	0	0	0	0	0	0	0	0	0	1	0	0	0	0	0	0	0	0	16	0	0	0	0	21	0	0	0	4	0
0	0	0	0	0	0	0	0	0	0	0	24	0	4	0	0	0	0	0	10	0	0	0	0	0	0	0	0	0	0	1	0	0	0	0	0	0	0	0	16	0	0	0	0	21	0	0	0	4	0
0	0	0	0	0	0	0	0	0	0	0	24	0	4	0	0	0	0	0	10	0	0	0	0	0	0	0	0	0	0	1	0	0	0	0	0	0	0	0	16	0	0	0	0	21	0	0	0	4	0
0	0	0	0	0	0	0	0	0	0	0	24	0	4	0	0	0	0	0	10	0	0	0	0	0	0	0	0	0	0	1	0	0	0	0	0	0	0	0	16	0	0	0	0	21	0	0	0	4	0
0	0	0	0	0	0	0	0	0	0	0	24	0	4	0	0	0	0	0	10	0	0	0	0	0	0	0	0	0	0	1	0	0	0	0	0	0	0	0	16	0	0	0	0	21	0	0	0	4	0
0	0	0	0	0	0	0	0	0	0	0	24	0	4	0	0	0	0	0	10	0	0	0	0	0	0	0	0	0	0	1	0	0	0	0	0	0	0	0	16	0	0	0	0	21	0	0	0	4	0
0	0	0	0	0	0	0	0	0	0	0	24	0	4	0	0	0	0	0	10	0	0	0	0	0	0	0	0	0	0	1	0	0	0	0	0	0	0	0	16	0	0	0	0	21	0	0	0	4	0
0	0	0	0	0	0	0	0	0	0	0	24	0	4	0	0	0	0	0	10	0	0	0	0	0	0	0	0	0	0	1	0	0	0	0	0	0	0	0	16	0	0	0	0	21	0	0	0	4	0
0	0	0	0	0	0	0	0	0	0	0	24	0	4	0	0	0	0	0	10	0	0	0	0	0	0	0	0	0	0	1	0	0	0	0	0	0	0	0	16	0	0	0	0	21	0	0	0	4	0
0	0	0	0	0	0	0	0	0	0	0	24	0	4	0	0	0	0	0	10	0	0	0	0	0	0	0	0	0	0	1	0	0	0	0	0	0	0	0	16	0	0	0	0	21	0	0	0	4	0
0	0	0	0	0	0	0	0	0	0	0	24	0	4	0	0	0	0	0	10	0	0	0	0	0	0	0	0	0	0	1	0	0	0	0	0	0	0	0	16	0	0	0	0	21	0	0	0	4	0
0	0	0	0	0	0	0	0	0	0	0	24	0	4	0	0	0	0	0	10	0	0	0	0	0	0	0	0	0	0	1	0	0	0	0	0	0	0	0	16	0	0	0	0	21	0	0	0	4	0
0	0	0	0	0	10	0	0	0	0	0	24	0	4	0	0	0	0	0	10	0	0	0	0	0	0	0	0	0	0	1	0	0	0	0	0	0	0	0	16	0	0	0	0	21	0	0	0	4	0
0	0	0	0	0	10	0	0	0	0	0	24	0	4	0	0	0	0	0	10	0	0	0	0	0	0	0	0	0	0	1	0	0	0	0	0	0	0	0	16	0	0	0	0	21	0	0	0	4	0
0	0	0	0	0	10	0	0	0	0	0	24	0	4	0	0	0	0	0	10	0	0	0	0	0	0	0	0	0	0	1	0	0	0	0	0	0	0	0	16	0	0	0	0	21	0	0	0	4	0
0	0	0	0	0	10	0	0	0	0	0	24	0	4	0	0	0	0	0	10	3	0	0	0	6	0	0	0	0	0	1	0	18	0	0	0	0	0	0	16	0	0	0	0	21	0	0	0	4	0
0	0	0	0	0	10	0	0	0	0	0	24	0	4	0	0	0	0	0	10	3	0	0	0	6	0	0	0	0	0	1	0	18	0	0	0	0	0	0	16	0	0	0	0	21	0	0	0	4	0
0	0	0	0	0	10	0	0	0	0	0	24	0	4	0	0	0	0	0	10	3	0	0	0	6	0	0	0	0	0	1	0	18	0	0	0	0	0	0	16	0	0	0	0	21	0	0	0	4	0
0	0	0	0	0	10	0	0	0	0	0	24	0	4	0	0	0	0	0	10	3	0	0	0	6	0	0	0	0	0	1	0	18	0	0	0	0	0	0	16	0	0	0	0	21	0	0	0	4	0
0	0	0	0	0	10	0	0	0	0	0	24	0	4	0	0	0	0	0	10	3	0	0	0	6	0	0	0	0	0	1	0	18	0	0	0	0	0	0	16	0	0	0	0	21	0	0	0	4	0
0	0	0	0	0	10	0	0	0	0	0	24	0	4	0	0	0	0	0	10	3	0	0	0	6	0	0	0	0	0	1	0	18	0	0	0	0	0	0	16	0	0	0	0	21	0	0	0	4	0
0	0	0	0	0	10	0	0	0	0	0	24	0	4	0	0	0	0	0	10	3	0	0	0	6	0	0	0	0	0	1	0	18	0	0	0	0	0	0	16	0	0	0	0	21	0	0	0	4	0
0	0	0	0	0	10	0	0	0	0	0	24	0	4	0	0	0	0	0	10	3	0	0	0	6	0	0	0	0	0	1	0	18	0	0	0	0	0	0	16	0	0	0	0	21	0	0	0	4	0
0	0	0	0	0	10	0	0	0	0	0	24	0	4	0	0	0	0	0	10	3	0	0	0	6	0	0	0	0	0	1	0	18	0	0	0	0	0	0	16	0	0	0	0	21	0	0	0	4	0
0	0	0	0	0	10	0	0	0	0	0	24	0	4	0	0	0	0	0	10	3	0	0	0	6	0	0	0	0	0	1	0	18	0	0	0	0	0	0	16	0	0	0	0	21	0	0	0	4	0
0	0	0	0	0	10	0	0	0	0	0	24	0	4	0	0	0	0	0	10	3	0	0	0	6	0	0	0	0	0	1	0	18	0	0	0	0	0	0	16	0	0	0	0	21	0	0	0	4	0
0	0	0	0	0	10	0	0	0	0	0	24	0	4	0	0	0	0	0	10	3	0	0	0	6	0	0	0	0	0	1	0	18	0	0	0	0	0	0	16	0	0	0	0	21	0	0	0	4	0
0	0	0	0	0	10	0	0	0	0	0	24	0	4	0	0	0	0	0	10	3	0	0	0	6	0	0	0	0	0	1	0	18	0	0	0	0	0	0	16	0	0	0	0	21	0	0	0	4	0
0	0	0	0	0	10	0	0	0	0	0	24	0	4	0	0	0	0	0	10	3	0	0	0	6	0	0	0	0	0	1	0	18	0	0	0	0	0	0	16	0	0	0	0	21	0	0	0	4	0
0	0	0	0	0	10	0	0	0	0	0	24	0	4	0	0	0	0	0	10	3	0	0	0	6	0	0	0	0	0	1	0	18	0	0	0	0	0	0	16	0	0	0	0	21	0	0	0	4	0
0	0	0	0	0	10	0	0	0	0	0	24	0	4	0	0	0	0	0	10	3	0	0	0	6	0	0	0	0	0	1	0	18	0	0	0	0	0	0	16	0	0	0	0	21	0	0	0	4	0
0	0	0	0	0	10	0	0	0	0	0	24	0	4	0	0	0	0	0	10	3	0	0	0	6	0	0	0	0	0	1	0	18	0	0	0	0	0	0	16	0	0	0	0	21	0	0	0	4	0
0	0	0	0	0	10	0	0	0	0	0	24	0	4	0	0	0	0	0	10	3	0	0	0	6	0	0	0	0	0	1	0	18	0	0	0	0	0	0	16	0	0	0	0	21	0	0	0	4	0
0	0	0	0	0	10	0	0	0	0	0	24	0	4	0	0	0	0	0	10	3	0	0	0	6	0	0	0	0	0	1	0	18	0	0	0	0	0	0	16	0	0	0	0	21	0	0	0	4	0
0	0	0	0	0	10	0	0	0	0	0	24	0	4	0	0	0	0	0	10	3	0	0	0	6	0	0	0	0	0	1	0	18	0	0	0	0	0	0	16	0	0	0	0	21	0	0	0	4	0
0	0	0	0	0	10	0	0	0	0	0	24	0	4	0	0	0	0	0	10	3	0	0	0	6	0	0	0	0	0	1	0	18	0	0	0	0	0	0	16	0	0	0	0	21	0	0	0	4	0
0	0	0	0	0	10	0	0	0	0	0	24	0	4	0	0	0	0	0	10	3	0	0	0	6	0	0	0	0	0	1	0	18	0	0	0	0	0	0	16	0	0	0	0	21	0	0	0	4	0
0	0	0	0	0	10	0	0	0	0	0	24	0	4	0	0	0	0	0	10	3	0	0	0	6	0	0	0	0	0	1	0	18	0	0	0	0	0	0	16	0	0	0	0	21	0	0	0	4	0
0	0	0	0	0	10	0	0	0	0	0	24	0	4	0	0	0	0	0	10	3	0	0	0	6	0	0	0	0	0	1	0	18	0	0	0	0	0	0	16	0	0	0	0	21	0	0	0	4	0
0	0	0	0	0	10	0	0	0	0	0	24	0	4	0	0	0	0	0	10	3	0	0	0	6	0	0	0	0	0	1	0	18	0	0	0	0	0	0	16	0	0	0	0	21	0	0	0	4	0
0	0	0	0	0	10	0	0	0	0	0	24	0	4	0	0	0	0	0	10	3	0	0	0	6	0	0	0	0	0	1	0	18	0	0	0	0	0	0	16	0	0	0	0	21	0	0	0	4	0
0	0	0	0	0	10	0	0	0	0	0	24	0	4	0	0	0	0	0	10	3	0	0	0	6	0	0	0	0	0	1	0	18	0	0	0	0	0	0	16	0	0	0	0	21	0	0	0	4	0
0	0	0	0	0	10	0	0	0	0	0	24	0	4	0	0	0	0	0	10	3	0	0	0	6	0	0	0	0	0	1	0	18	0	0	0	0	0	0	16	0	0	0	0	21	0	0	0	4	0
0	0	0	0	0	10	0	0	0	0	0	24	0	4	0	0	0	0	0	10	3	0	0	0	6	0	0	0	0	0	1	0	18	0	0	0	0	0	0	16	0	0	0	0	21	0	0	0	4	0
0	0	0	0	0	10	0	0	0	0	0	24	0	4	0	0	0	0	0	10	3	0	0	0	6	0	0	0	0	0	1	0	18	0	0	0	0	0	0	16	0	0	0	0	21	0	0	0	4	0
0	0	0	0	0	10	0	0	0	0	0	24	0	0	0	0	0	0	0	0	3	0	0	0	6	0	0	0	0	0	1	0	18	0	0	0	0	0	0	16	0	0	0	0	21	0	0	0	4	0
0	0	0	0	0	10	0	0	0	0	0	24	0	0	0	0	0	0	0	0	3	0	0	0	6	0	0	0	0	0	1	0	18	0	0	0	0	0	0	16	0	0	0	0	21	0	0	0	4	0
0	0	0	0	0	10	0	0	0	0	0	24	0	0	0	0	0	0	0	0	3	0	0	0	6	0	0	0	0	0	1	0	18	0	0	0	0	0	0	16	0	0	0	0	21	0	0	0	4	0
0	0	0	0	0	10	0	0	0	0	0	24	0	0	0	0	0	0	0	0	3	0	0	0	6	0	0	0	0	0	1	0	18	0	0	0	0	0	0	16	0	0	0	0	21	0	0	0	4	0
0	0	0	0	0	10	0	0	0	0	0	24	0	0	0	0	0	0	0	0	3	0	0	0	6	0	0	0	0	0	1	0	18	0	0	0	0	0	0	16	0	0	0	0	21	0	0	0	4	0
0	0	0	0	0	10	0	0	0	0	0	24	0	0	0	0	0	0	0	0	3	0	0	0	6	0	0	0	0	0	1	0	18	0	0	0	0	0	0	16	0	0	0	0	21	0	0	0	4	0
0	0	0	0	0	10	0	0	0	0	0	24	0	0	0	0	0	0	0	0	3	0	0	0	6	0	0	0	0	0	1	0	18	0	0	0	0	0	0	16	0	0	0	0	21	0	0	0	0	0
0	0	0	0	0	10	0	0	0	0	0	24	0	0	0	0	0	0	0	0	3	0	0	0	6	0	0	0	0	0	1	0	18	0	0	0	0	0	0	16	0	0	23	0	21	0	0	0	0	0
0	0	0	0	0	10	0	0	0	0	0	24	0	0	0	0	0	0	0	0	3	0	0	0	6	0	0	0	0	0	1	0	18	0	0	0	0	0	0	16	0	0	23	0	21	0	0	6	0	0
0	0	0	0	0	10	0	0	0	0	0	24	0	0	0	0	0	0	0	0	3	0	0	0	6	0	0	0	0	0	1	0	18	0	0	0	0	0	0	16	0	0	23	0	21	0	0	6	0	0
0	0	0	0	0	10	0	0	0	0	0	24	0	0	0	0	0	0	0	0	3	0	0	0	6	0	0	0	0	0	1	0	18	0	0	0	0	0	0	16	0	0	23	0	21	0	0	6	0	0
0	0	0	0	0	10	0	0	0	0	0	24	0	0	0	0	0	0	0	0	3	0	0	0	6	0	0	0	0	0	1	0	18	0	0	0	0	0	0	16	0	0	23	0	21	0	0	6	0	0
0	0	0	0	0	10	0	0	0	0	0	24	0	0	0	0	0	0	0	0	3	0	0	0	6	0	0	0	0	0	1	0	18	0	0	0	0	0	0	16	0	0	23	0	21	0	0	6	0	0
0	0	0	0	0	10	0	0	0	0	0	24	0	0	0	0	0	0	0	0	3	0	0	0	6	0	0	0	0	0	1	0	18	0	0	0	0	0	0	16	0	0	23	0	21	0	0	6	0	0
0	0	0	0	0	10	0	0	0	0	0	24	0	0	0	0	0	0	0	0	3	0	0	0	6	0	0	0	0	0	1	0	18	0	0	0	0	0	0	16	0	0	23	0	21	0	0	6	0	0
0	0	0	0	0	10	0	0	0	0	0	24	0	0	0	0	0	0	0	0	3	0	0	0	6	0	0	0	0	0	1	0	18	0	0	0	0	0	0	16	0	0	23	0	21	0	0	6	0	0
0	0	0	0	0	10	0	0	0	0	0	24	0	0	0	0	0	0	0	0	3	0	0	0	6	0	0	0	0	0	1	0	18	0	0	0	0	0	0	16	0	0	23	0	21	0	0	6	0	0
0	0	0	0	0	10	0	0	0	0	0	24	0	0	0	0	0	0	0	0	3	0	0	0	6	0	0	0	0	0	1	0	18	0	0	0	0	0	0	16	0	0	23	0	21	0	0	6	0	0
0	0	0	0	0	10	0	0	0	0	0	24	0	0	0	0	13	0	0	0	3	0	0	0	6	0	0	0	0	0	1	0	18	0	0	0	0	0	0	16	0	0	23	0	21	0	0	6	0	0
0	0	0	0	0	10	0	0	0	0	3	24	0	0	0	0	13	0	0	0	3	0	0	0	6	0	0	0	0	0	1	0	18	0	0	0	0	0	0	16	0	0	23	0	21	0	0	6	0	0
0	0	0	0	0	10	0	0	0	0	3	24	0	0	0	0	13	0	0	0	3	0	0	0	6	18	0	0	0	0	1	0	18	0	0	0	0	0	0	16	0	0	23	0	21	0	0	6	0	0
0	0	0	0	0	10	0	0	0	0	3	24	0	0	0	0	13	0	0	0	3	0	0	0	6	18	0	0	0	0	1	0	18	0	0	0	0	0	0	16	0	0	23	0	21	0	0	6	0	0
0	0	0	0	0	10	0	0	0	0	3	24	0	0	0	0	13	0	0	0	3	0	0	0	6	18	0	0	0	0	1	0	18	0	0	0	0	0	0	16	0	0	23	0	21	0	0	6	0	0
0	0	0	0	0	10	0	0	0	0	3	24	0	0	0	0	13	0	0	0	3	0	0	0	6	18	0	0	0	0	1	0	18	0	0	0	0	0	0	16	0	0	23	0	21	0	0	6	0	0
0	0	0	0	0	10	0	0	0	0	3	24	0	0	0	0	13	0	0	0	3	0	0	0	6	18	0	0	0	0	1	0	18	0	0	0	0	0	0	16	0	0	23	0	21	0	0	6	0	0
0	0	0	0	0	10	0	0	0	0	3	24	0	0	0	0	13	0	0	0	3	0	0	0	6	18	0	0	0	0	1	0	18	0	0	0	0	0	0	16	0	0	23	0	21	0	0	6	0	0
0	0	0	0	0	10	0	0	0	0	3	24	0	0	0	0	13	0	0	0	3	0	0	0	6	18	0	0	0	0	1	0	18	0	0	0	0	0	0	16	0	0	23	0	21	0	0	6	0	0
0	0	0	0	0	10	0	0	0	0	3	24	0	0	0	0	13	0	0	0	3	0	0	0	6	18	0	0	0	0	1	0	18	0	0	0	0	0	0	16	0	0	23	0	21	0	0	6	0	0
0	0	0	0	0	10	0	0	0	0	3	24	0	0	0	0	13	0	0	0	3	0	0	0	6	18	0	0	0	0	1	0	18	0	0	0	0	0	0	16	0	0	23	0	21	0	0	6	0	0
0	0	0	0	0	10	0	0	0	0	3	24	0	0	0	0	13	0	0	0	3	0	0	0	6	18	0	0	0	0	1	0	18	0	0	0	0	0	0	16	0	0	23	0	21	0	0	6	0	0
0	0	0	0	0	10	0	0	0	0	3	24	0	0	0	0	13	0	0	0	3	0	0	0	6	18	0	0	0	0	1	0	18	0	0	0	0	0	0	16	0	0	23	0	21	0	0	6	0	0
0	0	0	0	0	10	0	0	0	0	3	24	0	0	0	0	13	0	0	0	3	0	0	0	6	18	0	0	0	0	1	0	18	0	0	0	0	0	0	16	0	0	23	0	21	0	0	6	0	0
0	0	0	0	0	10	0	0	0	0	3	24	0	0	0	0	13	0	0	0	3	0	0	0	6	18	0	0	0	0	1	0	18	0	0	0	0	0	0	16	0	0	23	0	21	0	0	6	0	0
0	0	0	0	0	10	0	0	0	0	3	24	0	0	0	0	13	0	0	0	3	0	0	0	6	18	0	0	0	0	1	0	18	0	0	0	0	0	0	16	0	0	23	0	21	0	0	6	0	0
0	0	0	0	0	10	0	0	0	0	3	0	0	0	0	0	13	0	0	0	3	0	0	0	6	18	0	0	0	0	1	0	18	0	0	0	0	0	0	16	0	0	23	0	21	0	0	6	0	0
0	0	0	0	0	10	0	0	0	0	3	0	0	0	0	0	13	0	0	0	3	0	0	0	6	18	0	0	0	0	1	0	18	0	0	0	0	0	0	16	0	0	23	0	21	0	0	6	0	0
0	0	0	0	0	10	0	0	0	0	3	0	0	0	0	0	13	0	0	0	3	0	0	0	6	18	0	0	0	0	1	0	18	0	0	0	0	0	0	16	0	0	23	0	21	0	0	6	0	0
0	0	0	0	0	10	0	0	0	0	3	0	0	0	0	0	13	0	0	0	3	0	0	0	6	18	0	0	0	0	1	0	18	0	0	0	0	0	0	16	0	0	23	0	21	0	0	6	0	0
0	0	0	0	0	10	0	0	0	0	3	0	0	0	0	0	13	0	0	0	3	0	0	0	6	18	0	0	0	0	1	0	18	0	0	0	0	0	0	16	0	0	23	0	21	0	0	6	0	0
0	0	0	0	0	10	0	0	0	0	3	0	0	0	0	0	13	0	0	0	3	0	0	0	6	18	0	0	0	0	1	0	18	0	0	0	0	0	0	16	0	0	23	0	21	0	0	6	0	0
0	0	0	0	0	10	0	0	0	0	3	0	0	0	0	0	13	0	0	0	3	0	0	0	6	18	0	0	0	0	1	0	18	0	0	0	0	0	0	16	0	0	23	0	21	0	0	6	0	0
0	0	0	0	0	10	0	0	0	0	3	0	0	0	0	0	13	0	0	0	3	0	0	0	6	18	0	0	0	0	1	0	18	0	0	0	0	0	0	16	0	0	23	0	21	0	0	6	0	0
0	0	0	0	0	10	0	0	0	0	3	0	0	0	0	0	13	0	0	0	3	0	0	0	6	18	0	0	0	0	1	0	18	0	0	0	0	0	0	16	0	0	23	0	21	0	0	6	0	0
0	0	0	0	0	10	0	0	0	0	3	0	0	0	0	0	13	0	0	0	3	0	0	0	6	18	0	0	0	0	1	0	18	0	0	0	0	0	0	16	0	0	23	0	21	0	0	6	0	0
0	0	0	0	0	10	0	0	0	0	3	0	0	0	0	0	13	0	0	0	3	0	0	0	6	18	0	0	0	0	1	0	18	0	0	0	0	0	0	16	0	0	23	0	21	0	0	6	0	0
0	0	0	0	0	10	0	0	0	0	3	0	0	0	0	0	13	0	0	0	3	0	0	0	6	18	0	0	0	0	1	0	18	0	0	0	0	0	0	0	0	0	23	0	21	0	0	6	0	0
0	0	0	0	0	10	0	0	0	0	3	0	0	0	0	0	13	0	0	0	3	0	0	0	6	18	0	0	0	0	1	0	18	0	0	0	0	0	0	0	0	0	23	0	21	0	0	6	0	0
0	0	0	0	0	10	0	0	0	21	3	0	0	0	0	0	13	0	0	0	3	0	0	0	6	18	0	0	0	0	1	0	18	0	0	0	0	0	0	0	0	0	23	0	21	0	0	6	0	0
0	0	0	0	0	10	0	0	0	21	3	0	0	0	0	0	13	0	0	0	3	0	0	0	6	18	0	0	0	0	1	0	18	0	0	0	0	0	0	0	0	0	23	0	21	0	0	6	0	0
0	0	0	8	0	10	0	0	0	21	3	0	0	0	0	0	13	0	0	0	3	0	0	0	6	18	0	0	0	0	1	0	18	0	0	0	0	0	0	0	0	0	23	0	21	0	0	6	0	0
0	0	0	8	0	10	0	0	0	21	3	0	0	0	0	0	13	0	0	0	3	0	0	0	6	18	0	0	0	0	1	0	18	0	0	0	0	0	0	0	0	0	23	0	21	0	0	6	0	0
0	0	0	8	0	10	0	0	0	21	3	0	0	0	0	0	13	0	0	0	3	0	0	0	6	18	0	0	0	0	1	0	18	0	0	0	0	0	0	0	0	0	23	0	21	0	0	6	0	0
0	0	0	8	0	10	0	0	0	21	3	0	0	0	0	0	13	0	0	0	3	0	0	0	6	18	0	0	0	0	1	0	18	0	0	0	0	0	0	0	0	0	23	0	21	0	0	6	0	0
0	0	0	8	0	10	0	0	0	21	3	0	0	0	0	0	13	0	0	0	3	0	0	0	6	18	0	0	0	0	1	0	18	0	0	0	0	0	0	0	0	0	23	0	21	0	0	6	0	0
0	0	0	8	0	10	0	0	0	21	3	0	0	0	0	0	13	0	0	0	3	0	0	0	6	18	0	0	0	0	1	0	18	0	0	0	0	0	0	0	0	0	23	0	21	0	0	6	0	0
0	0	0	8	0	10	0	0	0	21	3	0	0	0	0	0	13	0	0	0	3	0	0	0	6	18	0	0	0	0	1	0	18	0	0	0	0	0	0	0	0	0	23	0	21	0	0	6	0	0
0	0	0	8	0	10	0	0	0	21	3	0	0	0	0	0	13	0	0	0	3	0	0	0	6	18	0	0	0	0	1	0	18	0	0	0	0	0	0	0	0	0	23	0	21	0	0	6	0	0
0	0	0	8	0	10	0	0	0	21	3	0	0	0	0	0	13	0	0	0	3	0	0	0	6	18	0	0	0	0	0	0	18	0	0	0	0	0	0	0	0	0	23	0	21	0	0	6	0	0
0	0	0	8	0	10	0	0	0	21	3	0	0	0	0	0	13	0	0	0	3	0	0	0	6	18	0	0	0	0	0	0	18	0	0	0	0	0	0	0	0	0	23	0	21	0	0	6	0	0
0	0	0	8	0	10	0	0	0	21	3	0	0	0	0	0	13	0	0	0	3	0	0	0	6	18	0	0	0	0	0	0	18	0	0	0	0	0	0	0	0	0	23	0	21	0	0	6	0	0
0	0	0	8	0	10	0	0	0	21	3	0	0	0	0	0	13	0	0	0	3	0	0	0	6	18	0	0	0	0	0	0	18	0	0	0	0	0	0	0	0	0	23	0	21	0	0	6	0	0
0	0	0	8	0	0	0	0	0	21	3	0	0	0	0	0	13	0	0	0	3	0	0	0	6	18	0	0	0	0	0	0	18	0	0	0	0	0	0	0	0	0	23	0	21	0	0	6	0	0
0	0	0	8	0	0	0	0	0	21	3	0	0	0	0	0	13	0	0	0	3	0	0	0	6	18	0	0	0	0	0	0	18	0	0	0	0	0	0	0	0	0	23	0	21	0	0	6	0	0
0	0	0	8	0	0	0	0	0	21	3	0	0	0	0	0	13	0	0	0	3	0	0	0	6	18	0	0	0	0	0	0	18	0	0	0	0	0	0	0	0	0	23	0	21	0	0	6	0	0
0	0	0	8	0	0	0	0	0	21	3	0	0	0	0	0	13	0	0	0	3	0	0	0	6	18	0	0	0	0	0	0	18	0	0	0	0	0	0	0	0	0	23	0	21	0	0	6	0	0
0	0	0	8	0	0	0	0	0	21	3	0	0	0	0	0	13	0	0	0	3	0	0	0	6	18	0	0	0	0	0	0	18	0	0	0	0	0	0	0	0	0	23	0	21	0	0	6	0	0
0	0	0	8	0	0	0	0	0	21	3	0	0	0	0	0	13	0	0	0	3	0	0	0	6	18	0	0	0	0	0	0	18	0	0	0	0	0	0	0	0	0	23	0	21	0	0	6	0	0
0	0	0	8	0	0	0	0	0	21	3	0	0	0	0	0	13	0	0	0	3	0	0	0	6	18	0	0	0	0	0	0	18	0	0	0	0	0	0	0	0	0	23	0	21	0	0	6	0	0
0	0	0	8	0	0	0	21	0	21	3	0	0	0	0	0	13	0	0	0	3	0	0	0	6	18	0	0	0	0	0	0	18	0	0	0	0	0	0	0	0	0	23	0	21	0	0	6	0	0
0	0	0	8	0	0	0	21	0	21	3	0	0	0	0	0	13	0	0	0	3	0	0	0	6	18	0	0	0	0	0	0	18	0	0	0	0	0	0	0	0	0	23	0	21	0	0	6	0	0
0	0	0	8	0	0	0	21	0	21	3	0	0	0	0	0	13	0	0	0	3	0	0	0	6	18	0	0	0	0	0	0	18	0	0	0	0	0	0	0	0	0	23	0	21	0	0	6	0	0
0	0	0	8	0	0	0	21	0	21	3	0	0	0	0	5	13	0	0	0	3	0	0	0	6	18	0	0	0	0	0	0	18	0	0	0	0	0	0	0	0	0	23	0	21	0	0	6	0	0
0	0	0	8	0	0	0	21	0	21	3	0	0	0	0	5	13	0	0	0	3	0	0	0	6	18	0	0	0	0	0	0	18	0	0	0	0	0	0	0	0	0	23	0	21	0	0	6	0	0
0	0	21	8	0	0	0	21	0	21	3	0	0	0	0	5	13	0	0	0	3	0	0	0	6	18	0	0	0	0	0	0	18	0	0	0	0	0	0	0	0	0	23	0	21	0	0	6	0	0
0	0	21	8	0	0	0	21	0	21	3	0	0	0	0	5	13	0	0	0	3	0	0	0	6	18	0	0	0	0	0	0	18	0	0	0	0	0	0	0	0	0	23	0	21	0	0	6	0	0
0	0	21	8	0	0	0	21	0	21	3	0	0	0	0	5	13	0	0	0	3	0	0	0	6	18	0	0	0	0	0	0	18	0	0	0	0	0	0	0	0	0	23	0	21	0	0	6	0	0
0	0	21	8	0	0	0	21	0	21	3	0	0	0	0	5	13	0	0	0	3	0	0	0	6	18	0	0	0	0	0	0	18	0	0	0	0	0	0	0	0	0	23	0	21	0	0	6	0	0
0	0	21	8	0	0	0	21	0	21	3	0	0	0	0	5	13	0	0	0	3	0	0	0	6	18	0	0	0	0	0	0	18	0	21	0	0	0	0	0	0	0	23	0	21	0	0	6	0	0
0	0	21	8	0	0	0	21	0	21	3	0	0	0	0	5	13	0	0	0	3	0	0	0	6	18	0	0	0	0	0	0	18	0	21	0	0	0	0	0	0	0	23	0	21	0	0	6	0	0
0	0	21	8	0	0	0	21	0	21	3	0	0	0	0	5	13	0	0	0	3	0	11	0	6	18	0	0	0	0	0	0	18	0	21	0	0	0	0	0	0	0	23	0	21	0	0	6	0	0
0	0	21	8	0	0	0	21	0	21	3	0	0	0	0	5	13	0	0	0	3	0	11	0	6	18	0	0	0	0	0	0	18	0	21	0	0	0	0	0	0	0	23	0	21	0	0	6	0	0
0	0	21	8	0	0	0	21	0	21	3	0	0	0	0	5	13	0	0	0	3	0	11	0	6	18	0	0	0	0	0	0	18	0	21	22	0	0	0	0	0	0	23	0	21	0	0	6	0	0
0	0	21	8	0	0	0	21	0	21	3	0	0	0	0	5	13	0	0	0	3	0	11	0	6	18	0	0	0	0	0	0	18	0	21	22	0	0	0	0	0	0	23	0	21	0	0	6	0	0
0	0	21	8	0	0	0	21	0	21	3	0	0	0	0	5	13	0	0	0	3	0	11	0	6	18	0	15	0	0	0	0	18	0	21	22	0	0	0	0	0	0	23	0	21	0	0	6	0	0
0	0	21	8	0	0	0	21	0	21	3	0	0	0	0	5	13	0	0	0	3	0	11	0	6	18	0	15	0	0	0	0	18	0	21	22	0	0	0	0	0	0	23	0	21	0	0	6	0	0
0	0	21	8	0	0	0	21	0	21	3	0	0	0	0	5	13	0	0	0	3	0	11	0	6	18	0	15	0	0	0	0	18	0	21	22	0	0	0	0	0	0	23	0	21	0	0	6	0	0
0	0	21	8	0	0	0	21	0	21	3	0	2	0	0	5	13	0	0	0	3	0	11	0	6	18	0	15	0	0	0	0	18	0	21	22	0	0	0	0	0	0	23	0	21	0	0	6	0	0
0	0	21	8	0	0	0	21	0	21	3	0	2	0	0	5	13	0	0	0	3	0	11	0	6	18	0	15	0	0	0	0	18	0	21	22	0	0	0	0	0	0	23	0	21	0	0	6	0	0
0	0	21	8	0	0	0	21	0	21	3	0	2	0	0	5	13	0	0	0	3	0	11	0	6	18	0	15	0	0	0	0	18	0	21	22	0	0	0	0	0	0	23	0	21	0	0	6	0	0
0	0	21	8	0	0	0	21	0	21	3	0	2	0	0	5	13	0	0	0	3	0	11	0	6	18	0	15	0	0	0	0	18	0	21	22	0	0	0	0	0	0	23	0	21	0	0	6	0	0
0	0	21	8	0	0	0	21	0	21	3	0	2	0	0	5	13	0	0	0	3	0	11	0	6	18	0	15	0	0	0	0	18	0	21	22	0	0	0	0	0	0	23	0	21	0	0	6	0	0
0	0	21	8	0	0	0	21	0	21	3	0	2	0	0	5	13	0	0	0	3	0	11	0	6	18	0	15	0	0	0	0	18	0	21	22	0	0	0	0	0	0	23	0	0	0	0	6	0	0
0	0	21	8	0	0	0	21	0	21	3	0	2	0	0	5	13	0	0	0	3	0	11	0	6	18	0	15	0	0	0	0	18	0	21	22	0	0	0	0	0	0	23	0	0	0	0	6	0	0
0	0	21	8	0	0	0	21	0	21	3	0	2	0	0	5	13	0	0	0	3	0	11	0	6	18	0	15	0	0	0	0	18	0	21	22	0	0	0	0	0	0	23	0	0	0	0	6	0	0
0	0	21	8	0	0	0	21	0	21	3	0	2	0	0	5	13	0	0	0	3	0	11	0	6	18	0	15	0	0	0	0	18	0	21	22	0	0	0	0	0	0	23	0	0	0	0	6	0	0
0	0	21	8	0	0	0	21	0	21	3	0	2	0	0	5	13	0	0	0	3	0	11	0	6	18	0	15	0	0	0	0	18	0	21	22	0	0	0	0	0	0	23	0	0	0	0	6	0	0
0	0	21	8	0	0	0	21	0	21	3	0	2	0	0	5	13	0	0	0	3	0	11	0	6	18	0	15	0	0	0	0	18	0	21	22	0	0	0	0	0	0	23	0	0	0	0	6	0	0
0	0	21	8	0	0	0	21	0	21	3	0	2	0	0	5	13	0	0	0	3	0	11	0	6	18	0	15	0	0	0	0	18	0	21	22	0	0	0	0	0	0	23	0	0	0	0	6	0	0
0	0	21	8	0	0	0	21	0	21	3	0	2	0	0	5	13	0	0	0	3	0	11	0	6	18	0	15	0	0	0	0	18	0	21	22	0	0	0	0	0	0	23	0	0	0	0	6	0	0
0	0	21	8	0	0	0	21	0	21	3	0	2	0	0	5	13	0	0	0	3	0	11	0	6	18	0	15	0	0	0	0	18	0	21	22	0	0	0	0	0	0	23	0	0	0	0	6	0	0
0	0	21	8	0	0	0	21	0	21	3	0	2	0	0	5	13	0	0	0	3	0	11	0	0	18	0	15	0	0	0	0	18	0	21	22	0	0	0	0	0	0	23	0	0	0	0	6	0	0
0	0	21	8	0	0	0	21	0	21	3	0	2	0	0	5	13	0	0	0	3	0	11	0	0	18	0	15	0	0	0	0	0	0	21	22	0	0	0	0	0	0	23	0	0	0	0	6	0	0
0	0	21	8	0	0	0	21	0	21	3	0	2	0	0	5	13	0	0	0	3	0	11	0	0	18	0	15	0	0	0	0	0	0	21	22	0	0	0	0	0	0	23	0	0	0	0	6	0	0
0	0	21	8	0	0	0	21	0	21	3	0	2	0	0	5	13	0	0	0	3	0	11	0	0	18	0	15	0	0	0	0	0	0	21	22	0	0	0	0	0	0	23	0	0	0	0	6	0	0
0	0	21	8	0	0	0	21	0	21	3	0	2	0	0	5	13	0	0	0	3	0	11	0	0	18	0	15	0	0	0	0	0	0	21	22	0	0	0	0	0	0	23	0	0	0	0	6	0	0
0	0	21	8	0	0	0	21	0	21	3	0	2	0	0	5	13	0	0	0	3	0	11	0	0	18	0	15	0	0	0	0	0	0	21	22	0	0	0	0	0	0	23	0	0	0	0	6	0	0
0	0	21	8	0	0	0	21	0	21	3	0	2	0	0	5	13	0	0	0	3	0	11	0	0	18	0	15	0	0	0	0	0	0	21	22	0	0	0	0	0	0	23	0	0	0	0	0	0	0
0	0	21	8	0	0	0	21	0	21	3	0	2	0	0	5	13	0	0	0	3	0	11	0	0	18	0	15	0	0	0	0	0	0	21	22	0	0	0	0	0	0	23	0	0	0	0	0	0	0
0	0	21	8	0	0	0	21	0	21	3	0	2	0	0	5	13	0	0	0	3	0	11	0	0	18	0	15	0	0	0	0	0	0	21	22	0	0	0	0	0	0	23	0	0	0	0	0	0	0
0	0	21	8	0	0	0	21	0	21	3	0	2	0	0	5	13	0	0	0	3	0	11	0	0	18	0	15	0	0	0	0	0	0	21	22	0	0	0	0	0	0	23	0	0	0	0	0	0	0
0	0	21	8	0	0	0	21	0	21	3	0	2	0	0	5	13	0	0	0	3	0	11	0	0	18	0	15	0	0	0	0	0	0	21	22	0	0	0	0	0	0	23	0	0	0	0	0	0	0
0	0	21	8	0	0	0	21	0	21	3	0	2	0	0	5	13	0	0	0	3	0	11	0	0	18	0	15	0	0	0	0	0	0	21	22	0	0	0	0	0	0	23	0	0	0	0	0	0	0
0	0	21	8	0	0	0	21	0	21	3	0	2	0	0	5	13	0	0	0	3	0	11	0	0	18	0	15	0	0	0	0	0	0	21	22	0	0	0	0	0	0	23	0	0	0	0	0	0	0
0	0	21	8	0	0	0	21	0	21	3	0	2	0	0	5	13	0	0	0	3	0	11	0	0	18	0	15	0	0	0	0	0	0	21	22	0	0	0	0	0	0	23	0	0	0	0	0	0	0
0	0	21	8	0	0	0	21	0	21	3	0	2	0	0	5	13	0	0	0	3	0	11	0	0	18	0	15	0	0	0	0	0	0	21	22	0	0	0	0	0	0	23	0	0	0	0	0	0	0
0	0	21	8	0	0	0	21	0	21	3	0	2	0	0	5	13	0	0	0	3	0	11	0	0	18	0	15	0	0	0	0	0	0	21	22	0	0	0	0	0	0	23	0	0	0	0	0	0	0
0	0	21	8	0	0	0	21	0	21	3	0	2	0	0	5	13	0	0	0	3	0	11	0	0	18	0	15	0	0	0	0	0	0	21	22	0	0	0	0	0	0	23	0	0	0	0	0	0	0
0	0	21	8	0	0	0	21	0	21	3	0	2	0	0	5	0	0	0	0	3	0	11	0	0	18	0	15	0	0	0	0	0	0	21	22	0	0	0	0	0	0	23	0	0	0	0	0	0	0
0	0	21	8	0	0	0	21	0	21	3	0	2	0	0	5	0	0	0	0	3	0	11	0	0	18	0	15	0	0	0	0	0	0	21	22	0	0	0	0	0	0	23	0	0	0	0	0	0	0
0	0	21	8	0	0	0	21	0	21	3	0	2	0	0	5	0	0	0	0	3	0	11	0	0	18	0	15	0	0	0	0	0	0	21	22	0	0	0	0	0	0	23	0	0	0	0	0	0	0
0	0	21	8	0	0	0	21	0	21	3	0	2	0	0	5	0	0	0	0	3	0	11	0	0	18	0	15	0	0	0	0	0	0	21	22	0	0	0	0	0	0	23	0	0	0	0	0	0	0
0	0	21	8	0	0	0	21	0	21	3	0	2	0	0	5	0	0	0	0	3	0	11	0	0	18	0	15	0	0	0	0	0	0	21	22	0	0	0	0	0	0	23	0	0	0	0	0	0	0
0	0	21	8	0	0	0	21	0	21	3	0	2	0	0	5	0	0	0	0	3	0	11	0	0	18	0	15	0	0	0	0	0	0	21	22	0	0	0	0	0	0	23	0	0	0	0	0	0	0
0	0	21	8	0	0	0	21	0	21	3	0	2	0	0	5	0	0	0	0	3	0	11	0	0	18	0	15	0	0	0	0	0	0	21	22	0	0	0	0	0	0	23	0	0	0	0	0	0	0
0	0	21	8	0	0	0	21	0	21	3	0	2	0	0	5	0	0	0	0	3	0	11	0	0	18	0	15	0	0	0	0	0	0	21	22	0	0	0	0	0	0	23	0	0	0	0	0	0	0
0	0	21	8	0	0	0	21	0	21	3	0	2	0	0	5	0	0	0	0	3	0	11	0	0	18	0	15	0	0	0	0	0	0	21	22	0	0	0	0	0	0	23	0	0	0	0	0	0	0
0	0	21	8	0	0	0	21	0	21	3	0	2	0	0	5	0	0	0	0	3	0	11	0	0	18	0	15	0	0	0	0	0	0	21	22	0	0	0	0	0	0	23	0	0	0	0	0	0	0
0	0	21	8	0	0	0	21	0	21	3	0	2	0	0	5	0	0	0	0	3	0	11	0	0	0	0	15	0	0	0	0	0	0	21	22	0	0	0	0	0	0	23	0	0	0	0	0	0	0
0	0	21	8	0	0	0	21	0	21	3	0	2	0	0	5	0	0	0	0	3	0	11	0	0	0	0	15	0	0	0	0	0	0	21	22	0	0	0	0	0	0	23	0	0	0	0	0	0	0
0	0	21	8	0	0	0	21	0	21	3	0	2	0	0	5	0	0	0	0	3	0	11	0	0	0	0	15	0	0	0	0	0	0	21	22	0	0	0	0	0	0	23	0	0	0	0	0	0	0
0	0	21	8	0	0	0	21	0	21	3	0	2	0	0	5	0	0	0	0	3	0	11	0	0	0	0	15	0	0	0	0	0	0	21	22	0	0	0	0	0	0	23	0	0	0	0	0	0	0
0	0	21	8	0	0	0	21	0	21	3	0	2	0	0	5	0	0	0	0	3	0	11	0	0	0	0	15	0	0	0	0	0	0	21	22	0	0	0	0	0	0	23	0	0	0	0	0	0	0
0	0	21	8	0	0	0	21	0	21	3	0	2	0	0	5	0	0	0	0	3	0	11	0	0	0	0	15	0	0	0	0	0	0	21	22	0	0	0	0	0	0	23	0	0	0	0	0	0	0
0	0	21	8	0	0	0	21	0	21	3	0	2	0	0	5	0	0	0	0	3	0	11	0	0	0	0	15	0	0	0	0	0	0	21	22	0	0	0	0	0	0	23	0	0	0	0	0	0	0
0	0	21	8	0	0	0	21	0	21	3	0	2	0	0	5	0	0	0	0	3	0	11	0	0	0	0	15	0	0	0	0	0	0	21	22	0	0	0	0	0	0	23	0	0	0	0	0	0	0
0	0	21	8	0	0	0	21	0	21	3	0	2	0	0	5	0	0	0	0	3	0	11	0	0	0	0	15	0	0	0	0	0	0	21	22	0	0	0	0	0	0	23	0	0	0	0	0	0	0
0	0	21	8	0	0	0	21	0	21	3	0	2	0	0	5	0	0	0	0	3	0	11	0	0	0	0	15	0	0	0	0	0	0	21	22	0	0	0	0	0	0	23	0	0	0	0	0	0	0
0	0	21	8	0	0	0	21	0	21	3	0	2	0	0	5	0	0	0	0	3	0	11	0	0	0	0	15	0	0	0	0	0	0	21	22	0	0	0	0	0	0	23	0	0	0	0	0	0	0
0	0	21	8	0	0	0	21	0	21	3	0	2	0	0	5	0	0	0	0	3	0	11	0	0	0	0	15	0	0	0	0	0	0	21	22	0	0	0	0	0	0	23	0	0	0	0	0	0	0
0	0	21	8	0	0	0	21	0	21	3	0	2	0	0	5	0	0	0	0	3	0	11	0	0	0	0	15	0	0	0	0	0	0	21	22	0	0	0	0	0	0	23	0	0	0	0	0	0	0
0	0	21	8	0	0	0	21	0	21	3	0	2	0	0	5	0	0	0	0	3	0	11	0	0	0	0	15	0	0	0	0	0	0	21	22	0	0	0	0	0	0	23	0	0	0	0	0	0	0
0	0	21	8	0	0	0	21	0	21	3	0	2	0	0	5	0	0	0	0	0	0	11	0	0	0	0	15	0	0	0	0	0	0	21	22	0	0	0	0	0	0	23	0	0	0	0	0	0	0
0	0	21	8	0	0	0	21	0	21	3	0	2	0	0	5	0	0	0	0	0	0	11	0	0	0	0	15	17	0	0	0	0	0	21	22	0	0	0	0	0	0	23	0	0	0	0	0	0	0
0	0	21	8	0	0	0	21	0	21	3	0	2	0	0	5	0	0	0	0	0	0	11	0	0	0	0	15	17	0	0	0	0	0	21	22	0	0	0	0	0	0	23	0	0	0	0	0	0	0
0	0	21	8	0	0	0	21	0	21	3	0	2	0	0	5	0	0	0	0	0	0	11	0	0	0	0	15	17	0	0	0	0	0	21	22	0	0	0	0	0	0	23	0	0	0	0	0	0	0
0	0	21	8	0	0	0	21	0	21	3	0	2	0	0	5	0	0	0	0	0	0	11	0	0	0	0	15	17	0	0	0	0	0	21	22	0	0	0	0	0	0	23	0	0	0	0	0	0	0
0	0	21	8	0	0	0	21	0	21	3	0	2	0	0	5	0	0	0	0	0	0	11	0	0	0	0	15	17	0	0	0	0	0	21	22	0	0	0	0	0	0	23	0	0	0	0	0	0	0
0	0	21	8	0	0	0	21	0	21	3	0	2	0	0	5	0	0	0	0	0	0	11	0	0	0	0	15	17	0	0	0	0	0	21	22	0	0	0	0	0	0	23	0	0	0	0	0	0	0
0	0	21	8	0	0	0	21	0	21	3	0	2	0	0	5	0	0	0	0	0	0	11	0	0	0	0	15	17	0	0	0	0	0	21	22	0	0	0	0	0	0	23	0	0	0	0	0	0	0
0	0	21	8	0	0	0	21	0	21	3	0	2	0	0	5	0	0	0	0	0	0	11	0	0	0	0	15	17	0	0	0	0	0	21	22	0	0	0	0	0	0	23	0	0	0	0	0	0	0
0	0	21	8	0	0	0	21	0	21	3	0	2	0	0	5	0	0	0	0	0	0	11	0	0	0	0	15	17	0	0	0	0	0	21	22	0	0	0	0	0	0	23	0	0	0	0	0	0	0
0	0	21	8	0	0	0	21	0	21	3	0	2	0	0	5	0	0	0	0	0	0	11	0	0	0	0	15	17	0	0	0	0	0	21	22	0	0	0	0	0	0	23	0	0	0	0	0	0	0
0	0	21	0	0	0	0	21	0	21	3	0	2	0	0	5	0	0	0	0	0	0	11	0	0	0	0	15	17	0	0	0	0	0	21	22	0	0	0	0	0	0	23	0	0	0	0	0	0	0
0	0	21	0	0	0	0	21	0	21	3	0	2	0	0	5	0	0	0	0	0	0	11	0	0	0	0	15	17	0	0	0	0	0	21	22	0	0	0	0	0	0	23	0	0	0	0	0	0	0
0	0	21	0	0	0	0	21	0	21	3	0	2	0	0	5	0	0	0	0	0	0	11	0	0	0	0	15	17	0	0	0	0	0	21	22	0	0	0	0	0	0	23	0	0	0	0	0	0	0
0	0	21	0	0	0	0	21	0	21	3	0	2	0	0	5	0	0	0	0	0	0	11	0	0	0	0	15	17	0	0	0	0	0	21	22	0	0	0	0	0	0	23	0	0	0	0	0	0	0
0	0	21	0	0	0	0	21	0	21	3	0	2	0	0	5	0	0	0	0	0	0	11	0	0	0	0	15	17	0	0	0	0	0	21	22	0	0	0	0	0	0	23	0	0	0	0	0	0	0
0	0	21	0	0	0	0	21	0	21	3	0	2	0	0	5	0	0	0	0	0	0	11	0	0	0	0	15	17	0	0	0	0	0	21	22	0	0	0	0	0	0	23	0	0	10	0	0	0	0
0	0	21	0	0	0	0	21	0	21	3	0	2	0	0	5	0	0	0	0	0	0	11	0	0	0	0	15	17	0	0	0	0	0	21	22	0	0	0	0	0	0	23	0	0	10	0	0	0	0
0	0	21	0	0	0	0	21	0	21	3	0	2	0	0	5	0	0	0	0	0	0	11	0	0	0	0	15	17	0	0	0	0	0	21	22	0	0	0	0	0	0	23	0	0	10	0	0	0	0
0	0	21	0	0	0	0	21	0	21	3	0	2	0	0	5	0	0	0	0	0	0	11	0	0	0	0	15	17	0	0	0	0	0	21	22	0	0	0	0	0	0	23	0	0	10	0	0	0	0
0	0	21	0	0	0	0	21	0	21	3	0	2	0	0	5	0	0	0	0	0	0	11	0	0	0	0	15	17	0	0	0	0	0	21	22	0	0	0	0	8	0	23	0	0	10	0	0	0	0
0	0	21	0	0	0	0	21	0	21	3	0	2	0	0	5	0	0	0	0	0	0	11	0	0	0	0	15	17	0	0	0	0	0	21	22	0	0	0	0	8	0	23	0	0	10	0	0	0	0
0	0	21	0	0	0	0	21	0	21	3	0	2	0	0	5	0	0	0	0	0	0	11	0	0	0	0	15	17	0	0	0	0	0	21	22	0	0	0	0	8	0	23	0	0	10	0	0	0	0
0	0	21	0	0	0	0	21	0	21	3	0	2	0	0	5	0	0	0	0	0	0	11	0	0	0	0	15	17	0	0	0	0	0	21	22	0	0	0	0	8	0	23	1	0	10	0	0	0	0
0	0	21	0	0	0	0	21	0	21	3	0	2	0	0	5	0	0	0	0	0	0	11	0	0	0	0	15	17	0	0	0	0	0	21	22	0	0	0	0	8	0	23	1	0	10	0	0	0	0
0	0	21	0	0	0	0	21	0	21	3	0	2	0	0	5	0	0	0	0	0	0	11	0	0	0	0	15	17	0	0	0	0	0	21	22	0	0	0	0	8	0	23	1	0	10	0	0	0	0
0	0	21	0	0	0	0	21	0	21	3	0	2	0	0	5	0	0	0	0	0	0	11	0	0	0	0	15	17	0	0	0	0	0	21	22	0	0	0	0	8	0	23	1	0	10	0	0	0	0
0	0	21	0	0	0	0	0	0	21	3	0	2	0	0	5	0	0	0	0	0	0	11	0	0	0	0	15	17	0	0	0	0	0	21	22	0	0	0	0	8	0	23	1	0	10	0	0	0	0
0	0	21	0	0	0	0	0	0	21	3	0	2	0	0	5	0	0	0	0	0	0	11	0	0	0	0	15	17	0	0	0	0	0	21	22	0	0	0	0	8	0	23	1	0	10	0	0	0	0
0	0	21	0	0	0	0	0	0	21	3	0	2	0	0	5	0	0	0	0	0	0	11	0	0	0	0	15	17	0	0	0	0	0	21	22	0	0	0	0	8	0	23	1	0	10	0	0	0	0
0	0	21	0	0	0	0	0	0	21	3	0	2	0	0	5	0	0	0	0	0	0	11	0	0	0	0	15	17	0	0	0	0	0	21	22	0	0	0	0	8	0	23	1	0	10	0	0	0	0
0	0	21	0	0	0	0	0	0	21	3	0	2	0	0	5	0	0	0	0	0	0	11	0	0	0	0	15	17	0	0	0	0	0	21	22	0	0	0	0	8	0	23	1	0	10	0	0	0	0
0	0	21	0	0	0	0	0	0	21	3	0	2	0	0	5	0	0	0	0	0	0	11	0	0	0	0	15	17	0	0	0	0	0	21	22	0	0	0	0	8	0	23	1	0	10	0	0	0	0
0	0	21	0	0	0	0	0	0	21	3	0	2	0	0	5	0	0	0	0	0	0	11	16	0	0	0	15	17	0	0	0	0	0	21	22	0	0	0	0	8	0	23	1	0	10	0	0	0	0
0	0	21	0	0	0	0	0	0	21	3	0	2	0	0	5	0	0	0	0	0	0	11	16	0	0	0	15	17	0	0	0	0	0	21	22	0	0	0	0	8	0	23	1	0	10	0	0	0	0
0	0	21	0	0	0	0	0	0	21	3	0	2	0	0	5	0	0	0	0	0	0	11	16	0	0	0	15	17	0	0	0	0	0	21	22	0	0	0	0	8	0	23	1	0	10	0	0	0	0
0	0	21	0	0	0	0	0	0	21	0	0	2	0	0	5	0	0	0	0	0	0	11	16	0	0	0	15	17	0	0	0	0	0	21	22	0	0	0	0	8	0	23	1	0	10	0	0	0	0
0	0	21	0	0	0	0	0	0	21	0	0	2	0	0	5	0	0	0	0	0	0	11	16	0	0	0	15	17	0	0	0	0	0	21	22	0	0	0	0	8	0	23	1	0	10	0	0	0	0
0	0	0	0	0	0	0	0	0	21	0	0	2	0	0	5	0	0	0	0	0	0	11	16	0	0	0	15	17	0	0	0	0	0	21	22	0	0	0	0	8	0	23	1	0	10	0	0	0	0
0	0	0	0	0	0	0	0	0	21	0	0	2	0	0	5	0	0	0	0	0	0	11	16	0	0	0	15	17	0	0	0	0	0	21	22	0	0	0	0	8	0	0	1	0	10	0	0	0	0
0	0	0	0	0	0	0	0	0	21	0	0	2	0	0	5	0	0	0	0	0	0	11	16	0	0	0	15	17	0	0	0	0	0	21	22	0	0	0	0	8	0	0	1	0	10	0	0	0	0
0	0	0	0	0	0	0	0	0	21	0	0	2	0	0	5	0	0	0	0	0	0	11	16	0	0	0	15	17	0	0	0	0	0	21	22	0	0	0	0	8	0	0	1	0	10	0	0	0	0
0	0	0	0	0	0	0	0	0	21	0	0	2	0	0	5	0	0	0	0	0	0	11	16	0	0	0	15	17	0	0	0	0	0	21	22	0	0	0	0	8	0	0	1	0	10	0	0	0	0
0	0	0	0	0	0	0	0	0	21	0	0	2	0	0	5	0	0	0	0	0	0	11	16	0	0	0	15	17	0	0	0	0	0	21	22	0	0	0	0	8	0	0	1	0	10	0	0	0	0
0	0	0	0	0	0	0	0	0	21	0	0	2	0	0	5	0	0	0	0	0	0	11	16	0	0	0	15	17	0	0	0	0	0	21	22	0	0	0	0	8	0	0	1	0	10	0	0	0	0
0	0	0	0	0	0	0	0	0	21	0	0	2	0	0	5	0	0	0	0	0	0	11	16	0	0	0	15	17	0	0	0	0	0	21	22	0	0	0	0	8	0	0	1	0	10	0	0	0	0
0	0	0	0	0	0	0	0	0	21	0	0	2	0	0	5	0	0	0	0	0	0	11	16	0	0	0	15	17	0	0	0	0	0	21	22	0	0	0	0	8	0	0	1	0	10	0	0	0	0
0	0	0	0	0	0	0	0	0	21	0	0	2	0	0	5	0	0	0	0	0	0	11	16	0	0	0	15	17	0	0	0	0	0	21	22	0	0	0	0	8	0	0	1	0	10	0	0	0	0
0	0	0	0	0	0	0	0	0	21	0	0	2	0	0	5	0	0	0	0	0	0	11	16	0	0	0	15	17	0	0	0	0	0	21	22	0	0	0	0	8	0	0	1	0	10	0	0	0	0
0	0	0	0	0	0	0	0	0	21	0	0	2	0	0	5	0	0	0	0	0	0	11	16	0	0	0	15	17	0	0	0	0	0	21	22	0	0	0	0	8	0	0	1	0	10	0	0	0	0
0	0	0	0	0	0	0	0	0	21	0	0	2	0	0	5	0	0	0	0	0	0	11	16	0	0	0	15	17	0	0	0	0	0	21	22	0	0	0	0	8	0	0	1	0	10	0	0	0	0
0	0	0	0	0	0	0	0	0	21	0	0	2	0	0	5	0	0	0	0	0	0	11	16	0	0	0	15	17	0	0	0	0	0	21	22	0	0	0	0	8	0	0	1	0	10	0	0	0	0
0	0	0	0	0	0	0	0	0	21	0	0	2	0	0	5	0	0	0	0	0	0	11	16	0	0	0	15	17	0	0	0	0	0	21	22	0	0	0	0	8	0	0	1	0	10	0	0	0	0
0	0	0	0	0	0	0	0	0	21	0	0	2	0	0	5	0	0	0	0	0	0	11	16	0	0	0	15	17	0	0	0	0	0	21	22	0	0	0	0	8	0	0	1	0	10	0	0	0	0
0	0	0	0	0	0	0	0	0	21	0	0	2	0	0	5	0	0	0	0	0	0	11	16	0	0	0	15	17	0	0	0	0	0	21	22	0	0	0	0	8	0	0	1	0	10	0	0	0	0
0	0	0	0	0	0	0	0	0	21	0	0	2	0	0	5	0	0	0	0	0	0	0	16	0	0	0	15	17	0	0	0	0	0	21	22	0	0	0	0	8	0	0	1	0	10	0	0	0	0
0	0	0	0	0	0	0	0	0	21	0	0	2	0	0	5	0	0	0	0	0	0	0	16	0	0	0	15	17	0	0	0	0	0	21	22	0	0	0	0	8	0	0	1	0	10	0	0	0	0
0	0	0	0	0	0	0	0	0	21	0	0	2	0	0	5	0	0	0	0	0	0	0	16	0	0	0	15	17	0	0	0	0	0	21	22	0	0	0	0	8	0	0	1	0	10	0	0	0	0
0	0	0	0	0	0	0	0	0	21	0	0	2	0	0	5	0	0	0	0	0	0	0	16	0	0	0	15	17	0	0	0	0	0	21	22	0	0	0	0	8	0	0	1	0	10	0	0	0	0
0	0	0	0	0	0	0	0	0	21	0	0	2	0	0	5	0	0	0	0	0	0	0	16	0	0	0	15	17	0	0	0	0	0	21	22	0	0	0	0	8	0	0	1	0	10	0	0	0	0
0	0	0	0	0	0	0	0	0	21	0	0	2	0	0	5	0	0	0	0	0	0	0	16	0	0	0	15	17	0	0	0	0	0	21	22	0	0	0	0	8	0	0	1	0	10	0	0	0	0
0	0	0	0	0	0	0	0	0	21	0	0	2	0	0	5	0	0	0	0	0	0	0	16	0	0	0	15	17	0	0	0	0	0	21	22	0	0	0	0	8	0	0	1	0	10	19	0	0	0
0	0	0	0	0	0	0	0	0	21	0	0	2	0	0	5	0	13	0	0	0	0	0	16	0	0	0	15	17	0	0	0	0	0	21	22	0	0	0	0	8	0	0	1	0	10	19	0	0	0
0	0	0	0	0	0	0	0	0	21	0	0	2	0	0	5	0	13	0	0	0	0	0	16	0	0	0	15	17	0	0	0	0	0	21	22	0	0	0	0	8	0	0	1	0	10	19	0	0	0
0	0	0	0	0	0	0	0	0	21	0	0	2	0	0	5	0	13	0	0	0	0	0	16	0	0	0	15	17	0	0	0	0	0	21	22	0	0	0	0	8	0	0	1	0	10	19	0	0	0
0	0	0	0	0	0	0	0	0	21	0	0	2	0	0	5	0	13	0	0	0	0	0	16	0	0	0	15	17	0	0	0	0	0	21	22	0	0	0	0	8	0	0	1	0	10	19	0	0	0
0	0	0	0	0	0	0	0	0	21	0	0	2	0	0	5	0	13	0	0	0	0	0	16	0	0	0	15	17	0	0	0	0	0	21	22	0	0	0	0	8	0	0	1	0	10	19	0	0	0
0	0	0	0	0	0	0	0	0	21	0	0	2	0	0	5	0	13	0	0	0	0	0	16	0	0	0	15	17	0	0	0	0	0	21	22	0	0	0	0	8	0	0	1	0	10	19	0	0	0
0	0	0	0	0	0	0	0	0	21	0	0	2	0	0	5	0	13	0	0	0	1	0	16	0	0	0	15	17	0	0	0	0	0	21	22	0	0	0	0	8	0	0	1	0	10	19	0	0	0
0	0	0	0	0	0	0	0	0	21	0	0	2	0	0	5	0	13	0	0	0	1	0	16	0	0	0	15	17	0	0	0	0	0	21	22	0	0	0	0	8	0	0	1	0	10	19	0	0	0
0	0	0	0	0	0	0	0	0	21	0	0	2	0	0	5	0	13	0	0	0	1	0	16	0	0	0	15	17	0	0	0	0	0	0	22	0	0	0	0	8	0	0	1	0	10	19	0	0	0
0	0	0	0	0	0	0	0	0	21	0	0	2	0	0	5	0	13	0	0	0	1	0	16	0	0	0	15	17	0	0	0	0	0	0	22	0	0	0	0	8	0	0	1	0	10	19	0	0	0
0	0	0	0	0	0	0	0	0	21	0	0	2	0	0	5	0	13	0	0	0	1	0	16	0	0	0	15	17	0	0	0	0	0	0	22	0	0	0	0	8	0	0	1	0	10	19	0	0	0
0	0	0	0	0	0	0	0	0	21	0	0	2	0	0	5	0	13	0	0	0	1	0	16	0	0	0	15	17	0	0	0	0	0	0	22	0	0	0	0	8	0	0	1	0	10	19	0	0	0
0	10	0	0	0	0	0	0	0	21	0	0	2	0	0	5	0	13	0	0	0	1	0	16	0	0	0	15	17	0	0	0	0	0	0	22	0	0	0	0	8	0	0	1	0	10	19	0	0	0
0	10	0	0	0	0	0	0	0	21	0	0	2	0	0	5	0	13	0	0	0	1	0	16	0	0	0	15	17	0	0	0	0	0	0	22	0	0	0	0	8	0	0	1	0	10	19	0	0	0
0	10	0	0	0	0	0	0	0	21	0	0	2	0	0	5	0	13	0	0	0	1	0	16	0	0	0	15	17	0	0	0	0	0	0	22	0	0	0	0	8	0	0	1	0	10	19	0	0	0
0	10	0	0	0	0	0	0	0	0	0	0	2	0	0	5	0	13	0	0	0	1	0	16	0	0	0	15	17	0	0	0	0	0	0	22	0	0	0	0	8	0	0	1	0	10	19	0	0	0
0	10	0	0	0	0	0	0	0	0	0	0	2	0	0	5	0	13	0	0	0	1	0	16	0	0	0	15	17	0	0	0	0	0	0	22	0	0	0	0	8	0	0	1	0	10	19	0	0	0
0	10	0	0	0	0	0	0	0	0	0	0	2	0	0	5	0	13	0	0	0	1	0	16	0	0	0	15	17	0	0	0	0	0	0	22	0	0	0	0	8	0	0	1	0	10	19	0	0	0
0	10	0	0	0	0	0	0	0	0	0	0	2	0	0	5	0	13	0	0	0	1	0	16	0	0	0	15	17	0	0	0	0	0	0	22	0	0	0	0	8	0	0	1	0	10	19	0	0	0
0	10	0	0	0	0	0	0	0	0	0	0	2	0	0	5	0	13	0	0	0	1	0	16	0	0	0	15	17	0	0	0	0	0	0	22	0	0	0	0	8	0	0	1	0	10	19	0	0	0
0	10	0	0	0	0	0	0	0	0	0	0	2	0	0	5	0	13	0	0	0	1	0	16	0	0	0	0	17	0	0	0	0	0	0	22	0	0	0	0	8	0	0	1	0	10	19	0	0	0
0	10	0	0	0	0	0	0	0	0	0	0	2	0	0	5	0	13	0	0	0	1	0	16	0	0	11	0	17	0	0	0	0	0	0	22	0	0	0	0	8	0	0	1	0	10	19	0	0	0
0	10	0	0	0	0	0	0	0	0	0	0	2	0	0	5	0	13	0	0	0	1	0	16	0	0	11	0	17	0	0	0	0	0	0	22	0	0	0	0	8	0	0	1	0	10	19	0	0	0
0	10	0	0	0	0	0	0	0	0	0	0	2	0	0	5	0	13	0	0	0	1	0	16	0	0	11	0	17	0	0	0	0	0	0	22	0	0	0	0	8	0	0	1	0	10	19	0	0	0
0	10	0	0	0	0	0	0	0	0	0	0	2	0	0	5	0	13	0	0	0	1	0	16	0	0	11	0	17	0	0	0	0	0	0	22	0	0	0	0	8	0	0	1	0	10	19	0	0	0
0	10	0	0	0	0	0	0	0	0	0	0	2	0	0	5	0	13	0	0	0	1	0	16	0	0	11	0	17	0	0	0	0	0	0	22	0	0	0	0	8	0	0	1	0	10	19	0	0	0
0	10	0	0	0	0	0	0	0	0	0	0	2	0	0	5	0	13	0	0	0	1	0	16	0	0	11	0	17	0	0	0	0	0	0	22	0	0	0	0	8	0	0	1	0	10	19	0	0	0
0	10	0	0	23	0	0	0	0	0	0	0	2	0	0	5	0	13	0	0	0	1	0	16	0	0	11	0	17	0	0	0	0	0	0	22	0	0	0	0	8	0	0	1	0	10	19	0	0	0
0	10	0	0	23	0	0	0	0	0	0	0	2	0	0	5	0	13	0	0	0	1	0	16	0	0	11	0	17	0	0	0	0	0	0	22	0	0	0	0	8	0	0	1	0	10	19	0	0	0
0	10	0	0	23	0	0	0	0	0	0	0	2	0	0	5	0	13	0	0	0	1	0	16	0	0	11	0	17	0	0	0	0	0	0	22	0	0	0	0	8	0	0	1	0	10	19	0	0	0
0	10	0	0	23	0	0	0	0	0	0	0	2	0	0	5	0	13	0	0	0	1	0	16	0	0	11	0	17	0	0	0	0	0	0	22	0	0	0	0	8	0	0	1	0	10	19	0	0	0
0	10	0	0	23	0	0	0	0	0	0	0	2	0	0	5	0	13	0	0	0	1	0	16	0	0	11	0	0	0	0	0	0	0	0	22	0	0	0	0	8	14	0	1	0	10	19	0	0	0
0	10	0	0	23	0	0	0	0	0	0	0	2	0	0	5	0	13	0	0	0	1	0	16	0	0	11	0	0	0	0	0	0	0	0	22	0	0	0	0	8	14	0	1	0	10	19	0	0	0
0	10	0	0	23	0	0	0	0	0	0	0	2	0	0	5	0	13	0	0	0	1	0	16	0	0	11	0	0	0	0	0	0	0	0	22	0	0	0	0	8	14	0	1	0	10	19	0	0	0
0	10	0	0	23	0	0	0	0	0	0	0	2	0	0	5	0	13	0	0	0	1	0	16	0	0	11	0	0	0	0	0	0	0	0	22	0	0	0	0	8	14	0	1	0	10	19	0	0	0
0	10	0	0	23	0	0	0	0	0	0	0	2	0	0	5	0	13	0	0	0	1	0	16	0	0	11	0	0	0	0	0	0	0	0	22	0	0	0	0	8	14	0	1	0	10	19	0	0	0
0	10	0	0	23	0	0	0	0	0	0	0	2	0	0	5	0	13	0	0	0	1	0	16	0	0	11	0	0	0	0	0	0	0	0	22	0	0	0	0	8	14	0	1	0	10	19	0	0	0
0	10	0	0	23	0	0	0	0	0	0	0	2	0	0	5	0	13	0	0	0	1	0	16	0	0	11	0	0	0	0	0	0	0	0	22	0	0	0	0	8	14	0	1	0	10	19	0	0	0
0	10	0	0	23	0	0	0	0	0	0	0	2	0	0	5	0	13	0	0	0	1	0	16	0	0	11	0	0	0	0	0	0	3	0	22	0	0	0	0	8	14	0	1	0	10	19	0	0	0
0	10	0	0	23	0	0	0	0	0	0	0	2	0	0	5	0	13	0	0	0	1	0	16	0	0	11	0	0	0	0	0	0	3	0	22	0	0	0	0	8	14	0	1	0	10	19	0	0	0
0	10	0	0	23	0	0	0	0	0	0	0	2	0	0	5	0	13	0	0	0	1	0	16	0	0	11	0	0	0	0	0	0	3	0	22	0	0	0	0	8	14	0	1	0	10	19	0	0	0
0	10	0	0	23	0	0	0	0	0	0	0	2	0	0	5	0	13	0	0	0	1	0	16	0	0	11	0	0	0	0	0	0	3	0	22	0	0	0	0	8	14	0	1	0	10	19	0	0	0
0	10	0	0	23	0	0	0	0	0	0	0	2	0	0	5	0	13	0	0	0	1	0	16	0	0	11	0	0	0	0	0	0	3	0	22	0	0	0	0	8	14	0	1	0	10	19	0	0	0
0	10	0	0	23	0	0	0	0	0	0	0	0	0	0	5	0	13	0	0	0	1	0	16	0	0	11	0	0	0	0	0	0	3	0	22	0	0	0	0	8	14	0	1	0	10	19	0	0	0
0	10	0	0	23	0	0	0	0	0	0	0	0	0	0	5	0	13	0	0	0	1	0	16	0	0	11	0	0	0	0	0	0	3	0	22	0	0	0	0	8	14	0	1	0	10	19	0	0	0
0	10	0	0	23	0	0	0	0	0	0	0	0	0	0	0	0	13	0	0	0	1	0	16	0	0	11	0	0	0	0	0	0	3	0	22	0	0	0	0	8	14	0	1	0	10	19	0	0	0
0	10	0	0	23	0	0	0	0	0	0	0	0	0	0	0	0	13	0	0	0	1	0	16	0	0	11	0	0	0	0	0	0	3	0	22	0	0	0	0	8	14	0	1	0	10	19	0	0	0
0	10	0	0	23	0	0	0	0	0	0	0	0	0	0	0	0	13	0	0	0	1	0	16	0	0	11	0	0	0	0	0	0	3	0	22	0	0	0	0	8	14	0	1	0	10	19	0	0	18
0	10	0	0	23	0	0	0	0	0	0	0	0	0	0	0	0	13	0	0	0	1	0	16	0	0	11	0	0	0	0	0	0	3	0	0	0	0	17	0	8	14	0	1	0	10	19	0	0	18
0	10	0	0	23	0	0	0	0	0	0	0	0	0	0	0	0	13	0	0	0	1	0	16	0	0	11	0	0	0	0	0	0	3	0	0	0	0	17	0	8	14	0	1	0	10	19	0	0	18
0	10	0	0	23	0	0	0	0	0	0	0	0	0	0	0	0	13	0	0	0	1	0	16	0	0	11	0	0	0	0	0	0	3	0	0	14	0	17	0	8	14	0	1	0	10	19	0	0	18
0	10	0	0	23	0	0	0	0	0	0	0	0	0	0	0	0	13	0	0	0	1	0	16	0	0	11	0	0	0	0	0	0	3	0	0	14	0	17	0	8	14	0	1	0	10	19	0	0	18
0	10	0	0	23	0	0	0	0	0	0	0	0	0	0	0	0	13	0	0	0	1	0	16	0	0	11	0	0	0	0	0	0	3	0	0	14	0	17	0	8	14	0	1	0	10	19	0	0	18
0	10	0	0	23	0	0	0	0	0	0	0	0	0	0	0	0	13	14	0	0	1	0	16	0	0	11	0	0	0	0	0	0	3	0	0	14	0	17	0	8	14	0	1	0	10	19	0	0	18
0	10	0	0	23	0	0	0	0	0	0	0	0	0	0	0	0	13	14	0	0	1	0	16	0	0	11	0	0	0	0	0	0	3	0	0	14	0	17	0	8	14	0	1	0	10	19	0	0	18
0	10	0	0	23	0	0	0	0	0	0	0	0	0	0	0	0	13	14	0	0	1	0	16	0	0	11	0	0	0	0	0	0	3	0	0	14	0	17	0	8	14	0	1	0	10	19	0	0	18
0	10	0	0	23	0	0	0	0	0	0	0	0	0	0	0	0	13	14	0	0	1	0	16	0	0	11	0	0	0	0	0	0	3	0	0	14	0	17	0	8	14	0	1	0	10	19	0	0	18
0	10	0	0	23	0	0	0	0	0	0	0	0	0	0	0	0	13	14	0	0	1	0	16	0	0	11	0	0	0	0	0	0	3	0	0	14	0	17	0	8	14	0	1	0	10	19	0	0	18
0	10	0	0	23	0	0	0	0	0	0	0	0	0	0	0	0	13	14	0	0	1	0	16	0	0	11	0	0	0	0	0	0	3	0	0	14	0	17	0	8	14	0	1	0	10	19	0	0	18
0	10	0	0	23	0	0	0	0	0	0	0	0	0	0	0	0	13	14	0	0	1	0	16	0	0	11	0	0	0	0	0	0	3	0	0	14	0	17	0	8	14	0	1	0	10	19	0	0	18
0	10	0	0	23	0	0	0	0	0	0	0	0	0	0	0	0	13	14	0	0	1	0	16	0	0	11	0	0	0	0	0	0	3	0	0	14	0	17	0	8	14	0	1	0	10	19	0	0	18
0	10	0	0	23	0	0	0	0	0	0	0	0	0	0	0	0	13	14	0	0	1	0	16	0	0	11	0	0	0	0	0	0	3	0	0	14	0	17	0	8	14	0	1	0	10	19	0	0	18
0	10	0	0	23	0	0	0	0	0	0	0	0	0	0	0	0	13	14	0	0	1	0	16	0	0	11	0	0	0	0	0	0	3	0	0	14	0	17	0	8	14	0	1	0	10	19	0	0	18
0	10	0	0	23	0	0	0	0	0	0	0	0	0	0	0	0	13	14	0	0	1	0	16	0	0	11	0	0	0	0	0	0	3	0	0	14	0	17	0	8	14	0	1	0	10	19	0	0	18
0	10	0	0	23	0	0	0	0	0	0	0	0	0	0	0	0	13	14	0	0	1	0	16	0	0	11	0	0	0	0	0	0	3	0	0	14	0	17	0	8	14	0	1	0	10	19	0	0	18
0	10	0	0	23	0	0	0	0	0	0	0	0	0	0	0	0	13	14	0	0	1	0	16	0	0	11	0	0	0	0	1	0	3	0	0	14	0	17	0	0	14	0	1	0	10	19	0	0	18
0	10	0	0	23	0	0	0	0	0	0	0	0	0	0	0	0	13	14	0	0	1	0	16	0	0	11	0	0	0	0	1	0	3	0	0	14	0	17	0	0	14	0	1	0	10	19	0	0	18
0	10	0	0	23	0	0	0	0	0	0	0	0	0	0	0	0	13	14	0	0	1	0	16	0	0	11	0	0	0	0	1	0	3	0	0	14	0	17	0	0	14	0	1	0	10	19	0	0	18
0	10	0	0	23	0	0	0	0	0	0	0	0	0	0	0	0	13	14	0	0	1	0	16	0	0	11	0	0	0	0	1	0	3	0	0	14	0	17	0	0	14	0	1	0	10	19	0	0	18
0	10	0	0	23	0	9	0	0	0	0	0	0	0	0	0	0	13	14	0	0	1	0	16	0	0	11	0	0	0	0	1	0	3	0	0	14	0	17	0	0	14	0	1	0	10	19	0	0	18
0	10	0	0	23	0	9	0	0	0	0	0	0	0	0	0	0	13	14	0	0	1	0	16	0	0	11	0	0	0	0	1	0	3	0	0	14	0	17	0	0	14	0	1	0	10	19	0	0	18
0	10	0	0	23	0	9	0	0	0	0	0	0	0	0	0	0	13	14	0	0	1	0	16	0	0	11	0	0	17	0	1	0	3	0	0	14	0	17	0	0	14	0	1	0	10	19	0	0	18
0	10	0	0	23	0	9	0	0	0	0	0	0	0	0	0	0	13	14	0	0	1	0	16	0	0	11	0	0	17	0	1	0	3	0	0	14	4	17	0	0	14	0	1	0	10	19	0	0	18
0	10	0	0	23	0	9	0	0	0	0	0	0	0	18	0	0	13	14	0	0	1	0	16	0	0	11	0	0	17	0	1	0	3	0	0	14	4	17	0	0	14	0	1	0	10	19	0	0	18
0	10	0	0	23	0	9	0	0	0	0	0	0	0	18	0	0	13	14	0	0	1	0	16	0	0	11	0	0	17	0	1	0	3	0	0	14	4	17	0	0	14	0	1	0	10	19	0	0	18
0	10	0	0	23	0	9	0	0	0	0	0	0	0	18	0	0	13	14	0	0	1	0	16	0	0	11	0	0	17	0	1	0	3	0	0	14	4	17	0	0	14	0	1	0	10	19	0	0	18
0	10	0	0	23	0	9	0	0	0	0	0	0	0	18	0	0	13	14	0	0	1	0	16	0	0	11	0	0	17	0	1	0	3	0	0	14	4	17	0	0	14	0	1	0	10	19	0	0	18
0	10	0	0	23	0	9	0	0	0	0	0	0	0	18	0	0	13	14	0	0	1	0	16	0	0	11	0	0	17	0	1	0	3	0	0	14	4	17	0	0	14	0	1	0	10	19	0	0	18
0	10	0	0	23	0	9	0	0	0	0	0	0	0	18	0	0	13	14	0	0	1	0	16	0	0	11	0	0	17	0	1	0	3	0	0	14	4	17	0	0	14	0	1	0	10	19	0	0	18
0	10	0	0	23	0	9	0	0	0	0	0	0	0	18	0	0	13	14	0	0	1	0	16	0	0	11	0	0	17	0	1	0	3	0	0	14	4	17	0	0	14	0	1	0	10	19	0	0	18
0	10	0	0	23	0	9	0	0	0	0	0	0	0	18	0	0	13	14	0	0	1	0	16	0	0	11	0	0	17	0	1	0	3	0	0	14	4	17	0	0	14	0	1	0	10	19	0	0	18
0	10	0	0	23	0	9	0	16	0	0	0	0	0	18	0	0	13	14	0	0	1	0	16	0	0	11	0	0	17	0	1	0	3	0	0	14	4	17	0	0	14	0	1	0	10	19	0	0	18
0	10	0	0	23	0	9	0	16	0	0	0	0	0	18	0	0	13	14	0	0	1	0	16	0	0	11	0	0	17	0	1	0	3	0	0	14	4	17	0	0	14	0	1	0	10	19	0	0	18
0	10	0	0	23	0	9	0	16	0	0	0	0	0	18	0	0	13	14	0	0	1	0	16	0	0	11	0	0	17	0	1	0	3	0	0	14	4	17	0	0	14	0	1	0	10	19	0	0	18
0	10	0	0	23	0	9	0	16	0	0	0	0	0	18	0	0	13	14	0	0	1	0	16	0	0	11	0	0	17	0	1	0	3	0	0	14	4	17	0	0	14	0	1	0	10	19	0	0	18
0	10	0	0	23	0	9	0	16	0	0	0	0	0	18	0	0	13	14	0	0	1	0	16	0	0	11	0	0	17	0	1	0	3	0	0	14	4	17	0	0	14	0	1	0	10	19	0	0	18
0	10	0	0	23	0	9	0	16	0	0	0	0	0	18	0	0	13	14	0	0	1	0	16	0	0	11	0	0	17	0	1	0	3	0	0	14	4	17	0	0	14	0	1	0	10	19	0	0	18
0	10	0	0	23	0	9	0	16	0	0	0	0	0	18	0	0	13	14	0	0	1	0	16	0	0	11	0	0	17	0	1	0	3	0	0	14	4	17	0	0	14	0	1	0	10	19	0	0	18
0	10	0	0	23	0	9	0	16	0	0	0	0	0	18	0	0	13	14	0	0	1	0	16	0	0	11	0	0	17	0	1	0	3	0	0	14	4	17	0	0	14	0	1	0	10	19	0	0	18
0	10	0	0	23	0	9	0	16	0	0	0	0	0	18	0	0	13	14	0	0	1	0	16	0	0	11	0	0	17	0	1	0	3	0	0	14	4	17	0	0	14	0	1	0	10	19	0	0	18
0	10	0	0	23	0	9	0	16	0	0	0	0	0	18	0	0	13	14	0	0	1	0	16	0	0	11	0	0	17	0	1	0	3	0	0	14	4	17	0	0	14	0	1	0	10	19	0	0	18
0	10	0	0	23	0	9	0	16	0	0	0	0	0	18	0	0	13	14	0	0	1	0	16	0	0	11	0	0	17	0	1	0	3	0	0	14	4	17	0	0	14	0	1	0	10	19	0	0	18
0	10	0	0	23	0	9	0	16	0	0	0	0	0	18	0	0	13	14	0	0	1	0	16	0	0	11	0	0	17	0	1	0	3	0	0	14	4	17	0	0	14	0	1	0	0	19	0	0	18
0	10	0	0	23	0	9	0	16	0	0	0	0	0	18	0	0	13	14	0	0	1	0	16	0	0	11	0	0	17	0	1	0	3	0	0	14	4	17	0	0	14	0	1	0	0	19	0	0	18
0	10	0	0	23	0	9	0	16	0	0	0	0	0	18	0	0	13	14	0	0	1	0	16	0	0	11	0	0	17	0	1	0	3	0	0	14	4	17	0	0	14	0	1	0	0	19	0	0	18
0	10	0	0	23	0	9	0	16	0	0	0	0	0	18	0	0	13	14	0	0	1	0	16	0	0	11	0	0	17	0	1	0	3	0	0	14	4	17	0	0	14	0	1	0	0	19	0	0	18
0	10	0	0	23	0	9	0	16	0	0	0	0	0	18	0	0	13	14	0	0	1	0	16	0	0	11	0	0	17	0	1	0	3	0	0	14	4	17	0	0	14	0	1	0	0	19	0	0	18
0	10	0	0	23	0	9	0	16	0	0	0	0	0	18	0	0	13	14	0	0	1	0	16	0	0	11	0	0	17	0	1	0	3	0	0	14	4	17	0	0	14	0	1	0	0	19	0	0	18
0	10	0	0	23	0	9	0	16	0	0	0	0	0	18	0	0	13	14	0	0	1	0	16	0	0	11	0	0	17	0	1	0	3	0	0	14	4	17	0	0	14	0	1	0	0	19	0	0	18
0	10	0	0	23	0	9	0	16	0	0	0	0	0	18	0	0	13	14	0	0	1	0	16	0	0	11	0	0	17	0	1	0	3	0	0	14	4	17	0	0	14	0	1	0	0	19	0	0	18
0	10	0	0	23	0	9	0	16	0	0	0	0	0	18	0	0	13	14	0	0	1	0	16	0	0	11	0	0	17	0	1	0	3	0	0	14	4	17	0	0	14	0	1	0	0	19	0	0	18
0	10	0	0	23	0	9	0	16	0	0	0	0	0	18	0	0	13	14	0	0	1	0	16	0	0	11	0	0	17	0	1	0	3	0	0	14	4	17	0	0	14	0	1	0	0	19	0	0	18
0	10	0	0	23	0	9	0	16	0	0	0	0	0	18	0	0	13	14	0	0	1	0	16	0	0	11	0	0	17	0	1	0	3	0	0	14	4	17	0	0	14	0	1	0	0	19	0	0	18
0	10	0	0	23	0	9	0	16	0	0	0	0	0	18	0	0	13	14	0	0	1	0	16	0	0	11	0	0	17	0	1	0	3	0	0	14	4	17	0	0	14	0	1	0	0	19	0	0	18
0	10	0	0	23	0	9	0	16	0	0	0	0	0	18	0	0	13	14	0	0	1	0	16	0	0	11	0	0	17	0	1	0	3	0	0	14	4	17	0	0	14	0	1	0	0	19	0	0	18
0	10	0	0	23	0	9	0	16	0	0	0	0	0	18	0	0	13	14	0	0	1	0	16	0	0	11	0	0	17	0	1	0	3	0	0	14	4	17	0	0	14	0	1	0	0	19	0	0	18
0	10	0	0	23	0	9	0	16	0	0	0	0	0	18	0	0	13	14	0	0	1	0	16	0	0	11	0	0	17	0	1	0	3	0	0	14	4	17	0	0	14	0	1	0	0	19	0	0	18
0	10	0	0	23	0	9	0	16	0	0	0	0	0	18	0	0	13	14	0	0	1	0	16	0	0	11	0	0	17	0	1	0	3	0	0	14	4	17	0	0	14	0	1	0	0	19	0	0	18
0	10	0	0	23	0	9	0	16	0	0	0	0	0	18	0	0	13	14	0	0	1	0	16	0	0	11	0	0	17	0	1	0	3	0	0	14	4	17	0	0	14	0	1	0	0	19	0	0	18
0	10	0	0	23	0	9	0	16	0	0	0	0	0	18	0	0	13	14	0	0	1	0	16	0	0	11	0	0	17	0	1	0	3	0	0	14	4	17	0	0	14	0	1	0	0	19	0	0	18
0	10	0	0	23	0	9	0	16	0	0	0	0	0	18	0	0	13	14	0	0	1	0	16	0	0	11	0	0	17	0	1	0	3	0	0	14	4	17	0	0	14	0	1	0	0	19	0	0	18
0	10	0	0	23	0	9	0	16	0	0	0	0	0	18	0	0	13	14	0	0	1	0	16	0	0	11	0	0	17	0	1	0	3	0	0	14	4	17	0	0	14	0	1	0	0	19	0	0	18
0	10	0	0	23	0	9	0	16	0	0	0	0	0	18	0	0	13	14	0	0	1	0	16	0	0	11	0	0	17	0	1	0	3	0	0	14	4	17	0	0	14	0	1	0	0	19	0	0	18
0	10	0	0	23	0	9	0	16	0	0	0	0	0	18	0	0	13	14	0	0	1	0	16	0	0	11	0	0	17	0	1	0	3	0	0	14	4	17	0	0	14	0	1	0	0	19	0	0	18
0	10	0	0	23	0	9	0	16	0	0	0	0	0	18	0	0	13	14	0	0	1	0	16	0	0	11	0	0	17	0	1	0	3	0	0	14	4	17	0	0	14	0	1	0	0	19	0	0	18
0	10	0	0	23	0	9	0	16	0	0	0	0	0	18	0	0	13	14	0	0	1	0	16	0	0	11	0	0	17	0	1	0	3	0	0	14	4	17	0	0	14	0	1	0	0	19	0	0	18
0	10	0	0	23	0	9	0	16	0	0	0	0	0	18	0	0	13	14	0	0	1	0	16	0	0	11	0	0	17	0	1	0	3	0	0	14	4	17	0	0	14	0	1	0	0	19	0	0	18
0	10	0	0	23	0	9	0	16	0	0	0	0	0	18	0	0	13	14	0	0	1	0	16	0	0	11	0	0	17	0	1	0	3	0	0	14	4	17	0	0	14	0	1	0	0	19	0	0	18
0	10	0	0	23	0	9	0	16	0	0	0	0	0	18	0	0	13	14	0	0	1	0	0	0	0	11	0	0	17	0	1	0	3	0	0	14	4	17	0	0	14	0	1	0	0	19	0	0	18
0	10	0	0	23	0	9	0	16	0	0	0	0	0	18	0	0	13	14	0	0	1	0	0	0	0	11	0	0	17	0	1	0	3	0	0	14	4	17	0	0	14	0	1	0	0	19	0	0	18
0	10	0	0	23	0	9	0	16	0	0	0	0	0	18	0	0	13	14	0	0	1	0	0	0	0	11	0	0	17	0	1	0	3	0	0	14	4	17	0	0	14	0	0	0	0	19	0	0	18
0	10	0	0	23	0	9	0	16	0	0	0	0	0	18	0	0	13	14	0	0	0	0	0	0	0	11	0	0	17	0	1	0	3	0	0	14	4	17	0	0	14	0	0	0	0	19	0	0	18
0	10	0	0	23	0	9	0	16	0	0	0	0	0	18	0	0	13	14	0	0	0	0	0	0	0	11	0	0	17	0	1	0	3	0	0	14	4	17	0	0	14	0	0	0	0	19	0	0	18
0	10	0	0	23	0	9	0	16	0	0	0	0	0	18	0	0	13	14	0	0	0	0	0	0	0	11	0	0	17	0	1	0	3	0	0	14	4	17	0	0	14	0	0	0	0	0	0	0	18
0	10	0	0	23	0	9	0	16	0	0	0	0	0	18	0	0	13	14	0	0	0	0	0	0	0	11	0	0	17	0	1	0	3	0	0	14	4	17	0	0	14	0	0	0	0	0	0	0	18
0	10	0	0	23	0	9	0	16	0	0	0	0	0	18	0	0	13	14	0	0	0	0	0	0	0	11	0	0	17	0	1	0	3	0	0	14	4	17	0	0	14	0	0	0	0	0	0	0	18
0	10	0	0	23	0	9	0	16	0	0	0	0	0	18	0	0	0	14	0	0	0	0	0	0	0	11	0	0	17	0	1	0	3	0	0	14	4	17	0	0	14	0	0	0	0	0	0	0	18
0	10	0	0	23	0	9	0	16	0	0	0	0	0	18	0	0	0	14	0	0	0	0	0	0	0	11	0	0	17	0	1	0	3	0	0	14	4	17	0	0	14	0	0	0	0	0	0	0	18
0	10	0	0	23	0	9	0	16	0	0	0	0	0	18	0	0	0	14	0	0	0	0	0	0	0	11	0	0	17	0	1	0	3	0	0	14	4	17	0	0	14	0	0	0	0	0	0	0	18
0	10	0	0	23	0	9	0	16	0	0	0	0	0	18	0	0	0	14	0	0	0	0	0	0	0	11	0	0	17	0	1	0	3	0	0	14	4	17	0	0	14	0	0	0	0	0	0	0	18
0	10	0	0	23	0	9	0	16	0	0	0	0	0	18	0	0	0	14	0	0	0	0	0	0	0	11	0	0	17	0	1	0	3	0	0	14	4	17	0	0	14	0	0	0	0	0	0	0	18
0	10	0	0	23	0	9	0	16	0	0	0	0	0	18	0	0	0	14	0	0	0	0	0	0	0	11	0	0	17	0	1	0	3	0	0	14	4	17	0	0	14	0	0	0	0	0	0	0	18
0	10	0	0	23	0	9	0	16	0	0	0	0	0	18	0	0	0	14	0	0	0	0	0	0	0	11	0	0	17	0	1	0	3	0	0	14	4	17	0	0	14	0	0	0	0	0	0	0	18
0	10	0	0	23	0	9	0	16	0	0	0	0	0	18	0	0	0	14	0	0	0	0	0	0	0	11	0	0	17	0	1	0	3	0	0	14	4	17	0	0	14	0	0	0	0	0	0	0	18
0	10	0	0	23	0	9	0	16	0	0	0	0	0	18	0	0	0	14	0	0	0	0	0	0	0	11	0	0	17	0	1	0	3	0	0	14	4	17	0	0	14	0	0	0	0	0	0	0	18
0	10	0	0	23	0	9	0	16	0	0	0	0	0	18	0	0	0	14	0	0	0	0	0	0	0	11	0	0	17	0	1	0	3	0	0	14	4	17	0	0	14	0	0	0	0	0	0	0	18
0	0	0	0	23	0	9	0	16	0	0	0	0	0	18	0	0	0	14	0	0	0	0	0	0	0	11	0	0	17	0	1	0	3	0	0	14	4	17	0	0	14	0	0	0	0	0	0	0	18
0	0	0	0	23	0	9	0	16	0	0	0	0	0	18	0	0	0	14	0	0	0	0	0	0	0	11	0	0	17	0	1	0	3	0	0	14	4	17	0	0	14	0	0	0	0	0	0	0	18
0	0	0	0	23	0	9	0	16	0	0	0	0	0	18	0	0	0	14	0	0	0	0	0	0	0	11	0	0	17	0	1	0	3	0	0	14	4	17	0	0	14	0	0	0	0	0	0	0	18
0	0	0	0	23	0	9	0	16	0	0	0	0	0	18	0	0	0	14	0	0	0	0	0	0	0	11	0	0	17	0	1	0	3	0	0	14	4	17	0	0	14	0	0	0	0	0	0	0	18
0	0	0	0	23	0	9	0	16	0	0	0	0	0	18	0	0	0	14	0	0	0	0	0	0	0	11	0	0	17	0	1	0	3	0	0	14	4	17	0	0	14	0	0	0	0	0	0	0	18
0	0	0	0	23	0	9	0	16	0	0	0	0	0	18	0	0	0	14	0	0	0	0	0	0	0	11	0	0	17	0	1	0	3	0	0	14	4	17	0	0	14	0	0	0	0	0	0	0	18
0	0	0	0	23	0	9	0	16	0	0	0	0	0	18	0	0	0	14	0	0	0	0	0	0	0	11	0	0	17	0	1	0	3	0	0	14	4	17	0	0	14	0	0	0	0	0	0	0	18
0	0	0	0	23	0	9	0	16	0	0	0	0	0	18	0	0	0	14	0	0	0	0	0	0	0	11	0	0	17	0	1	0	3	0	0	14	4	17	0	0	14	0	0	0	0	0	0	0	18
0	0	0	0	23	0	9	0	16	0	0	0	0	0	18	0	0	0	14	0	0	0	0	0	0	0	11	0	0	17	0	1	0	3	0	0	14	4	17	0	0	14	0	0	0	0	0	0	0	18
0	0	0	0	23	0	9	0	16	0	0	0	0	0	18	0	0	0	14	0	0	0	0	0	0	0	11	0	0	17	0	1	0	3	0	0	14	4	17	0	0	14	0	0	0	0	0	0	0	18
0	0	0	0	23	0	9	0	16	0	0	0	0	0	18	0	0	0	14	0	0	0	0	0	0	0	11	0	0	17	0	1	0	3	0	0	14	4	17	0	0	14	0	0	0	0	0	0	0	18
0	0	0	0	23	0	9	0	16	0	0	0	0	0	18	0	0	0	14	0	0	0	0	0	0	0	11	0	0	17	0	1	0	3	0	0	14	4	17	0	0	0	0	0	0	0	0	0	0	18
0	0	0	0	23	0	9	0	16	0	0	0	0	0	18	0	0	0	14	0	0	0	0	0	0	0	11	0	0	17	0	1	0	3	0	0	14	4	17	0	0	0	0	0	0	0	0	0	0	18
0	0	0	0	23	0	9	0	16	0	0	0	0	0	18	0	0	0	14	0	0	0	0	0	0	0	11	0	0	17	0	1	0	3	0	0	14	4	17	0	0	0	0	0	0	0	0	0	0	18
0	0	0	0	23	0	9	0	16	0	0	0	0	0	18	0	0	0	0	0	0	0	0	0	0	0	11	0	0	17	0	1	0	3	0	0	14	4	17	0	0	0	0	0	0	0	0	0	0	18
0	0	0	0	23	0	9	0	16	0	0	0	0	0	18	0	0	0	0	0	0	0	0	0	0	0	11	0	0	17	0	1	0	3	0	0	14	4	17	0	0	0	0	0	0	0	0	0	0	18
0	0	0	0	23	0	9	0	16	0	0	0	0	0	18	0	0	0	0	0	0	0	0	0	0	0	11	0	0	17	0	1	0	3	0	0	14	4	17	0	0	0	0	0	0	0	0	0	0	18
0	0	0	0	23	0	9	0	16	0	0	0	0	0	18	0	0	0	0	0	0	0	0	0	0	0	11	0	0	17	0	1	0	3	0	0	14	4	17	0	0	0	0	0	0	0	0	0	0	18
0	0	0	0	23	0	9	0	16	0	0	0	0	0	18	0	0	0	0	0	0	0	0	0	0	0	11	0	0	17	0	1	0	3	0	0	14	4	17	0	0	0	0	0	0	0	0	0	0	18
0	0	0	0	23	0	9	0	16	0	0	0	0	0	18	0	0	0	0	0	0	0	0	0	0	0	11	0	0	17	0	1	0	3	0	0	14	4	17	0	0	0	0	0	0	0	0	0	0	18
0	0	0	0	23	0	9	0	16	0	0	0	0	0	18	0	0	0	0	0	0	0	0	0	0	0	11	0	0	17	0	1	0	3	0	0	14	4	17	0	0	0	0	0	0	0	0	0	0	18
0	0	0	0	23	0	9	0	16	0	0	0	0	0	18	0	0	0	0	0	0	0	0	0	0	0	11	0	0	17	0	1	0	3	0	0	14	4	17	0	0	0	0	0	0	0	0	0	0	18
0	0	0	0	23	0	9	0	16	0	0	0	0	0	18	0	0	0	0	0	0	0	0	0	0	0	11	0	0	17	0	1	0	3	0	0	14	4	17	0	0	0	0	0	0	0	0	0	0	18
0	0	0	0	23	0	9	0	16	0	0	0	0	0	18	0	0	0	0	0	0	0	0	0	0	0	11	0	0	17	0	1	0	3	0	0	14	4	17	0	0	0	0	0	0	0	0	0	0	18
0	0	0	0	23	0	9	0	16	0	0	0	0	0	18	0	0	0	0	0	0	0	0	0	0	0	11	0	0	17	0	1	0	3	0	0	14	4	17	0	0	0	0	0	0	0	0	0	0	18
0	0	0	0	23	0	9	0	16	0	0	0	0	0	18	0	0	0	0	0	0	0	0	0	0	0	11	0	0	17	0	1	0	3	0	0	14	4	17	0	0	0	0	0	0	0	0	0	0	0
0	0	0	0	23	0	9	0	16	0	0	0	0	0	18	0	0	0	0	0	0	0	0	0	0	0	11	0	0	17	0	1	0	3	0	0	14	4	17	0	0	0	0	0	0	0	0	0	0	0
0	0	0	0	23	0	9	0	16	0	0	0	0	0	18	0	0	0	0	0	0	0	0	0	0	0	11	0	0	17	0	1	0	3	0	0	14	4	17	0	0	0	0	0	0	0	0	0	0	0
0	0	0	0	23	0	9	0	16	0	0	0	0	0	18	0	0	0	0	0	0	0	0	0	0	0	11	0	0	17	0	1	0	3	0	0	14	4	17	0	0	0	0	0	0	0	0	0	0	0
0	0	0	0	23	0	9	0	16	0	0	0	0	0	18	0	0	0	0	0	0	0	0	0	0	0	11	0	0	17	0	1	0	3	0	0	14	4	17	0	0	0	0	0	0	0	0	0	0	0
0	0	0	0	23	0	9	0	16	0	0	0	0	0	18	0	0	0	0	0	0	0	0	0	0	0	11	0	0	17	0	1	0	3	0	0	14	4	17	0	0	0	0	0	0	0	0	0	0	0
0	0	0	0	23	0	9	0	16	0	0	0	0	0	18	0	0	0	0	0	0	0	0	0	0	0	11	0	0	17	0	1	0	3	0	0	14	4	17	0	0	0	0	0	0	0	0	0	0	0
0	0	0	0	0	0	9	0	16	0	0	0	0	0	18	0	0	0	0	0	0	0	0	0	0	0	11	0	0	17	0	1	0	3	0	0	14	4	17	0	0	0	0	0	0	0	0	0	0	0
0	0	0	0	0	0	9	0	16	0	0	0	0	0	18	0	0	0	0	0	0	0	0	0	0	0	11	0	0	17	0	0	0	3	0	0	14	4	17	0	0	0	0	0	0	0	0	0	0	0
0	0	0	0	0	0	9	0	16	0	0	0	0	0	18	0	0	0	0	0	0	0	0	0	0	0	11	0	0	17	0	0	0	3	0	0	14	4	17	0	0	0	0	0	0	0	0	0	0	0
0	0	0	0	0	0	9	0	16	0	0	0	0	0	18	0	0	0	0	0	0	0	0	0	0	0	11	0	0	17	0	0	0	3	0	0	14	4	17	0	0	0	0	0	0	0	0	0	0	0
0	0	0	0	0	0	9	0	16	0	0	0	0	0	18	0	0	0	0	0	0	0	0	0	0	0	11	0	0	17	0	0	0	3	0	0	14	4	17	0	0	0	0	0	0	0	0	0	0	0
0	0	0	0	0	0	9	0	16	0	0	0	0	0	18	0	0	0	0	0	0	0	0	0	0	0	11	0	0	17	0	0	0	3	0	0	14	4	17	0	0	0	0	0	0	0	0	0	0	0
0	0	0	0	0	0	9	0	16	0	0	0	0	0	18	0	0	0	0	0	0	0	0	0	0	0	11	0	0	17	0	0	0	3	0	0	14	4	17	0	0	0	0	0	0	0	0	0	0	0
0	0	0	0	0	0	9	0	0	0	0	0	0	0	18	0	0	0	0	0	0	0	0	0	0	0	11	0	0	17	0	0	0	3	0	0	14	4	17	0	0	0	0	0	0	0	0	0	0	0
0	0	0	0	0	0	9	0	0	0	0	0	0	0	18	0	0	0	0	0	0	0	0	0	0	0	11	0	0	17	0	0	0	3	0	0	14	4	17	0	0	0	0	0	0	0	0	0	0	0
0	0	0	0	0	0	9	0	0	0	0	0	0	0	18	0	0	0	0	0	0	0	0	0	0	0	11	0	0	17	0	0	0	3	0	0	14	4	17	0	0	0	0	0	0	0	0	0	0	0
0	0	0	0	0	0	9	0	0	0	0	0	0	0	18	0	0	0	0	0	0	0	0	0	0	0	11	0	0	17	0	0	0	3	0	0	14	4	17	0	0	0	0	0	0	0	0	0	0	0
0	0	0	0	0	0	9	0	0	0	0	0	0	0	18	0	0	0	0	0	0	0	0	0	0	0	11	0	0	17	0	0	0	3	0	0	14	4	17	0	0	0	0	0	0	0	0	0	0	0
0	0	0	0	0	0	9	0	0	0	0	0	0	0	18	0	0	0	0	0	0	0	0	0	0	0	11	0	0	17	0	0	0	3	0	0	14	4	17	0	0	0	0	0	0	0	0	0	0	0
0	0	0	0	0	0	9	0	0	0	0	0	0	0	18	0	0	0	0	0	0	0	0	0	0	0	11	0	0	0	0	0	0	3	0	0	14	4	17	0	0	0	0	0	0	0	0	0	0	0
0	0	0	0	0	0	9	0	0	0	0	0	0	0	18	0	0	0	0	0	0	0	0	0	0	0	11	0	0	0	0	0	0	3	0	0	14	4	17	0	0	0	0	0	0	0	0	0	0	0
0	0	0	0	0	0	9	0	0	0	0	0	0	0	18	0	0	0	0	0	0	0	0	0	0	0	11	0	0	0	0	0	0	3	0	0	14	4	17	0	0	0	0	0	0	0	0	0	0	0
0	0	0	0	0	0	9	0	0	0	0	0	0	0	18	0	0	0	0	0	0	0	0	0	0	0	11	0	0	0	0	0	0	3	0	0	14	4	17	0	0	0	0	0	0	0	0	0	0	0
0	0	0	0	0	0	9	0	0	0	0	0	0	0	18	0	0	0	0	0	0	0	0	0	0	0	11	0	0	0	0	0	0	3	0	0	14	4	17	0	0	0	0	0	0	0	0	0	0	0
0	0	0	0	0	0	9	0	0	0	0	0	0	0	18	0	0	0	0	0	0	0	0	0	0	0	11	0	0	0	0	0	0	3	0	0	0	4	17	0	0	0	0	0	0	0	0	0	0	0
0	0	0	0	0	0	9	0	0	0	0	0	0	0	18	0	0	0	0	0	0	0	0	0	0	0	11	0	0	0	0	0	0	3	0	0	0	0	17	0	0	0	0	0	0	0	0	0	0	0
0	0	0	0	0	0	9	0	0	0	0	0	0	0	18	0	0	0	0	0	0	0	0	0	0	0	11	0	0	0	0	0	0	3	0	0	0	0	17	0	0	0	0	0	0	0	0	0	0	0
0	0	0	0	0	0	9	0	0	0	0	0	0	0	18	0	0	0	0	0	0	0	0	0	0	0	11	0	0	0	0	0	0	0	0	0	0	0	17	0	0	0	0	0	0	0	0	0	0	0
0	0	0	0	0	0	9	0	0	0	0	0	0	0	18	0	0	0	0	0	0	0	0	0	0	0	11	0	0	0	0	0	0	0	0	0	0	0	17	0	0	0	0	0	0	0	0	0	0	0
0	0	0	0	0	0	9	0	0	0	0	0	0	0	18	0	0	0	0	0	0	0	0	0	0	0	11	0	0	0	0	0	0	0	0	0	0	0	17	0	0	0	0	0	0	0	0	0	0	0
0	0	0	0	0	0	9	0	0	0	0	0	0	0	18	0	0	0	0	0	0	0	0	0	0	0	11	0	0	0	0	0	0	0	0	0	0	0	17	0	0	0	0	0	0	0	0	0	0	0
0	0	0	0	0	0	9	0	0	0	0	0	0	0	18	0	0	0	0	0	0	0	0	0	0	0	11	0	0	0	0	0	0	0	0	0	0	0	17	0	0	0	0	0	0	0	0	0	0	0
0	0	0	0	0	0	9	0	0	0	0	0	0	0	18	0	0	0	0	0	0	0	0	0	0	0	11	0	0	0	0	0	0	0	0	0	0	0	17	0	0	0	0	0	0	0	0	0	0	0
0	0	0	0	0	0	9	0	0	0	0	0	0	0	18	0	0	0	0	0	0	0	0	0	0	0	11	0	0	0	0	0	0	0	0	0	0	0	17	0	0	0	0	0	0	0	0	0	0	0
0	0	0	0	0	0	9	0	0	0	0	0	0	0	18	0	0	0	0	0	0	0	0	0	0	0	11	0	0	0	0	0	0	0	0	0	0	0	17	0	0	0	0	0	0	0	0	0	0	0
0	0	0	0	0	0	9	0	0	0	0	0	0	0	18	0	0	0	0	0	0	0	0	0	0	0	11	0	0	0	0	0	0	0	0	0	0	0	17	0	0	0	0	0	0	0	0	0	0	0
0	0	0	0	0	0	9	0	0	0	0	0	0	0	18	0	0	0	0	0	0	0	0	0	0	0	0	0	0	0	0	0	0	0	0	0	0	0	17	0	0	0	0	0	0	0	0	0	0	0
0	0	0	0	0	0	9	0	0	0	0	0	0	0	18	0	0	0	0	0	0	0	0	0	0	0	0	0	0	0	0	0	0	0	0	0	0	0	17	0	0	0	0	0	0	0	0	0	0	0
0	0	0	0	0	0	9	0	0	0	0	0	0	0	18	0	0	0	0	0	0	0	0	0	0	0	0	0	0	0	0	0	0	0	0	0	0	0	17	0	0	0	0	0	0	0	0	0	0	0
0	0	0	0	0	0	9	0	0	0	0	0	0	0	18	0	0	0	0	0	0	0	0	0	0	0	0	0	0	0	0	0	0	0	0	0	0	0	17	0	0	0	0	0	0	0	0	0	0	0
0	0	0	0	0	0	9	0	0	0	0	0	0	0	18	0	0	0	0	0	0	0	0	0	0	0	0	0	0	0	0	0	0	0	0	0	0	0	17	0	0	0	0	0	0	0	0	0	0	0
0	0	0	0	0	0	9	0	0	0	0	0	0	0	18	0	0	0	0	0	0	0	0	0	0	0	0	0	0	0	0	0	0	0	0	0	0	0	17	0	0	0	0	0	0	0	0	0	0	0
0	0	0	0	0	0	9	0	0	0	0	0	0	0	18	0	0	0	0	0	0	0	0	0	0	0	0	0	0	0	0	0	0	0	0	0	0	0	17	0	0	0	0	0	0	0	0	0	0	0
0	0	0	0	0	0	9	0	0	0	0	0	0	0	18	0	0	0	0	0	0	0	0	0	0	0	0	0	0	0	0	0	0	0	0	0	0	0	17	0	0	0	0	0	0	0	0	0	0	0
0	0	0	0	0	0	9	0	0	0	0	0	0	0	18	0	0	0	0	0	0	0	0	0	0	0	0	0	0	0	0	0	0	0	0	0	0	0	17	0	0	0	0	0	0	0	0	0	0	0
0	0	0	0	0	0	9	0	0	0	0	0	0	0	18	0	0	0	0	0	0	0	0	0	0	0	0	0	0	0	0	0	0	0	0	0	0	0	17	0	0	0	0	0	0	0	0	0	0	0
0	0	0	0	0	0	9	0	0	0	0	0	0	0	18	0	0	0	0	0	0	0	0	0	0	0	0	0	0	0	0	0	0	0	0	0	0	0	0	0	0	0	0	0	0	0	0	0	0	0
0	0	0	0	0	0	9	0	0	0	0	0	0	0	18	0	0	0	0	0	0	0	0	0	0	0	0	0	0	0	0	0	0	0	0	0	0	0	0	0	0	0	0	0	0	0	0	0	0	0
0	0	0	0	0	0	9	0	0	0	0	0	0	0	18	0	0	0	0	0	0	0	0	0	0	0	0	0	0	0	0	0	0	0	0	0	0	0	0	0	0	0	0	0	0	0	0	0	0	0
0	0	0	0	0	0	9	0	0	0	0	0	0	0	18	0	0	0	0	0	0	0	0	0	0	0	0	0	0	0	0	0	0	0	0	0	0	0	0	0	0	0	0	0	0	0	0	0	0	0
0	0	0	0	0	0	9	0	0	0	0	0	0	0	18	0	0	0	0	0	0	0	0	0	0	0	0	0	0	0	0	0	0	0	0	0	0	0	0	0	0	0	0	0	0	0	0	0	0	0
0	0	0	0	0	0	9	0	0	0	0	0	0	0	18	0	0	0	0	0	0	0	0	0	0	0	0	0	0	0	0	0	0	0	0	0	0	0	0	0	0	0	0	0	0	0	0	0	0	0
0	0	0	0	0	0	9	0	0	0	0	0	0	0	18	0	0	0	0	0	0	0	0	0	0	0	0	0	0	0	0	0	0	0	0	0	0	0	0	0	0	0	0	0	0	0	0	0	0	0
0	0	0	0	0	0	9	0	0	0	0	0	0	0	18	0	0	0	0	0	0	0	0	0	0	0	0	0	0	0	0	0	0	0	0	0	0	0	0	0	0	0	0	0	0	0	0	0	0	0
0	0	0	0	0	0	9	0	0	0	0	0	0	0	18	0	0	0	0	0	0	0	0	0	0	0	0	0	0	0	0	0	0	0	0	0	0	0	0	0	0	0	0	0	0	0	0	0	0	0
0	0	0	0	0	0	9	0	0	0	0	0	0	0	18	0	0	0	0	0	0	0	0	0	0	0	0	0	0	0	0	0	0	0	0	0	0	0	0	0	0	0	0	0	0	0	0	0	0	0
0	0	0	0	0	0	9	0	0	0	0	0	0	0	18	0	0	0	0	0	0	0	0	0	0	0	0	0	0	0	0	0	0	0	0	0	0	0	0	0	0	0	0	0	0	0	0	0	0	0
0	0	0	0	0	0	9	0	0	0	0	0	0	0	18	0	0	0	0	0	0	0	0	0	0	0	0	0	0	0	0	0	0	0	0	0	0	0	0	0	0	0	0	0	0	0	0	0	0	0
0	0	0	0	0	0	9	0	0	0	0	0	0	0	18	0	0	0	0	0	0	0	0	0	0	0	0	0	0	0	0	0	0	0	0	0	0	0	0	0	0	0	0	0	0	0	0	0	0	0
0	0	0	0	0	0	9	0	0	0	0	0	0	0	18	0	0	0	0	0	0	0	0	0	0	0	0	0	0	0	0	0	0	0	0	0	0	0	0	0	0	0	0	0	0	0	0	0	0	0
0	0	0	0	0	0	9	0	0	0	0	0	0	0	18	0	0	0	0	0	0	0	0	0	0	0	0	0	0	0	0	0	0	0	0	0	0	0	0	0	0	0	0	0	0	0	0	0	0	0
0	0	0	0	0	0	9	0	0	0	0	0	0	0	18	0	0	0	0	0	0	0	0	0	0	0	0	0	0	0	0	0	0	0	0	0	0	0	0	0	0	0	0	0	0	0	0	0	0	0
0	0	0	0	0	0	9	0	0	0	0	0	0	0	18	0	0	0	0	0	0	0	0	0	0	0	0	0	0	0	0	0	0	0	0	0	0	0	0	0	0	0	0	0	0	0	0	0	0	0
0	0	0	0	0	0	9	0	0	0	0	0	0	0	18	0	0	0	0	0	0	0	0	0	0	0	0	0	0	0	0	0	0	0	0	0	0	0	0	0	0	0	0	0	0	0	0	0	0	0
0	0	0	0	0	0	9	0	0	0	0	0	0	0	0	0	0	0	0	0	0	0	0	0	0	0	0	0	0	0	0	0	0	0	0	0	0	0	0	0	0	0	0	0	0	0	0	0	0	0
0	0	0	0	0	0	9	0	0	0	0	0	0	0	0	0	0	0	0	0	0	0	0	0	0	0	0	0	0	0	0	0	0	0	0	0	0	0	0	0	0	0	0	0	0	0	0	0	0	0
0	0	0	0	0	0	9	0	0	0	0	0	0	0	0	0	0	0	0	0	0	0	0	0	0	0	0	0	0	0	0	0	0	0	0	0	0	0	0	0	0	0	0	0	0	0	0	0	0	0
0	0	0	0	0	0	9	0	0	0	0	0	0	0	0	0	0	0	0	0	0	0	0	0	0	0	0	0	0	0	0	0	0	0	0	0	0	0	0	0	0	0	0	0	0	0	0	0	0	0
0	0	0	0	0	0	9	0	0	0	0	0	0	0	0	0	0	0	0	0	0	0	0	0	0	0	0	0	0	0	0	0	0	0	0	0	0	0	0	0	0	0	0	0	0	0	0	0	0	0
0	0	0	0	0	0	9	0	0	0	0	0	0	0	0	0	0	0	0	0	0	0	0	0	0	0	0	0	0	0	0	0	0	0	0	0	0	0	0	0	0	0	0	0	0	0	0	0	0	0
0	0	0	0	0	0	9	0	0	0	0	0	0	0	0	0	0	0	0	0	0	0	0	0	0	0	0	0	0	0	0	0	0	0	0	0	0	0	0	0	0	0	0	0	0	0	0	0	0	0
0	0	0	0	0	0	9	0	0	0	0	0	0	0	0	0	0	0	0	0	0	0	0	0	0	0	0	0	0	0	0	0	0	0	0	0	0	0	0	0	0	0	0	0	0	0	0	0	0	0
0	0	0	0	0	0	0	0	0	0	0	0	0	0	0	0	0	0	0	0	0	0	0	0	0	0	0	0	0	0	0	0	0	0	0	0	0	0	0	0	0	0	0	0	0	0	0	0	0	0
0	0	0	0	0	0	0	0	0	0	0	0	0	0	0	0	0	0	0	0	0	0	0	0	0	0	0	0	0	0	0	0	0	0	0	0	0	0	0	0	0	0	0	0	0	0	0	0	0	0
0	0	0	0	0	0	0	0	0	0	0	0	0	0	0	0	0	0	0	0	0	0	0	0	0	0	0	0	0	0	0	0	0	0	0	0	0	0	0	0	0	0	0	0	0	0	0	0	0	0
0	0	0	0	0	0	0	0	0	0	0	0	0	0	0	0	0	0	0	0	0	0	0	0	0	0	0	0	0	0	0	0	0	0	0	0	0	0	0	0	0	0	0	0	0	0	0	0	0	0
0	0	0	0	0	0	0	0	0	0	0	0	0	0	0	0	0	0	0	0	0	0	0	0	0	0	0	0	0	0	0	0	0	0	0	0	0	0	0	0	0	0	0	0	0	0	0	0	0	0
0	0	0	0	0	0	0	0	0	0	0	0	0	0	0	0	0	0	0	0	0	0	0	0	0	0	0	0	0	0	0	0	0	0	0	0	0	0	0	0	0	0	0	0	0	0	0	0	0	0
0	0	0	0	0	0	0	0	0	0	0	0	0	0	0	0	0	0	0	0	0	0	0	0	0	0	0	0	0	0	0	0	0	0	0	0	0	0	0	0	0	0	0	0	0	0	0	0	0	0
0	0	0	0	0	0	0	0	0	0	0	0	0	0	0	0	0	0	0	0	0	0	0	0	0	0	0	0	0	0	0	0	0	0	0	0	0	0	0	0	0	0	0	0	0	0	0	0	0	0
0	0	0	0	0	0	0	0	0	0	0	0	0	0	0	0	0	0	0	0	0	0	0	0	0	0	0	0	0	0	0	0	0	0	0	0	0	0	0	0	0	0	0	0	0	0	0	0	0	0
0	0	0	0	0	0	0	0	0	0	0	0	0	0	0	0	0	0	0	0	0	0	0	0	0	0	0	0	0	0	0	0	0	0	0	0	0	0	0	0	0	0	0	0	0	0	0	0	0	0
0	0	0	0	0	0	0	0	0	0	0	0	0	0	0	0	0	0	0	0	0	0	0	0	0	0	0	0	0	0	0	0	0	0	0	0	0	0	0	0	0	0	0	0	0	0	0	0	0	0
0	0	0	0	0	0	0	0	0	0	0	0	0	0	0	0	0	0	0	0	0	0	0	0	0	0	0	0	0	0	0	0	0	0	0	0	0	0	0	0	0	0	0	0	0	0	0	0	0	0
0	0	0	0	0	0	0	0	0	0	0	0	0	0	0	0	0	0	0	0	0	0	0	0	0	0	0	0	0	0	0	0	0	0	0	0	0	0	0	0	0	0	0	0	0	0	0	0	0	0
0	0	0	0	0	0	0	0	0	0	0	0	0	0	0	0	0	0	0	0	0	0	0	0	0	0	0	0	0	0	0	0	0	0	0	0	0	0	0	0	0	0	0	0	0	0	0	0	0	0
0	0	0	0	0	0	0	0	0	0	0	0	0	0	0	0	0	0	0	0	0	0	0	0	0	0	0	0	0	0	0	0	0	0	0	0	0	0	0	0	0	0	0	0	0	0	0	0	0	0
0	0	0	0	0	0	0	0	0	0	0	0	0	0	0	0	0	0	0	0	0	0	0	0	0	0	0	0	0	0	0	0	0	0	0	0	0	0	0	0	0	0	0	0	0	0	0	0	0	0
0	0	0	0	0	0	0	0	0	0	0	0	0	0	0	0	0	0	0	0	0	0	0	0	0	0	0	0	0	0	0	0	0	0	0	0	0	0	0	0	0	0	0	0	0	0	0	0	0	0
0	0	0	0	0	0	0	0	0	0	0	0	0	0	0	0	0	0	0	0	0	0	0	0	0	0	0	0	0	0	0	0	0	0	0	0	0	0	0	0	0	0	0	0	0	0	0	0	0	0
0	0	0	0	0	0	0	0	0	0	0	0	0	0	0	0	0	0	0	0	0	0	0	0	0	0	0	0	0	0	0	0	0	0	0	0	0	0	0	0	0	0	0	0	0	0	0	0	0	0
0	0	0	0	0	0	0	0	0	0	0	0	0	0	0	0	0	0	0	0	0	0	0	0	0	0	0	0	0	0	0	0	0	0	0	0	0	0	0	0	0	0	0	0	0	0	0	0	0	0
0	0	0	0	0	0	0	0	0	0	0	0	0	0	0	0	0	0	0	0	0	0	0	0	0	0	0	0	0	0	0	0	0	0	0	0	0	0	0	0	0	0	0	0	0	0	0	0	0	0
0	0	0	0	0	0	0	0	0	0	0	0	0	0	0	0	0	0	0	0	0	0	0	0	0	0	0	0	0	0	0	0	0	0	0	0	0	0	0	0	0	0	0	0	0	0	0	0	0	0
0	0	0	0	0	0	0	0	0	0	0	0	0	0	0	0	0	0	0	0	0	0	0	0	0	0	0	0	0	0	0	0	0	0	0	0	0	0	0	0	0	0	0	0	0	0	0	0	0	0
0	0	0	0	0	0	0	0	0	0	0	0	0	0	0	0	0	0	0	0	0	0	0	0	0	0	0	0	0	0	0	0	0	0	0	0	0	0	0	0	0	0	0	0	0	0	0	0	0	0
0	0	0	0	0	0	0	0	0	0	0	0	0	0	0	0	0	0	0	0	0	0	0	0	0	0	0	0	0	0	0	0	0	0	0	0	0	0	0	0	0	0	0	0	0	0	0	0	0	0
0	0	0	0	0	0	0	0	0	0	0	0	0	0	0	0	0	0	0	0	0	0	0	0	0	0	0	0	0	0	0	0	0	0	0	0	0	0	0	0	0	0	0	0	0	0	0	0	0	0
0	0	0	0	0	0	0	0	0	0	0	0	0	0	0	0	0	0	0	0	0	0	0	0	0	0	0	0	0	0	0	0	0	0	0	0	0	0	0	0	0	0	0	0	0	0	0	0	0	0
0	0	0	0	0	0	0	0	0	0	0	0	0	0	0	0	0	0	0	0	0	0	0	0	0	0	0	0	0	0	0	0	0	0	0	0	0	0	0	0	0	0	0	0	0	0	0	0	0	0
0	0	0	0	0	0	0	0	0	0	0	0	0	0	0	0	0	0	0	0	0	0	0	0	0	0	0	0	0	0	0	0	0	0	0	0	0	0	0	0	0	0	0	0	0	0	0	0	0	0
0	0	0	0	0	0	0	0	0	0	0	0	0	0	0	0	0	0	0	0	0	0	0	0	0	0	0	0	0	0	0	0	0	0	0	0	0	0	0	0	0	0	0	0	0	0	0	0	0	0
0	0	0	0	0	0	0	0	0	0	0	0	0	0	0	0	0	0	0	0	0	0	0	0	0	0	0	0	0	0	0	0	0	0	0	0	0	0	0	0	0	0	0	0	0	0	0	0	0	0
0	0	0	0	0	0	0	0	0	0	0	0	0	0	0	0	0	0	0	0	0	0	0	0	0	0	0	0	0	0	0	0	0	0	0	0	0	0	0	0	0	0	0	0	0	0	0	0	0	0
0	0	0	0	0	0	0	0	0	0	0	0	0	0	0	0	0	0	0	0	0	0	0	0	0	0	0	0	0	0	0	0	0	0	0	0	0	0	0	0	0	0	0	0	0	0	0	0	0	0
0	0	0	0	0	0	0	0	0	0	0	0	0	0	0	0	0	0	0	0	0	0	0	0	0	0	0	0	0	0	0	0	0	0	0	0	0	0	0	0	0	0	0	0	0	0	0	0	0	0
0	0	0	0	0	0	0	0	0	0	0	0	0	0	0	0	0	0	0	0	0	0	0	0	0	0	0	0	0	0	0	0	0	0	0	0	0	0	0	0	0	0	0	0	0	0	0	0	0	0
0	0	0	0	0	0	0	0	0	0	0	0	0	0	0	0	0	0	0	0	0	0	0	0	0	0	0	0	0	0	0	0	0	0	0	0	0	0	0	0	0	0	0	0	0	0	0	0	0	0
0	0	0	0	0	0	0	0	0	0	0	0	0	0	0	0	0	0	0	0	0	0	0	0	0	0	0	0	0	0	0	0	0	0	0	0	0	0	0	0	0	0	0	0	0	0	0	0	0	0
0	0	0	0	0	0	0	0	0	0	0	0	0	0	0	0	0	0	0	0	0	0	0	0	0	0	0	0	0	0	0	0	0	0	0	0	0	0	0	0	0	0	0	0	0	0	0	0	0	0
0	0	0	0	0	0	0	0	0	0	0	0	0	0	0	0	0	0	0	0	0	0	0	0	0	0	0	0	0	0	0	0	0	0	0	0	0	0	0	0	0	0	0	0	0	0	0	0	0	0
0	0	0	0	0	0	0	0	0	0	0	0	0	0	0	0	0	0	0	0	0	0	0	0	0	0	0	0	0	0	0	0	0	0	0	0	0	0	0	0	0	0	0	0	0	0	0	0	0	0
0	0	0	0	0	0	0	0	0	0	0	0	0	0	0	0	0	0	0	0	0	0	0	0	0	0	0	0	0	0	0	0	0	0	0	0	0	0	0	0	0	0	0	0	0	0	0	0	0	0
0	0	0	0	0	0	0	0	0	0	0	0	0	0	0	0	0	0	0	0	0	0	0	0	0	0	0	0	0	0	0	0	0	0	0	0	0	0	0	0	0	0	0	0	0	0	0	0	0	0
0	0	0	0	0	0	0	0	0	0	0	0	0	0	0	0	0	0	0	0	0	0	0	0	0	0	0	0	0	0	0	0	0	0	0	0	0	0	0	0	0	0	0	0	0	0	0	0	0	0
0	0	0	0	0	0	0	0	0	0	0	0	0	0	0	0	0	0	0	0	0	0	0	0	0	0	0	0	0	0	0	0	0	0	0	0	0	0	0	0	0	0	0	0	0	0	0	0	0	0
0	0	0	0	0	0	0	0	0	0	0	0	0	0	0	0	0	0	0	0	0	0	0	0	0	0	0	0	0	0	0	0	0	0	0	0	0	0	0	0	0	0	0	0	0	0	0	0	0	0
0	0	0	0	0	0	0	0	0	0	0	0	0	0	0	0	0	0	0	0	0	0	0	0	0	0	0	0	0	0	0	0	0	0	0	0	0	0	0	0	0	0	0	0	0	0	0	0	0	0
0	0	0	0	0	0	0	0	0	0	0	0	0	0	0	0	0	0	0	0	0	0	0	0	0	0	0	0	0	0	0	0	0	0	0	0	0	0	0	0	0	0	0	0	0	0	0	0	0	0
0	0	0	0	0	0	0	0	0	0	0	0	0	0	0	0	0	0	0	0	0	0	0	0	0	0	0	0	0	0	0	0	0	0	0	0	0	0	0	0	0	0	0	0	0	0	0	0	0	0
0	0	0	0	0	0	0	0	0	0	0	0	0	0	0	0	0	0	0	0	0	0	0	0	0	0	0	0	0	0	0	0	0	0	0	0	0	0	0	0	0	0	0	0	0	0	0	0	0	0
0	0	0	0	0	0	0	0	0	0	0	0	0	0	0	0	0	0	0	0	0	0	0	0	0	0	0	0	0	0	0	0	0	0	0	0	0	0	0	0	0	0	0	0	0	0	0	0	0	0
0	0	0	0	0	0	0	0	0	0	0	0	0	0	0	0	0	0	0	0	0	0	0	0	0	0	0	0	0	0	0	0	0	0	0	0	0	0	0	0	0	0	0	0	0	0	0	0	0	0
0	0	0	0	0	0	0	0	0	0	0	0	0	0	0	0	0	0	0	0	0	0	0	0	0	0	0	0	0	0	0	0	0	0	0	0	0	0	0	0	0	0	0	0	0	0	0	0	0	0
0	0	0	0	0	0	0	0	0	0	0	0	0	0	0	0	0	0	0	0	0	0	0	0	0	0	0	0	0	0	0	0	0	0	0	0	0	0	0	0	0	0	0	0	0	0	0	0	0	0
0	0	0	0	0	0	0	0	0	0	0	0	0	0	0	0	0	0	0	0	0	0	0	0	0	0	0	0	0	0	0	0	0	0	0	0	0	0	0	0	0	0	0	0	0	0	0	0	0	0
0	0	0	0	0	0	0	0	0	0	0	0	0	0	0	0	0	0	0	0	0	0	0	0	0	0	0	0	0	0	0	0	0	0	0	0	0	0	0	0	0	0	0	0	0	0	0	0	0	0
0	0	0	0	0	0	0	0	0	0	0	0	0	0	0	0	0	0	0	0	0	0	0	0	0	0	0	0	0	0	0	0	0	0	0	0	0	0	0	0	0	0	0	0	0	0	0	0	0	0
0	0	0	0	0	0	0	0	0	0	0	0	0	0	0	0	0	0	0	0	0	0	0	0	0	0	0	0	0	0	0	0	0	0	0	0	0	0	0	0	0	0	0	0	0	0	0	0	0	0
0	0	0	0	0	0	0	0	0	0	0	0	0	0	0	0	0	0	0	0	0	0	0	0	0	0	0	0	0	0	0	0	0	0	0	0	0	0	0	0	0	0	0	0	0	0	0	0	0	0
0	0	0	0	0	0	0	0	0	0	0	0	0	0	0	0	0	0	0	0	0	0	0	0	0	0	0	0	0	0	0	0	0	0	0	0	0	0	0	0	0	0	0	0	0	0	0	0	0	0
0	0	0	0	0	0	0	0	0	0	0	0	0	0	0	0	0	0	0	0	0	0	0	0	0	0	0	0	0	0	0	0	0	0	0	0	0	0	0	0	0	0	0	0	0	0	0	0	0	0
0	0	0	0	0	0	0	0	0	0	0	0	0	0	0	0	0	0	0	0	0	0	0	0	0	0	0	0	0	0	0	0	0	0	0	0	0	0	0	0	0	0	0	0	0	0	0	0	0	0
0	0	0	0	0	0	0	0	0	0	0	0	0	0	0	0	0	0	0	0	0	0	0	0	0	0	0	0	0	0	0	0	0	0	0	0	0	0	0	0	0	0	0	0	0	0	0	0	0	0
0	0	0	0	0	0	0	0	0	0	0	0	0	0	0	0	0	0	0	0	0	0	0	0	0	0	0	0	0	0	0	0	0	0	0	0	0	0	0	0	0	0	0	0	0	0	0	0	0	0
0	0	0	0	0	0	0	0	0	0	0	0	0	0	0	0	0	0	0	0	0	0	0	0	0	0	0	0	0	0	0	0	0	0	0	0	0	0	0	0	0	0	0	0	0	0	0	0	0	0
0	0	0	0	0	0	0	0	0	0	0	0	0	0	0	0	0	0	0	0	0	0	0	0	0	0	0	0	0	0	0	0	0	0	0	0	0	0	0	0	0	0	0	0	0	0	0	0	0	0
0	0	0	0	0	0	0	0	0	0	0	0	0	0	0	0	0	0	0	0	0	0	0	0	0	0	0	0	0	0	0	0	0	0	0	0	0	0	0	0	0	0	0	0	0	0	0	0	0	0
0	0	0	0	0	0	0	0	0	0	0	0	0	0	0	0	0	0	0	0	0	0	0	0	0	0	0	0	0	0	0	0	0	0	0	0	0	0	0	0	0	0	0	0	0	0	0	0	0	0
0	0	0	0	0	0	0	0	0	0	0	0	0	0	0	0	0	0	0	0	0	0	0	0	0	0	0	0	0	0	0	0	0	0	0	0	0	0	0	0	0	0	0	0	0	0	0	0	0	0
0	0	0	0	0	0	0	0	0	0	0	0	0	0	0	0	0	0	0	0	0	0	0	0	0	0	0	0	0	0	0	0	0	0	0	0	0	0	0	0	0	0	0	0	0	0	0	0	0	0
0	0	0	0	0	0	0	0	0	0	0	0	0	0	0	0	0	0	0	0	0	0	0	0	0	0	0	0	0	0	0	0	0	0	0	0	0	0	0	0	0	0	0	0	0	0	0	0	0	0
0	0	0	0	0	0	0	0	0	0	0	0	0	0	0	0	0	0	0	0	0	0	0	0	0	0	0	0	0	0	0	0	0	0	0	0	0	0	0	0	0	0	0	0	0	0	0	0	0	0
0	0	0	0	0	0	0	0	0	0	0	0	0	0	0	0	0	0	0	0	0	0	0	0	0	0	0	0	0	0	0	0	0	0	0	0	0	0	0	0	0	0	0	0	0	0	0	0	0	0
0	0	0	0	0	0	0	0	0	0	0	0	0	0	0	0	0	0	0	0	0	0	0	0	0	0	0	0	0	0	0	0	0	0	0	0	0	0	0	0	0	0	0	0	0	0	0	0	0	0
0	0	0	0	0	0	0	0	0	0	0	0	0	0	0	0	0	0	0	0	0	0	0	0	0	0	0	0	0	0	0	0	0	0	0	0	0	0	0	0	0	0	0	0	0	0	0	0	0	0
0	0	0	0	0	0	0	0	0	0	0	0	0	0	0	0	0	0	0	0	0	0	0	0	0	0	0	0	0	0	0	0	0	0	0	0	0	0	0	0	0	0	0	0	0	0	0	0	0	0
0	0	0	0	0	0	0	0	0	0	0	0	0	0	0	0	0	0	0	0	0	0	0	0	0	0	0	0	0	0	0	0	0	0	0	0	0	0	0	0	0	0	0	0	0	0	0	0	0	0
0	0	0	0	0	0	0	0	0	0	0	0	0	0	0	0	0	0	0	0	0	0	0	0	0	0	0	0	0	0	0	0	0	0	0	0	0	0	0	0	0	0	0	0	0	0	0	0	0	0
0	0	0	0	0	0	0	0	0	0	0	0	0	0	0	0	0	0	0	0	0	0	0	0	0	0	0	0	0	0	0	0	0	0	0	0	0	0	0	0	0	0	0	0	0	0	0	0	0	0
0	0	0	0	0	0	0	0	0	0	0	0	0	0	0	0	0	0	0	0	0	0	0	0	0	0	0	0	0	0	0	0	0	0	0	0	0	0	0	0	0	0	0	0	0	0	0	0	0	0
0	0	0	0	0	0	0	0	0	0	0	0	0	0	0	0	0	0	0	0	0	0	0	0	0	0	0	0	0	0	0	0	0	0	0	0	0	0	0	0	0	0	0	0	0	0	0	0	0	0
0	0	0	0	0	0	0	0	0	0	0	0	0	0	0	0	0	0	0	0	0	0	0	0	0	0	0	0	0	0	0	0	0	0	0	0	0	0	0	0	0	0	0	0	0	0	0	0	0	0
0	0	0	0	0	0	0	0	0	0	0	0	0	0	0	0	0	0	0	0	0	0	0	0	0	0	0	0	0	0	0	0	0	0	0	0	0	0	0	0	0	0	0	0	0	0	0	0	0	0
0	0	0	0	0	0	0	0	0	0	0	0	0	0	0	0	0	0	0	0	0	0	0	0	0	0	0	0	0	0	0	0	0	0	0	0	0	0	0	0	0	0	0	0	0	0	0	0	0	0
0	0	0	0	0	0	0	0	0	0	0	0	0	0	0	0	0	0	0	0	0	0	0	0	0	0	0	0	0	0	0	0	0	0	0	0	0	0	0	0	0	0	0	0	0	0	0	0	0	0
0	0	0	0	0	0	0	0	0	0	0	0	0	0	0	0	0	0	0	0	0	0	0	0	0	0	0	0	0	0	0	0	0	0	0	0	0	0	0	0	0	0	0	0	0	0	0	0	0	0
0	0	0	0	0	0	0	0	0	0	0	0	0	0	0	0	0	0	0	0	0	0	0	0	0	0	0	0	0	0	0	0	0	0	0	0	0	0	0	0	0	0	0	0	0	0	0	0	0	0
0	0	0	0	0	0	0	0	0	0	0	0	0	0	0	0	0	0	0	0	0	0	0	0	0	0	0	0	0	0	0	0	0	0	0	0	0	0	0	0	0	0	0	0	0	0	0	0	0	0
0	0	0	0	0	0	0	0	0	0	0	0	0	0	0	0	0	0	0	0	0	0	0	0	0	0	0	0	0	0	0	0	0	0	0	0	0	0	0	0	0	0	0	0	0	0	0	0	0	0
0	0	0	0	0	0	0	0	0	0	0	0	0	0	0	0	0	0	0	0	0	0	0	0	0	0	0	0	0	0	0	0	0	0	0	0	0	0	0	0	0	0	0	0	0	0	0	0	0	0
0	0	0	0	0	0	0	0	0	0	0	0	0	0	0	0	0	0	0	0	0	0	0	0	0	0	0	0	0	0	0	0	0	0	0	0	0	0	0	0	0	0	0	0	0	0	0	0	0	0
0	0	0	0	0	0	0	0	0	0	0	0	0	0	0	0	0	0	0	0	0	0	0	0	0	0	0	0	0	0	0	0	0	0	0	0	0	0	0	0	0	0	0	0	0	0	0	0	0	0
0	0	0	0	0	0	0	0	0	0	0	0	0	0	0	0	0	0	0	0	0	0	0	0	0	0	0	0	0	0	0	0	0	0	0	0	0	0	0	0	0	0	0	0	0	0	0	0	0	0
0	0	0	0	0	0	0	0	0	0	0	0	0	0	0	0	0	0	0	0	0	0	0	0	0	0	0	0	0	0	0	0	0	0	0	0	0	0	0	0	0	0	0	0	0	0	0	0	0	0
0	0	0	0	0	0	0	0	0	0	0	0	0	0	0	0	0	0	0	0	0	0	0	0	0	0	0	0	0	0	0	0	0	0	0	0	0	0	0	0	0	0	0	0	0	0	0	0	0	0
0	0	0	0	0	0	0	0	0	0	0	0	0	0	0	0	0	0	0	0	0	0	0	0	0	0	0	0	0	0	0	0	0	0	0	0	0	0	0	0	0	0	0	0	0	0	0	0	0	0
0	0	0	0	0	0	0	0	0	0	0	0	0	0	0	0	0	0	0	0	0	0	0	0	0	0	0	0	0	0	0	0	0	0	0	0	0	0	0	0	0	0	0	0	0	0	0	0	0	0
0	0	0	0	0	0	0	0	0	0	0	0	0	0	0	0	0	0	0	0	0	0	0	0	0	0	0	0	0	0	0	0	0	0	0	0	0	0	0	0	0	0	0	0	0	0	0	0	0	0
0	0	0	0	0	0	0	0	0	0	0	0	0	0	0	0	0	0	0	0	0	0	0	0	0	0	0	0	0	0	0	0	0	0	0	0	0	0	0	0	0	0	0	0	0	0	0	0	0	0
0	0	0	0	0	0	0	0	0	0	0	0	0	0	0	0	0	0	0	0	0	0	0	0	0	0	0	0	0	0	0	0	0	0	0	0	0	0	0	0	0	0	0	0	0	0	0	0	0	0
0	0	0	0	0	0	0	0	0	0	0	0	0	0	0	0	0	0	0	0	0	0	0	0	0	0	0	0	0	0	0	0	0	0	0	0	0	0	0	0	0	0	0	0	0	0	0	0	0	0
0	0	0	0	0	0	0	0	0	0	0	0	0	0	0	0	0	0	0	0	0	0	0	0	0	0	0	0	0	0	0	0	0	0	0	0	0	0	0	0	0	0	0	0	0	0	0	0	0	0
0	0	0	0	0	0	0	0	0	0	0	0	0	0	0	0	0	0	0	0	0	0	0	0	0	0	0	0	0	0	0	0	0	0	0	0	0	0	0	0	0	0	0	0	0	0	0	0	0	0
0	0	0	0	0	0	0	0	0	0	0	0	0	0	0	0	0	0	0	0	0	0	0	0	0	0	0	0	0	0	0	0	0	0	0	0	0	0	0	0	0	0	0	0	0	0	0	0	0	0
0	0	0	0	0	0	0	0	0	0	0	0	0	0	0	0	0	0	0	0	0	0	0	0	0	0	0	0	0	0	0	0	0	0	0	0	0	0	0	0	0	0	0	0	0	0	0	0	0	0
0	0	0	0	0	0	0	0	0	0	0	0	0	0	0	0	0	0	0	0	0	0	0	0	0	0	0	0	0	0	0	0	0	0	0	0	0	0	0	0	0	0	0	0	0	0	0	0	0	0
0	0	0	0	0	0	0	0	0	0	0	0	0	0	0	0	0	0	0	0	0	0	0	0	0	0	0	0	0	0	0	0	0	0	0	0	0	0	0	0	0	0	0	0	0	0	0	0	0	0
0	0	0	0	0	0	0	0	0	0	0	0	0	0	0	0	0	0	0	0	0	0	0	0	0	0	0	0	0	0	0	0	0	0	0	0	0	0	0	0	0	0	0	0	0	0	0	0	0	0
0	0	0	0	0	0	0	0	0	0	0	0	0	0	0	0	0	0	0	0	0	0	0	0	0	0	0	0	0	0	0	0	0	0	0	0	0	0	0	0	0	0	0	0	0	0	0	0	0	0
0	0	0	0	0	0	0	0	0	0	0	0	0	0	0	0	0	0	0	0	0	0	0	0	0	0	0	0	0	0	0	0	0	0	0	0	0	0	0	0	0	0	0	0	0	0	0	0	0	0
0	0	0	0	0	0	0	0	0	0	0	0	0	0	0	0	0	0	0	0	0	0	0	0	0	0	0	0	0	0	0	0	0	0	0	0	0	0	0	0	0	0	0	0	0	0	0	0	0	0
0	0	0	0	0	0	0	0	0	0	0	0	0	0	0	0	0	0	0	0	0	0	0	0	0	0	0	0	0	0	0	0	0	0	0	0	0	0	0	0	0	0	0	0	0	0	0	0	0	0
0	0	0	0	0	0	0	0	0	0	0	0	0	0	0	0	0	0	0	0	0	0	0	0	0	0	0	0	0	0	0	0	0	0	0	0	0	0	0	0	0	0	0	0	0	0	0	0	0	0
0	0	0	0	0	0	0	0	0	0	0	0	0	0	0	0	0	0	0	0	0	0	0	0	0	0	0	0	0	0	0	0	0	0	0	0	0	0	0	0	0	0	0	0	0	0	0	0	0	0
0	0	0	0	0	0	0	0	0	0	0	0	0	0	0	0	0	0	0	0	0	0	0	0	0	0	0	0	0	0	0	0	0	0	0	0	0	0	0	0	0	0	0	0	0	0	0	0	0	0
0	0	0	0	0	0	0	0	0	0	0	0	0	0	0	0	0	0	0	0	0	0	0	0	0	0	0	0	0	0	0	0	0	0	0	0	0	0	0	0	0	0	0	0	0	0	0	0	0	0
0	0	0	0	0	0	0	0	0	0	0	0	0	0	0	0	0	0	0	0	0	0	0	0	0	0	0	0	0	0	0	0	0	0	0	0	0	0	0	0	0	0	0	0	0	0	0	0	0	0
0	0	0	0	0	0	0	0	0	0	0	0	0	0	0	0	0	0	0	0	0	0	0	0	0	0	0	0	0	0	0	0	0	0	0	0	0	0	0	0	0	0	0	0	0	0	0	0	0	0
0	0	0	0	0	0	0	0	0	0	0	0	0	0	0	0	0	0	0	0	0	0	0	0	0	0	0	0	0	0	0	0	0	0	0	0	0	0	0	0	0	0	0	0	0	0	0	0	0	0
0	0	0	0	0	0	0	0	0	0	0	0	0	0	0	0	0	0	0	0	0	0	0	0	0	0	0	0	0	0	0	0	0	0	0	0	0	0	0	0	0	0	0	0	0	0	0	0	0	0
0	0	0	0	0	0	0	0	0	0	0	0	0	0	0	0	0	0	0	0	0	0	0	0	0	0	0	0	0	0	0	0	0	0	0	0	0	0	0	0	0	0	0	0	0	0	0	0	0	0
0	0	0	0	0	0	0	0	0	0	0	0	0	0	0	0	0	0	0	0	0	0	0	0	0	0	0	0	0	0	0	0	0	0	0	0	0	0	0	0	0	0	0	0	0	0	0	0	0	0
0	0	0	0	0	0	0	0	0	0	0	0	0	0	0	0	0	0	0	0	0	0	0	0	0	0	0	0	0	0	0	0	0	0	0	0	0	0	0	0	0	0	0	0	0	0	0	0	0	0
0	0	0	0	0	0	0	0	0	0	0	0	0	0	0	0	0	0	0	0	0	0	0	0	0	0	0	0	0	0	0	0	0	0	0	0	0	0	0	0	0	0	0	0	0	0	0	0	0	0
0	0	0	0	0	0	0	0	0	0	0	0	0	0	0	0	0	0	0	0	0	0	0	0	0	0	0	0	0	0	0	0	0	0	0	0	0	0	0	0	0	0	0	0	0	0	0	0	0	0
0	0	0	0	0	0	0	0	0	0	0	0	0	0	0	0	0	0	0	0	0	0	0	0	0	0	0	0	0	0	0	0	0	0	0	0	0	0	0	0	0	0	0	0	0	0	0	0	0	0
0	0	0	0	0	0	0	0	0	0	0	0	0	0	0	0	0	0	0	0	0	0	0	0	0	0	0	0	0	0	0	0	0	0	0	0	0	0	0	0	0	0	0	0	0	0	0	0	0	0
0	0	0	0	0	0	0	0	0	0	0	0	0	0	0	0	0	0	0	0	0	0	0	0	0	0	0	0	0	0	0	0	0	0	0	0	0	0	0	0	0	0	0	0	0	0	0	0	0	0
0	0	0	0	0	0	0	0	0	0	0	0	0	0	0	0	0	0	0	0	0	0	0	0	0	0	0	0	0	0	0	0	0	0	0	0	0	0	0	0	0	0	0	0	0	0	0	0	0	0
0	0	0	0	0	0	0	0	0	0	0	0	0	0	0	0	0	0	0	0	0	0	0	0	0	0	0	0	0	0	0	0	0	0	0	0	0	0	0	0	0	0	0	0	0	0	0	0	0	0
0	0	0	0	0	0	0	0	0	0	0	0	0	0	0	0	0	0	0	0	0	0	0	0	0	0	0	0	0	0	0	0	0	0	0	0	0	0	0	0	0	0	0	0	0	0	0	0	0	0
0	0	0	0	0	0	0	0	0	0	0	0	0	0	0	0	0	0	0	0	0	0	0	0	0	0	0	0	0	0	0	0	0	0	0	0	0	0	0	0	0	0	0	0	0	0	0	0	0	0
0	0	0	0	0	0	0	0	0	0	0	0	0	0	0	0	0	0	0	0	0	0	0	0	0	0	0	0	0	0	0	0	0	0	0	0	0	0	0	0	0	0	0	0	0	0	0	0	0	0
0	0	0	0	0	0	0	0	0	0	0	0	0	0	0	0	0	0	0	0	0	0	0	0	0	0	0	0	0	0	0	0	0	0	0	0	0	0	0	0	0	0	0	0	0	0	0	0	0	0
0	0	0	0	0	0	0	0	0	0	0	0	0	0	0	0	0	0	0	0	0	0	0	0	0	0	0	0	0	0	0	0	0	0	0	0	0	0	0	0	0	0	0	0	0	0	0	0	0	0
0	0	0	0	0	0	0	0	0	0	0	0	0	0	0	0	0	0	0	0	0	0	0	0	0	0	0	0	0	0	0	0	0	0	0	0	0	0	0	0	0	0	0	0	0	0	0	0	0	0
0	0	0	0	0	0	0	0	0	0	0	0	0	0	0	0	0	0	0	0	0	0	0	0	0	0	0	0	0	0	0	0	0	0	0	0	0	0	0	0	0	0	0	0	0	0	0	0	0	0
0	0	0	0	0	0	0	0	0	0	0	0	0	0	0	0	0	0	0	0	0	0	0	0	0	0	0	0	0	0	0	0	0	0	0	0	0	0	0	0	0	0	0	0	0	0	0	0	0	0
0	0	0	0	0	0	0	0	0	0	0	0	0	0	0	0	0	0	0	0	0	0	0	0	0	0	0	0	0	0	0	0	0	0	0	0	0	0	0	0	0	0	0	0	0	0	0	0	0	0
0	0	0	0	0	0	0	0	0	0	0	0	0	0	0	0	0	0	0	0	0	0	0	0	0	0	0	0	0	0	0	0	0	0	0	0	0	0	0	0	0	0	0	0	0	0	0	0	0	0
0	0	0	0	0	0	0	0	0	0	0	0	0	0	0	0	0	0	0	0	0	0	0	0	0	0	0	0	0	0	0	0	0	0	0	0	0	0	0	0	0	0	0	0	0	0	0	0	0	0
0	0	0	0	0	0	0	0	0	0	0	0	0	0	0	0	0	0	0	0	0	0	0	0	0	0	0	0	0	0	0	0	0	0	0	0	0	0	0	0	0	0	0	0	0	0	0	0	0	0
0	0	0	0	0	0	0	0	0	0	0	0	0	0	0	0	0	0	0	0	0	0	0	0	0	0	0	0	0	0	0	0	0	0	0	0	0	0	0	0	0	0	0	0	0	0	0	0	0	0
0	0	0	0	0	0	0	0	0	0	0	0	0	0	0	0	0	0	0	0	0	0	0	0	0	0	0	0	0	0	0	0	0	0	0	0	0	0	0	0	0	0	0	0	0	0	0	0	0	0
0	0	0	0	0	0	0	0	0	0	0	0	0	0	0	0	0	0	0	0	0	0	0	0	0	0	0	0	0	0	0	0	0	0	0	0	0	0	0	0	0	0	0	0	0	0	0	0	0	0
0	0	0	0	0	0	0	0	0	0	0	0	0	0	0	0	0	0	0	0	0	0	0	0	0	0	0	0	0	0	0	0	0	0	0	0	0	0	0	0	0	0	0	0	0	0	0	0	0	0
0	0	0	0	0	0	0	0	0	0	0	0	0	0	0	0	0	0	0	0	0	0	0	0	0	0	0	0	0	0	0	0	0	0	0	0	0	0	0	0	0	0	0	0	0	0	0	0	0	0
0	0	0	0	0	0	0	0	0	0	0	0	0	0	0	0	0	0	0	0	0	0	0	0	0	0	0	0	0	0	0	0	0	0	0	0	0	0	0	0	0	0	0	0	0	0	0	0	0	0
0	0	0	0	0	0	0	0	0	0	0	0	0	0	0	0	0	0	0	0	0	0	0	0	0	0	0	0	0	0	0	0	0	0	0	0	0	0	0	0	0	0	0	0	0	0	0	0	0	0
0	0	0	0	0	0	0	0	0	0	0	0	0	0	0	0	0	0	0	0	0	0	0	0	0	0	0	0	0	0	0	0	0	0	0	0	0	0	0	0	0	0	0	0	0	0	0	0	0	0
0	0	0	0	0	0	0	0	0	0	0	0	0	0	0	0	0	0	0	0	0	0	0	0	0	0	0	0	0	0	0	0	0	0	0	0	0	0	0	0	0	0	0	0	0	0	0	0	0	0
0	0	0	0	0	0	0	0	0	0	0	0	0	0	0	0	0	0	0	0	0	0	0	0	0	0	0	0	0	0	0	0	0	0	0	0	0	0	0	0	0	0	0	0	0	0	0	0	0	0
0	0	0	0	0	0	0	0	0	0	0	0	0	0	0	0	0	0	0	0	0	0	0	0	0	0	0	0	0	0	0	0	0	0	0	0	0	0	0	0	0	0	0	0	0	0	0	0	0	0
0	0	0	0	0	0	0	0	0	0	0	0	0	0	0	0	0	0	0	0	0	0	0	0	0	0	0	0	0	0	0	0	0	0	0	0	0	0	0	0	0	0	0	0	0	0	0	0	0	0
0	0	0	0	0	0	0	0	0	0	0	0	0	0	0	0	0	0	0	0	0	0	0	0	0	0	0	0	0	0	0	0	0	0	0	0	0	0	0	0	0	0	0	0	0	0	0	0	0	0
0	0	0	0	0	0	0	0	0	0	0	0	0	0	0	0	0	0	0	0	0	0	0	0	0	0	0	0	0	0	0	0	0	0	0	0	0	0	0	0	0	0	0	0	0	0	0	0	0	0
0	0	0	0	0	0	0	0	0	0	0	0	0	0	0	0	0	0	0	0	0	0	0	0	0	0	0	0	0	0	0	0	0	0	0	0	0	0	0	0	0	0	0	0	0	0	0	0	0	0
0	0	0	0	0	0	0	0	0	0	0	0	0	0	0	0	0	0	0	0	0	0	0	0	0	0	0	0	0	0	0	0	0	0	0	0	0	0	0	0	0	0	0	0	0	0	0	0	0	0
0	0	0	0	0	0	0	0	0	0	0	0	0	0	0	0	0	0	0	0	0	0	0	0	0	0	0	0	0	0	0	0	0	0	0	0	0	0	0	0	0	0	0	0	0	0	0	0	0	0
0	0	0	0	0	0	0	0	0	0	0	0	0	0	0	0	0	0	0	0	0	0	0	0	0	0	0	0	0	0	0	0	0	0	0	0	0	0	0	0	0	0	0	0	0	0	0	0	0	0
0	0	0	0	0	0	0	0	0	0	0	0	0	0	0	0	0	0	0	0	0	0	0	0	0	0	0	0	0	0	0	0	0	0	0	0	0	0	0	0	0	0	0	0	0	0	0	0	0	0
0	0	0	0	0	0	0	0	0	0	0	0	0	0	0	0	0	0	0	0	0	0	0	0	0	0	0	0	0	0	0	0	0	0	0	0	0	0	0	0	0	0	0	0	0	0	0	0	0	0
0	0	0	0	0	0	0	0	0	0	0	0	0	0	0	0	0	0	0	0	0	0	0	0	0	0	0	0	0	0	0	0	0	0	0	0	0	0	0	0	0	0	0	0	0	0	0	0	0	0
0	0	0	0	0	0	0	0	0	0	0	0	0	0	0	0	0	0	0	0	0	0	0	0	0	0	0	0	0	0	0	0	0	0	0	0	0	0	0	0	0	0	0	0	0	0	0	0	0	0
0	0	0	0	0	0	0	0	0	0	0	0	0	0	0	0	0	0	0	0	0	0	0	0	0	0	0	0	0	0	0	0	0	0	0	0	0	0	0	0	0	0	0	0	0	0	0	0	0	0
0	0	0	0	0	0	0	0	0	0	0	0	0	0	0	0	0	0	0	0	0	0	0	0	0	0	0	0	0	0	0	0	0	0	0	0	0	0	0	0	0	0	0	0	0	0	0	0	0	0
0	0	0	0	0	0	0	0	0	0	0	0	0	0	0	0	0	0	0	0	0	0	0	0	0	0	0	0	0	0	0	0	0	0	0	0	0	0	0	0	0	0	0	0	0	0	0	0	0	0
0	0	0	0	0	0	0	0	0	0	0	0	0	0	0	0	0	0	0	0	0	0	0	0	0	0	0	0	0	0	0	0	0	0	0	0	0	0	0	0	0	0	0	0	0	0	0	0	0	0
0	0	0	0	0	0	0	0	0	0	0	0	0	0	0	0	0	0	0	0	0	0	0	0	0	0	0	0	0	0	0	0	0	0	0	0	0	0	0	0	0	0	0	0	0	0	0	0	0	0
0	0	0	0	0	0	0	0	0	0	0	0	0	0	0	0	0	0	0	0	0	0	0	0	0	0	0	0	0	0	0	0	0	0	0	0	0	0	0	0	0	0	0	0	0	0	0	0	0	0
0	0	0	0	0	0	0	0	0	0	0	0	0	0	0	0	0	0	0	0	0	0	0	0	0	0	0	0	0	0	0	0	0	0	0	0	0	0	0	0	0	0	0	0	0	0	0	0	0	0
0	0	0	0	0	0	0	0	0	0	0	0	0	0	0	0	0	0	0	0	0	0	0	0	0	0	0	0	0	0	0	0	0	0	0	0	0	0	0	0	0	0	0	0	0	0	0	0	0	0
0	0	0	0	0	0	0	0	0	0	0	0	0	0	0	0	0	0	0	0	0	0	0	0	0	0	0	0	0	0	0	0	0	0	0	0	0	0	0	0	0	0	0	0	0	0	0	0	0	0
0	0	0	0	0	0	0	0	0	0	0	0	0	0	0	0	0	0	0	0	0	0	0	0	0	0	0	0	0	0	0	0	0	0	0	0	0	0	0	0	0	0	0	0	0	0	0	0	0	0
0	0	0	0	0	0	0	0	0	0	0	0	0	0	0	0	0	0	0	0	0	0	0	0	0	0	0	0	0	0	0	0	0	0	0	0	0	0	0	0	0	0	0	0	0	0	0	0	0	0
0	0	0	0	0	0	0	0	0	0	0	0	0	0	0	0	0	0	0	0	0	0	0	0	0	0	0	0	0	0	0	0	0	0	0	0	0	0	0	0	0	0	0	0	0	0	0	0	0	0
0	0	0	0	0	0	0	0	0	0	0	0	0	0	0	0	0	0	0	0	0	0	0	0	0	0	0	0	0	0	0	0	0	0	0	0	0	0	0	0	0	0	0	0	0	0	0	0	0	0
0	0	0	0	0	0	0	0	0	0	0	0	0	0	0	0	0	0	0	0	0	0	0	0	0	0	0	0	0	0	0	0	0	0	0	0	0	0	0	0	0	0	0	0	0	0	0	0	0	0
0	0	0	0	0	0	0	0	0	0	0	0	0	0	0	0	0	0	0	0	0	0	0	0	0	0	0	0	0	0	0	0	0	0	0	0	0	0	0	0	0	0	0	0	0	0	0	0	0	0
0	0	0	0	0	0	0	0	0	0	0	0	0	0	0	0	0	0	0	0	0	0	0	0	0	0	0	0	0	0	0	0	0	0	0	0	0	0	0	0	0	0	0	0	0	0	0	0	0	0
0	0	0	0	0	0	0	0	0	0	0	0	0	0	0	0	0	0	0	0	0	0	0	0	0	0	0	0	0	0	0	0	0	0	0	0	0	0	0	0	0	0	0	0	0	0	0	0	0	0
0	0	0	0	0	0	0	0	0	0	0	0	0	0	0	0	0	0	0	0	0	0	0	0	0	0	0	0	0	0	0	0	0	0	0	0	0	0	0	0	0	0	0	0	0	0	0	0	0	0
0	0	0	0	0	0	0	0	0	0	0	0	0	0	0	0	0	0	0	0	0	0	0	0	0	0	0	0	0	0	0	0	0	0	0	0	0	0	0	0	0	0	0	0	0	0	0	0	0	0
0	0	0	0	0	0	0	0	0	0	0	0	0	0	0	0	0	0	0	0	0	0	0	0	0	0	0	0	0	0	0	0	0	0	0	0	0	0	0	0	0	0	0	0	0	0	0	0	0	0
0	0	0	0	0	0	0	0	0	0	0	0	0	0	0	0	0	0	0	0	0	0	0	0	0	0	0	0	0	0	0	0	0	0	0	0	0	0	0	0	0	0	0	0	0	0	0	0	0	0
0	0	0	0	0	0	0	0	0	0	0	0	0	0	0	0	0	0	0	0	0	0	0	0	0	0	0	0	0	0	0	0	0	0	0	0	0	0	0	0	0	0	0	0	0	0	0	0	0	0
0	0	0	0	0	0	0	0	0	0	0	0	0	0	0	0	0	0	0	0	0	0	0	0	0	0	0	0	0	0	0	0	0	0	0	0	0	0	0	0	0	0	0	0	0	0	0	0	0	0
0	0	0	0	0	0	0	0	0	0	0	0	0	0	0	0	0	0	0	0	0	0	0	0	0	0	0	0	0	0	0	0	0	0	0	0	0	0	0	0	0	0	0	0	0	0	0	0	0	0
0	0	0	0	0	0	0	0	0	0	0	0	0	0	0	0	0	0	0	0	0	0	0	0	0	0	0	0	0	0	0	0	0	0	0	0	0	0	0	0	0	0	0	0	0	0	0	0	0	0
0	0	0	0	0	0	0	0	0	0	0	0	0	0	0	0	0	0	0	0	0	0	0	0	0	0	0	0	0	0	0	0	0	0	0	0	0	0	0	0	0	0	0	0	0	0	0	0	0	0
0	0	0	0	0	0	0	0	0	0	0	0	0	0	0	0	0	0	0	0	0	0	0	0	0	0	0	0	0	0	0	0	0	0	0	0	0	0	0	0	0	0	0	0	0	0	0	0	0	0
0	0	0	0	0	0	0	0	0	0	0	0	0	0	0	0	0	0	0	0	0	0	0	0	0	0	0	0	0	0	0	0	0	0	0	0	0	0	0	0	0	0	0	0	0	0	0	0	0	0
0	0	0	0	0	0	0	0	0	0	0	0	0	0	0	0	0	0	0	0	0	0	0	0	0	0	0	0	0	0	0	0	0	0	0	0	0	0	0	0	0	0	0	0	0	0	0	0	0	0
0	0	0	0	0	0	0	0	0	0	0	0	0	0	0	0	0	0	0	0	0	0	0	0	0	0	0	0	0	0	0	0	0	0	0	0	0	0	0	0	0	0	0	0	0	0	0	0	0	0
0	0	0	0	0	0	0	0	0	0	0	0	0	0	0	0	0	0	0	0	0	0	0	0	0	0	0	0	0	0	0	0	0	0	0	0	0	0	0	0	0	0	0	0	0	0	0	0	0	0
0	0	0	0	0	0	0	0	0	0	0	0	0	0	0	0	0	0	0	0	0	0	0	0	0	0	0	0	0	0	0	0	0	0	0	0	0	0	0	0	0	0	0	0	0	0	0	0	0	0
0	0	0	0	0	0	0	0	0	0	0	0	0	0	0	0	0	0	0	0	0	0	0	0	0	0	0	0	0	0	0	0	0	0	0	0	0	0	0	0	0	0	0	0	0	0	0	0	0	0
0	0	0	0	0	0	0	0	0	0	0	0	0	0	0	0	0	0	0	0	0	0	0	0	0	0	0	0	0	0	0	0	0	0	0	0	0	0	0	0	0	0	0	0	0	0	0	0	0	0
0	0	0	0	0	0	0	0	0	0	0	0	0	0	0	0	0	0	0	0	0	0	0	0	0	0	0	0	0	0	0	0	0	0	0	0	0	0	0	0	0	0	0	0	0	0	0	0	0	0
0	0	0	0	0	0	0	0	0	0	0	0	0	0	0	0	0	0	0	0	0	0	0	0	0	0	0	0	0	0	0	0	0	0	0	0	0	0	0	0	0	0	0	0	0	0	0	0	0	0
0	0	0	0	0	0	0	0	0	0	0	0	0	0	0	0	0	0	0	0	0	0	0	0	0	0	0	0	0	0	0	0	0	0	0	0	0	0	0	0	0	0	0	0	0	0	0	0	0	0
0	0	0	0	0	0	0	0	0	0	0	0	0	0	0	0	0	0	0	0	0	0	0	0	0	0	0	0	0	0	0	0	0	0	0	0	0	0	0	0	0	0	0	0	0	0	0	0	0	0
0	0	0	0	0	0	0	0	0	0	0	0	0	0	0	0	0	0	0	0	0	0	0	0	0	0	0	0	0	0	0	0	0	0	0	0	0	0	0	0	0	0	0	0	0	0	0	0	0	0
0	0	0	0	0	0	0	0	0	0	0	0	0	0	0	0	0	0	0	0	0	0	0	0	0	0	0	0	0	0	0	0	0	0	0	0	0	0	0	0	0	0	0	0	0	0	0	0	0	0
0	0	0	0	0	0	0	0	0	0	0	0	0	0	0	0	0	0	0	0	0	0	0	0	0	0	0	0	0	0	0	0	0	0	0	0	0	0	0	0	0	0	0	0	0	0	0	0	0	0
0	0	0	0	0	0	0	0	0	0	0	0	0	0	0	0	0	0	0	0	0	0	0	0	0	0	0	0	0	0	0	0	0	0	0	0	0	0	0	0	0	0	0	0	0	0	0	0	0	0
0	0	0	0	0	0	0	0	0	0	0	0	0	0	0	0	0	0	0	0	0	0	0	0	0	0	0	0	0	0	0	0	0	0	0	0	0	0	0	0	0	0	0	0	0	0	0	0	0	0
0	0	0	0	0	0	0	0	0	0	0	0	0	0	0	0	0	0	0	0	0	0	0	0	0	0	0	0	0	0	0	0	0	0	0	0	0	0	0	0	0	0	0	0	0	0	0	0	0	0
0	0	0	0	0	0	0	0	0	0	0	0	0	0	0	0	0	0	0	0	0	0	0	0	0	0	0	0	0	0	0	0	0	0	0	0	0	0	0	0	0	0	0	0	0	0	0	0	0	0
0	0	0	0	0	0	0	0	0	0	0	0	0	0	0	0	0	0	0	0	0	0	0	0	0	0	0	0	0	0	0	0	0	0	0	0	0	0	0	0	0	0	0	0	0	0	0	0	0	0
0	0	0	0	0	0	0	0	0	0	0	0	0	0	0	0	0	0	0	0	0	0	0	0	0	0	0	0	0	0	0	0	0	0	0	0	0	0	0	0	0	0	0	0	0	0	0	0	0	0
0	0	0	0	0	0	0	0	0	0	0	0	0	0	0	0	0	0	0	0	0	0	0	0	0	0	0	0	0	0	0	0	0	0	0	0	0	0	0	0	0	0	0	0	0	0	0	0	0	0
0	0	0	0	0	0	0	0	0	0	0	0	0	0	0	0	0	0	0	0	0	0	0	0	0	0	0	0	0	0	0	0	0	0	0	0	0	0	0	0	0	0	0	0	0	0	0	0	0	0
0	0	0	0	0	0	0	0	0	0	0	0	0	0	0	0	0	0	0	0	0	0	0	0	0	0	0	0	0	0	0	0	0	0	0	0	0	0	0	0	0	0	0	0	0	0	0	0	0	0
0	0	0	0	0	0	0	0	0	0	0	0	0	0	0	0	0	0	0	0	0	0	0	0	0	0	0	0	0	0	0	0	0	0	0	0	0	0	0	0	0	0	0	0	0	0	0	0	0	0
0	0	0	0	0	0	0	0	0	0	0	0	0	0	0	0	0	0	0	0	0	0	0	0	0	0	0	0	0	0	0	0	0	0	0	0	0	0	0	0	0	0	0	0	0	0	0	0	0	0
0	0	0	0	0	0	0	0	0	0	0	0	0	0	0	0	0	0	0	0	0	0	0	0	0	0	0	0	0	0	0	0	0	0	0	0	0	0	0	0	0	0	0	0	0	0	0	0	0	0
0	0	0	0	0	0	0	0	0	0	0	0	0	0	0	0	0	0	0	0	0	0	0	0	0	0	0	0	0	0	0	0	0	0	0	0	0	0	0	0	0	0	0	0	0	0	0	0	0	0
0	0	0	0	0	0	0	0	0	0	0	0	0	0	0	0	0	0	0	0	0	0	0	0	0	0	0	0	0	0	0	0	0	0	0	0	0	0	0	0	0	0	0	0	0	0	0	0	0	0
0	0	0	0	0	0	0	0	0	0	0	0	0	0	0	0	0	0	0	0	0	0	0	0	0	0	0	0	0	0	0	0	0	0	0	0	0	0	0	0	0	0	0	0	0	0	0	0	0	0
0	0	0	0	0	0	0	0	0	0	0	0	0	0	0	0	0	0	0	0	0	0	0	0	0	0	0	0	0	0	0	0	0	0	0	0	0	0	0	0	0	0	0	0	0	0	0	0	0	0
0	0	0	0	0	0	0	0	0	0	0	0	0	0	0	0	0	0	0	0	0	0	0	0	0	0	0	0	0	0	0	0	0	0	0	0	0	0	0	0	0	0	0	0	0	0	0	0	0	0
0	0	0	0	0	0	0	0	0	0	0	0	0	0	0	0	0	0	0	0	0	0	0	0	0	0	0	0	0	0	0	0	0	0	0	0	0	0	0	0	0	0	0	0	0	0	0	0	0	0
0	0	0	0	0	0	0	0	0	0	0	0	0	0	0	0	0	0	0	0	0	0	0	0	0	0	0	0	0	0	0	0	0	0	0	0	0	0	0	0	0	0	0	0	0	0	0	0	0	0
0	0	0	0	0	0	0	0	0	0	0	0	0	0	0	0	0	0	0	0	0	0	0	0	0	0	0	0	0	0	0	0	0	0	0	0	0	0	0	0	0	0	0	0	0	0	0	0	0	0
0	0	0	0	0	0	0	0	0	0	0	0	0	0	0	0	0	0	0	0	0	0	0	0	0	0	0	0	0	0	0	0	0	0	0	0	0	0	0	0	0	0	0	0	0	0	0	0	0	0
0	0	0	0	0	0	0	0	0	0	0	0	0	0	0	0	0	0	0	0	0	0	0	0	0	0	0	0	0	0	0	0	0	0	0	0	0	0	0	0	0	0	0	0	0	0	0	0	0	0
0	0	0	0	0	0	0	0	0	0	0	0	0	0	0	0	0	0	0	0	0	0	0	0	0	0	0	0	0	0	0	0	0	0	0	0	0	0	0	0	0	0	0	0	0	0	0	0	0	0
0	0	0	0	0	0	0	0	0	0	0	0	0	0	0	0	0	0	0	0	0	0	0	0	0	0	0	0	0	0	0	0	0	0	0	0	0	0	0	0	0	0	0	0	0	0	0	0	0	0
0	0	0	0	0	0	0	0	0	0	0	0	0	0	0	0	0	0	0	0	0	0	0	0	0	0	0	0	0	0	0	0	0	0	0	0	0	0	0	0	0	0	0	0	0	0	0	0	0	0
0	0	0	0	0	0	0	0	0	0	0	0	0	0	0	0	0	0	0	0	0	0	0	0	0	0	0	0	0	0	0	0	0	0	0	0	0	0	0	0	0	0	0	0	0	0	0	0	0	0
0	0	0	0	0	0	0	0	0	0	0	0	0	0	0	0	0	0	0	0	0	0	0	0	0	0	0	0	0	0	0	0	0	0	0	0	0	0	0	0	0	0	0	0	0	0	0	0	0	0
0	0	0	0	0	0	0	0	0	0	0	0	0	0	0	0	0	0	0	0	0	0	0	0	0	0	0	0	0	0	0	0	0	0	0	0	0	0	0	0	0	0	0	0	0	0	0	0	0	0
0	0	0	0	0	0	0	0	0	0	0	0	0	0	0	0	0	0	0	0	0	0	0	0	0	0	0	0	0	0	0	0	0	0	0	0	0	0	0	0	0	0	0	0	0	0	0	0	0	0
0	0	0	0	0	0	0	0	0	0	0	0	0	0	0	0	0	0	0	0	0	0	0	0	0	0	0	0	0	0	0	0	0	0	0	0	0	0	0	0	0	0	0	0	0	0	0	0	0	0
0	0	0	0	0	0	0	0	0	0	0	0	0	0	0	0	0	0	0	0	0	0	0	0	0	0	0	0	0	0	0	0	0	0	0	0	0	0	0	0	0	0	0	0	0	0	0	0	0	0
0	0	0	0	0	0	0	0	0	0	0	0	0	0	0	0	0	0	0	0	0	0	0	0	0	0	0	0	0	0	0	0	0	0	0	0	0	0	0	0	0	0	0	0	0	0	0	0	0	0
0	0	0	0	0	0	0	0	0	0	0	0	0	0	0	0	0	0	0	0	0	0	0	0	0	0	0	0	0	0	0	0	0	0	0	0	0	0	0	0	0	0	0	0	0	0	0	0	0	0
0	0	0	0	0	0	0	0	0	0	0	0	0	0	0	0	0	0	0	0	0	0	0	0	0	0	0	0	0	0	0	0	0	0	0	0	0	0	0	0	0	0	0	0	0	0	0	0	0	0
0	0	0	0	0	0	0	0	0	0	0	0	0	0	0	0	0	0	0	0	0	0	0	0	0	0	0	0	0	0	0	0	0	0	0	0	0	0	0	0	0	0	0	0	0	0	0	0	0	0
0	0	0	0	0	0	0	0	0	0	0	0	0	0	0	0	0	0	0	0	0	0	0	0	0	0	0	0	0	0	0	0	0	0	0	0	0	0	0	0	0	0	0	0	0	0	0	0	0	0
0	0	0	0	0	0	0	0	0	0	0	0	0	0	0	0	0	0	0	0	0	0	0	0	0	0	0	0	0	0	0	0	0	0	0	0	0	0	0	0	0	0	0	0	0	0	0	0	0	0
0	0	0	0	0	0	0	0	0	0	0	0	0	0	0	0	0	0	0	0	0	0	0	0	0	0	0	0	0	0	0	0	0	0	0	0	0	0	0	0	0	0	0	0	0	0	0	0	0	0
0	0	0	0	0	0	0	0	0	0	0	0	0	0	0	0	0	0	0	0	0	0	0	0	0	0	0	0	0	0	0	0	0	0	0	0	0	0	0	0	0	0	0	0	0	0	0	0	0	0
0	0	0	0	0	0	0	0	0	0	0	0	0	0	0	0	0	0	0	0	0	0	0	0	0	0	0	0	0	0	0	0	0	0	0	0	0	0	0	0	0	0	0	0	0	0	0	0	0	0
0	0	0	0	0	0	0	0	0	0	0	0	0	0	0	0	0	0	0	0	0	0	0	0	0	0	0	0	0	0	0	0	0	0	0	0	0	0	0	0	0	0	0	0	0	0	0	0	0	0
0	0	0	0	0	0	0	0	0	0	0	0	0	0	0	0	0	0	0	0	0	0	0	0	0	0	0	0	0	0	0	0	0	0	0	0	0	0	0	0	0	0	0	0	0	0	0	0	0	0
0	0	0	0	0	0	0	0	0	0	0	0	0	0	0	0	0	0	0	0	0	0	0	0	0	0	0	0	0	0	0	0	0	0	0	0	0	0	0	0	0	0	0	0	0	0	0	0	0	0
0	0	0	0	0	0	0	0	0	0	0	0	0	0	0	0	0	0	0	0	0	0	0	0	0	0	0	0	0	0	0	0	0	0	0	0	0	0	0	0	0	0	0	0	0	0	0	0	0	0
0	0	0	0	0	0	0	0	0	0	0	0	0	0	0	0	0	0	0	0	0	0	0	0	0	0	0	0	0	0	0	0	0	0	0	0	0	0	0	0	0	0	0	0	0	0	0	0	0	0
0	0	0	0	0	0	0	0	0	0	0	0	0	0	0	0	0	0	0	0	0	0	0	0	0	0	0	0	0	0	0	0	0	0	0	0	0	0	0	0	0	0	0	0	0	0	0	0	0	0
0	0	0	0	0	0	0	0	0	0	0	0	0	0	0	0	0	0	0	0	0	0	0	0	0	0	0	0	0	0	0	0	0	0	0	0	0	0	0	0	0	0	0	0	0	0	0	0	0	0
0	0	0	0	0	0	0	0	0	0	0	0	0	0	0	0	0	0	0	0	0	0	0	0	0	0	0	0	0	0	0	0	0	0	0	0	0	0	0	0	0	0	0	0	0	0	0	0	0	0
0	0	0	0	0	0	0	0	0	0	0	0	0	0	0	0	0	0	0	0	0	0	0	0	0	0	0	0	0	0	0	0	0	0	0	0	0	0	0	0	0	0	0	0	0	0	0	0	0	0
0	0	0	0	0	0	0	0	0	0	0	0	0	0	0	0	0	0	0	0	0	0	0	0	0	0	0	0	0	0	0	0	0	0	0	0	0	0	0	0	0	0	0	0	0	0	0	0	0	0
0	0	0	0	0	0	0	0	0	0	0	0	0	0	0	0	0	0	0	0	0	0	0	0	0	0	0	0	0	0	0	0	0	0	0	0	0	0	0	0	0	0	0	0	0	0	0	0	0	0
0	0	0	0	0	0	0	0	0	0	0	0	0	0	0	0	0	0	0	0	0	0	0	0	0	0	0	0	0	0	0	0	0	0	0	0	0	0	0	0	0	0	0	0	0	0	0	0	0	0
0	0	0	0	0	0	0	0	0	0	0	0	0	0	0	0	0	0	0	0	0	0	0	0	0	0	0	0	0	0	0	0	0	0	0	0	0	0	0	0	0	0	0	0	0	0	0	0	0	0
0	0	0	0	0	0	0	0	0	0	0	0	0	0	0	0	0	0	0	0	0	0	0	0	0	0	0	0	0	0	0	0	0	0	0	0	0	0	0	0	0	0	0	0	0	0	0	0	0	0
0	0	0	0	0	0	0	0	0	0	0	0	0	0	0	0	0	0	0	0	0	0	0	0	0	0	0	0	0	0	0	0	0	0	0	0	0	0	0	0	0	0	0	0	0	0	0	0	0	0
0	0	0	0	0	0	0	0	0	0	0	0	0	0	0	0	0	0	0	0	0	0	0	0	0	0	0	0	0	0	0	0	0	0	0	0	0	0	0	0	0	0	0	0	0	0	0	0	0	0
0	0	0	0	0	0	0	0	0	0	0	0	0	0	0	0	0	0	0	0	0	0	0	0	0	0	0	0	0	0	0	0	0	0	0	0	0	0	0	0	0	0	0	0	0	0	0	0	0	0
0	0	0	0	0	0	0	0	0	0	0	0	0	0	0	0	0	0	0	0	0	0	0	0	0	0	0	0	0	0	0	0	0	0	0	0	0	0	0	0	0	0	0	0	0	0	0	0	0	0
0	0	0	0	0	0	0	0	0	0	0	0	0	0	0	0	0	0	0	0	0	0	0	0	0	0	0	0	0	0	0	0	0	0	0	0	0	0	0	0	0	0	0	0	0	0	0	0	0	0
0	0	0	0	0	0	0	0	0	0	0	0	0	0	0	0	0	0	0	0	0	0	0	0	0	0	0	0	0	0	0	0	0	0	0	0	0	0	0	0	0	0	0	0	0	0	0	0	0	0
0	0	0	0	0	0	0	0	0	0	0	0	0	0	0	0	0	0	0	0	0	0	0	0	0	0	0	0	0	0	0	0	0	0	0	0	0	0	0	0	0	0	0	0	0	0	0	0	0	0
0	0	0	0	0	0	0	0	0	0	0	0	0	0	0	0	0	0	0	0	0	0	0	0	0	0	0	0	0	0	0	0	0	0	0	0	0	0	0	0	0	0	0	0	0	0	0	0	0	0
0	0	0	0	0	0	0	0	0	0	0	0	0	0	0	0	0	0	0	0	0	0	0	0	0	0	0	0	0	0	0	0	0	0	0	0	0	0	0	0	0	0	0	0	0	0	0	0	0	0
0	0	0	0	0	0	0	0	0	0	0	0	0	0	0	0	0	0	0	0	0	0	0	0	0	0	0	0	0	0	0	0	0	0	0	0	0	0	0	0	0	0	0	0	0	0	0	0	0	0
0	0	0	0	0	0	0	0	0	0	0	0	0	0	0	0	0	0	0	0	0	0	0	0	0	0	0	0	0	0	0	0	0	0	0	0	0	0	0	0	0	0	0	0	0	0	0	0	0	0
0	0	0	0	0	0	0	0	0	0	0	0	0	0	0	0	0	0	0	0	0	0	0	0	0	0	0	0	0	0	0	0	0	0	0	0	0	0	0	0	0	0	0	0	0	0	0	0	0	0
0	0	0	0	0	0	0	0	0	0	0	0	0	0	0	0	0	0	0	0	0	0	0	0	0	0	0	0	0	0	0	0	0	0	0	0	0	0	0	0	0	0	0	0	0	0	0	0	0	0
0	0	0	0	0	0	0	0	0	0	0	0	0	0	0	0	0	0	0	0	0	0	0	0	0	0	0	0	0	0	0	0	0	0	0	0	0	0	0	0	0	0	0	0	0	0	0	0	0	0
0	0	0	0	0	0	0	0	0	0	0	0	0	0	0	0	0	0	0	0	0	0	0	0	0	0	0	0	0	0	0	0	0	0	0	0	0	0	0	0	0	0	0	0	0	0	0	0	0	0
0	0	0	0	0	0	0	0	0	0	0	0	0	0	0	0	0	0	0	0	0	0	0	0	0	0	0	0	0	0	0	0	0	0	0	0	0	0	0	0	0	0	0	0	0	0	0	0	0	0
0	0	0	0	0	0	0	0	0	0	0	0	0	0	0	0	0	0	0	0	0	0	0	0	0	0	0	0	0	0	0	0	0	0	0	0	0	0	0	0	0	0	0	0	0	0	0	0	0	0
0	0	0	0	0	0	0	0	0	0	0	0	0	0	0	0	0	0	0	0	0	0	0	0	0	0	0	0	0	0	0	0	0	0	0	0	0	0	0	0	0	0	0	0	0	0	0	0	0	0
0	0	0	0	0	0	0	0	0	0	0	0	0	0	0	0	0	0	0	0	0	0	0	0	0	0	0	0	0	0	0	0	0	0	0	0	0	0	0	0	0	0	0	0	0	0	0	0	0	0
0	0	0	0	0	0	0	0	0	0	0	0	0	0	0	0	0	0	0	0	0	0	0	0	0	0	0	0	0	0	0	0	0	0	0	0	0	0	0	0	0	0	0	0	0	0	0	0	0	0
0	0	0	0	0	0	0	0	0	0	0	0	0	0	0	0	0	0	0	0	0	0	0	0	0	0	0	0	0	0	0	0	0	0	0	0	0	0	0	0	0	0	0	0	0	0	0	0	0	0
0	0	0	0	0	0	0	0	0	0	0	0	0	0	0	0	0	0	0	0	0	0	0	0	0	0	0	0	0	0	0	0	0	0	0	0	0	0	0	0	0	0	0	0	0	0	0	0	0	0
0	0	0	0	0	0	0	0	0	0	0	0	0	0	0	0	0	0	0	0	0	0	0	0	0	0	0	0	0	0	0	0	0	0	0	0	0	0	0	0	0	0	0	0	0	0	0	0	0	0
0	0	0	0	0	0	0	0	0	0	0	0	0	0	0	0	0	0	0	0	0	0	0	0	0	0	0	0	0	0	0	0	0	0	0	0	0	0	0	0	0	0	0	0	0	0	0	0	0	0
0	0	0	0	0	0	0	0	0	0	0	0	0	0	0	0	0	0	0	0	0	0	0	0	0	0	0	0	0	0	0	0	0	0	0	0	0	0	0	0	0	0	0	0	0	0	0	0	0	0
0	0	0	0	0	0	0	0	0	0	0	0	0	0	0	0	0	0	0	0	0	0	0	0	0	0	0	0	0	0	0	0	0	0	0	0	0	0	0	0	0	0	0	0	0	0	0	0	0	0
0	0	0	0	0	0	0	0	0	0	0	0	0	0	0	0	0	0	0	0	0	0	0	0	0	0	0	0	0	0	0	0	0	0	0	0	0	0	0	0	0	0	0	0	0	0	0	0	0	0
0	0	0	0	0	0	0	0	0	0	0	0	0	0	0	0	0	0	0	0	0	0	0	0	0	0	0	0	0	0	0	0	0	0	0	0	0	0	0	0	0	0	0	0	0	0	0	0	0	0
0	0	0	0	0	0	0	0	0	0	0	0	0	0	0	0	0	0	0	0	0	0	0	0	0	0	0	0	0	0	0	0	0	0	0	0	0	0	0	0	0	0	0	0	0	0	0	0	0	0
0	0	0	0	0	0	0	0	0	0	0	0	0	0	0	0	0	0	0	0	0	0	0	0	0	0	0	0	0	0	0	0	0	0	0	0	0	0	0	0	0	0	0	0	0	0	0	0	0	0
0	0	0	0	0	0	0	0	0	0	0	0	0	0	0	0	0	0	0	0	0	0	0	0	0	0	0	0	0	0	0	0	0	0	0	0	0	0	0	0	0	0	0	0	0	0	0	0	0	0
0	0	0	0	0	0	0	0	0	0	0	0	0	0	0	0	0	0	0	0	0	0	0	0	0	0	0	0	0	0	0	0	0	0	0	0	0	0	0	0	0	0	0	0	0	0	0	0	0	0
0	0	0	0	0	0	0	0	0	0	0	0	0	0	0	0	0	0	0	0	0	0	0	0	0	0	0	0	0	0	0	0	0	0	0	0	0	0	0	0	0	0	0	0	0	0	0	0	0	0
0	0	0	0	0	0	0	0	0	0	0	0	0	0	0	0	0	0	0	0	0	0	0	0	0	0	0	0	0	0	0	0	0	0	0	0	0	0	0	0	0	0	0	0	0	0	0	0	0	0
0	0	0	0	0	0	0	0	0	0	0	0	0	0	0	0	0	0	0	0	0	0	0	0	0	0	0	0	0	0	0	0	0	0	0	0	0	0	0	0	0	0	0	0	0	0	0	0	0	0
0	0	0	0	0	0	0	0	0	0	0	0	0	0	0	0	0	0	0	0	0	0	0	0	0	0	0	0	0	0	0	0	0	0	0	0	0	0	0	0	0	0	0	0	0	0	0	0	0	0
0	0	0	0	0	0	0	0	0	0	0	0	0	0	0	0	0	0	0	0	0	0	0	0	0	0	0	0	0	0	0	0	0	0	0	0	0	0	0	0	0	0	0	0	0	0	0	0	0	0
0	0	0	0	0	0	0	0	0	0	0	0	0	0	0	0	0	0	0	0	0	0	0	0	0	0	0	0	0	0	0	0	0	0	0	0	0	0	0	0	0	0	0	0	0	0	0	0	0	0
0	0	0	0	0	0	0	0	0	0	0	0	0	0	0	0	0	0	0	0	0	0	0	0	0	0	0	0	0	0	0	0	0	0	0	0	0	0	0	0	0	0	0	0	0	0	0	0	0	0
0	0	0	0	0	0	0	0	0	0	0	0	0	0	0	0	0	0	0	0	0	0	0	0	0	0	0	0	0	0	0	0	0	0	0	0	0	0	0	0	0	0	0	0	0	0	0	0	0	0
0	0	0	0	0	0	0	0	0	0	0	0	0	0	0	0	0	0	0	0	0	0	0	0	0	0	0	0	0	0	0	0	0	0	0	0	0	0	0	0	0	0	0	0	0	0	0	0	0	0
0	0	0	0	0	0	0	0	0	0	0	0	0	0	0	0	0	0	0	0	0	0	0	0	0	0	0	0	0	0	0	0	0	0	0	0	0	0	0	0	0	0	0	0	0	0	0	0	0	0
0	0	0	0	0	0	0	0	0	0	0	0	0	0	0	0	0	0	0	0	0	0	0	0	0	0	0	0	0	0	0	0	0	0	0	0	0	0	0	0	0	0	0	0	0	0	0	0	0	0
0	0	0	0	0	0	0	0	0	0	0	0	0	0	0	0	0	0	0	0	0	0	0	0	0	0	0	0	0	0	0	0	0	0	0	0	0	0	0	0	0	0	0	0	0	0	0	0	0	0
0	0	0	0	0	0	0	0	0	0	0	0	0	0	0	0	0	0	0	0	0	0	0	0	0	0	0	0	0	0	0	0	0	0	0	0	0	0	0	0	0	0	0	0	0	0	0	0	0	0
0	0	0	0	0	0	0	0	0	0	0	0	0	0	0	0	0	0	0	0	0	0	0	0	0	0	0	0	0	0	0	0	0	0	0	0	0	0	0	0	0	0	0	0	0	0	0	0	0	0
0	0	0	0	0	0	0	0	0	0	0	0	0	0	0	0	0	0	0	0	0	0	0	0	0	0	0	0	0	0	0	0	0	0	0	0	0	0	0	0	0	0	0	0	0	0	0	0	0	0
0	0	0	0	0	0	0	0	0	0	0	0	0	0	0	0	0	0	0	0	0	0	0	0	0	0	0	0	0	0	0	0	0	0	0	0	0	0	0	0	0	0	0	0	0	0	0	0	0	0
0	0	0	0	0	0	0	0	0	0	0	0	0	0	0	0	0	0	0	0	0	0	0	0	0	0	0	0	0	0	0	0	0	0	0	0	0	0	0	0	0	0	0	0	0	0	0	0	0	0
0	0	0	0	0	0	0	0	0	0	0	0	0	0	0	0	0	0	0	0	0	0	0	0	0	0	0	0	0	0	0	0	0	0	0	0	0	0	0	0	0	0	0	0	0	0	0	0	0	0
0	0	0	0	0	0	0	0	0	0	0	0	0	0	0	0	0	0	0	0	0	0	0	0	0	0	0	0	0	0	0	0	0	0	0	0	0	0	0	0	0	0	0	0	0	0	0	0	0	0
0	0	0	0	0	0	0	0	0	0	0	0	0	0	0	0	0	0	0	0	0	0	0	0	0	0	0	0	0	0	0	0	0	0	0	0	0	0	0	0	0	0	0	0	0	0	0	0	0	0
0	0	0	0	0	0	0	0	0	0	0	0	0	0	0	0	0	0	0	0	0	0	0	0	0	0	0	0	0	0	0	0	0	0	0	0	0	0	0	0	0	0	0	0	0	0	0	0	0	0
0	0	0	0	0	0	0	0	0	0	0	0	0	0	0	0	0	0	0	0	0	0	0	0	0	0	0	0	0	0	0	0	0	0	0	0	0	0	0	0	0	0	0	0	0	0	0	0	0	0
0	0	0	0	0	0	0	0	0	0	0	0	0	0	0	0	0	0	0	0	0	0	0	0	0	0	0	0	0	0	0	0	0	0	0	0	0	0	0	0	0	0	0	0	0	0	0	0	0	0
0	0	0	0	0	0	0	0	0	0	0	0	0	0	0	0	0	0	0	0	0	0	0	0	0	0	0	0	0	0	0	0	0	0	0	0	0	0	0	0	0	0	0	0	0	0	0	0	0	0
0	0	0	0	0	0	0	0	0	0	0	0	0	0	0	0	0	0	0	0	0	0	0	0	0	0	0	0	0	0	0	0	0	0	0	0	0	0	0	0	0	0	0	0	0	0	0	0	0	0
0	0	0	0	0	0	0	0	0	0	0	0	0	0	0	0	0	0	0	0	0	0	0	0	0	0	0	0	0	0	0	0	0	0	0	0	0	0	0	0	0	0	0	0	0	0	0	0	0	0
0	0	0	0	0	0	0	0	0	0	0	0	0	0	0	0	0	0	0	0	0	0	0	0	0	0	0	0	0	0	0	0	0	0	0	0	0	0	0	0	0	0	0	0	0	0	0	0	0	0
0	0	0	0	0	0	0	0	0	0	0	0	0	0	0	0	0	0	0	0	0	0	0	0	0	0	0	0	0	0	0	0	0	0	0	0	0	0	0	0	0	0	0	0	0	0	0	0	0	0
0	0	0	0	0	0	0	0	0	0	0	0	0	0	0	0	0	0	0	0	0	0	0	0	0	0	0	0	0	0	0	0	0	0	0	0	0	0	0	0	0	0	0	0	0	0	0	0	0	0
0	0	0	0	0	0	0	0	0	0	0	0	0	0	0	0	0	0	0	0	0	0	0	0	0	0	0	0	0	0	0	0	0	0	0	0	0	0	0	0	0	0	0	0	0	0	0	0	0	0
0	0	0	0	0	0	0	0	0	0	0	0	0	0	0	0	0	0	0	0	0	0	0	0	0	0	0	0	0	0	0	0	0	0	0	0	0	0	0	0	0	0	0	0	0	0	0	0	0	0
0	0	0	0	0	0	0	0	0	0	0	0	0	0	0	0	0	0	0	0	0	0	0	0	0	0	0	0	0	0	0	0	0	0	0	0	0	0	0	0	0	0	0	0	0	0	0	0	0	0
0	0	0	0	0	0	0	0	0	0	0	0	0	0	0	0	0	0	0	0	0	0	0	0	0	0	0	0	0	0	0	0	0	0	0	0	0	0	0	0	0	0	0	0	0	0	0	0	0	0
0	0	0	0	0	0	0	0	0	0	0	0	0	0	0	0	0	0	0	0	0	0	0	0	0	0	0	0	0	0	0	0	0	0	0	0	0	0	0	0	0	0	0	0	0	0	0	0	0	0
0	0	0	0	0	0	0	0	0	0	0	0	0	0	0	0	0	0	0	0	0	0	0	0	0	0	0	0	0	0	0	0	0	0	0	0	0	0	0	0	0	0	0	0	0	0	0	0	0	0
0	0	0	0	0	0	0	0	0	0	0	0	0	0	0	0	0	0	0	0	0	0	0	0	0	0	0	0	0	0	0	0	0	0	0	0	0	0	0	0	0	0	0	0	0	0	0	0	0	0
0	0	0	0	0	0	0	0	0	0	0	0	0	0	0	0	0	0	0	0	0	0	0	0	0	0	0	0	0	0	0	0	0	0	0	0	0	0	0	0	0	0	0	0	0	0	0	0	0	0
0	0	0	0	0	0	0	0	0	0	0	0	0	0	0	0	0	0	0	0	0	0	0	0	0	0	0	0	0	0	0	0	0	0	0	0	0	0	0	0	0	0	0	0	0	0	0	0	0	0
0	0	0	0	0	0	0	0	0	0	0	0	0	0	0	0	0	0	0	0	0	0	0	0	0	0	0	0	0	0	0	0	0	0	0	0	0	0	0	0	0	0	0	0	0	0	0	0	0	0
0	0	0	0	0	0	0	0	0	0	0	0	0	0	0	0	0	0	0	0	0	0	0	0	0	0	0	0	0	0	0	0	0	0	0	0	0	0	0	0	0	0	0	0	0	0	0	0	0	0
0	0	0	0	0	0	0	0	0	0	0	0	0	0	0	0	0	0	0	0	0	0	0	0	0	0	0	0	0	0	0	0	0	0	0	0	0	0	0	0	0	0	0	0	0	0	0	0	0	0
0	0	0	0	0	0	0	0	0	0	0	0	0	0	0	0	0	0	0	0	0	0	0	0	0	0	0	0	0	0	0	0	0	0	0	0	0	0	0	0	0	0	0	0	0	0	0	0	0	0
0	0	0	0	0	0	0	0	0	0	0	0	0	0	0	0	0	0	0	0	0	0	0	0	0	0	0	0	0	0	0	0	0	0	0	0	0	0	0	0	0	0	0	0	0	0	0	0	0	0
0	0	0	0	0	0	0	0	0	0	0	0	0	0	0	0	0	0	0	0	0	0	0	0	0	0	0	0	0	0	0	0	0	0	0	0	0	0	0	0	0	0	0	0	0	0	0	0	0	0
0	0	0	0	0	0	0	0	0	0	0	0	0	0	0	0	0	0	0	0	0	0	0	0	0	0	0	0	0	0	0	0	0	0	0	0	0	0	0	0	0	0	0	0	0	0	0	0	0	0
0	0	0	0	0	0	0	0	0	0	0	0	0	0	0	0	0	0	0	0	0	0	0	0	0	0	0	0	0	0	0	0	0	0	0	0	0	0	0	0	0	0	0	0	0	0	0	0	0	0
0	0	0	0	0	0	0	0	0	0	0	0	0	0	0	0	0	0	0	0	0	0	0	0	0	0	0	0	0	0	0	0	0	0	0	0	0	0	0	0	0	0	0	0	0	0	0	0	0	0
0	0	0	0	0	0	0	0	0	0	0	0	0	0	0	0	0	0	0	0	0	0	0	0	0	0	0	0	0	0	0	0	0	0	0	0	0	0	0	0	0	0	0	0	0	0	0	0	0	0
0	0	0	0	0	0	0	0	0	0	0	0	0	0	0	0	0	0	0	0	0	0	0	0	0	0	0	0	0	0	0	0	0	0	0	0	0	0	0	0	0	0	0	0	0	0	0	0	0	0
0	0	0	0	0	0	0	0	0	0	0	0	0	0	0	0	0	0	0	0	0	0	0	0	0	0	0	0	0	0	0	0	0	0	0	0	0	0	0	0	0	0	0	0	0	0	0	0	0	0
0	0	0	0	0	0	0	0	0	0	0	0	0	0	0	0	0	0	0	0	0	0	0	0	0	0	0	0	0	0	0	0	0	0	0	0	0	0	0	0	0	0	0	0	0	0	0	0	0	0
0	0	0	0	0	0	0	0	0	0	0	0	0	0	0	0	0	0	0	0	0	0	0	0	0	0	0	0	0	0	0	0	0	0	0	0	0	0	0	0	0	0	0	0	0	0	0	0	0	0
0	0	0	0	0	0	0	0	0	0	0	0	0	0	0	0	0	0	0	0	0	0	0	0	0	0	0	0	0	0	0	0	0	0	0	0	0	0	0	0	0	0	0	0	0	0	0	0	0	0
0	0	0	0	0	0	0	0	0	0	0	0	0	0	0	0	0	0	0	0	0	0	0	0	0	0	0	0	0	0	0	0	0	0	0	0	0	0	0	0	0	0	0	0	0	0	0	0	0	0
0	0	0	0	0	0	0	0	0	0	0	0	0	0	0	0	0	0	0	0	0	0	0	0	0	0	0	0	0	0	0	0	0	0	0	0	0	0	0	0	0	0	0	0	0	0	0	0	0	0
0	0	0	0	0	0	0	0	0	0	0	0	0	0	0	0	0	0	0	0	0	0	0	0	0	0	0	0	0	0	0	0	0	0	0	0	0	0	0	0	0	0	0	0	0	0	0	0	0	0
0	0	0	0	0	0	0	0	0	0	0	0	0	0	0	0	0	0	0	0	0	0	0	0	0	0	0	0	0	0	0	0	0	0	0	0	0	0	0	0	0	0	0	0	0	0	0	0	0	0
0	0	0	0	0	0	0	0	0	0	0	0	0	0	0	0	0	0	0	0	0	0	0	0	0	0	0	0	0	0	0	0	0	0	0	0	0	0	0	0	0	0	0	0	0	0	0	0	0	0
0	0	0	0	0	0	0	0	0	0	0	0	0	0	0	0	0	0	0	0	0	0	0	0	0	0	0	0	0	0	0	0	0	0	0	0	0	0	0	0	0	0	0	0	0	0	0	0	0	0
0	0	0	0	0	0	0	0	0	0	0	0	0	0	0	0	0	0	0	0	0	0	0	0	0	0	0	0	0	0	0	0	0	0	0	0	0	0	0	0	0	0	0	0	0	0	0	0	0	0
0	0	0	0	0	0	0	0	0	0	0	0	0	0	0	0	0	0	0	0	0	0	0	0	0	0	0	0	0	0	0	0	0	0	0	0	0	0	0	0	0	0	0	0	0	0	0	0	0	0
0	0	0	0	0	0	0	0	0	0	0	0	0	0	0	0	0	0	0	0	0	0	0	0	0	0	0	0	0	0	0	0	0	0	0	0	0	0	0	0	0	0	0	0	0	0	0	0	0	0
0	0	0	0	0	0	0	0	0	0	0	0	0	0	0	0	0	0	0	0	0	0	0	0	0	0	0	0	0	0	0	0	0	0	0	0	0	0	0	0	0	0	0	0	0	0	0	0	0	0
0	0	0	0	0	0	0	0	0	0	0	0	0	0	0	0	0	0	0	0	0	0	0	0	0	0	0	0	0	0	0	0	0	0	0	0	0	0	0	0	0	0	0	0	0	0	0	0	0	0
0	0	0	0	0	0	0	0	0	0	0	0	0	0	0	0	0	0	0	0	0	0	0	0	0	0	0	0	0	0	0	0	0	0	0	0	0	0	0	0	0	0	0	0	0	0	0	0	0	0
0	0	0	0	0	0	0	0	0	0	0	0	0	0	0	0	0	0	0	0	0	0	0	0	0	0	0	0	0	0	0	0	0	0	0	0	0	0	0	0	0	0	0	0	0	0	0	0	0	0
0	0	0	0	0	0	0	0	0	0	0	0	0	0	0	0	0	0	0	0	0	0	0	0	0	0	0	0	0	0	0	0	0	0	0	0	0	0	0	0	0	0	0	0	0	0	0	0	0	0
0	0	0	0	0	0	0	0	0	0	0	0	0	0	0	0	0	0	0	0	0	0	0	0	0	0	0	0	0	0	0	0	0	0	0	0	0	0	0	0	0	0	0	0	0	0	0	0	0	0
0	0	0	0	0	0	0	0	0	0	0	0	0	0	0	0	0	0	0	0	0	0	0	0	0	0	0	0	0	0	0	0	0	0	0	0	0	0	0	0	0	0	0	0	0	0	0	0	0	0
0	0	0	0	0	0	0	0	0	0	0	0	0	0	0	0	0	0	0	0	0	0	0	0	0	0	0	0	0	0	0	0	0	0	0	0	0	0	0	0	0	0	0	0	0	0	0	0	0	0
0	0	0	0	0	0	0	0	0	0	0	0	0	0	0	0	0	0	0	0	0	0	0	0	0	0	0	0	0	0	0	0	0	0	0	0	0	0	0	0	0	0	0	0	0	0	0	0	0	0
0	0	0	0	0	0	0	0	0	0	0	0	0	0	0	0	0	0	0	0	0	0	0	0	0	0	0	0	0	0	0	0	0	0	0	0	0	0	0	0	0	0	0	0	0	0	0	0	0	0
0	0	0	0	0	0	0	0	0	0	0	0	0	0	0	0	0	0	0	0	0	0	0	0	0	0	0	0	0	0	0	0	0	0	0	0	0	0	0	0	0	0	0	0	0	0	0	0	0	0
0	0	0	0	0	0	0	0	0	0	0	0	0	0	0	0	0	0	0	0	0	0	0	0	0	0	0	0	0	0	0	0	0	0	0	0	0	0	0	0	0	0	0	0	0	0	0	0	0	0
0	0	0	0	0	0	0	0	0	0	0	0	0	0	0	0	0	0	0	0	0	0	0	0	0	0	0	0	0	0	0	0	0	0	0	0	0	0	0	0	0	0	0	0	0	0	0	0	0	0
0	0	0	0	0	0	0	0	0	0	0	0	0	0	0	0	0	0	0	0	0	0	0	0	0	0	0	0	0	0	0	0	0	0	0	0	0	0	0	0	0	0	0	0	0	0	0	0	0	0
0	0	0	0	0	0	0	0	0	0	0	0	0	0	0	0	0	0	0	0	0	0	0	0	0	0	0	0	0	0	0	0	0	0	0	0	0	0	0	0	0	0	0	0	0	0	0	0	0	0
0	0	0	0	0	0	0	0	0	0	0	0	0	0	0	0	0	0	0	0	0	0	0	0	0	0	0	0	0	0	0	0	0	0	0	0	0	0	0	0	0	0	0	0	0	0	0	0	0	0
0	0	0	0	0	0	0	0	0	0	0	0	0	0	0	0	0	0	0	0	0	0	0	0	0	0	0	0	0	0	0	0	0	0	0	0	0	0	0	0	0	0	0	0	0	0	0	0	0	0
0	0	0	0	0	0	0	0	0	0	0	0	0	0	0	0	0	0	0	0	0	0	0	0	0	0	0	0	0	0	0	0	0	0	0	0	0	0	0	0	0	0	0	0	0	0	0	0	0	0
0	0	0	0	0	0	0	0	0	0	0	0	0	0	0	0	0	0	0	0	0	0	0	0	0	0	0	0	0	0	0	0	0	0	0	0	0	0	0	0	0	0	0	0	0	0	0	0	0	0
0	0	0	0	0	0	0	0	0	0	0	0	0	0	0	0	0	0	0	0	0	0	0	0	0	0	0	0	0	0	0	0	0	0	0	0	0	0	0	0	0	0	0	0	0	0	0	0	0	0
0	0	0	0	0	0	0	0	0	0	0	0	0	0	0	0	0	0	0	0	0	0	0	0	0	0	0	0	0	0	0	0	0	0	0	0	0	0	0	0	0	0	0	0	0	0	0	0	0	0
0	0	0	0	0	0	0	0	0	0	0	0	0	0	0	0	0	0	0	0	0	0	0	0	0	0	0	0	0	0	0	0	0	0	0	0	0	0	0	0	0	0	0	0	0	0	0	0	0	0
0	0	0	0	0	0	0	0	0	0	0	0	0	0	0	0	0	0	0	0	0	0	0	0	0	0	0	0	0	0	0	0	0	0	0	0	0	0	0	0	0	0	0	0	0	0	0	0	0	0
[truncated: 239 more columns]
