# Supplementary material for: A novel user-centric happiness model for personalized tour recommendations
Source: PeerJ Comput Sci. 2025 Apr 22;11:e2837. doi: 10.7717/peerj-cs.2837 (PMC12192884; doi:10.7717/peerj-cs.2837)
Supplement: Supplemental Information 3 [file peerj-cs-11-2837-s003.zip › HM/pr01_10/pr10/Location.txt]

-14.367	-20.34
12.805	1.886
18.213	1.373
57.947	-48.779
-52.429	-84.088
60.797	-32.593
23.151	4.205
25.385	22.986
25.513	-52.985
-49.261	-41.718
-37.561	-41.73
-14.52	48.962
41.229	-24.5
-21.863	0.916
-48.181	-16.284
-7.776	44.348
20.801	10.76
-29.712	-46.326
-20.203	-59.564
-87.079	-52.899
3.046	-6.305
11.865	5.261
-24.072	-55.927
-22.803	5.658
-51.904	9.412
12.732	-40.967
-30.988	7.654
37.512	0.458
2.954	-8.563
0.549	3.644
-52.484	9.711
33.936	-48.718
-13.129	-53.601
-99.591	23.303
6.439	-3.516
-14.032	-19.818
-24.677	16.608
-10.26	-81.769
35.858	5.597
-11.603	42.908
-34.662	-15.466
66.852	1.135
6.866	-1.416
1.66	-2.234
37.561	11.45
51.672	-26.343
19.025	-10.889
-37.982	-6.36
-56.537	-42.334
1.099	-14.624
-56.238	-3.076
-23.669	-15.289
-34.277	-1.41
-64.178	63.812
-47.083	-20.386
-33.71	8.38
34.29	26.031
-38.861	42.114
-92.731	44.885
23.633	27.643
-67.139	-67.078
25.726	-25.836
-40.985	-16.895
77.008	-6.097
-54.81	-1.935
-53.943	-29.663
16.089	-27.887
-59.436	36.487
34.473	25.391
-9.283	-6.689
-85.559	-20.477
29.523	18.347
27.814	6.512
42.151	-25.58
82.202	85.828
-47.766	-35.59
22.015	-20.349
-55.756	-33.49
62.006	-1.453
25.549	-3.796
-43.372	-7.379
60.297	52.637
-96.155	34.1
-32.806	-3.845
-47.827	-45.203
-31.128	-93.848
-17.01	-21.857
-8.386	-2.264
35.834	13.147
29.315	54.468
48.352	-8.783
-2.93	27.039
-16.62	-55.389
-40.851	-47.742
-12.878	-2.039
-51.776	7.281
-32.922	23.828
13.983	-34.521
-35.834	-23.834
91.858	5.542
-28.442	-34.18
33.844	27.875
98.431	31.348
-57.751	-27.753
-43.89	13.007
37.585	49.768
-3.687	7.373
-98.242	61.658
-23.56	-32.52
22.98	-18.109
43.915	-2.985
71.509	11.652
-43.011	-38.702
-83.954	2.179
11.09	-40.942
27.173	-13.33
-86.102	-59.808
-22.345	-78.278
-38.727	-33.588
-1.227	-28.668
81.329	-44.244
51.904	19.891
-34.973	-27.856
-51.483	-23.248
-0.647	-46.057
68.219	-66.986
-15.149	-25.482
22.412	-34.375
36.176	-10.431
-23.639	-47.681
-14.722	32.684
16.821	-12.72
93.378	23.004
40.344	-24.176
5.53	-4.901
-78.015	1.27
51.569	-45.673
49.249	-30.896
-62.195	-21.399
-5.048	7.306
1.727	-70.221
1.361	-3.564
-15.521	16.425
-31.604	-60.938
-46.997	-55.56
2.301	5.536
-30.328	-0.58
-16.821	17.664
52.655	29.034
-11.993	-83.771
41.632	43.048
8.508	-2.539
31.512	-8.978
-3.339	-36.243
-26.379	13.776
28.43	10.571
5.975	27.289
-32.135	-45.068
31.097	-7.916
28.198	-29.755
-39.612	-33.594
-19.22	-5.133
-10.114	69.977
22.894	-44.348
-34.741	0.58
-44.952	-77.734
-23.749	-56.012
69.073	-97.125
12.17	-59.869
47.339	17.365
-4.706	14.056
-52.374	-50.244
39.215	-29.773
-42.316	-60.602
19.135	41.15
-54.706	-17.596
11.737	-83.173
-40.582	-53.247
-6.421	21.967
-31.268	-34.613
-3.668	-26.868
13.409	-22.302
-95.892	-86.322
88.983	-53.387
-55.048	-32.538
27.85	-10.028
40.918	-36.09
-58.35	15.814
-52.161	-74.725
-66.772	-34.943
-33.374	-62.024
-8.649	31.708
-26.166	-56.152
-39.874	-53.375
71.643	-36.981
-96.924	8.411
-2.911	36.2
-53.253	14.099
67.316	-39.734
-6.525	11.975
16.425	33.221
-19.061	-56.921
25.189	-21.045
37.854	-5.524
-16.479	48.657
2.344	-16.516
-48.621	-12.39
-42.621	-50.006
16.016	11.169
-80.408	-60.583
-95.068	44.293
-6.885	24.884
-4.803	21.674
7.037	-45.337
31.293	-39.905
14.984	26.172
33.203	-52.289
-59.277	39.667
30.054	-36.823
9.351	-39.044
-10.651	54.431
20.856	-26.465
19.617	17.865
-36.981	-92.95
-3.76	59.875
11.682	-63.336
4.468	-36.133
47.04	-41.254
29.938	-58.71
-70.569	-7.037
56.262	1.819
46.21	-53.522
6.366	-14.264
-34.54	-39.502
-50.537	28.357
-61.444	-10.901
-30.823	17.902
49.658	24.469
-69.775	-41.406
-18.939	57.69
-22.449	15.771
-7.599	37.03
27.435	17.554
45.526	-5.127
-33.551	-25.586
-4.645	53.754
-41.119	-13.361
23.01	-45.703
17.23	5.096
-6.818	-19.873
52.966	51.41
-28.662	-50.94
69.684	-51.52
36.884	-17.371
-19.659	42.035
72.125	65.405
-71.368	59.863
18.317	-37.75
18.121	0.482
-1.105	-30.676
-44.574	-44.055
-28.058	-59.436
-7.953	4.639
-37.366	-28.528
4.388	-38.489
-44.592	-35.333
-56.714	-39.252
13.452	-32.159
-20.343	-11.182
3.436	-52.734
40.576	-54.492
31.952	-25.421
-57.434	38.525
47.51	-42.035
-28.143	-41.614
-2.258	-5.078
-27.167	-27.936
-24.048	-47.192
-77.521	-55.084
-62.036	-43.439
-71.936	-20.16
-66.504	-39.789
14.587	48.444
31.366	-29.462
6.512	-46.124
9.65	39.508
16.04	16.681
7.745	-75.378
-27.173	-4.462
