# Supplementary material for: A novel user-centric happiness model for personalized tour recommendations
Source: PeerJ Comput Sci. 2025 Apr 22;11:e2837. doi: 10.7717/peerj-cs.2837 (PMC12192884; doi:10.7717/peerj-cs.2837)
Supplement: Supplemental Information 3 [file peerj-cs-11-2837-s003.zip › HM/pr01_10/pr10/SC/Score.txt]

0
0.416666666666667
0.875
0.333333333333333
0.958333333333333
0.416666666666667
0.375
0.875
0.666666666666667
0.875
0.125
1
0.0833333333333333
0.166666666666667
0.75
0.208333333333333
0.541666666666667
0.541666666666667
0.583333333333333
0.416666666666667
0.125
0.0416666666666667
0.458333333333333
0.666666666666667
0.25
0.75
0.458333333333333
0.625
0.708333333333333
0.708333333333333
0.0416666666666667
0.0416666666666667
0.75
0.125
0.875
0.916666666666667
0.583333333333333
0.166666666666667
0.708333333333333
0.666666666666667
0.333333333333333
0.583333333333333
0.958333333333333
0.0416666666666667
0.875
0.416666666666667
0.791666666666667
0.25
0.166666666666667
0.75
0.958333333333333
1.04166666666667
0.708333333333333
0.458333333333333
0.833333333333333
0.375
0.958333333333333
0.583333333333333
0.291666666666667
0.625
0.916666666666667
0.166666666666667
0.583333333333333
1
0.541666666666667
0.375
0.125
0.958333333333333
0.0833333333333333
0.958333333333333
0.333333333333333
0.958333333333333
0.541666666666667
1.04166666666667
1.04166666666667
0.833333333333333
0.375
0.625
0.166666666666667
0.0416666666666667
0.291666666666667
0.5
0.208333333333333
0.333333333333333
0.0416666666666667
1
0.958333333333333
0.5
0.0833333333333333
0.916666666666667
0.125
0.5
0.666666666666667
0.333333333333333
1.04166666666667
0.25
1
0.666666666666667
0.291666666666667
0.375
0.958333333333333
1
0.791666666666667
0.375
0.416666666666667
0.958333333333333
0.0833333333333333
0.208333333333333
1.04166666666667
0.708333333333333
0.958333333333333
0.958333333333333
0.541666666666667
0.0833333333333333
1
0.916666666666667
0.833333333333333
0.625
0.5
0.708333333333333
0.875
0.416666666666667
0.166666666666667
0.875
0.125
0.708333333333333
0.791666666666667
0.416666666666667
0.875
0.875
0.25
0.333333333333333
0.333333333333333
0.541666666666667
0.291666666666667
0.458333333333333
0.75
0.416666666666667
1.04166666666667
0.291666666666667
0.708333333333333
0.833333333333333
0.75
0.875
0.583333333333333
0.0833333333333333
0.75
0.416666666666667
0.208333333333333
0.625
0.708333333333333
0.5
0.583333333333333
0.125
0.291666666666667
0.875
0.291666666666667
0.208333333333333
1
0.541666666666667
0.75
0.791666666666667
0.916666666666667
0.541666666666667
0.416666666666667
0.166666666666667
0.708333333333333
0.0833333333333333
0.75
0.0833333333333333
0.75
0.541666666666667
1
1.04166666666667
0.0833333333333333
0.0833333333333333
0.291666666666667
0.958333333333333
0.875
0.75
0.875
0.958333333333333
0.666666666666667
0.916666666666667
0.458333333333333
0.916666666666667
0.416666666666667
0.625
0.958333333333333
0.291666666666667
0.0416666666666667
0.875
0.458333333333333
0.0833333333333333
1
1.04166666666667
0.708333333333333
0.416666666666667
0.75
0.0833333333333333
0.5
0.166666666666667
0.0416666666666667
0.0416666666666667
0.25
0.916666666666667
1.04166666666667
0.875
0.75
0.583333333333333
0.875
0.166666666666667
0.0416666666666667
0.75
0.166666666666667
0.166666666666667
0.208333333333333
0.625
0.208333333333333
0.916666666666667
0.875
0.708333333333333
0.333333333333333
0.166666666666667
0.166666666666667
0.666666666666667
0.208333333333333
0.625
1.04166666666667
0.625
0.291666666666667
0.791666666666667
0.458333333333333
0.541666666666667
1
0.166666666666667
0.541666666666667
0.25
0.166666666666667
0.5
0.166666666666667
0.166666666666667
1.04166666666667
1.04166666666667
0.583333333333333
1.04166666666667
0.541666666666667
0.541666666666667
0.458333333333333
1
0.208333333333333
0.5
0.166666666666667
0.208333333333333
1
0.708333333333333
0.166666666666667
0.0416666666666667
0.791666666666667
0.291666666666667
1
0.416666666666667
0.541666666666667
1
0.125
0.583333333333333
0.0833333333333333
1
0.458333333333333
0.208333333333333
0.583333333333333
0.875
0.583333333333333
0.625
0.125
0.625
0.625
0.875
0.708333333333333
0.75
0.625
0.791666666666667
0.375
0.416666666666667
0.541666666666667
1.04166666666667
0.0416666666666667
0.458333333333333
1.04166666666667
