# Supplementary material for: A novel user-centric happiness model for personalized tour recommendations
Source: PeerJ Comput Sci. 2025 Apr 22;11:e2837. doi: 10.7717/peerj-cs.2837 (PMC12192884; doi:10.7717/peerj-cs.2837)
Supplement: Supplemental Information 3 [file peerj-cs-11-2837-s003.zip › HM/pr01_10/pr10/Visiting_Time.txt]

0
15
7
10
20
11
7
14
15
8
5
17
1
3
8
14
3
6
23
14
1
2
17
15
18
15
7
4
24
18
2
4
11
25
15
18
9
23
22
9
20
13
3
6
18
9
24
19
11
14
15
5
18
22
13
11
11
1
25
19
13
7
2
16
2
1
19
24
19
24
10
19
1
19
25
24
11
7
25
3
3
18
18
9
21
21
21
11
2
4
3
8
20
23
15
3
14
8
4
19
6
1
2
3
24
6
14
22
14
7
13
19
6
4
17
17
13
21
8
7
15
5
6
17
4
25
11
17
17
2
7
16
2
12
7
19
16
17
8
24
10
20
8
6
5
23
14
23
13
12
13
20
14
6
4
13
1
9
5
7
4
12
20
20
14
11
1
5
1
14
19
16
21
9
1
18
7
15
21
4
21
10
16
21
7
8
6
23
18
6
6
14
14
22
22
25
13
21
14
18
18
11
10
15
3
2
12
18
1
3
4
12
15
22
20
16
11
20
13
9
16
7
21
18
4
15
5
24
21
7
24
22
1
6
4
14
18
16
1
24
19
19
11
9
3
1
10
19
14
14
24
16
6
9
20
21
8
11
13
24
15
6
24
3
16
24
19
5
11
19
22
23
12
23
25
3
25
1
16
21
11
6
14
23
9
8
19
17
15
