# Supplementary material for: A novel user-centric happiness model for personalized tour recommendations
Source: PeerJ Comput Sci. 2025 Apr 22;11:e2837. doi: 10.7717/peerj-cs.2837 (PMC12192884; doi:10.7717/peerj-cs.2837)
Supplement: Supplemental Information 3 [file peerj-cs-11-2837-s003.zip › HM/pr11_20/pr11 (1).txt]

6 1 48 4
500 200
 0 4.163 13.559 0 0 0 0 0 1000
 1 -29.730 64.136 2 12 1 4 1 2 4 8 276 548
 2 -30.664 5.463 7 8 1 4 1 2 4 8 98 438
 3 51.642 5.469 21 16 1 4 1 2 4 8 91 330
 4 -13.171 69.336 24 5 1 4 1 2 4 8 177 505
 5 -67.413 68.323 1 12 1 4 1 2 4 8 282 581
 6 48.907 6.274 17 5 1 4 1 2 4 8 262 445
 7 5.243 22.260 6 13 1 4 1 2 4 8 223 458
 8 -65.002 77.234 5 20 1 4 1 2 4 8 109 352
 9 -4.175 -1.569 7 13 1 4 1 2 4 8 262 588
 10 23.029 11.639 1 18 1 4 1 2 4 8 150 447
 11 25.482 6.287 4 7 1 4 1 2 4 8 214 450
 12 -42.615 -26.392 10 6 1 4 1 2 4 8 293 639
 13 -76.672 99.341 2 9 1 4 1 2 4 8 157 452
 14 -20.673 57.892 16 9 1 4 1 2 4 8 172 458
 15 -52.039 6.567 23 4 1 4 1 2 4 8 233 442
 16 -41.376 50.824 18 25 1 4 1 2 4 8 152 333
 17 -91.943 27.588 3 5 1 4 1 2 4 8 158 385
 18 -65.118 30.212 15 17 1 4 1 2 4 8 106 456
 19 18.597 96.716 13 3 1 4 1 2 4 8 180 363
 20 -40.942 83.209 10 16 1 4 1 2 4 8 62 297
 21 -37.756 -33.325 4 25 1 4 1 2 4 8 110 468
 22 23.767 29.083 23 21 1 4 1 2 4 8 242 553
 23 -43.030 20.453 20 14 1 4 1 2 4 8 91 376
 24 -35.297 -24.896 10 19 1 4 1 2 4 8 246 487
 25 -54.755 14.368 4 14 1 4 1 2 4 8 202 382
 26 -49.329 33.374 2 6 1 4 1 2 4 8 200 446
 27 57.404 23.822 23 16 1 4 1 2 4 8 161 377
 28 -22.754 55.408 6 9 1 4 1 2 4 8 247 579
 29 -56.622 73.340 8 20 1 4 1 2 4 8 73 407
 30 -38.562 -3.705 10 13 1 4 1 2 4 8 250 442
 31 -16.779 19.537 7 10 1 4 1 2 4 8 125 451
 32 -11.560 11.615 1 16 1 4 1 2 4 8 167 368
 33 -46.545 97.974 21 19 1 4 1 2 4 8 162 506
 34 16.229 9.320 6 22 1 4 1 2 4 8 75 266
 35 1.294 7.349 4 14 1 4 1 2 4 8 182 507
 36 -26.404 29.529 13 10 1 4 1 2 4 8 79 289
 37 4.352 14.685 9 11 1 4 1 2 4 8 274 558
 38 -50.665 -23.126 22 15 1 4 1 2 4 8 267 578
 39 -22.833 -9.814 22 13 1 4 1 2 4 8 80 392
 40 -71.100 -18.616 18 15 1 4 1 2 4 8 246 570
 41 -7.849 32.074 10 8 1 4 1 2 4 8 150 419
 42 11.877 -24.933 25 22 1 4 1 2 4 8 74 359
 43 -18.927 -23.730 23 24 1 4 1 2 4 8 215 555
 44 -11.920 11.755 4 3 1 4 1 2 4 8 232 510
 45 29.840 11.633 9 25 1 4 1 2 4 8 130 408
 46 12.268 -55.811 17 19 1 4 1 2 4 8 271 482
 47 -37.933 -21.613 10 21 1 4 1 2 4 8 176 495
 48 42.883 -2.966 17 10 1 4 1 2 4 8 262 521
