# Supplementary material for: A novel user-centric happiness model for personalized tour recommendations
Source: PeerJ Comput Sci. 2025 Apr 22;11:e2837. doi: 10.7717/peerj-cs.2837 (PMC12192884; doi:10.7717/peerj-cs.2837)
Supplement: Supplemental Information 3 [file peerj-cs-11-2837-s003.zip › HM/pr11_20/pr11/Connection_2.txt]

0.335694807630051	0.0917467076249563	0.106330906838392	0.167261390122157	0.305804059009650	0.630050786667632	0.227864513976353	0.767870141938786	0.953260189647815	0.545440541444323	0.599278468322884	0.602722915062773	0.880748414902293	0.313334810648925	0.189831768780996	0.503248038895609	0.429648964953246	0.316857039377984	0.888393832560374	0.352326266473874	0.564646310889488	0.895507610355209	0.577503682736949	0.998206304803036	0.562034506826553	0.591512499447261	0.970617876674220	0.911435162513006	0.719342138656296	0.138636923212321	0.975159855089454	0.598947036497535	0.270745289966497	0.102369835636926	0.256432838901131	0.235218616316777	0.485898301176896	0.0582812289745427	0.321304698186298	0.173178641126686	0.959247060544648	0.828243509901555	0.796950334048604	0.161543200289170	0.333279830405161	0.380073752011302	0.136816501179461	0.257674022043566	0.823160213495912
0.947358365684008	0.353333879573545	0.749644393523063	0.0281672306936375	0.0812093227194158	0.563818804662285	0.562453048921891	0.432243855894900	0.973651860234156	0.0884536815561883	0.210138779152306	0.293707097491517	0.286466017385923	0.783164709700570	0.586332566140950	0.227589204184077	0.927330443053524	0.991918382315839	0.921446758416210	0.855605106737647	0.610917952043168	0.935798020364338	0.604266998618298	0.984800704826657	0.125203617651365	0.862932687667768	0.233755214635097	0.842871202478437	0.661319896193961	0.821883975904654	0.859103070692904	0.443415204373325	0.452261568525219	0.391986996227694	0.0517893347816838	0.995091348299001	0.0965497358762379	0.327849328219162	0.285868735411768	0.764120136352177	0.889929845659699	0.0594183553459697	0.167242456914383	0.997482818578771	0.925755762242895	0.787831718233228	0.946012646236796	0.354354339637762	0.937600872276188
0.0312160134545471	0.0269441557906931	0.772633665860194	0.737341307127714	0.144382424355642	0.344006069165109	0.205948155888300	0.746555307116633	0.102550311173929	0.229895643315118	0.0934727891195704	0.921721098676023	0.872704319476031	0.976435742336773	0.121862082284361	0.349184480673727	0.534113151423138	0.433993761113350	0.336963759886386	0.0308634814343128	0.0193210430348728	0.0575415438585881	0.670301532244828	0.725758161676762	0.471217289458297	0.352330048038331	0.441319656704296	0.267757962242832	0.548085157811750	0.474356619018993	0.545018416481984	0.610731906014871	0.963644570420334	0.741896532246664	0.741214957387575	0.763556198877436	0.861003983512287	0.926128031390133	0.515972695217378	0.158825355640922	0.0826213542840527	0.597901179808949	0.352204556386635	0.0692453865065831	0.711088453535564	0.743572474478921	0.0813143944817063	0.309116038537773	0.154274705928229
0.704909231527093	0.338760867766822	0.918193531471017	0.0523367679410368	0.0581507524805750	0.00209233229395056	0.625504642207617	0.549831566968899	0.247238323882927	0.0145759032974474	0.899896277807144	0.293545878208990	0.323915520941825	0.0475891162348076	0.741050673998072	0.101905491778654	0.193696130978052	0.308933564758413	0.180486328342319	0.836290009910144	0.991468263192176	0.712255204160220	0.590047500493738	0.642838357808168	0.734234258965585	0.639342244652515	0.108985745204456	0.472686680434932	0.128936288539454	0.0408389156979323	0.276821271429823	0.676074218143541	0.945450326324904	0.536077391506582	0.607610660906122	0.338489552047920	0.184492422518319	0.137178205048910	0.978644230734172	0.552967321042283	0.824762250560661	0.958411282177693	0.562447738524469	0.930640569279834	0.944967909743116	0.257136144880268	0.0279322456153284	0.284176132978813	0.483643869613713
0.0575860147306340	0.399871696341824	0.954571907356958	0.272112965354716	0.861288990536218	0.757829702936839	0.267714403731607	0.973927288967185	0.568849415177383	0.742108868964028	0.583137159398639	0.701070591315547	0.440398679502588	0.481177102793642	0.321279515099712	0.312502093849997	0.307849537055209	0.0326328128936528	0.307601705362325	0.932896869531906	0.418502431150624	0.286256965365530	0.229438553651626	0.642980412385029	0.756440854877288	0.998910672527427	0.0468440470214148	0.528508322887613	0.730902693678455	0.991022681182913	0.967215168965033	9.14164762783054e-05	0.177892208397655	0.0286932803708061	0.0322990491024230	0.622864930097340	0.306245650089115	0.201615396152952	0.0770781301850529	0.290020305336636	0.417719976385874	0.358514983812907	0.768702862840756	0.678792429864940	0.197513102425727	0.795321514055253	0.463636540012510	0.383012942295698	0.161654987654353
0.0570671984165672	0.446921537159469	0.576593987386417	0.499971203597085	0.475838643980833	0.311268737230185	0.845311395958343	0.685471619637023	0.0153166119944715	0.0757992885787474	0.168207710369603	0.731116375103438	0.701068023778973	0.860502499066923	0.311562565661916	0.0142872100537791	0.0143607551052930	0.674849988031848	0.00564278323788270	0.914828235270076	0.609686278725714	0.145482416416463	0.959671530322503	0.244356359861268	0.457471797887455	0.541828977878940	0.0280231597863185	0.212585256808257	0.328402677726493	0.648974977562558	0.231088494169120	0.155771818007357	0.855804577416927	0.404491922295511	0.235794060125425	0.510374688762207	0.461015750165051	0.792587962393620	0.0858149668618867	0.786920175911387	0.927805053149155	0.220737232036799	0.173994255559706	0.397610719124019	0.679800780544929	0.204255784265696	0.496533523431302	0.962707465459677	0.0764818932021870
0.169105824235584	0.0299500000963385	0.290655566635399	0.700560371342953	0.988612511326389	0.104823595637540	0.0553260988291372	0.251535072696541	0.262838297942582	0.303334402729699	0.0819528233406233	0.210231844152065	0.434509685063549	0.545091668484580	0.122088104682826	0.211835802637180	0.992849794233045	0.551051692111223	0.638284041271787	0.141323699229355	0.0971960233536207	0.252124572141461	0.714397580408614	0.256314877835964	0.0200803342222161	0.630109093494434	0.151977823048057	0.481435301055611	0.366554579827077	0.393317187125957	0.109413649206390	0.386618209114669	0.306253604942100	0.342767281687546	0.364533270277784	0.324839562480198	0.596496283860596	0.0240026910812905	0.448557844354106	0.974889070635900	0.672556104407278	0.517678483311631	0.275425153488943	0.688618500379597	0.358867682211714	0.507204105762192	0.435797104900971	0.794899667525058	0.589391949553248
0.114157448220139	0.866304723383771	0.0290828280802642	0.326798147396067	0.171777673435085	0.841213310601025	0.960910778343512	0.534987039845369	0.979400404595869	0.618761889690805	0.0673598563689669	0.393933786696323	0.408361398522705	0.661373975918217	0.929457757936193	0.00883984343660604	0.125476615824439	0.623690961801551	0.477967615436131	0.134666112805193	0.967167839134026	0.00386709501863092	0.736409262942123	0.113521821663628	0.736392484459666	0.512918619009745	0.415053449564604	0.159157594953249	0.653022585405892	0.358065531777443	0.848535909535245	0.774474739106264	0.208667615575406	0.456393001853043	0.224317941435580	0.923959337751518	0.469479478590037	0.908868589393640	0.316970458613284	0.742967802878481	0.557609758441352	0.629476319522483	0.463044328657157	0.384333518292175	0.0305612276913999	0.240555487369481	0.407265298081577	0.796437331016119	0.942458341377168
0.250075326253876	0.745303177420828	0.276310996194425	0.112798407422978	0.871186884511916	0.358835429572983	0.320695466647613	0.248241792970281	0.770934414172707	0.998315758281553	0.912631337613340	0.583098931493671	0.435454475393932	0.505218045668199	0.735796726735235	0.102688537413308	0.915735983989547	0.869829095050639	0.850485299295959	0.638698860105573	0.507453795135459	0.569302221323050	0.757134707158715	0.350938800061647	0.632744880139686	0.267503134496019	0.0141194695085864	0.348886121626941	0.414369811463425	0.429187759552639	0.726984445095119	0.138669396908239	0.761123669696805	0.0431592414476325	0.813664990487689	0.763156133115403	0.427129667494126	0.805418677865211	0.937398077103660	0.132981513850271	0.483430818397865	0.619565424377600	0.579886090863870	0.229390878559345	0.0619076221460474	0.897360027326965	0.486823777298791	0.0408978531774562	0.0897895498190645
0.521917528660171	0.346085225310094	0.731001110916455	0.233483525037946	0.980228535755120	0.0955828149939577	0.756759914744682	0.807838533493241	0.477199805511226	0.795911401328092	0.606632482476728	0.857221247071249	0.100053109097170	0.192888812914453	0.682673155433249	0.890199753228808	0.860039561628707	0.0133630885379576	0.201683436077890	0.222478431172500	0.704592135195356	0.101567403639900	0.391876886968248	0.319727424002572	0.354951597410414	0.812242096868063	0.683156282358139	0.579212570244928	0.848330979602422	0.452447274182487	0.913916332782214	0.878920772345800	0.647185158621909	0.986918525455171	0.404578434344509	0.913484909398417	0.0332528728381439	0.529389297604856	0.280359237617599	0.601049762554249	0.152704814969510	0.0876983756741340	0.981032032054883	0.128535088528538	0.0617658366078611	0.105673390414868	0.0703264513966692	0.114049723013401	0.549215634674023
0.253792972399354	0.207614585457092	0.626142625272408	0.411398998088490	0.238051693664504	0.775839987415806	0.0245584756599651	0.539519450199246	0.656175479726483	0.553613707037378	0.699190428499538	0.970382168762186	0.435790167037513	0.105927828716390	0.342980734842274	0.962588791497292	0.311791538848691	0.470174519469594	0.514027507907793	0.569589604380641	0.113977678269245	0.0257934939490468	0.152422034812293	0.927561844521491	0.261081007776874	0.784955500048220	0.471078993789843	0.826558545634063	0.696556819949296	0.343783776824841	0.975000309498517	0.380239750260185	0.800939185354432	0.00108147465477204	0.872243025697971	0.571793216633772	0.604250218109841	0.830613872201011	0.518340295934455	0.789876191181043	0.890851489020123	0.845871694340482	0.233531922530665	0.813226846251734	0.377450010250048	0.651639904177695	0.785121894353740	0.453257662455790	0.594434942702272
0.449652057833828	0.769068310065679	0.0539327810011960	0.423723369622410	0.409447258425736	0.871347286519936	0.437695842438784	0.306182751336736	0.473545277474736	0.949718748065999	0.499622927972355	0.526298998159918	0.616862319621350	0.342997742139520	0.490695780668650	0.146553103236108	0.160186770828392	0.444894000353954	0.138362759446110	0.250021433648665	0.135735021722298	0.504434149011807	0.751338982116164	0.678827019987848	0.389597000880554	0.0339957844155636	0.750311877049725	0.568663701037351	0.951891700313974	0.664050971102569	0.973767511835696	0.394213190074848	0.208857004828074	0.797999387417063	0.485481377326965	0.450743671680585	0.309502922678995	0.695715000649825	0.858286900975692	0.503296116797481	0.622106014788476	0.710489266270291	0.399292953002408	0.0449539869011145	0.102369704140397	0.342996900005943	0.548122857888046	0.106045949436636	0.327892098161695
0.222288781074259	0.265097591770881	0.559419740450361	0.848448531233868	0.184048436080917	0.543570918157470	0.186147237612134	0.179704563589550	0.451636831423019	0.363632996856372	0.249249484928252	0.204367129215763	0.421857551799302	0.857987570214036	0.470876765189139	0.241930736359094	0.727602654279954	0.995534038830064	0.420105463994806	0.818574253696669	0.420899921388250	0.766563892201831	0.506998648960848	0.486373961795600	0.371408962563183	0.0299702045727334	0.408402544956942	0.455172989800494	0.238221787417595	0.478393704016733	0.777717862846821	0.696695838504564	0.396811112255254	0.860709345589275	0.0132018094642095	0.950075493553327	0.790972650404542	0.188789901860107	0.376027271212996	0.731693806359666	0.856060945870884	0.611013082166782	0.0638038494216708	0.485510721704439	0.111103708267821	0.143055524967655	0.788008419962992	0.659519167223407	0.910713807479928
0.0754298577406171	0.0760172651874680	0.0122192265900173	0.584753656839871	0.739900792658994	0.391136479428227	0.486274640346421	0.532812677470782	0.0370144587362340	0.474529851689053	0.993977788471902	0.244555891761384	0.762464357137433	0.535282572371903	0.162147072774352	0.589468102790288	0.349482104768368	0.0867251754997167	0.0746389628881540	0.991839612660146	0.558359415999851	0.876666473363822	0.179364134487320	0.740666807971255	0.286488288870069	0.425710466281011	0.509456106055535	0.107958346616492	0.0510697476269648	0.519334081787518	0.767993990849123	0.425479740049919	0.837125553477500	0.875608459048474	0.988869642395574	0.958848971930956	0.139803391694951	0.267549390985238	0.606288147950644	0.105979513388055	0.245203338815932	0.819746994009586	0.0353855256850953	0.301225673448001	0.443482078052522	0.609409583879038	0.185283867142106	0.755485267979371	0.554404843519827
0.0178238794454065	0.925643708857488	0.684742139384505	0.704859855772509	0.198253979218766	0.608078802226743	0.866057418649980	0.996457886270363	0.200387333677187	0.499519107302547	0.228148796772191	0.402667057982871	0.615435985383409	0.865425024576476	0.722772641357901	0.939811153072562	0.714362734508546	0.396258560888807	0.208527903661983	0.244060359784432	0.991616837702308	0.570294367316905	0.875611670084355	0.0747596222652518	0.155395558702742	0.0672465920234470	0.525024311810155	0.233992874943058	0.171395525182297	0.150458494500044	0.202153630547002	0.967768940671447	0.829889154444990	0.311472927291736	0.0942460590418909	0.142392754017427	0.283136210952621	0.464802219977487	0.808761540800141	0.295972778355020	0.398994124180455	0.936257875787114	0.341868431528679	0.0447900500959272	0.309228124206471	0.310436190231956	0.470509101831324	0.677686973197586	0.426733582035796
0.575485372027619	0.156184341125556	0.307017977306807	0.482273850538703	0.409745853495837	0.441926355531239	0.192306823040376	0.616981822767646	0.483143144090437	0.473366511432306	0.467588602808465	0.117176322446344	0.277062651860391	0.485692420510888	0.952271149474718	0.702197905405573	0.199964917963802	0.601961693810818	0.205273538042277	0.773393597605556	0.523850097200853	0.402554807563911	0.863196527977371	0.222787776029511	0.329874072795653	0.578582588001886	0.0711298429474145	0.223404822518201	0.268721334288682	0.289191141877083	0.360884219164089	0.931352953067068	0.738445864197420	0.966328091777189	0.631264985599212	0.674800334625659	0.420335127292735	0.224494695404234	0.371558129485966	0.116529212203945	0.852607604527526	0.405188858050781	0.753546729761234	0.283968619604890	0.388924089656647	0.440994036157450	0.906128330070713	0.716762005458032	0.0602653313900172
0.911827069799783	0.785500954901513	0.818081986835819	0.227392123057389	0.481775911918515	0.216862371071666	0.872861939557585	0.612609115393036	0.885672203404220	0.833962900881320	0.00973872935643771	0.944782733470655	0.0101508382070209	0.940075199433222	0.0953485571316509	0.695390532319177	0.410508967294036	0.651428130322200	0.112766019677329	0.0411811196436747	0.514094434909799	0.131779074727638	0.178956142159286	0.00842484970426227	0.347537799457475	0.522134814541266	0.383142519552374	0.744467891599928	0.743478925704090	0.652890615579820	0.896863204254249	0.416119882972789	0.546103300194396	0.108398421657259	0.853991318055872	0.385908634436535	0.866210505255547	0.492824292669543	0.746193996596028	0.355926238279241	0.405532081962740	0.696187143578624	0.278093384595876	0.913412919425523	0.741133576377217	0.518109681674894	0.715254134921371	0.134390278107823	0.941535416150477
0.275587208617022	0.422828718096350	0.669483679161831	0.690445806935379	0.898720042604630	0.747795560063450	0.166743282142011	0.130160072671960	0.923760975057546	0.624190477114208	0.299812266994013	0.300072763128259	0.830428076187636	0.588126970701686	0.948934947033383	0.292883095986760	0.141095069288054	0.984452200719601	0.988935495456648	0.188219539406996	0.320400449935619	0.167184147452134	0.575184337598965	0.797866899066202	0.580251774399889	0.0602893492401831	0.629643112991347	0.850693529565984	0.963551387834751	0.641735760749797	0.123006543320036	0.0430328109289933	0.847108125275313	0.528291642525583	0.650887971964718	0.669205616088830	0.631063386547935	0.840106238582472	0.702297855270039	0.227784121152104	0.0257602467296791	0.869231776917264	0.160196802332980	0.658012886301806	0.562707735035766	0.366557793527067	0.122497893726826	0.217349239817996	0.908491451470983
0.219403808218764	0.935989191886147	0.175719199185834	0.0179048109831328	0.201496149496007	0.191189794217604	0.896534853337766	0.250279927245873	0.264506299666396	0.813999389127633	0.0884509142696678	0.0817959752510484	0.00445487961357249	0.575834112964724	0.130034843641265	0.936649488388306	0.770115499606586	0.921666647045537	0.277964575866569	0.0908716692348883	0.681060949163912	0.719707365987118	0.880670869017520	0.642716853320835	0.413867807545760	0.189157960484647	0.943707043226575	0.850235010007145	0.238838503142620	0.215834293751494	0.483963283713281	0.457497123148786	0.0840003991884376	0.488648645406939	0.325814005318511	0.458068699887468	0.989337865189875	0.607328908617146	0.875745499447316	0.248838986227168	0.260757048434709	0.511732351541944	0.0902290827311221	0.159915077204305	0.453540378160564	0.0199884164005413	0.453947672742488	0.562898448408424	0.597704968133434
0.761230425143183	0.522846373808731	0.544041987373191	0.223155204165115	0.521174865177033	0.357607170196348	0.169469830700713	0.633214794485968	0.295857071659761	0.0492281742376527	0.147868213295378	0.0275443529924760	0.202384388210303	0.685503291685736	0.477348929983858	0.934589284641368	0.869342338178568	0.181181017530733	0.0475722875072093	0.452663980490237	0.121706727034587	0.286203492461799	0.0751355111705461	0.0349834381401890	0.406477930848380	0.740821549054789	0.422386638174757	0.0979380733248886	0.357076614260663	0.568021683281971	0.833511393822794	0.693622236984638	0.0226070886046471	0.122254379476292	0.564930654121799	0.864073506103475	0.603760743283104	0.917827929796855	0.503104226293845	0.982629252926715	0.141767062234023	0.180813315177338	0.392342956061850	0.641367686692147	0.354459746308515	0.557137012706267	0.177320128938076	0.668010012421904	0.209338963466319
0.977702840096946	0.184807636217752	0.200597779123912	0.913824707090294	0.222305541863577	0.847116417673911	0.119557580314875	0.817922935728081	0.300519655885020	0.309954115332964	0.669486038006694	0.728133163540555	0.816806388874757	0.352100960495599	0.0249676266858107	0.424961905355550	0.941881380500826	0.674210127574550	0.340631730411377	0.509846830641460	0.283150166054011	0.500591871492161	0.418807069302915	0.472019103982770	0.402027014534462	0.695319289893202	0.589408393544367	0.294042982160323	0.345842602822842	0.778466623728223	0.604934375801631	0.947194012770531	0.160976503426445	0.776244589074881	0.992001690984201	0.476142634965803	0.726301447421246	0.214888543783728	0.0142205461929018	0.0809577769829214	0.652456224424936	0.997636314164844	0.0420374032423825	0.674691993814108	0.717907722220344	0.151712841626918	0.389751209892716	0.614751517786900	0.739581903565567
0.642800868957246	0.0112669603339155	0.625136058460142	0.193022694870420	0.883484183386130	0.641509917940829	0.513785535813965	0.243791216368147	0.625924602033316	0.547577708751436	0.315771683122964	0.625570762338935	0.346270540753922	0.0106842908789592	0.570007246536006	0.775285253926307	0.0478217006730861	0.644636191959039	0.828885885798651	0.682558253093988	0.308405790128568	0.616451517682958	0.615208260181112	0.343317161013925	0.870128212045393	0.761900166145516	0.0490627363404671	0.778771280902677	0.486214973382830	0.0103117133748247	0.857810336665362	0.815629450084581	0.821142728651643	0.470280173102109	0.0675801529077509	0.339933752596993	0.344200569766443	0.143536869216088	0.936018148201884	0.466966622608076	0.939267366799389	0.795238241751992	0.156202709257093	0.884718026244100	0.690274611011338	0.0394999405048944	0.692281012064178	0.887114288238682	0.596396859513720
0.527789050333160	0.397662593556013	0.953007288570739	0.0907319791481220	0.839467675140402	0.962073135574677	0.645614072178760	0.134966641012599	0.433968107122579	0.267797717907200	0.593100025072912	0.769879964848890	0.643377922217836	0.925006510756440	0.480975026022144	0.903683007145600	0.469743139640460	0.892585875327891	0.968878211225171	0.785067197740621	0.811465546602889	0.187683557203838	0.873079486523654	0.0312883739304023	0.241508806400975	0.378639453116176	0.108289325234364	0.897737911508976	0.535031123820877	0.675210307339087	0.0925714539878119	0.695338611177378	0.670833527650272	0.893184477560868	0.150378159197960	0.825169025037256	0.356885347052766	0.266047952955783	0.545776424916089	0.0934381261685602	0.0956203406112334	0.0103339128956158	0.744490383685331	0.769656754046821	0.438265266735436	0.944340370102520	0.116087039147210	0.406812908786375	0.884606470155526
0.577509425069276	0.375402756480170	0.0250492279532002	0.157068391631787	0.219570882430994	0.873792120925429	0.0226780633606269	0.844431851165588	0.123218339264039	0.592627098129723	0.390302353510923	0.211228385421383	0.335851900718146	0.403286214134885	0.403306383379192	0.441346429257689	0.541053693052704	0.408590482178716	0.117589134624825	0.541530465107644	0.875871521626748	0.176986774444944	0.445557225920438	0.870366302684243	0.138913138083055	0.107191178794154	0.537031978572543	0.425362405350763	0.888777567322981	0.834139340454231	0.516734481866173	0.159516358508691	0.507555071888185	0.434446888600802	0.915720934115224	0.0755360487326690	0.882733742013976	0.419435208424264	0.105779020204937	0.440044788943324	0.0759031498635622	0.336556006867782	0.991775324542341	0.245288164462981	0.280024790253673	0.602778961768365	0.783843985698749	0.553363543207279	0.216851444234597
0.184436484970042	0.654473178156235	0.765058788382219	0.0541776907807885	0.426273225016097	0.212073774859561	0.218302238526731	0.0132121508584014	0.848007959559787	0.198273527381996	0.885913647901064	0.898147294492429	0.268026291058570	0.584014795553115	0.989058043096625	0.902128758791873	0.0161824276715032	0.362140398207091	0.173172374647958	0.415242475170218	0.222091664757521	0.393769949000477	0.132538399888715	0.947725474160346	0.955598405473726	0.398930099517781	0.740882141109756	0.288287169250006	0.668113945821032	0.442568170879985	0.746142798178853	0.261178018107888	0.627284786294207	0.441497312115663	0.369506640328551	0.320775597353708	0.634415525766182	0.392691934293238	0.594554024473375	0.909693952542525	0.629474810991966	0.415512236365190	0.781130419296879	0.951567390930305	0.727723609698284	0.290285444724170	0.0763673418287204	0.852343414903762	0.481616721964251
0.809415933113595	0.914291257381467	0.148334708755649	0.0862230155841085	0.690476289263929	0.845730373424878	0.575972642872117	0.718938856897822	0.878504839489508	0.632822811814549	0.947614567969221	0.267322807853979	0.366086904578223	0.806749001579516	0.951139075784229	0.582646407487706	0.147625313817119	0.352701209342225	0.193357337611547	0.467773482138975	0.491661751644462	0.777206608604845	0.0723529337055082	0.358784081191220	0.126453311042401	0.0247988612423492	0.445478520918239	0.146276551154433	0.361336975400105	0.514631869916359	0.949547782639698	0.116911163940621	0.363769904606476	0.266316133804637	0.0984503973406694	0.897536728992984	0.925505451503452	0.237708976958627	0.521221751707613	0.871101037189141	0.440979104119759	0.00508215116612942	0.493386990755373	0.431438306204195	0.580616774199114	0.581175540746736	0.728578548702669	0.101262812695781	0.719541379246217
0.563606039564209	0.316711340693231	0.870713121771300	0.380659624367865	0.0395615956312323	0.143090699343458	0.457232080117886	0.842042666675963	0.0484402463907737	0.388016022236145	0.108296946828457	0.793611790103722	0.724617588809476	0.0247049534860904	0.430795243990523	0.0854230601464203	0.213574159172505	0.920026126315291	0.686856159814463	0.287797864018509	0.703741984070460	0.455082956955381	0.198643559971684	0.604594196719763	0.747669699301822	0.0720286451423022	0.0359851920813123	0.336393521691345	0.891888900744146	0.505193009371869	0.924507004567140	0.400119674978243	0.305426344220999	0.225704954582290	0.755490430279974	0.107334982299333	0.751109097576896	0.0554531018186778	0.305166646608511	0.750826751644345	0.696800571261666	0.649904417763813	0.384564205035861	0.227556738404610	0.550995649721495	0.278326712360179	0.853341991325038	0.268050579781704	0.0374307385890973
0.0936179044938228	0.0988935687776128	0.408282689804786	0.335265665021844	0.984552362757810	0.672558394238034	0.186051364353483	0.301328295066596	0.571422117063756	0.354474830269399	0.0113439956608433	0.522104971283429	0.393488199629804	0.793445745251872	0.403519458248786	0.313025743641251	0.258243812195734	0.153153438934039	0.397675360833341	0.657798500060548	0.0937421997978144	0.246945131854816	0.661348317577535	0.767790446700871	0.00230816321776628	0.797949205099610	0.241486193194104	0.945539308468115	0.243038757718473	0.107268884184311	0.726316555357132	0.826133325070276	0.143933834054088	0.0432384308559507	0.598454911615064	0.700876641435375	0.159943117866171	0.462655322241781	0.784018086955819	0.104356950217733	0.946084107851354	0.461366016869784	0.669506846289534	0.385430467560046	0.995702149410764	0.884009230959497	0.470103459963288	0.298310780709364	0.340120022059316
0.747475272438635	0.509210861878916	0.981074381521181	0.958240872522220	0.542539214762754	0.139852171991923	0.260184645417150	0.879983724413896	0.524692304412966	0.995152922589297	0.337962231079964	0.243517517433071	0.557692305176098	0.760856709245476	0.187477916717246	0.656195226292562	0.732492278009531	0.278230778395630	0.339756543907076	0.176674514981275	0.428506898252566	0.462467198328950	0.307939297764789	0.923201358609778	0.529688813023139	0.690938858072250	0.796369243055778	0.731252113269099	0.276723424987757	0.102847667813178	0.0485607352342080	0.705339988940519	0.247163979345663	0.608870856011246	0.974697687702188	0.419825047236410	0.178089879637637	0.0483085307768505	0.0702552876055187	0.451704888914422	0.0375110910704102	0.491259809175748	0.668932543641360	0.0882656383281784	0.944803139812915	0.101345463692780	0.222731471553433	0.442530831086146	0.109417075779595
0.176161141108297	0.503981249049471	0.707594697415689	0.00812609360120231	0.451379801491896	0.486478999654602	0.497190356478538	0.708774321853094	0.827335142717543	0.220864474980791	0.552279898724097	0.239309745706145	0.986518591942066	0.505076086562981	0.734655468065961	0.465920422527484	0.643816980793907	0.00439562775601499	0.00252717771407640	0.169500669265792	0.383977211623573	0.228639566705473	0.361300716268885	0.185521843808113	0.498209851169824	0.753237151655387	0.306333066902566	0.894711411497505	0.259782902083081	0.620814213440967	0.675588693388897	0.419811802191265	0.0273980924013799	0.682978933197482	0.810451116867398	0.274074030131431	0.547206745665615	0.924865723904955	0.802646651683073	0.365013976878312	0.205760570232790	0.899015303082853	0.970358370839400	0.580141698812662	0.317084558281657	0.921291307436369	0.363768806447670	0.144936748761863	0.814224169683808
0.376132264381968	0.476657545957355	0.548699593988909	0.00564489646708899	0.976227687818808	0.332956661796300	0.683540469849255	0.660847465362289	0.461779395730869	0.786250675865860	0.921574421608358	0.812565586036303	0.421795744715207	0.437667611522915	0.593744268694970	0.424938816923325	0.0412532523117768	0.413201827809922	0.915632670386890	0.755955358015136	0.959395173838047	0.898383738830800	0.900744029282239	0.651377554947231	0.428949515929544	0.522562972690235	0.580190167804470	0.291105470999860	0.292488649087960	0.562093455110825	0.0645155063059257	0.276973377249676	0.539957359441435	0.0268867992527091	0.0812144406352440	0.783320398681491	0.225889030138419	0.394519713982672	0.994005039128701	0.308301460930512	0.794618673907596	0.360415468594173	0.242961397282003	0.826593126713488	0.0274064909157155	0.313513535083178	0.271801577697412	0.0449427970063020	0.405084502041231
0.566501768373313	0.0310179293047620	0.817107335796472	0.726668514288855	0.453344970690130	0.162387981060278	0.797659106568674	0.534044124726466	0.0485037647235705	0.675325337346439	0.171628210007331	0.326256883173699	0.680650151242464	0.947773362976192	0.137440190646752	0.769247017840591	0.815015670411713	0.638123248040079	0.108290564496307	0.979306279773905	0.0621978053768278	0.320337185975488	0.220594934549498	0.289950275380327	0.232661487470752	0.197012010205486	0.660465762609382	0.841222664728377	0.282506623170610	0.353334179118269	0.580627191038747	0.883052463165713	0.752355656636906	0.334649037763346	0.854893737562108	0.563032316370968	0.0757660271051012	0.215583465757215	0.156479193095022	0.174214946094555	0.377526788090693	0.426490118098046	0.171677701190396	0.594074605912383	0.829734553880178	0.534754871919330	0.122313076934270	0.329081591825556	0.100502327301365
0.667724321489521	0.0304197425193220	0.445756047910670	0.146838734275342	0.742919495433452	0.553673841535868	0.786824120981324	0.875953197322701	0.460651337505810	0.594427024324759	0.642582691412348	0.659671240840369	0.743700129941471	0.339314845211546	0.702698288355292	0.425309588375186	0.762619489355848	0.866898470668812	0.706638286627041	0.280221131137698	0.595944327144797	0.135787668437254	0.244007832558663	0.941042757642336	0.686690060845145	0.770735066034119	0.466164375276021	0.485314137826703	0.187969988093417	0.682467878848523	0.191774272826395	0.704876687149546	0.332983755899634	0.756896332072384	0.0377102487375943	0.805790885201869	0.330499949447636	0.959610134812081	0.786917701715989	0.193009348495210	0.896919571030566	0.369552141720369	0.0573222261560895	0.834376441259064	0.474051807055267	0.173481482649987	0.422240466358945	0.352641102502941	0.399072236967769
0.0535498953856984	0.686889936147977	0.878216301514516	0.314425908440823	0.704429109836072	0.316505312667847	0.498127054227388	0.149427309395368	0.592630117807680	0.346016222714909	0.0639219476415184	0.988947790297833	0.0696212561478770	0.582764965830231	0.602975916376083	0.573951970553771	0.472036278268001	0.902687178323227	0.966230990429017	0.660420510173917	0.660922472552614	0.760590023918861	0.313446466970827	0.119756191280062	0.852384227668554	0.384715511969519	0.733552229552919	0.508877219645380	0.902119781096862	0.346183317232263	0.00553975516806260	0.827414758236411	0.747095878791938	0.796360193797411	0.562390764965601	0.917901448429042	0.211677021264347	0.285463579850451	0.974778048675854	0.255465475057512	0.493462232768656	0.684489313475793	0.802395135057248	0.234907492601015	0.546826686808356	0.588251206425495	0.364553720899339	0.614932074499919	0.250456148762942
0.705227089679945	0.449298778823299	0.814331964031990	0.468193878098189	0.477157923698950	0.100503958227112	0.279874012120861	0.376661696689886	0.380221431134495	0.884966684997844	0.238595918146468	0.316550949509407	0.0494628424523487	0.163407256537583	0.0758427070193919	0.103801796776234	0.204208536751773	0.163336175005610	0.133581229337176	0.673692625890420	0.724809388158401	0.0655642250600053	0.204303547356422	0.722814036760370	0.478855732006423	0.0865491153705768	0.207622026710102	0.439907250720151	0.320123399662464	0.714643999364390	0.127905301414017	0.600106379554893	0.185048451691857	0.998157062821616	0.991601529918192	0.423982087880346	0.817714142012258	0.704408335825426	0.665309380128830	0.508001292268956	0.285989730963875	0.433217072622339	0.931096147395850	0.734337080132680	0.716076787836701	0.876658133483852	0.960023695829350	0.448003994836150	0.413554366955318
0.559492286232383	0.0830063470141808	0.497165849122096	0.622042923603062	0.461724072459329	0.347730961716177	0.00525858128242851	0.872171186869025	0.981712149686725	0.246439613860321	0.0418869661458128	0.249366621656933	0.453616315217425	0.393746804247621	0.229473106974097	0.142113071341004	0.232939468322965	0.352382017348112	0.995044451817673	0.406658166166538	0.0351222578983138	0.894563552907371	0.499426017469067	0.398001122738026	0.799151075628665	0.338845152593681	0.400208516308940	0.249031476009410	0.377775870844950	0.168298469154155	0.908240385660163	0.597557369792810	0.933098154637749	0.689382486653347	0.374615929891724	0.391016040192092	0.938807825572617	0.126300071702000	0.771659633264345	0.298836366061753	0.960114558365395	0.539387130894898	0.0221201481464004	0.185358744937854	0.452065729001659	0.166138149833352	0.253604277093922	0.0515736067473205	0.842825424780061
0.533392332270640	0.918018272836879	0.290799587139697	0.327213090264227	0.140245720576945	0.726346151041235	0.688453398654868	0.438353147996310	0.657347020297474	0.385765919681737	0.287055125066384	0.243796870931284	0.896380190567689	0.0631639144430846	0.553966338119254	0.212291410900445	0.392575846302041	0.834909625460417	0.492415415654673	0.909252919241768	0.288657639142939	0.635632386297488	0.537926050449563	0.148616833041476	0.796704649151797	0.303825693994348	0.895739761113102	0.743626055984260	0.173189876247725	0.456301776310990	0.950490693237135	0.756991704726620	0.687192604384257	0.457447724695068	0.609118135332015	0.851657431387903	0.946157363177937	0.135949332246873	0.511636720082625	0.321953479204417	0.152200843847474	0.362831696142509	0.568700042876549	0.636121788606416	0.628642439291214	0.799615410619177	0.378786241164921	0.560754859331739	0.0243431318536678
0.387182751875558	0.653844217616391	0.242090476086952	0.765991820324059	0.760465752998840	0.797100559879950	0.277318400409241	0.924577049929139	0.164342512372314	0.881174724082912	0.814015368934862	0.809293982951397	0.0923570083507197	0.620670365935349	0.0856936164914272	0.298690899940018	0.364923246470194	0.705914933370057	0.00886357583937170	0.995482622030142	0.266105630590491	0.887533670873135	0.00888547926682193	0.641904818451264	0.763611704331494	0.377831918798500	0.955235614545643	0.682841684661579	0.989641323686031	0.0642115997945030	0.729937907780277	0.497412712957051	0.655299071863110	0.757673058095007	0.0186155247935070	0.628594968045743	0.791885239367092	0.868384250607835	0.919638330910709	0.388836822584436	0.408955721128834	0.869708379235710	0.795941028808995	0.0171586073657053	0.0418528121539892	0.674068427854383	0.305890376468877	0.283129743044566	0.0945351782277751
0.573899379009082	0.973741839811092	0.299032034743261	0.212156924108521	0.334088528110253	0.354591700269682	0.0550785541012762	0.144443750539491	0.839532038680250	0.770910760895591	0.362943361768774	0.348516700719282	0.261027605933735	0.126392723562691	0.134403738666470	0.00193660994374467	0.765099542597974	0.608994484290843	0.129334277600766	0.559959727384862	0.532125212018331	0.556707926042752	0.626740532847055	0.371606566479281	0.745705833063439	0.806369158474203	0.645074604300428	0.580531792910802	0.505522807048677	0.523192987661649	0.983880562258143	0.777414594251641	0.909906102470433	0.441549422695385	0.251657398288474	0.0800456790028176	0.707281513964488	0.0308385021311803	0.731015787923414	0.831638050013472	0.220502942551313	0.635499531588406	0.423592502718399	0.963225624169915	0.852165381942174	0.494418770046361	0.110299094716511	0.0181720919845807	0.342356277400743
0.0147286563912165	0.751165279531519	0.128871653862203	0.0574076021790783	0.254790833587168	0.561313809521232	0.155536805838788	0.244521352219626	0.883159564952623	0.235621933063984	0.132075703615550	0.437604176933661	0.535755242816080	0.235028675611889	0.440109047252317	0.970144983652350	0.926140849731998	0.789714446302131	0.846184333273853	0.545332537098288	0.634589198963201	0.862787985758058	0.981406592442959	0.250385027508388	0.758663964026209	0.758361825661416	0.594864269441617	0.902837225805661	0.282946359622019	0.242738814646285	0.556706237782060	0.731482372313032	0.418686635096020	0.141245806068721	0.0853061655211947	0.473932260772508	0.106146242952790	0.306045734179138	0.265137476506626	0.0916839620579210	0.698549790267676	0.357233760134066	0.0222243388688167	0.0462134789286400	0.567443025819538	0.258418229322253	0.545560743545021	0.246533027908227	0.155985505690781
0.558706232908975	0.783527984979469	0.268219108883222	0.970972159381365	0.992625362288764	0.842023775403193	0.812500642653963	0.700351311419424	0.272713590153945	0.618905734821337	0.837321946929539	0.437748361715167	0.816312599208842	0.386454713556376	0.302376972748648	0.832825553002034	0.181193567598076	0.775930050879228	0.0872698513868679	0.708850218083705	0.889448545416831	0.610246152324180	0.670006085705642	0.0784845468332809	0.902590703654604	0.875402102180486	0.150171374244084	0.444193601614838	0.325921216202310	0.488266062783089	0.942247996381507	0.321730120795570	0.0916035345712242	0.0636613032038672	0.264427421686731	0.0528266525220373	0.0824889565383018	0.402339973869159	0.989835911075509	0.451090866535133	0.859389351329259	0.654744644813212	0.663274346517743	0.458266102717812	0.391597442960334	0.214920181520492	0.279010504296942	0.300088734807336	0.614522889633214
0.671173952135276	0.0637986720328909	0.942333058484878	0.399695827828680	0.141533002682469	0.807061289051693	0.980255797314644	0.201539367336915	0.508418195860188	0.613107917478274	0.376971754466872	0.804227919918296	0.544318730874473	0.160556358889212	0.191877083808319	0.187715549869807	0.693445884119700	0.269683557912688	0.231784328884245	0.621895006454946	0.301178888314915	0.844221874419639	0.513663678888711	0.196935469266807	0.0413772435557239	0.0692096105406169	0.383906257040879	0.992265336275152	0.0783031129204816	0.239144616841458	0.331323540461356	0.250237834479451	0.164696907474929	0.899408311943085	0.0781222001182639	0.949999547178365	0.338715355681995	0.0460135080432967	0.393686792795904	0.113398513792784	0.0944890350146781	0.881710115865915	0.780191061099360	0.181190166546274	0.881000000940633	0.999514083508039	0.489269255957022	0.620915570403440	0.160960558330170
0.669869686309090	0.991292154235911	0.0349616311186463	0.608987639615629	0.442852809009009	0.751388049849587	0.395682319544736	0.177970967228715	0.473015891548274	0.506316961877502	0.497288720182664	0.141372381173414	0.337953504351917	0.239096194343275	0.195280499288639	0.121252322025894	0.146606088495275	0.706259610912824	0.325476453112344	0.150423366962416	0.0989683569594506	0.248921954838782	0.0729747086230888	0.364338212341827	0.387703443105428	0.284183785286735	0.637739642903121	0.818291277603989	0.446422528232572	0.0230175107865810	0.867671591155123	0.647006351740909	0.975775820265644	0.598455786263651	0.989204575285281	0.365223657405957	0.846570422658790	0.350623593799622	0.902439545036296	0.292138731554716	0.161637732957818	0.291733061518183	0.607354898173516	0.700465253338448	0.590490031705203	0.124080350100131	0.888721822709374	0.194563354889157	0.758719035377168
0.172122321413130	0.298505408961783	0.0625176510543911	0.647842836370724	0.590799201547371	0.924817361461803	0.596881805237211	0.166951642991243	0.634155800552142	0.835297053723347	0.319768441412431	0.556585993545987	0.804923233752342	0.213368443074484	0.442833425070939	0.570153013356145	0.964568846051435	0.214254269864039	0.961858286544996	0.957671769520088	0.666653198347455	0.943351262686033	0.0399530562168431	0.293869639787351	0.328149798055327	0.519835947808049	0.723239769929409	0.575539329188075	0.432179922469500	0.189163134305479	0.458314434342751	0.470261949801726	0.471635591381048	0.350390604330348	0.558276258022054	0.000751747866058361	0.266286418152938	0.934954084788978	0.952366630867655	0.652733985238436	0.258645754042683	0.649157273566648	0.121238244413067	0.732924158227578	0.273852023868236	0.569180068710985	0.776684791505003	0.120814710551676	0.688899196280024
0.648617445189519	0.139175525474069	0.0517249670847306	0.686041057405051	0.188240946212839	0.762554567383640	0.203622643027976	0.671241733838236	0.162643707131262	0.294564511310991	0.635077324216357	0.156314777281077	0.141823296347719	0.295391968563128	0.956312525927730	0.0494173649331958	0.172797108516784	0.401740365850969	0.363878533850466	0.410411059572488	0.250390015629118	0.209841677607375	0.580325208567688	0.0105229012231336	0.195839775668919	0.171081768673564	0.00658674245014546	0.450480861225078	0.419833172141290	0.301531250119819	0.918694304097743	0.116072724683494	0.764905441087861	0.305807735731827	0.660530778017056	0.784811960030852	0.708195742789363	0.736632472541761	0.516239319764052	0.466260416770186	0.459971517542269	0.844491255735535	0.887121235580905	0.167745437192470	0.784094239245956	0.914448135444348	0.773585750690413	0.0402355451773639	0.318401746255683
0.985488490035744	0.982480936216766	0.379535422618907	0.376906074168625	0.324772064665781	0.215935347984714	0.133408559707521	0.477162659310618	0.199023717501371	0.0526019050835788	0.0683257049016999	0.739664167087405	0.694424918117684	0.664310595699524	0.809976681738513	0.419684421167767	0.351893189107395	0.786760612601856	0.520338565554694	0.298506594530988	0.382743836319982	0.388662201923097	0.862529489134976	0.827068027360553	0.734992899779014	0.651219447585654	0.0239921182817801	0.744267960610184	0.256071963014475	0.0806466095638296	0.317475015481988	0.463674473281218	0.922432636654805	0.610761544200285	0.448227666573345	0.451407242144604	0.201418832011128	0.186413883196361	0.103950061466689	0.626296370937316	0.216654802531073	0.823199420522722	0.621555508361665	0.599985920763203	0.632951656567833	0.577597047285030	0.0345710603924586	0.669847910112167	0.343156196468262
0.945265701197323	0.617601755873381	0.383832398010123	0.901681792917249	0.125177413253001	0.422016062922302	0.810126443161027	0.0412053575989932	0.249729827506614	0.681734252820860	0.197116877387357	0.326440611630238	0.309009783444565	0.748051946576593	0.316864658124112	0.151215595879025	0.652745038242219	0.401027035509287	0.388985003769772	0.108354696333832	0.257026202001129	0.536327653606283	0.422872286170211	0.151765285637424	0.468777797159015	0.445849957678167	0.545622006371514	0.935461003946225	0.505891427585302	0.0516888388532260	0.550618063421290	0.693114348586931	0.896399857317590	0.573672732769970	0.197541173375212	0.622051331960166	0.768618559369549	0.982322218386668	0.0317403047914404	0.163897364592862	0.594772072202230	0.624515665179198	0.628176724391020	0.312180475369384	0.287558276788393	0.0305177904083419	0.310275387527124	0.904772966621212	0.417140749328014
0.654160700101665	0.580161861265957	0.00426620531171651	0.183677817034785	0.954114615918604	0.164951362827474	0.471319456848288	0.844911122838795	0.428348831716595	0.243059672925459	0.696528325086662	0.411516021433639	0.923275686058297	0.695112040368423	0.404716311610412	0.292511573224715	0.101341562090441	0.408134103509953	0.749503993576410	0.757133755690159	0.884143621893463	0.922182378358424	0.527186409655754	0.587599901347830	0.165843050805445	0.343923508842499	0.907724864249167	0.495650817769992	0.0158905492130504	0.00133154767934496	0.253462606210890	0.292913323736863	0.404201701193362	0.422616033201794	0.542197966300995	0.984222129991569	0.0731833963377099	0.873794907732300	0.0368476981676922	0.0285894601568237	0.0947773685042880	0.935537085889413	0.425030811422416	0.160255900451856	0.493480473535120	0.213857729189899	0.478216228565679	0.475753976114673	0.361149974587812
0.149043621926313	0.967841549492159	0.912757426431748	0.524866118724226	0.625193337466941	0.136883809156511	0.338965270622269	0.526076025312994	0.847232175812836	0.503503260541688	0.101611510745542	0.0993731251977039	0.240996942662082	0.551885221234705	0.274288366819488	0.418912128751228	0.201828726714692	0.856125379983202	0.270372362868748	0.296335586511168	0.642406866545466	0.483651502304944	0.438709327031923	0.143901291152213	0.678650204955881	0.138118812359451	0.823373585793286	0.328429547085123	0.317541449904099	0.703515412697488	0.127796578647754	0.231249595230734	0.668903074404505	0.100237168262651	0.248732880014663	0.0390011677629738	0.222543982341676	0.966351078542768	0.261728245115145	0.472548227129984	0.647586739961978	0.383111860440482	0.0669005344397602	0.0392611799070379	0.912287589314336	0.323264463814597	0.335637448683530	0.458796267961595	0.206523886094087
