# Supplementary material for: A novel user-centric happiness model for personalized tour recommendations
Source: PeerJ Comput Sci. 2025 Apr 22;11:e2837. doi: 10.7717/peerj-cs.2837 (PMC12192884; doi:10.7717/peerj-cs.2837)
Supplement: Supplemental Information 3 [file peerj-cs-11-2837-s003.zip › HM/pr11_20/pr11/Connection_3.txt]

0.167847403815025	0.0458733538124781	0.0531654534191959	0.0836306950610786	0.152902029504825	0.315025393333816	0.113932256988176	0.383935070969393	0.476630094823908	0.272720270722162	0.299639234161442	0.301361457531387	0.440374207451147	0.156667405324462	0.0949158843904981	0.251624019447805	0.214824482476623	0.158428519688992	0.444196916280187	0.176163133236937	0.282323155444744	0.447753805177605	0.288751841368475	0.499103152401518	0.281017253413276	0.295756249723630	0.485308938337110	0.455717581256503	0.359671069328148	0.0693184616061605	0.487579927544727	0.299473518248767	0.135372644983249	0.0511849178184631	0.128216419450565	0.117609308158388	0.242949150588448	0.0291406144872713	0.160652349093149	0.0865893205633430	0.479623530272324	0.414121754950777	0.398475167024302	0.0807716001445852	0.166639915202580	0.190036876005651	0.0684082505897303	0.128837011021783	0.411580106747956
0.473679182842004	0.176666939786773	0.374822196761532	0.0140836153468187	0.0406046613597079	0.281909402331143	0.281226524460946	0.216121927947450	0.486825930117078	0.0442268407780941	0.105069389576153	0.146853548745759	0.143233008692962	0.391582354850285	0.293166283070475	0.113794602092038	0.463665221526762	0.495959191157920	0.460723379208105	0.427802553368824	0.305458976021584	0.467899010182169	0.302133499309149	0.492400352413328	0.0626018088256827	0.431466343833884	0.116877607317549	0.421435601239218	0.330659948096980	0.410941987952327	0.429551535346452	0.221707602186663	0.226130784262609	0.195993498113847	0.0258946673908419	0.497545674149500	0.0482748679381190	0.163924664109581	0.142934367705884	0.382060068176089	0.444964922829849	0.0297091776729849	0.0836212284571913	0.498741409289385	0.462877881121447	0.393915859116614	0.473006323118398	0.177177169818881	0.468800436138094
0.0156080067272735	0.0134720778953465	0.386316832930097	0.368670653563857	0.0721912121778212	0.172003034582555	0.102974077944150	0.373277653558317	0.0512751555869644	0.114947821657559	0.0467363945597852	0.460860549338011	0.436352159738016	0.488217871168386	0.0609310411421805	0.174592240336863	0.267056575711569	0.216996880556675	0.168481879943193	0.0154317407171564	0.00966052151743641	0.0287707719292941	0.335150766122414	0.362879080838381	0.235608644729149	0.176165024019166	0.220659828352148	0.133878981121416	0.274042578905875	0.237178309509497	0.272509208240992	0.305365953007436	0.481822285210167	0.370948266123332	0.370607478693788	0.381778099438718	0.430501991756143	0.463064015695067	0.257986347608689	0.0794126778204610	0.0413106771420264	0.298950589904475	0.176102278193317	0.0346226932532915	0.355544226767782	0.371786237239460	0.0406571972408532	0.154558019268886	0.0771373529641143
0.352454615763547	0.169380433883411	0.459096765735509	0.0261683839705184	0.0290753762402875	0.00104616614697528	0.312752321103808	0.274915783484450	0.123619161941464	0.00728795164872370	0.449948138903572	0.146772939104495	0.161957760470912	0.0237945581174038	0.370525336999036	0.0509527458893272	0.0968480654890260	0.154466782379207	0.0902431641711597	0.418145004955072	0.495734131596088	0.356127602080110	0.295023750246869	0.321419178904084	0.367117129482792	0.319671122326258	0.0544928726022282	0.236343340217466	0.0644681442697268	0.0204194578489662	0.138410635714911	0.338037109071770	0.472725163162452	0.268038695753291	0.303805330453061	0.169244776023960	0.0922462112591597	0.0685891025244552	0.489322115367086	0.276483660521142	0.412381125280330	0.479205641088846	0.281223869262234	0.465320284639917	0.472483954871558	0.128568072440134	0.0139661228076642	0.142088066489407	0.241821934806856
0.0287930073653170	0.199935848170912	0.477285953678479	0.136056482677358	0.430644495268109	0.378914851468419	0.133857201865803	0.486963644483592	0.284424707588691	0.371054434482014	0.291568579699320	0.350535295657773	0.220199339751294	0.240588551396821	0.160639757549856	0.156251046924999	0.153924768527605	0.0163164064468264	0.153800852681163	0.466448434765953	0.209251215575312	0.143128482682765	0.114719276825813	0.321490206192514	0.378220427438644	0.499455336263713	0.0234220235107074	0.264254161443807	0.365451346839228	0.495511340591456	0.483607584482516	4.57082381391527e-05	0.0889461041988274	0.0143466401854030	0.0161495245512115	0.311432465048670	0.153122825044557	0.100807698076476	0.0385390650925265	0.145010152668318	0.208859988192937	0.179257491906453	0.384351431420378	0.339396214932470	0.0987565512128633	0.397660757027626	0.231818270006255	0.191506471147849	0.0808274938271767
0.0285335992082836	0.223460768579735	0.288296993693209	0.249985601798542	0.237919321990417	0.155634368615092	0.422655697979172	0.342735809818511	0.00765830599723577	0.0378996442893737	0.0841038551848014	0.365558187551719	0.350534011889486	0.430251249533462	0.155781282830958	0.00714360502688954	0.00718037755264650	0.337424994015924	0.00282139161894135	0.457414117635038	0.304843139362857	0.0727412082082315	0.479835765161252	0.122178179930634	0.228735898943728	0.270914488939470	0.0140115798931593	0.106292628404129	0.164201338863246	0.324487488781279	0.115544247084560	0.0778859090036785	0.427902288708464	0.202245961147756	0.117897030062712	0.255187344381104	0.230507875082525	0.396293981196810	0.0429074834309434	0.393460087955693	0.463902526574577	0.110368616018400	0.0869971277798531	0.198805359562010	0.339900390272465	0.102127892132848	0.248266761715651	0.481353732729838	0.0382409466010935
0.0845529121177920	0.0149750000481693	0.145327783317700	0.350280185671477	0.494306255663195	0.0524117978187698	0.0276630494145686	0.125767536348271	0.131419148971291	0.151667201364850	0.0409764116703116	0.105115922076033	0.217254842531774	0.272545834242290	0.0610440523414131	0.105917901318590	0.496424897116522	0.275525846055611	0.319142020635894	0.0706618496146773	0.0485980116768103	0.126062286070730	0.357198790204307	0.128157438917982	0.0100401671111081	0.315054546747217	0.0759889115240287	0.240717650527805	0.183277289913539	0.196658593562978	0.0547068246031950	0.193309104557335	0.153126802471050	0.171383640843773	0.182266635138892	0.162419781240099	0.298248141930298	0.0120013455406452	0.224278922177053	0.487444535317950	0.336278052203639	0.258839241655816	0.137712576744471	0.344309250189799	0.179433841105857	0.253602052881096	0.217898552450486	0.397449833762529	0.294695974776624
0.0570787241100696	0.433152361691886	0.0145414140401321	0.163399073698033	0.0858888367175425	0.420606655300512	0.480455389171756	0.267493519922684	0.489700202297935	0.309380944845402	0.0336799281844835	0.196966893348161	0.204180699261352	0.330686987959109	0.464728878968096	0.00441992171830302	0.0627383079122194	0.311845480900776	0.238983807718066	0.0673330564025967	0.483583919567013	0.00193354750931546	0.368204631471062	0.0567609108318139	0.368196242229833	0.256459309504872	0.207526724782302	0.0795787974766246	0.326511292702946	0.179032765888721	0.424267954767622	0.387237369553132	0.104333807787703	0.228196500926521	0.112158970717790	0.461979668875759	0.234739739295018	0.454434294696820	0.158485229306642	0.371483901439240	0.278804879220676	0.314738159761241	0.231522164328578	0.192166759146087	0.0152806138457000	0.120277743684740	0.203632649040789	0.398218665508059	0.471229170688584
0.125037663126938	0.372651588710414	0.138155498097213	0.0563992037114889	0.435593442255958	0.179417714786492	0.160347733323807	0.124120896485140	0.385467207086353	0.499157879140776	0.456315668806670	0.291549465746835	0.217727237696966	0.252609022834099	0.367898363367618	0.0513442687066542	0.457867991994773	0.434914547525320	0.425242649647980	0.319349430052787	0.253726897567730	0.284651110661525	0.378567353579358	0.175469400030824	0.316372440069843	0.133751567248009	0.00705973475429322	0.174443060813471	0.207184905731712	0.214593879776320	0.363492222547560	0.0693346984541194	0.380561834848403	0.0215796207238163	0.406832495243845	0.381578066557701	0.213564833747063	0.402709338932606	0.468699038551830	0.0664907569251353	0.241715409198932	0.309782712188800	0.289943045431935	0.114695439279672	0.0309538110730237	0.448680013663482	0.243411888649396	0.0204489265887281	0.0448947749095323
0.260958764330085	0.173042612655047	0.365500555458228	0.116741762518973	0.490114267877560	0.0477914074969789	0.378379957372341	0.403919266746621	0.238599902755613	0.397955700664046	0.303316241238364	0.428610623535625	0.0500265545485850	0.0964444064572264	0.341336577716624	0.445099876614404	0.430019780814353	0.00668154426897882	0.100841718038945	0.111239215586250	0.352296067597678	0.0507837018199502	0.195938443484124	0.159863712001286	0.177475798705207	0.406121048434031	0.341578141179069	0.289606285122464	0.424165489801211	0.226223637091244	0.456958166391107	0.439460386172900	0.323592579310955	0.493459262727586	0.202289217172255	0.456742454699209	0.0166264364190720	0.264694648802428	0.140179618808799	0.300524881277124	0.0763524074847548	0.0438491878370670	0.490516016027441	0.0642675442642688	0.0308829183039305	0.0528366952074340	0.0351632256983346	0.0570248615067005	0.274607817337012
0.126896486199677	0.103807292728546	0.313071312636204	0.205699499044245	0.119025846832252	0.387919993707903	0.0122792378299825	0.269759725099623	0.328087739863242	0.276806853518689	0.349595214249769	0.485191084381093	0.217895083518757	0.0529639143581951	0.171490367421137	0.481294395748646	0.155895769424346	0.235087259734797	0.257013753953896	0.284794802190321	0.0569888391346223	0.0128967469745234	0.0762110174061466	0.463780922260745	0.130540503888437	0.392477750024110	0.235539496894922	0.413279272817032	0.348278409974648	0.171891888412421	0.487500154749258	0.190119875130092	0.400469592677216	0.000540737327386021	0.436121512848985	0.285896608316886	0.302125109054921	0.415306936100505	0.259170147967227	0.394938095590521	0.445425744510061	0.422935847170241	0.116765961265333	0.406613423125867	0.188725005125024	0.325819952088847	0.392560947176870	0.226628831227895	0.297217471351136
0.224826028916914	0.384534155032840	0.0269663905005980	0.211861684811205	0.204723629212868	0.435673643259968	0.218847921219392	0.153091375668368	0.236772638737368	0.474859374033000	0.249811463986177	0.263149499079959	0.308431159810675	0.171498871069760	0.245347890334325	0.0732765516180539	0.0800933854141960	0.222447000176977	0.0691813797230548	0.125010716824333	0.0678675108611492	0.252217074505903	0.375669491058082	0.339413509993924	0.194798500440277	0.0169978922077818	0.375155938524862	0.284331850518675	0.475945850156987	0.332025485551285	0.486883755917848	0.197106595037424	0.104428502414037	0.398999693708532	0.242740688663483	0.225371835840293	0.154751461339498	0.347857500324913	0.429143450487846	0.251648058398741	0.311053007394238	0.355244633135146	0.199646476501204	0.0224769934505573	0.0511848520701984	0.171498450002972	0.274061428944023	0.0530229747183179	0.163946049080848
0.111144390537129	0.132548795885441	0.279709870225180	0.424224265616934	0.0920242180404586	0.271785459078735	0.0930736188060669	0.0898522817947752	0.225818415711509	0.181816498428186	0.124624742464126	0.102183564607882	0.210928775899651	0.428993785107018	0.235438382594569	0.120965368179547	0.363801327139977	0.497767019415032	0.210052731997403	0.409287126848335	0.210449960694125	0.383281946100916	0.253499324480424	0.243186980897800	0.185704481281591	0.0149851022863667	0.204201272478471	0.227586494900247	0.119110893708798	0.239196852008367	0.388858931423411	0.348347919252282	0.198405556127627	0.430354672794637	0.00660090473210473	0.475037746776664	0.395486325202271	0.0943949509300535	0.188013635606498	0.365846903179833	0.428030472935442	0.305506541083391	0.0319019247108354	0.242755360852219	0.0555518541339107	0.0715277624838276	0.394004209981496	0.329759583611704	0.455356903739964
0.0377149288703085	0.0380086325937340	0.00610961329500864	0.292376828419936	0.369950396329497	0.195568239714114	0.243137320173211	0.266406338735391	0.0185072293681170	0.237264925844526	0.496988894235951	0.122277945880692	0.381232178568716	0.267641286185951	0.0810735363871760	0.294734051395144	0.174741052384184	0.0433625877498584	0.0373194814440770	0.495919806330073	0.279179707999925	0.438333236681911	0.0896820672436600	0.370333403985628	0.143244144435034	0.212855233140506	0.254728053027768	0.0539791733082459	0.0255348738134824	0.259667040893759	0.383996995424561	0.212739870024959	0.418562776738750	0.437804229524237	0.494434821197787	0.479424485965478	0.0699016958474753	0.133774695492619	0.303144073975322	0.0529897566940277	0.122601669407966	0.409873497004793	0.0176927628425477	0.150612836724001	0.221741039026261	0.304704791939519	0.0926419335710529	0.377742633989686	0.277202421759913
0.00891193972270327	0.462821854428744	0.342371069692252	0.352429927886255	0.0991269896093829	0.304039401113371	0.433028709324990	0.498228943135182	0.100193666838594	0.249759553651273	0.114074398386096	0.201333528991436	0.307717992691705	0.432712512288238	0.361386320678950	0.469905576536281	0.357181367254273	0.198129280444403	0.104263951830992	0.122030179892216	0.495808418851154	0.285147183658452	0.437805835042177	0.0373798111326259	0.0776977793513709	0.0336232960117235	0.262512155905078	0.116996437471529	0.0856977625911483	0.0752292472500222	0.101076815273501	0.483884470335724	0.414944577222495	0.155736463645868	0.0471230295209454	0.0711963770087135	0.141568105476310	0.232401109988744	0.404380770400071	0.147986389177510	0.199497062090227	0.468128937893557	0.170934215764339	0.0223950250479636	0.154614062103235	0.155218095115978	0.235254550915662	0.338843486598793	0.213366791017898
0.287742686013810	0.0780921705627778	0.153508988653404	0.241136925269351	0.204872926747918	0.220963177765620	0.0961534115201881	0.308490911383823	0.241571572045219	0.236683255716153	0.233794301404232	0.0585881612231722	0.138531325930196	0.242846210255444	0.476135574737359	0.351098952702787	0.0999824589819012	0.300980846905409	0.102636769021139	0.386696798802778	0.261925048600427	0.201277403781956	0.431598263988685	0.111393888014755	0.164937036397827	0.289291294000943	0.0355649214737073	0.111702411259100	0.134360667144341	0.144595570938541	0.180442109582045	0.465676476533534	0.369222932098710	0.483164045888594	0.315632492799606	0.337400167312829	0.210167563646368	0.112247347702117	0.185779064742983	0.0582646061019727	0.426303802263763	0.202594429025390	0.376773364880617	0.141984309802445	0.194462044828324	0.220497018078725	0.453064165035356	0.358381002729016	0.0301326656950086
0.455913534899892	0.392750477450757	0.409040993417910	0.113696061528694	0.240887955959258	0.108431185535833	0.436430969778792	0.306304557696518	0.442836101702110	0.416981450440660	0.00486936467821886	0.472391366735327	0.00507541910351045	0.470037599716611	0.0476742785658255	0.347695266159589	0.205254483647018	0.325714065161100	0.0563830098386644	0.0205905598218373	0.257047217454900	0.0658895373638190	0.0894780710796431	0.00421242485213114	0.173768899728738	0.261067407270633	0.191571259776187	0.372233945799964	0.371739462852045	0.326445307789910	0.448431602127125	0.208059941486395	0.273051650097198	0.0541992108286297	0.426995659027936	0.192954317218268	0.433105252627773	0.246412146334772	0.373096998298014	0.177963119139620	0.202766040981370	0.348093571789312	0.139046692297938	0.456706459712762	0.370566788188609	0.259054840837447	0.357627067460686	0.0671951390539116	0.470767708075238
0.137793604308511	0.211414359048175	0.334741839580916	0.345222903467689	0.449360021302315	0.373897780031725	0.0833716410710054	0.0650800363359798	0.461880487528773	0.312095238557104	0.149906133497007	0.150036381564130	0.415214038093818	0.294063485350843	0.474467473516692	0.146441547993380	0.0705475346440270	0.492226100359800	0.494467747728324	0.0941097697034979	0.160200224967809	0.0835920737260670	0.287592168799483	0.398933449533101	0.290125887199945	0.0301446746200916	0.314821556495674	0.425346764782992	0.481775693917375	0.320867880374898	0.0615032716600179	0.0215164054644966	0.423554062637657	0.264145821262791	0.325443985982359	0.334602808044415	0.315531693273968	0.420053119291236	0.351148927635020	0.113892060576052	0.0128801233648396	0.434615888458632	0.0800984011664901	0.329006443150903	0.281353867517883	0.183278896763534	0.0612489468634130	0.108674619908998	0.454245725735491
0.109701904109382	0.467994595943073	0.0878595995929170	0.00895240549156640	0.100748074748004	0.0955948971088018	0.448267426668883	0.125139963622937	0.132253149833198	0.406999694563816	0.0442254571348339	0.0408979876255242	0.00222743980678625	0.287917056482362	0.0650174218206323	0.468324744194153	0.385057749803293	0.460833323522769	0.138982287933284	0.0454358346174442	0.340530474581956	0.359853682993559	0.440335434508760	0.321358426660418	0.206933903772880	0.0945789802423235	0.471853521613288	0.425117505003572	0.119419251571310	0.107917146875747	0.241981641856641	0.228748561574393	0.0420001995942188	0.244324322703469	0.162907002659255	0.229034349943734	0.494668932594938	0.303664454308573	0.437872749723658	0.124419493113584	0.130378524217355	0.255866175770972	0.0451145413655610	0.0799575386021526	0.226770189080282	0.00999420820027064	0.226973836371244	0.281449224204212	0.298852484066717
0.380615212571592	0.261423186904365	0.272020993686596	0.111577602082558	0.260587432588516	0.178803585098174	0.0847349153503563	0.316607397242984	0.147928535829881	0.0246140871188263	0.0739341066476890	0.0137721764962380	0.101192194105151	0.342751645842868	0.238674464991929	0.467294642320684	0.434671169089284	0.0905905087653663	0.0237861437536047	0.226331990245118	0.0608533635172935	0.143101746230900	0.0375677555852730	0.0174917190700945	0.203238965424190	0.370410774527395	0.211193319087379	0.0489690366624443	0.178538307130331	0.284010841640985	0.416755696911397	0.346811118492319	0.0113035443023236	0.0611271897381458	0.282465327060899	0.432036753051738	0.301880371641552	0.458913964898428	0.251552113146922	0.491314626463357	0.0708835311170115	0.0904066575886689	0.196171478030925	0.320683843346073	0.177229873154257	0.278568506353133	0.0886600644690378	0.334005006210952	0.104669481733159
0.488851420048473	0.0924038181088758	0.100298889561956	0.456912353545147	0.111152770931789	0.423558208836956	0.0597787901574376	0.408961467864041	0.150259827942510	0.154977057666482	0.334743019003347	0.364066581770277	0.408403194437378	0.176050480247800	0.0124838133429053	0.212480952677775	0.470940690250413	0.337105063787275	0.170315865205689	0.254923415320730	0.141575083027006	0.250295935746081	0.209403534651458	0.236009551991385	0.201013507267231	0.347659644946601	0.294704196772184	0.147021491080162	0.172921301411421	0.389233311864112	0.302467187900815	0.473597006385266	0.0804882517132226	0.388122294537441	0.496000845492101	0.238071317482902	0.363150723710623	0.107444271891864	0.00711027309645090	0.0404788884914607	0.326228112212468	0.498818157082422	0.0210187016211912	0.337345996907054	0.358953861110172	0.0758564208134591	0.194875604946358	0.307375758893450	0.369790951782783
0.321400434478623	0.00563348016695775	0.312568029230071	0.0965113474352098	0.441742091693065	0.320754958970414	0.256892767906983	0.121895608184074	0.312962301016658	0.273788854375718	0.157885841561482	0.312785381169467	0.173135270376961	0.00534214543947958	0.285003623268003	0.387642626963153	0.0239108503365431	0.322318095979520	0.414442942899326	0.341279126546994	0.154202895064284	0.308225758841479	0.307604130090556	0.171658580506962	0.435064106022696	0.380950083072758	0.0245313681702335	0.389385640451338	0.243107486691415	0.00515585668741236	0.428905168332681	0.407814725042291	0.410571364325822	0.235140086551055	0.0337900764538754	0.169966876298496	0.172100284883222	0.0717684346080438	0.468009074100942	0.233483311304038	0.469633683399695	0.397619120875996	0.0781013546285465	0.442359013122050	0.345137305505669	0.0197499702524472	0.346140506032089	0.443557144119341	0.298198429756860
0.263894525166580	0.198831296778006	0.476503644285370	0.0453659895740610	0.419733837570201	0.481036567787338	0.322807036089380	0.0674833205062994	0.216984053561290	0.133898858953600	0.296550012536456	0.384939982424445	0.321688961108918	0.462503255378220	0.240487513011072	0.451841503572800	0.234871569820230	0.446292937663945	0.484439105612586	0.392533598870310	0.405732773301444	0.0938417786019191	0.436539743261827	0.0156441869652011	0.120754403200488	0.189319726558088	0.0541446626171819	0.448868955754488	0.267515561910438	0.337605153669544	0.0462857269939059	0.347669305588689	0.335416763825136	0.446592238780434	0.0751890795989802	0.412584512518628	0.178442673526383	0.133023976477891	0.272888212458044	0.0467190630842801	0.0478101703056167	0.00516695644780790	0.372245191842665	0.384828377023410	0.219132633367718	0.472170185051260	0.0580435195736052	0.203406454393188	0.442303235077763
0.288754712534638	0.187701378240085	0.0125246139766001	0.0785341958158934	0.109785441215497	0.436896060462714	0.0113390316803135	0.422215925582794	0.0616091696320193	0.296313549064861	0.195151176755462	0.105614192710691	0.167925950359073	0.201643107067443	0.201653191689596	0.220673214628845	0.270526846526352	0.204295241089358	0.0587945673124125	0.270765232553822	0.437935760813374	0.0884933872224719	0.222778612960219	0.435183151342121	0.0694565690415277	0.0535955893970769	0.268515989286272	0.212681202675381	0.444388783661491	0.417069670227116	0.258367240933086	0.0797581792543454	0.253777535944093	0.217223444300401	0.457860467057612	0.0377680243663345	0.441366871006988	0.209717604212132	0.0528895101024683	0.220022394471662	0.0379515749317811	0.168278003433891	0.495887662271170	0.122644082231490	0.140012395126836	0.301389480884183	0.391921992849374	0.276681771603640	0.108425722117299
0.0922182424850210	0.327236589078117	0.382529394191110	0.0270888453903942	0.213136612508048	0.106036887429780	0.109151119263366	0.00660607542920072	0.424003979779894	0.0991367636909979	0.442956823950532	0.449073647246215	0.134013145529285	0.292007397776557	0.494529021548312	0.451064379395936	0.00809121383575162	0.181070199103546	0.0865861873239789	0.207621237585109	0.111045832378760	0.196884974500239	0.0662691999443573	0.473862737080173	0.477799202736863	0.199465049758890	0.370441070554878	0.144143584625003	0.334056972910516	0.221284085439992	0.373071399089427	0.130589009053944	0.313642393147103	0.220748656057832	0.184753320164276	0.160387798676854	0.317207762883091	0.196345967146619	0.297277012236688	0.454846976271262	0.314737405495983	0.207756118182595	0.390565209648440	0.475783695465153	0.363861804849142	0.145142722362085	0.0381836709143602	0.426171707451881	0.240808360982126
0.404707966556798	0.457145628690733	0.0741673543778247	0.0431115077920543	0.345238144631964	0.422865186712439	0.287986321436059	0.359469428448911	0.439252419744754	0.316411405907274	0.473807283984611	0.133661403926990	0.183043452289112	0.403374500789758	0.475569537892114	0.291323203743853	0.0738126569085594	0.176350604671113	0.0966786688057736	0.233886741069487	0.245830875822231	0.388603304302422	0.0361764668527541	0.179392040595610	0.0632266555212007	0.0123994306211746	0.222739260459119	0.0731382755772164	0.180668487700052	0.257315934958180	0.474773891319849	0.0584555819703105	0.181884952303238	0.133158066902318	0.0492251986703347	0.448768364496492	0.462752725751726	0.118854488479314	0.260610875853807	0.435550518594570	0.220489552059879	0.00254107558306471	0.246693495377686	0.215719153102098	0.290308387099557	0.290587770373368	0.364289274351335	0.0506314063478905	0.359770689623108
0.281803019782104	0.158355670346615	0.435356560885650	0.190329812183933	0.0197807978156161	0.0715453496717291	0.228616040058943	0.421021333337982	0.0242201231953869	0.194008011118072	0.0541484734142283	0.396805895051861	0.362308794404738	0.0123524767430452	0.215397621995262	0.0427115300732102	0.106787079586253	0.460013063157645	0.343428079907232	0.143898932009254	0.351870992035230	0.227541478477690	0.0993217799858420	0.302297098359882	0.373834849650911	0.0360143225711511	0.0179925960406562	0.168196760845672	0.445944450372073	0.252596504685934	0.462253502283570	0.200059837489121	0.152713172110500	0.112852477291145	0.377745215139987	0.0536674911496666	0.375554548788448	0.0277265509093389	0.152583323304256	0.375413375822173	0.348400285630833	0.324952208881907	0.192282102517931	0.113778369202305	0.275497824860748	0.139163356180090	0.426670995662519	0.134025289890852	0.0187153692945486
0.0468089522469114	0.0494467843888064	0.204141344902393	0.167632832510922	0.492276181378905	0.336279197119017	0.0930256821767417	0.150664147533298	0.285711058531878	0.177237415134700	0.00567199783042166	0.261052485641715	0.196744099814902	0.396722872625936	0.201759729124393	0.156512871820626	0.129121906097867	0.0765767194670197	0.198837680416670	0.328899250030274	0.0468710998989072	0.123472565927408	0.330674158788768	0.383895223350435	0.00115408160888314	0.398974602549805	0.120743096597052	0.472769654234057	0.121519378859236	0.0536344420921556	0.363158277678566	0.413066662535138	0.0719669170270441	0.0216192154279753	0.299227455807532	0.350438320717687	0.0799715589330853	0.231327661120890	0.392009043477909	0.0521784751088665	0.473042053925677	0.230683008434892	0.334753423144767	0.192715233780023	0.497851074705382	0.442004615479748	0.235051729981644	0.149155390354682	0.170060011029658
0.373737636219318	0.254605430939458	0.490537190760590	0.479120436261110	0.271269607381377	0.0699260859959614	0.130092322708575	0.439991862206948	0.262346152206483	0.497576461294648	0.168981115539982	0.121758758716536	0.278846152588049	0.380428354622738	0.0937389583586228	0.328097613146281	0.366246139004766	0.139115389197815	0.169878271953538	0.0883372574906375	0.214253449126283	0.231233599164475	0.153969648882394	0.461600679304889	0.264844406511569	0.345469429036125	0.398184621527889	0.365626056634550	0.138361712493879	0.0514238339065889	0.0242803676171040	0.352669994470259	0.123581989672832	0.304435428005623	0.487348843851094	0.209912523618205	0.0890449398188185	0.0241542653884252	0.0351276438027593	0.225852444457211	0.0187555455352051	0.245629904587874	0.334466271820680	0.0441328191640892	0.472401569906457	0.0506727318463902	0.111365735776717	0.221265415543073	0.0547085378897976
0.0880805705541487	0.251990624524735	0.353797348707845	0.00406304680060116	0.225689900745948	0.243239499827301	0.248595178239269	0.354387160926547	0.413667571358772	0.110432237490395	0.276139949362048	0.119654872853073	0.493259295971033	0.252538043281490	0.367327734032981	0.232960211263742	0.321908490396954	0.00219781387800749	0.00126358885703820	0.0847503346328960	0.191988605811786	0.114319783352737	0.180650358134442	0.0927609219040563	0.249104925584912	0.376618575827694	0.153166533451283	0.447355705748752	0.129891451041541	0.310407106720483	0.337794346694448	0.209905901095633	0.0136990462006900	0.341489466598741	0.405225558433699	0.137037015065715	0.273603372832808	0.462432861952477	0.401323325841537	0.182506988439156	0.102880285116395	0.449507651541426	0.485179185419700	0.290070849406331	0.158542279140828	0.460645653718185	0.181884403223835	0.0724683743809317	0.407112084841904
0.188066132190984	0.238328772978678	0.274349796994455	0.00282244823354449	0.488113843909404	0.166478330898150	0.341770234924627	0.330423732681145	0.230889697865435	0.393125337932930	0.460787210804179	0.406282793018152	0.210897872357603	0.218833805761457	0.296872134347485	0.212469408461663	0.0206266261558884	0.206600913904961	0.457816335193445	0.377977679007568	0.479697586919024	0.449191869415400	0.450372014641120	0.325688777473616	0.214474757964772	0.261281486345118	0.290095083902235	0.145552735499930	0.146244324543980	0.281046727555413	0.0322577531529629	0.138486688624838	0.269978679720717	0.0134433996263545	0.0406072203176220	0.391660199340746	0.112944515069209	0.197259856991336	0.497002519564350	0.154150730465256	0.397309336953798	0.180207734297086	0.121480698641002	0.413296563356744	0.0137032454578577	0.156756767541589	0.135900788848706	0.0224713985031510	0.202542251020615
0.283250884186657	0.0155089646523810	0.408553667898236	0.363334257144428	0.226672485345065	0.0811939905301391	0.398829553284337	0.267022062363233	0.0242518823617853	0.337662668673220	0.0858141050036653	0.163128441586850	0.340325075621232	0.473886681488096	0.0687200953233759	0.384623508920296	0.407507835205857	0.319061624020039	0.0541452822481537	0.489653139886952	0.0310989026884139	0.160168592987744	0.110297467274749	0.144975137690164	0.116330743735376	0.0985060051027430	0.330232881304691	0.420611332364188	0.141253311585305	0.176667089559134	0.290313595519374	0.441526231582856	0.376177828318453	0.167324518881673	0.427446868781054	0.281516158185484	0.0378830135525506	0.107791732878607	0.0782395965475108	0.0871074730472773	0.188763394045347	0.213245059049023	0.0858388505951980	0.297037302956192	0.414867276940089	0.267377435959665	0.0611565384671350	0.164540795912778	0.0502511636506823
0.333862160744761	0.0152098712596610	0.222878023955335	0.0734193671376709	0.371459747716726	0.276836920767934	0.393412060490662	0.437976598661350	0.230325668752905	0.297213512162380	0.321291345706174	0.329835620420184	0.371850064970736	0.169657422605773	0.351349144177646	0.212654794187593	0.381309744677924	0.433449235334406	0.353319143313520	0.140110565568849	0.297972163572399	0.0678938342186268	0.122003916279332	0.470521378821168	0.343345030422573	0.385367533017060	0.233082187638011	0.242657068913352	0.0939849940467085	0.341233939424261	0.0958871364131974	0.352438343574773	0.166491877949817	0.378448166036192	0.0188551243687972	0.402895442600934	0.165249974723818	0.479805067406041	0.393458850857995	0.0965046742476049	0.448459785515283	0.184776070860184	0.0286611130780448	0.417188220629532	0.237025903527634	0.0867407413249933	0.211120233179472	0.176320551251470	0.199536118483885
0.0267749476928492	0.343444968073989	0.439108150757258	0.157212954220412	0.352214554918036	0.158252656333923	0.249063527113694	0.0747136546976841	0.296315058903840	0.173008111357454	0.0319609738207592	0.494473895148916	0.0348106280739385	0.291382482915116	0.301487958188042	0.286975985276885	0.236018139134001	0.451343589161613	0.483115495214509	0.330210255086959	0.330461236276307	0.380295011959430	0.156723233485414	0.0598780956400311	0.426192113834277	0.192357755984759	0.366776114776460	0.254438609822690	0.451059890548431	0.173091658616131	0.00276987758403130	0.413707379118206	0.373547939395969	0.398180096898706	0.281195382482801	0.458950724214521	0.105838510632173	0.142731789925226	0.487389024337927	0.127732737528756	0.246731116384328	0.342244656737896	0.401197567528624	0.117453746300508	0.273413343404178	0.294125603212747	0.182276860449670	0.307466037249959	0.125228074381471
0.352613544839973	0.224649389411649	0.407165982015995	0.234096939049095	0.238578961849475	0.0502519791135561	0.139937006060430	0.188330848344943	0.190110715567247	0.442483342498922	0.119297959073234	0.158275474754704	0.0247314212261743	0.0817036282687917	0.0379213535096959	0.0519008983881170	0.102104268375886	0.0816680875028051	0.0667906146685882	0.336846312945210	0.362404694079201	0.0327821125300026	0.102151773678211	0.361407018380185	0.239427866003211	0.0432745576852884	0.103811013355051	0.219953625360075	0.160061699831232	0.357321999682195	0.0639526507070085	0.300053189777447	0.0925242258459287	0.499078531410808	0.495800764959096	0.211991043940173	0.408857071006129	0.352204167912713	0.332654690064415	0.254000646134478	0.142994865481937	0.216608536311169	0.465548073697925	0.367168540066340	0.358038393918351	0.438329066741926	0.480011847914675	0.224001997418075	0.206777183477659
0.279746143116192	0.0415031735070904	0.248582924561048	0.311021461801531	0.230862036229665	0.173865480858089	0.00262929064121425	0.436085593434512	0.490856074843363	0.123219806930160	0.0209434830729064	0.124683310828467	0.226808157608713	0.196873402123811	0.114736553487048	0.0710565356705018	0.116469734161482	0.176191008674056	0.497522225908837	0.203329083083269	0.0175611289491569	0.447281776453686	0.249713008734533	0.199000561369013	0.399575537814332	0.169422576296841	0.200104258154470	0.124515738004705	0.188887935422475	0.0841492345770776	0.454120192830081	0.298778684896405	0.466549077318874	0.344691243326674	0.187307964945862	0.195508020096046	0.469403912786309	0.0631500358509998	0.385829816632173	0.149418183030876	0.480057279182697	0.269693565447449	0.0110600740732002	0.0926793724689272	0.226032864500830	0.0830690749166759	0.126802138546961	0.0257868033736602	0.421412712390031
0.266696166135320	0.459009136418439	0.145399793569848	0.163606545132113	0.0701228602884724	0.363173075520617	0.344226699327434	0.219176573998155	0.328673510148737	0.192882959840868	0.143527562533192	0.121898435465642	0.448190095283845	0.0315819572215423	0.276983169059627	0.106145705450223	0.196287923151020	0.417454812730208	0.246207707827337	0.454626459620884	0.144328819571469	0.317816193148744	0.268963025224781	0.0743084165207382	0.398352324575899	0.151912846997174	0.447869880556551	0.371813027992130	0.0865949381238627	0.228150888155495	0.475245346618568	0.378495852363310	0.343596302192128	0.228723862347534	0.304559067666008	0.425828715693952	0.473078681588968	0.0679746661234363	0.255818360041313	0.160976739602208	0.0761004219237368	0.181415848071255	0.284350021438275	0.318060894303208	0.314321219645607	0.399807705309588	0.189393120582461	0.280377429665869	0.0121715659268339
0.193591375937779	0.326922108808195	0.121045238043476	0.382995910162029	0.380232876499420	0.398550279939975	0.138659200204621	0.462288524964569	0.0821712561861572	0.440587362041456	0.407007684467431	0.404646991475698	0.0461785041753599	0.310335182967675	0.0428468082457136	0.149345449970009	0.182461623235097	0.352957466685029	0.00443178791968585	0.497741311015071	0.133052815295245	0.443766835436567	0.00444273963341096	0.320952409225632	0.381805852165747	0.188915959399250	0.477617807272822	0.341420842330790	0.494820661843016	0.0321057998972515	0.364968953890139	0.248706356478525	0.327649535931555	0.378836529047503	0.00930776239675352	0.314297484022871	0.395942619683546	0.434192125303918	0.459819165455355	0.194418411292218	0.204477860564417	0.434854189617855	0.397970514404498	0.00857930368285265	0.0209264060769946	0.337034213927192	0.152945188234438	0.141564871522283	0.0472675891138876
0.286949689504541	0.486870919905546	0.149516017371630	0.106078462054261	0.167044264055127	0.177295850134841	0.0275392770506381	0.0722218752697454	0.419766019340125	0.385455380447796	0.181471680884387	0.174258350359641	0.130513802966867	0.0631963617813455	0.0672018693332351	0.000968304971872336	0.382549771298987	0.304497242145422	0.0646671388003832	0.279979863692431	0.266062606009166	0.278353963021376	0.313370266423527	0.185803283239640	0.372852916531720	0.403184579237102	0.322537302150214	0.290265896455401	0.252761403524339	0.261596493830825	0.491940281129071	0.388707297125820	0.454953051235216	0.220774711347692	0.125828699144237	0.0400228395014088	0.353640756982244	0.0154192510655902	0.365507893961707	0.415819025006736	0.110251471275656	0.317749765794203	0.211796251359200	0.481612812084957	0.426082690971087	0.247209385023180	0.0551495473582553	0.00908604599229035	0.171178138700372
0.00736432819560823	0.375582639765760	0.0644358269311017	0.0287038010895391	0.127395416793584	0.280656904760616	0.0777684029193938	0.122260676109813	0.441579782476312	0.117810966531992	0.0660378518077749	0.218802088466830	0.267877621408040	0.117514337805945	0.220054523626158	0.485072491826175	0.463070424865999	0.394857223151066	0.423092166636927	0.272666268549144	0.317294599481600	0.431393992879029	0.490703296221479	0.125192513754194	0.379331982013104	0.379180912830708	0.297432134720808	0.451418612902830	0.141473179811010	0.121369407323143	0.278353118891030	0.365741186156516	0.209343317548010	0.0706229030343605	0.0426530827605974	0.236966130386254	0.0530731214763948	0.153022867089569	0.132568738253313	0.0458419810289605	0.349274895133838	0.178616880067033	0.0111121694344083	0.0231067394643200	0.283721512909769	0.129209114661127	0.272780371772510	0.123266513954113	0.0779927528453903
0.279353116454487	0.391763992489734	0.134109554441611	0.485486079690682	0.496312681144382	0.421011887701596	0.406250321326982	0.350175655709712	0.136356795076972	0.309452867410668	0.418660973464770	0.218874180857583	0.408156299604421	0.193227356778188	0.151188486374324	0.416412776501017	0.0905967837990382	0.387965025439614	0.0436349256934340	0.354425109041853	0.444724272708415	0.305123076162090	0.335003042852821	0.0392422734166404	0.451295351827302	0.437701051090243	0.0750856871220421	0.222096800807419	0.162960608101155	0.244133031391545	0.471123998190753	0.160865060397785	0.0458017672856121	0.0318306516019336	0.132213710843365	0.0264133262610187	0.0412444782691509	0.201169986934580	0.494917955537755	0.225545433267567	0.429694675664630	0.327372322406606	0.331637173258872	0.229133051358906	0.195798721480167	0.107460090760246	0.139505252148471	0.150044367403668	0.307261444816607
0.335586976067638	0.0318993360164455	0.471166529242439	0.199847913914340	0.0707665013412345	0.403530644525846	0.490127898657322	0.100769683668457	0.254209097930094	0.306553958739137	0.188485877233436	0.402113959959148	0.272159365437237	0.0802781794446058	0.0959385419041596	0.0938577749349035	0.346722942059850	0.134841778956344	0.115892164442123	0.310947503227473	0.150589444157458	0.422110937209820	0.256831839444355	0.0984677346334034	0.0206886217778620	0.0346048052703085	0.191953128520439	0.496132668137576	0.0391515564602408	0.119572308420729	0.165661770230678	0.125118917239725	0.0823484537374646	0.449704155971542	0.0390611000591319	0.474999773589182	0.169357677840998	0.0230067540216484	0.196843396397952	0.0566992568963921	0.0472445175073390	0.440855057932957	0.390095530549680	0.0905950832731372	0.440500000470317	0.499757041754019	0.244634627978511	0.310457785201720	0.0804802791650852
0.334934843154545	0.495646077117956	0.0174808155593231	0.304493819807814	0.221426404504505	0.375694024924793	0.197841159772368	0.0889854836143573	0.236507945774137	0.253158480938751	0.248644360091332	0.0706861905867072	0.168976752175959	0.119548097171638	0.0976402496443196	0.0606261610129470	0.0733030442476376	0.353129805456412	0.162738226556172	0.0752116834812078	0.0494841784797253	0.124460977419391	0.0364873543115444	0.182169106170914	0.193851721552714	0.142091892643367	0.318869821451561	0.409145638801995	0.223211264116286	0.0115087553932905	0.433835795577561	0.323503175870455	0.487887910132822	0.299227893131826	0.494602287642641	0.182611828702978	0.423285211329395	0.175311796899811	0.451219772518148	0.146069365777358	0.0808188664789091	0.145866530759091	0.303677449086758	0.350232626669224	0.295245015852601	0.0620401750500654	0.444360911354687	0.0972816774445784	0.379359517688584
0.0860611607065649	0.149252704480892	0.0312588255271956	0.323921418185362	0.295399600773686	0.462408680730902	0.298440902618605	0.0834758214956217	0.317077900276071	0.417648526861673	0.159884220706216	0.278292996772993	0.402461616876171	0.106684221537242	0.221416712535470	0.285076506678073	0.482284423025718	0.107127134932019	0.480929143272498	0.478835884760044	0.333326599173728	0.471675631343016	0.0199765281084215	0.146934819893675	0.164074899027663	0.259917973904024	0.361619884964705	0.287769664594038	0.216089961234750	0.0945815671527396	0.229157217171375	0.235130974900863	0.235817795690524	0.175195302165174	0.279138129011027	0.000375873933029181	0.133143209076469	0.467477042394489	0.476183315433827	0.326366992619218	0.129322877021341	0.324578636783324	0.0606191222065337	0.366462079113789	0.136926011934118	0.284590034355493	0.388342395752502	0.0604073552758379	0.344449598140012
0.324308722594760	0.0695877627370344	0.0258624835423653	0.343020528702525	0.0941204731064196	0.381277283691820	0.101811321513988	0.335620866919118	0.0813218535656309	0.147282255655496	0.317538662108179	0.0781573886405385	0.0709116481738596	0.147695984281564	0.478156262963865	0.0247086824665979	0.0863985542583922	0.200870182925484	0.181939266925233	0.205205529786244	0.125195007814559	0.104920838803688	0.290162604283844	0.00526145061156680	0.0979198878344593	0.0855408843367818	0.00329337122507273	0.225240430612539	0.209916586070645	0.150765625059910	0.459347152048872	0.0580363623417469	0.382452720543930	0.152903867865914	0.330265389008528	0.392405980015426	0.354097871394682	0.368316236270880	0.258119659882026	0.233130208385093	0.229985758771135	0.422245627867768	0.443560617790453	0.0838727185962349	0.392047119622978	0.457224067722174	0.386792875345206	0.0201177725886820	0.159200873127841
0.492744245017872	0.491240468108383	0.189767711309454	0.188453037084312	0.162386032332890	0.107967673992357	0.0667042798537607	0.238581329655309	0.0995118587506856	0.0263009525417894	0.0341628524508499	0.369832083543702	0.347212459058842	0.332155297849762	0.404988340869257	0.209842210583884	0.175946594553698	0.393380306300928	0.260169282777347	0.149253297265494	0.191371918159991	0.194331100961548	0.431264744567488	0.413534013680276	0.367496449889507	0.325609723792827	0.0119960591408900	0.372133980305092	0.128035981507237	0.0403233047819148	0.158737507740994	0.231837236640609	0.461216318327402	0.305380772100143	0.224113833286673	0.225703621072302	0.100709416005564	0.0932069415981804	0.0519750307333445	0.313148185468658	0.108327401265536	0.411599710261361	0.310777754180832	0.299992960381602	0.316475828283916	0.288798523642515	0.0172855301962293	0.334923955056083	0.171578098234131
0.472632850598661	0.308800877936691	0.191916199005062	0.450840896458624	0.0625887066265005	0.211008031461151	0.405063221580514	0.0206026787994966	0.124864913753307	0.340867126410430	0.0985584386936785	0.163220305815119	0.154504891722282	0.374025973288297	0.158432329062056	0.0756077979395127	0.326372519121110	0.200513517754643	0.194492501884886	0.0541773481669162	0.128513101000565	0.268163826803142	0.211436143085105	0.0758826428187118	0.234388898579507	0.222924978839084	0.272811003185757	0.467730501973112	0.252945713792651	0.0258444194266130	0.275309031710645	0.346557174293466	0.448199928658795	0.286836366384985	0.0987705866876060	0.311025665980083	0.384309279684774	0.491161109193334	0.0158701523957202	0.0819486822964309	0.297386036101115	0.312257832589599	0.314088362195510	0.156090237684692	0.143779138394197	0.0152588952041710	0.155137693763562	0.452386483310606	0.208570374664007
0.327080350050832	0.290080930632979	0.00213310265585825	0.0918389085173927	0.477057307959302	0.0824756814137371	0.235659728424144	0.422455561419398	0.214174415858298	0.121529836462730	0.348264162543331	0.205758010716819	0.461637843029149	0.347556020184211	0.202358155805206	0.146255786612357	0.0506707810452205	0.204067051754977	0.374751996788205	0.378566877845079	0.442071810946731	0.461091189179212	0.263593204827877	0.293799950673915	0.0829215254027226	0.171961754421250	0.453862432124584	0.247825408884996	0.00794527460652522	0.000665773839672479	0.126731303105445	0.146456661868432	0.202100850596681	0.211308016600897	0.271098983150497	0.492111064995785	0.0365916981688549	0.436897453866150	0.0184238490838461	0.0142947300784119	0.0473886842521440	0.467768542944707	0.212515405711208	0.0801279502259281	0.246740236767560	0.106928864594950	0.239108114282840	0.237876988057336	0.180574987293906
0.0745218109631562	0.483920774746079	0.456378713215874	0.262433059362113	0.312596668733470	0.0684419045782556	0.169482635311135	0.263038012656497	0.423616087906418	0.251751630270844	0.0508057553727709	0.0496865625988520	0.120498471331041	0.275942610617353	0.137144183409744	0.209456064375614	0.100914363357346	0.428062689991601	0.135186181434374	0.148167793255584	0.321203433272733	0.241825751152472	0.219354663515961	0.0719506455761066	0.339325102477941	0.0690594061797253	0.411686792896643	0.164214773542561	0.158770724952049	0.351757706348744	0.0638982893238769	0.115624797615367	0.334451537202252	0.0501185841313255	0.124366440007331	0.0195005838814869	0.111271991170838	0.483175539271384	0.130864122557572	0.236274113564992	0.323793369980989	0.191555930220241	0.0334502672198801	0.0196305899535190	0.456143794657168	0.161632231907298	0.167818724341765	0.229398133980798	0.103261943047044
