# Supplementary material for: A novel user-centric happiness model for personalized tour recommendations
Source: PeerJ Comput Sci. 2025 Apr 22;11:e2837. doi: 10.7717/peerj-cs.2837 (PMC12192884; doi:10.7717/peerj-cs.2837)
Supplement: Supplemental Information 3 [file peerj-cs-11-2837-s003.zip › HM/pr11_20/pr11/HC/Time_Window.txt]

0	1000
276	548
98	438
91	330
177	505
282	581
262	445
223	458
109	352
262	588
150	447
214	450
293	639
157	452
172	458
233	442
152	333
158	385
106	456
180	363
62	297
110	468
242	553
91	376
246	487
202	382
200	446
161	377
247	579
73	407
250	442
125	451
167	368
162	506
75	266
182	507
79	289
274	558
267	578
80	392
246	570
150	419
74	359
215	555
232	510
130	408
271	482
176	495
