# Supplementary material for: A novel user-centric happiness model for personalized tour recommendations
Source: PeerJ Comput Sci. 2025 Apr 22;11:e2837. doi: 10.7717/peerj-cs.2837 (PMC12192884; doi:10.7717/peerj-cs.2837)
Supplement: Supplemental Information 3 [file peerj-cs-11-2837-s003.zip › HM/pr11_20/pr11/ICDM.txt]

0	0	0	0	0	0	0	0	0	0	0	0	0	0	0	0	0	0	0	0	0	0	0	0	0	0	0	0	0	0	0	0	0	0	0	0	0	0	0	0	0	0	0	0	0	0	0	0	246
0	0	0	0	0	0	0	0	0	0	0	0	0	0	0	0	0	0	0	0	0	0	0	0	0	0	0	0	0	0	0	0	0	0	0	0	0	0	0	0	0	0	0	0	0	0	0	0	0
0	0	0	0	0	0	0	0	0	0	0	0	0	0	0	0	0	0	0	0	0	0	0	0	0	0	0	0	0	0	0	0	0	0	0	0	0	0	0	0	0	0	0	0	0	0	0	0	0
0	0	0	0	0	0	0	0	0	0	0	0	0	0	0	0	0	0	0	0	0	0	0	0	0	0	0	0	0	0	0	0	0	0	0	0	0	0	0	0	0	0	0	0	0	0	0	0	0
0	0	0	0	0	0	0	0	0	0	0	0	0	0	0	0	0	0	0	0	0	0	0	0	0	0	0	0	0	0	0	0	0	0	0	0	0	0	0	0	0	0	0	0	0	0	0	0	0
0	0	0	0	0	0	0	0	0	0	0	0	0	0	0	0	0	0	0	0	0	0	0	0	0	0	0	0	0	0	0	0	0	0	0	0	0	0	0	0	0	0	0	0	0	0	0	0	0
0	0	0	0	0	0	0	0	0	0	0	0	0	0	0	0	0	0	0	0	0	0	0	0	0	0	0	0	0	0	0	0	0	0	0	0	0	0	0	0	0	0	0	0	0	0	0	0	0
0	0	0	0	0	0	0	0	0	0	0	0	0	0	0	0	0	0	0	0	0	0	0	0	0	0	0	0	0	0	0	0	0	0	0	0	0	0	0	0	0	0	0	0	0	0	0	0	0
0	0	0	0	0	0	0	0	0	0	0	0	0	0	0	0	0	0	0	0	0	0	0	0	0	0	0	0	0	0	0	0	0	0	0	0	0	0	0	0	0	0	0	0	0	0	0	0	0
0	0	0	0	0	0	0	0	0	0	0	0	0	0	0	0	0	0	0	0	0	0	0	0	0	0	0	0	0	0	0	0	0	0	0	0	0	0	0	0	0	0	0	0	0	0	0	0	0
0	0	0	0	0	0	0	0	0	0	0	0	0	0	0	0	0	0	0	0	0	0	0	0	0	0	0	0	0	0	0	0	0	0	0	0	0	0	0	0	0	0	0	0	0	0	0	0	0
0	0	0	0	0	0	0	0	0	0	0	0	0	0	0	0	0	0	0	0	0	0	0	0	0	0	0	0	0	0	0	0	0	0	0	0	0	0	0	0	0	0	0	0	0	0	0	0	0
0	0	0	0	0	0	0	0	0	0	0	0	0	0	0	0	0	0	0	0	0	0	0	0	0	0	0	0	0	0	0	0	0	0	0	0	0	0	0	0	0	0	0	0	0	0	0	0	0
0	0	0	0	0	0	0	0	0	0	0	0	0	0	0	0	0	0	0	0	0	0	0	0	0	0	0	0	0	0	0	0	0	0	0	0	0	0	0	0	0	0	0	0	0	0	0	0	0
0	0	0	0	0	0	0	0	0	0	0	0	0	0	0	0	0	0	0	0	0	0	0	0	0	0	0	0	0	0	0	0	0	0	0	0	0	0	0	0	0	0	0	0	0	0	0	0	0
0	0	0	0	0	0	0	0	0	0	0	0	0	0	0	0	0	0	0	0	0	0	0	0	0	0	0	0	0	0	0	0	0	0	0	0	0	0	0	0	0	0	0	0	0	0	0	0	0
0	0	0	0	0	0	0	0	0	0	0	0	0	0	0	0	0	0	0	0	0	0	0	0	0	0	0	0	0	0	0	0	0	0	0	0	0	0	0	0	0	0	0	0	0	0	0	0	0
0	0	0	0	0	0	0	0	0	0	0	0	0	0	0	0	0	0	0	0	0	0	0	0	0	0	0	0	0	0	0	0	0	0	0	0	0	0	0	0	0	0	0	0	0	0	0	0	0
0	0	0	0	0	0	0	0	0	0	0	0	0	0	0	0	0	0	0	0	0	0	0	0	0	0	0	0	0	0	0	0	0	0	0	0	0	0	0	0	0	0	0	0	0	0	0	0	0
0	0	0	0	0	0	0	0	0	0	0	0	0	0	0	0	0	0	0	0	0	0	0	0	0	0	0	0	0	0	0	0	0	0	0	0	0	0	0	0	0	0	0	0	0	0	0	0	0
0	0	0	0	0	0	0	0	0	0	0	0	0	0	0	0	0	0	0	0	0	0	0	0	0	0	0	0	0	0	0	0	0	0	0	0	0	0	0	0	0	0	0	0	0	0	0	0	0
0	0	0	0	0	0	0	0	0	0	0	0	0	0	0	0	0	0	0	0	0	0	0	0	0	0	0	0	0	0	0	0	0	0	0	0	0	0	0	0	0	0	0	0	0	0	0	0	0
0	0	0	0	0	0	0	0	0	0	0	0	0	0	0	0	0	0	0	0	0	0	0	0	0	0	0	0	0	0	0	0	0	0	0	0	0	0	0	0	0	0	0	0	0	0	0	0	0
0	0	0	0	0	0	0	0	0	0	0	0	0	0	0	0	0	0	0	0	0	0	0	0	0	0	0	0	0	0	0	0	0	0	0	0	0	0	0	0	0	0	0	0	0	0	0	0	0
0	0	0	0	0	0	0	0	0	0	0	0	0	0	0	0	0	0	0	0	0	0	0	0	0	0	0	0	0	0	0	0	0	0	0	0	0	0	0	0	0	0	0	0	0	0	0	0	0
0	0	0	0	0	0	0	0	0	0	0	0	0	0	0	0	0	0	0	0	0	0	0	0	0	0	0	0	0	0	0	0	0	0	0	0	0	0	0	0	0	0	0	0	0	0	0	0	0
0	0	0	0	0	0	0	0	0	0	0	0	0	0	0	0	0	0	0	0	0	0	0	0	0	0	0	0	0	0	0	0	0	0	0	0	0	0	0	0	0	0	0	0	0	0	0	0	0
0	0	0	0	0	0	0	0	0	0	0	0	0	0	0	0	0	0	0	0	0	0	0	0	0	0	0	0	0	0	0	0	0	0	0	0	0	0	0	0	0	0	0	0	0	0	0	0	0
0	0	0	0	0	0	0	0	0	0	0	0	0	0	0	0	0	0	0	0	0	0	0	0	0	0	0	0	0	0	0	0	0	0	0	0	0	0	0	0	0	0	0	0	0	0	0	0	0
0	0	0	0	0	0	0	0	0	0	0	0	0	0	0	0	0	0	0	0	0	0	0	0	0	0	0	0	0	0	0	0	0	0	0	0	0	0	0	0	0	0	0	0	0	0	0	0	0
0	0	0	0	0	0	0	0	0	0	0	0	0	0	0	0	0	0	0	0	0	0	0	0	0	0	0	0	0	0	0	0	0	0	0	0	0	0	0	0	0	0	0	0	0	0	0	0	0
0	0	0	0	0	0	0	0	0	0	0	0	0	0	0	0	0	0	0	0	0	0	0	0	0	0	0	0	0	0	0	0	0	0	0	0	0	0	0	0	0	0	0	0	0	0	0	0	0
0	0	0	0	0	0	0	0	0	0	0	0	0	0	0	0	0	0	0	0	0	0	0	0	0	0	0	0	0	0	0	0	0	0	0	0	0	0	0	0	0	0	0	0	0	0	0	0	0
0	0	0	0	0	0	0	0	0	0	0	0	0	0	0	0	0	0	0	0	0	0	0	0	0	0	0	0	0	0	0	0	0	0	0	0	0	0	0	0	0	0	0	0	0	0	0	0	0
0	0	0	0	0	0	0	0	0	0	0	0	0	0	0	0	0	0	0	0	0	0	0	0	0	0	0	0	0	0	0	0	0	0	0	0	0	0	0	0	0	0	0	0	0	0	0	0	0
0	0	0	0	0	0	0	0	0	0	0	0	0	0	0	0	0	0	0	0	0	0	0	0	0	0	0	0	0	0	0	0	0	0	0	0	0	0	0	0	0	0	0	0	0	0	0	0	0
0	0	0	0	0	0	0	0	0	0	0	0	0	0	0	0	0	0	0	0	0	0	0	0	0	0	0	0	0	0	0	0	0	0	0	0	0	0	0	0	0	0	0	0	0	0	0	0	0
0	0	0	0	0	0	0	0	0	0	0	0	0	0	0	0	0	0	0	0	0	0	0	0	0	0	0	0	0	0	0	0	0	0	0	0	0	0	0	0	0	0	0	0	0	0	0	0	0
0	0	0	0	0	0	0	0	0	0	0	0	0	0	0	0	0	0	0	0	0	0	0	0	0	0	0	0	0	0	0	0	0	0	0	0	0	0	0	0	0	0	0	0	0	0	0	0	0
0	0	0	0	0	0	0	0	0	0	0	0	0	0	0	0	0	0	0	0	0	0	0	0	0	0	0	0	0	0	0	0	0	0	0	0	0	0	0	0	0	0	0	0	0	0	0	0	0
0	0	0	0	0	0	0	0	0	0	0	0	0	0	0	0	0	0	0	0	0	0	0	0	0	0	0	0	0	0	0	0	0	0	0	0	0	0	0	0	0	0	0	0	0	0	0	0	0
0	0	0	0	0	0	0	0	0	0	0	0	0	0	0	0	0	0	0	0	0	0	0	0	0	0	0	0	0	0	0	0	0	0	0	0	0	0	0	0	0	0	0	0	0	0	0	0	0
0	0	0	0	0	0	0	0	0	0	0	0	0	0	0	0	0	0	0	0	0	0	0	0	0	0	0	0	0	0	0	0	0	0	0	0	0	0	0	0	0	0	0	0	0	0	0	0	0
0	0	0	0	0	0	0	0	0	0	0	0	0	0	0	0	0	0	0	0	0	0	0	0	0	0	0	0	0	0	0	0	0	0	0	0	0	0	0	0	0	0	0	0	0	0	0	0	0
0	0	0	0	0	0	0	0	0	0	0	0	0	0	0	0	0	0	0	0	0	0	0	0	0	0	0	0	0	0	0	0	0	0	0	0	0	0	0	0	0	0	0	0	0	0	0	0	0
0	0	0	0	0	0	0	0	0	0	0	0	0	0	0	0	0	0	0	0	0	0	0	0	0	0	0	0	0	0	0	0	0	0	0	0	0	0	0	0	0	0	0	0	0	0	0	0	0
0	0	0	0	0	0	0	0	0	0	0	0	0	0	0	0	0	0	0	0	0	0	0	0	0	0	0	0	0	0	0	0	0	0	0	0	0	0	0	0	0	0	0	0	0	0	0	0	0
0	0	0	0	0	0	0	0	0	0	0	0	0	0	0	0	0	0	0	0	0	0	0	0	0	0	0	0	0	0	0	0	0	0	0	0	0	0	0	0	0	0	0	0	0	0	0	0	0
0	0	0	0	0	0	0	0	0	0	0	0	0	0	0	0	0	0	0	0	0	0	0	0	0	0	0	0	0	0	0	0	0	0	0	0	0	0	0	0	0	0	0	0	0	0	0	0	0
0	0	0	0	0	0	0	0	0	0	0	0	0	0	0	0	0	0	0	0	0	0	0	0	0	0	0	0	0	0	0	0	0	0	0	0	0	0	0	0	0	0	0	0	0	0	0	0	0
0	0	0	0	0	0	0	0	0	0	0	0	0	0	0	0	0	0	0	0	0	0	0	0	0	0	0	0	0	0	0	0	0	0	0	0	0	0	0	0	0	0	0	0	0	0	0	0	0
0	0	0	0	0	0	0	0	0	0	0	0	0	0	0	0	0	0	0	0	0	0	0	0	0	0	0	0	0	0	0	0	0	0	0	0	0	0	0	0	0	0	0	0	0	0	0	0	0
0	0	0	0	0	0	0	0	0	0	0	0	0	0	0	0	0	0	0	0	0	0	0	0	0	0	0	0	0	0	0	0	0	0	0	0	0	0	0	0	0	0	0	0	0	0	0	0	0
0	0	0	0	0	0	0	0	0	0	0	0	0	0	0	0	0	0	0	0	0	0	0	0	0	0	0	0	0	0	0	0	0	0	0	0	0	0	0	0	0	0	0	0	0	0	0	0	0
0	0	0	0	0	0	0	0	0	0	0	0	0	0	0	0	0	0	0	0	0	0	0	0	0	0	0	0	0	0	0	0	0	0	0	0	0	0	0	0	0	0	0	0	0	0	0	0	0
0	0	0	0	0	0	0	0	0	0	0	0	0	0	0	0	0	0	0	0	0	0	0	0	0	0	0	0	0	0	0	0	0	0	0	0	0	0	0	0	0	0	0	0	0	0	0	0	0
0	0	0	0	0	0	0	0	0	0	0	0	0	0	0	0	0	0	0	0	0	0	0	0	0	0	0	0	0	0	0	0	0	0	0	0	0	0	0	0	0	0	0	0	0	0	0	0	0
0	0	0	0	0	0	0	0	0	0	0	0	0	0	0	0	0	0	0	0	0	0	0	0	0	0	0	0	0	0	0	0	0	0	0	0	0	0	0	0	0	0	0	0	0	0	0	0	0
0	0	0	0	0	0	0	0	0	0	0	0	0	0	0	0	0	0	0	0	0	0	0	0	0	0	0	0	0	0	0	0	0	0	0	0	0	0	0	0	0	0	0	0	0	0	0	0	0
0	0	0	0	0	0	0	0	0	0	0	0	0	0	0	0	0	0	0	0	0	0	0	0	0	0	0	0	0	0	0	0	0	0	0	0	0	0	0	0	0	0	0	0	0	0	0	0	0
0	0	0	0	0	0	0	0	0	0	0	0	0	0	0	0	0	0	0	0	0	0	0	0	0	0	0	0	0	0	0	0	0	0	0	0	0	0	0	0	0	0	0	0	0	0	0	0	0
0	0	0	0	0	0	0	0	0	0	0	0	0	0	0	0	0	0	0	0	0	0	0	0	0	0	0	0	0	0	0	0	0	0	0	0	0	0	0	0	0	0	0	0	0	0	0	0	0
0	0	0	0	0	0	0	0	0	0	0	0	0	0	0	0	0	0	0	0	16	0	0	0	0	0	0	0	0	0	0	0	0	0	0	0	0	0	0	0	0	0	0	0	0	0	0	0	0
0	0	0	0	0	0	0	0	0	0	0	0	0	0	0	0	0	0	0	0	16	0	0	0	0	0	0	0	0	0	0	0	0	0	0	0	0	0	0	0	0	0	0	0	0	0	0	0	0
0	0	0	0	0	0	0	0	0	0	0	0	0	0	0	0	0	0	0	0	16	0	0	0	0	0	0	0	0	0	0	0	0	0	0	0	0	0	0	0	0	0	0	0	0	0	0	0	0
0	0	0	0	0	0	0	0	0	0	0	0	0	0	0	0	0	0	0	0	16	0	0	0	0	0	0	0	0	0	0	0	0	0	0	0	0	0	0	0	0	0	0	0	0	0	0	0	0
0	0	0	0	0	0	0	0	0	0	0	0	0	0	0	0	0	0	0	0	16	0	0	0	0	0	0	0	0	0	0	0	0	0	0	0	0	0	0	0	0	0	0	0	0	0	0	0	0
0	0	0	0	0	0	0	0	0	0	0	0	0	0	0	0	0	0	0	0	16	0	0	0	0	0	0	0	0	0	0	0	0	0	0	0	0	0	0	0	0	0	0	0	0	0	0	0	0
0	0	0	0	0	0	0	0	0	0	0	0	0	0	0	0	0	0	0	0	16	0	0	0	0	0	0	0	0	0	0	0	0	0	0	0	0	0	0	0	0	0	0	0	0	0	0	0	0
0	0	0	0	0	0	0	0	0	0	0	0	0	0	0	0	0	0	0	0	16	0	0	0	0	0	0	0	0	0	0	0	0	0	0	0	0	0	0	0	0	0	0	0	0	0	0	0	0
0	0	0	0	0	0	0	0	0	0	0	0	0	0	0	0	0	0	0	0	16	0	0	0	0	0	0	0	0	0	0	0	0	0	0	0	0	0	0	0	0	0	0	0	0	0	0	0	0
0	0	0	0	0	0	0	0	0	0	0	0	0	0	0	0	0	0	0	0	16	0	0	0	0	0	0	0	0	0	0	0	0	0	0	0	0	0	0	0	0	0	0	0	0	0	0	0	0
0	0	0	0	0	0	0	0	0	0	0	0	0	0	0	0	0	0	0	0	16	0	0	0	0	0	0	0	0	0	0	0	0	0	0	0	0	0	0	0	0	0	0	0	0	0	0	0	0
0	0	0	0	0	0	0	0	0	0	0	0	0	0	0	0	0	0	0	0	16	0	0	0	0	0	0	0	0	20	0	0	0	0	0	0	0	0	0	0	0	0	0	0	0	0	0	0	0
0	0	0	0	0	0	0	0	0	0	0	0	0	0	0	0	0	0	0	0	16	0	0	0	0	0	0	0	0	20	0	0	0	0	0	0	0	0	0	0	0	0	22	0	0	0	0	0	0
0	0	0	0	0	0	0	0	0	0	0	0	0	0	0	0	0	0	0	0	16	0	0	0	0	0	0	0	0	20	0	0	0	0	22	0	0	0	0	0	0	0	22	0	0	0	0	0	0
0	0	0	0	0	0	0	0	0	0	0	0	0	0	0	0	0	0	0	0	16	0	0	0	0	0	0	0	0	20	0	0	0	0	22	0	0	0	0	0	0	0	22	0	0	0	0	0	0
0	0	0	0	0	0	0	0	0	0	0	0	0	0	0	0	0	0	0	0	16	0	0	0	0	0	0	0	0	20	0	0	0	0	22	0	0	0	0	0	0	0	22	0	0	0	0	0	0
0	0	0	0	0	0	0	0	0	0	0	0	0	0	0	0	0	0	0	0	16	0	0	0	0	0	0	0	0	20	0	0	0	0	22	0	0	0	0	0	0	0	22	0	0	0	0	0	0
0	0	0	0	0	0	0	0	0	0	0	0	0	0	0	0	0	0	0	0	16	0	0	0	0	0	0	0	0	20	0	0	0	0	22	0	10	0	0	0	0	0	22	0	0	0	0	0	0
0	0	0	0	0	0	0	0	0	0	0	0	0	0	0	0	0	0	0	0	16	0	0	0	0	0	0	0	0	20	0	0	0	0	22	0	10	0	0	13	0	0	22	0	0	0	0	0	0
0	0	0	0	0	0	0	0	0	0	0	0	0	0	0	0	0	0	0	0	16	0	0	0	0	0	0	0	0	20	0	0	0	0	22	0	10	0	0	13	0	0	22	0	0	0	0	0	0
0	0	0	0	0	0	0	0	0	0	0	0	0	0	0	0	0	0	0	0	16	0	0	0	0	0	0	0	0	20	0	0	0	0	22	0	10	0	0	13	0	0	22	0	0	0	0	0	0
0	0	0	0	0	0	0	0	0	0	0	0	0	0	0	0	0	0	0	0	16	0	0	0	0	0	0	0	0	20	0	0	0	0	22	0	10	0	0	13	0	0	22	0	0	0	0	0	0
0	0	0	0	0	0	0	0	0	0	0	0	0	0	0	0	0	0	0	0	16	0	0	0	0	0	0	0	0	20	0	0	0	0	22	0	10	0	0	13	0	0	22	0	0	0	0	0	0
0	0	0	0	0	0	0	0	0	0	0	0	0	0	0	0	0	0	0	0	16	0	0	0	0	0	0	0	0	20	0	0	0	0	22	0	10	0	0	13	0	0	22	0	0	0	0	0	0
0	0	0	0	0	0	0	0	0	0	0	0	0	0	0	0	0	0	0	0	16	0	0	0	0	0	0	0	0	20	0	0	0	0	22	0	10	0	0	13	0	0	22	0	0	0	0	0	0
0	0	0	0	0	0	0	0	0	0	0	0	0	0	0	0	0	0	0	0	16	0	0	0	0	0	0	0	0	20	0	0	0	0	22	0	10	0	0	13	0	0	22	0	0	0	0	0	0
0	0	0	0	0	0	0	0	0	0	0	0	0	0	0	0	0	0	0	0	16	0	0	0	0	0	0	0	0	20	0	0	0	0	22	0	10	0	0	13	0	0	22	0	0	0	0	0	0
0	0	0	0	0	0	0	0	0	0	0	0	0	0	0	0	0	0	0	0	16	0	0	0	0	0	0	0	0	20	0	0	0	0	22	0	10	0	0	13	0	0	22	0	0	0	0	0	0
0	0	0	0	0	0	0	0	0	0	0	0	0	0	0	0	0	0	0	0	16	0	0	0	0	0	0	0	0	20	0	0	0	0	22	0	10	0	0	13	0	0	22	0	0	0	0	0	0
0	0	0	16	0	0	0	0	0	0	0	0	0	0	0	0	0	0	0	0	16	0	0	14	0	0	0	0	0	20	0	0	0	0	22	0	10	0	0	13	0	0	22	0	0	0	0	0	0
0	0	0	16	0	0	0	0	0	0	0	0	0	0	0	0	0	0	0	0	16	0	0	14	0	0	0	0	0	20	0	0	0	0	22	0	10	0	0	13	0	0	22	0	0	0	0	0	0
0	0	0	16	0	0	0	0	0	0	0	0	0	0	0	0	0	0	0	0	16	0	0	14	0	0	0	0	0	20	0	0	0	0	22	0	10	0	0	13	0	0	22	0	0	0	0	0	0
0	0	0	16	0	0	0	0	0	0	0	0	0	0	0	0	0	0	0	0	16	0	0	14	0	0	0	0	0	20	0	0	0	0	22	0	10	0	0	13	0	0	22	0	0	0	0	0	0
0	0	0	16	0	0	0	0	0	0	0	0	0	0	0	0	0	0	0	0	16	0	0	14	0	0	0	0	0	20	0	0	0	0	22	0	10	0	0	13	0	0	22	0	0	0	0	0	0
0	0	0	16	0	0	0	0	0	0	0	0	0	0	0	0	0	0	0	0	16	0	0	14	0	0	0	0	0	20	0	0	0	0	22	0	10	0	0	13	0	0	22	0	0	0	0	0	0
0	0	0	16	0	0	0	0	0	0	0	0	0	0	0	0	0	0	0	0	16	0	0	14	0	0	0	0	0	20	0	0	0	0	22	0	10	0	0	13	0	0	22	0	0	0	0	0	0
0	0	8	16	0	0	0	0	0	0	0	0	0	0	0	0	0	0	0	0	16	0	0	14	0	0	0	0	0	20	0	0	0	0	22	0	10	0	0	13	0	0	22	0	0	0	0	0	0
0	0	8	16	0	0	0	0	0	0	0	0	0	0	0	0	0	0	0	0	16	0	0	14	0	0	0	0	0	20	0	0	0	0	22	0	10	0	0	13	0	0	22	0	0	0	0	0	0
0	0	8	16	0	0	0	0	0	0	0	0	0	0	0	0	0	0	0	0	16	0	0	14	0	0	0	0	0	20	0	0	0	0	22	0	10	0	0	13	0	0	22	0	0	0	0	0	0
0	0	8	16	0	0	0	0	0	0	0	0	0	0	0	0	0	0	0	0	16	0	0	14	0	0	0	0	0	20	0	0	0	0	22	0	10	0	0	13	0	0	22	0	0	0	0	0	0
0	0	8	16	0	0	0	0	0	0	0	0	0	0	0	0	0	0	0	0	16	0	0	14	0	0	0	0	0	20	0	0	0	0	22	0	10	0	0	13	0	0	22	0	0	0	0	0	0
0	0	8	16	0	0	0	0	0	0	0	0	0	0	0	0	0	0	0	0	16	0	0	14	0	0	0	0	0	20	0	0	0	0	22	0	10	0	0	13	0	0	22	0	0	0	0	0	0
0	0	8	16	0	0	0	0	0	0	0	0	0	0	0	0	0	0	0	0	16	0	0	14	0	0	0	0	0	20	0	0	0	0	22	0	10	0	0	13	0	0	22	0	0	0	0	0	0
0	0	8	16	0	0	0	0	0	0	0	0	0	0	0	0	0	0	0	0	16	0	0	14	0	0	0	0	0	20	0	0	0	0	22	0	10	0	0	13	0	0	22	0	0	0	0	0	0
0	0	8	16	0	0	0	0	0	0	0	0	0	0	0	0	0	0	17	0	16	0	0	14	0	0	0	0	0	20	0	0	0	0	22	0	10	0	0	13	0	0	22	0	0	0	0	0	0
0	0	8	16	0	0	0	0	0	0	0	0	0	0	0	0	0	0	17	0	16	0	0	14	0	0	0	0	0	20	0	0	0	0	22	0	10	0	0	13	0	0	22	0	0	0	0	0	0
0	0	8	16	0	0	0	0	0	0	0	0	0	0	0	0	0	0	17	0	16	0	0	14	0	0	0	0	0	20	0	0	0	0	22	0	10	0	0	13	0	0	22	0	0	0	0	0	0
0	0	8	16	0	0	0	0	20	0	0	0	0	0	0	0	0	0	17	0	16	0	0	14	0	0	0	0	0	20	0	0	0	0	22	0	10	0	0	13	0	0	22	0	0	0	0	0	0
0	0	8	16	0	0	0	0	20	0	0	0	0	0	0	0	0	0	17	0	16	25	0	14	0	0	0	0	0	20	0	0	0	0	22	0	10	0	0	13	0	0	22	0	0	0	0	0	0
0	0	8	16	0	0	0	0	20	0	0	0	0	0	0	0	0	0	17	0	16	25	0	14	0	0	0	0	0	20	0	0	0	0	22	0	10	0	0	13	0	0	22	0	0	0	0	0	0
0	0	8	16	0	0	0	0	20	0	0	0	0	0	0	0	0	0	17	0	16	25	0	14	0	0	0	0	0	20	0	0	0	0	22	0	10	0	0	13	0	0	22	0	0	0	0	0	0
0	0	8	16	0	0	0	0	20	0	0	0	0	0	0	0	0	0	17	0	16	25	0	14	0	0	0	0	0	20	0	0	0	0	22	0	10	0	0	13	0	0	22	0	0	0	0	0	0
0	0	8	16	0	0	0	0	20	0	0	0	0	0	0	0	0	0	17	0	16	25	0	14	0	0	0	0	0	20	0	0	0	0	22	0	10	0	0	13	0	0	22	0	0	0	0	0	0
0	0	8	16	0	0	0	0	20	0	0	0	0	0	0	0	0	0	17	0	16	25	0	14	0	0	0	0	0	20	0	0	0	0	22	0	10	0	0	13	0	0	22	0	0	0	0	0	0
0	0	8	16	0	0	0	0	20	0	0	0	0	0	0	0	0	0	17	0	16	25	0	14	0	0	0	0	0	20	0	0	0	0	22	0	10	0	0	13	0	0	22	0	0	0	0	0	0
0	0	8	16	0	0	0	0	20	0	0	0	0	0	0	0	0	0	17	0	16	25	0	14	0	0	0	0	0	20	0	0	0	0	22	0	10	0	0	13	0	0	22	0	0	0	0	0	0
0	0	8	16	0	0	0	0	20	0	0	0	0	0	0	0	0	0	17	0	16	25	0	14	0	0	0	0	0	20	0	0	0	0	22	0	10	0	0	13	0	0	22	0	0	0	0	0	0
0	0	8	16	0	0	0	0	20	0	0	0	0	0	0	0	0	0	17	0	16	25	0	14	0	0	0	0	0	20	0	0	0	0	22	0	10	0	0	13	0	0	22	0	0	0	0	0	0
0	0	8	16	0	0	0	0	20	0	0	0	0	0	0	0	0	0	17	0	16	25	0	14	0	0	0	0	0	20	0	0	0	0	22	0	10	0	0	13	0	0	22	0	0	0	0	0	0
0	0	8	16	0	0	0	0	20	0	0	0	0	0	0	0	0	0	17	0	16	25	0	14	0	0	0	0	0	20	0	0	0	0	22	0	10	0	0	13	0	0	22	0	0	0	0	0	0
0	0	8	16	0	0	0	0	20	0	0	0	0	0	0	0	0	0	17	0	16	25	0	14	0	0	0	0	0	20	0	0	0	0	22	0	10	0	0	13	0	0	22	0	0	0	0	0	0
0	0	8	16	0	0	0	0	20	0	0	0	0	0	0	0	0	0	17	0	16	25	0	14	0	0	0	0	0	20	0	0	0	0	22	0	10	0	0	13	0	0	22	0	0	0	0	0	0
0	0	8	16	0	0	0	0	20	0	0	0	0	0	0	0	0	0	17	0	16	25	0	14	0	0	0	0	0	20	0	0	0	0	22	0	10	0	0	13	0	0	22	0	0	0	0	0	0
0	0	8	16	0	0	0	0	20	0	0	0	0	0	0	0	0	0	17	0	16	25	0	14	0	0	0	0	0	20	0	10	0	0	22	0	10	0	0	13	0	0	22	0	0	0	0	0	0
0	0	8	16	0	0	0	0	20	0	0	0	0	0	0	0	0	0	17	0	16	25	0	14	0	0	0	0	0	20	0	10	0	0	22	0	10	0	0	13	0	0	22	0	0	0	0	0	0
0	0	8	16	0	0	0	0	20	0	0	0	0	0	0	0	0	0	17	0	16	25	0	14	0	0	0	0	0	20	0	10	0	0	22	0	10	0	0	13	0	0	22	0	0	0	0	0	0
0	0	8	16	0	0	0	0	20	0	0	0	0	0	0	0	0	0	17	0	16	25	0	14	0	0	0	0	0	20	0	10	0	0	22	0	10	0	0	13	0	0	22	0	0	0	0	0	0
0	0	8	16	0	0	0	0	20	0	0	0	0	0	0	0	0	0	17	0	16	25	0	14	0	0	0	0	0	20	0	10	0	0	22	0	10	0	0	13	0	0	22	0	0	0	0	0	0
0	0	8	16	0	0	0	0	20	0	0	0	0	0	0	0	0	0	17	0	16	25	0	14	0	0	0	0	0	20	0	10	0	0	22	0	10	0	0	13	0	0	22	0	0	25	0	0	0
0	0	8	16	0	0	0	0	20	0	0	0	0	0	0	0	0	0	17	0	16	25	0	14	0	0	0	0	0	20	0	10	0	0	22	0	10	0	0	13	0	0	22	0	0	25	0	0	0
0	0	8	16	0	0	0	0	20	0	0	0	0	0	0	0	0	0	17	0	16	25	0	14	0	0	0	0	0	20	0	10	0	0	22	0	10	0	0	13	0	0	22	0	0	25	0	0	0
0	0	8	16	0	0	0	0	20	0	0	0	0	0	0	0	0	0	17	0	16	25	0	14	0	0	0	0	0	20	0	10	0	0	22	0	10	0	0	13	0	0	22	0	0	25	0	0	0
0	0	8	16	0	0	0	0	20	0	0	0	0	0	0	0	0	0	17	0	16	25	0	14	0	0	0	0	0	20	0	10	0	0	22	0	10	0	0	13	0	0	22	0	0	25	0	0	0
0	0	8	16	0	0	0	0	20	0	0	0	0	0	0	0	0	0	17	0	16	25	0	14	0	0	0	0	0	20	0	10	0	0	22	0	10	0	0	13	0	0	22	0	0	25	0	0	0
0	0	8	16	0	0	0	0	20	0	0	0	0	0	0	0	0	0	17	0	16	25	0	14	0	0	0	0	0	20	0	10	0	0	22	0	10	0	0	13	0	0	22	0	0	25	0	0	0
0	0	8	16	0	0	0	0	20	0	0	0	0	0	0	0	0	0	17	0	16	25	0	14	0	0	0	0	0	20	0	10	0	0	22	0	10	0	0	13	0	0	22	0	0	25	0	0	0
0	0	8	16	0	0	0	0	20	0	0	0	0	0	0	0	0	0	17	0	16	25	0	14	0	0	0	0	0	20	0	10	0	0	22	0	10	0	0	13	0	0	22	0	0	25	0	0	0
0	0	8	16	0	0	0	0	20	0	0	0	0	0	0	0	0	0	17	0	16	25	0	14	0	0	0	0	0	20	0	10	0	0	22	0	10	0	0	13	0	0	22	0	0	25	0	0	0
0	0	8	16	0	0	0	0	20	0	0	0	0	0	0	0	0	0	17	0	16	25	0	14	0	0	0	0	0	20	0	10	0	0	22	0	10	0	0	13	0	0	22	0	0	25	0	0	0
0	0	8	16	0	0	0	0	20	0	0	0	0	0	0	0	0	0	17	0	16	25	0	14	0	0	0	0	0	20	0	10	0	0	22	0	10	0	0	13	0	0	22	0	0	25	0	0	0
0	0	8	16	0	0	0	0	20	0	0	0	0	0	0	0	0	0	17	0	16	25	0	14	0	0	0	0	0	20	0	10	0	0	22	0	10	0	0	13	0	0	22	0	0	25	0	0	0
0	0	8	16	0	0	0	0	20	0	0	0	0	0	0	0	0	0	17	0	16	25	0	14	0	0	0	0	0	20	0	10	0	0	22	0	10	0	0	13	0	0	22	0	0	25	0	0	0
0	0	8	16	0	0	0	0	20	0	0	0	0	0	0	0	0	0	17	0	16	25	0	14	0	0	0	0	0	20	0	10	0	0	22	0	10	0	0	13	0	0	22	0	0	25	0	0	0
0	0	8	16	0	0	0	0	20	0	0	0	0	0	0	0	0	0	17	0	16	25	0	14	0	0	0	0	0	20	0	10	0	0	22	0	10	0	0	13	0	0	22	0	0	25	0	0	0
0	0	8	16	0	0	0	0	20	0	0	0	0	0	0	0	0	0	17	0	16	25	0	14	0	0	0	0	0	20	0	10	0	0	22	0	10	0	0	13	0	0	22	0	0	25	0	0	0
0	0	8	16	0	0	0	0	20	0	0	0	0	0	0	0	0	0	17	0	16	25	0	14	0	0	0	0	0	20	0	10	0	0	22	0	10	0	0	13	0	0	22	0	0	25	0	0	0
0	0	8	16	0	0	0	0	20	0	0	0	0	0	0	0	0	0	17	0	16	25	0	14	0	0	0	0	0	20	0	10	0	0	22	0	10	0	0	13	0	0	22	0	0	25	0	0	0
0	0	8	16	0	0	0	0	20	0	0	0	0	0	0	0	0	0	17	0	16	25	0	14	0	0	0	0	0	20	0	10	0	0	22	0	10	0	0	13	0	0	22	0	0	25	0	0	0
0	0	8	16	0	0	0	0	20	0	18	0	0	0	0	0	0	0	17	0	16	25	0	14	0	0	0	0	0	20	0	10	0	0	22	0	10	0	0	13	0	8	22	0	0	25	0	0	0
0	0	8	16	0	0	0	0	20	0	18	0	0	0	0	0	0	0	17	0	16	25	0	14	0	0	0	0	0	20	0	10	0	0	22	0	10	0	0	13	0	8	22	0	0	25	0	0	0
0	0	8	16	0	0	0	0	20	0	18	0	0	0	0	0	25	0	17	0	16	25	0	14	0	0	0	0	0	20	0	10	0	0	22	0	10	0	0	13	0	8	22	0	0	25	0	0	0
0	0	8	16	0	0	0	0	20	0	18	0	0	0	0	0	25	0	17	0	16	25	0	14	0	0	0	0	0	20	0	10	0	0	22	0	10	0	0	13	0	8	22	0	0	25	0	0	0
0	0	8	16	0	0	0	0	20	0	18	0	0	0	0	0	25	0	17	0	16	25	0	14	0	0	0	0	0	20	0	10	0	0	22	0	10	0	0	13	0	8	22	0	0	25	0	0	0
0	0	8	16	0	0	0	0	20	0	18	0	0	0	0	0	25	0	17	0	16	25	0	14	0	0	0	0	0	20	0	10	0	0	22	0	10	0	0	13	0	8	22	0	0	25	0	0	0
0	0	8	16	0	0	0	0	20	0	18	0	0	0	0	0	25	0	17	0	16	25	0	14	0	0	0	0	0	20	0	10	0	0	22	0	10	0	0	13	0	8	22	0	0	25	0	0	0
0	0	8	16	0	0	0	0	20	0	18	0	0	9	0	0	25	0	17	0	16	25	0	14	0	0	0	0	0	20	0	10	0	0	22	0	10	0	0	13	0	8	22	0	0	25	0	0	0
0	0	8	16	0	0	0	0	20	0	18	0	0	9	0	0	25	5	17	0	16	25	0	14	0	0	0	0	0	20	0	10	0	0	22	0	10	0	0	13	0	8	22	0	0	25	0	0	0
0	0	8	16	0	0	0	0	20	0	18	0	0	9	0	0	25	5	17	0	16	25	0	14	0	0	0	0	0	20	0	10	0	0	22	0	10	0	0	13	0	8	22	0	0	25	0	0	0
0	0	8	16	0	0	0	0	20	0	18	0	0	9	0	0	25	5	17	0	16	25	0	14	0	0	0	0	0	20	0	10	0	0	22	0	10	0	0	13	0	8	22	0	0	25	0	0	0
0	0	8	16	0	0	0	0	20	0	18	0	0	9	0	0	25	5	17	0	16	25	0	14	0	0	0	16	0	20	0	10	0	0	22	0	10	0	0	13	0	8	22	0	0	25	0	0	0
0	0	8	16	0	0	0	0	20	0	18	0	0	9	0	0	25	5	17	0	16	25	0	14	0	0	0	16	0	20	0	10	0	19	22	0	10	0	0	13	0	8	22	0	0	25	0	0	0
0	0	8	16	0	0	0	0	20	0	18	0	0	9	0	0	25	5	17	0	16	25	0	14	0	0	0	16	0	20	0	10	0	19	22	0	10	0	0	13	0	8	22	0	0	25	0	0	0
0	0	8	16	0	0	0	0	20	0	18	0	0	9	0	0	25	5	17	0	16	25	0	14	0	0	0	16	0	20	0	10	0	19	22	0	10	0	0	13	0	8	22	0	0	25	0	0	0
0	0	8	16	0	0	0	0	20	0	18	0	0	9	0	0	25	5	17	0	16	25	0	14	0	0	0	16	0	20	0	10	0	19	22	0	10	0	0	13	0	8	22	0	0	25	0	0	0
0	0	8	16	0	0	0	0	20	0	18	0	0	9	0	0	25	5	17	0	16	25	0	14	0	0	0	16	0	20	0	10	0	19	22	0	10	0	0	13	0	8	22	0	0	25	0	0	0
0	0	8	16	0	0	0	0	20	0	18	0	0	9	0	0	25	5	17	0	16	25	0	14	0	0	0	16	0	20	0	10	16	19	22	0	10	0	0	13	0	8	22	0	0	25	0	0	0
0	0	8	16	0	0	0	0	20	0	18	0	0	9	0	0	25	5	17	0	16	25	0	14	0	0	0	16	0	20	0	10	16	19	22	0	10	0	0	13	0	8	22	0	0	25	0	0	0
0	0	8	16	0	0	0	0	20	0	18	0	0	9	0	0	25	5	17	0	16	25	0	14	0	0	0	16	0	20	0	10	16	19	22	0	10	0	0	13	0	8	22	0	0	25	0	0	0
0	0	8	16	0	0	0	0	20	0	18	0	0	9	0	0	25	5	17	0	16	25	0	14	0	0	0	16	0	20	0	10	16	19	22	0	10	0	0	13	0	8	22	0	0	25	0	0	0
0	0	8	16	0	0	0	0	20	0	18	0	0	9	0	0	25	5	17	0	16	25	0	14	0	0	0	16	0	20	0	10	16	19	22	0	10	0	0	13	0	8	22	0	0	25	0	0	0
0	0	8	16	0	0	0	0	20	0	18	0	0	9	9	0	25	5	17	0	16	25	0	14	0	0	0	16	0	20	0	10	16	19	22	0	10	0	0	13	0	8	22	0	0	25	0	0	0
0	0	8	16	0	0	0	0	20	0	18	0	0	9	9	0	25	5	17	0	16	25	0	14	0	0	0	16	0	20	0	10	16	19	22	0	10	0	0	13	0	8	22	0	0	25	0	0	0
0	0	8	16	0	0	0	0	20	0	18	0	0	9	9	0	25	5	17	0	16	25	0	14	0	0	0	16	0	20	0	10	16	19	22	0	10	0	0	13	0	8	22	0	0	25	0	0	0
0	0	8	16	0	0	0	0	20	0	18	0	0	9	9	0	25	5	17	0	16	25	0	14	0	0	0	16	0	20	0	10	16	19	22	0	10	0	0	13	0	8	22	0	0	25	0	0	0
0	0	8	16	0	0	0	0	20	0	18	0	0	9	9	0	25	5	17	0	16	25	0	14	0	0	0	16	0	20	0	10	16	19	22	0	10	0	0	13	0	8	22	0	0	25	0	21	0
0	0	8	16	5	0	0	0	20	0	18	0	0	9	9	0	25	5	17	0	16	25	0	14	0	0	0	16	0	20	0	10	16	19	22	0	10	0	0	13	0	8	22	0	0	25	0	21	0
0	0	8	16	5	0	0	0	20	0	18	0	0	9	9	0	25	5	17	0	16	25	0	14	0	0	0	16	0	20	0	10	16	19	22	0	10	0	0	13	0	8	22	0	0	25	0	21	0
0	0	8	16	5	0	0	0	20	0	18	0	0	9	9	0	25	5	17	0	16	25	0	14	0	0	0	16	0	20	0	10	16	19	22	0	10	0	0	13	0	8	22	0	0	25	0	21	0
0	0	8	16	5	0	0	0	20	0	18	0	0	9	9	0	25	5	17	3	16	25	0	14	0	0	0	16	0	20	0	10	16	19	22	0	10	0	0	13	0	8	22	0	0	25	0	21	0
0	0	8	16	5	0	0	0	20	0	18	0	0	9	9	0	25	5	17	3	16	25	0	14	0	0	0	16	0	20	0	10	16	19	22	0	10	0	0	13	0	8	22	0	0	25	0	21	0
0	0	8	16	5	0	0	0	20	0	18	0	0	9	9	0	25	5	17	3	16	25	0	14	0	0	0	16	0	20	0	10	16	19	22	14	10	0	0	13	0	8	22	0	0	25	0	21	0
0	0	8	16	5	0	0	0	20	0	18	0	0	9	9	0	25	5	17	3	16	25	0	14	0	0	0	16	0	20	0	10	16	19	22	14	10	0	0	13	0	8	22	0	0	25	0	21	0
0	0	8	16	5	0	0	0	20	0	18	0	0	9	9	0	25	5	17	3	16	25	0	14	0	0	0	16	0	20	0	10	16	19	22	14	10	0	0	13	0	8	22	0	0	25	0	21	0
0	0	8	16	5	0	0	0	20	0	18	0	0	9	9	0	25	5	17	3	16	25	0	14	0	0	0	16	0	20	0	10	16	19	22	14	10	0	0	13	0	8	22	0	0	25	0	21	0
0	0	8	16	5	0	0	0	20	0	18	0	0	9	9	0	25	5	17	3	16	25	0	14	0	0	0	16	0	20	0	10	16	19	22	14	10	0	0	13	0	8	22	0	0	25	0	21	0
0	0	8	16	5	0	0	0	20	0	18	0	0	9	9	0	25	5	17	3	16	25	0	14	0	0	0	16	0	20	0	10	16	19	22	14	10	0	0	13	0	8	22	0	0	25	0	21	0
0	0	8	16	5	0	0	0	20	0	18	0	0	9	9	0	25	5	17	3	16	25	0	14	0	0	0	16	0	20	0	10	16	19	22	14	10	0	0	13	0	8	22	0	0	25	0	21	0
0	0	8	16	5	0	0	0	20	0	18	0	0	9	9	0	25	5	17	3	16	25	0	14	0	0	0	16	0	20	0	10	16	19	22	14	10	0	0	13	0	8	22	0	0	25	0	21	0
0	0	8	16	5	0	0	0	20	0	18	0	0	9	9	0	25	5	17	3	16	25	0	14	0	0	0	16	0	20	0	10	16	19	22	14	10	0	0	13	0	8	22	0	0	25	0	21	0
0	0	8	16	5	0	0	0	20	0	18	0	0	9	9	0	25	5	17	3	16	25	0	14	0	0	0	16	0	20	0	10	16	19	22	14	10	0	0	13	0	8	22	0	0	25	0	21	0
0	0	8	16	5	0	0	0	20	0	18	0	0	9	9	0	25	5	17	3	16	25	0	14	0	0	0	16	0	20	0	10	16	19	22	14	10	0	0	13	0	8	22	0	0	25	0	21	0
0	0	8	16	5	0	0	0	20	0	18	0	0	9	9	0	25	5	17	3	16	25	0	14	0	0	0	16	0	20	0	10	16	19	22	14	10	0	0	13	0	8	22	0	0	25	0	21	0
0	0	8	16	5	0	0	0	20	0	18	0	0	9	9	0	25	5	17	3	16	25	0	14	0	0	0	16	0	20	0	10	16	19	22	14	10	0	0	13	0	8	22	0	0	25	0	21	0
0	0	8	16	5	0	0	0	20	0	18	0	0	9	9	0	25	5	17	3	16	25	0	14	0	0	0	16	0	20	0	10	16	19	22	14	10	0	0	13	0	8	22	0	0	25	0	21	0
0	0	8	16	5	0	0	0	20	0	18	0	0	9	9	0	25	5	17	3	16	25	0	14	0	0	0	16	0	20	0	10	16	19	22	14	10	0	0	13	0	8	22	0	0	25	0	21	0
0	0	8	16	5	0	0	0	20	0	18	0	0	9	9	0	25	5	17	3	16	25	0	14	0	0	0	16	0	20	0	10	16	19	22	14	10	0	0	13	0	8	22	0	0	25	0	21	0
0	0	8	16	5	0	0	0	20	0	18	0	0	9	9	0	25	5	17	3	16	25	0	14	0	0	0	16	0	20	0	10	16	19	22	14	10	0	0	13	0	8	22	0	0	25	0	21	0
0	0	8	16	5	0	0	0	20	0	18	0	0	9	9	0	25	5	17	3	16	25	0	14	0	0	0	16	0	20	0	10	16	19	22	14	10	0	0	13	0	8	22	0	0	25	0	21	0
0	0	8	16	5	0	0	0	20	0	18	0	0	9	9	0	25	5	17	3	16	25	0	14	0	0	6	16	0	20	0	10	16	19	22	14	10	0	0	13	0	8	22	0	0	25	0	21	0
0	0	8	16	5	0	0	0	20	0	18	0	0	9	9	0	25	5	17	3	16	25	0	14	0	0	6	16	0	20	0	10	16	19	22	14	10	0	0	13	0	8	22	0	0	25	0	21	0
0	0	8	16	5	0	0	0	20	0	18	0	0	9	9	0	25	5	17	3	16	25	0	14	0	14	6	16	0	20	0	10	16	19	22	14	10	0	0	13	0	8	22	0	0	25	0	21	0
0	0	8	16	5	0	0	0	20	0	18	0	0	9	9	0	25	5	17	3	16	25	0	14	0	14	6	16	0	20	0	10	16	19	22	14	10	0	0	13	0	8	22	0	0	25	0	21	0
0	0	8	16	5	0	0	0	20	0	18	0	0	9	9	0	25	5	17	3	16	25	0	14	0	14	6	16	0	20	0	10	16	19	22	14	10	0	0	13	0	8	22	0	0	25	0	21	0
0	0	8	16	5	0	0	0	20	0	18	0	0	9	9	0	25	5	17	3	16	25	0	14	0	14	6	16	0	20	0	10	16	19	22	14	10	0	0	13	0	8	22	0	0	25	0	21	0
0	0	8	16	5	0	0	0	20	0	18	0	0	9	9	0	25	5	17	3	16	25	0	14	0	14	6	16	0	20	0	10	16	19	22	14	10	0	0	13	0	8	22	0	0	25	0	21	0
0	0	8	16	5	0	0	0	20	0	18	0	0	9	9	0	25	5	17	3	16	25	0	14	0	14	6	16	0	20	0	10	16	19	22	14	10	0	0	13	0	8	22	0	0	25	0	21	0
0	0	8	16	5	0	0	0	20	0	18	0	0	9	9	0	25	5	17	3	16	25	0	14	0	14	6	16	0	20	0	10	16	19	22	14	10	0	0	13	0	8	22	0	0	25	0	21	0
0	0	8	16	5	0	0	0	20	0	18	0	0	9	9	0	25	5	17	3	16	25	0	14	0	14	6	16	0	20	0	10	16	19	22	14	10	0	0	13	0	8	22	0	0	25	0	21	0
0	0	8	16	5	0	0	0	20	0	18	0	0	9	9	0	25	5	17	3	16	25	0	14	0	14	6	16	0	20	0	10	16	19	22	14	10	0	0	13	0	8	22	0	0	25	0	21	0
0	0	8	16	5	0	0	0	20	0	18	0	0	9	9	0	25	5	17	3	16	25	0	14	0	14	6	16	0	20	0	10	16	19	22	14	10	0	0	13	0	8	22	0	0	25	0	21	0
0	0	8	16	5	0	0	0	20	0	18	0	0	9	9	0	25	5	17	3	16	25	0	14	0	14	6	16	0	20	0	10	16	19	22	14	10	0	0	13	0	8	22	0	0	25	0	21	0
0	0	8	16	5	0	0	0	20	0	18	0	0	9	9	0	25	5	17	3	16	25	0	14	0	14	6	16	0	20	0	10	16	19	22	14	10	0	0	13	0	8	22	0	0	25	0	21	0
0	0	8	16	5	0	0	0	20	0	18	7	0	9	9	0	25	5	17	3	16	25	0	14	0	14	6	16	0	20	0	10	16	19	22	14	10	0	0	13	0	8	22	0	0	25	0	21	0
0	0	8	16	5	0	0	0	20	0	18	7	0	9	9	0	25	5	17	3	16	25	0	14	0	14	6	16	0	20	0	10	16	19	22	14	10	0	0	13	0	8	22	24	0	25	0	21	0
0	0	8	16	5	0	0	0	20	0	18	7	0	9	9	0	25	5	17	3	16	25	0	14	0	14	6	16	0	20	0	10	16	19	22	14	10	0	0	13	0	8	22	24	0	25	0	21	0
0	0	8	16	5	0	0	0	20	0	18	7	0	9	9	0	25	5	17	3	16	25	0	14	0	14	6	16	0	20	0	10	16	19	22	14	10	0	0	13	0	8	22	24	0	25	0	21	0
0	0	8	16	5	0	0	0	20	0	18	7	0	9	9	0	25	5	17	3	16	25	0	14	0	14	6	16	0	20	0	10	16	19	22	14	10	0	0	13	0	8	22	24	0	25	0	21	0
0	0	8	16	5	0	0	0	20	0	18	7	0	9	9	0	25	5	17	3	16	25	0	14	0	14	6	16	0	20	0	10	16	19	22	14	10	0	0	13	0	8	22	24	0	25	0	21	0
0	0	8	16	5	0	0	0	20	0	18	7	0	9	9	0	25	5	17	3	16	25	0	14	0	14	6	16	0	20	0	10	16	19	22	14	10	0	0	13	0	8	22	24	0	25	0	21	0
0	0	8	16	5	0	0	0	20	0	18	7	0	9	9	0	25	5	17	3	16	25	0	14	0	14	6	16	0	20	0	10	16	19	22	14	10	0	0	13	0	8	22	24	0	25	0	21	0
0	0	8	16	5	0	0	0	20	0	18	7	0	9	9	0	25	5	17	3	16	25	0	14	0	14	6	16	0	20	0	10	16	19	22	14	10	0	0	13	0	8	22	24	0	25	0	21	0
0	0	8	16	5	0	0	13	20	0	18	7	0	9	9	0	25	5	17	3	16	25	0	14	0	14	6	16	0	20	0	10	16	19	22	14	10	0	0	13	0	8	22	24	0	25	0	21	0
0	0	8	16	5	0	0	13	20	0	18	7	0	9	9	0	25	5	17	3	16	25	0	14	0	14	6	16	0	20	0	10	16	19	22	14	10	0	0	13	0	8	22	24	0	25	0	21	0
0	0	8	16	5	0	0	13	20	0	18	7	0	9	9	0	25	5	17	3	16	25	0	14	0	14	6	16	0	20	0	10	16	19	22	14	10	0	0	13	0	8	22	24	0	25	0	21	0
0	0	8	16	5	0	0	13	20	0	18	7	0	9	9	0	25	5	17	3	16	25	0	14	0	14	6	16	0	20	0	10	16	19	22	14	10	0	0	13	0	8	22	24	0	25	0	21	0
0	0	8	16	5	0	0	13	20	0	18	7	0	9	9	0	25	5	17	3	16	25	0	14	0	14	6	16	0	20	0	10	16	19	22	14	10	0	0	13	0	8	22	24	0	25	0	21	0
0	0	8	16	5	0	0	13	20	0	18	7	0	9	9	0	25	5	17	3	16	25	0	14	0	14	6	16	0	20	0	10	16	19	22	14	10	0	0	13	0	8	22	24	0	25	0	21	0
0	0	8	16	5	0	0	13	20	0	18	7	0	9	9	0	25	5	17	3	16	25	0	14	0	14	6	16	0	20	0	10	16	19	22	14	10	0	0	13	0	8	22	24	0	25	0	21	0
0	0	8	16	5	0	0	13	20	0	18	7	0	9	9	0	25	5	17	3	16	25	0	14	0	14	6	16	0	20	0	10	16	19	22	14	10	0	0	13	0	8	22	24	0	25	0	21	0
0	0	8	16	5	0	0	13	20	0	18	7	0	9	9	0	25	5	17	3	16	25	0	14	0	14	6	16	0	20	0	10	16	19	22	14	10	0	0	13	0	8	22	24	0	25	0	21	0
0	0	8	16	5	0	0	13	20	0	18	7	0	9	9	0	25	5	17	3	16	25	0	14	0	14	6	16	0	20	0	10	16	19	22	14	10	0	0	13	0	8	22	24	3	25	0	21	0
0	0	8	16	5	0	0	13	20	0	18	7	0	9	9	4	25	5	17	3	16	25	0	14	0	14	6	16	0	20	0	10	16	19	22	14	10	0	0	13	0	8	22	24	3	25	0	21	0
0	0	8	16	5	0	0	13	20	0	18	7	0	9	9	4	25	5	17	3	16	25	0	14	0	14	6	16	0	20	0	10	16	19	22	14	10	0	0	13	0	8	22	24	3	25	0	21	0
0	0	8	16	5	0	0	13	20	0	18	7	0	9	9	4	25	5	17	3	16	25	0	14	0	14	6	16	0	20	0	10	16	19	22	14	10	0	0	13	0	8	22	24	3	25	0	21	0
0	0	8	16	5	0	0	13	20	0	18	7	0	9	9	4	25	5	17	3	16	25	0	14	0	14	6	16	0	20	0	10	16	19	22	14	10	0	0	13	0	8	22	24	3	25	0	21	0
0	0	8	16	5	0	0	13	20	0	18	7	0	9	9	4	25	5	17	3	16	25	0	14	0	14	6	16	0	20	0	10	16	19	22	14	10	0	0	13	0	8	22	24	3	25	0	21	0
0	0	8	16	5	0	0	13	20	0	18	7	0	9	9	4	25	5	17	3	16	25	0	14	0	14	6	16	0	20	0	10	16	19	22	14	10	0	0	13	0	8	22	24	3	25	0	21	0
0	0	8	16	5	0	0	13	20	0	18	7	0	9	9	4	25	5	17	3	16	25	0	14	0	14	6	16	0	20	0	10	16	19	22	14	10	0	0	13	0	8	22	24	3	25	0	21	0
0	0	8	16	5	0	0	13	20	0	18	7	0	9	9	4	25	5	17	3	16	25	0	14	0	14	6	16	0	20	0	10	16	19	22	14	10	0	0	13	0	8	22	24	3	25	0	21	0
0	0	8	16	5	0	0	13	20	0	18	7	0	9	9	4	25	5	17	3	16	25	0	14	0	14	6	16	0	20	0	10	16	19	22	14	10	0	0	13	0	8	22	24	3	25	0	21	0
0	0	8	16	5	0	0	13	20	0	18	7	0	9	9	4	25	5	17	3	16	25	21	14	0	14	6	16	0	20	0	10	16	19	22	14	10	0	0	13	0	8	22	24	3	25	0	21	0
0	0	8	16	5	0	0	13	20	0	18	7	0	9	9	4	25	5	17	3	16	25	21	14	0	14	6	16	0	20	0	10	16	19	22	14	10	0	0	13	0	8	22	24	3	25	0	21	0
0	0	8	16	5	0	0	13	20	0	18	7	0	9	9	4	25	5	17	3	16	25	21	14	0	14	6	16	0	20	0	10	16	19	22	14	10	0	0	13	0	8	22	24	3	25	0	21	0
0	0	8	16	5	0	0	13	20	0	18	7	0	9	9	4	25	5	17	3	16	25	21	14	0	14	6	16	0	20	0	10	16	19	22	14	10	0	0	13	0	8	22	24	3	25	0	21	0
0	0	8	16	5	0	0	13	20	0	18	7	0	9	9	4	25	5	17	3	16	25	21	14	19	14	6	16	0	20	0	10	16	19	22	14	10	0	0	13	15	8	22	24	3	25	0	21	0
0	0	8	16	5	0	0	13	20	0	18	7	0	9	9	4	25	5	17	3	16	25	21	14	19	14	6	16	9	20	0	10	16	19	22	14	10	0	0	13	15	8	22	24	3	25	0	21	0
0	0	8	16	5	0	0	13	20	0	18	7	0	9	9	4	25	5	17	3	16	25	21	14	19	14	6	16	9	20	0	10	16	19	22	14	10	0	0	13	15	8	22	24	3	25	0	21	0
0	0	8	16	5	0	0	13	20	0	18	7	0	9	9	4	25	5	17	3	16	25	21	14	19	14	6	16	9	20	0	10	16	19	22	14	10	0	0	13	15	8	22	24	3	25	0	21	0
0	0	8	16	5	0	0	13	20	0	18	7	0	9	9	4	25	5	17	3	16	25	21	14	19	14	6	16	9	20	13	10	16	19	22	14	10	0	0	13	15	8	22	24	3	25	0	21	0
0	0	8	16	5	0	0	13	20	0	18	7	0	9	9	4	25	5	17	3	16	25	21	14	19	14	6	16	9	20	13	10	16	19	22	14	10	0	0	13	15	8	22	24	3	25	0	21	0
0	0	8	16	5	0	0	13	20	0	18	7	0	9	9	4	25	5	17	3	16	25	21	14	19	14	6	16	9	20	13	10	16	19	22	14	10	0	0	13	15	8	22	24	3	25	0	21	0
0	0	8	16	5	0	0	13	20	0	18	7	0	9	9	4	25	5	17	3	16	25	21	14	19	14	6	16	9	20	13	10	16	19	22	14	10	0	0	13	15	8	22	24	3	25	0	21	0
0	0	8	16	5	0	0	13	20	0	18	7	0	9	9	4	25	5	17	3	16	25	21	14	19	14	6	16	9	20	13	10	16	19	22	14	10	0	0	13	15	8	22	24	3	25	0	21	0
0	0	8	16	5	0	0	13	20	0	18	7	0	9	9	4	25	5	17	3	16	25	21	14	19	14	6	16	9	20	13	10	16	19	22	14	10	0	0	13	15	8	22	24	3	25	0	21	0
0	0	8	16	5	0	0	13	20	0	18	7	0	9	9	4	25	5	17	3	16	25	21	14	19	14	6	16	9	20	13	10	16	19	22	14	10	0	0	13	15	8	22	24	3	25	0	21	0
0	0	8	16	5	0	0	13	20	0	18	7	0	9	9	4	25	5	17	3	16	25	21	14	19	14	6	16	9	20	13	10	16	19	22	14	10	0	0	13	15	8	22	24	3	25	0	21	0
0	0	8	16	5	0	0	13	20	0	18	7	0	9	9	4	25	5	17	3	16	25	21	14	19	14	6	16	9	20	13	10	16	19	22	14	10	0	0	13	15	8	22	24	3	25	0	21	0
0	0	8	16	5	0	0	13	20	0	18	7	0	9	9	4	25	5	17	3	16	25	21	14	19	14	6	16	9	20	13	10	16	19	22	14	10	0	0	13	15	8	22	24	3	25	0	21	0
0	0	8	16	5	0	0	13	20	0	18	7	0	9	9	4	25	5	17	3	16	25	21	14	19	14	6	16	9	20	13	10	16	19	22	14	10	0	0	13	15	8	22	24	3	25	0	21	0
0	0	8	16	5	0	0	13	20	0	18	7	0	9	9	4	25	5	17	3	16	25	21	14	19	14	6	16	9	20	13	10	16	19	22	14	10	0	0	13	15	8	22	24	3	25	0	21	0
0	0	8	16	5	0	5	13	20	13	18	7	0	9	9	4	25	5	17	3	16	25	21	14	19	14	6	16	9	20	13	10	16	19	22	14	10	0	0	13	15	8	22	24	3	25	0	21	0
0	0	8	16	5	0	5	13	20	13	18	7	0	9	9	4	25	5	17	3	16	25	21	14	19	14	6	16	9	20	13	10	16	19	22	14	10	0	0	13	15	8	22	24	3	25	0	21	0
0	0	8	16	5	0	5	13	20	13	18	7	0	9	9	4	25	5	17	3	16	25	21	14	19	14	6	16	9	20	13	10	16	19	22	14	10	0	0	13	15	8	22	24	3	25	0	21	0
0	0	8	16	5	0	5	13	20	13	18	7	0	9	9	4	25	5	17	3	16	25	21	14	19	14	6	16	9	20	13	10	16	19	22	14	10	0	0	13	15	8	22	24	3	25	0	21	0
0	0	8	16	5	0	5	13	20	13	18	7	0	9	9	4	25	5	17	3	16	25	21	14	19	14	6	16	9	20	13	10	16	19	22	14	10	0	0	13	15	8	22	24	3	25	0	21	0
0	0	8	16	5	0	5	13	20	13	18	7	0	9	9	4	25	5	17	3	16	25	21	14	19	14	6	16	9	20	13	10	16	19	0	14	10	0	15	13	15	8	22	24	3	25	0	21	0
0	0	8	16	5	0	5	13	20	13	18	7	0	9	9	4	25	5	17	3	16	25	21	14	19	14	6	16	9	20	13	10	16	19	0	14	10	0	15	13	15	8	22	24	3	25	0	21	0
0	0	8	16	5	0	5	13	20	13	18	7	0	9	9	4	25	5	17	3	16	25	21	14	19	14	6	16	9	20	13	10	16	19	0	14	10	0	15	13	15	8	22	24	3	25	0	21	0
0	0	8	16	5	0	5	13	20	13	18	7	0	9	9	4	25	5	17	3	16	25	21	14	19	14	6	16	9	20	13	10	16	19	0	14	10	0	15	13	15	8	22	24	3	25	0	21	0
0	0	8	16	5	0	5	13	20	13	18	7	0	9	9	4	25	5	17	3	16	25	21	14	19	14	6	16	9	20	13	10	16	19	0	14	10	0	15	13	15	8	22	24	3	25	19	21	0
0	0	8	16	5	0	5	13	20	13	18	7	0	9	9	4	25	5	17	3	16	25	21	14	19	14	6	16	9	20	13	10	16	19	0	14	10	0	15	13	15	8	22	24	3	25	19	21	0
0	0	8	16	5	0	5	13	20	13	18	7	0	9	9	4	25	5	17	3	16	25	21	14	19	14	6	16	9	20	13	10	16	19	0	14	10	0	15	13	15	8	22	24	3	25	19	21	0
0	0	8	16	5	0	5	13	20	13	18	7	0	9	9	4	25	5	17	3	16	25	21	14	19	14	6	16	9	20	13	10	16	19	0	14	10	11	15	13	15	8	22	24	3	25	19	21	0
0	0	8	16	5	0	5	13	20	13	18	7	0	9	9	4	25	5	17	3	16	25	21	14	19	14	6	16	9	20	13	10	16	19	0	14	10	11	15	13	15	8	22	24	3	25	19	21	0
0	12	8	16	5	0	5	13	20	13	18	7	0	9	9	4	25	5	17	3	16	25	21	14	19	14	6	16	9	20	13	10	16	19	0	14	10	11	15	13	15	8	22	24	3	25	19	21	0
0	12	8	16	5	0	5	13	20	13	18	7	0	9	9	4	25	5	17	3	16	25	21	14	19	14	6	16	9	20	13	10	16	19	0	14	10	11	15	13	15	8	22	24	3	25	19	21	0
0	12	8	16	5	0	5	13	20	13	18	7	0	9	9	4	25	5	17	3	16	25	21	14	19	14	6	16	9	20	13	10	16	19	0	14	10	11	15	13	15	8	22	24	3	25	19	21	0
0	12	8	16	5	0	5	13	20	13	18	7	0	9	9	4	25	5	17	3	16	25	21	14	19	14	6	16	9	20	13	10	16	19	0	14	10	11	15	13	15	8	22	24	3	25	19	21	0
0	12	8	16	5	0	5	13	20	13	18	7	0	9	9	4	25	5	17	3	16	25	21	14	19	14	6	16	9	20	13	10	16	19	0	14	10	11	15	13	15	8	22	24	3	25	19	21	0
0	12	8	16	5	0	5	13	20	13	18	7	0	9	9	4	25	5	17	3	16	25	21	14	19	14	6	16	9	20	13	10	16	19	0	14	10	11	15	13	15	8	22	24	3	25	19	21	0
0	12	8	16	5	12	5	13	20	13	18	7	0	9	9	4	25	5	17	3	16	25	21	14	19	14	6	16	9	20	13	10	16	19	0	14	10	11	15	13	15	8	22	24	3	25	19	21	0
0	12	8	16	5	12	5	13	20	13	18	7	0	9	9	4	25	5	17	3	16	25	21	14	19	14	6	16	9	20	13	10	16	19	0	14	10	11	15	13	15	8	22	24	3	25	19	21	0
0	12	8	16	5	12	5	13	20	13	18	7	0	9	9	4	25	5	17	3	16	25	21	14	19	14	6	16	9	20	13	10	16	19	0	14	10	11	15	13	15	8	22	24	3	25	19	21	0
0	12	8	16	5	12	5	13	20	13	18	7	0	9	9	4	25	5	17	3	16	25	21	14	19	14	6	16	9	20	13	10	16	19	0	14	10	11	15	13	15	8	22	24	3	25	19	21	0
0	12	8	16	5	12	5	13	20	13	18	7	0	9	9	4	25	5	17	3	16	25	21	14	19	14	6	16	9	20	13	10	16	19	0	14	10	11	15	13	15	8	22	24	3	25	19	21	0
0	12	8	16	5	12	5	13	20	13	18	7	0	9	9	4	25	5	17	3	16	25	21	14	19	14	6	16	9	20	13	10	16	19	0	14	10	11	15	13	15	8	22	24	3	25	19	21	0
0	12	8	16	5	12	5	13	20	13	18	7	0	9	9	4	25	5	17	3	16	25	21	14	19	14	6	16	9	20	13	10	16	19	0	14	10	11	15	13	15	8	22	24	3	25	19	21	0
0	12	8	16	5	12	5	13	20	13	18	7	0	9	9	4	25	5	17	3	16	25	21	14	19	14	6	16	9	20	13	10	16	19	0	14	10	11	15	13	15	8	22	24	3	25	19	21	0
0	12	8	16	5	12	5	13	20	13	18	7	0	9	9	4	25	5	17	3	16	25	21	14	19	14	6	16	9	20	13	10	16	19	0	14	0	11	15	13	15	8	22	24	3	25	19	21	0
0	12	8	16	5	12	5	13	20	13	18	7	0	9	9	4	25	5	17	3	16	25	21	14	19	14	6	16	9	20	13	10	16	19	0	14	0	11	15	13	15	8	22	24	3	25	19	21	0
0	12	8	16	5	12	5	13	20	13	18	7	0	9	9	4	25	5	17	3	16	25	21	14	19	14	6	16	9	20	13	10	16	19	0	14	0	11	15	13	15	8	22	24	3	25	19	21	0
0	12	8	16	5	12	5	13	20	13	18	7	6	9	9	4	25	5	17	3	16	25	21	14	19	14	6	16	9	20	13	10	16	19	0	14	0	11	15	13	15	8	22	24	3	25	19	21	0
0	12	8	16	5	12	5	13	20	13	18	7	6	9	9	4	25	5	17	3	16	25	21	14	19	14	6	16	9	20	13	10	16	19	0	14	0	11	15	13	15	8	22	24	3	25	19	21	0
0	12	8	16	5	12	5	13	20	13	18	7	6	9	9	4	25	5	17	3	16	25	21	14	19	14	6	16	9	20	13	10	16	19	0	14	0	11	15	13	15	8	22	24	3	25	19	21	0
0	12	8	16	5	12	5	13	20	13	18	7	6	9	9	4	25	5	17	3	16	25	21	14	19	14	6	16	9	20	13	10	16	19	0	14	0	11	15	13	15	8	22	24	3	25	19	21	0
0	12	8	16	5	12	5	13	20	13	18	7	6	9	9	4	25	5	17	3	16	25	21	14	19	14	6	16	9	20	13	10	16	19	0	14	0	11	15	13	15	8	22	24	3	25	19	21	0
0	12	8	16	5	12	5	13	20	13	18	7	6	9	9	4	25	5	17	3	0	25	21	14	19	14	6	16	9	20	13	10	16	19	0	14	0	11	15	13	15	8	22	24	3	25	19	21	0
0	12	8	16	5	12	5	13	20	13	18	7	6	9	9	4	25	5	17	3	0	25	21	14	19	14	6	16	9	20	13	10	16	19	0	14	0	11	15	13	15	8	22	24	3	25	19	21	0
0	12	8	16	5	12	5	13	20	13	18	7	6	9	9	4	25	5	17	3	0	25	21	14	19	14	6	16	9	20	13	10	16	19	0	14	0	11	15	13	15	8	22	24	3	25	19	21	0
0	12	8	16	5	12	5	13	20	13	18	7	6	9	9	4	25	5	17	3	0	25	21	14	19	14	6	16	9	20	13	10	16	19	0	14	0	11	15	13	15	8	22	24	3	25	19	21	0
0	12	8	16	5	12	5	13	20	13	18	7	6	9	9	4	25	5	17	3	0	25	21	14	19	14	6	16	9	20	13	10	16	19	0	14	0	11	15	13	15	8	22	24	3	25	19	21	0
0	12	8	16	5	12	5	13	20	13	18	7	6	9	9	4	25	5	17	3	0	25	21	14	19	14	6	16	9	20	13	10	16	19	0	14	0	11	15	13	15	8	22	24	3	25	19	21	0
0	12	8	16	5	12	5	13	20	13	18	7	6	9	9	4	25	5	17	3	0	25	21	14	19	14	6	16	9	20	13	10	16	19	0	14	0	11	15	13	15	8	22	24	3	25	19	21	0
0	12	8	16	5	12	5	13	20	13	18	7	6	9	9	4	25	5	17	3	0	25	21	14	19	14	6	16	9	20	13	10	16	19	0	14	0	11	15	13	15	8	22	24	3	25	19	21	0
0	12	8	16	5	12	5	13	20	13	18	7	6	9	9	4	25	5	17	3	0	25	21	14	19	14	6	16	9	20	13	10	16	19	0	14	0	11	15	13	15	8	22	24	3	25	19	21	0
0	12	8	16	5	12	5	13	20	13	18	7	6	9	9	4	25	5	17	3	0	25	21	14	19	14	6	16	9	20	13	10	16	19	0	14	0	11	15	13	15	8	22	24	3	25	19	21	0
0	12	8	16	5	12	5	13	20	13	18	7	6	9	9	4	25	5	17	3	0	25	21	14	19	14	6	16	9	20	13	10	16	19	0	14	0	11	15	13	15	8	22	24	3	25	19	21	0
0	12	8	16	5	12	5	13	20	13	18	7	6	9	9	4	25	5	17	3	0	25	21	14	19	14	6	16	9	20	13	10	16	19	0	14	0	11	15	13	15	8	22	24	3	25	19	21	0
0	12	8	16	5	12	5	13	20	13	18	7	6	9	9	4	25	5	17	3	0	25	21	14	19	14	6	16	9	20	13	10	16	19	0	14	0	11	15	13	15	8	22	24	3	25	19	21	0
0	12	8	16	5	12	5	13	20	13	18	7	6	9	9	4	25	5	17	3	0	25	21	14	19	14	6	16	9	20	13	10	16	19	0	14	0	11	15	13	15	8	22	24	3	25	19	21	0
0	12	8	16	5	12	5	13	20	13	18	7	6	9	9	4	25	5	17	3	0	25	21	14	19	14	6	16	9	20	13	10	16	19	0	14	0	11	15	13	15	8	22	24	3	25	19	21	0
0	12	8	16	5	12	5	13	20	13	18	7	6	9	9	4	25	5	17	3	0	25	21	14	19	14	6	16	9	20	13	10	16	19	0	14	0	11	15	13	15	8	22	24	3	25	19	21	0
0	12	8	16	5	12	5	13	20	13	18	7	6	9	9	4	25	5	17	3	0	25	21	14	19	14	6	16	9	20	13	10	16	19	0	14	0	11	15	13	15	8	22	24	3	25	19	21	0
0	12	8	16	5	12	5	13	20	13	18	7	6	9	9	4	25	5	17	3	0	25	21	14	19	14	6	16	9	20	13	10	16	19	0	14	0	11	15	13	15	8	22	24	3	25	19	21	0
0	12	8	16	5	12	5	13	20	13	18	7	6	9	9	4	25	5	17	3	0	25	21	14	19	14	6	16	9	20	13	10	16	19	0	14	0	11	15	13	15	8	22	24	3	25	19	21	0
0	12	8	16	5	12	5	13	20	13	18	7	6	9	9	4	25	5	17	3	0	25	21	14	19	14	6	16	9	20	13	10	16	19	0	14	0	11	15	13	15	8	22	24	3	25	19	21	0
0	12	8	16	5	12	5	13	20	13	18	7	6	9	9	4	25	5	17	3	0	25	21	14	19	14	6	16	9	20	13	10	16	19	0	14	0	11	15	13	15	8	22	24	3	25	19	21	0
0	12	8	16	5	12	5	13	20	13	18	7	6	9	9	4	25	5	17	3	0	25	21	14	19	14	6	16	9	20	13	10	16	19	0	14	0	11	15	13	15	8	22	24	3	25	19	21	0
0	12	8	16	5	12	5	13	20	13	18	7	6	9	9	4	25	5	17	3	0	25	21	14	19	14	6	16	9	20	13	10	16	19	0	14	0	11	15	13	15	8	22	24	3	25	19	21	0
0	12	8	16	5	12	5	13	20	13	18	7	6	9	9	4	25	5	17	3	0	25	21	14	19	14	6	16	9	20	13	10	16	19	0	14	0	11	15	13	15	8	22	24	3	25	19	21	0
0	12	8	16	5	12	5	13	20	13	18	7	6	9	9	4	25	5	17	3	0	25	21	14	19	14	6	16	9	20	13	10	16	19	0	14	0	11	15	13	15	8	22	24	3	25	19	21	0
0	12	8	16	5	12	5	13	20	13	18	7	6	9	9	4	25	5	17	3	0	25	21	14	19	14	6	16	9	20	13	10	16	19	0	14	0	11	15	13	15	8	22	24	3	25	19	21	0
0	12	8	16	5	12	5	13	20	13	18	7	6	9	9	4	25	5	17	3	0	25	21	14	19	14	6	16	9	20	13	10	16	19	0	14	0	11	15	13	15	8	22	24	3	25	19	21	0
0	12	8	16	5	12	5	13	20	13	18	7	6	9	9	4	25	5	17	3	0	25	21	14	19	14	6	16	9	20	13	10	16	19	0	14	0	11	15	13	15	8	22	24	3	25	19	21	0
0	12	8	16	5	12	5	13	20	13	18	7	6	9	9	4	25	5	17	3	0	25	21	14	19	14	6	16	9	20	13	10	16	19	0	14	0	11	15	13	15	8	22	24	3	25	19	21	0
0	12	8	16	5	12	5	13	20	13	18	7	6	9	9	4	25	5	17	3	0	25	21	14	19	14	6	16	9	20	13	10	16	19	0	14	0	11	15	13	15	8	22	24	3	25	19	21	0
0	12	8	16	5	12	5	13	20	13	18	7	6	9	9	4	25	5	17	3	0	25	21	14	19	14	6	16	9	20	13	10	16	19	0	14	0	11	15	13	15	8	22	24	3	25	19	21	0
0	12	8	16	5	12	5	13	20	13	18	7	6	9	9	4	25	5	17	3	0	25	21	14	19	14	6	16	9	20	13	10	16	19	0	14	0	11	15	13	15	8	22	24	3	25	19	21	0
0	12	8	16	5	12	5	13	20	13	18	7	6	9	9	4	25	5	17	3	0	25	21	14	19	14	6	16	9	20	13	10	16	19	0	14	0	11	15	13	15	8	22	24	3	25	19	21	0
0	12	8	0	5	12	5	13	20	13	18	7	6	9	9	4	25	5	17	3	0	25	21	14	19	14	6	16	9	20	13	10	16	19	0	14	0	11	15	13	15	8	22	24	3	25	19	21	0
0	12	8	0	5	12	5	13	20	13	18	7	6	9	9	4	25	5	17	3	0	25	21	14	19	14	6	16	9	20	13	10	16	19	0	14	0	11	15	13	15	8	22	24	3	25	19	21	0
0	12	8	0	5	12	5	13	20	13	18	7	6	9	9	4	25	5	17	3	0	25	21	14	19	14	6	16	9	20	13	10	16	19	0	14	0	11	15	13	15	8	22	24	3	25	19	21	0
0	12	8	0	5	12	5	13	20	13	18	7	6	9	9	4	0	5	17	3	0	25	21	14	19	14	6	16	9	20	13	10	16	19	0	14	0	11	15	13	15	8	22	24	3	25	19	21	0
0	12	8	0	5	12	5	13	20	13	18	7	6	9	9	4	0	5	17	3	0	25	21	14	19	14	6	16	9	20	13	10	16	19	0	14	0	11	15	13	15	8	22	24	3	25	19	21	0
0	12	8	0	5	12	5	13	20	13	18	7	6	9	9	4	0	5	17	3	0	25	21	14	19	14	6	16	9	20	13	10	16	19	0	14	0	11	15	13	15	8	22	24	3	25	19	21	0
0	12	8	0	5	12	5	13	20	13	18	7	6	9	9	4	0	5	17	3	0	25	21	14	19	14	6	16	9	20	13	10	16	19	0	14	0	11	15	13	15	8	22	24	3	25	19	21	0
0	12	8	0	5	12	5	13	20	13	18	7	6	9	9	4	0	5	17	3	0	25	21	14	19	14	6	16	9	20	13	10	16	19	0	14	0	11	15	13	15	8	22	24	3	25	19	21	0
0	12	8	0	5	12	5	13	20	13	18	7	6	9	9	4	0	5	17	3	0	25	21	14	19	14	6	16	9	20	13	10	16	19	0	14	0	11	15	13	15	8	22	24	3	25	19	21	0
0	12	8	0	5	12	5	13	20	13	18	7	6	9	9	4	0	5	17	3	0	25	21	14	19	14	6	16	9	20	13	10	16	19	0	14	0	11	15	13	15	8	22	24	3	25	19	21	0
0	12	8	0	5	12	5	13	20	13	18	7	6	9	9	4	0	5	17	3	0	25	21	14	19	14	6	16	9	20	13	10	16	19	0	14	0	11	15	13	15	8	22	24	3	25	19	21	0
0	12	8	0	5	12	5	13	20	13	18	7	6	9	9	4	0	5	17	3	0	25	21	14	19	14	6	16	9	20	13	10	16	19	0	14	0	11	15	13	15	8	22	24	3	25	19	21	0
0	12	8	0	5	12	5	13	20	13	18	7	6	9	9	4	0	5	17	3	0	25	21	14	19	14	6	16	9	20	13	10	16	19	0	14	0	11	15	13	15	8	22	24	3	25	19	21	0
0	12	8	0	5	12	5	13	20	13	18	7	6	9	9	4	0	5	17	3	0	25	21	14	19	14	6	16	9	20	13	10	16	19	0	14	0	11	15	13	15	8	22	24	3	25	19	21	0
0	12	8	0	5	12	5	13	20	13	18	7	6	9	9	4	0	5	17	3	0	25	21	14	19	14	6	16	9	20	13	10	16	19	0	14	0	11	15	13	15	8	22	24	3	25	19	21	0
0	12	8	0	5	12	5	13	20	13	18	7	6	9	9	4	0	5	17	3	0	25	21	14	19	14	6	16	9	20	13	10	16	19	0	14	0	11	15	13	15	8	22	24	3	25	19	21	0
0	12	8	0	5	12	5	13	20	13	18	7	6	9	9	4	0	5	17	3	0	25	21	14	19	14	6	16	9	20	13	10	16	19	0	14	0	11	15	13	15	8	22	24	3	25	19	21	0
0	12	8	0	5	12	5	13	20	13	18	7	6	9	9	4	0	5	17	3	0	25	21	14	19	14	6	16	9	20	13	10	16	19	0	14	0	11	15	13	15	8	22	24	3	25	19	21	0
0	12	8	0	5	12	5	13	20	13	18	7	6	9	9	4	0	5	17	3	0	25	21	14	19	14	6	16	9	20	13	10	16	19	0	14	0	11	15	13	15	8	22	24	3	25	19	21	0
0	12	8	0	5	12	5	13	20	13	18	7	6	9	9	4	0	5	17	3	0	25	21	14	19	14	6	16	9	20	13	10	16	19	0	14	0	11	15	13	15	8	22	24	3	25	19	21	0
0	12	8	0	5	12	5	13	20	13	18	7	6	9	9	4	0	5	17	3	0	25	21	14	19	14	6	16	9	20	13	10	16	19	0	14	0	11	15	13	15	8	22	24	3	25	19	21	0
0	12	8	0	5	12	5	13	20	13	18	7	6	9	9	4	0	5	17	3	0	25	21	14	19	14	6	16	9	20	13	10	16	19	0	14	0	11	15	13	15	8	22	24	3	25	19	21	0
0	12	8	0	5	12	5	13	0	13	18	7	6	9	9	4	0	5	17	3	0	25	21	14	19	14	6	16	9	20	13	10	16	19	0	14	0	11	15	13	15	8	22	24	3	25	19	21	0
0	12	8	0	5	12	5	13	0	13	18	7	6	9	9	4	0	5	17	3	0	25	21	14	19	14	6	16	9	20	13	10	16	19	0	14	0	11	15	13	15	8	22	24	3	25	19	21	0
0	12	8	0	5	12	5	13	0	13	18	7	6	9	9	4	0	5	17	3	0	25	21	14	19	14	6	16	9	20	13	10	16	19	0	14	0	11	15	13	15	8	22	24	3	25	19	21	0
0	12	8	0	5	12	5	13	0	13	18	7	6	9	9	4	0	5	17	3	0	25	21	14	19	14	6	16	9	20	13	10	16	19	0	14	0	11	15	13	15	8	22	24	3	25	19	21	0
0	12	8	0	5	12	5	13	0	13	18	7	6	9	9	4	0	5	17	3	0	25	21	14	19	14	6	16	9	20	13	10	16	19	0	14	0	11	15	13	15	8	22	24	3	25	19	21	0
0	12	8	0	5	12	5	13	0	13	18	7	6	9	9	4	0	5	17	3	0	25	21	14	19	14	6	16	9	20	13	10	16	19	0	14	0	11	15	13	15	8	22	24	3	25	19	21	0
0	12	8	0	5	12	5	13	0	13	18	7	6	9	9	4	0	5	17	3	0	25	21	14	19	14	6	16	9	20	13	10	16	19	0	14	0	11	15	13	15	8	22	24	3	25	19	21	0
0	12	8	0	5	12	5	13	0	13	18	7	6	9	9	4	0	5	17	3	0	25	21	14	19	14	6	16	9	20	13	10	16	19	0	14	0	11	15	13	15	8	0	24	3	25	19	21	0
0	12	8	0	5	12	5	13	0	13	18	7	6	9	9	4	0	5	17	3	0	25	21	14	19	14	6	16	9	20	13	10	16	19	0	14	0	11	15	13	15	8	0	24	3	25	19	21	0
0	12	8	0	5	12	5	13	0	13	18	7	6	9	9	4	0	5	17	3	0	25	21	14	19	14	6	16	9	20	13	10	16	19	0	14	0	11	15	13	15	8	0	24	3	25	19	21	0
0	12	8	0	5	12	5	13	0	13	18	7	6	9	9	4	0	5	17	3	0	25	21	14	19	14	6	16	9	20	13	10	16	19	0	14	0	11	15	13	15	8	0	24	3	25	19	21	0
0	12	8	0	5	12	5	13	0	13	18	7	6	9	9	4	0	5	17	0	0	25	21	14	19	14	6	16	9	20	13	10	16	19	0	14	0	11	15	13	15	8	0	24	3	25	19	21	0
0	12	8	0	5	12	5	13	0	13	18	7	6	9	9	4	0	5	17	0	0	25	21	14	19	14	6	16	9	20	13	10	16	19	0	14	0	11	15	13	15	8	0	24	3	25	19	21	0
0	12	8	0	5	12	5	13	0	13	18	7	6	9	9	4	0	5	17	0	0	25	21	14	19	14	6	16	9	20	13	10	16	19	0	14	0	11	15	13	15	8	0	24	3	25	19	21	0
0	12	8	0	5	12	5	13	0	13	18	7	6	9	9	4	0	5	17	0	0	25	21	14	19	14	6	16	9	20	13	10	16	19	0	14	0	11	15	13	15	8	0	24	3	25	19	21	0
0	12	8	0	5	12	5	13	0	13	18	7	6	9	9	4	0	5	17	0	0	25	21	14	19	14	6	16	9	20	13	10	16	19	0	14	0	11	15	13	15	8	0	24	3	25	19	21	0
0	12	8	0	5	12	5	13	0	13	18	7	6	9	9	4	0	5	17	0	0	25	21	14	19	14	6	16	9	20	13	10	0	19	0	14	0	11	15	13	15	8	0	24	3	25	19	21	0
0	12	8	0	5	12	5	13	0	13	18	7	6	9	9	4	0	5	17	0	0	25	21	14	19	14	6	16	9	20	13	10	0	19	0	14	0	11	15	13	15	8	0	24	3	25	19	21	0
0	12	8	0	5	12	5	13	0	13	18	7	6	9	9	4	0	5	17	0	0	25	21	14	19	14	6	16	9	20	13	10	0	19	0	14	0	11	15	13	15	8	0	24	3	25	19	21	0
0	12	8	0	5	12	5	13	0	13	18	7	6	9	9	4	0	5	17	0	0	25	21	14	19	14	6	16	9	20	13	10	0	19	0	14	0	11	15	13	15	8	0	24	3	25	19	21	0
0	12	8	0	5	12	5	13	0	13	18	7	6	9	9	4	0	5	17	0	0	25	21	14	19	14	6	16	9	20	13	10	0	19	0	14	0	11	15	13	15	8	0	24	3	25	19	21	0
0	12	8	0	5	12	5	13	0	13	18	7	6	9	9	4	0	5	17	0	0	25	21	14	19	14	6	16	9	20	13	10	0	19	0	14	0	11	15	13	15	8	0	24	3	25	19	21	0
0	12	8	0	5	12	5	13	0	13	18	7	6	9	9	4	0	5	17	0	0	25	21	14	19	14	6	16	9	20	13	10	0	19	0	14	0	11	15	13	15	8	0	24	3	25	19	21	0
0	12	8	0	5	12	5	13	0	13	18	7	6	9	9	4	0	5	17	0	0	25	21	14	19	14	6	16	9	20	13	10	0	19	0	14	0	11	15	13	15	8	0	24	3	25	19	21	0
0	12	8	0	5	12	5	13	0	13	18	7	6	9	9	4	0	5	17	0	0	25	21	0	19	14	6	16	9	20	13	10	0	19	0	14	0	11	15	13	15	8	0	24	3	25	19	21	0
0	12	8	0	5	12	5	13	0	13	18	7	6	9	9	4	0	5	17	0	0	25	21	0	19	14	6	0	9	20	13	10	0	19	0	14	0	11	15	13	15	8	0	24	3	25	19	21	0
0	12	8	0	5	12	5	13	0	13	18	7	6	9	9	4	0	5	17	0	0	25	21	0	19	14	6	0	9	20	13	10	0	19	0	14	0	11	15	13	15	8	0	24	3	25	19	21	0
0	12	8	0	5	12	5	13	0	13	18	7	6	9	9	4	0	5	17	0	0	25	21	0	19	14	6	0	9	20	13	10	0	19	0	14	0	11	15	13	15	8	0	24	3	25	19	21	0
0	12	8	0	5	12	5	13	0	13	18	7	6	9	9	4	0	5	17	0	0	25	21	0	19	14	6	0	9	20	13	10	0	19	0	14	0	11	15	13	15	8	0	24	3	25	19	21	0
0	12	8	0	5	12	5	13	0	13	18	7	6	9	9	4	0	5	17	0	0	25	21	0	19	14	6	0	9	20	13	10	0	19	0	14	0	11	15	13	15	8	0	24	3	25	19	21	0
0	12	8	0	5	12	5	13	0	13	18	7	6	9	9	4	0	5	17	0	0	25	21	0	19	0	6	0	9	20	13	10	0	19	0	14	0	11	15	13	15	8	0	24	3	25	19	21	0
0	12	8	0	5	12	5	13	0	13	18	7	6	9	9	4	0	5	17	0	0	25	21	0	19	0	6	0	9	20	13	10	0	19	0	14	0	11	15	13	15	8	0	24	3	25	19	21	0
0	12	8	0	5	12	5	13	0	13	18	7	6	9	9	4	0	5	17	0	0	25	21	0	19	0	6	0	9	20	13	10	0	19	0	14	0	11	15	13	15	8	0	24	3	25	19	21	0
0	12	8	0	5	12	5	13	0	13	18	7	6	9	9	4	0	0	17	0	0	25	21	0	19	0	6	0	9	20	13	10	0	19	0	14	0	11	15	13	15	8	0	24	3	25	19	21	0
0	12	8	0	5	12	5	13	0	13	18	7	6	9	9	4	0	0	17	0	0	25	21	0	19	0	6	0	9	20	13	10	0	19	0	14	0	11	15	13	15	8	0	24	3	25	19	21	0
0	12	8	0	5	12	5	13	0	13	18	7	6	9	9	4	0	0	17	0	0	25	21	0	19	0	6	0	9	20	13	10	0	19	0	14	0	11	15	13	15	8	0	24	3	25	19	21	0
0	12	8	0	5	12	5	13	0	13	18	7	6	9	9	4	0	0	17	0	0	25	21	0	19	0	6	0	9	20	13	10	0	19	0	14	0	11	15	13	15	8	0	24	3	25	19	21	0
0	12	8	0	5	12	5	13	0	13	18	7	6	9	9	4	0	0	17	0	0	25	21	0	19	0	6	0	9	20	13	10	0	19	0	14	0	11	15	13	15	8	0	24	3	25	19	21	0
0	12	8	0	5	12	5	13	0	13	18	7	6	9	9	4	0	0	17	0	0	25	21	0	19	0	6	0	9	20	13	10	0	19	0	14	0	11	15	13	15	8	0	24	3	25	19	21	0
0	12	8	0	5	12	5	13	0	13	18	7	6	9	9	4	0	0	17	0	0	25	21	0	19	0	6	0	9	20	13	10	0	19	0	14	0	11	15	13	15	8	0	24	3	25	19	21	0
0	12	8	0	5	12	5	13	0	13	18	7	6	9	9	4	0	0	17	0	0	25	21	0	19	0	6	0	9	20	13	10	0	19	0	14	0	11	15	0	15	8	0	24	3	25	19	21	0
0	12	8	0	5	12	5	13	0	13	18	7	6	9	9	4	0	0	17	0	0	25	21	0	19	0	6	0	9	20	13	10	0	19	0	14	0	11	15	0	15	8	0	24	3	25	19	21	0
0	12	8	0	5	12	5	13	0	13	18	7	6	9	9	4	0	0	17	0	0	25	21	0	19	0	6	0	9	20	13	10	0	19	0	14	0	11	15	0	15	8	0	24	3	25	19	21	0
0	12	8	0	5	12	5	13	0	13	18	7	6	9	9	4	0	0	17	0	0	25	21	0	19	0	6	0	9	20	13	10	0	19	0	14	0	11	15	0	15	8	0	24	3	25	19	21	0
0	12	8	0	5	12	5	13	0	13	18	7	6	9	9	4	0	0	17	0	0	25	21	0	19	0	6	0	9	20	13	10	0	19	0	14	0	11	15	0	15	8	0	24	3	25	19	21	0
0	12	8	0	5	12	5	13	0	13	18	7	6	9	9	4	0	0	17	0	0	25	21	0	19	0	6	0	9	20	13	10	0	19	0	14	0	11	15	0	15	8	0	24	3	25	19	21	0
0	12	8	0	5	12	5	13	0	13	18	7	6	9	9	4	0	0	17	0	0	25	21	0	19	0	6	0	9	20	13	10	0	19	0	14	0	11	15	0	15	8	0	24	3	25	19	21	0
0	12	8	0	5	12	5	13	0	13	18	7	6	9	9	4	0	0	17	0	0	25	21	0	19	0	6	0	9	20	13	10	0	19	0	14	0	11	15	0	15	8	0	24	3	25	19	21	0
0	12	8	0	5	12	5	13	0	13	18	7	6	9	9	4	0	0	17	0	0	25	21	0	19	0	6	0	9	20	13	10	0	19	0	14	0	11	15	0	15	8	0	24	3	25	19	21	0
0	12	8	0	5	12	5	13	0	13	18	7	6	9	9	4	0	0	17	0	0	25	21	0	19	0	6	0	9	20	13	10	0	19	0	14	0	11	15	0	15	8	0	24	3	25	19	21	0
0	12	8	0	5	12	5	13	0	13	18	7	6	9	9	4	0	0	17	0	0	25	21	0	19	0	6	0	9	20	13	10	0	19	0	14	0	11	15	0	15	8	0	24	3	25	19	21	0
0	12	8	0	5	12	5	13	0	13	18	7	6	9	9	4	0	0	17	0	0	25	21	0	19	0	6	0	9	20	13	10	0	19	0	14	0	11	15	0	15	8	0	24	3	25	19	21	0
0	12	8	0	5	12	5	13	0	13	18	7	6	9	9	4	0	0	17	0	0	25	21	0	19	0	6	0	9	20	13	10	0	19	0	14	0	11	15	0	15	8	0	24	3	25	19	21	0
0	12	8	0	5	12	5	13	0	13	18	7	6	9	9	4	0	0	17	0	0	25	21	0	19	0	6	0	9	20	13	10	0	19	0	14	0	11	15	0	15	8	0	24	3	25	19	21	0
0	12	8	0	5	12	5	13	0	13	18	7	6	9	9	4	0	0	17	0	0	25	21	0	19	0	6	0	9	20	13	10	0	19	0	14	0	11	15	0	15	8	0	24	3	25	19	21	0
0	12	8	0	5	12	5	13	0	13	18	7	6	9	9	4	0	0	17	0	0	25	21	0	19	0	6	0	9	0	13	10	0	19	0	14	0	11	15	0	15	8	0	24	3	25	19	21	0
0	12	8	0	5	12	5	13	0	13	18	7	6	9	9	4	0	0	17	0	0	25	21	0	19	0	6	0	9	0	13	10	0	19	0	14	0	11	15	0	15	8	0	24	3	0	19	21	0
0	12	8	0	5	12	5	13	0	13	18	7	6	9	9	4	0	0	17	0	0	25	21	0	19	0	6	0	9	0	13	10	0	19	0	14	0	11	15	0	15	8	0	24	3	0	19	21	0
0	12	8	0	5	12	5	13	0	13	18	7	6	9	9	4	0	0	17	0	0	25	21	0	19	0	6	0	9	0	13	10	0	19	0	14	0	11	15	0	15	8	0	24	3	0	19	21	0
0	12	8	0	5	12	5	13	0	13	18	7	6	9	9	4	0	0	17	0	0	25	21	0	19	0	6	0	9	0	13	10	0	19	0	14	0	11	15	0	15	8	0	24	3	0	19	21	0
0	12	8	0	5	12	5	13	0	13	18	7	6	9	9	4	0	0	17	0	0	25	21	0	19	0	6	0	9	0	13	10	0	19	0	14	0	11	15	0	15	8	0	24	3	0	19	21	0
0	12	8	0	5	12	5	13	0	13	18	7	6	9	9	4	0	0	17	0	0	25	21	0	19	0	6	0	9	0	13	10	0	19	0	14	0	11	15	0	15	8	0	24	3	0	19	21	0
0	12	8	0	5	12	5	13	0	13	18	7	6	9	9	4	0	0	17	0	0	25	21	0	19	0	6	0	9	0	13	10	0	19	0	14	0	11	15	0	15	8	0	24	3	0	19	21	0
0	12	8	0	5	12	5	13	0	13	18	7	6	9	9	4	0	0	17	0	0	25	21	0	19	0	6	0	9	0	13	10	0	19	0	14	0	11	15	0	15	8	0	24	3	0	19	21	0
0	12	8	0	5	12	5	13	0	13	18	7	6	9	9	4	0	0	17	0	0	25	21	0	19	0	6	0	9	0	13	10	0	19	0	14	0	11	15	0	15	8	0	24	3	0	19	21	0
0	12	8	0	5	12	5	13	0	13	18	7	6	9	9	4	0	0	17	0	0	25	21	0	19	0	6	0	9	0	13	10	0	19	0	14	0	11	15	0	15	8	0	24	3	0	19	21	0
0	12	8	0	5	12	5	13	0	13	18	7	6	9	9	4	0	0	17	0	0	25	21	0	19	0	6	0	9	0	13	10	0	19	0	14	0	11	15	0	15	8	0	24	3	0	19	21	0
0	12	8	0	5	12	5	13	0	13	18	7	6	9	9	4	0	0	17	0	0	25	21	0	19	0	6	0	9	0	13	10	0	19	0	14	0	11	15	0	15	0	0	24	3	0	19	21	0
0	12	8	0	5	12	5	13	0	13	18	7	6	9	9	4	0	0	17	0	0	25	21	0	19	0	6	0	9	0	13	10	0	19	0	14	0	11	15	0	15	0	0	24	3	0	19	21	0
0	12	8	0	5	12	5	13	0	13	18	7	6	9	9	4	0	0	17	0	0	25	21	0	19	0	6	0	9	0	13	10	0	19	0	14	0	11	15	0	15	0	0	24	3	0	19	21	0
0	12	8	0	5	12	5	13	0	13	18	7	6	9	9	4	0	0	17	0	0	25	21	0	19	0	6	0	9	0	13	10	0	19	0	14	0	11	15	0	15	0	0	24	3	0	19	21	0
0	12	8	0	5	12	5	13	0	13	18	7	6	9	9	4	0	0	17	0	0	25	21	0	19	0	6	0	9	0	13	10	0	19	0	14	0	11	15	0	15	0	0	24	3	0	19	21	0
0	12	8	0	5	12	5	13	0	13	18	7	6	9	9	4	0	0	17	0	0	25	21	0	19	0	6	0	9	0	13	10	0	19	0	14	0	11	15	0	15	0	0	24	3	0	19	21	0
0	12	8	0	5	12	5	13	0	13	18	7	6	9	9	4	0	0	17	0	0	25	21	0	19	0	6	0	9	0	13	10	0	19	0	14	0	11	15	0	15	0	0	24	3	0	19	21	0
0	12	8	0	5	12	5	13	0	13	18	7	6	9	9	4	0	0	17	0	0	25	21	0	19	0	6	0	9	0	13	10	0	19	0	14	0	11	15	0	15	0	0	24	3	0	19	21	0
0	12	8	0	5	12	5	13	0	13	18	7	6	9	9	4	0	0	17	0	0	25	21	0	19	0	6	0	9	0	13	10	0	19	0	14	0	11	15	0	15	0	0	24	3	0	19	21	0
0	12	8	0	5	12	5	13	0	13	18	7	6	9	9	4	0	0	17	0	0	25	21	0	19	0	6	0	9	0	13	10	0	19	0	14	0	11	15	0	15	0	0	24	3	0	19	21	0
0	12	8	0	5	12	5	13	0	13	18	7	6	9	9	4	0	0	17	0	0	25	21	0	19	0	6	0	9	0	13	10	0	19	0	14	0	11	15	0	15	0	0	24	3	0	19	21	0
0	12	8	0	5	12	5	13	0	13	18	7	6	9	9	4	0	0	17	0	0	25	21	0	19	0	6	0	9	0	13	10	0	19	0	14	0	11	15	0	15	0	0	24	3	0	19	21	0
0	12	8	0	5	12	5	13	0	13	18	7	6	9	9	4	0	0	17	0	0	25	21	0	19	0	6	0	9	0	13	10	0	19	0	14	0	11	15	0	15	0	0	24	3	0	19	21	0
0	12	8	0	5	12	5	13	0	13	18	7	6	9	9	4	0	0	17	0	0	25	21	0	19	0	6	0	9	0	13	10	0	19	0	14	0	11	15	0	15	0	0	24	3	0	19	21	0
0	12	8	0	5	12	5	13	0	13	18	7	6	9	9	4	0	0	17	0	0	25	21	0	19	0	6	0	9	0	13	10	0	19	0	14	0	11	15	0	15	0	0	24	3	0	19	21	0
0	12	8	0	5	12	5	13	0	13	18	7	6	9	9	4	0	0	17	0	0	25	21	0	19	0	6	0	9	0	13	10	0	19	0	14	0	11	15	0	15	0	0	24	3	0	19	21	0
0	12	8	0	5	12	5	13	0	13	18	7	6	9	9	4	0	0	17	0	0	25	21	0	19	0	6	0	9	0	13	10	0	19	0	14	0	11	15	0	15	0	0	24	3	0	19	21	0
0	12	8	0	5	12	5	13	0	13	18	7	6	9	9	4	0	0	17	0	0	25	21	0	19	0	6	0	9	0	13	10	0	19	0	14	0	11	15	0	15	0	0	24	3	0	19	21	0
0	12	8	0	5	12	5	13	0	13	18	7	6	9	9	4	0	0	17	0	0	25	21	0	19	0	6	0	9	0	13	10	0	19	0	14	0	11	15	0	15	0	0	24	3	0	19	21	0
0	12	0	0	5	12	5	13	0	13	18	7	6	9	9	4	0	0	17	0	0	25	21	0	19	0	6	0	9	0	13	10	0	19	0	14	0	11	15	0	15	0	0	24	3	0	19	21	0
0	12	0	0	5	12	5	13	0	13	18	7	6	9	9	4	0	0	17	0	0	25	21	0	19	0	6	0	9	0	13	10	0	19	0	14	0	11	15	0	15	0	0	24	3	0	19	21	0
0	12	0	0	5	12	5	13	0	13	18	7	6	9	9	4	0	0	17	0	0	25	21	0	19	0	6	0	9	0	13	10	0	19	0	14	0	11	15	0	15	0	0	24	3	0	19	21	0
0	12	0	0	5	12	5	13	0	13	18	7	6	9	9	4	0	0	17	0	0	25	21	0	19	0	6	0	9	0	13	10	0	19	0	14	0	11	15	0	15	0	0	24	3	0	19	21	0
0	12	0	0	5	12	5	13	0	13	18	7	6	9	9	0	0	0	17	0	0	25	21	0	19	0	6	0	9	0	0	10	0	19	0	14	0	11	15	0	15	0	0	24	3	0	19	21	0
0	12	0	0	5	12	5	13	0	13	18	7	6	9	9	0	0	0	17	0	0	25	21	0	19	0	6	0	9	0	0	10	0	19	0	14	0	11	15	0	15	0	0	24	3	0	19	21	0
0	12	0	0	5	12	5	13	0	13	18	7	6	9	9	0	0	0	17	0	0	25	21	0	19	0	6	0	9	0	0	10	0	19	0	14	0	11	15	0	15	0	0	24	3	0	19	21	0
0	12	0	0	5	12	0	13	0	13	18	7	6	9	9	0	0	0	17	0	0	25	21	0	19	0	6	0	9	0	0	10	0	19	0	14	0	11	15	0	15	0	0	24	3	0	19	21	0
0	12	0	0	5	12	0	13	0	13	18	7	6	9	9	0	0	0	17	0	0	25	21	0	19	0	0	0	9	0	0	10	0	19	0	14	0	11	15	0	15	0	0	24	3	0	19	21	0
0	12	0	0	5	12	0	13	0	13	0	7	6	9	9	0	0	0	17	0	0	25	21	0	19	0	0	0	9	0	0	10	0	19	0	14	0	11	15	0	15	0	0	24	3	0	19	21	0
0	12	0	0	5	12	0	13	0	13	0	7	6	9	9	0	0	0	17	0	0	25	21	0	19	0	0	0	9	0	0	10	0	19	0	14	0	11	15	0	15	0	0	24	3	0	19	21	0
0	12	0	0	5	12	0	13	0	13	0	7	6	9	9	0	0	0	17	0	0	25	21	0	19	0	0	0	9	0	0	10	0	19	0	14	0	11	15	0	15	0	0	24	3	0	19	21	0
0	12	0	0	5	12	0	13	0	13	0	0	6	9	9	0	0	0	17	0	0	25	21	0	19	0	0	0	9	0	0	10	0	19	0	14	0	11	15	0	15	0	0	24	3	0	19	21	0
0	12	0	0	5	12	0	13	0	13	0	0	6	9	9	0	0	0	17	0	0	25	21	0	19	0	0	0	9	0	0	0	0	19	0	14	0	11	15	0	15	0	0	24	3	0	19	21	0
0	12	0	0	5	12	0	13	0	13	0	0	6	0	9	0	0	0	17	0	0	25	21	0	19	0	0	0	9	0	0	0	0	19	0	14	0	11	15	0	15	0	0	24	3	0	19	21	0
0	12	0	0	5	12	0	13	0	13	0	0	6	0	9	0	0	0	17	0	0	25	21	0	19	0	0	0	9	0	0	0	0	19	0	14	0	11	15	0	15	0	0	24	3	0	19	21	0
0	12	0	0	5	12	0	13	0	13	0	0	6	0	9	0	0	0	17	0	0	25	21	0	19	0	0	0	9	0	0	0	0	19	0	14	0	11	15	0	15	0	0	24	3	0	19	21	0
0	12	0	0	5	12	0	13	0	13	0	0	6	0	9	0	0	0	17	0	0	25	21	0	19	0	0	0	9	0	0	0	0	19	0	14	0	11	15	0	15	0	0	24	3	0	19	21	0
0	12	0	0	5	12	0	13	0	13	0	0	6	0	9	0	0	0	0	0	0	25	21	0	19	0	0	0	9	0	0	0	0	19	0	14	0	11	15	0	15	0	0	24	3	0	19	21	0
0	12	0	0	5	12	0	13	0	13	0	0	6	0	9	0	0	0	0	0	0	25	21	0	19	0	0	0	9	0	0	0	0	19	0	14	0	11	15	0	15	0	0	24	3	0	19	21	0
0	12	0	0	5	12	0	0	0	13	0	0	6	0	0	0	0	0	0	0	0	25	21	0	19	0	0	0	9	0	0	0	0	19	0	14	0	11	15	0	15	0	0	24	3	0	19	21	0
0	12	0	0	5	12	0	0	0	13	0	0	6	0	0	0	0	0	0	0	0	25	21	0	19	0	0	0	9	0	0	0	0	19	0	14	0	11	15	0	15	0	0	24	3	0	19	21	0
0	12	0	0	5	12	0	0	0	13	0	0	6	0	0	0	0	0	0	0	0	25	21	0	19	0	0	0	9	0	0	0	0	19	0	14	0	11	15	0	15	0	0	24	3	0	19	21	0
0	12	0	0	5	12	0	0	0	13	0	0	6	0	0	0	0	0	0	0	0	25	21	0	19	0	0	0	9	0	0	0	0	19	0	14	0	11	15	0	15	0	0	24	3	0	19	21	0
0	12	0	0	5	12	0	0	0	13	0	0	6	0	0	0	0	0	0	0	0	25	21	0	19	0	0	0	9	0	0	0	0	19	0	14	0	11	15	0	15	0	0	24	3	0	19	21	0
0	12	0	0	5	12	0	0	0	13	0	0	6	0	0	0	0	0	0	0	0	25	21	0	19	0	0	0	9	0	0	0	0	19	0	14	0	11	15	0	15	0	0	24	3	0	19	21	0
0	12	0	0	5	12	0	0	0	13	0	0	6	0	0	0	0	0	0	0	0	25	21	0	19	0	0	0	9	0	0	0	0	19	0	14	0	11	15	0	15	0	0	24	3	0	19	21	0
0	12	0	0	5	12	0	0	0	13	0	0	6	0	0	0	0	0	0	0	0	25	21	0	19	0	0	0	9	0	0	0	0	19	0	14	0	11	15	0	15	0	0	24	3	0	19	21	0
0	12	0	0	5	12	0	0	0	13	0	0	6	0	0	0	0	0	0	0	0	25	21	0	19	0	0	0	9	0	0	0	0	19	0	14	0	11	15	0	15	0	0	24	3	0	19	21	0
0	12	0	0	5	12	0	0	0	13	0	0	6	0	0	0	0	0	0	0	0	25	21	0	19	0	0	0	9	0	0	0	0	19	0	14	0	11	15	0	15	0	0	24	3	0	19	21	0
0	12	0	0	5	12	0	0	0	13	0	0	6	0	0	0	0	0	0	0	0	0	21	0	19	0	0	0	9	0	0	0	0	19	0	14	0	11	15	0	15	0	0	24	3	0	19	21	0
0	12	0	0	5	12	0	0	0	13	0	0	6	0	0	0	0	0	0	0	0	0	21	0	19	0	0	0	9	0	0	0	0	19	0	14	0	11	15	0	15	0	0	24	3	0	19	21	0
0	12	0	0	5	12	0	0	0	13	0	0	6	0	0	0	0	0	0	0	0	0	21	0	19	0	0	0	9	0	0	0	0	19	0	14	0	11	15	0	15	0	0	24	3	0	19	21	0
0	12	0	0	5	12	0	0	0	13	0	0	6	0	0	0	0	0	0	0	0	0	21	0	19	0	0	0	9	0	0	0	0	19	0	14	0	11	15	0	15	0	0	24	3	0	19	21	0
0	12	0	0	5	12	0	0	0	13	0	0	6	0	0	0	0	0	0	0	0	0	21	0	19	0	0	0	9	0	0	0	0	19	0	14	0	11	15	0	15	0	0	24	3	0	19	21	0
0	12	0	0	5	12	0	0	0	13	0	0	6	0	0	0	0	0	0	0	0	0	21	0	19	0	0	0	9	0	0	0	0	19	0	14	0	11	15	0	15	0	0	24	3	0	19	21	0
0	12	0	0	5	12	0	0	0	13	0	0	6	0	0	0	0	0	0	0	0	0	21	0	19	0	0	0	9	0	0	0	0	19	0	14	0	11	15	0	15	0	0	24	3	0	19	21	0
0	12	0	0	5	12	0	0	0	13	0	0	6	0	0	0	0	0	0	0	0	0	21	0	19	0	0	0	9	0	0	0	0	19	0	14	0	11	15	0	15	0	0	24	3	0	19	21	0
0	12	0	0	5	12	0	0	0	13	0	0	6	0	0	0	0	0	0	0	0	0	21	0	19	0	0	0	9	0	0	0	0	19	0	14	0	11	15	0	15	0	0	24	3	0	19	21	0
0	12	0	0	5	12	0	0	0	13	0	0	6	0	0	0	0	0	0	0	0	0	21	0	19	0	0	0	9	0	0	0	0	19	0	14	0	11	15	0	15	0	0	24	3	0	19	21	0
0	12	0	0	5	12	0	0	0	13	0	0	6	0	0	0	0	0	0	0	0	0	21	0	19	0	0	0	9	0	0	0	0	19	0	14	0	11	15	0	15	0	0	24	3	0	19	21	0
0	12	0	0	5	12	0	0	0	13	0	0	6	0	0	0	0	0	0	0	0	0	21	0	19	0	0	0	9	0	0	0	0	19	0	14	0	11	15	0	15	0	0	24	3	0	19	21	0
0	12	0	0	5	12	0	0	0	13	0	0	6	0	0	0	0	0	0	0	0	0	21	0	19	0	0	0	9	0	0	0	0	19	0	14	0	11	15	0	15	0	0	24	3	0	19	21	0
0	12	0	0	5	12	0	0	0	13	0	0	6	0	0	0	0	0	0	0	0	0	21	0	19	0	0	0	9	0	0	0	0	19	0	14	0	11	15	0	15	0	0	24	3	0	19	21	0
0	12	0	0	5	12	0	0	0	13	0	0	6	0	0	0	0	0	0	0	0	0	21	0	19	0	0	0	9	0	0	0	0	19	0	14	0	11	15	0	15	0	0	24	3	0	0	21	0
0	12	0	0	5	12	0	0	0	13	0	0	6	0	0	0	0	0	0	0	0	0	21	0	19	0	0	0	9	0	0	0	0	19	0	14	0	11	15	0	15	0	0	24	3	0	0	21	0
0	12	0	0	5	12	0	0	0	13	0	0	6	0	0	0	0	0	0	0	0	0	21	0	19	0	0	0	9	0	0	0	0	19	0	14	0	11	15	0	15	0	0	24	3	0	0	21	0
0	12	0	0	5	12	0	0	0	13	0	0	6	0	0	0	0	0	0	0	0	0	21	0	19	0	0	0	9	0	0	0	0	19	0	14	0	11	15	0	15	0	0	24	3	0	0	21	0
0	12	0	0	5	12	0	0	0	13	0	0	6	0	0	0	0	0	0	0	0	0	21	0	19	0	0	0	9	0	0	0	0	19	0	14	0	11	15	0	15	0	0	24	3	0	0	21	0
0	12	0	0	5	12	0	0	0	13	0	0	6	0	0	0	0	0	0	0	0	0	21	0	0	0	0	0	9	0	0	0	0	19	0	14	0	11	15	0	15	0	0	24	3	0	0	21	0
0	12	0	0	5	12	0	0	0	13	0	0	6	0	0	0	0	0	0	0	0	0	21	0	0	0	0	0	9	0	0	0	0	19	0	14	0	11	15	0	15	0	0	24	3	0	0	21	0
0	12	0	0	5	12	0	0	0	13	0	0	6	0	0	0	0	0	0	0	0	0	21	0	0	0	0	0	9	0	0	0	0	19	0	14	0	11	15	0	15	0	0	24	3	0	0	21	0
0	12	0	0	5	12	0	0	0	13	0	0	6	0	0	0	0	0	0	0	0	0	21	0	0	0	0	0	9	0	0	0	0	19	0	14	0	11	15	0	15	0	0	24	3	0	0	21	0
0	12	0	0	5	12	0	0	0	13	0	0	6	0	0	0	0	0	0	0	0	0	21	0	0	0	0	0	9	0	0	0	0	19	0	14	0	11	15	0	15	0	0	24	3	0	0	21	0
0	12	0	0	5	12	0	0	0	13	0	0	6	0	0	0	0	0	0	0	0	0	21	0	0	0	0	0	9	0	0	0	0	19	0	14	0	11	15	0	15	0	0	24	3	0	0	21	0
0	12	0	0	5	12	0	0	0	13	0	0	6	0	0	0	0	0	0	0	0	0	21	0	0	0	0	0	9	0	0	0	0	19	0	14	0	11	15	0	15	0	0	24	3	0	0	21	0
0	12	0	0	5	12	0	0	0	13	0	0	6	0	0	0	0	0	0	0	0	0	21	0	0	0	0	0	9	0	0	0	0	19	0	14	0	11	15	0	15	0	0	24	3	0	0	21	0
0	12	0	0	5	12	0	0	0	13	0	0	6	0	0	0	0	0	0	0	0	0	21	0	0	0	0	0	9	0	0	0	0	19	0	14	0	11	15	0	15	0	0	24	3	0	0	0	0
0	12	0	0	5	12	0	0	0	13	0	0	6	0	0	0	0	0	0	0	0	0	21	0	0	0	0	0	9	0	0	0	0	19	0	14	0	11	15	0	15	0	0	24	3	0	0	0	0
0	12	0	0	5	12	0	0	0	13	0	0	6	0	0	0	0	0	0	0	0	0	21	0	0	0	0	0	9	0	0	0	0	19	0	14	0	11	15	0	15	0	0	24	3	0	0	0	0
0	12	0	0	5	12	0	0	0	13	0	0	6	0	0	0	0	0	0	0	0	0	21	0	0	0	0	0	9	0	0	0	0	19	0	14	0	11	15	0	15	0	0	24	3	0	0	0	0
0	12	0	0	5	12	0	0	0	13	0	0	6	0	0	0	0	0	0	0	0	0	21	0	0	0	0	0	9	0	0	0	0	19	0	14	0	11	15	0	15	0	0	24	3	0	0	0	0
0	12	0	0	5	12	0	0	0	13	0	0	6	0	0	0	0	0	0	0	0	0	21	0	0	0	0	0	9	0	0	0	0	19	0	14	0	11	15	0	15	0	0	24	3	0	0	0	0
0	12	0	0	5	12	0	0	0	13	0	0	6	0	0	0	0	0	0	0	0	0	21	0	0	0	0	0	9	0	0	0	0	19	0	14	0	11	15	0	15	0	0	24	3	0	0	0	0
0	12	0	0	5	12	0	0	0	13	0	0	6	0	0	0	0	0	0	0	0	0	21	0	0	0	0	0	9	0	0	0	0	19	0	14	0	11	15	0	15	0	0	24	3	0	0	0	0
0	12	0	0	5	12	0	0	0	13	0	0	6	0	0	0	0	0	0	0	0	0	21	0	0	0	0	0	9	0	0	0	0	19	0	14	0	11	15	0	15	0	0	24	3	0	0	0	0
0	12	0	0	5	12	0	0	0	13	0	0	6	0	0	0	0	0	0	0	0	0	21	0	0	0	0	0	9	0	0	0	0	19	0	14	0	11	15	0	15	0	0	24	3	0	0	0	0
0	12	0	0	0	12	0	0	0	13	0	0	6	0	0	0	0	0	0	0	0	0	21	0	0	0	0	0	9	0	0	0	0	19	0	14	0	11	15	0	15	0	0	24	3	0	0	0	0
0	12	0	0	0	12	0	0	0	13	0	0	6	0	0	0	0	0	0	0	0	0	21	0	0	0	0	0	9	0	0	0	0	0	0	14	0	11	15	0	15	0	0	24	3	0	0	0	0
0	12	0	0	0	12	0	0	0	13	0	0	6	0	0	0	0	0	0	0	0	0	21	0	0	0	0	0	9	0	0	0	0	0	0	0	0	11	15	0	15	0	0	24	3	0	0	0	0
0	12	0	0	0	12	0	0	0	13	0	0	6	0	0	0	0	0	0	0	0	0	21	0	0	0	0	0	9	0	0	0	0	0	0	0	0	11	15	0	15	0	0	24	3	0	0	0	0
0	12	0	0	0	12	0	0	0	13	0	0	6	0	0	0	0	0	0	0	0	0	21	0	0	0	0	0	9	0	0	0	0	0	0	0	0	11	15	0	15	0	0	24	3	0	0	0	0
0	12	0	0	0	12	0	0	0	13	0	0	6	0	0	0	0	0	0	0	0	0	21	0	0	0	0	0	9	0	0	0	0	0	0	0	0	11	15	0	15	0	0	24	0	0	0	0	0
0	12	0	0	0	12	0	0	0	13	0	0	6	0	0	0	0	0	0	0	0	0	21	0	0	0	0	0	9	0	0	0	0	0	0	0	0	11	15	0	15	0	0	24	0	0	0	0	0
0	12	0	0	0	12	0	0	0	13	0	0	6	0	0	0	0	0	0	0	0	0	21	0	0	0	0	0	9	0	0	0	0	0	0	0	0	11	15	0	15	0	0	24	0	0	0	0	0
0	12	0	0	0	12	0	0	0	13	0	0	6	0	0	0	0	0	0	0	0	0	21	0	0	0	0	0	9	0	0	0	0	0	0	0	0	11	15	0	15	0	0	24	0	0	0	0	0
0	12	0	0	0	12	0	0	0	13	0	0	6	0	0	0	0	0	0	0	0	0	21	0	0	0	0	0	9	0	0	0	0	0	0	0	0	11	15	0	15	0	0	24	0	0	0	0	0
0	12	0	0	0	12	0	0	0	13	0	0	6	0	0	0	0	0	0	0	0	0	21	0	0	0	0	0	9	0	0	0	0	0	0	0	0	11	15	0	15	0	0	24	0	0	0	0	0
0	12	0	0	0	12	0	0	0	13	0	0	6	0	0	0	0	0	0	0	0	0	21	0	0	0	0	0	9	0	0	0	0	0	0	0	0	11	15	0	15	0	0	24	0	0	0	0	0
0	12	0	0	0	12	0	0	0	13	0	0	6	0	0	0	0	0	0	0	0	0	21	0	0	0	0	0	9	0	0	0	0	0	0	0	0	11	15	0	15	0	0	24	0	0	0	0	0
0	12	0	0	0	12	0	0	0	13	0	0	6	0	0	0	0	0	0	0	0	0	21	0	0	0	0	0	9	0	0	0	0	0	0	0	0	11	15	0	15	0	0	24	0	0	0	0	0
0	12	0	0	0	12	0	0	0	13	0	0	6	0	0	0	0	0	0	0	0	0	21	0	0	0	0	0	9	0	0	0	0	0	0	0	0	11	15	0	15	0	0	24	0	0	0	0	0
0	12	0	0	0	12	0	0	0	13	0	0	6	0	0	0	0	0	0	0	0	0	21	0	0	0	0	0	9	0	0	0	0	0	0	0	0	11	15	0	15	0	0	24	0	0	0	0	0
0	12	0	0	0	12	0	0	0	13	0	0	6	0	0	0	0	0	0	0	0	0	21	0	0	0	0	0	9	0	0	0	0	0	0	0	0	11	15	0	15	0	0	24	0	0	0	0	0
0	12	0	0	0	12	0	0	0	13	0	0	6	0	0	0	0	0	0	0	0	0	21	0	0	0	0	0	9	0	0	0	0	0	0	0	0	11	15	0	15	0	0	24	0	0	0	0	0
0	12	0	0	0	12	0	0	0	13	0	0	6	0	0	0	0	0	0	0	0	0	21	0	0	0	0	0	9	0	0	0	0	0	0	0	0	11	15	0	15	0	0	24	0	0	0	0	0
0	12	0	0	0	12	0	0	0	13	0	0	6	0	0	0	0	0	0	0	0	0	21	0	0	0	0	0	9	0	0	0	0	0	0	0	0	11	15	0	15	0	0	24	0	0	0	0	0
0	12	0	0	0	12	0	0	0	13	0	0	6	0	0	0	0	0	0	0	0	0	21	0	0	0	0	0	9	0	0	0	0	0	0	0	0	11	15	0	15	0	0	24	0	0	0	0	0
0	12	0	0	0	12	0	0	0	13	0	0	6	0	0	0	0	0	0	0	0	0	21	0	0	0	0	0	9	0	0	0	0	0	0	0	0	11	15	0	15	0	0	24	0	0	0	0	0
0	12	0	0	0	12	0	0	0	13	0	0	6	0	0	0	0	0	0	0	0	0	21	0	0	0	0	0	9	0	0	0	0	0	0	0	0	11	15	0	15	0	0	24	0	0	0	0	0
0	12	0	0	0	12	0	0	0	13	0	0	6	0	0	0	0	0	0	0	0	0	21	0	0	0	0	0	9	0	0	0	0	0	0	0	0	11	15	0	15	0	0	24	0	0	0	0	0
0	12	0	0	0	12	0	0	0	13	0	0	6	0	0	0	0	0	0	0	0	0	21	0	0	0	0	0	9	0	0	0	0	0	0	0	0	11	15	0	15	0	0	24	0	0	0	0	0
0	12	0	0	0	12	0	0	0	13	0	0	6	0	0	0	0	0	0	0	0	0	21	0	0	0	0	0	9	0	0	0	0	0	0	0	0	11	15	0	15	0	0	24	0	0	0	0	0
0	12	0	0	0	12	0	0	0	13	0	0	6	0	0	0	0	0	0	0	0	0	21	0	0	0	0	0	9	0	0	0	0	0	0	0	0	11	15	0	15	0	0	24	0	0	0	0	0
0	12	0	0	0	12	0	0	0	13	0	0	6	0	0	0	0	0	0	0	0	0	21	0	0	0	0	0	9	0	0	0	0	0	0	0	0	11	15	0	15	0	0	24	0	0	0	0	0
0	12	0	0	0	12	0	0	0	13	0	0	6	0	0	0	0	0	0	0	0	0	21	0	0	0	0	0	9	0	0	0	0	0	0	0	0	11	15	0	15	0	0	24	0	0	0	0	0
0	12	0	0	0	12	0	0	0	13	0	0	6	0	0	0	0	0	0	0	0	0	21	0	0	0	0	0	9	0	0	0	0	0	0	0	0	11	15	0	15	0	0	24	0	0	0	0	0
0	12	0	0	0	12	0	0	0	13	0	0	6	0	0	0	0	0	0	0	0	0	21	0	0	0	0	0	9	0	0	0	0	0	0	0	0	11	15	0	15	0	0	24	0	0	0	0	0
0	12	0	0	0	12	0	0	0	13	0	0	6	0	0	0	0	0	0	0	0	0	21	0	0	0	0	0	9	0	0	0	0	0	0	0	0	11	15	0	15	0	0	24	0	0	0	0	0
0	12	0	0	0	12	0	0	0	13	0	0	6	0	0	0	0	0	0	0	0	0	21	0	0	0	0	0	9	0	0	0	0	0	0	0	0	11	15	0	15	0	0	24	0	0	0	0	0
0	12	0	0	0	12	0	0	0	13	0	0	6	0	0	0	0	0	0	0	0	0	21	0	0	0	0	0	9	0	0	0	0	0	0	0	0	11	15	0	15	0	0	24	0	0	0	0	0
0	12	0	0	0	12	0	0	0	13	0	0	6	0	0	0	0	0	0	0	0	0	21	0	0	0	0	0	9	0	0	0	0	0	0	0	0	11	15	0	15	0	0	24	0	0	0	0	0
0	12	0	0	0	12	0	0	0	13	0	0	6	0	0	0	0	0	0	0	0	0	21	0	0	0	0	0	9	0	0	0	0	0	0	0	0	11	15	0	15	0	0	24	0	0	0	0	0
0	12	0	0	0	12	0	0	0	13	0	0	6	0	0	0	0	0	0	0	0	0	21	0	0	0	0	0	9	0	0	0	0	0	0	0	0	11	15	0	15	0	0	24	0	0	0	0	0
0	12	0	0	0	12	0	0	0	13	0	0	6	0	0	0	0	0	0	0	0	0	21	0	0	0	0	0	9	0	0	0	0	0	0	0	0	11	15	0	15	0	0	24	0	0	0	0	0
0	12	0	0	0	12	0	0	0	13	0	0	6	0	0	0	0	0	0	0	0	0	21	0	0	0	0	0	9	0	0	0	0	0	0	0	0	11	15	0	15	0	0	24	0	0	0	0	0
0	12	0	0	0	12	0	0	0	13	0	0	6	0	0	0	0	0	0	0	0	0	21	0	0	0	0	0	9	0	0	0	0	0	0	0	0	11	15	0	15	0	0	24	0	0	0	0	0
0	12	0	0	0	12	0	0	0	13	0	0	6	0	0	0	0	0	0	0	0	0	21	0	0	0	0	0	9	0	0	0	0	0	0	0	0	11	15	0	15	0	0	24	0	0	0	0	0
0	12	0	0	0	12	0	0	0	13	0	0	6	0	0	0	0	0	0	0	0	0	21	0	0	0	0	0	9	0	0	0	0	0	0	0	0	11	15	0	15	0	0	24	0	0	0	0	0
0	12	0	0	0	12	0	0	0	13	0	0	6	0	0	0	0	0	0	0	0	0	21	0	0	0	0	0	9	0	0	0	0	0	0	0	0	11	15	0	15	0	0	24	0	0	0	0	0
0	0	0	0	0	12	0	0	0	13	0	0	6	0	0	0	0	0	0	0	0	0	21	0	0	0	0	0	9	0	0	0	0	0	0	0	0	11	15	0	15	0	0	24	0	0	0	0	0
0	0	0	0	0	12	0	0	0	13	0	0	6	0	0	0	0	0	0	0	0	0	21	0	0	0	0	0	9	0	0	0	0	0	0	0	0	11	15	0	15	0	0	24	0	0	0	0	0
0	0	0	0	0	12	0	0	0	13	0	0	6	0	0	0	0	0	0	0	0	0	21	0	0	0	0	0	9	0	0	0	0	0	0	0	0	11	15	0	15	0	0	24	0	0	0	0	0
0	0	0	0	0	12	0	0	0	13	0	0	6	0	0	0	0	0	0	0	0	0	21	0	0	0	0	0	9	0	0	0	0	0	0	0	0	11	15	0	15	0	0	24	0	0	0	0	0
0	0	0	0	0	12	0	0	0	13	0	0	6	0	0	0	0	0	0	0	0	0	21	0	0	0	0	0	9	0	0	0	0	0	0	0	0	11	15	0	15	0	0	24	0	0	0	0	0
0	0	0	0	0	12	0	0	0	13	0	0	6	0	0	0	0	0	0	0	0	0	0	0	0	0	0	0	9	0	0	0	0	0	0	0	0	11	15	0	15	0	0	24	0	0	0	0	0
0	0	0	0	0	12	0	0	0	13	0	0	6	0	0	0	0	0	0	0	0	0	0	0	0	0	0	0	9	0	0	0	0	0	0	0	0	11	15	0	15	0	0	24	0	0	0	0	0
0	0	0	0	0	12	0	0	0	13	0	0	6	0	0	0	0	0	0	0	0	0	0	0	0	0	0	0	9	0	0	0	0	0	0	0	0	11	15	0	15	0	0	0	0	0	0	0	0
0	0	0	0	0	12	0	0	0	13	0	0	6	0	0	0	0	0	0	0	0	0	0	0	0	0	0	0	9	0	0	0	0	0	0	0	0	11	15	0	15	0	0	0	0	0	0	0	0
0	0	0	0	0	12	0	0	0	13	0	0	6	0	0	0	0	0	0	0	0	0	0	0	0	0	0	0	9	0	0	0	0	0	0	0	0	11	15	0	15	0	0	0	0	0	0	0	0
0	0	0	0	0	12	0	0	0	13	0	0	6	0	0	0	0	0	0	0	0	0	0	0	0	0	0	0	9	0	0	0	0	0	0	0	0	0	15	0	15	0	0	0	0	0	0	0	0
0	0	0	0	0	12	0	0	0	13	0	0	6	0	0	0	0	0	0	0	0	0	0	0	0	0	0	0	9	0	0	0	0	0	0	0	0	0	15	0	15	0	0	0	0	0	0	0	0
0	0	0	0	0	12	0	0	0	13	0	0	6	0	0	0	0	0	0	0	0	0	0	0	0	0	0	0	9	0	0	0	0	0	0	0	0	0	15	0	15	0	0	0	0	0	0	0	0
0	0	0	0	0	12	0	0	0	13	0	0	6	0	0	0	0	0	0	0	0	0	0	0	0	0	0	0	9	0	0	0	0	0	0	0	0	0	15	0	15	0	0	0	0	0	0	0	0
0	0	0	0	0	12	0	0	0	13	0	0	6	0	0	0	0	0	0	0	0	0	0	0	0	0	0	0	9	0	0	0	0	0	0	0	0	0	15	0	15	0	0	0	0	0	0	0	0
0	0	0	0	0	12	0	0	0	13	0	0	6	0	0	0	0	0	0	0	0	0	0	0	0	0	0	0	9	0	0	0	0	0	0	0	0	0	15	0	15	0	0	0	0	0	0	0	0
0	0	0	0	0	12	0	0	0	13	0	0	6	0	0	0	0	0	0	0	0	0	0	0	0	0	0	0	9	0	0	0	0	0	0	0	0	0	15	0	15	0	0	0	0	0	0	0	0
0	0	0	0	0	12	0	0	0	13	0	0	6	0	0	0	0	0	0	0	0	0	0	0	0	0	0	0	9	0	0	0	0	0	0	0	0	0	15	0	15	0	0	0	0	0	0	0	0
0	0	0	0	0	12	0	0	0	13	0	0	6	0	0	0	0	0	0	0	0	0	0	0	0	0	0	0	9	0	0	0	0	0	0	0	0	0	15	0	15	0	0	0	0	0	0	0	0
0	0	0	0	0	12	0	0	0	13	0	0	6	0	0	0	0	0	0	0	0	0	0	0	0	0	0	0	9	0	0	0	0	0	0	0	0	0	15	0	15	0	0	0	0	0	0	0	0
0	0	0	0	0	12	0	0	0	13	0	0	6	0	0	0	0	0	0	0	0	0	0	0	0	0	0	0	9	0	0	0	0	0	0	0	0	0	15	0	15	0	0	0	0	0	0	0	0
0	0	0	0	0	12	0	0	0	13	0	0	6	0	0	0	0	0	0	0	0	0	0	0	0	0	0	0	9	0	0	0	0	0	0	0	0	0	15	0	15	0	0	0	0	0	0	0	0
0	0	0	0	0	12	0	0	0	13	0	0	6	0	0	0	0	0	0	0	0	0	0	0	0	0	0	0	9	0	0	0	0	0	0	0	0	0	15	0	0	0	0	0	0	0	0	0	0
0	0	0	0	0	12	0	0	0	13	0	0	6	0	0	0	0	0	0	0	0	0	0	0	0	0	0	0	9	0	0	0	0	0	0	0	0	0	15	0	0	0	0	0	0	0	0	0	0
0	0	0	0	0	12	0	0	0	13	0	0	6	0	0	0	0	0	0	0	0	0	0	0	0	0	0	0	9	0	0	0	0	0	0	0	0	0	15	0	0	0	0	0	0	0	0	0	0
0	0	0	0	0	12	0	0	0	13	0	0	6	0	0	0	0	0	0	0	0	0	0	0	0	0	0	0	9	0	0	0	0	0	0	0	0	0	15	0	0	0	0	0	0	0	0	0	0
0	0	0	0	0	12	0	0	0	13	0	0	6	0	0	0	0	0	0	0	0	0	0	0	0	0	0	0	9	0	0	0	0	0	0	0	0	0	15	0	0	0	0	0	0	0	0	0	0
0	0	0	0	0	12	0	0	0	13	0	0	6	0	0	0	0	0	0	0	0	0	0	0	0	0	0	0	9	0	0	0	0	0	0	0	0	0	15	0	0	0	0	0	0	0	0	0	0
0	0	0	0	0	12	0	0	0	13	0	0	6	0	0	0	0	0	0	0	0	0	0	0	0	0	0	0	9	0	0	0	0	0	0	0	0	0	15	0	0	0	0	0	0	0	0	0	0
0	0	0	0	0	12	0	0	0	13	0	0	6	0	0	0	0	0	0	0	0	0	0	0	0	0	0	0	9	0	0	0	0	0	0	0	0	0	15	0	0	0	0	0	0	0	0	0	0
0	0	0	0	0	12	0	0	0	13	0	0	6	0	0	0	0	0	0	0	0	0	0	0	0	0	0	0	9	0	0	0	0	0	0	0	0	0	0	0	0	0	0	0	0	0	0	0	0
0	0	0	0	0	12	0	0	0	13	0	0	6	0	0	0	0	0	0	0	0	0	0	0	0	0	0	0	0	0	0	0	0	0	0	0	0	0	0	0	0	0	0	0	0	0	0	0	0
0	0	0	0	0	12	0	0	0	13	0	0	6	0	0	0	0	0	0	0	0	0	0	0	0	0	0	0	0	0	0	0	0	0	0	0	0	0	0	0	0	0	0	0	0	0	0	0	0
0	0	0	0	0	0	0	0	0	13	0	0	6	0	0	0	0	0	0	0	0	0	0	0	0	0	0	0	0	0	0	0	0	0	0	0	0	0	0	0	0	0	0	0	0	0	0	0	0
0	0	0	0	0	0	0	0	0	13	0	0	6	0	0	0	0	0	0	0	0	0	0	0	0	0	0	0	0	0	0	0	0	0	0	0	0	0	0	0	0	0	0	0	0	0	0	0	0
0	0	0	0	0	0	0	0	0	13	0	0	6	0	0	0	0	0	0	0	0	0	0	0	0	0	0	0	0	0	0	0	0	0	0	0	0	0	0	0	0	0	0	0	0	0	0	0	0
0	0	0	0	0	0	0	0	0	13	0	0	6	0	0	0	0	0	0	0	0	0	0	0	0	0	0	0	0	0	0	0	0	0	0	0	0	0	0	0	0	0	0	0	0	0	0	0	0
0	0	0	0	0	0	0	0	0	13	0	0	6	0	0	0	0	0	0	0	0	0	0	0	0	0	0	0	0	0	0	0	0	0	0	0	0	0	0	0	0	0	0	0	0	0	0	0	0
0	0	0	0	0	0	0	0	0	13	0	0	6	0	0	0	0	0	0	0	0	0	0	0	0	0	0	0	0	0	0	0	0	0	0	0	0	0	0	0	0	0	0	0	0	0	0	0	0
0	0	0	0	0	0	0	0	0	13	0	0	6	0	0	0	0	0	0	0	0	0	0	0	0	0	0	0	0	0	0	0	0	0	0	0	0	0	0	0	0	0	0	0	0	0	0	0	0
0	0	0	0	0	0	0	0	0	0	0	0	6	0	0	0	0	0	0	0	0	0	0	0	0	0	0	0	0	0	0	0	0	0	0	0	0	0	0	0	0	0	0	0	0	0	0	0	0
0	0	0	0	0	0	0	0	0	0	0	0	6	0	0	0	0	0	0	0	0	0	0	0	0	0	0	0	0	0	0	0	0	0	0	0	0	0	0	0	0	0	0	0	0	0	0	0	0
0	0	0	0	0	0	0	0	0	0	0	0	6	0	0	0	0	0	0	0	0	0	0	0	0	0	0	0	0	0	0	0	0	0	0	0	0	0	0	0	0	0	0	0	0	0	0	0	0
0	0	0	0	0	0	0	0	0	0	0	0	6	0	0	0	0	0	0	0	0	0	0	0	0	0	0	0	0	0	0	0	0	0	0	0	0	0	0	0	0	0	0	0	0	0	0	0	0
0	0	0	0	0	0	0	0	0	0	0	0	6	0	0	0	0	0	0	0	0	0	0	0	0	0	0	0	0	0	0	0	0	0	0	0	0	0	0	0	0	0	0	0	0	0	0	0	0
0	0	0	0	0	0	0	0	0	0	0	0	6	0	0	0	0	0	0	0	0	0	0	0	0	0	0	0	0	0	0	0	0	0	0	0	0	0	0	0	0	0	0	0	0	0	0	0	0
0	0	0	0	0	0	0	0	0	0	0	0	6	0	0	0	0	0	0	0	0	0	0	0	0	0	0	0	0	0	0	0	0	0	0	0	0	0	0	0	0	0	0	0	0	0	0	0	0
0	0	0	0	0	0	0	0	0	0	0	0	6	0	0	0	0	0	0	0	0	0	0	0	0	0	0	0	0	0	0	0	0	0	0	0	0	0	0	0	0	0	0	0	0	0	0	0	0
0	0	0	0	0	0	0	0	0	0	0	0	6	0	0	0	0	0	0	0	0	0	0	0	0	0	0	0	0	0	0	0	0	0	0	0	0	0	0	0	0	0	0	0	0	0	0	0	0
0	0	0	0	0	0	0	0	0	0	0	0	6	0	0	0	0	0	0	0	0	0	0	0	0	0	0	0	0	0	0	0	0	0	0	0	0	0	0	0	0	0	0	0	0	0	0	0	0
0	0	0	0	0	0	0	0	0	0	0	0	6	0	0	0	0	0	0	0	0	0	0	0	0	0	0	0	0	0	0	0	0	0	0	0	0	0	0	0	0	0	0	0	0	0	0	0	0
0	0	0	0	0	0	0	0	0	0	0	0	6	0	0	0	0	0	0	0	0	0	0	0	0	0	0	0	0	0	0	0	0	0	0	0	0	0	0	0	0	0	0	0	0	0	0	0	0
0	0	0	0	0	0	0	0	0	0	0	0	6	0	0	0	0	0	0	0	0	0	0	0	0	0	0	0	0	0	0	0	0	0	0	0	0	0	0	0	0	0	0	0	0	0	0	0	0
0	0	0	0	0	0	0	0	0	0	0	0	6	0	0	0	0	0	0	0	0	0	0	0	0	0	0	0	0	0	0	0	0	0	0	0	0	0	0	0	0	0	0	0	0	0	0	0	0
0	0	0	0	0	0	0	0	0	0	0	0	6	0	0	0	0	0	0	0	0	0	0	0	0	0	0	0	0	0	0	0	0	0	0	0	0	0	0	0	0	0	0	0	0	0	0	0	0
0	0	0	0	0	0	0	0	0	0	0	0	6	0	0	0	0	0	0	0	0	0	0	0	0	0	0	0	0	0	0	0	0	0	0	0	0	0	0	0	0	0	0	0	0	0	0	0	0
0	0	0	0	0	0	0	0	0	0	0	0	6	0	0	0	0	0	0	0	0	0	0	0	0	0	0	0	0	0	0	0	0	0	0	0	0	0	0	0	0	0	0	0	0	0	0	0	0
0	0	0	0	0	0	0	0	0	0	0	0	6	0	0	0	0	0	0	0	0	0	0	0	0	0	0	0	0	0	0	0	0	0	0	0	0	0	0	0	0	0	0	0	0	0	0	0	0
0	0	0	0	0	0	0	0	0	0	0	0	6	0	0	0	0	0	0	0	0	0	0	0	0	0	0	0	0	0	0	0	0	0	0	0	0	0	0	0	0	0	0	0	0	0	0	0	0
0	0	0	0	0	0	0	0	0	0	0	0	6	0	0	0	0	0	0	0	0	0	0	0	0	0	0	0	0	0	0	0	0	0	0	0	0	0	0	0	0	0	0	0	0	0	0	0	0
0	0	0	0	0	0	0	0	0	0	0	0	6	0	0	0	0	0	0	0	0	0	0	0	0	0	0	0	0	0	0	0	0	0	0	0	0	0	0	0	0	0	0	0	0	0	0	0	0
0	0	0	0	0	0	0	0	0	0	0	0	6	0	0	0	0	0	0	0	0	0	0	0	0	0	0	0	0	0	0	0	0	0	0	0	0	0	0	0	0	0	0	0	0	0	0	0	0
0	0	0	0	0	0	0	0	0	0	0	0	6	0	0	0	0	0	0	0	0	0	0	0	0	0	0	0	0	0	0	0	0	0	0	0	0	0	0	0	0	0	0	0	0	0	0	0	0
0	0	0	0	0	0	0	0	0	0	0	0	6	0	0	0	0	0	0	0	0	0	0	0	0	0	0	0	0	0	0	0	0	0	0	0	0	0	0	0	0	0	0	0	0	0	0	0	0
0	0	0	0	0	0	0	0	0	0	0	0	6	0	0	0	0	0	0	0	0	0	0	0	0	0	0	0	0	0	0	0	0	0	0	0	0	0	0	0	0	0	0	0	0	0	0	0	0
0	0	0	0	0	0	0	0	0	0	0	0	6	0	0	0	0	0	0	0	0	0	0	0	0	0	0	0	0	0	0	0	0	0	0	0	0	0	0	0	0	0	0	0	0	0	0	0	0
0	0	0	0	0	0	0	0	0	0	0	0	6	0	0	0	0	0	0	0	0	0	0	0	0	0	0	0	0	0	0	0	0	0	0	0	0	0	0	0	0	0	0	0	0	0	0	0	0
0	0	0	0	0	0	0	0	0	0	0	0	6	0	0	0	0	0	0	0	0	0	0	0	0	0	0	0	0	0	0	0	0	0	0	0	0	0	0	0	0	0	0	0	0	0	0	0	0
0	0	0	0	0	0	0	0	0	0	0	0	6	0	0	0	0	0	0	0	0	0	0	0	0	0	0	0	0	0	0	0	0	0	0	0	0	0	0	0	0	0	0	0	0	0	0	0	0
0	0	0	0	0	0	0	0	0	0	0	0	6	0	0	0	0	0	0	0	0	0	0	0	0	0	0	0	0	0	0	0	0	0	0	0	0	0	0	0	0	0	0	0	0	0	0	0	0
0	0	0	0	0	0	0	0	0	0	0	0	6	0	0	0	0	0	0	0	0	0	0	0	0	0	0	0	0	0	0	0	0	0	0	0	0	0	0	0	0	0	0	0	0	0	0	0	0
0	0	0	0	0	0	0	0	0	0	0	0	6	0	0	0	0	0	0	0	0	0	0	0	0	0	0	0	0	0	0	0	0	0	0	0	0	0	0	0	0	0	0	0	0	0	0	0	0
0	0	0	0	0	0	0	0	0	0	0	0	6	0	0	0	0	0	0	0	0	0	0	0	0	0	0	0	0	0	0	0	0	0	0	0	0	0	0	0	0	0	0	0	0	0	0	0	0
0	0	0	0	0	0	0	0	0	0	0	0	6	0	0	0	0	0	0	0	0	0	0	0	0	0	0	0	0	0	0	0	0	0	0	0	0	0	0	0	0	0	0	0	0	0	0	0	0
0	0	0	0	0	0	0	0	0	0	0	0	6	0	0	0	0	0	0	0	0	0	0	0	0	0	0	0	0	0	0	0	0	0	0	0	0	0	0	0	0	0	0	0	0	0	0	0	0
0	0	0	0	0	0	0	0	0	0	0	0	6	0	0	0	0	0	0	0	0	0	0	0	0	0	0	0	0	0	0	0	0	0	0	0	0	0	0	0	0	0	0	0	0	0	0	0	0
0	0	0	0	0	0	0	0	0	0	0	0	6	0	0	0	0	0	0	0	0	0	0	0	0	0	0	0	0	0	0	0	0	0	0	0	0	0	0	0	0	0	0	0	0	0	0	0	0
0	0	0	0	0	0	0	0	0	0	0	0	6	0	0	0	0	0	0	0	0	0	0	0	0	0	0	0	0	0	0	0	0	0	0	0	0	0	0	0	0	0	0	0	0	0	0	0	0
0	0	0	0	0	0	0	0	0	0	0	0	6	0	0	0	0	0	0	0	0	0	0	0	0	0	0	0	0	0	0	0	0	0	0	0	0	0	0	0	0	0	0	0	0	0	0	0	0
0	0	0	0	0	0	0	0	0	0	0	0	6	0	0	0	0	0	0	0	0	0	0	0	0	0	0	0	0	0	0	0	0	0	0	0	0	0	0	0	0	0	0	0	0	0	0	0	0
0	0	0	0	0	0	0	0	0	0	0	0	6	0	0	0	0	0	0	0	0	0	0	0	0	0	0	0	0	0	0	0	0	0	0	0	0	0	0	0	0	0	0	0	0	0	0	0	0
0	0	0	0	0	0	0	0	0	0	0	0	6	0	0	0	0	0	0	0	0	0	0	0	0	0	0	0	0	0	0	0	0	0	0	0	0	0	0	0	0	0	0	0	0	0	0	0	0
0	0	0	0	0	0	0	0	0	0	0	0	6	0	0	0	0	0	0	0	0	0	0	0	0	0	0	0	0	0	0	0	0	0	0	0	0	0	0	0	0	0	0	0	0	0	0	0	0
0	0	0	0	0	0	0	0	0	0	0	0	6	0	0	0	0	0	0	0	0	0	0	0	0	0	0	0	0	0	0	0	0	0	0	0	0	0	0	0	0	0	0	0	0	0	0	0	0
0	0	0	0	0	0	0	0	0	0	0	0	6	0	0	0	0	0	0	0	0	0	0	0	0	0	0	0	0	0	0	0	0	0	0	0	0	0	0	0	0	0	0	0	0	0	0	0	0
0	0	0	0	0	0	0	0	0	0	0	0	6	0	0	0	0	0	0	0	0	0	0	0	0	0	0	0	0	0	0	0	0	0	0	0	0	0	0	0	0	0	0	0	0	0	0	0	0
0	0	0	0	0	0	0	0	0	0	0	0	6	0	0	0	0	0	0	0	0	0	0	0	0	0	0	0	0	0	0	0	0	0	0	0	0	0	0	0	0	0	0	0	0	0	0	0	0
0	0	0	0	0	0	0	0	0	0	0	0	6	0	0	0	0	0	0	0	0	0	0	0	0	0	0	0	0	0	0	0	0	0	0	0	0	0	0	0	0	0	0	0	0	0	0	0	0
0	0	0	0	0	0	0	0	0	0	0	0	6	0	0	0	0	0	0	0	0	0	0	0	0	0	0	0	0	0	0	0	0	0	0	0	0	0	0	0	0	0	0	0	0	0	0	0	0
0	0	0	0	0	0	0	0	0	0	0	0	6	0	0	0	0	0	0	0	0	0	0	0	0	0	0	0	0	0	0	0	0	0	0	0	0	0	0	0	0	0	0	0	0	0	0	0	0
0	0	0	0	0	0	0	0	0	0	0	0	6	0	0	0	0	0	0	0	0	0	0	0	0	0	0	0	0	0	0	0	0	0	0	0	0	0	0	0	0	0	0	0	0	0	0	0	0
0	0	0	0	0	0	0	0	0	0	0	0	0	0	0	0	0	0	0	0	0	0	0	0	0	0	0	0	0	0	0	0	0	0	0	0	0	0	0	0	0	0	0	0	0	0	0	0	0
0	0	0	0	0	0	0	0	0	0	0	0	0	0	0	0	0	0	0	0	0	0	0	0	0	0	0	0	0	0	0	0	0	0	0	0	0	0	0	0	0	0	0	0	0	0	0	0	0
0	0	0	0	0	0	0	0	0	0	0	0	0	0	0	0	0	0	0	0	0	0	0	0	0	0	0	0	0	0	0	0	0	0	0	0	0	0	0	0	0	0	0	0	0	0	0	0	0
0	0	0	0	0	0	0	0	0	0	0	0	0	0	0	0	0	0	0	0	0	0	0	0	0	0	0	0	0	0	0	0	0	0	0	0	0	0	0	0	0	0	0	0	0	0	0	0	0
0	0	0	0	0	0	0	0	0	0	0	0	0	0	0	0	0	0	0	0	0	0	0	0	0	0	0	0	0	0	0	0	0	0	0	0	0	0	0	0	0	0	0	0	0	0	0	0	0
0	0	0	0	0	0	0	0	0	0	0	0	0	0	0	0	0	0	0	0	0	0	0	0	0	0	0	0	0	0	0	0	0	0	0	0	0	0	0	0	0	0	0	0	0	0	0	0	0
0	0	0	0	0	0	0	0	0	0	0	0	0	0	0	0	0	0	0	0	0	0	0	0	0	0	0	0	0	0	0	0	0	0	0	0	0	0	0	0	0	0	0	0	0	0	0	0	0
0	0	0	0	0	0	0	0	0	0	0	0	0	0	0	0	0	0	0	0	0	0	0	0	0	0	0	0	0	0	0	0	0	0	0	0	0	0	0	0	0	0	0	0	0	0	0	0	0
0	0	0	0	0	0	0	0	0	0	0	0	0	0	0	0	0	0	0	0	0	0	0	0	0	0	0	0	0	0	0	0	0	0	0	0	0	0	0	0	0	0	0	0	0	0	0	0	0
0	0	0	0	0	0	0	0	0	0	0	0	0	0	0	0	0	0	0	0	0	0	0	0	0	0	0	0	0	0	0	0	0	0	0	0	0	0	0	0	0	0	0	0	0	0	0	0	0
0	0	0	0	0	0	0	0	0	0	0	0	0	0	0	0	0	0	0	0	0	0	0	0	0	0	0	0	0	0	0	0	0	0	0	0	0	0	0	0	0	0	0	0	0	0	0	0	0
0	0	0	0	0	0	0	0	0	0	0	0	0	0	0	0	0	0	0	0	0	0	0	0	0	0	0	0	0	0	0	0	0	0	0	0	0	0	0	0	0	0	0	0	0	0	0	0	0
0	0	0	0	0	0	0	0	0	0	0	0	0	0	0	0	0	0	0	0	0	0	0	0	0	0	0	0	0	0	0	0	0	0	0	0	0	0	0	0	0	0	0	0	0	0	0	0	0
0	0	0	0	0	0	0	0	0	0	0	0	0	0	0	0	0	0	0	0	0	0	0	0	0	0	0	0	0	0	0	0	0	0	0	0	0	0	0	0	0	0	0	0	0	0	0	0	0
0	0	0	0	0	0	0	0	0	0	0	0	0	0	0	0	0	0	0	0	0	0	0	0	0	0	0	0	0	0	0	0	0	0	0	0	0	0	0	0	0	0	0	0	0	0	0	0	0
0	0	0	0	0	0	0	0	0	0	0	0	0	0	0	0	0	0	0	0	0	0	0	0	0	0	0	0	0	0	0	0	0	0	0	0	0	0	0	0	0	0	0	0	0	0	0	0	0
0	0	0	0	0	0	0	0	0	0	0	0	0	0	0	0	0	0	0	0	0	0	0	0	0	0	0	0	0	0	0	0	0	0	0	0	0	0	0	0	0	0	0	0	0	0	0	0	0
0	0	0	0	0	0	0	0	0	0	0	0	0	0	0	0	0	0	0	0	0	0	0	0	0	0	0	0	0	0	0	0	0	0	0	0	0	0	0	0	0	0	0	0	0	0	0	0	0
0	0	0	0	0	0	0	0	0	0	0	0	0	0	0	0	0	0	0	0	0	0	0	0	0	0	0	0	0	0	0	0	0	0	0	0	0	0	0	0	0	0	0	0	0	0	0	0	0
0	0	0	0	0	0	0	0	0	0	0	0	0	0	0	0	0	0	0	0	0	0	0	0	0	0	0	0	0	0	0	0	0	0	0	0	0	0	0	0	0	0	0	0	0	0	0	0	0
0	0	0	0	0	0	0	0	0	0	0	0	0	0	0	0	0	0	0	0	0	0	0	0	0	0	0	0	0	0	0	0	0	0	0	0	0	0	0	0	0	0	0	0	0	0	0	0	0
0	0	0	0	0	0	0	0	0	0	0	0	0	0	0	0	0	0	0	0	0	0	0	0	0	0	0	0	0	0	0	0	0	0	0	0	0	0	0	0	0	0	0	0	0	0	0	0	0
0	0	0	0	0	0	0	0	0	0	0	0	0	0	0	0	0	0	0	0	0	0	0	0	0	0	0	0	0	0	0	0	0	0	0	0	0	0	0	0	0	0	0	0	0	0	0	0	0
0	0	0	0	0	0	0	0	0	0	0	0	0	0	0	0	0	0	0	0	0	0	0	0	0	0	0	0	0	0	0	0	0	0	0	0	0	0	0	0	0	0	0	0	0	0	0	0	0
0	0	0	0	0	0	0	0	0	0	0	0	0	0	0	0	0	0	0	0	0	0	0	0	0	0	0	0	0	0	0	0	0	0	0	0	0	0	0	0	0	0	0	0	0	0	0	0	0
0	0	0	0	0	0	0	0	0	0	0	0	0	0	0	0	0	0	0	0	0	0	0	0	0	0	0	0	0	0	0	0	0	0	0	0	0	0	0	0	0	0	0	0	0	0	0	0	0
0	0	0	0	0	0	0	0	0	0	0	0	0	0	0	0	0	0	0	0	0	0	0	0	0	0	0	0	0	0	0	0	0	0	0	0	0	0	0	0	0	0	0	0	0	0	0	0	0
0	0	0	0	0	0	0	0	0	0	0	0	0	0	0	0	0	0	0	0	0	0	0	0	0	0	0	0	0	0	0	0	0	0	0	0	0	0	0	0	0	0	0	0	0	0	0	0	0
0	0	0	0	0	0	0	0	0	0	0	0	0	0	0	0	0	0	0	0	0	0	0	0	0	0	0	0	0	0	0	0	0	0	0	0	0	0	0	0	0	0	0	0	0	0	0	0	0
0	0	0	0	0	0	0	0	0	0	0	0	0	0	0	0	0	0	0	0	0	0	0	0	0	0	0	0	0	0	0	0	0	0	0	0	0	0	0	0	0	0	0	0	0	0	0	0	0
0	0	0	0	0	0	0	0	0	0	0	0	0	0	0	0	0	0	0	0	0	0	0	0	0	0	0	0	0	0	0	0	0	0	0	0	0	0	0	0	0	0	0	0	0	0	0	0	0
0	0	0	0	0	0	0	0	0	0	0	0	0	0	0	0	0	0	0	0	0	0	0	0	0	0	0	0	0	0	0	0	0	0	0	0	0	0	0	0	0	0	0	0	0	0	0	0	0
0	0	0	0	0	0	0	0	0	0	0	0	0	0	0	0	0	0	0	0	0	0	0	0	0	0	0	0	0	0	0	0	0	0	0	0	0	0	0	0	0	0	0	0	0	0	0	0	0
0	0	0	0	0	0	0	0	0	0	0	0	0	0	0	0	0	0	0	0	0	0	0	0	0	0	0	0	0	0	0	0	0	0	0	0	0	0	0	0	0	0	0	0	0	0	0	0	0
0	0	0	0	0	0	0	0	0	0	0	0	0	0	0	0	0	0	0	0	0	0	0	0	0	0	0	0	0	0	0	0	0	0	0	0	0	0	0	0	0	0	0	0	0	0	0	0	0
0	0	0	0	0	0	0	0	0	0	0	0	0	0	0	0	0	0	0	0	0	0	0	0	0	0	0	0	0	0	0	0	0	0	0	0	0	0	0	0	0	0	0	0	0	0	0	0	0
0	0	0	0	0	0	0	0	0	0	0	0	0	0	0	0	0	0	0	0	0	0	0	0	0	0	0	0	0	0	0	0	0	0	0	0	0	0	0	0	0	0	0	0	0	0	0	0	0
0	0	0	0	0	0	0	0	0	0	0	0	0	0	0	0	0	0	0	0	0	0	0	0	0	0	0	0	0	0	0	0	0	0	0	0	0	0	0	0	0	0	0	0	0	0	0	0	0
0	0	0	0	0	0	0	0	0	0	0	0	0	0	0	0	0	0	0	0	0	0	0	0	0	0	0	0	0	0	0	0	0	0	0	0	0	0	0	0	0	0	0	0	0	0	0	0	0
0	0	0	0	0	0	0	0	0	0	0	0	0	0	0	0	0	0	0	0	0	0	0	0	0	0	0	0	0	0	0	0	0	0	0	0	0	0	0	0	0	0	0	0	0	0	0	0	0
0	0	0	0	0	0	0	0	0	0	0	0	0	0	0	0	0	0	0	0	0	0	0	0	0	0	0	0	0	0	0	0	0	0	0	0	0	0	0	0	0	0	0	0	0	0	0	0	0
0	0	0	0	0	0	0	0	0	0	0	0	0	0	0	0	0	0	0	0	0	0	0	0	0	0	0	0	0	0	0	0	0	0	0	0	0	0	0	0	0	0	0	0	0	0	0	0	0
0	0	0	0	0	0	0	0	0	0	0	0	0	0	0	0	0	0	0	0	0	0	0	0	0	0	0	0	0	0	0	0	0	0	0	0	0	0	0	0	0	0	0	0	0	0	0	0	0
0	0	0	0	0	0	0	0	0	0	0	0	0	0	0	0	0	0	0	0	0	0	0	0	0	0	0	0	0	0	0	0	0	0	0	0	0	0	0	0	0	0	0	0	0	0	0	0	0
0	0	0	0	0	0	0	0	0	0	0	0	0	0	0	0	0	0	0	0	0	0	0	0	0	0	0	0	0	0	0	0	0	0	0	0	0	0	0	0	0	0	0	0	0	0	0	0	0
0	0	0	0	0	0	0	0	0	0	0	0	0	0	0	0	0	0	0	0	0	0	0	0	0	0	0	0	0	0	0	0	0	0	0	0	0	0	0	0	0	0	0	0	0	0	0	0	0
0	0	0	0	0	0	0	0	0	0	0	0	0	0	0	0	0	0	0	0	0	0	0	0	0	0	0	0	0	0	0	0	0	0	0	0	0	0	0	0	0	0	0	0	0	0	0	0	0
0	0	0	0	0	0	0	0	0	0	0	0	0	0	0	0	0	0	0	0	0	0	0	0	0	0	0	0	0	0	0	0	0	0	0	0	0	0	0	0	0	0	0	0	0	0	0	0	0
0	0	0	0	0	0	0	0	0	0	0	0	0	0	0	0	0	0	0	0	0	0	0	0	0	0	0	0	0	0	0	0	0	0	0	0	0	0	0	0	0	0	0	0	0	0	0	0	0
0	0	0	0	0	0	0	0	0	0	0	0	0	0	0	0	0	0	0	0	0	0	0	0	0	0	0	0	0	0	0	0	0	0	0	0	0	0	0	0	0	0	0	0	0	0	0	0	0
0	0	0	0	0	0	0	0	0	0	0	0	0	0	0	0	0	0	0	0	0	0	0	0	0	0	0	0	0	0	0	0	0	0	0	0	0	0	0	0	0	0	0	0	0	0	0	0	0
0	0	0	0	0	0	0	0	0	0	0	0	0	0	0	0	0	0	0	0	0	0	0	0	0	0	0	0	0	0	0	0	0	0	0	0	0	0	0	0	0	0	0	0	0	0	0	0	0
0	0	0	0	0	0	0	0	0	0	0	0	0	0	0	0	0	0	0	0	0	0	0	0	0	0	0	0	0	0	0	0	0	0	0	0	0	0	0	0	0	0	0	0	0	0	0	0	0
0	0	0	0	0	0	0	0	0	0	0	0	0	0	0	0	0	0	0	0	0	0	0	0	0	0	0	0	0	0	0	0	0	0	0	0	0	0	0	0	0	0	0	0	0	0	0	0	0
0	0	0	0	0	0	0	0	0	0	0	0	0	0	0	0	0	0	0	0	0	0	0	0	0	0	0	0	0	0	0	0	0	0	0	0	0	0	0	0	0	0	0	0	0	0	0	0	0
0	0	0	0	0	0	0	0	0	0	0	0	0	0	0	0	0	0	0	0	0	0	0	0	0	0	0	0	0	0	0	0	0	0	0	0	0	0	0	0	0	0	0	0	0	0	0	0	0
0	0	0	0	0	0	0	0	0	0	0	0	0	0	0	0	0	0	0	0	0	0	0	0	0	0	0	0	0	0	0	0	0	0	0	0	0	0	0	0	0	0	0	0	0	0	0	0	0
0	0	0	0	0	0	0	0	0	0	0	0	0	0	0	0	0	0	0	0	0	0	0	0	0	0	0	0	0	0	0	0	0	0	0	0	0	0	0	0	0	0	0	0	0	0	0	0	0
0	0	0	0	0	0	0	0	0	0	0	0	0	0	0	0	0	0	0	0	0	0	0	0	0	0	0	0	0	0	0	0	0	0	0	0	0	0	0	0	0	0	0	0	0	0	0	0	0
0	0	0	0	0	0	0	0	0	0	0	0	0	0	0	0	0	0	0	0	0	0	0	0	0	0	0	0	0	0	0	0	0	0	0	0	0	0	0	0	0	0	0	0	0	0	0	0	0
0	0	0	0	0	0	0	0	0	0	0	0	0	0	0	0	0	0	0	0	0	0	0	0	0	0	0	0	0	0	0	0	0	0	0	0	0	0	0	0	0	0	0	0	0	0	0	0	0
0	0	0	0	0	0	0	0	0	0	0	0	0	0	0	0	0	0	0	0	0	0	0	0	0	0	0	0	0	0	0	0	0	0	0	0	0	0	0	0	0	0	0	0	0	0	0	0	0
0	0	0	0	0	0	0	0	0	0	0	0	0	0	0	0	0	0	0	0	0	0	0	0	0	0	0	0	0	0	0	0	0	0	0	0	0	0	0	0	0	0	0	0	0	0	0	0	0
0	0	0	0	0	0	0	0	0	0	0	0	0	0	0	0	0	0	0	0	0	0	0	0	0	0	0	0	0	0	0	0	0	0	0	0	0	0	0	0	0	0	0	0	0	0	0	0	0
0	0	0	0	0	0	0	0	0	0	0	0	0	0	0	0	0	0	0	0	0	0	0	0	0	0	0	0	0	0	0	0	0	0	0	0	0	0	0	0	0	0	0	0	0	0	0	0	0
0	0	0	0	0	0	0	0	0	0	0	0	0	0	0	0	0	0	0	0	0	0	0	0	0	0	0	0	0	0	0	0	0	0	0	0	0	0	0	0	0	0	0	0	0	0	0	0	0
0	0	0	0	0	0	0	0	0	0	0	0	0	0	0	0	0	0	0	0	0	0	0	0	0	0	0	0	0	0	0	0	0	0	0	0	0	0	0	0	0	0	0	0	0	0	0	0	0
0	0	0	0	0	0	0	0	0	0	0	0	0	0	0	0	0	0	0	0	0	0	0	0	0	0	0	0	0	0	0	0	0	0	0	0	0	0	0	0	0	0	0	0	0	0	0	0	0
0	0	0	0	0	0	0	0	0	0	0	0	0	0	0	0	0	0	0	0	0	0	0	0	0	0	0	0	0	0	0	0	0	0	0	0	0	0	0	0	0	0	0	0	0	0	0	0	0
0	0	0	0	0	0	0	0	0	0	0	0	0	0	0	0	0	0	0	0	0	0	0	0	0	0	0	0	0	0	0	0	0	0	0	0	0	0	0	0	0	0	0	0	0	0	0	0	0
0	0	0	0	0	0	0	0	0	0	0	0	0	0	0	0	0	0	0	0	0	0	0	0	0	0	0	0	0	0	0	0	0	0	0	0	0	0	0	0	0	0	0	0	0	0	0	0	0
0	0	0	0	0	0	0	0	0	0	0	0	0	0	0	0	0	0	0	0	0	0	0	0	0	0	0	0	0	0	0	0	0	0	0	0	0	0	0	0	0	0	0	0	0	0	0	0	0
0	0	0	0	0	0	0	0	0	0	0	0	0	0	0	0	0	0	0	0	0	0	0	0	0	0	0	0	0	0	0	0	0	0	0	0	0	0	0	0	0	0	0	0	0	0	0	0	0
0	0	0	0	0	0	0	0	0	0	0	0	0	0	0	0	0	0	0	0	0	0	0	0	0	0	0	0	0	0	0	0	0	0	0	0	0	0	0	0	0	0	0	0	0	0	0	0	0
0	0	0	0	0	0	0	0	0	0	0	0	0	0	0	0	0	0	0	0	0	0	0	0	0	0	0	0	0	0	0	0	0	0	0	0	0	0	0	0	0	0	0	0	0	0	0	0	0
0	0	0	0	0	0	0	0	0	0	0	0	0	0	0	0	0	0	0	0	0	0	0	0	0	0	0	0	0	0	0	0	0	0	0	0	0	0	0	0	0	0	0	0	0	0	0	0	0
0	0	0	0	0	0	0	0	0	0	0	0	0	0	0	0	0	0	0	0	0	0	0	0	0	0	0	0	0	0	0	0	0	0	0	0	0	0	0	0	0	0	0	0	0	0	0	0	0
0	0	0	0	0	0	0	0	0	0	0	0	0	0	0	0	0	0	0	0	0	0	0	0	0	0	0	0	0	0	0	0	0	0	0	0	0	0	0	0	0	0	0	0	0	0	0	0	0
0	0	0	0	0	0	0	0	0	0	0	0	0	0	0	0	0	0	0	0	0	0	0	0	0	0	0	0	0	0	0	0	0	0	0	0	0	0	0	0	0	0	0	0	0	0	0	0	0
0	0	0	0	0	0	0	0	0	0	0	0	0	0	0	0	0	0	0	0	0	0	0	0	0	0	0	0	0	0	0	0	0	0	0	0	0	0	0	0	0	0	0	0	0	0	0	0	0
0	0	0	0	0	0	0	0	0	0	0	0	0	0	0	0	0	0	0	0	0	0	0	0	0	0	0	0	0	0	0	0	0	0	0	0	0	0	0	0	0	0	0	0	0	0	0	0	0
0	0	0	0	0	0	0	0	0	0	0	0	0	0	0	0	0	0	0	0	0	0	0	0	0	0	0	0	0	0	0	0	0	0	0	0	0	0	0	0	0	0	0	0	0	0	0	0	0
0	0	0	0	0	0	0	0	0	0	0	0	0	0	0	0	0	0	0	0	0	0	0	0	0	0	0	0	0	0	0	0	0	0	0	0	0	0	0	0	0	0	0	0	0	0	0	0	0
0	0	0	0	0	0	0	0	0	0	0	0	0	0	0	0	0	0	0	0	0	0	0	0	0	0	0	0	0	0	0	0	0	0	0	0	0	0	0	0	0	0	0	0	0	0	0	0	0
0	0	0	0	0	0	0	0	0	0	0	0	0	0	0	0	0	0	0	0	0	0	0	0	0	0	0	0	0	0	0	0	0	0	0	0	0	0	0	0	0	0	0	0	0	0	0	0	0
0	0	0	0	0	0	0	0	0	0	0	0	0	0	0	0	0	0	0	0	0	0	0	0	0	0	0	0	0	0	0	0	0	0	0	0	0	0	0	0	0	0	0	0	0	0	0	0	0
0	0	0	0	0	0	0	0	0	0	0	0	0	0	0	0	0	0	0	0	0	0	0	0	0	0	0	0	0	0	0	0	0	0	0	0	0	0	0	0	0	0	0	0	0	0	0	0	0
0	0	0	0	0	0	0	0	0	0	0	0	0	0	0	0	0	0	0	0	0	0	0	0	0	0	0	0	0	0	0	0	0	0	0	0	0	0	0	0	0	0	0	0	0	0	0	0	0
0	0	0	0	0	0	0	0	0	0	0	0	0	0	0	0	0	0	0	0	0	0	0	0	0	0	0	0	0	0	0	0	0	0	0	0	0	0	0	0	0	0	0	0	0	0	0	0	0
0	0	0	0	0	0	0	0	0	0	0	0	0	0	0	0	0	0	0	0	0	0	0	0	0	0	0	0	0	0	0	0	0	0	0	0	0	0	0	0	0	0	0	0	0	0	0	0	0
0	0	0	0	0	0	0	0	0	0	0	0	0	0	0	0	0	0	0	0	0	0	0	0	0	0	0	0	0	0	0	0	0	0	0	0	0	0	0	0	0	0	0	0	0	0	0	0	0
0	0	0	0	0	0	0	0	0	0	0	0	0	0	0	0	0	0	0	0	0	0	0	0	0	0	0	0	0	0	0	0	0	0	0	0	0	0	0	0	0	0	0	0	0	0	0	0	0
0	0	0	0	0	0	0	0	0	0	0	0	0	0	0	0	0	0	0	0	0	0	0	0	0	0	0	0	0	0	0	0	0	0	0	0	0	0	0	0	0	0	0	0	0	0	0	0	0
0	0	0	0	0	0	0	0	0	0	0	0	0	0	0	0	0	0	0	0	0	0	0	0	0	0	0	0	0	0	0	0	0	0	0	0	0	0	0	0	0	0	0	0	0	0	0	0	0
0	0	0	0	0	0	0	0	0	0	0	0	0	0	0	0	0	0	0	0	0	0	0	0	0	0	0	0	0	0	0	0	0	0	0	0	0	0	0	0	0	0	0	0	0	0	0	0	0
0	0	0	0	0	0	0	0	0	0	0	0	0	0	0	0	0	0	0	0	0	0	0	0	0	0	0	0	0	0	0	0	0	0	0	0	0	0	0	0	0	0	0	0	0	0	0	0	0
0	0	0	0	0	0	0	0	0	0	0	0	0	0	0	0	0	0	0	0	0	0	0	0	0	0	0	0	0	0	0	0	0	0	0	0	0	0	0	0	0	0	0	0	0	0	0	0	0
0	0	0	0	0	0	0	0	0	0	0	0	0	0	0	0	0	0	0	0	0	0	0	0	0	0	0	0	0	0	0	0	0	0	0	0	0	0	0	0	0	0	0	0	0	0	0	0	0
0	0	0	0	0	0	0	0	0	0	0	0	0	0	0	0	0	0	0	0	0	0	0	0	0	0	0	0	0	0	0	0	0	0	0	0	0	0	0	0	0	0	0	0	0	0	0	0	0
0	0	0	0	0	0	0	0	0	0	0	0	0	0	0	0	0	0	0	0	0	0	0	0	0	0	0	0	0	0	0	0	0	0	0	0	0	0	0	0	0	0	0	0	0	0	0	0	0
0	0	0	0	0	0	0	0	0	0	0	0	0	0	0	0	0	0	0	0	0	0	0	0	0	0	0	0	0	0	0	0	0	0	0	0	0	0	0	0	0	0	0	0	0	0	0	0	0
0	0	0	0	0	0	0	0	0	0	0	0	0	0	0	0	0	0	0	0	0	0	0	0	0	0	0	0	0	0	0	0	0	0	0	0	0	0	0	0	0	0	0	0	0	0	0	0	0
0	0	0	0	0	0	0	0	0	0	0	0	0	0	0	0	0	0	0	0	0	0	0	0	0	0	0	0	0	0	0	0	0	0	0	0	0	0	0	0	0	0	0	0	0	0	0	0	0
0	0	0	0	0	0	0	0	0	0	0	0	0	0	0	0	0	0	0	0	0	0	0	0	0	0	0	0	0	0	0	0	0	0	0	0	0	0	0	0	0	0	0	0	0	0	0	0	0
0	0	0	0	0	0	0	0	0	0	0	0	0	0	0	0	0	0	0	0	0	0	0	0	0	0	0	0	0	0	0	0	0	0	0	0	0	0	0	0	0	0	0	0	0	0	0	0	0
0	0	0	0	0	0	0	0	0	0	0	0	0	0	0	0	0	0	0	0	0	0	0	0	0	0	0	0	0	0	0	0	0	0	0	0	0	0	0	0	0	0	0	0	0	0	0	0	0
0	0	0	0	0	0	0	0	0	0	0	0	0	0	0	0	0	0	0	0	0	0	0	0	0	0	0	0	0	0	0	0	0	0	0	0	0	0	0	0	0	0	0	0	0	0	0	0	0
0	0	0	0	0	0	0	0	0	0	0	0	0	0	0	0	0	0	0	0	0	0	0	0	0	0	0	0	0	0	0	0	0	0	0	0	0	0	0	0	0	0	0	0	0	0	0	0	0
0	0	0	0	0	0	0	0	0	0	0	0	0	0	0	0	0	0	0	0	0	0	0	0	0	0	0	0	0	0	0	0	0	0	0	0	0	0	0	0	0	0	0	0	0	0	0	0	0
0	0	0	0	0	0	0	0	0	0	0	0	0	0	0	0	0	0	0	0	0	0	0	0	0	0	0	0	0	0	0	0	0	0	0	0	0	0	0	0	0	0	0	0	0	0	0	0	0
0	0	0	0	0	0	0	0	0	0	0	0	0	0	0	0	0	0	0	0	0	0	0	0	0	0	0	0	0	0	0	0	0	0	0	0	0	0	0	0	0	0	0	0	0	0	0	0	0
0	0	0	0	0	0	0	0	0	0	0	0	0	0	0	0	0	0	0	0	0	0	0	0	0	0	0	0	0	0	0	0	0	0	0	0	0	0	0	0	0	0	0	0	0	0	0	0	0
0	0	0	0	0	0	0	0	0	0	0	0	0	0	0	0	0	0	0	0	0	0	0	0	0	0	0	0	0	0	0	0	0	0	0	0	0	0	0	0	0	0	0	0	0	0	0	0	0
0	0	0	0	0	0	0	0	0	0	0	0	0	0	0	0	0	0	0	0	0	0	0	0	0	0	0	0	0	0	0	0	0	0	0	0	0	0	0	0	0	0	0	0	0	0	0	0	0
0	0	0	0	0	0	0	0	0	0	0	0	0	0	0	0	0	0	0	0	0	0	0	0	0	0	0	0	0	0	0	0	0	0	0	0	0	0	0	0	0	0	0	0	0	0	0	0	0
0	0	0	0	0	0	0	0	0	0	0	0	0	0	0	0	0	0	0	0	0	0	0	0	0	0	0	0	0	0	0	0	0	0	0	0	0	0	0	0	0	0	0	0	0	0	0	0	0
0	0	0	0	0	0	0	0	0	0	0	0	0	0	0	0	0	0	0	0	0	0	0	0	0	0	0	0	0	0	0	0	0	0	0	0	0	0	0	0	0	0	0	0	0	0	0	0	0
0	0	0	0	0	0	0	0	0	0	0	0	0	0	0	0	0	0	0	0	0	0	0	0	0	0	0	0	0	0	0	0	0	0	0	0	0	0	0	0	0	0	0	0	0	0	0	0	0
0	0	0	0	0	0	0	0	0	0	0	0	0	0	0	0	0	0	0	0	0	0	0	0	0	0	0	0	0	0	0	0	0	0	0	0	0	0	0	0	0	0	0	0	0	0	0	0	0
0	0	0	0	0	0	0	0	0	0	0	0	0	0	0	0	0	0	0	0	0	0	0	0	0	0	0	0	0	0	0	0	0	0	0	0	0	0	0	0	0	0	0	0	0	0	0	0	0
0	0	0	0	0	0	0	0	0	0	0	0	0	0	0	0	0	0	0	0	0	0	0	0	0	0	0	0	0	0	0	0	0	0	0	0	0	0	0	0	0	0	0	0	0	0	0	0	0
0	0	0	0	0	0	0	0	0	0	0	0	0	0	0	0	0	0	0	0	0	0	0	0	0	0	0	0	0	0	0	0	0	0	0	0	0	0	0	0	0	0	0	0	0	0	0	0	0
0	0	0	0	0	0	0	0	0	0	0	0	0	0	0	0	0	0	0	0	0	0	0	0	0	0	0	0	0	0	0	0	0	0	0	0	0	0	0	0	0	0	0	0	0	0	0	0	0
0	0	0	0	0	0	0	0	0	0	0	0	0	0	0	0	0	0	0	0	0	0	0	0	0	0	0	0	0	0	0	0	0	0	0	0	0	0	0	0	0	0	0	0	0	0	0	0	0
0	0	0	0	0	0	0	0	0	0	0	0	0	0	0	0	0	0	0	0	0	0	0	0	0	0	0	0	0	0	0	0	0	0	0	0	0	0	0	0	0	0	0	0	0	0	0	0	0
0	0	0	0	0	0	0	0	0	0	0	0	0	0	0	0	0	0	0	0	0	0	0	0	0	0	0	0	0	0	0	0	0	0	0	0	0	0	0	0	0	0	0	0	0	0	0	0	0
0	0	0	0	0	0	0	0	0	0	0	0	0	0	0	0	0	0	0	0	0	0	0	0	0	0	0	0	0	0	0	0	0	0	0	0	0	0	0	0	0	0	0	0	0	0	0	0	0
0	0	0	0	0	0	0	0	0	0	0	0	0	0	0	0	0	0	0	0	0	0	0	0	0	0	0	0	0	0	0	0	0	0	0	0	0	0	0	0	0	0	0	0	0	0	0	0	0
0	0	0	0	0	0	0	0	0	0	0	0	0	0	0	0	0	0	0	0	0	0	0	0	0	0	0	0	0	0	0	0	0	0	0	0	0	0	0	0	0	0	0	0	0	0	0	0	0
0	0	0	0	0	0	0	0	0	0	0	0	0	0	0	0	0	0	0	0	0	0	0	0	0	0	0	0	0	0	0	0	0	0	0	0	0	0	0	0	0	0	0	0	0	0	0	0	0
0	0	0	0	0	0	0	0	0	0	0	0	0	0	0	0	0	0	0	0	0	0	0	0	0	0	0	0	0	0	0	0	0	0	0	0	0	0	0	0	0	0	0	0	0	0	0	0	0
0	0	0	0	0	0	0	0	0	0	0	0	0	0	0	0	0	0	0	0	0	0	0	0	0	0	0	0	0	0	0	0	0	0	0	0	0	0	0	0	0	0	0	0	0	0	0	0	0
0	0	0	0	0	0	0	0	0	0	0	0	0	0	0	0	0	0	0	0	0	0	0	0	0	0	0	0	0	0	0	0	0	0	0	0	0	0	0	0	0	0	0	0	0	0	0	0	0
0	0	0	0	0	0	0	0	0	0	0	0	0	0	0	0	0	0	0	0	0	0	0	0	0	0	0	0	0	0	0	0	0	0	0	0	0	0	0	0	0	0	0	0	0	0	0	0	0
0	0	0	0	0	0	0	0	0	0	0	0	0	0	0	0	0	0	0	0	0	0	0	0	0	0	0	0	0	0	0	0	0	0	0	0	0	0	0	0	0	0	0	0	0	0	0	0	0
0	0	0	0	0	0	0	0	0	0	0	0	0	0	0	0	0	0	0	0	0	0	0	0	0	0	0	0	0	0	0	0	0	0	0	0	0	0	0	0	0	0	0	0	0	0	0	0	0
0	0	0	0	0	0	0	0	0	0	0	0	0	0	0	0	0	0	0	0	0	0	0	0	0	0	0	0	0	0	0	0	0	0	0	0	0	0	0	0	0	0	0	0	0	0	0	0	0
0	0	0	0	0	0	0	0	0	0	0	0	0	0	0	0	0	0	0	0	0	0	0	0	0	0	0	0	0	0	0	0	0	0	0	0	0	0	0	0	0	0	0	0	0	0	0	0	0
0	0	0	0	0	0	0	0	0	0	0	0	0	0	0	0	0	0	0	0	0	0	0	0	0	0	0	0	0	0	0	0	0	0	0	0	0	0	0	0	0	0	0	0	0	0	0	0	0
0	0	0	0	0	0	0	0	0	0	0	0	0	0	0	0	0	0	0	0	0	0	0	0	0	0	0	0	0	0	0	0	0	0	0	0	0	0	0	0	0	0	0	0	0	0	0	0	0
0	0	0	0	0	0	0	0	0	0	0	0	0	0	0	0	0	0	0	0	0	0	0	0	0	0	0	0	0	0	0	0	0	0	0	0	0	0	0	0	0	0	0	0	0	0	0	0	0
0	0	0	0	0	0	0	0	0	0	0	0	0	0	0	0	0	0	0	0	0	0	0	0	0	0	0	0	0	0	0	0	0	0	0	0	0	0	0	0	0	0	0	0	0	0	0	0	0
0	0	0	0	0	0	0	0	0	0	0	0	0	0	0	0	0	0	0	0	0	0	0	0	0	0	0	0	0	0	0	0	0	0	0	0	0	0	0	0	0	0	0	0	0	0	0	0	0
0	0	0	0	0	0	0	0	0	0	0	0	0	0	0	0	0	0	0	0	0	0	0	0	0	0	0	0	0	0	0	0	0	0	0	0	0	0	0	0	0	0	0	0	0	0	0	0	0
0	0	0	0	0	0	0	0	0	0	0	0	0	0	0	0	0	0	0	0	0	0	0	0	0	0	0	0	0	0	0	0	0	0	0	0	0	0	0	0	0	0	0	0	0	0	0	0	0
0	0	0	0	0	0	0	0	0	0	0	0	0	0	0	0	0	0	0	0	0	0	0	0	0	0	0	0	0	0	0	0	0	0	0	0	0	0	0	0	0	0	0	0	0	0	0	0	0
0	0	0	0	0	0	0	0	0	0	0	0	0	0	0	0	0	0	0	0	0	0	0	0	0	0	0	0	0	0	0	0	0	0	0	0	0	0	0	0	0	0	0	0	0	0	0	0	0
0	0	0	0	0	0	0	0	0	0	0	0	0	0	0	0	0	0	0	0	0	0	0	0	0	0	0	0	0	0	0	0	0	0	0	0	0	0	0	0	0	0	0	0	0	0	0	0	0
0	0	0	0	0	0	0	0	0	0	0	0	0	0	0	0	0	0	0	0	0	0	0	0	0	0	0	0	0	0	0	0	0	0	0	0	0	0	0	0	0	0	0	0	0	0	0	0	0
0	0	0	0	0	0	0	0	0	0	0	0	0	0	0	0	0	0	0	0	0	0	0	0	0	0	0	0	0	0	0	0	0	0	0	0	0	0	0	0	0	0	0	0	0	0	0	0	0
0	0	0	0	0	0	0	0	0	0	0	0	0	0	0	0	0	0	0	0	0	0	0	0	0	0	0	0	0	0	0	0	0	0	0	0	0	0	0	0	0	0	0	0	0	0	0	0	0
0	0	0	0	0	0	0	0	0	0	0	0	0	0	0	0	0	0	0	0	0	0	0	0	0	0	0	0	0	0	0	0	0	0	0	0	0	0	0	0	0	0	0	0	0	0	0	0	0
0	0	0	0	0	0	0	0	0	0	0	0	0	0	0	0	0	0	0	0	0	0	0	0	0	0	0	0	0	0	0	0	0	0	0	0	0	0	0	0	0	0	0	0	0	0	0	0	0
0	0	0	0	0	0	0	0	0	0	0	0	0	0	0	0	0	0	0	0	0	0	0	0	0	0	0	0	0	0	0	0	0	0	0	0	0	0	0	0	0	0	0	0	0	0	0	0	0
0	0	0	0	0	0	0	0	0	0	0	0	0	0	0	0	0	0	0	0	0	0	0	0	0	0	0	0	0	0	0	0	0	0	0	0	0	0	0	0	0	0	0	0	0	0	0	0	0
0	0	0	0	0	0	0	0	0	0	0	0	0	0	0	0	0	0	0	0	0	0	0	0	0	0	0	0	0	0	0	0	0	0	0	0	0	0	0	0	0	0	0	0	0	0	0	0	0
0	0	0	0	0	0	0	0	0	0	0	0	0	0	0	0	0	0	0	0	0	0	0	0	0	0	0	0	0	0	0	0	0	0	0	0	0	0	0	0	0	0	0	0	0	0	0	0	0
0	0	0	0	0	0	0	0	0	0	0	0	0	0	0	0	0	0	0	0	0	0	0	0	0	0	0	0	0	0	0	0	0	0	0	0	0	0	0	0	0	0	0	0	0	0	0	0	0
0	0	0	0	0	0	0	0	0	0	0	0	0	0	0	0	0	0	0	0	0	0	0	0	0	0	0	0	0	0	0	0	0	0	0	0	0	0	0	0	0	0	0	0	0	0	0	0	0
0	0	0	0	0	0	0	0	0	0	0	0	0	0	0	0	0	0	0	0	0	0	0	0	0	0	0	0	0	0	0	0	0	0	0	0	0	0	0	0	0	0	0	0	0	0	0	0	0
0	0	0	0	0	0	0	0	0	0	0	0	0	0	0	0	0	0	0	0	0	0	0	0	0	0	0	0	0	0	0	0	0	0	0	0	0	0	0	0	0	0	0	0	0	0	0	0	0
0	0	0	0	0	0	0	0	0	0	0	0	0	0	0	0	0	0	0	0	0	0	0	0	0	0	0	0	0	0	0	0	0	0	0	0	0	0	0	0	0	0	0	0	0	0	0	0	0
0	0	0	0	0	0	0	0	0	0	0	0	0	0	0	0	0	0	0	0	0	0	0	0	0	0	0	0	0	0	0	0	0	0	0	0	0	0	0	0	0	0	0	0	0	0	0	0	0
0	0	0	0	0	0	0	0	0	0	0	0	0	0	0	0	0	0	0	0	0	0	0	0	0	0	0	0	0	0	0	0	0	0	0	0	0	0	0	0	0	0	0	0	0	0	0	0	0
0	0	0	0	0	0	0	0	0	0	0	0	0	0	0	0	0	0	0	0	0	0	0	0	0	0	0	0	0	0	0	0	0	0	0	0	0	0	0	0	0	0	0	0	0	0	0	0	0
0	0	0	0	0	0	0	0	0	0	0	0	0	0	0	0	0	0	0	0	0	0	0	0	0	0	0	0	0	0	0	0	0	0	0	0	0	0	0	0	0	0	0	0	0	0	0	0	0
0	0	0	0	0	0	0	0	0	0	0	0	0	0	0	0	0	0	0	0	0	0	0	0	0	0	0	0	0	0	0	0	0	0	0	0	0	0	0	0	0	0	0	0	0	0	0	0	0
0	0	0	0	0	0	0	0	0	0	0	0	0	0	0	0	0	0	0	0	0	0	0	0	0	0	0	0	0	0	0	0	0	0	0	0	0	0	0	0	0	0	0	0	0	0	0	0	0
0	0	0	0	0	0	0	0	0	0	0	0	0	0	0	0	0	0	0	0	0	0	0	0	0	0	0	0	0	0	0	0	0	0	0	0	0	0	0	0	0	0	0	0	0	0	0	0	0
0	0	0	0	0	0	0	0	0	0	0	0	0	0	0	0	0	0	0	0	0	0	0	0	0	0	0	0	0	0	0	0	0	0	0	0	0	0	0	0	0	0	0	0	0	0	0	0	0
0	0	0	0	0	0	0	0	0	0	0	0	0	0	0	0	0	0	0	0	0	0	0	0	0	0	0	0	0	0	0	0	0	0	0	0	0	0	0	0	0	0	0	0	0	0	0	0	0
0	0	0	0	0	0	0	0	0	0	0	0	0	0	0	0	0	0	0	0	0	0	0	0	0	0	0	0	0	0	0	0	0	0	0	0	0	0	0	0	0	0	0	0	0	0	0	0	0
0	0	0	0	0	0	0	0	0	0	0	0	0	0	0	0	0	0	0	0	0	0	0	0	0	0	0	0	0	0	0	0	0	0	0	0	0	0	0	0	0	0	0	0	0	0	0	0	0
0	0	0	0	0	0	0	0	0	0	0	0	0	0	0	0	0	0	0	0	0	0	0	0	0	0	0	0	0	0	0	0	0	0	0	0	0	0	0	0	0	0	0	0	0	0	0	0	0
0	0	0	0	0	0	0	0	0	0	0	0	0	0	0	0	0	0	0	0	0	0	0	0	0	0	0	0	0	0	0	0	0	0	0	0	0	0	0	0	0	0	0	0	0	0	0	0	0
0	0	0	0	0	0	0	0	0	0	0	0	0	0	0	0	0	0	0	0	0	0	0	0	0	0	0	0	0	0	0	0	0	0	0	0	0	0	0	0	0	0	0	0	0	0	0	0	0
0	0	0	0	0	0	0	0	0	0	0	0	0	0	0	0	0	0	0	0	0	0	0	0	0	0	0	0	0	0	0	0	0	0	0	0	0	0	0	0	0	0	0	0	0	0	0	0	0
0	0	0	0	0	0	0	0	0	0	0	0	0	0	0	0	0	0	0	0	0	0	0	0	0	0	0	0	0	0	0	0	0	0	0	0	0	0	0	0	0	0	0	0	0	0	0	0	0
0	0	0	0	0	0	0	0	0	0	0	0	0	0	0	0	0	0	0	0	0	0	0	0	0	0	0	0	0	0	0	0	0	0	0	0	0	0	0	0	0	0	0	0	0	0	0	0	0
0	0	0	0	0	0	0	0	0	0	0	0	0	0	0	0	0	0	0	0	0	0	0	0	0	0	0	0	0	0	0	0	0	0	0	0	0	0	0	0	0	0	0	0	0	0	0	0	0
0	0	0	0	0	0	0	0	0	0	0	0	0	0	0	0	0	0	0	0	0	0	0	0	0	0	0	0	0	0	0	0	0	0	0	0	0	0	0	0	0	0	0	0	0	0	0	0	0
0	0	0	0	0	0	0	0	0	0	0	0	0	0	0	0	0	0	0	0	0	0	0	0	0	0	0	0	0	0	0	0	0	0	0	0	0	0	0	0	0	0	0	0	0	0	0	0	0
0	0	0	0	0	0	0	0	0	0	0	0	0	0	0	0	0	0	0	0	0	0	0	0	0	0	0	0	0	0	0	0	0	0	0	0	0	0	0	0	0	0	0	0	0	0	0	0	0
0	0	0	0	0	0	0	0	0	0	0	0	0	0	0	0	0	0	0	0	0	0	0	0	0	0	0	0	0	0	0	0	0	0	0	0	0	0	0	0	0	0	0	0	0	0	0	0	0
0	0	0	0	0	0	0	0	0	0	0	0	0	0	0	0	0	0	0	0	0	0	0	0	0	0	0	0	0	0	0	0	0	0	0	0	0	0	0	0	0	0	0	0	0	0	0	0	0
0	0	0	0	0	0	0	0	0	0	0	0	0	0	0	0	0	0	0	0	0	0	0	0	0	0	0	0	0	0	0	0	0	0	0	0	0	0	0	0	0	0	0	0	0	0	0	0	0
0	0	0	0	0	0	0	0	0	0	0	0	0	0	0	0	0	0	0	0	0	0	0	0	0	0	0	0	0	0	0	0	0	0	0	0	0	0	0	0	0	0	0	0	0	0	0	0	0
0	0	0	0	0	0	0	0	0	0	0	0	0	0	0	0	0	0	0	0	0	0	0	0	0	0	0	0	0	0	0	0	0	0	0	0	0	0	0	0	0	0	0	0	0	0	0	0	0
0	0	0	0	0	0	0	0	0	0	0	0	0	0	0	0	0	0	0	0	0	0	0	0	0	0	0	0	0	0	0	0	0	0	0	0	0	0	0	0	0	0	0	0	0	0	0	0	0
0	0	0	0	0	0	0	0	0	0	0	0	0	0	0	0	0	0	0	0	0	0	0	0	0	0	0	0	0	0	0	0	0	0	0	0	0	0	0	0	0	0	0	0	0	0	0	0	0
0	0	0	0	0	0	0	0	0	0	0	0	0	0	0	0	0	0	0	0	0	0	0	0	0	0	0	0	0	0	0	0	0	0	0	0	0	0	0	0	0	0	0	0	0	0	0	0	0
0	0	0	0	0	0	0	0	0	0	0	0	0	0	0	0	0	0	0	0	0	0	0	0	0	0	0	0	0	0	0	0	0	0	0	0	0	0	0	0	0	0	0	0	0	0	0	0	0
0	0	0	0	0	0	0	0	0	0	0	0	0	0	0	0	0	0	0	0	0	0	0	0	0	0	0	0	0	0	0	0	0	0	0	0	0	0	0	0	0	0	0	0	0	0	0	0	0
0	0	0	0	0	0	0	0	0	0	0	0	0	0	0	0	0	0	0	0	0	0	0	0	0	0	0	0	0	0	0	0	0	0	0	0	0	0	0	0	0	0	0	0	0	0	0	0	0
0	0	0	0	0	0	0	0	0	0	0	0	0	0	0	0	0	0	0	0	0	0	0	0	0	0	0	0	0	0	0	0	0	0	0	0	0	0	0	0	0	0	0	0	0	0	0	0	0
0	0	0	0	0	0	0	0	0	0	0	0	0	0	0	0	0	0	0	0	0	0	0	0	0	0	0	0	0	0	0	0	0	0	0	0	0	0	0	0	0	0	0	0	0	0	0	0	0
0	0	0	0	0	0	0	0	0	0	0	0	0	0	0	0	0	0	0	0	0	0	0	0	0	0	0	0	0	0	0	0	0	0	0	0	0	0	0	0	0	0	0	0	0	0	0	0	0
0	0	0	0	0	0	0	0	0	0	0	0	0	0	0	0	0	0	0	0	0	0	0	0	0	0	0	0	0	0	0	0	0	0	0	0	0	0	0	0	0	0	0	0	0	0	0	0	0
0	0	0	0	0	0	0	0	0	0	0	0	0	0	0	0	0	0	0	0	0	0	0	0	0	0	0	0	0	0	0	0	0	0	0	0	0	0	0	0	0	0	0	0	0	0	0	0	0
0	0	0	0	0	0	0	0	0	0	0	0	0	0	0	0	0	0	0	0	0	0	0	0	0	0	0	0	0	0	0	0	0	0	0	0	0	0	0	0	0	0	0	0	0	0	0	0	0
0	0	0	0	0	0	0	0	0	0	0	0	0	0	0	0	0	0	0	0	0	0	0	0	0	0	0	0	0	0	0	0	0	0	0	0	0	0	0	0	0	0	0	0	0	0	0	0	0
0	0	0	0	0	0	0	0	0	0	0	0	0	0	0	0	0	0	0	0	0	0	0	0	0	0	0	0	0	0	0	0	0	0	0	0	0	0	0	0	0	0	0	0	0	0	0	0	0
0	0	0	0	0	0	0	0	0	0	0	0	0	0	0	0	0	0	0	0	0	0	0	0	0	0	0	0	0	0	0	0	0	0	0	0	0	0	0	0	0	0	0	0	0	0	0	0	0
0	0	0	0	0	0	0	0	0	0	0	0	0	0	0	0	0	0	0	0	0	0	0	0	0	0	0	0	0	0	0	0	0	0	0	0	0	0	0	0	0	0	0	0	0	0	0	0	0
0	0	0	0	0	0	0	0	0	0	0	0	0	0	0	0	0	0	0	0	0	0	0	0	0	0	0	0	0	0	0	0	0	0	0	0	0	0	0	0	0	0	0	0	0	0	0	0	0
0	0	0	0	0	0	0	0	0	0	0	0	0	0	0	0	0	0	0	0	0	0	0	0	0	0	0	0	0	0	0	0	0	0	0	0	0	0	0	0	0	0	0	0	0	0	0	0	0
0	0	0	0	0	0	0	0	0	0	0	0	0	0	0	0	0	0	0	0	0	0	0	0	0	0	0	0	0	0	0	0	0	0	0	0	0	0	0	0	0	0	0	0	0	0	0	0	0
0	0	0	0	0	0	0	0	0	0	0	0	0	0	0	0	0	0	0	0	0	0	0	0	0	0	0	0	0	0	0	0	0	0	0	0	0	0	0	0	0	0	0	0	0	0	0	0	0
0	0	0	0	0	0	0	0	0	0	0	0	0	0	0	0	0	0	0	0	0	0	0	0	0	0	0	0	0	0	0	0	0	0	0	0	0	0	0	0	0	0	0	0	0	0	0	0	0
0	0	0	0	0	0	0	0	0	0	0	0	0	0	0	0	0	0	0	0	0	0	0	0	0	0	0	0	0	0	0	0	0	0	0	0	0	0	0	0	0	0	0	0	0	0	0	0	0
0	0	0	0	0	0	0	0	0	0	0	0	0	0	0	0	0	0	0	0	0	0	0	0	0	0	0	0	0	0	0	0	0	0	0	0	0	0	0	0	0	0	0	0	0	0	0	0	0
0	0	0	0	0	0	0	0	0	0	0	0	0	0	0	0	0	0	0	0	0	0	0	0	0	0	0	0	0	0	0	0	0	0	0	0	0	0	0	0	0	0	0	0	0	0	0	0	0
0	0	0	0	0	0	0	0	0	0	0	0	0	0	0	0	0	0	0	0	0	0	0	0	0	0	0	0	0	0	0	0	0	0	0	0	0	0	0	0	0	0	0	0	0	0	0	0	0
0	0	0	0	0	0	0	0	0	0	0	0	0	0	0	0	0	0	0	0	0	0	0	0	0	0	0	0	0	0	0	0	0	0	0	0	0	0	0	0	0	0	0	0	0	0	0	0	0
0	0	0	0	0	0	0	0	0	0	0	0	0	0	0	0	0	0	0	0	0	0	0	0	0	0	0	0	0	0	0	0	0	0	0	0	0	0	0	0	0	0	0	0	0	0	0	0	0
0	0	0	0	0	0	0	0	0	0	0	0	0	0	0	0	0	0	0	0	0	0	0	0	0	0	0	0	0	0	0	0	0	0	0	0	0	0	0	0	0	0	0	0	0	0	0	0	0
0	0	0	0	0	0	0	0	0	0	0	0	0	0	0	0	0	0	0	0	0	0	0	0	0	0	0	0	0	0	0	0	0	0	0	0	0	0	0	0	0	0	0	0	0	0	0	0	0
0	0	0	0	0	0	0	0	0	0	0	0	0	0	0	0	0	0	0	0	0	0	0	0	0	0	0	0	0	0	0	0	0	0	0	0	0	0	0	0	0	0	0	0	0	0	0	0	0
0	0	0	0	0	0	0	0	0	0	0	0	0	0	0	0	0	0	0	0	0	0	0	0	0	0	0	0	0	0	0	0	0	0	0	0	0	0	0	0	0	0	0	0	0	0	0	0	0
0	0	0	0	0	0	0	0	0	0	0	0	0	0	0	0	0	0	0	0	0	0	0	0	0	0	0	0	0	0	0	0	0	0	0	0	0	0	0	0	0	0	0	0	0	0	0	0	0
0	0	0	0	0	0	0	0	0	0	0	0	0	0	0	0	0	0	0	0	0	0	0	0	0	0	0	0	0	0	0	0	0	0	0	0	0	0	0	0	0	0	0	0	0	0	0	0	0
0	0	0	0	0	0	0	0	0	0	0	0	0	0	0	0	0	0	0	0	0	0	0	0	0	0	0	0	0	0	0	0	0	0	0	0	0	0	0	0	0	0	0	0	0	0	0	0	0
0	0	0	0	0	0	0	0	0	0	0	0	0	0	0	0	0	0	0	0	0	0	0	0	0	0	0	0	0	0	0	0	0	0	0	0	0	0	0	0	0	0	0	0	0	0	0	0	0
0	0	0	0	0	0	0	0	0	0	0	0	0	0	0	0	0	0	0	0	0	0	0	0	0	0	0	0	0	0	0	0	0	0	0	0	0	0	0	0	0	0	0	0	0	0	0	0	0
0	0	0	0	0	0	0	0	0	0	0	0	0	0	0	0	0	0	0	0	0	0	0	0	0	0	0	0	0	0	0	0	0	0	0	0	0	0	0	0	0	0	0	0	0	0	0	0	0
0	0	0	0	0	0	0	0	0	0	0	0	0	0	0	0	0	0	0	0	0	0	0	0	0	0	0	0	0	0	0	0	0	0	0	0	0	0	0	0	0	0	0	0	0	0	0	0	0
0	0	0	0	0	0	0	0	0	0	0	0	0	0	0	0	0	0	0	0	0	0	0	0	0	0	0	0	0	0	0	0	0	0	0	0	0	0	0	0	0	0	0	0	0	0	0	0	0
0	0	0	0	0	0	0	0	0	0	0	0	0	0	0	0	0	0	0	0	0	0	0	0	0	0	0	0	0	0	0	0	0	0	0	0	0	0	0	0	0	0	0	0	0	0	0	0	0
0	0	0	0	0	0	0	0	0	0	0	0	0	0	0	0	0	0	0	0	0	0	0	0	0	0	0	0	0	0	0	0	0	0	0	0	0	0	0	0	0	0	0	0	0	0	0	0	0
0	0	0	0	0	0	0	0	0	0	0	0	0	0	0	0	0	0	0	0	0	0	0	0	0	0	0	0	0	0	0	0	0	0	0	0	0	0	0	0	0	0	0	0	0	0	0	0	0
0	0	0	0	0	0	0	0	0	0	0	0	0	0	0	0	0	0	0	0	0	0	0	0	0	0	0	0	0	0	0	0	0	0	0	0	0	0	0	0	0	0	0	0	0	0	0	0	0
0	0	0	0	0	0	0	0	0	0	0	0	0	0	0	0	0	0	0	0	0	0	0	0	0	0	0	0	0	0	0	0	0	0	0	0	0	0	0	0	0	0	0	0	0	0	0	0	0
0	0	0	0	0	0	0	0	0	0	0	0	0	0	0	0	0	0	0	0	0	0	0	0	0	0	0	0	0	0	0	0	0	0	0	0	0	0	0	0	0	0	0	0	0	0	0	0	0
0	0	0	0	0	0	0	0	0	0	0	0	0	0	0	0	0	0	0	0	0	0	0	0	0	0	0	0	0	0	0	0	0	0	0	0	0	0	0	0	0	0	0	0	0	0	0	0	0
0	0	0	0	0	0	0	0	0	0	0	0	0	0	0	0	0	0	0	0	0	0	0	0	0	0	0	0	0	0	0	0	0	0	0	0	0	0	0	0	0	0	0	0	0	0	0	0	0
0	0	0	0	0	0	0	0	0	0	0	0	0	0	0	0	0	0	0	0	0	0	0	0	0	0	0	0	0	0	0	0	0	0	0	0	0	0	0	0	0	0	0	0	0	0	0	0	0
0	0	0	0	0	0	0	0	0	0	0	0	0	0	0	0	0	0	0	0	0	0	0	0	0	0	0	0	0	0	0	0	0	0	0	0	0	0	0	0	0	0	0	0	0	0	0	0	0
0	0	0	0	0	0	0	0	0	0	0	0	0	0	0	0	0	0	0	0	0	0	0	0	0	0	0	0	0	0	0	0	0	0	0	0	0	0	0	0	0	0	0	0	0	0	0	0	0
0	0	0	0	0	0	0	0	0	0	0	0	0	0	0	0	0	0	0	0	0	0	0	0	0	0	0	0	0	0	0	0	0	0	0	0	0	0	0	0	0	0	0	0	0	0	0	0	0
0	0	0	0	0	0	0	0	0	0	0	0	0	0	0	0	0	0	0	0	0	0	0	0	0	0	0	0	0	0	0	0	0	0	0	0	0	0	0	0	0	0	0	0	0	0	0	0	0
0	0	0	0	0	0	0	0	0	0	0	0	0	0	0	0	0	0	0	0	0	0	0	0	0	0	0	0	0	0	0	0	0	0	0	0	0	0	0	0	0	0	0	0	0	0	0	0	0
0	0	0	0	0	0	0	0	0	0	0	0	0	0	0	0	0	0	0	0	0	0	0	0	0	0	0	0	0	0	0	0	0	0	0	0	0	0	0	0	0	0	0	0	0	0	0	0	0
0	0	0	0	0	0	0	0	0	0	0	0	0	0	0	0	0	0	0	0	0	0	0	0	0	0	0	0	0	0	0	0	0	0	0	0	0	0	0	0	0	0	0	0	0	0	0	0	0
0	0	0	0	0	0	0	0	0	0	0	0	0	0	0	0	0	0	0	0	0	0	0	0	0	0	0	0	0	0	0	0	0	0	0	0	0	0	0	0	0	0	0	0	0	0	0	0	0
0	0	0	0	0	0	0	0	0	0	0	0	0	0	0	0	0	0	0	0	0	0	0	0	0	0	0	0	0	0	0	0	0	0	0	0	0	0	0	0	0	0	0	0	0	0	0	0	0
0	0	0	0	0	0	0	0	0	0	0	0	0	0	0	0	0	0	0	0	0	0	0	0	0	0	0	0	0	0	0	0	0	0	0	0	0	0	0	0	0	0	0	0	0	0	0	0	0
0	0	0	0	0	0	0	0	0	0	0	0	0	0	0	0	0	0	0	0	0	0	0	0	0	0	0	0	0	0	0	0	0	0	0	0	0	0	0	0	0	0	0	0	0	0	0	0	0
0	0	0	0	0	0	0	0	0	0	0	0	0	0	0	0	0	0	0	0	0	0	0	0	0	0	0	0	0	0	0	0	0	0	0	0	0	0	0	0	0	0	0	0	0	0	0	0	0
0	0	0	0	0	0	0	0	0	0	0	0	0	0	0	0	0	0	0	0	0	0	0	0	0	0	0	0	0	0	0	0	0	0	0	0	0	0	0	0	0	0	0	0	0	0	0	0	0
0	0	0	0	0	0	0	0	0	0	0	0	0	0	0	0	0	0	0	0	0	0	0	0	0	0	0	0	0	0	0	0	0	0	0	0	0	0	0	0	0	0	0	0	0	0	0	0	0
0	0	0	0	0	0	0	0	0	0	0	0	0	0	0	0	0	0	0	0	0	0	0	0	0	0	0	0	0	0	0	0	0	0	0	0	0	0	0	0	0	0	0	0	0	0	0	0	0
0	0	0	0	0	0	0	0	0	0	0	0	0	0	0	0	0	0	0	0	0	0	0	0	0	0	0	0	0	0	0	0	0	0	0	0	0	0	0	0	0	0	0	0	0	0	0	0	0
0	0	0	0	0	0	0	0	0	0	0	0	0	0	0	0	0	0	0	0	0	0	0	0	0	0	0	0	0	0	0	0	0	0	0	0	0	0	0	0	0	0	0	0	0	0	0	0	0
0	0	0	0	0	0	0	0	0	0	0	0	0	0	0	0	0	0	0	0	0	0	0	0	0	0	0	0	0	0	0	0	0	0	0	0	0	0	0	0	0	0	0	0	0	0	0	0	0
0	0	0	0	0	0	0	0	0	0	0	0	0	0	0	0	0	0	0	0	0	0	0	0	0	0	0	0	0	0	0	0	0	0	0	0	0	0	0	0	0	0	0	0	0	0	0	0	0
0	0	0	0	0	0	0	0	0	0	0	0	0	0	0	0	0	0	0	0	0	0	0	0	0	0	0	0	0	0	0	0	0	0	0	0	0	0	0	0	0	0	0	0	0	0	0	0	0
0	0	0	0	0	0	0	0	0	0	0	0	0	0	0	0	0	0	0	0	0	0	0	0	0	0	0	0	0	0	0	0	0	0	0	0	0	0	0	0	0	0	0	0	0	0	0	0	0
0	0	0	0	0	0	0	0	0	0	0	0	0	0	0	0	0	0	0	0	0	0	0	0	0	0	0	0	0	0	0	0	0	0	0	0	0	0	0	0	0	0	0	0	0	0	0	0	0
0	0	0	0	0	0	0	0	0	0	0	0	0	0	0	0	0	0	0	0	0	0	0	0	0	0	0	0	0	0	0	0	0	0	0	0	0	0	0	0	0	0	0	0	0	0	0	0	0
0	0	0	0	0	0	0	0	0	0	0	0	0	0	0	0	0	0	0	0	0	0	0	0	0	0	0	0	0	0	0	0	0	0	0	0	0	0	0	0	0	0	0	0	0	0	0	0	0
0	0	0	0	0	0	0	0	0	0	0	0	0	0	0	0	0	0	0	0	0	0	0	0	0	0	0	0	0	0	0	0	0	0	0	0	0	0	0	0	0	0	0	0	0	0	0	0	0
0	0	0	0	0	0	0	0	0	0	0	0	0	0	0	0	0	0	0	0	0	0	0	0	0	0	0	0	0	0	0	0	0	0	0	0	0	0	0	0	0	0	0	0	0	0	0	0	0
0	0	0	0	0	0	0	0	0	0	0	0	0	0	0	0	0	0	0	0	0	0	0	0	0	0	0	0	0	0	0	0	0	0	0	0	0	0	0	0	0	0	0	0	0	0	0	0	0
0	0	0	0	0	0	0	0	0	0	0	0	0	0	0	0	0	0	0	0	0	0	0	0	0	0	0	0	0	0	0	0	0	0	0	0	0	0	0	0	0	0	0	0	0	0	0	0	0
0	0	0	0	0	0	0	0	0	0	0	0	0	0	0	0	0	0	0	0	0	0	0	0	0	0	0	0	0	0	0	0	0	0	0	0	0	0	0	0	0	0	0	0	0	0	0	0	0
0	0	0	0	0	0	0	0	0	0	0	0	0	0	0	0	0	0	0	0	0	0	0	0	0	0	0	0	0	0	0	0	0	0	0	0	0	0	0	0	0	0	0	0	0	0	0	0	0
0	0	0	0	0	0	0	0	0	0	0	0	0	0	0	0	0	0	0	0	0	0	0	0	0	0	0	0	0	0	0	0	0	0	0	0	0	0	0	0	0	0	0	0	0	0	0	0	0
0	0	0	0	0	0	0	0	0	0	0	0	0	0	0	0	0	0	0	0	0	0	0	0	0	0	0	0	0	0	0	0	0	0	0	0	0	0	0	0	0	0	0	0	0	0	0	0	0
0	0	0	0	0	0	0	0	0	0	0	0	0	0	0	0	0	0	0	0	0	0	0	0	0	0	0	0	0	0	0	0	0	0	0	0	0	0	0	0	0	0	0	0	0	0	0	0	0
0	0	0	0	0	0	0	0	0	0	0	0	0	0	0	0	0	0	0	0	0	0	0	0	0	0	0	0	0	0	0	0	0	0	0	0	0	0	0	0	0	0	0	0	0	0	0	0	0
0	0	0	0	0	0	0	0	0	0	0	0	0	0	0	0	0	0	0	0	0	0	0	0	0	0	0	0	0	0	0	0	0	0	0	0	0	0	0	0	0	0	0	0	0	0	0	0	0
0	0	0	0	0	0	0	0	0	0	0	0	0	0	0	0	0	0	0	0	0	0	0	0	0	0	0	0	0	0	0	0	0	0	0	0	0	0	0	0	0	0	0	0	0	0	0	0	0
0	0	0	0	0	0	0	0	0	0	0	0	0	0	0	0	0	0	0	0	0	0	0	0	0	0	0	0	0	0	0	0	0	0	0	0	0	0	0	0	0	0	0	0	0	0	0	0	0
0	0	0	0	0	0	0	0	0	0	0	0	0	0	0	0	0	0	0	0	0	0	0	0	0	0	0	0	0	0	0	0	0	0	0	0	0	0	0	0	0	0	0	0	0	0	0	0	0
0	0	0	0	0	0	0	0	0	0	0	0	0	0	0	0	0	0	0	0	0	0	0	0	0	0	0	0	0	0	0	0	0	0	0	0	0	0	0	0	0	0	0	0	0	0	0	0	0
0	0	0	0	0	0	0	0	0	0	0	0	0	0	0	0	0	0	0	0	0	0	0	0	0	0	0	0	0	0	0	0	0	0	0	0	0	0	0	0	0	0	0	0	0	0	0	0	0
0	0	0	0	0	0	0	0	0	0	0	0	0	0	0	0	0	0	0	0	0	0	0	0	0	0	0	0	0	0	0	0	0	0	0	0	0	0	0	0	0	0	0	0	0	0	0	0	0
0	0	0	0	0	0	0	0	0	0	0	0	0	0	0	0	0	0	0	0	0	0	0	0	0	0	0	0	0	0	0	0	0	0	0	0	0	0	0	0	0	0	0	0	0	0	0	0	0
0	0	0	0	0	0	0	0	0	0	0	0	0	0	0	0	0	0	0	0	0	0	0	0	0	0	0	0	0	0	0	0	0	0	0	0	0	0	0	0	0	0	0	0	0	0	0	0	0
0	0	0	0	0	0	0	0	0	0	0	0	0	0	0	0	0	0	0	0	0	0	0	0	0	0	0	0	0	0	0	0	0	0	0	0	0	0	0	0	0	0	0	0	0	0	0	0	0
0	0	0	0	0	0	0	0	0	0	0	0	0	0	0	0	0	0	0	0	0	0	0	0	0	0	0	0	0	0	0	0	0	0	0	0	0	0	0	0	0	0	0	0	0	0	0	0	0
0	0	0	0	0	0	0	0	0	0	0	0	0	0	0	0	0	0	0	0	0	0	0	0	0	0	0	0	0	0	0	0	0	0	0	0	0	0	0	0	0	0	0	0	0	0	0	0	0
0	0	0	0	0	0	0	0	0	0	0	0	0	0	0	0	0	0	0	0	0	0	0	0	0	0	0	0	0	0	0	0	0	0	0	0	0	0	0	0	0	0	0	0	0	0	0	0	0
0	0	0	0	0	0	0	0	0	0	0	0	0	0	0	0	0	0	0	0	0	0	0	0	0	0	0	0	0	0	0	0	0	0	0	0	0	0	0	0	0	0	0	0	0	0	0	0	0
0	0	0	0	0	0	0	0	0	0	0	0	0	0	0	0	0	0	0	0	0	0	0	0	0	0	0	0	0	0	0	0	0	0	0	0	0	0	0	0	0	0	0	0	0	0	0	0	0
0	0	0	0	0	0	0	0	0	0	0	0	0	0	0	0	0	0	0	0	0	0	0	0	0	0	0	0	0	0	0	0	0	0	0	0	0	0	0	0	0	0	0	0	0	0	0	0	0
0	0	0	0	0	0	0	0	0	0	0	0	0	0	0	0	0	0	0	0	0	0	0	0	0	0	0	0	0	0	0	0	0	0	0	0	0	0	0	0	0	0	0	0	0	0	0	0	0
0	0	0	0	0	0	0	0	0	0	0	0	0	0	0	0	0	0	0	0	0	0	0	0	0	0	0	0	0	0	0	0	0	0	0	0	0	0	0	0	0	0	0	0	0	0	0	0	0
0	0	0	0	0	0	0	0	0	0	0	0	0	0	0	0	0	0	0	0	0	0	0	0	0	0	0	0	0	0	0	0	0	0	0	0	0	0	0	0	0	0	0	0	0	0	0	0	0
0	0	0	0	0	0	0	0	0	0	0	0	0	0	0	0	0	0	0	0	0	0	0	0	0	0	0	0	0	0	0	0	0	0	0	0	0	0	0	0	0	0	0	0	0	0	0	0	0
0	0	0	0	0	0	0	0	0	0	0	0	0	0	0	0	0	0	0	0	0	0	0	0	0	0	0	0	0	0	0	0	0	0	0	0	0	0	0	0	0	0	0	0	0	0	0	0	0
0	0	0	0	0	0	0	0	0	0	0	0	0	0	0	0	0	0	0	0	0	0	0	0	0	0	0	0	0	0	0	0	0	0	0	0	0	0	0	0	0	0	0	0	0	0	0	0	0
0	0	0	0	0	0	0	0	0	0	0	0	0	0	0	0	0	0	0	0	0	0	0	0	0	0	0	0	0	0	0	0	0	0	0	0	0	0	0	0	0	0	0	0	0	0	0	0	0
0	0	0	0	0	0	0	0	0	0	0	0	0	0	0	0	0	0	0	0	0	0	0	0	0	0	0	0	0	0	0	0	0	0	0	0	0	0	0	0	0	0	0	0	0	0	0	0	0
0	0	0	0	0	0	0	0	0	0	0	0	0	0	0	0	0	0	0	0	0	0	0	0	0	0	0	0	0	0	0	0	0	0	0	0	0	0	0	0	0	0	0	0	0	0	0	0	0
0	0	0	0	0	0	0	0	0	0	0	0	0	0	0	0	0	0	0	0	0	0	0	0	0	0	0	0	0	0	0	0	0	0	0	0	0	0	0	0	0	0	0	0	0	0	0	0	0
0	0	0	0	0	0	0	0	0	0	0	0	0	0	0	0	0	0	0	0	0	0	0	0	0	0	0	0	0	0	0	0	0	0	0	0	0	0	0	0	0	0	0	0	0	0	0	0	0
0	0	0	0	0	0	0	0	0	0	0	0	0	0	0	0	0	0	0	0	0	0	0	0	0	0	0	0	0	0	0	0	0	0	0	0	0	0	0	0	0	0	0	0	0	0	0	0	0
0	0	0	0	0	0	0	0	0	0	0	0	0	0	0	0	0	0	0	0	0	0	0	0	0	0	0	0	0	0	0	0	0	0	0	0	0	0	0	0	0	0	0	0	0	0	0	0	0
0	0	0	0	0	0	0	0	0	0	0	0	0	0	0	0	0	0	0	0	0	0	0	0	0	0	0	0	0	0	0	0	0	0	0	0	0	0	0	0	0	0	0	0	0	0	0	0	0
0	0	0	0	0	0	0	0	0	0	0	0	0	0	0	0	0	0	0	0	0	0	0	0	0	0	0	0	0	0	0	0	0	0	0	0	0	0	0	0	0	0	0	0	0	0	0	0	0
0	0	0	0	0	0	0	0	0	0	0	0	0	0	0	0	0	0	0	0	0	0	0	0	0	0	0	0	0	0	0	0	0	0	0	0	0	0	0	0	0	0	0	0	0	0	0	0	0
0	0	0	0	0	0	0	0	0	0	0	0	0	0	0	0	0	0	0	0	0	0	0	0	0	0	0	0	0	0	0	0	0	0	0	0	0	0	0	0	0	0	0	0	0	0	0	0	0
0	0	0	0	0	0	0	0	0	0	0	0	0	0	0	0	0	0	0	0	0	0	0	0	0	0	0	0	0	0	0	0	0	0	0	0	0	0	0	0	0	0	0	0	0	0	0	0	0
0	0	0	0	0	0	0	0	0	0	0	0	0	0	0	0	0	0	0	0	0	0	0	0	0	0	0	0	0	0	0	0	0	0	0	0	0	0	0	0	0	0	0	0	0	0	0	0	0
0	0	0	0	0	0	0	0	0	0	0	0	0	0	0	0	0	0	0	0	0	0	0	0	0	0	0	0	0	0	0	0	0	0	0	0	0	0	0	0	0	0	0	0	0	0	0	0	0
0	0	0	0	0	0	0	0	0	0	0	0	0	0	0	0	0	0	0	0	0	0	0	0	0	0	0	0	0	0	0	0	0	0	0	0	0	0	0	0	0	0	0	0	0	0	0	0	0
0	0	0	0	0	0	0	0	0	0	0	0	0	0	0	0	0	0	0	0	0	0	0	0	0	0	0	0	0	0	0	0	0	0	0	0	0	0	0	0	0	0	0	0	0	0	0	0	0
0	0	0	0	0	0	0	0	0	0	0	0	0	0	0	0	0	0	0	0	0	0	0	0	0	0	0	0	0	0	0	0	0	0	0	0	0	0	0	0	0	0	0	0	0	0	0	0	0
0	0	0	0	0	0	0	0	0	0	0	0	0	0	0	0	0	0	0	0	0	0	0	0	0	0	0	0	0	0	0	0	0	0	0	0	0	0	0	0	0	0	0	0	0	0	0	0	0
0	0	0	0	0	0	0	0	0	0	0	0	0	0	0	0	0	0	0	0	0	0	0	0	0	0	0	0	0	0	0	0	0	0	0	0	0	0	0	0	0	0	0	0	0	0	0	0	0
0	0	0	0	0	0	0	0	0	0	0	0	0	0	0	0	0	0	0	0	0	0	0	0	0	0	0	0	0	0	0	0	0	0	0	0	0	0	0	0	0	0	0	0	0	0	0	0	0
0	0	0	0	0	0	0	0	0	0	0	0	0	0	0	0	0	0	0	0	0	0	0	0	0	0	0	0	0	0	0	0	0	0	0	0	0	0	0	0	0	0	0	0	0	0	0	0	0
0	0	0	0	0	0	0	0	0	0	0	0	0	0	0	0	0	0	0	0	0	0	0	0	0	0	0	0	0	0	0	0	0	0	0	0	0	0	0	0	0	0	0	0	0	0	0	0	0
0	0	0	0	0	0	0	0	0	0	0	0	0	0	0	0	0	0	0	0	0	0	0	0	0	0	0	0	0	0	0	0	0	0	0	0	0	0	0	0	0	0	0	0	0	0	0	0	0
0	0	0	0	0	0	0	0	0	0	0	0	0	0	0	0	0	0	0	0	0	0	0	0	0	0	0	0	0	0	0	0	0	0	0	0	0	0	0	0	0	0	0	0	0	0	0	0	0
0	0	0	0	0	0	0	0	0	0	0	0	0	0	0	0	0	0	0	0	0	0	0	0	0	0	0	0	0	0	0	0	0	0	0	0	0	0	0	0	0	0	0	0	0	0	0	0	0
0	0	0	0	0	0	0	0	0	0	0	0	0	0	0	0	0	0	0	0	0	0	0	0	0	0	0	0	0	0	0	0	0	0	0	0	0	0	0	0	0	0	0	0	0	0	0	0	0
0	0	0	0	0	0	0	0	0	0	0	0	0	0	0	0	0	0	0	0	0	0	0	0	0	0	0	0	0	0	0	0	0	0	0	0	0	0	0	0	0	0	0	0	0	0	0	0	0
0	0	0	0	0	0	0	0	0	0	0	0	0	0	0	0	0	0	0	0	0	0	0	0	0	0	0	0	0	0	0	0	0	0	0	0	0	0	0	0	0	0	0	0	0	0	0	0	0
0	0	0	0	0	0	0	0	0	0	0	0	0	0	0	0	0	0	0	0	0	0	0	0	0	0	0	0	0	0	0	0	0	0	0	0	0	0	0	0	0	0	0	0	0	0	0	0	0
0	0	0	0	0	0	0	0	0	0	0	0	0	0	0	0	0	0	0	0	0	0	0	0	0	0	0	0	0	0	0	0	0	0	0	0	0	0	0	0	0	0	0	0	0	0	0	0	0
0	0	0	0	0	0	0	0	0	0	0	0	0	0	0	0	0	0	0	0	0	0	0	0	0	0	0	0	0	0	0	0	0	0	0	0	0	0	0	0	0	0	0	0	0	0	0	0	0
0	0	0	0	0	0	0	0	0	0	0	0	0	0	0	0	0	0	0	0	0	0	0	0	0	0	0	0	0	0	0	0	0	0	0	0	0	0	0	0	0	0	0	0	0	0	0	0	0
0	0	0	0	0	0	0	0	0	0	0	0	0	0	0	0	0	0	0	0	0	0	0	0	0	0	0	0	0	0	0	0	0	0	0	0	0	0	0	0	0	0	0	0	0	0	0	0	0
0	0	0	0	0	0	0	0	0	0	0	0	0	0	0	0	0	0	0	0	0	0	0	0	0	0	0	0	0	0	0	0	0	0	0	0	0	0	0	0	0	0	0	0	0	0	0	0	0
0	0	0	0	0	0	0	0	0	0	0	0	0	0	0	0	0	0	0	0	0	0	0	0	0	0	0	0	0	0	0	0	0	0	0	0	0	0	0	0	0	0	0	0	0	0	0	0	0
0	0	0	0	0	0	0	0	0	0	0	0	0	0	0	0	0	0	0	0	0	0	0	0	0	0	0	0	0	0	0	0	0	0	0	0	0	0	0	0	0	0	0	0	0	0	0	0	0
0	0	0	0	0	0	0	0	0	0	0	0	0	0	0	0	0	0	0	0	0	0	0	0	0	0	0	0	0	0	0	0	0	0	0	0	0	0	0	0	0	0	0	0	0	0	0	0	0
0	0	0	0	0	0	0	0	0	0	0	0	0	0	0	0	0	0	0	0	0	0	0	0	0	0	0	0	0	0	0	0	0	0	0	0	0	0	0	0	0	0	0	0	0	0	0	0	0
0	0	0	0	0	0	0	0	0	0	0	0	0	0	0	0	0	0	0	0	0	0	0	0	0	0	0	0	0	0	0	0	0	0	0	0	0	0	0	0	0	0	0	0	0	0	0	0	0
0	0	0	0	0	0	0	0	0	0	0	0	0	0	0	0	0	0	0	0	0	0	0	0	0	0	0	0	0	0	0	0	0	0	0	0	0	0	0	0	0	0	0	0	0	0	0	0	0
0	0	0	0	0	0	0	0	0	0	0	0	0	0	0	0	0	0	0	0	0	0	0	0	0	0	0	0	0	0	0	0	0	0	0	0	0	0	0	0	0	0	0	0	0	0	0	0	0
0	0	0	0	0	0	0	0	0	0	0	0	0	0	0	0	0	0	0	0	0	0	0	0	0	0	0	0	0	0	0	0	0	0	0	0	0	0	0	0	0	0	0	0	0	0	0	0	0
0	0	0	0	0	0	0	0	0	0	0	0	0	0	0	0	0	0	0	0	0	0	0	0	0	0	0	0	0	0	0	0	0	0	0	0	0	0	0	0	0	0	0	0	0	0	0	0	0
0	0	0	0	0	0	0	0	0	0	0	0	0	0	0	0	0	0	0	0	0	0	0	0	0	0	0	0	0	0	0	0	0	0	0	0	0	0	0	0	0	0	0	0	0	0	0	0	0
0	0	0	0	0	0	0	0	0	0	0	0	0	0	0	0	0	0	0	0	0	0	0	0	0	0	0	0	0	0	0	0	0	0	0	0	0	0	0	0	0	0	0	0	0	0	0	0	0
0	0	0	0	0	0	0	0	0	0	0	0	0	0	0	0	0	0	0	0	0	0	0	0	0	0	0	0	0	0	0	0	0	0	0	0	0	0	0	0	0	0	0	0	0	0	0	0	0
0	0	0	0	0	0	0	0	0	0	0	0	0	0	0	0	0	0	0	0	0	0	0	0	0	0	0	0	0	0	0	0	0	0	0	0	0	0	0	0	0	0	0	0	0	0	0	0	0
0	0	0	0	0	0	0	0	0	0	0	0	0	0	0	0	0	0	0	0	0	0	0	0	0	0	0	0	0	0	0	0	0	0	0	0	0	0	0	0	0	0	0	0	0	0	0	0	0
0	0	0	0	0	0	0	0	0	0	0	0	0	0	0	0	0	0	0	0	0	0	0	0	0	0	0	0	0	0	0	0	0	0	0	0	0	0	0	0	0	0	0	0	0	0	0	0	0
0	0	0	0	0	0	0	0	0	0	0	0	0	0	0	0	0	0	0	0	0	0	0	0	0	0	0	0	0	0	0	0	0	0	0	0	0	0	0	0	0	0	0	0	0	0	0	0	0
0	0	0	0	0	0	0	0	0	0	0	0	0	0	0	0	0	0	0	0	0	0	0	0	0	0	0	0	0	0	0	0	0	0	0	0	0	0	0	0	0	0	0	0	0	0	0	0	0
0	0	0	0	0	0	0	0	0	0	0	0	0	0	0	0	0	0	0	0	0	0	0	0	0	0	0	0	0	0	0	0	0	0	0	0	0	0	0	0	0	0	0	0	0	0	0	0	0
0	0	0	0	0	0	0	0	0	0	0	0	0	0	0	0	0	0	0	0	0	0	0	0	0	0	0	0	0	0	0	0	0	0	0	0	0	0	0	0	0	0	0	0	0	0	0	0	0
0	0	0	0	0	0	0	0	0	0	0	0	0	0	0	0	0	0	0	0	0	0	0	0	0	0	0	0	0	0	0	0	0	0	0	0	0	0	0	0	0	0	0	0	0	0	0	0	0
0	0	0	0	0	0	0	0	0	0	0	0	0	0	0	0	0	0	0	0	0	0	0	0	0	0	0	0	0	0	0	0	0	0	0	0	0	0	0	0	0	0	0	0	0	0	0	0	0
0	0	0	0	0	0	0	0	0	0	0	0	0	0	0	0	0	0	0	0	0	0	0	0	0	0	0	0	0	0	0	0	0	0	0	0	0	0	0	0	0	0	0	0	0	0	0	0	0
0	0	0	0	0	0	0	0	0	0	0	0	0	0	0	0	0	0	0	0	0	0	0	0	0	0	0	0	0	0	0	0	0	0	0	0	0	0	0	0	0	0	0	0	0	0	0	0	0
0	0	0	0	0	0	0	0	0	0	0	0	0	0	0	0	0	0	0	0	0	0	0	0	0	0	0	0	0	0	0	0	0	0	0	0	0	0	0	0	0	0	0	0	0	0	0	0	0
0	0	0	0	0	0	0	0	0	0	0	0	0	0	0	0	0	0	0	0	0	0	0	0	0	0	0	0	0	0	0	0	0	0	0	0	0	0	0	0	0	0	0	0	0	0	0	0	0
0	0	0	0	0	0	0	0	0	0	0	0	0	0	0	0	0	0	0	0	0	0	0	0	0	0	0	0	0	0	0	0	0	0	0	0	0	0	0	0	0	0	0	0	0	0	0	0	0
0	0	0	0	0	0	0	0	0	0	0	0	0	0	0	0	0	0	0	0	0	0	0	0	0	0	0	0	0	0	0	0	0	0	0	0	0	0	0	0	0	0	0	0	0	0	0	0	0
0	0	0	0	0	0	0	0	0	0	0	0	0	0	0	0	0	0	0	0	0	0	0	0	0	0	0	0	0	0	0	0	0	0	0	0	0	0	0	0	0	0	0	0	0	0	0	0	0
0	0	0	0	0	0	0	0	0	0	0	0	0	0	0	0	0	0	0	0	0	0	0	0	0	0	0	0	0	0	0	0	0	0	0	0	0	0	0	0	0	0	0	0	0	0	0	0	0
0	0	0	0	0	0	0	0	0	0	0	0	0	0	0	0	0	0	0	0	0	0	0	0	0	0	0	0	0	0	0	0	0	0	0	0	0	0	0	0	0	0	0	0	0	0	0	0	0
0	0	0	0	0	0	0	0	0	0	0	0	0	0	0	0	0	0	0	0	0	0	0	0	0	0	0	0	0	0	0	0	0	0	0	0	0	0	0	0	0	0	0	0	0	0	0	0	0
0	0	0	0	0	0	0	0	0	0	0	0	0	0	0	0	0	0	0	0	0	0	0	0	0	0	0	0	0	0	0	0	0	0	0	0	0	0	0	0	0	0	0	0	0	0	0	0	0
0	0	0	0	0	0	0	0	0	0	0	0	0	0	0	0	0	0	0	0	0	0	0	0	0	0	0	0	0	0	0	0	0	0	0	0	0	0	0	0	0	0	0	0	0	0	0	0	0
0	0	0	0	0	0	0	0	0	0	0	0	0	0	0	0	0	0	0	0	0	0	0	0	0	0	0	0	0	0	0	0	0	0	0	0	0	0	0	0	0	0	0	0	0	0	0	0	0
0	0	0	0	0	0	0	0	0	0	0	0	0	0	0	0	0	0	0	0	0	0	0	0	0	0	0	0	0	0	0	0	0	0	0	0	0	0	0	0	0	0	0	0	0	0	0	0	0
