# Supplementary material for: A novel user-centric happiness model for personalized tour recommendations
Source: PeerJ Comput Sci. 2025 Apr 22;11:e2837. doi: 10.7717/peerj-cs.2837 (PMC12192884; doi:10.7717/peerj-cs.2837)
Supplement: Supplemental Information 3 [file peerj-cs-11-2837-s003.zip › HM/pr11_20/pr12 (1).txt]

6 2 96 4
480 195
 0 6.229 10.590 0 0 0 0 0 1000
 1 33.588 30.750 12 4 1 4 1 2 4 8 157 417
 2 48.828 65.314 1 12 1 4 1 2 4 8 190 405
 3 86.176 59.344 1 3 1 4 1 2 4 8 223 555
 4 39.270 -33.057 15 15 1 4 1 2 4 8 113 306
 5 -23.370 86.853 10 13 1 4 1 2 4 8 296 481
 6 48.132 95.593 12 20 1 4 1 2 4 8 72 368
 7 -16.357 93.311 15 21 1 4 1 2 4 8 157 457
 8 -57.703 -65.601 16 4 1 4 1 2 4 8 279 560
 9 7.147 32.684 18 25 1 4 1 2 4 8 216 429
 10 42.950 68.701 9 21 1 4 1 2 4 8 232 544
 11 37.085 -2.112 5 7 1 4 1 2 4 8 282 626
 12 77.759 55.817 19 3 1 4 1 2 4 8 219 569
 13 -17.462 -56.567 11 9 1 4 1 2 4 8 67 423
 14 58.575 59.888 12 5 1 4 1 2 4 8 129 430
 15 57.776 15.344 13 20 1 4 1 2 4 8 218 456
 16 -22.327 36.072 8 21 1 4 1 2 4 8 299 575
 17 -7.080 30.493 14 19 1 4 1 2 4 8 144 340
 18 55.658 60.425 9 2 1 4 1 2 4 8 127 329
 19 -14.307 11.456 2 16 1 4 1 2 4 8 66 412
 20 -29.724 24.268 25 18 1 4 1 2 4 8 149 444
 21 43.219 0.739 6 24 1 4 1 2 4 8 222 445
 22 45.184 35.474 16 24 1 4 1 2 4 8 187 386
 23 64.484 2.240 18 8 1 4 1 2 4 8 77 280
 24 55.078 72.241 4 16 1 4 1 2 4 8 225 514
 25 16.925 15.741 17 19 1 4 1 2 4 8 299 649
 26 45.038 -3.723 4 12 1 4 1 2 4 8 219 442
 27 -76.782 5.939 22 9 1 4 1 2 4 8 64 278
 28 36.169 0.256 12 3 1 4 1 2 4 8 221 455
 29 29.218 8.936 13 15 1 4 1 2 4 8 102 414
 30 65.057 5.225 5 4 1 4 1 2 4 8 146 397
 31 42.175 -22.284 24 24 1 4 1 2 4 8 216 410
 32 25.574 31.726 12 22 1 4 1 2 4 8 79 424
 33 31.561 37.262 16 14 1 4 1 2 4 8 254 550
 34 66.498 -54.169 8 11 1 4 1 2 4 8 198 504
 35 46.576 -17.938 10 20 1 4 1 2 4 8 207 517
 36 65.063 40.875 15 5 1 4 1 2 4 8 269 480
 37 -2.716 24.768 21 11 1 4 1 2 4 8 282 496
 38 -40.002 3.870 5 12 1 4 1 2 4 8 196 541
 39 -73.505 57.043 9 7 1 4 1 2 4 8 190 475
 40 81.146 -25.714 5 1 1 4 1 2 4 8 101 442
 41 12.006 -7.965 9 23 1 4 1 2 4 8 201 490
 42 42.761 38.092 20 13 1 4 1 2 4 8 264 486
 43 3.857 -23.181 14 4 1 4 1 2 4 8 84 383
 44 -7.367 24.390 24 23 1 4 1 2 4 8 95 446
 45 35.944 -11.835 23 17 1 4 1 2 4 8 145 423
 46 52.075 9.692 12 13 1 4 1 2 4 8 61 305
 47 30.725 30.701 13 9 1 4 1 2 4 8 271 601
 48 41.223 77.924 19 10 1 4 1 2 4 8 243 530
 49 68.884 -40.546 21 22 1 4 1 2 4 8 207 407
 50 76.312 86.670 5 21 1 4 1 2 4 8 144 336
 51 63.934 78.540 9 13 1 4 1 2 4 8 104 392
 52 29.150 -9.961 23 25 1 4 1 2 4 8 155 364
 53 85.522 39.954 8 8 1 4 1 2 4 8 252 484
 54 31.775 3.870 5 20 1 4 1 2 4 8 180 373
 55 -20.544 19.086 8 3 1 4 1 2 4 8 222 434
 56 55.353 43.817 10 4 1 4 1 2 4 8 138 339
 57 35.406 10.278 9 13 1 4 1 2 4 8 179 487
 58 25.464 -0.287 21 18 1 4 1 2 4 8 254 487
 59 12.396 0.244 12 1 1 4 1 2 4 8 275 633
 60 18.359 20.917 8 10 1 4 1 2 4 8 89 367
 61 27.960 -15.039 4 16 1 4 1 2 4 8 150 485
 62 -3.192 19.879 14 9 1 4 1 2 4 8 224 490
 63 9.332 -41.351 19 13 1 4 1 2 4 8 224 496
 64 -20.581 38.177 23 23 1 4 1 2 4 8 270 619
 65 27.820 28.729 4 14 1 4 1 2 4 8 76 361
 66 59.027 42.310 9 5 1 4 1 2 4 8 238 460
 67 56.311 58.734 1 1 1 4 1 2 4 8 166 437
 68 -51.654 -0.342 21 6 1 4 1 2 4 8 137 393
 69 2.576 32.721 20 20 1 4 1 2 4 8 264 448
 70 15.131 -3.046 24 10 1 4 1 2 4 8 276 530
 71 66.595 34.937 22 19 1 4 1 2 4 8 129 422
 72 19.476 20.142 25 24 1 4 1 2 4 8 262 498
 73 -1.172 20.648 19 3 1 4 1 2 4 8 121 464
 74 -21.204 13.660 14 5 1 4 1 2 4 8 129 460
 75 98.846 1.257 11 13 1 4 1 2 4 8 82 337
 76 82.593 72.003 22 5 1 4 1 2 4 8 141 335
 77 30.017 -30.896 25 4 1 4 1 2 4 8 185 405
 78 33.228 41.663 5 12 1 4 1 2 4 8 75 347
 79 39.490 -8.539 10 11 1 4 1 2 4 8 149 442
 80 54.498 70.813 4 20 1 4 1 2 4 8 290 586
 81 3.058 10.248 4 13 1 4 1 2 4 8 287 512
 82 51.831 -16.870 6 1 1 4 1 2 4 8 85 273
 83 76.416 11.346 22 3 1 4 1 2 4 8 74 431
 84 5.243 0.238 17 2 1 4 1 2 4 8 240 443
 85 50.592 34.247 22 23 1 4 1 2 4 8 82 439
 86 -5.231 -2.081 3 8 1 4 1 2 4 8 192 481
 87 24.194 25.836 25 25 1 4 1 2 4 8 103 330
 88 33.630 37.585 22 18 1 4 1 2 4 8 90 425
 89 31.445 -7.001 23 4 1 4 1 2 4 8 270 617
 90 30.707 -28.168 16 5 1 4 1 2 4 8 118 324
 91 49.860 1.038 13 21 1 4 1 2 4 8 144 467
 92 -35.767 14.142 23 23 1 4 1 2 4 8 120 461
 93 -29.309 4.889 1 19 1 4 1 2 4 8 189 417
 94 19.049 41.974 11 2 1 4 1 2 4 8 71 262
 95 27.600 13.934 19 21 1 4 1 2 4 8 111 347
 96 52.832 50.684 21 10 1 4 1 2 4 8 128 448
