# Supplementary material for: A novel user-centric happiness model for personalized tour recommendations
Source: PeerJ Comput Sci. 2025 Apr 22;11:e2837. doi: 10.7717/peerj-cs.2837 (PMC12192884; doi:10.7717/peerj-cs.2837)
Supplement: Supplemental Information 3 [file peerj-cs-11-2837-s003.zip › HM/pr11_20/pr12/Connection_2.txt]

0.822116800685793	0.662530490753658	0.817559117934173	0.524725961384808	0.802350644939053	0.158533111269288	0.646337764014364	0.695846070657131	0.700757308418715	0.329559341142423	0.809863733049595	0.702465212111382	0.173797129952584	0.760027247009738	0.570409946052329	0.664861105635194	0.653335985074700	0.436408868233320	0.295757980347147	0.566712570913722	0.722668345488232	0.170808614079569	0.263570236665412	0.692143353712852	0.769517283198850	0.770557480642262	0.208923353786967	0.683874341957650	0.572868184879381	0.791048719010210	0.871380519945098	0.958027406893176	0.764730816925665	0.708007070744787	0.0159282359805111	0.913191747541737	0.993480864221486	0.301658597324994	0.659896465431186	0.495922529733740	0.321175986842913	0.741365843305272	0.121987392813011	0.364858424620619	0.992616416223796	0.839487084991280	0.971537166265164	0.120210432702746	0.0148700375075740	0.380244971196914
0.456021983502588	0.621694733615345	0.0149414564679407	0.182370809088384	0.541545858957872	0.600532139621692	0.164349529975009	0.363908590313652	0.575613406478271	0.621445730374580	0.842441662284370	0.499426777168010	0.577558146101722	0.277344438394018	0.726343517567966	0.885792721818293	0.537084959194239	0.793732765036199	0.201208382224135	0.116687675265601	0.816370112817065	0.0185025387706429	0.850657596499561	0.254813859121889	0.714789789792860	0.571828682445283	0.294508872391399	0.417152475633968	0.103460413635406	0.269285357133773	0.958714425136632	0.744953922806082	0.0458857076142201	0.601878899380247	0.0348300956109571	0.529829569112477	0.386201271762486	0.249346175966173	0.133867336002650	0.947740082446044	0.299674067863095	0.233047443222799	0.582300115410534	0.128106376613894	0.919477373618411	0.650134473324090	0.544376759392901	0.199005907674575	0.561631259802467	0.500909732151125
0.996489995812224	0.0363358552055491	0.179958872139357	0.701723453976927	0.605559808571188	0.0229168883612128	0.378639161622992	0.943705568338508	0.557587488945491	0.190639693685731	0.585984955274838	0.351855277718488	0.481922332462512	0.279092535089568	0.215756946444762	0.386774714068984	0.919263366819499	0.873781678280876	0.286049334202243	0.855145812199787	0.613585647867179	0.303469565704403	0.0781249871298966	0.231649609815959	0.545761452557472	0.810143217125496	0.931706341902901	0.0289200923905775	0.864204369865865	0.820250215695201	0.244081085901323	0.202739894937685	0.660452394891223	0.775739114819122	0.891444524589180	0.663803486496246	0.638555896566094	0.437827717155407	0.296120398804641	0.355098732856439	0.544793099666561	0.604651290736646	0.339273714147357	0.376213852305137	0.0175781908185105	0.394494909240492	0.917835603180439	0.700643306162976	0.635896211715941	0.0859504522100334
0.996975843067928	0.362447578763929	0.125942049594069	0.239884935591123	0.738728675372055	0.420725401675597	0.619308951850494	0.503646365633837	0.413893418533982	0.265197508755038	0.450737154276889	0.575321166892119	0.979528667111573	0.825219121019631	0.486822286912747	0.227245813015524	0.799724749963909	0.151707317440763	0.817942498709706	0.386488240341278	0.603060563308944	0.359655487776113	0.919049835462328	0.209545712658540	0.536721778780251	0.933323233277607	0.805191348875445	0.100245526554510	0.689183752820494	0.303631971787157	0.537200177829283	0.771215839459939	0.260115371984970	0.849479663000917	0.546723770031448	0.842559781788634	0.0959612769544606	0.740486874357257	0.492075034397546	0.527257085148003	0.156264314274157	0.122564484356023	0.676470673395979	0.240434811506487	0.522249932297517	0.919654162163609	0.789767218061046	0.835235878162855	0.998918493204199	0.114225598049548
0.736728866341327	0.316601602738481	0.530652207057337	0.318607728877994	0.388212977497459	0.321335549673435	0.0400617391342105	0.0963940547097865	0.564514279970329	0.335497048541917	0.675600096683770	0.532164915861909	0.475488806132421	0.435665663233765	0.609413208657645	0.267802654301996	0.953645011630063	0.0478639717303087	0.167483268028143	0.455900324138618	0.573183372106190	0.0779473227440535	0.585963340383252	0.406300086234091	0.0357349303122077	0.564877986796713	0.623632324336457	0.205121695999126	0.244857820968760	0.160747175632407	0.323705068025558	0.200850602484566	0.331165973256487	0.301943782981000	0.555562345836092	0.433876874038117	0.268948021275593	0.212348802157630	0.664114151450759	0.958567846938805	0.0369582606953527	0.305182369419798	0.588128534766085	0.909718399272508	0.479821572102434	0.556804562423503	0.246773830852578	0.930793923811323	0.485275057503211	0.903077536651472
0.871488558637506	0.599722674781606	0.901788969983789	0.490393970802422	0.140596022769368	0.969907964594178	0.281917520665864	0.372716922270692	0.892884094515974	0.802097106147256	0.690558268889346	0.802042040749343	0.748378438205672	0.562949545337707	0.176718032385648	0.0501122114186544	0.307324573753547	0.439628519200858	0.000217204766485790	0.359762059729790	0.255000281851073	0.695084085931118	0.311276343052354	0.796300132599311	0.176727193971444	0.821784918100513	0.523280845176478	0.959948038645885	0.393981286529336	0.199863421216246	0.895063932894147	0.213104915962999	0.378606898463108	0.355117826424272	0.689471324802876	0.536144040226004	0.353168608656298	0.0395454302434127	0.0971342444319608	0.633862566564672	0.0153386847659512	0.773951503970793	0.173943873335723	0.848482448142787	0.238267307858772	0.727933053596674	0.806501933262641	0.706192961863045	0.391884835126329	0.284029271585327
0.0995292932285825	0.540602569092192	0.151220002663905	0.484738716019051	0.730636183071977	0.729824005840674	0.554008960175386	0.432914770113360	0.712190030454987	0.144085890415779	0.580664149990901	0.247930129018154	0.144875022161224	0.0690639229483421	0.261240526427478	0.745840691807354	0.505752944613576	0.918019782979673	0.978362458122807	0.757401467664121	0.221873596432552	0.723721155226310	0.940310673929398	0.677988783701619	0.388018879539868	0.478357370945035	0.634412383798262	0.679107712638830	0.476461941467334	0.591645750062373	0.347261853514590	0.730665455406850	0.480896117993477	0.932556392650702	0.610942702944422	0.0366607990744269	0.174682079499415	0.860946387199653	0.651430877759923	0.262912871410025	0.0511345869362119	0.801222335471224	0.680107503386167	0.0866940379336204	0.376778508352368	0.579162629286211	0.918995603625708	0.758697495179994	0.744534711690614	0.781003099416826
0.606445190597725	0.664979833982976	0.853691428618613	0.862980735511599	0.861253786559804	0.799507483327348	0.730356888710736	0.691215680138047	0.514711568799773	0.0637151408397587	0.973990524660012	0.955798676819618	0.979557287885716	0.155990183746294	0.366982609812629	0.664310064824554	0.897058247526470	0.345998871044822	0.206715214204850	0.463116207330464	0.996952861932724	0.0104740625348502	0.534988624435120	0.869005020013654	0.780987519735354	0.651180134852432	0.881062940175631	0.494397673454558	0.837471077858609	0.389404124430342	0.886974117607850	0.788143928715030	0.571327071924502	0.571151675377054	0.0564930376159607	0.964603238187411	0.395183310066299	0.983780070781357	0.240406819273205	0.621943104527350	0.921602046627104	0.991249804832383	0.695001620233688	0.935194804844790	0.551960543801921	0.840912221181060	0.428450541092278	0.968374783874823	0.239526392465361	0.439912805948295
0.870330781945133	0.0732918257994646	0.502179452622344	0.973901634913199	0.369204792866819	0.234825500363917	0.0678371159269421	0.0713515570316213	0.401519836328550	0.247170784423238	0.256340808925150	0.909551924666650	0.271379558697767	0.190081731602915	0.603679005538574	0.411623596787738	0.145338898445173	0.234447340235367	0.498504634907723	0.404343506360246	0.128736760137781	0.782155917637479	0.678088502600173	0.765208194932132	0.299739847230619	0.601173905048956	0.454058613447852	0.175664789192040	0.767133115396846	0.346036185321417	0.461550481307881	0.795684011123786	0.766360477229435	0.637691298809355	0.338455055897798	0.535110917387295	0.990341801739095	0.113463670315643	0.598099433792968	0.772176762480136	0.476337480707115	0.183802234268290	0.707625345494748	0.341920906586920	0.993898046363098	0.207286289855810	0.566179053148572	0.480083293924793	0.661956601975362	0.0466454371949431
0.357751042333846	0.814172292102986	0.328522707110624	0.809238375164380	0.618737097552482	0.354881016729949	0.578228598935815	0.235440836179409	0.256327645352911	0.444915877677872	0.0482419169211045	0.715224154442315	0.733021043072915	0.907387228133507	0.810036939278851	0.00211583641204338	0.0574281157565865	0.812599355433990	0.996020454094844	0.0894385133424209	0.00209919979135109	0.870364186548989	0.760770369419922	0.00878566438113071	0.127305174141179	0.359670575435708	0.522929942110833	0.663005173253859	0.153319173922777	0.375598483639644	0.412569352761141	0.991903347235820	0.530971510889326	0.0579921670375121	0.226193158782853	0.652815028847735	0.224043746207519	0.186887200734777	0.767147388910670	0.431290047420395	0.486066727806146	0.858162089365703	0.0673294528936779	0.718434725563948	0.989967813855438	0.425566330265084	0.180217994970677	0.122550030719567	0.299147943410383	0.917517485576407
0.601464088859496	0.0211522456174398	0.750091694275372	0.576282001279900	0.325043707532573	0.966883002369860	0.0971810475633159	0.0695468663559326	0.424567615136454	0.0329974399686792	0.732200634565527	0.362104808280846	0.987015709013664	0.224703710867126	0.710038516637723	0.997176099318208	0.452581921837583	0.279020123384805	0.119015096521420	0.219960663748449	0.724681872739720	0.813366374079658	0.690682922304549	0.575637439691688	0.0888509431916587	0.123768237355981	0.565123313323117	0.864687691252500	0.212788413016327	0.708615604942281	0.523545021760581	0.704298866271685	0.471725549635229	0.834813441577632	0.0700552080866597	0.879911534619750	0.147241979076903	0.991006747251466	0.652543397445948	0.0280293643357049	0.440020471179767	0.828425422098736	0.726144844238063	0.743435882500840	0.739948023921357	0.202182449776395	0.769333106547932	0.640172909887734	0.897926200875239	0.690144766959551
0.505847600419463	0.219803831434013	0.331876060744963	0.981751480266326	0.710625665828793	0.113409894983157	0.102502624766014	0.900828502548244	0.372107720893259	0.254520681368707	0.660014886307965	0.265008748396894	0.775681193076715	0.535728771967496	0.207837853781244	0.894274405432749	0.0536761458765416	0.560770960535285	0.320566230644014	0.473782908487218	0.0169117806176343	0.496839348283036	0.931489857309209	0.0200814527616350	0.230720812002627	0.897095067082943	0.0947112861843273	0.328351431383506	0.297908431668953	0.778186012224049	0.300632663282459	0.0256930054141667	0.189941268318415	0.180856547859832	0.588876844154803	0.520706348686574	0.612393001746637	0.145239273850808	0.422733512907664	0.556042339140813	0.0447924847144714	0.249141024206024	0.949782285854736	0.0276259960791647	0.873189249837163	0.574223930091367	0.838765089364279	0.852873280355575	0.642129409385779	0.222052467437582
0.281523172704843	0.339898890677865	0.405445767828687	0.426149218338508	0.599703724656108	0.639758808968051	0.279800391383893	0.503783857913739	0.907946756051538	0.297771129035841	0.760233723162627	0.936712888990721	0.636928588017207	0.612712221957350	0.281266321374813	0.768734015745171	0.146007011915941	0.662275629393707	0.999779618813673	0.627232246256240	0.560036839182176	0.682038304910091	0.787426345320440	0.780953682332550	0.354548967930487	0.809511781201483	0.215224274553708	0.435711591113507	0.390797359371041	0.169772966512092	0.541491882685942	0.314884012440831	0.0882828944332235	0.245973237640349	0.901514466067284	0.628094890215179	0.889981257248143	0.107399643243197	0.627550918970263	0.280505246888500	0.252572737065994	0.474789986313464	0.598545684800258	0.775353660186698	0.480179356069756	0.0646935077618241	0.232535959695286	0.226558725020058	0.617230179744972	0.517496237783059
0.855490622761345	0.104688053333039	0.178182376145340	0.978109512156540	0.0850268649031211	0.624960660336023	0.0499797983901388	0.409429113555310	0.471635092962076	0.863236026029928	0.582965447203619	0.239651711639284	0.967071794906585	0.411964374404016	0.277556938289882	0.255167077933577	0.478795175594421	0.318919393967705	0.598921574917933	0.515525725488994	0.600279624514048	0.447422554690397	0.143817708168373	0.0382886023315986	0.624264199797816	0.0883348677661942	0.286475484874318	0.0934467467370479	0.663439497597281	0.502746663059021	0.785519273892391	0.00451871302305462	0.00154527501062984	0.261236782870744	0.820838579228416	0.550932415553521	0.310804648546467	0.776761636741462	0.325885307927824	0.465930959022751	0.825531895226321	0.0293209962097049	0.151275220564463	0.0650189533785349	0.881446430008563	0.595999368059361	0.654616825864982	0.678754021042686	0.588437791946946	0.300397483462213
0.682339008677066	0.840134404387653	0.989105614823848	0.341774945653605	0.282594703272324	0.501356119228517	0.545171747000624	0.150588396618272	0.768379738388590	0.236531636492473	0.0269925924458003	0.448232545661205	0.236250334031960	0.742831875535938	0.713326723353990	0.0651047938213061	0.0205016388182642	0.137540217519161	0.983637802947083	0.832915878563397	0.195243239598382	0.716453591544692	0.556812732180678	0.660717444635709	0.332159433161838	0.648721275899048	0.195289084504354	0.668858243676969	0.773626972353352	0.585053114552899	0.676694533320210	0.238671311234976	0.489860590699621	0.351482646691056	0.0826185059904211	0.353528581092172	0.939709546790802	0.426972692689858	0.833016601159850	0.640824490994067	0.0456938231469858	0.833689560559617	0.430300992739166	0.333361350028423	0.330146579840706	0.582832104148165	0.0348276601980624	0.995580956722476	0.230929163882046	0.899946414001817
0.342846379397137	0.966909325385774	0.942806264871094	0.590424704329324	0.120463653448437	0.479084948534709	0.124819890643234	0.927440308226394	0.990199690221726	0.398741462307393	0.889942505229274	0.890771971773636	0.420568632290479	0.236615784765334	0.888524978063198	0.0459350220967294	0.750854200129387	0.654823375299408	0.817630054624683	0.621369920850143	0.387713676468814	0.364119295277582	0.923671612470961	0.265345803909344	0.526816206266300	0.974286986942574	0.628948346959722	0.319510595477385	0.301011639014061	0.0290354629230621	0.348874227285932	0.278170041166516	0.696242904460182	0.390919428274684	0.772015900947521	0.0843746194349064	0.474107603018678	0.815126571751948	0.439896128931355	0.0458798614993082	0.412906682067607	0.634687071453297	0.669472834479445	0.245135213190976	0.495559696539941	0.924517937029802	0.450326499868276	0.114161463414546	0.728484602892284	0.714986609101578
0.401055183824145	0.811890736455114	0.808485414522061	0.973114351937861	0.565608475892050	0.0105146129140271	0.357119021957924	0.139319817084247	0.434574154336579	0.0277332833290018	0.0966244790172921	0.0466518498308112	0.264576240982780	0.327780187342626	0.970155914125520	0.539433833937111	0.607898012638559	0.967471208100741	0.0928541549433767	0.439836710756773	0.126980321352906	0.890228626004002	0.862242952877002	0.627094875857978	0.315797239408041	0.0470612260387405	0.224995625616530	0.254141667524674	0.00239876143137763	0.298323777919503	0.569389419447386	0.820129836503106	0.411872643086036	0.323548483350385	0.918345457518081	0.237101084428039	0.583410104996850	0.544929210330957	0.188051145297225	0.113714756988113	0.356781560756215	0.851981001260417	0.938697805909831	0.677083167882897	0.0685345525121418	0.438584437937865	0.665751705633249	0.253521922302160	0.0809897912380548	0.0124741823177964
0.610461766103970	0.302451638155320	0.505466087599146	0.679472600711845	0.703862879741932	0.989597598967179	0.0944783750637326	0.364304762132296	0.846546414669671	0.402104008678913	0.279195542407729	0.852655636415298	0.374705417639758	0.782592220480989	0.352978661950073	0.884250375418139	0.867442168050854	0.908117208650518	0.130913531658773	0.304400365457022	0.472674181011486	0.164647236696448	0.260500097822753	0.679030678391467	0.377680111403542	0.814896868497402	0.0308543909112845	0.429884201064576	0.929875409907662	0.864753807998282	0.829697796517822	0.628789293385627	0.119186280719903	0.876021431178089	0.281671944826616	0.691758782690779	0.796823353141856	0.690273328876497	0.540639336136200	0.897296775201907	0.0294475838578019	0.114960316134684	0.705822599945549	0.683706625667147	0.188897391274128	0.721314763512906	0.462281519870503	0.952177005546016	0.293165363139798	0.241877235059220
0.663422953527295	0.101775659462309	0.0786933392977578	0.606203425804770	0.400567633260883	0.954550518655817	0.446056153768187	0.920167866051193	0.358906718658024	0.743565197121672	0.129534910570889	0.468345333486777	0.489057573573132	0.333431153016470	0.350458227186510	0.101853587240960	0.0426485885902417	0.740821303287631	0.895447828950177	0.829592909030786	0.387906569464470	0.148037324805409	0.816778778567341	0.125582968947778	0.834858561118537	0.930980761446848	0.581174897982727	0.802772473345255	0.767770527343349	0.866641010366225	0.376908956950332	0.412682627049723	0.238840692460351	0.152025770093838	0.647291646138777	0.563953446266560	0.557020565146014	0.247262517148165	0.586482351929263	0.174725054167377	0.0797982147165681	0.957095798794558	0.803450443175870	0.382317116877138	0.829612073463032	0.781213545349964	0.946698539225527	0.771152325646644	0.636425980501815	0.956268459979101
0.0917902139618750	0.362989717421183	0.833763361563664	0.442463627260175	0.588743050954430	0.545626496372698	0.275344182167635	0.0440570297558885	0.423936076462520	0.372260208855527	0.637258809647974	0.577477611035881	0.279687124013225	0.943826472607142	0.130350103101917	0.738364526623773	0.276351595982157	0.251434135667864	0.0652505427738821	0.829858602480248	0.308582525690317	0.483517299143209	0.461425846500478	0.0307786389324279	0.0934268664330724	0.333181077994462	0.480803172473019	0.773425465776597	0.739017163047303	0.0850953391903097	0.815275503831824	0.351481373088697	0.424237203163956	0.784366039251779	0.429074239803998	0.261583502631187	0.478424550545920	0.155991509360396	0.528835574976965	0.555039505546665	0.364029606956706	0.282984922025218	0.448408367894560	0.415164953200634	0.811193418709358	0.111765414750444	0.0303407319431144	0.0160570538412912	0.551020544148619	0.805343358858326
0.597349788124602	0.777838480735627	0.348077836374146	0.848877275094114	0.774697844949738	0.578542313575593	0.282299134717544	0.694416430146303	0.508191649149983	0.176780819075870	0.104762877893360	0.801889155350152	0.294225849953555	0.489339005845258	0.0852676757238630	0.594455662413643	0.868498462286495	0.811006241673237	0.0664155156762224	0.252781409647478	0.859235999195118	0.336758783451971	0.386863080558466	0.0208024941840460	0.878404144262974	0.421520643558280	0.277056393699361	0.781469628670746	0.355740186907677	0.0165355607055898	0.674411258657345	0.359561609415035	0.899711365828073	0.286244712975520	0.137401461616024	0.677699008570347	0.492451878032542	0.802131948292509	0.162442107447615	0.618311645739383	0.851834010674247	0.216492912420092	0.403208066295385	0.426257185971860	0.767751864424097	0.375788089496456	0.321869651933583	0.538262419425021	0.725465323060412	0.639377971119370
0.334944591735401	0.308165079069668	0.877337788240192	0.0801676752807453	0.677646936864746	0.881679820971236	0.623954577473834	0.406151634444803	0.378572470653355	0.110920388066912	0.894312272317094	0.0325223424458667	0.939282192957623	0.995493060060374	0.673608643788024	0.259228631524430	0.611172822151365	0.993808991966243	0.546114322573482	0.589927375417715	0.717792221641078	0.141662869127043	0.548129821330455	0.758919768138237	0.0561587553421556	0.704058309294095	0.572250096344614	0.562631230985307	0.449648855645223	0.0612350623651242	0.686268477839805	0.284223027530691	0.989265237606478	0.909643315570617	0.112169852871059	0.600053109910660	0.0120290044746106	0.0658995582892770	0.554086849122653	0.611323770821641	0.579251803775177	0.230736205206190	0.407121661221721	0.748537515439728	0.0665670218211557	0.716464901755183	0.764404626318894	0.983745628769108	0.104727108361865	0.588268041403089
0.699883305987242	0.109049966760727	0.222076885133791	0.989529615539218	0.148373423112309	0.353932407436250	0.600590025790801	0.108452694685177	0.0161769277903298	0.611396135234876	0.574050140271827	0.114433782877698	0.651865691250113	0.0332906444130736	0.980725112232206	0.211686504952877	0.237999461670040	0.158145376039833	0.480903570857710	0.354641188688523	0.865416071106996	0.370650278498414	0.229535963698777	0.262728436884502	0.109572126678785	0.0500122400579115	0.0922012178360293	0.0643251952267347	0.476186621142461	0.398438991626225	0.999928968160151	0.208264282728805	0.359679050875520	0.568515435612512	0.814901928914870	0.0810821567786212	0.601525537155269	0.466004497047291	0.560185039979196	0.585686675033799	0.0445463835601395	0.851684543278475	0.193571466601389	0.388941648279142	0.948828029639908	0.868474662951859	0.554351309856272	0.541312150083204	0.754966430779342	0.699035837769719
0.00547631503506652	0.861704441683741	0.113376165540620	0.816332283220361	0.261833600883756	0.634909336256096	0.624952959072744	0.731959549675999	0.853877641646925	0.162401452375749	0.280894136738816	0.496688447101110	0.560948917733564	0.461294933340972	0.265824195445540	0.929272643883520	0.829084790033592	0.919148624236304	0.460205299919849	0.429138474628595	0.723405445977667	0.614676801240461	0.870619274499083	0.0838961689482264	0.648519615040401	0.312715838421003	0.869271831222924	0.338413256601428	0.102089998511839	0.522813181060856	0.435612957677015	0.897718450754532	0.795615609442231	0.838505204038248	0.435627257041155	0.405804024225479	0.386818700818587	0.656058803419727	0.0389647310307907	0.354670074292869	0.990183387747648	0.521428579456207	0.392688399387662	0.331513071250906	0.842063270883219	0.480183488798334	0.391590390738328	0.0604277626632810	0.454782624104072	0.269511972094067
0.501851329109594	0.0849874270239690	0.383187012979349	0.995310471931819	0.869143224270305	0.938277138536582	0.626017567830152	0.776171491824370	0.381419863716011	0.954223114556573	0.294708390674405	0.608696397447788	0.867973558568067	0.427034398523151	0.314817254858017	0.753712970222346	0.959552388037937	0.545952503681817	0.234826515705626	0.433695538771675	0.711189096678116	0.589821373129542	0.386603650121155	0.595052893001741	0.122837501109534	0.125939952226308	0.479881335427394	0.499977862706513	0.793623097035288	0.666983799465315	0.899223847785105	0.307057882044408	0.137256287758937	0.989702606628077	0.521566887756702	0.498461786492195	0.343280415094418	0.449162293041188	0.840641888390561	0.334729021556334	0.678676271112833	0.906016877117181	0.781316603117937	0.533020712608635	0.199700155764342	0.242860658922515	0.695632900704796	0.680680579908855	0.756934031726739	0.458664890053641
0.200500042270173	0.407886566597211	0.869812878550609	0.292454029570511	0.146787645288609	0.399589911177172	0.460379500930490	0.338840334025836	0.273639161819313	0.118282302914261	0.611677349594890	0.215536490281965	0.425262593700211	0.249374879351073	0.781867438039120	0.807172093511001	0.965312556176744	0.0910880675367330	0.395673008576800	0.701632318286113	0.748811216190664	0.931739458373876	0.701235758263626	0.416745868109706	0.860329606057794	0.847025955889131	0.241645116369817	0.570937473967202	0.997808395338691	0.627292295038164	0.254609769364225	0.897426384247165	0.134768178233896	0.840216360299503	0.842190291921690	0.338009910219137	0.359345207204044	0.955665893431939	0.218752462464097	0.0522280352077410	0.0721188768548019	0.731714393637873	0.330392700038753	0.345039288692415	0.992053696333462	0.102513805482055	0.383047244567765	0.230272805518237	0.907244843603432	0.871768975556908
0.371946687193275	0.955872437294826	0.0990058456877868	0.0451247652413905	0.597994640670374	0.575859774325948	0.517658557877866	0.808907126482814	0.138632989730681	0.280737195929110	0.501221084712142	0.580900851392437	0.474471506930739	0.0800095517412174	0.464116203098545	0.501497399268217	0.789489217124935	0.378199696883164	0.941321040363842	0.890273273008289	0.556654162383122	0.321284967509080	0.853680447808909	0.764233142889873	0.291192898179920	0.438737025651406	0.440301961702908	0.934100802697494	0.465631357918129	0.569371115152388	0.977444938868692	0.887444199043020	0.104441406648403	0.456610305726220	0.406590865938845	0.181288032293750	0.602359258246719	0.0979753931179348	0.505136166470281	0.609652383765082	0.300027629295602	0.0120472616280681	0.0827831184905571	0.734246947649516	0.906517188041795	0.139211126667790	0.436606883164184	0.594697873477498	0.444662423672412	0.0425357356577113
0.0571235235304236	0.888109051640498	0.594207118025323	0.429267479726095	0.303620789305677	0.575455299873515	0.677702038663467	0.0433828767120978	0.802540061209701	0.775755086424207	0.143732319769861	0.338826485164746	0.138192830640635	0.404565210581636	0.304639216114261	0.399856139510664	0.642581549606857	0.0359053130916491	0.222325724445120	0.229529034303425	0.754089188274519	0.921519432195410	0.673925210023893	0.274880399796284	0.910857606772825	0.593759272861388	0.0149300954463951	0.346218507732845	0.469375908664243	0.633067385992551	0.990644082099821	0.986217824235272	0.798172465819185	0.867722989426202	0.993252691477926	0.427579000613615	0.253124751625805	0.797877230964446	0.784213553140714	0.460886889979402	0.251071563701844	0.733904075122844	0.773833726013498	0.369251820624082	0.389858487609298	0.783443719754777	0.454024746889004	0.139252073176410	0.934801644380073	0.875534526698971
0.167373902657658	0.591071658279955	0.317504510209459	0.374130865838146	0.0130230759889072	0.861488592912465	0.785141992959793	0.682942703254012	0.0574228504931005	0.984546571455134	0.0981801485172967	0.913104151968320	0.492158181339758	0.997613123864584	0.985248398382946	0.262149460348217	0.0621887566463146	0.131404065408529	0.323550741654303	0.988402183053440	0.221395663068511	0.246454703931744	0.666257188195354	0.483300122252846	0.0747774028746808	0.568446580069221	0.191602083091889	0.736234702962367	0.568772543092973	0.115233314109555	0.453232838823706	0.137263456406996	0.459022174255951	0.180722760731552	0.935523396170788	0.0640218569918093	0.900654665913870	0.245939232893041	0.769673943006218	0.361081627805219	0.409743009698592	0.0336053232378468	0.0724831142579311	0.775588317293006	0.684843328602064	0.836410002333591	0.672952030349592	0.0687766198755220	0.316474081153392	0.203472174608423
0.320394938960177	0.500996936511107	0.117760133036483	0.0161465627602702	0.582598449487637	0.633366189308023	0.0745335788266924	0.383309754806801	0.764684765018658	0.677942304234098	0.779418512453976	0.772346671592727	0.0220373040735514	0.257524485532507	0.714333138214719	0.657784695430153	0.0579674495456036	0.227373086535246	0.309493607781553	0.650274074337291	0.138346428189604	0.394274036923319	0.0995106124630864	0.162943403835684	0.692375535296004	0.144035359913094	0.787400215419913	0.438149516136489	0.386621498219823	0.311018135295168	0.238263148999269	0.911767750119166	0.929964185883664	0.223474579578150	0.559084182427608	0.383351778304620	0.573500901022999	0.689695403250598	0.725345510523075	0.604821961275271	0.0980948377360905	0.877751001812946	0.116153388155279	0.675178143731039	0.654275210496202	0.787773665155762	0.273591342250630	0.143210137755158	0.580812707211676	0.508295743514190
0.455586790680559	0.270632049970300	0.491611295786311	0.659064981876096	0.355979989228734	0.317471549391120	0.898356666064389	0.390937272848601	0.924138121145510	0.238971483921394	0.823253939820516	0.630716892879230	0.648333585078417	0.0722205966749526	0.962505828601133	0.748869157007683	0.790712424700620	0.797411133498625	0.597741805190722	0.797086456605754	0.921859954068311	0.503224347126826	0.611155294782779	0.745937119729415	0.435929427323930	0.309363417508055	0.794716922545417	0.976009253438057	0.0388712826996307	0.628953202579062	0.846758877819028	0.922962023939164	0.780819471004340	0.410805441322172	0.600987036886405	0.627297403895877	0.909882642883083	0.954106405484941	0.255481145750942	0.588792951106157	0.496474751750177	0.552349959417270	0.594647318978718	0.363986262402291	0.498685631187112	0.553721712523366	0.0895336513573424	0.713018445855246	0.794104410666559	0.263666502639957
0.737036905867966	0.323438211346182	0.167334340632012	0.508740653069443	0.0451717290356549	0.624117341751234	0.510003081094103	0.846497679096919	0.129350212610465	0.292565844642507	0.963931155748457	0.877005694040878	0.529895334054407	0.579785098108783	0.389163269026714	0.460525729531411	0.680739830311942	0.618832740517625	0.184513459117140	0.335413040629570	0.629305073515951	0.282910177874041	0.0141444702946000	0.897844093931001	0.680901327814451	0.544536204767698	0.472391903851817	0.0597242804356657	0.110232507560499	0.276206369136387	0.0790577252038207	0.540414662975272	0.568387236290972	0.374782518833983	0.335216709486614	0.313807860299640	0.792287401458921	0.230575400686321	0.309299541621243	0.469002335562192	0.725266128620063	0.644273761635832	0.868955077014349	0.0559051669420028	0.605783100168155	0.134211636015985	0.943830922953214	0.647461968017923	0.212971190388151	0.288577162575087
0.422896927158235	0.668590791621434	0.425708822362833	0.917883592214876	0.255256991418963	0.291021600512294	0.566354894667264	0.278386889056620	0.914647348504505	0.548161168735281	0.153551094807131	0.151791448549611	0.426719084969970	0.489794685735051	0.581328310667032	0.671367327910600	0.961652948610073	0.191543634877253	0.757535723423728	0.116432530248611	0.415501290276187	0.0656473631112672	0.881107468503252	0.684002305498697	0.808374636211123	0.882837125260923	0.137850984145850	0.543045015565152	0.00363859618369289	0.180597333160462	0.277595937172771	0.441241678716076	0.835144864725602	0.921450782329760	0.854560626067227	0.569042883706678	0.919245922893901	0.833858334687548	0.433648192147483	0.664968801157066	0.413780782229924	0.984874223220923	0.285660116053600	0.678055394365558	0.912077659477326	0.880866513080089	0.255953159388558	0.167064968082258	0.208519408639081	0.471395121627197
0.596145986873944	0.607854461903973	0.153043846738488	0.0386569259034517	0.342969933935522	0.378068660484738	0.0699617322447967	0.447678571502565	0.468290985231722	0.00457174934557336	0.666033301275858	0.564725750928834	0.371590231616464	0.983448846968274	0.594470995104942	0.886004057731096	0.891242288138372	0.128668265132881	0.158105487118249	0.755911816788361	0.947977590635770	0.700935530918666	0.206565525591390	0.0336401186262807	0.0330503604279765	0.0389354726123095	0.964106380093127	0.864576867330583	0.160231260894601	0.367694153832769	0.336351593837990	0.334994782758020	0.373927697318891	0.890171311614158	0.684125626062429	0.973438308448134	0.700931217810938	0.534211435502546	0.478190177755611	0.0773928492004316	0.666858745568813	0.406888186440066	0.132663977077273	0.128582453525469	0.246238848388191	0.250315306223829	0.447202251647582	0.981410719645343	0.639267761951565	0.164067384231384
0.608198459653906	0.824588719193444	0.297999824880706	0.198193590777194	0.513154620692025	0.500405460069354	0.118829301056126	0.294873138897593	0.533312837582579	0.121215089590766	0.617198813579036	0.753762317484440	0.435340995577193	0.783040445807037	0.0368174022436258	0.814059388295197	0.373004450122214	0.542684175033975	0.887691075800301	0.967113850793878	0.573192501829383	0.0212683608652481	0.969767550136798	0.884085528937703	0.999629443226176	0.601986839153361	0.869337897672498	0.939670904342122	0.413893615715938	0.910188568760762	0.349486076533194	0.102209474780951	0.852543818642152	0.463185243868805	0.131808726614697	0.195011275065401	0.176685189603524	0.0790093810986007	0.355496531578103	0.497310644302747	0.128988802566693	0.494043919068445	0.500505089228018	0.824439192545599	0.290986803998296	0.326286416149381	0.424232375287253	0.991307499406649	0.314516864475810	0.846741974712659
0.418441210611139	0.332523052674319	0.433480287088099	0.161480777030306	0.655723389285121	0.243605082037013	0.981298233752716	0.752467510804645	0.905449092353075	0.473531359443715	0.327592692454519	0.209595008947505	0.892026329526247	0.238047917072696	0.696034486188786	0.466875411330228	0.801822351981329	0.775186832532923	0.616330850235235	0.0377490555918226	0.434217837304337	0.673879494774416	0.745461033044412	0.607899123915847	0.0798627837029902	0.743849079537039	0.771894791782647	0.245387594114127	0.147355542551050	0.103268190872141	0.475826656683987	0.650875615317386	0.257968544103699	0.117036197439599	0.923896802423828	0.619287326734842	0.333894699464359	0.288676702503098	0.0378345001381534	0.633763383432887	0.820518000419151	0.167717241353841	0.213950882145694	0.680875473117216	0.503068930396098	0.878767485347013	0.675396394887525	0.458386843094496	0.650708426185946	0.655709200454120
0.947277073381995	0.735382316044124	0.0527797232357817	0.639694800216405	0.192222417661321	0.669456575856494	0.0181662728258708	0.869446682880656	0.786237130745196	0.635364425912926	0.616308811385309	0.424570650744370	0.913948907480556	0.244289229623063	0.870240077968244	0.564889991010282	0.845182826944882	0.111593433859011	0.722795674505877	0.612343351877139	0.0177813421128830	0.709683240664977	0.538056803336294	0.991136086536329	0.580718875322315	0.963854742862133	0.836107964553610	0.766585626001868	0.398150076392676	0.921882557888768	0.856427255838810	0.739524108985012	0.0425855172736874	0.552504419632919	0.639156230940873	0.625299033638899	0.639107356664076	0.990665940081487	0.250964069678120	0.423089320404996	0.894804998997061	0.412744936195834	0.0923629314755624	0.434693556976429	0.321468007320975	0.480843281337895	0.105279991633241	0.152068282725783	0.938013537613908	0.581316068281500
0.470167530833633	0.683268155283469	0.342824073976973	0.0959627647277795	0.882483751488636	0.238847479068334	0.574802845957993	0.602727496563329	0.0558780829641214	0.784595115881647	0.961245447417928	0.672370353035243	0.377114326223876	0.162740745169499	0.649006823734200	0.282294234863898	0.0437189753998580	0.748870949836502	0.139567162851539	0.0596585943759249	0.125355498832195	0.526111710686319	0.464747478023817	0.687577966018081	0.152739684162761	0.280138965502544	0.0717261117215554	0.623355911781595	0.390316841487459	0.527286002230275	0.884485568368281	0.418888307253161	0.800666637770207	0.601972467771839	0.489367965865892	0.287369240223286	0.0664186734982603	0.457317096653024	0.875529593583504	0.141358965100092	0.619309664009878	0.508161260417557	0.367663479232669	0.958045232994024	0.745948628045467	0.595165571543531	0.130786096535603	0.782686196303521	0.0504977338638959	0.327391662450307
0.733153762100737	0.915762312151827	0.329318280236385	0.488646922842324	0.733383208712301	0.430457427304452	0.0143917347394619	0.834821653993635	0.441049530996964	0.956454540936360	0.916254482433808	0.968413688886147	0.939172653397733	0.966403641429609	0.625556542465157	0.0203029782207028	0.608546826188060	0.683793047591391	0.282912554451391	0.363099314948414	0.979386464651471	0.0825421922383103	0.783934365399530	0.817320256294369	0.360174100781884	0.518637725476915	0.419290348899339	0.583678932643960	0.526536863035622	0.814589378962751	0.374268193832540	0.265515992699202	0.372097881946145	0.669631644249477	0.415090407078845	0.0291952794958678	0.232987325218185	0.0335420224339469	0.613009727218046	0.215196925229667	0.546923400469105	0.387920477011298	0.432584259851040	0.227261638258162	0.0323469819621649	0.776378250781567	0.530950504054250	0.589508377742282	0.113956868522687	0.689333074685168
0.365602445927949	0.299323137797252	0.673147549349486	0.941080751069697	0.413888940298295	0.763278815139283	0.654585604993218	0.362805877445812	0.477246160937060	0.0100862578489888	0.319736192209607	0.823063172711833	0.764762344800384	0.877640196908842	0.942678060937201	0.345381915984280	0.482156855764559	0.941225730801084	0.102675624687212	0.0627279649502439	0.415669738349403	0.632308549602640	0.658631401762978	0.399537163018604	0.366673702770414	0.615662604299095	0.794833704632139	0.531557578748834	0.201578479717752	0.918593544959055	0.375674230256901	0.330759447517745	0.653779144236516	0.377806168567052	0.822404244648071	0.0947623324682342	0.264799508479315	0.691972236201267	0.302899125288954	0.655479611464411	0.607391027952444	0.381091426189862	0.979796554578577	0.767089610593679	0.218702579313082	0.755799373238246	0.912422956089870	0.618648672259456	0.365768645188251	0.429580875817647
0.343158345685011	0.407198536844758	0.0337721766225654	0.683068229731889	0.0643609776234149	0.570288537759283	0.908894528737455	0.733490001065346	0.756190418242185	0.740443595074378	0.782192205246171	0.126856259222244	0.0722204095855537	0.0738732941708898	0.761496228791616	0.573796813862815	0.220467943110345	0.318337259691646	0.727637876852887	0.644507395762477	0.833009238474898	0.129936407317743	0.830747838464008	0.166666389782951	0.401750800721991	0.705045886499716	0.158145340418384	0.465584426497676	0.527554476988930	0.548400961600021	0.126973232372204	0.788822526078573	0.837109741073522	0.628700066289878	0.259530463078993	0.784461401546551	0.772108892108238	0.141018449734549	0.693002810943977	0.0664296282621102	0.858337142695187	0.0689639919948611	0.333609835713217	0.547481391819799	0.979777086966773	0.596440369888496	0.224957201253910	0.618997562615416	0.223665163532747	0.0856653265934185
0.143801350115236	0.411070528465099	0.348730614506531	0.918608948631072	0.409336996721577	0.955080457851971	0.152750472163813	0.647248244981418	0.747266078917745	0.678648229319934	0.509511303478187	0.0471900419617971	0.961581386992865	0.979007848997025	0.561941161895612	0.353857978958577	0.341611742450160	0.194523813697353	0.864089298594304	0.648704929512461	0.727998558827913	0.985521423158536	0.560917431972626	0.143396832968313	0.195548213208588	0.205320191404919	0.752865694929836	0.153972047925813	0.546529469269349	0.205483263674112	0.616611848309753	0.0215950843830393	0.604146658484762	0.526762676364676	0.697074183024636	0.390485687801811	0.872405592845571	0.751930907240021	0.238326060310080	0.438195000133222	0.328289154117999	0.862344557747368	0.692223544274476	0.244830581284287	0.930837072439446	0.582377064891528	0.885787013582960	0.126670617885963	0.835402120013828	0.475684568819671
0.391098228329536	0.812852608223194	0.881163201049309	0.865723688207054	0.988973298206449	0.700105958183899	0.233689879546868	0.0703839238625511	0.780408016832123	0.334577783883594	0.804210224784500	0.328817150933764	0.500249833128112	0.377292735706513	0.722836754705127	0.119285119402326	0.0458523390138718	0.582798546785267	0.691624672805199	0.376567042709119	0.872310811197892	0.0283157279979466	0.945524837289877	0.139825563656199	0.0775020358895050	0.420106164752396	0.134639183930708	0.378622266662544	0.891022401757778	0.687376883571615	0.120391476949436	0.0447565991754363	0.739141613369577	0.923592825541580	0.998370726543422	0.682027588539375	0.670661722104810	0.707221054786958	0.754600684454352	0.0515740747421207	0.668845044873171	0.112525854871430	0.820822637707863	0.645752016102645	0.159912524019785	0.0435851185597703	0.266009408920293	0.770311967489151	0.118853604934976	0.253381247302771
0.680227278060883	0.772959280262130	0.0623480317769665	0.302486440444683	0.145711974487539	0.258967723047980	0.493444921105742	0.363096190350213	0.315051719346678	0.277291054894052	0.444527331511416	0.438098273573610	0.181377326935628	0.384148300987382	0.663189907917529	0.427548006572556	0.0525273114188884	0.375348105254424	0.857250935223590	0.299667150179008	0.817815520002732	0.954323813582406	0.564612487349922	0.557351795005562	0.743312055514029	0.518528370288179	0.619146578850183	0.789577327838741	0.209487135446986	0.314439460511122	0.201416467147992	0.631457426415178	0.277617672506573	0.658098230090060	0.0505002510981011	0.857062924188624	0.384108997604201	0.656090622529499	0.282606991233491	0.993579784478206	0.217720378850156	0.960874081243833	0.477724465112581	0.440972675278186	0.824022261632477	0.783607032318379	0.320158698731272	0.457152950731785	0.849672561175149	0.300347795672561
0.883684087518255	0.554769788411144	0.449227313844350	0.551666178551214	0.0623333150661835	0.861049682174370	0.557318571027214	0.947172097123853	0.968259667911726	0.519175374620141	0.0836554750070722	0.0111073425455677	0.485703757733723	0.716641251775174	0.735809170196907	0.753703489208762	0.812393673090634	0.685938453767691	0.779565653642034	0.504849397021337	0.118150890998510	0.812616028846776	0.157905102197325	0.680827449561981	0.642730667777671	0.0911705669364394	0.907023541797008	0.986790162783218	0.557859596451573	0.683197859437881	0.136140330556136	0.200780800769930	0.840376950046634	0.465102652748223	0.0268993720573936	0.497592509870948	0.00549606873509123	0.106788582629116	0.0203494256503112	0.981389470579429	0.796839247904333	0.292930984621502	0.109157288560133	0.975454454345924	0.616883529526361	0.880303932430055	0.00503329378415129	0.711659645433574	0.516141528657080	0.366334284592732
0.769166650058640	0.747961088727708	0.596976556545467	0.377733889782536	0.579783736481880	0.866211799225613	0.392808160684386	0.285442109866177	0.970046363582604	0.460843851219621	0.160529894249344	0.896058328010150	0.895412029195838	0.227265839685122	0.197901640345098	0.369108162769267	0.891627914474669	0.798598266037521	0.344295817626198	0.262442183839257	0.571814129175322	0.575538312567353	0.277609864188459	0.00687843933613863	0.521282891002458	0.824580734202555	0.0401988476024860	0.303112307754495	0.0961958494803353	0.689559214494441	0.145598403464529	0.293824492648612	0.270711649629150	0.596530467994581	0.399005691114411	0.0194659650270708	0.149628812128837	0.000333609556873449	0.441721656783874	0.541010512902770	0.429149782866609	0.662791763370271	0.233858702026511	0.377552084196771	0.698196958407552	0.669695556961853	0.102547570881113	0.549216629003157	0.824092152588648	0.107594302915651
0.516080840725288	0.270673644942315	0.482934099809392	0.929965955822586	0.183762243465120	0.308717877568657	0.189146117228910	0.979788751848113	0.277962469809610	0.333837043705568	0.105481417125092	0.915274351061399	0.0997885398855025	0.647174656799934	0.399419879090047	0.878942287928597	0.524193004089723	0.831930259376553	0.0300431910590129	0.0354979273214345	0.0756342140021891	0.247787636901305	0.856995463705213	0.449631883935487	0.854232904536856	0.0686153946478589	0.232648799044359	0.741522248657629	0.758044747012318	0.223429188892482	0.497607093009257	0.394484658957132	0.455212961103397	0.860050606856150	0.156835687112423	0.126742363349657	0.0290891492483649	0.472565939031698	0.324676322406427	0.393008587426875	0.773312950377850	0.467524256767034	0.522438906702718	0.876171817988184	0.560064522965543	0.101237526197119	0.831197840139898	0.649536945077632	0.520107401170696	0.550401467508432
0.648283551989028	0.203874395523596	0.326572092921117	0.772601402270023	0.468237421333497	0.244664972325133	0.332554659390413	0.546996753872506	0.125961768801052	0.266591209563771	0.632879539529021	0.364020455944311	0.0119254612290005	0.163839499768253	0.251867335153103	0.956699934800370	0.708263901959543	0.653751426499683	0.697358069705633	0.586718160942326	0.846277147365227	0.0180712384570763	0.229701965790243	0.00283324790386741	0.861582599900828	0.867729478484964	0.469941453591194	0.556143182990308	0.417863847544724	0.697146217556163	0.832823157870221	0.792661992570636	0.0916216504123149	0.335813170942212	0.670290260655629	0.366540745163725	0.544243734169609	0.923103711119537	0.647022644313212	0.0945110004207734	0.134907305319970	0.517317854129958	0.999181231935375	0.285143668638136	0.309543406798053	0.395315830898706	0.628933607631661	0.604084343478822	0.801268870253223	0.849431079352394
0.0614084654697338	0.397333219537247	0.629323498909752	0.161912560461239	0.667160946971771	0.536530214417307	0.608333216929883	0.890669380089671	0.932090135339453	0.213211657228752	0.359822178354280	0.600816787789733	0.630090724417985	0.205027804137111	0.441207148866752	0.411081664814057	0.138815185646167	0.852875247210775	0.916285466482468	0.705488954410685	0.0451004875398791	0.690705884960539	0.842211881909969	0.102389307850681	0.332292113291034	0.580379474612383	0.730386976812990	0.758114100206255	0.228511494327518	0.649472309556775	0.953091034820782	0.216722514915383	0.147618195761050	0.684009063380533	0.0523518454228633	0.994508377598766	0.491353395807028	0.725648159992501	0.229901585212104	0.895242126384553	0.110078610228894	0.362415624622465	0.798081977326086	0.0119156589897149	0.335559749879912	0.557723706629209	0.598734587735817	0.954110232056710	0.195734598101777	0.822248993907472
0.0849905624922144	0.286944594509953	0.116517376436661	0.344999928954367	0.480028247677113	0.981216760667756	0.296187540641690	0.501727113097559	0.938436940115895	0.115911281268253	0.138467147684965	0.690037028740932	0.145577448519391	0.0579564963496885	0.835101151056550	0.859076787281176	0.370909488935572	0.643922617748660	0.372014880806140	0.0620689905572724	0.589864405824482	0.143301859016345	0.0621448963139254	0.558130650748522	0.372657351779423	0.316797871214774	0.423827593888997	0.334417572763313	0.981024364302770	0.498337837680309	0.994170207604285	0.884432940872305	0.680195047530429	0.442525918245166	0.161381645424593	0.746591327125510	0.568263385047104	0.587013196514407	0.635735092926638	0.433512690710354	0.767579775365107	0.807415232342534	0.773328822335744	0.0399080580772366	0.130016502368314	0.905807688084138	0.221328551040264	0.0562118184806116	0.910907760261775	0.688966955422618
0.786549792833206	0.343080305261751	0.847386222727338	0.454676143627471	0.0623355903893824	0.672875947741035	0.853659430146749	0.329290279696347	0.879841715368674	0.405182240355027	0.0994121688507896	0.676444051376855	0.721840541792230	0.476821059189153	0.426820041207334	0.433705236413297	0.112693179074588	0.727532031932604	0.172044258799532	0.213846125463884	0.345197842876265	0.334241575023488	0.362407895358039	0.0139188429809897	0.480327005403721	0.0268868900591912	0.174676137990600	0.653568426743533	0.617612205969743	0.473786028977789	0.210172878246923	0.939263839991549	0.277359567753415	0.883974913902535	0.0442670354063011	0.167695947558451	0.185648340767730	0.315562827863401	0.969150271544169	0.445164449399086	0.515368189515592	0.669359120349187	0.718748904071471	0.211543739714223	0.275819647340823	0.397656576966288	0.111301028098962	0.426880835918711	0.423517865361369	0.412218661184968
0.952807312317556	0.939273944828971	0.491243165244673	0.124266893905496	0.793186262155975	0.402839350668989	0.347986908300894	0.203526536256641	0.277616884157542	0.791970290176536	0.371101510373976	0.162641419064621	0.501559882355298	0.661578438051022	0.839763901185242	0.136479688904572	0.755259320610853	0.535915773861800	0.339394197258683	0.444847202901808	0.112207458033881	0.775342543161688	0.870310159875487	0.850380502664606	0.467220270106026	0.230161989554816	0.632532200226246	0.346024094725029	0.371646650019487	0.735425687467579	0.191468342467965	0.947302591338444	0.155261422175993	0.497777726245420	0.282530893404313	0.449585155700216	0.371128413782057	0.189969722595893	0.888468602912173	0.262043964753955	0.481762273917575	0.166712069801118	0.189900547055419	0.0256573586626698	0.601816363915560	0.749184259743045	0.0967876635192928	0.935729547951277	0.616534667863024	0.0881573862642492
0.885927148577003	0.377900900746635	0.591399913964029	0.344885965352604	0.847710225988035	0.261136355001485	0.976194129135257	0.659467745123643	0.338235368862137	0.124418077199072	0.527940022718737	0.842144438005747	0.462077399345963	0.931018553144688	0.638572505523217	0.267980980427294	0.993515143214126	0.394961177470498	0.795503338276121	0.649721898024781	0.966973298541575	0.784015894599443	0.632493676351100	0.489459244275285	0.692125251931006	0.743245184193704	0.523189101112495	0.0441004478278556	0.755275953297962	0.861380794908263	0.00368435986998794	0.541735787654419	0.469404795385007	0.891825692343458	0.553669972632922	0.931333832344227	0.880953058713628	0.162701440248312	0.198065459397599	0.900712388905770	0.698363420148143	0.397490914780725	0.000548591097035867	0.986549787668044	0.579899136093820	0.329421714431922	0.0605558191512122	0.309266251614074	0.328611327051887	0.444108961045335
0.607802381257253	0.751200332990416	0.516185729822266	0.806453443501226	0.0108380717524199	0.612169028436999	0.0872926864510621	0.719927474112255	0.744875376741028	0.587251387504097	0.905053443068867	0.0389716766997155	0.329202348156294	0.309582568342448	0.184798488420705	0.0213034321061567	0.606090975253485	0.0279358463289700	0.942265328817600	0.109856018321120	0.519072547747819	0.230556461231698	0.330339562192479	0.549153285037051	0.239820113161307	0.0365272730247253	0.331009149434078	0.0516182052775852	0.669341477985010	0.242832106443499	0.242968898994275	0.961341921889607	0.310805434580217	0.329675411495478	0.202274488329425	0.470059277981117	0.108332942374003	0.771590379701421	0.819546963958581	0.253738116405167	0.587258099203943	0.652862984061471	0.887480727008091	0.0375469318514422	0.564973293223901	0.570820543205455	0.518658649147123	0.750105994220298	0.663856395412843	0.474125992673912
0.662868760758598	0.697340294544265	0.0657884863164286	0.718328027474222	0.914543364697158	0.594334456637757	0.984369234087447	0.778177298394812	0.336849442314203	0.687322868025804	0.299766355971952	0.371716609281047	0.0483869233170331	0.632084032973591	0.643264930167920	0.326389722438065	0.328356910640521	0.436411547376709	0.0547162449123627	0.477346757535113	0.0222770332291268	0.547295242287437	0.285770648735271	0.0759152780062066	0.132994722436933	0.831742948110487	0.00677644352000384	0.849008981958203	0.972503092464942	0.167907551052566	0.938845994020263	0.0668184514332157	0.968861648403822	0.410336862296443	0.543727231045885	0.192944695423310	0.937575206382539	0.572281906211459	0.146442434291450	0.428319022775964	0.316517251099544	0.604753459348114	0.944994322096062	0.628543977027000	0.509937641266673	0.286103913339167	0.441490800556455	0.759769813542042	0.504461953984636	0.123522072425542
0.157365012109265	0.189612018951396	0.954286762459973	0.306885549557246	0.446833022954966	0.132138710710079	0.993557092792931	0.683009404048777	0.390169276676324	0.590152953054574	0.151939067066733	0.272337607074919	0.436275848706644	0.822807894627825	0.0477206875309967	0.971542387212827	0.885791076819892	0.794299566796577	0.565097984199563	0.577038125034132	0.0159196646214044	0.664128461716779	0.229705331538889	0.440476177660563	0.135813746957237	0.283044479322294	0.0452949576577546	0.841530449300207	0.842247122435332	0.621976784468200	0.795104728719655	0.197226944461312	0.279753032341283	0.131478527572183	0.152033994098503	0.736678765580759	0.512734667195721	0.361526201550434	0.650720720177567	0.680604157618972	0.549524031668331	0.0157561162461312	0.329793264186906	0.160415694992460	0.112108080717215	0.336470919936104	0.0674509384329611	0.105466302481207	0.737182409239250	0.814539678238552
0.0232456165441161	0.176074537310056	0.703917367812622	0.207924365790646	0.642402481573355	0.335058137911469	0.104961274003882	0.608572320856682	0.600602403983506	0.684592765121788	0.344122150463813	0.673856715378992	0.133024231641136	0.549781622015925	0.640902034951520	0.148537321888733	0.963729742308520	0.949229778812370	0.378587253103514	0.700274606865416	0.0197379554853291	0.613662087441618	0.693464590349513	0.241896953178015	0.497586757665738	0.238956369344320	0.503829435798369	0.618479237550984	0.560401237571209	0.500565561483913	0.535274444610335	0.466045954032772	0.327169480291114	0.465745081325634	0.984903418521858	0.210945786218556	0.148413135837005	0.746970280747611	0.286165951549581	0.664371189142584	0.954624715700915	0.218819996209533	0.807749392130630	0.327093800934200	0.335696983265448	0.241727924508980	0.837617914660137	0.632051388681706	0.357225796523672	0.251788309955081
0.197499463240121	0.705252592707007	0.946361644485183	0.891368153179988	0.345770012879987	0.0630193114534432	0.419203037405107	0.997274935691800	0.993581430012712	0.403412418651731	0.689589132311942	0.0496764429075238	0.456600401087205	0.887489761637012	0.914181671689444	0.342377507513461	0.400356643167583	0.555741540242108	0.927551196450762	0.749517199742706	0.898913109728984	0.632794476676093	0.184273066981401	0.0709067194043095	0.239355355929656	0.188915885959067	0.0771172895548868	0.583510923348216	0.369002947166902	0.741427008006894	0.768554421354217	0.0950594689429789	0.992584274857969	0.598392277784470	0.361124672375077	0.246089675802014	0.902528108133719	0.873044569610335	0.151176348818636	0.615371088671464	0.0733837253623150	0.159042097581532	0.610708507380840	0.591730525800389	0.199431505531839	0.697506912452920	0.197556544168888	0.424008515659698	0.142765445340578	0.297235823943154
0.298093733387050	0.196194104511984	0.214771290517952	0.497980407760742	0.00367074854538740	0.880007006750851	0.302786565392883	0.787394906506009	0.367411403545412	0.209140874064388	0.627869230443753	0.406542986607564	0.0695629990092085	0.118120237894575	0.909117115009675	0.898764126469824	0.409326202145873	0.0696161347439686	0.837799903479896	0.325606690641401	0.683080240811377	0.444465894873333	0.332622736146467	0.178173393895405	0.198488985300007	0.720412868290054	0.312968515460048	0.257588359906086	0.413043529618905	0.883764063975875	0.556158989853407	0.334283427545776	0.797281527447672	0.949884284672960	0.202901908707937	0.764424163863672	0.182711025292753	0.905654194589649	0.149596789952188	0.612841427959114	0.951991582218480	0.0788772405633312	0.893867139855509	0.514923228335703	0.143467535970696	0.478640796363635	0.234317564502462	0.358762629559226	0.762660882972845	0.193610722304705
0.680885132235832	0.686608833795016	0.721978910981321	0.334588930553171	0.952947693332549	0.226064793208466	0.218258231414131	0.592467832524656	0.605428341631234	0.244017961805987	0.0222060914990495	0.270060213039377	0.0254945608909284	0.391838534255635	0.404535713979187	0.0395327287628606	0.0634815559744933	0.296007006483305	0.605472883938558	0.881319807345677	0.193156063923376	0.0350510973794748	0.938307095554026	0.964020911048230	0.423609738809831	0.146051875943978	0.345554288263932	0.609162193738873	0.352190260525278	0.0660150910433408	0.617751472794880	0.222821749466778	0.666834548761624	0.357276536914321	0.220151504702451	0.388835800703801	0.701135791895560	0.462047866417264	0.702949632643180	0.892506000951593	0.402905623048689	0.750056149993893	0.582433425809299	0.231261917220555	0.551765875132604	0.117202814349726	0.513284954818121	0.402706432689777	0.0854457053030228	0.0257037836901163
0.0977597727939771	0.142396096706712	0.747470344059931	0.644910371241070	0.566026536347784	0.389923004474226	0.938714027589186	0.703871084747861	0.0491968359926480	0.273909050090095	0.262277445541342	0.242699794693743	0.869119760083381	0.705991823833470	0.161235899694837	0.862819329807741	0.253850897001933	0.212685462613567	0.631459484876599	0.108904080596730	0.928707695173606	0.833066919167033	0.306974661532032	0.423487819985472	0.120725743342380	0.546894825843866	0.242299775463902	0.742174641828001	0.714539042444509	0.354512105450771	0.270819156560506	0.259214254636405	0.316758532819638	0.528824061298098	0.0301650284457530	0.455831000302405	0.650336799728179	0.850850312444847	0.971844223872526	0.115475976190147	0.899906649971186	0.356562629022236	0.140059635370838	0.236211254728562	0.164614627195864	0.744345175913618	0.656574089344828	0.170002125403461	0.554129913618185	0.149766825516645
0.771122214996131	0.317238457433995	0.119702220259056	0.181039150627173	0.819191291224644	0.616498411697268	0.591627203015044	0.317374242219490	0.220619211432493	0.616176805041095	0.299215544431617	0.519396317756514	0.959817335387141	0.0293543850620370	0.784527805623223	0.751167272491205	0.284530567523370	0.979193861225823	0.842635215361324	0.348700618827021	0.470366420882598	0.0591367492140116	0.447731584999825	0.316602795865393	0.917581750481368	0.0988770166717835	0.378587925073763	0.653058093296268	0.555732155186519	0.273037064161099	0.662007883561021	0.554717951058213	0.326748028938745	0.525002966400270	0.00396066743639234	0.108969828259027	0.812972955887329	0.499892519169147	0.809045467504300	0.563709087900435	0.829035459606946	0.569084851065500	0.954647376647767	0.220987438265435	0.505624515413326	0.479346747048869	0.827339425463896	0.168324859651028	0.574446555802762	0.942385312600235
0.321329536424987	0.435693139197699	0.271990872261125	0.685595523659243	0.371157150479462	0.329079727284951	0.168791200436909	0.742931249864809	0.356868566037683	0.660404621691821	0.484413164120182	0.622013755529164	0.364236751413020	0.0511566674024900	0.481513529629179	0.190961725621143	0.565115276990241	0.249650999833842	0.714129569455100	0.715137700115261	0.711894224857081	0.679323908238179	0.169705778407134	0.707889772221322	0.323918706724159	0.629608566616996	0.924271523852015	0.973982609955066	0.665487100755975	0.898514757306973	0.824989456973702	0.329530969551254	0.772477066028125	0.481510385874213	0.982439290913070	0.814964881969450	0.661563326761561	0.172839485758472	0.241036373955935	0.186704550909101	0.103833241631076	0.265231944959263	0.0954663766840788	0.253757818608215	0.325401735793815	0.0497731066634691	0.718927475668166	0.210946735339166	0.893867468418215	0.0163907343501895
0.303763662834049	0.849334730037356	0.625337603562260	0.267987104776536	0.183497579767504	0.700201248197677	0.754974571980022	0.744413243231075	0.339974506232836	0.444043246293685	0.702425938723816	0.955892431932862	0.868920083286088	0.280596490719326	0.843046732712478	0.492192585521889	0.368080290867311	0.671849435676715	0.438655393729926	0.831788900632394	0.217313306139464	0.732198254358284	0.969447990617322	0.706193213440424	0.987902990733732	0.690957193733750	0.825313831174274	0.0625929970790002	0.626886680733131	0.817476464279495	0.245109618203207	0.642110883233506	0.681814755283738	0.439234851994885	0.364824680518961	0.383321528123562	0.620138042399390	0.957731295651730	0.587320797938125	0.853955377052618	0.109347299362699	0.900669983768917	0.435418207651663	0.124279006286743	0.618905457315421	0.262486421825454	0.347226511301636	0.623188209344899	0.881273603929195	0.896270920849554
0.767730340664486	0.795817678314346	0.564544015662658	0.164161839261279	0.834692816451377	0.848180096375379	0.136729494690908	0.845872671510709	0.0556442928208974	0.611160945581691	0.102630480805038	0.796244368986049	0.0424193424569671	0.443834646047702	0.737644319445450	0.158339953777382	0.507487128715116	0.446542860525791	0.214768270615507	0.0669429327187731	0.962565335887804	0.0801697953896272	0.482612347497661	0.845123285418415	0.284514681774891	0.596513569650946	0.202276531758570	0.738467626485610	0.738475563259163	0.203385319269453	0.542149740028771	0.139101202765860	0.546401327759256	0.448954414704208	0.160107597459065	0.587952474081995	0.181397911728175	0.0886199132613378	0.160120583983693	0.541176672997935	0.703795482490603	0.340251519204277	0.289338832654920	0.418137046646272	0.0585040195707963	0.637140191627685	0.0963560180713943	0.519787191193035	0.590896168354567	0.632455349497222
0.200620172127705	0.249056833220655	0.860280130751486	0.0224876786139716	0.885283144764503	0.687383834997533	0.789676206983364	0.696120691827443	0.263842668984059	0.391523932606930	0.840218128525591	0.513643671282066	0.0416101514455086	0.684698429255423	0.378770765308031	0.262932085081291	0.0161065305456433	0.135405184956904	0.426748540942967	0.816272218694597	0.615507921358518	0.0129663774618052	0.820074650622558	0.236678018879494	0.508391014827731	0.857538283241809	0.587699389137501	0.726523950830533	0.753407210134896	0.0571373008955687	0.852337202487655	0.586795710478010	0.0365090178726157	0.562990677594208	0.500501825236856	0.417928586744669	0.522123304166970	0.961563933281085	0.690357170787249	0.169827634165478	0.930751479291406	0.295083000842384	0.370170823867504	0.103002259203901	0.670129844973549	0.602987932105709	0.563786624729757	0.0102490454622756	0.385969971792206	0.625452127713843
0.612208658192418	0.564406139454198	0.940389984017636	0.759943415081072	0.601239621506889	0.0600786776443197	0.00621896137562950	0.139017079695612	0.150552301370703	0.327103552196484	0.408307472268146	0.235888760142627	0.596941183642133	0.376280096598742	0.849845407176200	0.618194065030310	0.469273721504343	0.951819366853607	0.307217583293494	0.553471878005881	0.423142696139514	0.594170819067508	0.916699921400798	0.686267012497956	0.594939774700288	0.967653236037060	0.796490572374665	0.242346330536585	0.728155541450142	0.130801369131644	0.124752489183002	0.696544117904934	0.661614776166127	0.384320744674448	0.995648462669002	0.386656708840388	0.567361567897441	0.531806009889201	0.668391580838530	0.0906866298369891	0.811735967143104	0.0455423162502300	0.328207746444498	0.557434791579152	0.397957888037615	0.401110940924035	0.993835224789562	0.850542933094766	0.0470146794077424	0.0807846213331425
0.0947819749926039	0.511517505013941	0.668887119906460	0.226658268870543	0.200650144164137	0.521479786195378	0.402771397208465	0.895100264914179	0.927332843368458	0.300537472446516	0.859477980548592	0.554293714053116	0.296391095570498	0.0169423501039101	0.987861264160957	0.673330083763064	0.116288990618618	0.0326037424540037	0.465195769853273	0.741747661527225	0.749831399358962	0.765977798095216	0.794159087616857	0.408625157969207	0.976900299733672	0.0588555015619745	0.440372231962560	0.767787182873564	0.0557548483021292	0.620017371315919	0.965502381347864	0.649498738641745	0.338196096786230	0.312361186096344	0.444832158219590	0.704001520396451	0.299287170479524	0.252356055183600	0.480782978503282	0.280485743284467	0.564117219177732	0.0438796036665682	0.889320951889306	0.0646060424954023	0.464917271908335	0.249428326279070	0.394572117382363	0.432432272500767	0.269614325437099	0.964904205780166
0.860896523919492	0.0776958052068746	0.213313493434797	0.894225305579970	0.530746954111738	0.969834356971410	0.655053123565279	0.189894545561049	0.982325121272689	0.515390654879077	0.421287248291025	0.279859366671686	0.0260807594531625	0.494091528308287	0.204009792712986	0.253453257129698	0.887030598712146	0.115561250451388	0.132960491409445	0.653512181212511	0.177900178411636	0.994116800284343	0.827657194404347	0.765073125141627	0.227545946664068	0.0188695661468080	0.271271110330535	0.553097269901017	0.740710272441667	0.568549507396854	0.777935300359039	0.793041575910894	0.271762946616391	0.365903488113210	0.0522722664191394	0.421511540039457	0.257932456326055	0.395718099470832	0.229034736232396	0.261148846891916	0.243991141574801	0.864511981055388	0.00948653454614123	0.974827660452817	0.594628579300092	0.147000085656393	0.766246466923797	0.0815556749720002	0.210434299897172	0.961688561116257
0.893422310860490	0.622974714436207	0.646518437226190	0.977598124689694	0.431349792957753	0.886141508206461	0.323859223707342	0.185674769138798	0.435926760686465	0.213954746799156	0.763657281326634	0.606396303175486	0.389485403256389	0.433221926394448	0.221548762400512	0.807027293624261	0.358076931846478	0.0462931767865498	0.911272547581231	0.794435760362491	0.521521942029143	0.633068898732470	0.466826626183178	0.0257378171542197	0.760952829312412	0.710856004853671	0.236557164220769	0.331100155863930	0.511521157372379	0.864186642177509	0.331216418193889	0.110492698665945	0.355993194629743	0.681874382210302	0.106157622553344	0.499786159648019	0.358207768572280	0.987215131025255	0.879422057957380	0.871280082025655	0.963396013820694	0.236407641187557	0.443985402703989	0.175644076561317	0.705599291453615	0.670549383804212	0.787832495876290	0.464420577444146	0.183466309305945	0.0961839086946916
0.776341013020678	0.530296647831581	0.553369773155300	0.0578412950000784	0.626023430491374	0.577196801265944	0.0500799316531085	0.699675134652588	0.0734112042463745	0.204981762346537	0.873282533846004	0.0987595505829255	0.317274875397723	0.773190344211352	0.421219909176762	0.324411389893208	0.398476526924284	0.350815932306502	0.136775257031144	0.932049999683552	0.0321592389560221	0.00745999427485311	0.546479633519810	0.422377312999968	0.106537389736378	0.0263547161705747	0.509383205930766	0.108855584960229	0.230153494551520	0.478695557419859	0.0165556361327704	0.834603808885972	0.679503883329986	0.797117197674152	0.825974866966836	0.0486150588187814	0.695853326323700	0.559217378955414	0.915660713647132	0.401963839718676	0.641772422313951	0.711528532040320	0.972365899482373	0.650510799829928	0.599827461856330	0.780927443267872	0.0699223823881713	0.660759196444096	0.00417221765661457	0.441397125623593
0.689240577219066	0.135909892278752	0.381840727828152	0.970001451672563	0.258769827125590	0.527029055322126	0.896474020813491	0.139220472234172	0.501320461833296	0.296798268202067	0.545408186043226	0.543977032865982	0.440927583055864	0.698054019133431	0.266993663339695	0.828066352094262	0.857350161104775	0.432070432316868	0.811313422944584	0.367294281313783	0.440483350982182	0.0808936119504842	0.758496582638157	0.00160846106470425	0.310626582982485	0.992855923973342	0.174839784873419	0.509325638888562	0.883302465234342	0.700637919508730	0.586827928885174	0.0423477410043382	0.436885261590096	0.217903126865544	0.851709931321067	0.750200335184491	0.446076830435880	0.183373500983739	0.967736792414559	0.851806516520543	0.705980617585027	0.242104105431198	0.712428184785698	0.926509298607975	0.533671611318585	0.866717365365689	0.384438530521659	0.643170853386589	0.747835775016353	0.441623053772558
0.277622795000059	0.403011272406661	0.0675628671548088	0.135922759164434	0.182540873949977	0.415510411726929	0.588348913833138	0.877445815016334	0.244095910708430	0.373630420093795	0.131620059866034	0.293988974829265	0.766970541541750	0.547036130493510	0.964179145905156	0.786132430481887	0.726521156003741	0.0747640236226417	0.422908264699004	0.726670077533536	0.742500890057795	0.845376895032821	0.915295448020934	0.546471848913128	0.738903479851997	0.636865225562362	0.650339894834096	0.386947678534554	0.913338550269096	0.105603945478712	0.939981717137678	0.757606982635685	0.400325941976646	0.783623339344641	0.882688180259996	0.388526814644172	0.575337998359107	0.0688122806849717	0.826410681771458	0.503577340131949	0.676957074595865	0.552154170187050	0.409638619100373	0.0942994264940908	0.517638827747890	0.155921365642439	0.800538163260839	0.992523700503284	0.211644566088967	0.337918064541199
0.102651605394899	0.0160033916148251	0.504237255698744	0.843993120321437	0.980316602987297	0.579788650835316	0.532134949090739	0.648456602077442	0.317008002560849	0.0133077914723988	0.570558233328313	0.531756434382597	0.615211781077221	0.0917504312787805	0.396508511172154	0.692049148213875	0.261811223105692	0.707442765932017	0.209958035800876	0.638185953495417	0.718698331041179	0.522100059831597	0.0582978225522072	0.619375314476081	0.156497896250079	0.461189676266303	0.211160897236658	0.182277753156253	0.650761277490283	0.0360813147426056	0.999289957627115	0.471051025121612	0.691785826711764	0.829623843254742	0.797634393126096	0.379936194993995	0.940223936566705	0.472242206123863	0.872854923050574	0.386472421491240	0.536067120301167	0.249003707904954	0.724663608874699	0.732777912281013	0.840628427653361	0.137871456824141	0.317362235316466	0.896277963428723	0.353883060723996	0.834752136602297
0.0228945523998020	0.365970491190956	0.805741456931100	0.686045728756475	0.0361053456466481	0.557379014158647	0.127892844432069	0.810470203496474	0.371013877313884	0.364437027351436	0.592708164680217	0.815210796327629	0.789539744963408	0.930370741254493	0.190775939208345	0.880232644280376	0.796060836012845	0.121839044510883	0.0464589080160671	0.486565660346295	0.00211032620075380	0.366537569425861	0.588756934086831	0.733275482174404	0.475171811613300	0.902799127914422	0.578608666298488	0.765038038287439	0.853958326872186	0.645228077799243	0.780085931012962	0.669636726238483	0.860399956347229	0.686356213940227	0.647586282306474	0.201973092276534	0.696761067480079	0.406224063999780	0.164427693445389	0.422225841817836	0.812270441523066	0.233086582363427	0.103551149579858	0.417005839904167	0.261432984250505	0.855577021994854	0.915802738576283	0.590512957689719	0.0572555239363766	0.866873974867498
0.423016127351375	0.492279456219034	0.772543465823479	0.748774324371423	0.731128827904618	0.143880170728322	0.469822435018667	0.970309138308960	0.0791952330206878	0.0276042602823062	0.848550329023678	0.473618585294429	0.00826200008934075	0.183963481306025	0.891442271585438	0.679269472146388	0.333767376897463	0.686586991690022	0.0607647805524478	0.727135921393372	0.462040738152500	0.278891367681203	0.266055746671995	0.656842998923302	0.220708906745220	0.116797033104707	0.386151795857071	0.110555845740415	0.779525573566833	0.114894857247397	0.479767613952200	0.400413308278879	0.842867950376940	0.377875857203205	0.769016435449012	0.659879275779961	0.613617652671383	0.394114404350422	0.728922953605457	0.706973105706215	0.584454831240471	0.405706946016412	0.184616288563600	0.579493412222453	0.612145773104365	0.858744348321964	0.956812483329541	0.706637095584008	0.383218940655252	0.903154738184426
0.903287220274837	0.586955615203422	0.967239206496927	0.861901312741247	0.701497074288922	0.890411939177765	0.911845307262361	0.178549391188252	0.468709075304749	0.919034268389308	0.842709947424387	0.607277305276373	0.748114904614963	0.0132908437890182	0.168438913915659	0.402980822903722	0.623165569878242	0.538744988161782	0.244300955829140	0.603387266286110	0.593120575740749	0.250861378767045	0.821233339885837	0.460149304062257	0.445460622769233	0.948206635090625	0.464923101624094	0.964895234780191	0.0674666012204759	0.118889895355084	0.829616530145711	0.961918053657770	0.839214700162445	0.818170292143947	0.418379387261861	0.552686005008119	0.946996522781798	0.246344554626012	0.0967892906360236	0.0351785594953310	0.366715050472812	0.295844137068584	0.172550244192670	0.879352144340849	0.353740929925280	0.0992640429987850	0.839162254931464	0.236872340204705	0.902936333074500	0.698493260212543
0.441883524101399	0.598531391460039	0.879514368691527	0.0760107570548547	0.262020702306794	0.239675169923737	0.896957607683609	0.322344957754151	0.665051895748851	0.0540160562490388	0.325804019367365	0.139445153867474	0.940603923376667	0.659334060035657	0.176528346431571	0.616948512455244	0.784464140911569	0.0468200379118875	0.730097031302343	0.0905936187471199	0.826030774288369	0.590803841079888	0.629439796286942	0.107387357317410	0.0905641711122158	0.153647000943232	0.0679492077925724	0.877567120150996	0.0364016977633473	0.898193848741787	0.773286018747191	0.927047949156570	0.698100509542649	0.0471782893203958	0.620676922260699	0.543702104124119	0.0162251261697811	0.547203454638090	0.596452800635443	0.439016091926142	0.0245304845575246	0.218551910615958	0.552464056292619	0.801997592898341	0.695538157782328	0.489355946003072	0.431558353963622	0.836013425949995	0.483235547277621	0.978265155334654
0.301546852242540	0.135188544529621	0.918570774569006	0.529660950577914	0.319449706678149	0.768480477854730	0.421130868318988	0.672187753862021	0.426052098307870	0.884351620471967	0.456852221504828	0.0496526982202978	0.403848811542246	0.929086545933640	0.142387672329019	0.543688614628346	0.613506417152496	0.910774001447126	0.559277815109272	0.117733102888660	0.585639381295130	0.675270948902121	0.164020686668798	0.290464385772487	0.519060808327341	0.803575503945836	0.0664355716997325	0.259630054741591	0.282054929543313	0.891550171923522	0.0526374150003698	0.550556050906364	0.177662458055022	0.710626886929831	0.228546071178852	0.330791516546787	0.373185055376919	0.451269408544264	0.561770665677836	0.475624040125330	0.301116651788809	0.0334488471595562	0.778500106922537	0.0674925878749352	0.719953833643025	0.486058518200487	0.969933828765759	0.876190433980848	0.289612782644831	0.295503247990116
0.807651407537109	0.915322347484603	0.597241436108524	0.951044849031908	0.818374055394951	0.548413765176813	0.240625492000406	0.564611058340884	0.769071034148991	0.914158989652182	0.507600914253163	0.267667659640633	0.782947331051454	0.225631592137726	0.764212018427104	0.593092447568062	0.393892262418452	0.165688564867123	0.722102226933236	0.667471440356167	0.480787482810774	0.895670749745096	0.698723061864969	0.0810929096588361	0.621115843673010	0.573168484783693	0.603372273819161	0.647265433468382	0.325586790487462	0.606431648597494	0.0630765469672466	0.765771236665295	0.506361480577524	0.438275946396852	0.758321886021120	0.0842604671850845	0.235355062898968	0.403111462235552	0.888067438016340	0.0444945157726610	0.601547615195629	0.443716618964363	0.246927782895094	0.632393327317149	0.156240466869722	0.258235200831385	0.986398976223302	0.714019361787490	0.0387037470511021	0.464154854289214
0.580950317615505	0.672186151282589	0.450898381315169	0.278949604464676	0.0551055946190350	0.807931438435430	0.945740928319810	0.227170211473967	0.722795955376088	0.461661115796412	0.917767969244520	0.577936850728275	0.0677371112994920	0.493462743997474	0.226291082943310	0.0275674980606279	0.519925458901173	0.0883935219570260	0.995296769652878	0.620048669999429	0.0465196545094696	0.176500628082633	0.0458392908129656	0.716628730553397	0.900350659225194	0.259087515937668	0.681295530973638	0.343460423897045	0.808410322851157	0.718145975394148	0.181116285594612	0.323711607582549	0.968509220700239	0.292173272741026	0.211096320729638	0.0767512714949491	0.0446548816437072	0.666004239275451	0.586827009769927	0.790694249307896	0.289882339127610	0.0384446423466565	0.629139071058900	0.667509161024027	0.972259089234084	0.732554802034837	0.246002921978568	0.133017056136214	0.511000119146014	0.867231928504335
0.692660610635575	0.918748322388261	0.584117204548468	0.917921611244139	0.732077752463009	0.351857471933181	0.0227307415986721	0.784367395567893	0.890315545780863	0.425039383690490	0.309459091185049	0.688941535664660	0.791552993194833	0.364224427069149	0.932431257430639	0.204782140331750	0.551879253615074	0.925986954028960	0.432985484839089	0.557614491417202	0.734190195360404	0.0405360459284971	0.270745544478779	0.281979408060941	0.0219890398454605	0.0208736650826074	0.126454197321167	0.708550436313147	0.0999253258273551	0.502544377002959	0.235564198930019	0.439885006504218	0.607312328161708	0.603908215014106	0.513791261895718	0.624774803040616	0.493162814310238	0.915818796934986	0.231639015625517	0.361231385365897	0.816987281758103	0.964845143818345	0.601671004353003	0.130381021226958	0.628446630972441	0.159097260847115	0.0467427989944496	0.449194129204831	0.555811074069400	0.316598061915186
0.546024037297118	0.431173709418206	0.372844451927897	0.482004553531575	0.968396026276017	0.663088791620514	0.614022345378845	0.844438987422843	0.349928456381714	0.813985532065474	0.848479172211824	0.809488303192263	0.261751654747086	0.527253841599859	0.441764176457244	0.335805286064370	0.856826476825065	0.866296009156976	0.535229613494519	0.383963320089284	0.604740115909825	0.380173237370763	0.726016578689256	0.582314868491796	0.413235029289578	0.0216555333546231	0.00897791108012336	0.934060670135955	0.923203896423190	0.326752789515066	0.425110198771385	0.283823357612586	0.924809182082585	0.292144152248847	0.818765224840790	0.505766551857984	0.506369007526099	0.583943792066175	0.611338040337586	0.168250538505774	0.923191861983059	0.637075694894807	0.982344836299352	0.791354673367439	0.214483526681158	0.149358558695289	0.813976966105495	0.119995351694959	0.618076122416905	0.564991852976306
0.201942132156716	0.725232652905930	0.335558057603700	0.611383082402673	0.0783381853161205	0.401531997057079	0.830376257421105	0.651623802529640	0.0791656678441111	0.321973097979910	0.401092007560492	0.823894370504153	0.225824277974333	0.0465274279658847	0.999052990030223	0.475894930043928	0.681364051335109	0.707488824888834	0.639776118150320	0.840229550373698	0.592973538583851	0.0155754399505406	0.611162956125395	0.713762352484701	0.484673830433371	0.203214601007606	0.519743842378245	0.862061500335523	0.828031034990225	0.826846800821479	0.699929873775957	0.0129370346689287	0.734950568162252	0.590420774107063	0.0256767730447793	0.893879971818486	0.992013465039213	0.503222669612354	0.896122982347146	0.103089782974078	0.101155954633964	0.167751999403591	0.978057580738727	0.446125009947547	0.624638722565193	0.115674566694017	0.397702428296629	0.138210737460832	0.0350257833860379	0.559439106389436
0.648846799812785	0.922013903323845	0.133239885315824	0.843137202059862	0.960790784854779	0.0883727746414517	0.131475717301521	0.648650469476784	0.884373397566015	0.0392747984350166	0.849046015770362	0.127644904781780	0.950828064926607	0.0676951867049555	0.577270249595951	0.717462032023473	0.461976129156968	0.0444192860863912	0.654407729565641	0.0705851514241476	0.940227928117558	0.307768744238801	0.267268624417083	0.551643115632780	0.605663804954106	0.566466952182618	0.671585553737359	0.400005566733311	0.803606932475668	0.297633510614596	0.280873011935329	0.228236675562483	0.601383020280845	0.337633813116321	0.801166398661711	0.413623960960111	0.986485138754459	0.572784324189559	0.405096377117617	0.539110332374224	0.897312801179005	0.324665752984327	0.466296311436014	0.583602644953869	0.315188208765567	0.476050495600210	0.810651421481227	0.720633728068935	0.703203376157825	0.739061063855528
0.733289633050954	0.613702333614683	0.771818973780847	0.847425340853021	0.909179364811668	0.979489575664468	0.763248897236316	0.318307515648751	0.867605253080067	0.371559083949229	0.277321644493066	0.424627543255145	0.592404532296491	0.433934938864923	0.520972352322759	0.350572645583293	0.237309130288662	0.0986345065147883	0.0730114647851682	0.641333688854116	0.271634708533611	0.475637439357389	0.0246413073762116	0.984050578049494	0.727858486311757	0.630297412477866	0.151893598450719	0.660753773364420	0.985949341128909	0.563662225105116	0.177544982310982	0.00123163661516901	0.690650681322256	0.180916205744254	0.971213723493872	0.687942234977048	0.437159478365622	0.671663469324867	0.00107447133287020	0.526006536343076	0.835287562421319	0.361319216177537	0.412492591189989	0.585053229951468	0.0444268674742997	0.597165899560868	0.875816319696406	0.858061915983416	0.500973516685565	0.902537724576842
0.154309770702245	0.843364654186033	0.0631353141440559	0.859374450424193	0.823100325160376	0.570562402076123	0.415834136116233	0.302282477769578	0.0262312919485265	0.984851539077919	0.747356535621894	0.949582582020690	0.810905840655573	0.791959352056041	0.992196034988408	0.381526313144053	0.809338121896682	0.492658943512029	0.684370379521193	0.998252601180493	0.511420175621472	0.0249160488387331	0.455859103521472	0.106092175368211	0.971220997526081	0.357764461700469	0.947565986330542	0.844641968126242	0.658728835911662	0.828171139438489	0.385276013252374	0.894320216621840	0.290941441706950	0.368843376936174	0.791371110576391	0.757153737044517	0.564426827529060	0.0772325536245260	0.0409695507143415	0.0147176875072473	0.850296378038822	0.663318364566470	0.524533509685518	0.377183618707156	0.309431345144952	0.350906498957061	0.389073487506256	0.432766288176150	0.377332793458010	0.857531891740804
0.676269244846092	0.804016888070074	0.987381530853935	0.309046206908325	0.548986677738431	0.481666164405054	0.921854555968288	0.00517798041237627	0.0578550511689657	0.125534835331246	0.676214551733800	0.160496461643675	0.0917857896616467	0.456733751604842	0.206030330637261	0.186160120510993	0.717295761142634	0.611364507942814	0.0825554214898113	0.929429597714299	0.228774277334584	0.310137985648228	0.891009702128290	0.204222146022791	0.609985358469578	0.783593114507976	0.413857474352644	0.634149442128188	0.0759594131818233	0.380836871888835	0.568938220632724	0.639860169608067	0.849548730685921	0.137379810712618	0.875275484224401	0.701807004254405	0.648909064438691	0.553787808622935	0.845353061719489	0.239589588595360	0.667728098953628	0.791495131903702	0.692579760467278	0.450492696404399	0.547265460441493	0.350778770674112	0.948775668412008	0.490932083592265	0.111643750474621	0.876802879618102
0.509125102835985	0.989532606394068	0.182633158353707	0.231982975503425	0.538709976831174	0.366859215421716	0.566302160764620	0.825236104308691	0.764778777571700	0.515631737684001	0.491438035779518	0.743577111446460	0.413881972093965	0.929789461169897	0.225548763587099	0.205671460545346	0.0218376426580449	0.618634155619246	0.994103446358001	0.571046886407305	0.101320911221114	0.0728284071352201	0.470485659688501	0.263300417385757	0.778911715646923	0.980815168108193	0.682597406576269	0.974578605634759	0.808832382716323	0.809352157963876	0.862990489983477	0.537024771683916	0.675224006809818	0.348227139251993	0.311937843701272	0.364907795848783	0.817935648866668	0.229846382485835	0.855898660725945	0.160306519731601	0.325879982539504	0.161877030307294	0.207280878298602	0.442798376811802	0.0611508679183092	0.0330641996778993	0.00959820139375789	0.813689197946027	0.101569591693043	0.379974907184224
0.213619901868851	0.463986169819887	0.266388485082707	0.646483549172902	0.0270039534974961	0.988851336142728	0.359395812662337	0.418627116362477	0.0566430965723432	0.114503222509661	0.922322258372689	0.300789351140965	0.788053643666758	0.0241445367977712	0.790745926105252	0.443161854253831	0.106183281801348	0.711517039069566	0.648972566258358	0.412775688793829	0.316299174634439	0.778745258809640	0.684321806727399	0.408489560699402	0.921140339471740	0.791877324418568	0.760239956562199	0.674100465668203	0.425380886373772	0.818010877458438	0.0207146810150106	0.188969402244431	0.375030338049514	0.474085802403642	0.488957631449402	0.561344752224279	0.724538439006087	0.450657151538012	0.619942447398287	0.467695203009944	0.0100266071874643	0.762969130110587	0.0949586692393194	0.282177484528125	0.188014470412617	0.971437927146129	0.954030920456538	0.301805949699160	0.249906348847562	0.105352337478510
0.815724967849068	0.395296857192074	0.0269721046971125	0.866415199782780	0.967946390828440	0.533578871517465	0.581946837518567	0.599898832998753	0.587020980972275	0.0367584147232979	0.449576875747481	0.931871878579908	0.247900265121687	0.491574667248866	0.891094079941481	0.553452086871585	0.506476454788546	0.813924904061507	0.151492149294196	0.778717955036369	0.789541375644731	0.689911574288619	0.292127925831839	0.0398134637957721	0.219929216394586	0.676593224432064	0.715711081436509	0.490571554480138	0.620261485509979	0.736131631083423	0.921791139594221	0.857532916025194	0.732400174932820	0.587100323565036	0.170646079425966	0.820212362008062	0.977641334818652	0.150188392245498	0.254215030167814	0.986409779682167	0.442458397975225	0.846971312937735	0.568093826452388	0.929004940649123	0.427398583028820	0.891679545219090	0.640717721260491	0.888837857807391	0.169021101400882	0.374062187005768
0.434899071399346	0.0250266083684166	0.638809680421425	0.890177374580685	0.0611140170194294	0.932348982994736	0.117386080428438	0.593485332524698	0.481977470450463	0.119849765343154	0.720894639800420	0.736013060104438	0.904232797015230	0.732740036167412	0.511674537615495	0.568733481083953	0.818564823019194	0.507330782497631	0.364180149753453	0.962429567586782	0.417895288596352	0.816600984042672	0.481711413126069	0.129691687467112	0.554393582621593	0.550331443781109	0.285766709596297	0.954399868049756	0.0287979451097715	0.810630748674210	0.837725397897776	0.300403307283087	0.863617950604217	0.972583627934741	0.0395111975852238	0.547561955492570	0.770030042266416	0.628169936616162	0.163642221301696	0.228391472059791	0.868606767826038	0.714038502338687	0.609163185922873	0.308309808358963	0.788367020598713	0.251972026436046	0.892913467552481	0.982780676632918	0.347889852375512	0.0581917733912615
0.580905836958068	0.352132257728338	0.859424258275735	0.170257523287212	0.855655381519972	0.251783097728140	0.125713785755388	0.825020144745386	0.422223236459965	0.195537150609328	0.680002195844652	0.963220530460209	0.0964950493979370	0.843723512760860	0.401416617743669	0.164942382368543	0.261236092813475	0.980603694297303	0.986087292635435	0.169780958967154	0.612894117845067	0.956549662786102	0.282890439868867	0.0442880053767295	0.786622366735539	0.0198787541341579	0.312288144853099	0.846007300154536	0.884944378406116	0.228932485152394	0.656691242619435	0.167609326781427	0.185039162251437	0.940303302187461	0.0214850592991127	0.629695415827396	0.550989669660887	0.898842844697280	0.667358366300693	0.136685803765333	0.384210080227321	0.219987891521209	0.315960632299748	0.888603525908029	0.239648375416771	0.147158939654190	0.238191603242036	0.00985670887053602	0.474343165149328	0.640060247552029
0.482432246702126	0.547847995834447	0.248982254229398	0.472284873567029	0.956005257819845	0.555637671480164	0.712807263156216	0.360155703551024	0.0689930843840956	0.671531257280893	0.823778649783561	0.996634432342694	0.589268090795925	0.300257298653433	0.657196413638263	0.0902850164889001	0.677978035088215	0.403121108539853	0.865582662545794	0.579745040620637	0.474611420527685	0.249754060767399	0.378211815063230	0.702504253009192	0.666822181901961	0.482673060617726	0.280365214789056	0.176860527409225	0.483318635832596	0.309762768960576	0.962228441222008	0.701815080483987	0.0456470144321952	0.0376109323024095	0.489893682512889	0.281520402759258	0.218057636973223	0.293957180886667	0.710466088998767	0.162686300729018	0.917047484987554	0.335693252429360	0.199617408012463	0.891608007483807	0.610309999637185	0.709841915741613	0.123783994848796	0.711056053416589	0.144735381581370	0.570538951539919
0.257334195154499	0.215892640908356	0.520562154355232	0.599845945230071	0.791267314677583	0.504099454181231	0.108952559471924	0.0632214623575902	0.508119242622021	0.149257862950032	0.996039277275449	0.344127522196114	0.0846952032540789	0.544756900927632	0.515709432076138	0.645137318145447	0.605986982280882	0.399491790857287	0.364585915919258	0.334330945864249	0.862263969911217	0.153808399695822	0.697028939151483	0.631248536118851	0.141746593510161	0.438553418496351	0.911702824550457	0.712842719182802	0.323966619278055	0.160463786116068	0.164911587216851	0.522980156670833	0.224933057532738	0.913208300535781	0.363321464925486	0.114409669462666	0.701515041484522	0.349969336094360	0.105138932880338	0.622557426695762	0.519471029444364	0.206991266056086	0.717281851914525	0.694532895746644	0.175617825901257	0.674074792906016	0.630789721066826	0.00334049775762724	0.702602187559879	0.474426150145188
0.925402372303509	0.163266731642621	0.668159193582860	0.284290488163043	0.977767563313158	0.809129936354443	0.336540553691803	0.274562020332372	0.882879471082077	0.467763008973301	0.0238079577441729	0.0709600953092623	0.667866341160009	0.201218729118898	0.983163437697026	0.131749709329322	0.389490523629575	0.678085587540646	0.827239065526042	0.195922362298723	0.589945335756060	0.171955076426000	0.476678024483412	0.622410093676129	0.631581216465027	0.514760810728463	0.0742788259005306	0.503032456893947	0.150508043642050	0.200248816652782	0.436169150660057	0.417281838310131	0.400785915422342	0.0715692165938238	0.295952517434914	0.364528370711389	0.926077012932304	0.958165162498346	0.595259600272225	0.469860500034389	0.830246570007236	0.0723211939770119	0.938294114203110	0.170191521899422	0.334867982074394	0.909006779721239	0.345193803167613	0.451407012423321	0.247437093258299	0.384236136036816
0.0466667224017204	0.960436623984624	0.857389719510621	0.00864162112945455	0.398442462430402	0.691575646386940	0.857136219569144	0.326442953832611	0.0549070510136893	0.339376653361677	0.743683243994294	0.917137291354995	0.949273809988485	0.570414900603885	0.575642893872332	0.757809233975657	0.699923454625554	0.438941237621573	0.989864699694349	0.307987578391016	0.250632547572950	0.360766130575503	0.391975413047723	0.624432196450383	0.351766293892343	0.209663542818691	0.588237700043688	0.376284927710123	0.891054939728143	0.781866775303392	0.272173517734023	0.866020385743970	0.0777981920460914	0.203283797056104	0.773773676358883	0.956820288175256	0.500819073090104	0.109436367979513	0.227272412030321	0.895765061101445	0.855745030937641	0.811248309770568	0.810011777466665	0.943324150462901	0.219858611510054	0.385241885017158	0.523570128794051	0.381342698464315	0.889629173548638	0.607678971452491
[truncated: 47 more columns]
