# Supplementary material for: A novel user-centric happiness model for personalized tour recommendations
Source: PeerJ Comput Sci. 2025 Apr 22;11:e2837. doi: 10.7717/peerj-cs.2837 (PMC12192884; doi:10.7717/peerj-cs.2837)
Supplement: Supplemental Information 3 [file peerj-cs-11-2837-s003.zip › HM/pr11_20/pr12/Connection_3.txt]

0.411058400342897	0.331265245376829	0.408779558967086	0.262362980692404	0.401175322469527	0.0792665556346440	0.323168882007182	0.347923035328566	0.350378654209358	0.164779670571211	0.404931866524798	0.351232606055691	0.0868985649762922	0.380013623504869	0.285204973026165	0.332430552817597	0.326667992537350	0.218204434116660	0.147878990173573	0.283356285456861	0.361334172744116	0.0854043070397845	0.131785118332706	0.346071676856426	0.384758641599425	0.385278740321131	0.104461676893484	0.341937170978825	0.286434092439691	0.395524359505105	0.435690259972549	0.479013703446588	0.382365408462832	0.354003535372393	0.00796411799025554	0.456595873770868	0.496740432110743	0.150829298662497	0.329948232715593	0.247961264866870	0.160587993421456	0.370682921652636	0.0609936964065054	0.182429212310310	0.496308208111898	0.419743542495640	0.485768583132582	0.0601052163513732	0.00743501875378699	0.190122485598457
0.228010991751294	0.310847366807672	0.00747072823397033	0.0911854045441922	0.270772929478936	0.300266069810846	0.0821747649875043	0.181954295156826	0.287806703239135	0.310722865187290	0.421220831142185	0.249713388584005	0.288779073050861	0.138672219197009	0.363171758783983	0.442896360909147	0.268542479597120	0.396866382518099	0.100604191112067	0.0583438376328004	0.408185056408533	0.00925126938532145	0.425328798249781	0.127406929560944	0.357394894896430	0.285914341222642	0.147254436195699	0.208576237816984	0.0517302068177029	0.134642678566887	0.479357212568316	0.372476961403041	0.0229428538071100	0.300939449690124	0.0174150478054785	0.264914784556239	0.193100635881243	0.124673087983086	0.0669336680013249	0.473870041223022	0.149837033931547	0.116523721611400	0.291150057705267	0.0640531883069470	0.459738686809205	0.325067236662045	0.272188379696450	0.0995029538372876	0.280815629901233	0.250454866075563
0.498244997906112	0.0181679276027745	0.0899794360696783	0.350861726988464	0.302779904285594	0.0114584441806064	0.189319580811496	0.471852784169254	0.278793744472746	0.0953198468428657	0.292992477637419	0.175927638859244	0.240961166231256	0.139546267544784	0.107878473222381	0.193387357034492	0.459631683409750	0.436890839140438	0.143024667101122	0.427572906099893	0.306792823933590	0.151734782852201	0.0390624935649483	0.115824804907980	0.272880726278736	0.405071608562748	0.465853170951450	0.0144600461952887	0.432102184932932	0.410125107847601	0.122040542950661	0.101369947468842	0.330226197445611	0.387869557409561	0.445722262294590	0.331901743248123	0.319277948283047	0.218913858577703	0.148060199402320	0.177549366428219	0.272396549833281	0.302325645368323	0.169636857073678	0.188106926152569	0.00878909540925527	0.197247454620246	0.458917801590219	0.350321653081488	0.317948105857970	0.0429752261050167
0.498487921533964	0.181223789381964	0.0629710247970347	0.119942467795561	0.369364337686027	0.210362700837798	0.309654475925247	0.251823182816918	0.206946709266991	0.132598754377519	0.225368577138444	0.287660583446060	0.489764333555786	0.412609560509816	0.243411143456374	0.113622906507762	0.399862374981955	0.0758536587203813	0.408971249354853	0.193244120170639	0.301530281654472	0.179827743888057	0.459524917731164	0.104772856329270	0.268360889390126	0.466661616638803	0.402595674437723	0.0501227632772551	0.344591876410247	0.151815985893579	0.268600088914642	0.385607919729970	0.130057685992485	0.424739831500458	0.273361885015724	0.421279890894317	0.0479806384772303	0.370243437178628	0.246037517198773	0.263628542574001	0.0781321571370784	0.0612822421780117	0.338235336697990	0.120217405753243	0.261124966148759	0.459827081081805	0.394883609030523	0.417617939081428	0.499459246602099	0.0571127990247741
0.368364433170663	0.158300801369240	0.265326103528669	0.159303864438997	0.194106488748729	0.160667774836718	0.0200308695671053	0.0481970273548932	0.282257139985165	0.167748524270959	0.337800048341885	0.266082457930955	0.237744403066211	0.217832831616883	0.304706604328822	0.133901327150998	0.476822505815032	0.0239319858651543	0.0837416340140714	0.227950162069309	0.286591686053095	0.0389736613720267	0.292981670191626	0.203150043117046	0.0178674651561038	0.282438993398357	0.311816162168229	0.102560847999563	0.122428910484380	0.0803735878162033	0.161852534012779	0.100425301242283	0.165582986628244	0.150971891490500	0.277781172918046	0.216938437019058	0.134474010637796	0.106174401078815	0.332057075725379	0.479283923469402	0.0184791303476763	0.152591184709899	0.294064267383043	0.454859199636254	0.239910786051217	0.278402281211751	0.123386915426289	0.465396961905661	0.242637528751606	0.451538768325736
0.435744279318753	0.299861337390803	0.450894484991895	0.245196985401211	0.0702980113846838	0.484953982297089	0.140958760332932	0.186358461135346	0.446442047257987	0.401048553073628	0.345279134444673	0.401021020374672	0.374189219102836	0.281474772668853	0.0883590161928242	0.0250561057093272	0.153662286876773	0.219814259600429	0.000108602383242895	0.179881029864895	0.127500140925536	0.347542042965559	0.155638171526177	0.398150066299655	0.0883635969857221	0.410892459050257	0.261640422588239	0.479974019322943	0.196990643264668	0.0999317106081230	0.447531966447074	0.106552457981500	0.189303449231554	0.177558913212136	0.344735662401438	0.268072020113002	0.176584304328149	0.0197727151217064	0.0485671222159804	0.316931283282336	0.00766934238297562	0.386975751985396	0.0869719366678616	0.424241224071394	0.119133653929386	0.363966526798337	0.403250966631321	0.353096480931523	0.195942417563165	0.142014635792664
0.0497646466142913	0.270301284546096	0.0756100013319523	0.242369358009525	0.365318091535988	0.364912002920337	0.277004480087693	0.216457385056680	0.356095015227493	0.0720429452078895	0.290332074995451	0.123965064509077	0.0724375110806119	0.0345319614741710	0.130620263213739	0.372920345903677	0.252876472306788	0.459009891489837	0.489181229061404	0.378700733832061	0.110936798216276	0.361860577613155	0.470155336964699	0.338994391850809	0.194009439769934	0.239178685472517	0.317206191899131	0.339553856319415	0.238230970733667	0.295822875031187	0.173630926757295	0.365332727703425	0.240448058996738	0.466278196325351	0.305471351472211	0.0183303995372134	0.0873410397497074	0.430473193599826	0.325715438879961	0.131456435705012	0.0255672934681059	0.400611167735612	0.340053751693083	0.0433470189668102	0.188389254176184	0.289581314643105	0.459497801812854	0.379348747589997	0.372267355845307	0.390501549708413
0.303222595298862	0.332489916991488	0.426845714309307	0.431490367755800	0.430626893279902	0.399753741663674	0.365178444355368	0.345607840069023	0.257355784399886	0.0318575704198794	0.486995262330006	0.477899338409809	0.489778643942858	0.0779950918731471	0.183491304906314	0.332155032412277	0.448529123763235	0.172999435522411	0.103357607102425	0.231558103665232	0.498476430966362	0.00523703126742509	0.267494312217560	0.434502510006827	0.390493759867677	0.325590067426216	0.440531470087815	0.247198836727279	0.418735538929305	0.194702062215171	0.443487058803925	0.394071964357515	0.285663535962251	0.285575837688527	0.0282465188079803	0.482301619093706	0.197591655033149	0.491890035390679	0.120203409636602	0.310971552263675	0.460801023313552	0.495624902416191	0.347500810116844	0.467597402422395	0.275980271900960	0.420456110590530	0.214225270546139	0.484187391937411	0.119763196232680	0.219956402974147
0.435165390972567	0.0366459128997323	0.251089726311172	0.486950817456599	0.184602396433410	0.117412750181959	0.0339185579634710	0.0356757785158107	0.200759918164275	0.123585392211619	0.128170404462575	0.454775962333325	0.135689779348883	0.0950408658014576	0.301839502769287	0.205811798393869	0.0726694492225867	0.117223670117684	0.249252317453862	0.202171753180123	0.0643683800688906	0.391077958818739	0.339044251300086	0.382604097466066	0.149869923615309	0.300586952524478	0.227029306723926	0.0878323945960201	0.383566557698423	0.173018092660708	0.230775240653940	0.397842005561893	0.383180238614717	0.318845649404677	0.169227527948899	0.267555458693648	0.495170900869547	0.0567318351578213	0.299049716896484	0.386088381240068	0.238168740353558	0.0919011171341451	0.353812672747374	0.170960453293460	0.496949023181549	0.103643144927905	0.283089526574286	0.240041646962397	0.330978300987681	0.0233227185974715
0.178875521166923	0.407086146051493	0.164261353555312	0.404619187582190	0.309368548776241	0.177440508364974	0.289114299467908	0.117720418089704	0.128163822676455	0.222457938838936	0.0241209584605522	0.357612077221157	0.366510521536457	0.453693614066753	0.405018469639425	0.00105791820602169	0.0287140578782932	0.406299677716995	0.498010227047422	0.0447192566712105	0.00104959989567555	0.435182093274495	0.380385184709961	0.00439283219056535	0.0636525870705896	0.179835287717854	0.261464971055416	0.331502586626929	0.0766595869613887	0.187799241819822	0.206284676380571	0.495951673617910	0.265485755444663	0.0289960835187560	0.113096579391427	0.326407514423868	0.112021873103760	0.0934436003673884	0.383573694455335	0.215645023710197	0.243033363903073	0.429081044682852	0.0336647264468389	0.359217362781974	0.494983906927719	0.212783165132542	0.0901089974853387	0.0612750153597834	0.149573971705192	0.458758742788203
0.300732044429748	0.0105761228087199	0.375045847137686	0.288141000639950	0.162521853766286	0.483441501184930	0.0485905237816580	0.0347734331779663	0.212283807568227	0.0164987199843396	0.366100317282763	0.181052404140423	0.493507854506832	0.112351855433563	0.355019258318861	0.498588049659104	0.226290960918791	0.139510061692403	0.0595075482607098	0.109980331874224	0.362340936369860	0.406683187039829	0.345341461152274	0.287818719845844	0.0444254715958293	0.0618841186779907	0.282561656661559	0.432343845626250	0.106394206508163	0.354307802471140	0.261772510880291	0.352149433135843	0.235862774817615	0.417406720788816	0.0350276040433298	0.439955767309875	0.0736209895384516	0.495503373625733	0.326271698722974	0.0140146821678525	0.220010235589884	0.414212711049368	0.363072422119031	0.371717941250420	0.369974011960679	0.101091224888198	0.384666553273966	0.320086454943867	0.448963100437620	0.345072383479775
0.252923800209731	0.109901915717007	0.165938030372481	0.490875740133163	0.355312832914397	0.0567049474915784	0.0512513123830071	0.450414251274122	0.186053860446630	0.127260340684353	0.330007443153983	0.132504374198447	0.387840596538357	0.267864385983748	0.103918926890622	0.447137202716374	0.0268380729382708	0.280385480267643	0.160283115322007	0.236891454243609	0.00845589030881716	0.248419674141518	0.465744928654605	0.0100407263808175	0.115360406001313	0.448547533541471	0.0473556430921637	0.164175715691753	0.148954215834477	0.389093006112024	0.150316331641229	0.0128465027070834	0.0949706341592075	0.0904282739299161	0.294438422077402	0.260353174343287	0.306196500873318	0.0726196369254039	0.211366756453832	0.278021169570407	0.0223962423572357	0.124570512103012	0.474891142927368	0.0138129980395824	0.436594624918582	0.287111965045683	0.419382544682140	0.426436640177787	0.321064704692890	0.111026233718791
0.140761586352421	0.169949445338932	0.202722883914343	0.213074609169254	0.299851862328054	0.319879404484026	0.139900195691947	0.251891928956870	0.453973378025769	0.148885564517921	0.380116861581314	0.468356444495360	0.318464294008604	0.306356110978675	0.140633160687407	0.384367007872586	0.0730035059579704	0.331137814696854	0.499889809406836	0.313616123128120	0.280018419591088	0.341019152455045	0.393713172660220	0.390476841166275	0.177274483965243	0.404755890600741	0.107612137276854	0.217855795556754	0.195398679685520	0.0848864832560459	0.270745941342971	0.157442006220415	0.0441414472166117	0.122986618820175	0.450757233033642	0.314047445107589	0.444990628624072	0.0536998216215984	0.313775459485132	0.140252623444250	0.126286368532997	0.237394993156732	0.299272842400129	0.387676830093349	0.240089678034878	0.0323467538809121	0.116267979847643	0.113279362510029	0.308615089872486	0.258748118891530
0.427745311380673	0.0523440266665193	0.0890911880726700	0.489054756078270	0.0425134324515605	0.312480330168012	0.0249898991950694	0.204714556777655	0.235817546481038	0.431618013014964	0.291482723601810	0.119825855819642	0.483535897453293	0.205982187202008	0.138778469144941	0.127583538966788	0.239397587797211	0.159459696983853	0.299460787458967	0.257762862744497	0.300139812257024	0.223711277345199	0.0719088540841864	0.0191443011657993	0.312132099898908	0.0441674338830971	0.143237742437159	0.0467233733685239	0.331719748798640	0.251373331529510	0.392759636946196	0.00225935651152731	0.000772637505314922	0.130618391435372	0.410419289614208	0.275466207776760	0.155402324273233	0.388380818370731	0.162942653963912	0.232965479511375	0.412765947613161	0.0146604981048524	0.0756376102822314	0.0325094766892675	0.440723215004281	0.297999684029680	0.327308412932491	0.339377010521343	0.294218895973473	0.150198741731106
0.341169504338533	0.420067202193827	0.494552807411924	0.170887472826802	0.141297351636162	0.250678059614258	0.272585873500312	0.0752941983091361	0.384189869194295	0.118265818246237	0.0134962962229002	0.224116272830602	0.118125167015980	0.371415937767969	0.356663361676995	0.0325523969106530	0.0102508194091321	0.0687701087595805	0.491818901473541	0.416457939281699	0.0976216197991910	0.358226795772346	0.278406366090339	0.330358722317855	0.166079716580919	0.324360637949524	0.0976445422521768	0.334429121838484	0.386813486176676	0.292526557276450	0.338347266660105	0.119335655617488	0.244930295349811	0.175741323345528	0.0413092529952105	0.176764290546086	0.469854773395401	0.213486346344929	0.416508300579925	0.320412245497033	0.0228469115734929	0.416844780279808	0.215150496369583	0.166680675014211	0.165073289920353	0.291416052074082	0.0174138300990312	0.497790478361238	0.115464581941023	0.449973207000909
0.171423189698568	0.483454662692887	0.471403132435547	0.295212352164662	0.0602318267242183	0.239542474267354	0.0624099453216172	0.463720154113197	0.495099845110863	0.199370731153696	0.444971252614637	0.445385985886818	0.210284316145239	0.118307892382667	0.444262489031599	0.0229675110483647	0.375427100064693	0.327411687649704	0.408815027312342	0.310684960425072	0.193856838234407	0.182059647638791	0.461835806235481	0.132672901954672	0.263408103133150	0.487143493471287	0.314474173479861	0.159755297738692	0.150505819507031	0.0145177314615311	0.174437113642966	0.139085020583258	0.348121452230091	0.195459714137342	0.386007950473761	0.0421873097174532	0.237053801509339	0.407563285875974	0.219948064465677	0.0229399307496541	0.206453341033804	0.317343535726648	0.334736417239723	0.122567606595488	0.247779848269970	0.462258968514901	0.225163249934138	0.0570807317072732	0.364242301446142	0.357493304550789
0.200527591912072	0.405945368227557	0.404242707261031	0.486557175968931	0.282804237946025	0.00525730645701356	0.178559510978962	0.0696599085421237	0.217287077168289	0.0138666416645009	0.0483122395086461	0.0233259249154056	0.132288120491390	0.163890093671313	0.485077957062760	0.269716916968555	0.303949006319279	0.483735604050371	0.0464270774716883	0.219918355378387	0.0634901606764529	0.445114313002001	0.431121476438501	0.313547437928989	0.157898619704021	0.0235306130193703	0.112497812808265	0.127070833762337	0.00119938071568881	0.149161888959751	0.284694709723693	0.410064918251553	0.205936321543018	0.161774241675192	0.459172728759041	0.118550542214020	0.291705052498425	0.272464605165478	0.0940255726486123	0.0568573784940564	0.178390780378108	0.425990500630209	0.469348902954916	0.338541583941449	0.0342672762560709	0.219292218968933	0.332875852816625	0.126760961151080	0.0404948956190274	0.00623709115889820
0.305230883051985	0.151225819077660	0.252733043799573	0.339736300355923	0.351931439870966	0.494798799483590	0.0472391875318663	0.182152381066148	0.423273207334835	0.201052004339456	0.139597771203864	0.426327818207649	0.187352708819879	0.391296110240495	0.176489330975036	0.442125187709069	0.433721084025427	0.454058604325259	0.0654567658293863	0.152200182728511	0.236337090505743	0.0823236183482240	0.130250048911376	0.339515339195734	0.188840055701771	0.407448434248701	0.0154271954556423	0.214942100532288	0.464937704953831	0.432376903999141	0.414848898258911	0.314394646692813	0.0595931403599516	0.438010715589044	0.140835972413308	0.345879391345389	0.398411676570928	0.345136664438249	0.270319668068100	0.448648387600953	0.0147237919289009	0.0574801580673420	0.352911299972775	0.341853312833574	0.0944486956370638	0.360657381756453	0.231140759935251	0.476088502773008	0.146582681569899	0.120938617529610
0.331711476763648	0.0508878297311545	0.0393466696488789	0.303101712902385	0.200283816630442	0.477275259327908	0.223028076884093	0.460083933025597	0.179453359329012	0.371782598560836	0.0647674552854444	0.234172666743389	0.244528786786566	0.166715576508235	0.175229113593255	0.0509267936204798	0.0213242942951208	0.370410651643816	0.447723914475088	0.414796454515393	0.193953284732235	0.0740186624027045	0.408389389283670	0.0627914844738889	0.417429280559268	0.465490380723424	0.290587448991363	0.401386236672628	0.383885263671675	0.433320505183112	0.188454478475166	0.206341313524861	0.119420346230175	0.0760128850469192	0.323645823069389	0.281976723133280	0.278510282573007	0.123631258574082	0.293241175964632	0.0873625270836887	0.0398991073582841	0.478547899397279	0.401725221587935	0.191158558438569	0.414806036731516	0.390606772674982	0.473349269612764	0.385576162823322	0.318212990250908	0.478134229989550
0.0458951069809375	0.181494858710592	0.416881680781832	0.221231813630087	0.294371525477215	0.272813248186349	0.137672091083817	0.0220285148779443	0.211968038231260	0.186130104427763	0.318629404823987	0.288738805517941	0.139843562006613	0.471913236303571	0.0651750515509583	0.369182263311887	0.138175797991078	0.125717067833932	0.0326252713869410	0.414929301240124	0.154291262845158	0.241758649571605	0.230712923250239	0.0153893194662140	0.0467134332165362	0.166590538997231	0.240401586236510	0.386712732888298	0.369508581523651	0.0425476695951548	0.407637751915912	0.175740686544348	0.212118601581978	0.392183019625889	0.214537119901999	0.130791751315594	0.239212275272960	0.0779957546801980	0.264417787488483	0.277519752773332	0.182014803478353	0.141492461012609	0.224204183947280	0.207582476600317	0.405596709354679	0.0558827073752222	0.0151703659715572	0.00802852692064560	0.275510272074310	0.402671679429163
0.298674894062301	0.388919240367814	0.174038918187073	0.424438637547057	0.387348922474869	0.289271156787797	0.141149567358772	0.347208215073152	0.254095824574992	0.0883904095379348	0.0523814389466800	0.400944577675076	0.147112924976777	0.244669502922629	0.0426338378619315	0.297227831206821	0.434249231143247	0.405503120836618	0.0332077578381112	0.126390704823739	0.429617999597559	0.168379391725985	0.193431540279233	0.0104012470920230	0.439202072131487	0.210760321779140	0.138528196849680	0.390734814335373	0.177870093453839	0.00826778035279491	0.337205629328672	0.179780804707517	0.449855682914036	0.143122356487760	0.0687007308080121	0.338849504285173	0.246225939016271	0.401065974146255	0.0812210537238075	0.309155822869692	0.425917005337124	0.108246456210046	0.201604033147693	0.213128592985930	0.383875932212049	0.187894044748228	0.160934825966791	0.269131209712511	0.362732661530206	0.319688985559685
0.167472295867701	0.154082539534834	0.438668894120096	0.0400838376403727	0.338823468432373	0.440839910485618	0.311977288736917	0.203075817222401	0.189286235326678	0.0554601940334561	0.447156136158547	0.0162611712229334	0.469641096478811	0.497746530030187	0.336804321894012	0.129614315762215	0.305586411075683	0.496904495983121	0.273057161286741	0.294963687708858	0.358896110820539	0.0708314345635215	0.274064910665227	0.379459884069119	0.0280793776710778	0.352029154647048	0.286125048172307	0.281315615492653	0.224824427822611	0.0306175311825621	0.343134238919902	0.142111513765346	0.494632618803239	0.454821657785309	0.0560849264355295	0.300026554955330	0.00601450223730532	0.0329497791446385	0.277043424561326	0.305661885410821	0.289625901887588	0.115368102603095	0.203560830610861	0.374268757719864	0.0332835109105779	0.358232450877591	0.382202313159447	0.491872814384554	0.0523635541809325	0.294134020701544
0.349941652993621	0.0545249833803634	0.111038442566895	0.494764807769609	0.0741867115561545	0.176966203718125	0.300295012895400	0.0542263473425886	0.00808846389516488	0.305698067617438	0.287025070135914	0.0572168914388491	0.325932845625057	0.0166453222065368	0.490362556116103	0.105843252476438	0.118999730835020	0.0790726880199167	0.240451785428855	0.177320594344261	0.432708035553498	0.185325139249207	0.114767981849389	0.131364218442251	0.0547860633393926	0.0250061200289557	0.0461006089180147	0.0321625976133674	0.238093310571231	0.199219495813113	0.499964484080076	0.104132141364402	0.179839525437760	0.284257717806256	0.407450964457435	0.0405410783893106	0.300762768577634	0.233002248523646	0.280092519989598	0.292843337516899	0.0222731917800698	0.425842271639238	0.0967857333006947	0.194470824139571	0.474414014819954	0.434237331475930	0.277175654928136	0.270656075041602	0.377483215389671	0.349517918884859
0.00273815751753326	0.430852220841870	0.0566880827703100	0.408166141610180	0.130916800441878	0.317454668128048	0.312476479536372	0.365979774838000	0.426938820823462	0.0812007261878743	0.140447068369408	0.248344223550555	0.280474458866782	0.230647466670486	0.132912097722770	0.464636321941760	0.414542395016796	0.459574312118152	0.230102649959925	0.214569237314298	0.361702722988834	0.307338400620231	0.435309637249541	0.0419480844741132	0.324259807520200	0.156357919210501	0.434635915611462	0.169206628300714	0.0510449992559193	0.261406590530428	0.217806478838507	0.448859225377266	0.397807804721116	0.419252602019124	0.217813628520578	0.202902012112739	0.193409350409293	0.328029401709864	0.0194823655153953	0.177335037146435	0.495091693873824	0.260714289728104	0.196344199693831	0.165756535625453	0.421031635441609	0.240091744399167	0.195795195369164	0.0302138813316405	0.227391312052036	0.134755986047033
0.250925664554797	0.0424937135119845	0.191593506489675	0.497655235965910	0.434571612135152	0.469138569268291	0.313008783915076	0.388085745912185	0.190709931858006	0.477111557278286	0.147354195337203	0.304348198723894	0.433986779284034	0.213517199261576	0.157408627429008	0.376856485111173	0.479776194018968	0.272976251840908	0.117413257852813	0.216847769385838	0.355594548339058	0.294910686564771	0.193301825060577	0.297526446500870	0.0614187505547670	0.0629699761131539	0.239940667713697	0.249988931353257	0.396811548517644	0.333491899732657	0.449611923892553	0.153528941022204	0.0686281438794684	0.494851303314038	0.260783443878351	0.249230893246098	0.171640207547209	0.224581146520594	0.420320944195281	0.167364510778167	0.339338135556416	0.453008438558591	0.390658301558968	0.266510356304318	0.0998500778821709	0.121430329461257	0.347816450352398	0.340340289954428	0.378467015863370	0.229332445026821
0.100250021135087	0.203943283298606	0.434906439275305	0.146227014785256	0.0733938226443046	0.199794955588586	0.230189750465245	0.169420167012918	0.136819580909657	0.0591411514571304	0.305838674797445	0.107768245140982	0.212631296850106	0.124687439675537	0.390933719019560	0.403586046755501	0.482656278088372	0.0455440337683665	0.197836504288400	0.350816159143056	0.374405608095332	0.465869729186938	0.350617879131813	0.208372934054853	0.430164803028897	0.423512977944566	0.120822558184909	0.285468736983601	0.498904197669345	0.313646147519082	0.127304884682112	0.448713192123583	0.0673840891169478	0.420108180149751	0.421095145960845	0.169004955109569	0.179672603602022	0.477832946715970	0.109376231232048	0.0261140176038705	0.0360594384274010	0.365857196818936	0.165196350019377	0.172519644346208	0.496026848166731	0.0512569027410276	0.191523622283882	0.115136402759119	0.453622421801716	0.435884487778454
0.185973343596637	0.477936218647413	0.0495029228438934	0.0225623826206953	0.298997320335187	0.287929887162974	0.258829278938933	0.404453563241407	0.0693164948653405	0.140368597964555	0.250610542356071	0.290450425696218	0.237235753465369	0.0400047758706087	0.232058101549273	0.250748699634108	0.394744608562468	0.189099848441582	0.470660520181921	0.445136636504144	0.278327081191561	0.160642483754540	0.426840223904454	0.382116571444936	0.145596449089960	0.219368512825703	0.220150980851454	0.467050401348747	0.232815678959065	0.284685557576194	0.488722469434346	0.443722099521510	0.0522207033242014	0.228305152863110	0.203295432969422	0.0906440161468751	0.301179629123360	0.0489876965589674	0.252568083235140	0.304826191882541	0.150013814647801	0.00602363081403406	0.0413915592452785	0.367123473824758	0.453258594020897	0.0696055633338948	0.218303441582092	0.297348936738749	0.222331211836206	0.0212678678288556
0.0285617617652118	0.444054525820249	0.297103559012662	0.214633739863048	0.151810394652839	0.287727649936758	0.338851019331734	0.0216914383560489	0.401270030604850	0.387877543212104	0.0718661598849307	0.169413242582373	0.0690964153203176	0.202282605290818	0.152319608057130	0.199928069755332	0.321290774803429	0.0179526565458246	0.111162862222560	0.114764517151712	0.377044594137259	0.460759716097705	0.336962605011947	0.137440199898142	0.455428803386412	0.296879636430694	0.00746504772319756	0.173109253866423	0.234687954332122	0.316533692996276	0.495322041049910	0.493108912117636	0.399086232909593	0.433861494713101	0.496626345738963	0.213789500306807	0.126562375812902	0.398938615482223	0.392106776570357	0.230443444989701	0.125535781850922	0.366952037561422	0.386916863006749	0.184625910312041	0.194929243804649	0.391721859877389	0.227012373444502	0.0696260365882048	0.467400822190037	0.437767263349486
0.0836869513288290	0.295535829139977	0.158752255104730	0.187065432919073	0.00651153799445359	0.430744296456232	0.392570996479897	0.341471351627006	0.0287114252465502	0.492273285727567	0.0490900742586484	0.456552075984160	0.246079090669879	0.498806561932292	0.492624199191473	0.131074730174109	0.0310943783231573	0.0657020327042645	0.161775370827152	0.494201091526720	0.110697831534256	0.123227351965872	0.333128594097677	0.241650061126423	0.0373887014373404	0.284223290034610	0.0958010415459447	0.368117351481183	0.284386271546487	0.0576166570547775	0.226616419411853	0.0686317282034982	0.229511087127975	0.0903613803657760	0.467761698085394	0.0320109284959046	0.450327332956935	0.122969616446521	0.384836971503109	0.180540813902610	0.204871504849296	0.0168026616189234	0.0362415571289655	0.387794158646503	0.342421664301032	0.418205001166796	0.336476015174796	0.0343883099377610	0.158237040576696	0.101736087304212
0.160197469480089	0.250498468255554	0.0588800665182415	0.00807328138013508	0.291299224743819	0.316683094654012	0.0372667894133462	0.191654877403400	0.382342382509329	0.338971152117049	0.389709256226988	0.386173335796363	0.0110186520367757	0.128762242766254	0.357166569107359	0.328892347715076	0.0289837247728018	0.113686543267623	0.154746803890777	0.325137037168646	0.0691732140948018	0.197137018461659	0.0497553062315432	0.0814717019178421	0.346187767648002	0.0720176799565472	0.393700107709956	0.219074758068244	0.193310749109912	0.155509067647584	0.119131574499635	0.455883875059583	0.464982092941832	0.111737289789075	0.279542091213804	0.191675889152310	0.286750450511499	0.344847701625299	0.362672755261537	0.302410980637636	0.0490474188680453	0.438875500906473	0.0580766940776396	0.337589071865520	0.327137605248101	0.393886832577881	0.136795671125315	0.0716050688775788	0.290406353605838	0.254147871757095
0.227793395340279	0.135316024985150	0.245805647893155	0.329532490938048	0.177989994614367	0.158735774695560	0.449178333032194	0.195468636424300	0.462069060572755	0.119485741960697	0.411626969910258	0.315358446439615	0.324166792539209	0.0361102983374763	0.481252914300567	0.374434578503841	0.395356212350310	0.398705566749313	0.298870902595361	0.398543228302877	0.460929977034156	0.251612173563413	0.305577647391389	0.372968559864708	0.217964713661965	0.154681708754027	0.397358461272709	0.488004626719029	0.0194356413498153	0.314476601289531	0.423379438909514	0.461481011969582	0.390409735502170	0.205402720661086	0.300493518443202	0.313648701947938	0.454941321441541	0.477053202742471	0.127740572875471	0.294396475553078	0.248237375875089	0.276174979708635	0.297323659489359	0.181993131201146	0.249342815593556	0.276860856261683	0.0447668256786712	0.356509222927623	0.397052205333280	0.131833251319979
0.368518452933983	0.161719105673091	0.0836671703160061	0.254370326534721	0.0225858645178275	0.312058670875617	0.255001540547052	0.423248839548459	0.0646751063052325	0.146282922321253	0.481965577874228	0.438502847020439	0.264947667027203	0.289892549054392	0.194581634513357	0.230262864765705	0.340369915155971	0.309416370258812	0.0922567295585700	0.167706520314785	0.314652536757975	0.141455088937020	0.00707223514729999	0.448922046965500	0.340450663907225	0.272268102383849	0.236195951925909	0.0298621402178328	0.0551162537802494	0.138103184568193	0.0395288626019104	0.270207331487636	0.284193618145486	0.187391259416991	0.167608354743307	0.156903930149820	0.396143700729461	0.115287700343160	0.154649770810622	0.234501167781096	0.362633064310031	0.322136880817916	0.434477538507174	0.0279525834710014	0.302891550084077	0.0671058180079927	0.471915461476607	0.323730984008962	0.106485595194075	0.144288581287544
0.211448463579118	0.334295395810717	0.212854411181417	0.458941796107438	0.127628495709482	0.145510800256147	0.283177447333632	0.139193444528310	0.457323674252252	0.274080584367640	0.0767755474035654	0.0758957242748056	0.213359542484985	0.244897342867525	0.290664155333516	0.335683663955300	0.480826474305036	0.0957718174386265	0.378767861711864	0.0582162651243054	0.207750645138094	0.0328236815556336	0.440553734251626	0.342001152749349	0.404187318105561	0.441418562630461	0.0689254920729250	0.271522507782576	0.00181929809184644	0.0902986665802309	0.138797968586386	0.220620839358038	0.417572432362801	0.460725391164880	0.427280313033613	0.284521441853339	0.459622961446951	0.416929167343774	0.216824096073741	0.332484400578533	0.206890391114962	0.492437111610462	0.142830058026800	0.339027697182779	0.456038829738663	0.440433256540045	0.127976579694279	0.0835324840411289	0.104259704319540	0.235697560813598
0.298072993436972	0.303927230951987	0.0765219233692439	0.0193284629517259	0.171484966967761	0.189034330242369	0.0349808661223984	0.223839285751283	0.234145492615861	0.00228587467278668	0.333016650637929	0.282362875464417	0.185795115808232	0.491724423484137	0.297235497552471	0.443002028865548	0.445621144069186	0.0643341325664407	0.0790527435591245	0.377955908394181	0.473988795317885	0.350467765459333	0.103282762795695	0.0168200593131403	0.0165251802139882	0.0194677363061547	0.482053190046563	0.432288433665292	0.0801156304473003	0.183847076916384	0.168175796918995	0.167497391379010	0.186963848659445	0.445085655807079	0.342062813031214	0.486719154224067	0.350465608905469	0.267105717751273	0.239095088877806	0.0386964246002158	0.333429372784407	0.203444093220033	0.0663319885386363	0.0642912267627346	0.123119424194095	0.125157653111914	0.223601125823791	0.490705359822672	0.319633880975783	0.0820336921156921
0.304099229826953	0.412294359596722	0.148999912440353	0.0990967953885972	0.256577310346012	0.250202730034677	0.0594146505280632	0.147436569448796	0.266656418791289	0.0606075447953829	0.308599406789518	0.376881158742220	0.217670497788597	0.391520222903519	0.0184087011218129	0.407029694147599	0.186502225061107	0.271342087516987	0.443845537900151	0.483556925396939	0.286596250914692	0.0106341804326240	0.484883775068399	0.442042764468851	0.499814721613088	0.300993419576680	0.434668948836249	0.469835452171061	0.206946807857969	0.455094284380381	0.174743038266597	0.0511047373904757	0.426271909321076	0.231592621934403	0.0659043633073483	0.0975056375327007	0.0883425948017620	0.0395046905493003	0.177748265789052	0.248655322151373	0.0644944012833466	0.247021959534223	0.250252544614009	0.412219596272799	0.145493401999148	0.163143208074691	0.212116187643626	0.495653749703324	0.157258432237905	0.423370987356330
0.209220605305570	0.166261526337160	0.216740143544049	0.0807403885151531	0.327861694642561	0.121802541018507	0.490649116876358	0.376233755402322	0.452724546176537	0.236765679721857	0.163796346227259	0.104797504473753	0.446013164763123	0.119023958536348	0.348017243094393	0.233437705665114	0.400911175990665	0.387593416266461	0.308165425117617	0.0188745277959113	0.217108918652169	0.336939747387208	0.372730516522206	0.303949561957924	0.0399313918514951	0.371924539768519	0.385947395891324	0.122693797057063	0.0736777712755251	0.0516340954360707	0.237913328341993	0.325437807658693	0.128984272051849	0.0585180987197996	0.461948401211914	0.309643663367421	0.166947349732179	0.144338351251549	0.0189172500690767	0.316881691716443	0.410259000209575	0.0838586206769204	0.106975441072847	0.340437736558608	0.251534465198049	0.439383742673507	0.337698197443762	0.229193421547248	0.325354213092973	0.327854600227060
0.473638536690997	0.367691158022062	0.0263898616178909	0.319847400108202	0.0961112088306603	0.334728287928247	0.00908313641293540	0.434723341440328	0.393118565372598	0.317682212956463	0.308154405692654	0.212285325372185	0.456974453740278	0.122144614811531	0.435120038984122	0.282444995505141	0.422591413472441	0.0557967169295057	0.361397837252938	0.306171675938570	0.00889067105644148	0.354841620332488	0.269028401668147	0.495568043268165	0.290359437661157	0.481927371431066	0.418053982276805	0.383292813000934	0.199075038196338	0.460941278944384	0.428213627919405	0.369762054492506	0.0212927586368437	0.276252209816459	0.319578115470437	0.312649516819450	0.319553678332038	0.495332970040744	0.125482034839060	0.211544660202498	0.447402499498531	0.206372468097917	0.0461814657377812	0.217346778488214	0.160734003660487	0.240421640668948	0.0526399958166204	0.0760341413628914	0.469006768806954	0.290658034140750
0.235083765416817	0.341634077641734	0.171412036988487	0.0479813823638898	0.441241875744318	0.119423739534167	0.287401422978997	0.301363748281664	0.0279390414820607	0.392297557940823	0.480622723708964	0.336185176517621	0.188557163111938	0.0813703725847497	0.324503411867100	0.141147117431949	0.0218594876999290	0.374435474918251	0.0697835814257695	0.0298292971879625	0.0626777494160976	0.263055855343159	0.232373739011909	0.343788983009041	0.0763698420813805	0.140069482751272	0.0358630558607777	0.311677955890798	0.195158420743730	0.263643001115137	0.442242784184141	0.209444153626581	0.400333318885104	0.300986233885920	0.244683982932946	0.143684620111643	0.0332093367491301	0.228658548326512	0.437764796791752	0.0706794825500462	0.309654832004939	0.254080630208778	0.183831739616334	0.479022616497012	0.372974314022733	0.297582785771765	0.0653930482678015	0.391343098151761	0.0252488669319479	0.163695831225153
0.366576881050369	0.457881156075914	0.164659140118192	0.244323461421162	0.366691604356150	0.215228713652226	0.00719586736973094	0.417410826996817	0.220524765498482	0.478227270468180	0.458127241216904	0.484206844443074	0.469586326698867	0.483201820714805	0.312778271232578	0.0101514891103514	0.304273413094030	0.341896523795695	0.141456277225695	0.181549657474207	0.489693232325735	0.0412710961191551	0.391967182699765	0.408660128147184	0.180087050390942	0.259318862738457	0.209645174449670	0.291839466321980	0.263268431517811	0.407294689481376	0.187134096916270	0.132757996349601	0.186048940973072	0.334815822124738	0.207545203539422	0.0145976397479339	0.116493662609093	0.0167710112169734	0.306504863609023	0.107598462614833	0.273461700234552	0.193960238505649	0.216292129925520	0.113630819129081	0.0161734909810825	0.388189125390784	0.265475252027125	0.294754188871141	0.0569784342613434	0.344666537342584
0.182801222963975	0.149661568898626	0.336573774674743	0.470540375534849	0.206944470149148	0.381639407569642	0.327292802496609	0.181402938722906	0.238623080468530	0.00504312892449438	0.159868096104804	0.411531586355917	0.382381172400192	0.438820098454421	0.471339030468600	0.172690957992140	0.241078427882280	0.470612865400542	0.0513378123436062	0.0313639824751220	0.207834869174701	0.316154274801320	0.329315700881489	0.199768581509302	0.183336851385207	0.307831302149547	0.397416852316070	0.265778789374417	0.100789239858876	0.459296772479527	0.187837115128451	0.165379723758873	0.326889572118258	0.188903084283526	0.411202122324035	0.0473811662341171	0.132399754239657	0.345986118100634	0.151449562644477	0.327739805732205	0.303695513976222	0.190545713094931	0.489898277289288	0.383544805296840	0.109351289656541	0.377899686619123	0.456211478044935	0.309324336129728	0.182884322594125	0.214790437908824
0.171579172842506	0.203599268422379	0.0168860883112827	0.341534114865944	0.0321804888117074	0.285144268879642	0.454447264368728	0.366745000532673	0.378095209121092	0.370221797537189	0.391096102623086	0.0634281296111222	0.0361102047927768	0.0369366470854449	0.380748114395808	0.286898406931408	0.110233971555173	0.159168629845823	0.363818938426444	0.322253697881239	0.416504619237449	0.0649682036588715	0.415373919232004	0.0833331948914753	0.200875400360996	0.352522943249858	0.0790726702091922	0.232792213248838	0.263777238494465	0.274200480800011	0.0634866161861022	0.394411263039286	0.418554870536761	0.314350033144939	0.129765231539496	0.392230700773276	0.386054446054119	0.0705092248672747	0.346501405471989	0.0332148141310551	0.429168571347594	0.0344819959974306	0.166804917856608	0.273740695909899	0.489888543483387	0.298220184944248	0.112478600626955	0.309498781307708	0.111832581766374	0.0428326632967093
0.0719006750576179	0.205535264232549	0.174365307253266	0.459304474315536	0.204668498360788	0.477540228925985	0.0763752360819063	0.323624122490709	0.373633039458872	0.339324114659967	0.254755651739094	0.0235950209808986	0.480790693496433	0.489503924498513	0.280970580947806	0.176928989479288	0.170805871225080	0.0972619068486765	0.432044649297152	0.324352464756231	0.363999279413956	0.492760711579268	0.280458715986313	0.0716984164841565	0.0977741066042941	0.102660095702460	0.376432847464918	0.0769860239629066	0.273264734634675	0.102741631837056	0.308305924154876	0.0107975421915196	0.302073329242381	0.263381338182338	0.348537091512318	0.195242843900905	0.436202796422785	0.375965453620010	0.119163030155040	0.219097500066611	0.164144577058999	0.431172278873684	0.346111772137238	0.122415290642144	0.465418536219723	0.291188532445764	0.442893506791480	0.0633353089429817	0.417701060006914	0.237842284409836
0.195549114164768	0.406426304111597	0.440581600524654	0.432861844103527	0.494486649103224	0.350052979091949	0.116844939773434	0.0351919619312756	0.390204008416061	0.167288891941797	0.402105112392250	0.164408575466882	0.250124916564056	0.188646367853257	0.361418377352563	0.0596425597011631	0.0229261695069359	0.291399273392633	0.345812336402599	0.188283521354559	0.436155405598946	0.0141578639989733	0.472762418644938	0.0699127818280994	0.0387510179447525	0.210053082376198	0.0673195919653542	0.189311133331272	0.445511200878889	0.343688441785808	0.0601957384747178	0.0223782995877181	0.369570806684788	0.461796412770790	0.499185363271711	0.341013794269687	0.335330861052405	0.353610527393479	0.377300342227176	0.0257870373710604	0.334422522436585	0.0562629274357150	0.410411318853931	0.322876008051322	0.0799562620098923	0.0217925592798852	0.133004704460147	0.385155983744576	0.0594268024674879	0.126690623651386
0.340113639030441	0.386479640131065	0.0311740158884832	0.151243220222342	0.0728559872437696	0.129483861523990	0.246722460552871	0.181548095175107	0.157525859673339	0.138645527447026	0.222263665755708	0.219049136786805	0.0906886634678141	0.192074150493691	0.331594953958765	0.213774003286278	0.0262636557094442	0.187674052627212	0.428625467611795	0.149833575089504	0.408907760001366	0.477161906791203	0.282306243674961	0.278675897502781	0.371656027757014	0.259264185144090	0.309573289425092	0.394788663919371	0.104743567723493	0.157219730255561	0.100708233573996	0.315728713207589	0.138808836253287	0.329049115045030	0.0252501255490505	0.428531462094312	0.192054498802100	0.328045311264749	0.141303495616745	0.496789892239103	0.108860189425078	0.480437040621917	0.238862232556290	0.220486337639093	0.412011130816239	0.391803516159190	0.160079349365636	0.228576475365892	0.424836280587574	0.150173897836280
0.441842043759127	0.277384894205572	0.224613656922175	0.275833089275607	0.0311666575330917	0.430524841087185	0.278659285513607	0.473586048561926	0.484129833955863	0.259587687310070	0.0418277375035361	0.00555367127278383	0.242851878866861	0.358320625887587	0.367904585098454	0.376851744604381	0.406196836545317	0.342969226883845	0.389782826821017	0.252424698510669	0.0590754454992550	0.406308014423388	0.0789525510986626	0.340413724780990	0.321365333888836	0.0455852834682197	0.453511770898504	0.493395081391609	0.278929798225786	0.341598929718940	0.0680701652780680	0.100390400384965	0.420188475023317	0.232551326374111	0.0134496860286968	0.248796254935474	0.00274803436754562	0.0533942913145580	0.0101747128251556	0.490694735289715	0.398419623952166	0.146465492310751	0.0545786442800663	0.487727227172962	0.308441764763180	0.440151966215028	0.00251664689207565	0.355829822716787	0.258070764328540	0.183167142296366
0.384583325029320	0.373980544363854	0.298488278272733	0.188866944891268	0.289891868240940	0.433105899612806	0.196404080342193	0.142721054933089	0.485023181791302	0.230421925609811	0.0802649471246718	0.448029164005075	0.447706014597919	0.113632919842561	0.0989508201725489	0.184554081384633	0.445813957237335	0.399299133018760	0.172147908813099	0.131221091919629	0.285907064587661	0.287769156283676	0.138804932094229	0.00343921966806932	0.260641445501229	0.412290367101277	0.0200994238012430	0.151556153877247	0.0480979247401677	0.344779607247220	0.0727992017322645	0.146912246324306	0.135355824814575	0.298265233997290	0.199502845557206	0.00973298251353538	0.0748144060644187	0.000166804778436724	0.220860828391937	0.270505256451385	0.214574891433305	0.331395881685135	0.116929351013256	0.188776042098386	0.349098479203776	0.334847778480926	0.0512737854405564	0.274608314501579	0.412046076294324	0.0537971514578254
0.258040420362644	0.135336822471158	0.241467049904696	0.464982977911293	0.0918811217325599	0.154358938784329	0.0945730586144548	0.489894375924057	0.138981234904805	0.166918521852784	0.0527407085625461	0.457637175530699	0.0498942699427513	0.323587328399967	0.199709939545023	0.439471143964298	0.262096502044862	0.415965129688276	0.0150215955295064	0.0177489636607173	0.0378171070010945	0.123893818450653	0.428497731852606	0.224815941967743	0.427116452268428	0.0343076973239295	0.116324399522180	0.370761124328815	0.379022373506159	0.111714594446241	0.248803546504628	0.197242329478566	0.227606480551698	0.430025303428075	0.0784178435562115	0.0633711816748285	0.0145445746241825	0.236282969515849	0.162338161203213	0.196504293713437	0.386656475188925	0.233762128383517	0.261219453351359	0.438085908994092	0.280032261482771	0.0506187630985594	0.415598920069949	0.324768472538816	0.260053700585348	0.275200733754216
0.324141775994514	0.101937197761798	0.163286046460558	0.386300701135011	0.234118710666749	0.122332486162566	0.166277329695207	0.273498376936253	0.0629808844005258	0.133295604781886	0.316439769764510	0.182010227972156	0.00596273061450026	0.0819197498841265	0.125933667576551	0.478349967400185	0.354131950979772	0.326875713249841	0.348679034852817	0.293359080471163	0.423138573682613	0.00903561922853813	0.114850982895122	0.00141662395193370	0.430791299950414	0.433864739242482	0.234970726795597	0.278071591495154	0.208931923772362	0.348573108778082	0.416411578935111	0.396330996285318	0.0458108252061574	0.167906585471106	0.335145130327814	0.183270372581862	0.272121867084805	0.461551855559769	0.323511322156606	0.0472555002103867	0.0674536526599852	0.258658927064979	0.499590615967688	0.142571834319068	0.154771703399027	0.197657915449353	0.314466803815831	0.302042171739411	0.400634435126611	0.424715539676197
0.0307042327348669	0.198666609768624	0.314661749454876	0.0809562802306193	0.333580473485886	0.268265107208654	0.304166608464942	0.445334690044835	0.466045067669727	0.106605828614376	0.179911089177140	0.300408393894867	0.315045362208992	0.102513902068555	0.220603574433376	0.205540832407028	0.0694075928230837	0.426437623605388	0.458142733241234	0.352744477205343	0.0225502437699395	0.345352942480269	0.421105940954984	0.0511946539253405	0.166146056645517	0.290189737306192	0.365193488406495	0.379057050103128	0.114255747163759	0.324736154778388	0.476545517410391	0.108361257457692	0.0738090978805250	0.342004531690267	0.0261759227114317	0.497254188799383	0.245676697903514	0.362824079996250	0.114950792606052	0.447621063192276	0.0550393051144471	0.181207812311232	0.399040988663043	0.00595782949485746	0.167779874939956	0.278861853314604	0.299367293867909	0.477055116028355	0.0978672990508883	0.411124496953736
0.0424952812461072	0.143472297254976	0.0582586882183305	0.172499964477183	0.240014123838556	0.490608380333878	0.148093770320845	0.250863556548779	0.469218470057947	0.0579556406341263	0.0692335738424822	0.345018514370466	0.0727887242596954	0.0289782481748442	0.417550575528275	0.429538393640588	0.185454744467786	0.321961308874330	0.186007440403070	0.0310344952786362	0.294932202912241	0.0716509295081723	0.0310724481569627	0.279065325374261	0.186328675889711	0.158398935607387	0.211913796944498	0.167208786381656	0.490512182151385	0.249168918840154	0.497085103802142	0.442216470436152	0.340097523765214	0.221262959122583	0.0806908227122964	0.373295663562755	0.284131692523552	0.293506598257204	0.317867546463319	0.216756345355177	0.383789887682553	0.403707616171267	0.386664411167872	0.0199540290386183	0.0650082511841568	0.452903844042069	0.110664275520132	0.0281059092403058	0.455453880130887	0.344483477711309
0.393274896416603	0.171540152630875	0.423693111363669	0.227338071813736	0.0311677951946912	0.336437973870517	0.426829715073374	0.164645139848173	0.439920857684337	0.202591120177513	0.0497060844253948	0.338222025688427	0.360920270896115	0.238410529594576	0.213410020603667	0.216852618206649	0.0563465895372939	0.363766015966302	0.0860221293997661	0.106923062731942	0.172598921438133	0.167120787511744	0.181203947679019	0.00695942149049483	0.240163502701861	0.0134434450295956	0.0873380689953001	0.326784213371766	0.308806102984871	0.236893014488894	0.105086439123462	0.469631919995775	0.138679783876708	0.441987456951267	0.0221335177031505	0.0838479737792255	0.0928241703838651	0.157781413931700	0.484575135772084	0.222582224699543	0.257684094757796	0.334679560174594	0.359374452035736	0.105771869857112	0.137909823670412	0.198828288483144	0.0556505140494809	0.213440417959355	0.211758932680685	0.206109330592484
0.476403656158778	0.469636972414486	0.245621582622336	0.0621334469527478	0.396593131077988	0.201419675334494	0.173993454150447	0.101763268128320	0.138808442078771	0.395985145088268	0.185550755186988	0.0813207095323107	0.250779941177649	0.330789219025511	0.419881950592621	0.0682398444522861	0.377629660305427	0.267957886930900	0.169697098629342	0.222423601450904	0.0561037290169404	0.387671271580844	0.435155079937744	0.425190251332303	0.233610135053013	0.115080994777408	0.316266100113123	0.173012047362514	0.185823325009744	0.367712843733790	0.0957341712339824	0.473651295669222	0.0776307110879965	0.248888863122710	0.141265446702156	0.224792577850108	0.185564206891028	0.0949848612979466	0.444234301456086	0.131021982376977	0.240881136958788	0.0833560349005592	0.0949502735277095	0.0128286793313349	0.300908181957780	0.374592129871523	0.0483938317596464	0.467864773975639	0.308267333931512	0.0440786931321246
0.442963574288501	0.188950450373317	0.295699956982014	0.172442982676302	0.423855112994017	0.130568177500742	0.488097064567628	0.329733872561821	0.169117684431069	0.0622090385995361	0.263970011359369	0.421072219002874	0.231038699672981	0.465509276572344	0.319286252761609	0.133990490213647	0.496757571607063	0.197480588735249	0.397751669138061	0.324860949012391	0.483486649270787	0.392007947299722	0.316246838175550	0.244729622137642	0.346062625965503	0.371622592096852	0.261594550556248	0.0220502239139278	0.377637976648981	0.430690397454132	0.00184217993499397	0.270867893827209	0.234702397692504	0.445912846171729	0.276834986316461	0.465666916172113	0.440476529356814	0.0813507201241562	0.0990327296987995	0.450356194452885	0.349181710074071	0.198745457390362	0.000274295548517933	0.493274893834022	0.289949568046910	0.164710857215961	0.0302779095756061	0.154633125807037	0.164305663525943	0.222054480522667
0.303901190628626	0.375600166495208	0.258092864911133	0.403226721750613	0.00541903587620995	0.306084514218499	0.0436463432255311	0.359963737056128	0.372437688370514	0.293625693752049	0.452526721534433	0.0194858383498577	0.164601174078147	0.154791284171224	0.0923992442103523	0.0106517160530784	0.303045487626742	0.0139679231644850	0.471132664408800	0.0549280091605598	0.259536273873910	0.115278230615849	0.165169781096240	0.274576642518526	0.119910056580654	0.0182636365123626	0.165504574717039	0.0258091026387926	0.334670738992505	0.121416053221750	0.121484449497138	0.480670960944804	0.155402717290109	0.164837705747739	0.101137244164712	0.235029638990558	0.0541664711870016	0.385795189850710	0.409773481979290	0.126869058202583	0.293629049601971	0.326431492030736	0.443740363504045	0.0187734659257211	0.282486646611951	0.285410271602728	0.259329324573562	0.375052997110149	0.331928197706421	0.237062996336956
0.331434380379299	0.348670147272132	0.0328942431582143	0.359164013737111	0.457271682348579	0.297167228318879	0.492184617043724	0.389088649197406	0.168424721157102	0.343661434012902	0.149883177985976	0.185858304640523	0.0241934616585165	0.316042016486796	0.321632465083960	0.163194861219033	0.164178455320261	0.218205773688354	0.0273581224561814	0.238673378767557	0.0111385166145634	0.273647621143718	0.142885324367636	0.0379576390031033	0.0664973612184665	0.415871474055243	0.00338822176000192	0.424504490979102	0.486251546232471	0.0839537755262832	0.469422997010131	0.0334092257166079	0.484430824201911	0.205168431148222	0.271863615522942	0.0964723477116550	0.468787603191270	0.286140953105729	0.0732212171457248	0.214159511387982	0.158258625549772	0.302376729674057	0.472497161048031	0.314271988513500	0.254968820633337	0.143051956669583	0.220745400278228	0.379884906771021	0.252230976992318	0.0617610362127712
0.0786825060546323	0.0948060094756982	0.477143381229986	0.153442774778623	0.223416511477483	0.0660693553550396	0.496778546396465	0.341504702024389	0.195084638338162	0.295076476527287	0.0759695335333666	0.136168803537459	0.218137924353322	0.411403947313913	0.0238603437654983	0.485771193606414	0.442895538409946	0.397149783398288	0.282548992099781	0.288519062517066	0.00795983231070219	0.332064230858390	0.114852665769445	0.220238088830282	0.0679068734786185	0.141522239661147	0.0226474788288773	0.420765224650103	0.421123561217666	0.310988392234100	0.397552364359828	0.0986134722306560	0.139876516170642	0.0657392637860915	0.0760169970492517	0.368339382790379	0.256367333597860	0.180763100775217	0.325360360088784	0.340302078809486	0.274762015834165	0.00787805812306558	0.164896632093453	0.0802078474962298	0.0560540403586074	0.168235459968052	0.0337254692164806	0.0527331512406035	0.368591204619625	0.407269839119276
0.0116228082720580	0.0880372686550281	0.351958683906311	0.103962182895323	0.321201240786677	0.167529068955734	0.0524806370019408	0.304286160428341	0.300301201991753	0.342296382560894	0.172061075231907	0.336928357689496	0.0665121158205678	0.274890811007963	0.320451017475760	0.0742686609443665	0.481864871154260	0.474614889406185	0.189293626551757	0.350137303432708	0.00986897774266454	0.306831043720809	0.346732295174756	0.120948476589007	0.248793378832869	0.119478184672160	0.251914717899185	0.309239618775492	0.280200618785605	0.250282780741956	0.267637222305168	0.233022977016386	0.163584740145557	0.232872540662817	0.492451709260929	0.105472893109278	0.0742065679185026	0.373485140373805	0.143082975774790	0.332185594571292	0.477312357850458	0.109409998104766	0.403874696065315	0.163546900467100	0.167848491632724	0.120863962254490	0.418808957330069	0.316025694340853	0.178612898261836	0.125894154977540
0.0987497316200603	0.352626296353504	0.473180822242592	0.445684076589994	0.172885006439994	0.0315096557267216	0.209601518702554	0.498637467845900	0.496790715006356	0.201706209325865	0.344794566155971	0.0248382214537619	0.228300200543603	0.443744880818506	0.457090835844722	0.171188753756731	0.200178321583791	0.277870770121054	0.463775598225381	0.374758599871353	0.449456554864492	0.316397238338047	0.0921365334907003	0.0354533597021547	0.119677677964828	0.0944579429795335	0.0385586447774434	0.291755461674108	0.184501473583451	0.370713504003447	0.384277210677108	0.0475297344714895	0.496292137428984	0.299196138892235	0.180562336187539	0.123044837901007	0.451264054066859	0.436522284805167	0.0755881744093181	0.307685544335732	0.0366918626811575	0.0795210487907658	0.305354253690420	0.295865262900195	0.0997157527659197	0.348753456226460	0.0987782720844439	0.212004257829849	0.0713827226702892	0.148617911971577
0.149046866693525	0.0980970522559919	0.107385645258976	0.248990203880371	0.00183537427269370	0.440003503375426	0.151393282696441	0.393697453253005	0.183705701772706	0.104570437032194	0.313934615221876	0.203271493303782	0.0347814995046042	0.0590601189472875	0.454558557504837	0.449382063234912	0.204663101072937	0.0348080673719843	0.418899951739948	0.162803345320701	0.341540120405688	0.222232947436667	0.166311368073233	0.0890866969477027	0.0992444926500036	0.360206434145027	0.156484257730024	0.128794179953043	0.206521764809453	0.441882031987937	0.278079494926704	0.167141713772888	0.398640763723836	0.474942142336480	0.101450954353969	0.382212081931836	0.0913555126463766	0.452827097294825	0.0747983949760938	0.306420713979557	0.475995791109240	0.0394386202816656	0.446933569927755	0.257461614167852	0.0717337679853480	0.239320398181817	0.117158782251231	0.179381314779613	0.381330441486422	0.0968053611523524
0.340442566117916	0.343304416897508	0.360989455490661	0.167294465276586	0.476473846666275	0.113032396604233	0.109129115707065	0.296233916262328	0.302714170815617	0.122008980902993	0.0111030457495248	0.135030106519688	0.0127472804454642	0.195919267127818	0.202267856989593	0.0197663643814303	0.0317407779872467	0.148003503241653	0.302736441969279	0.440659903672839	0.0965780319616882	0.0175255486897374	0.469153547777013	0.482010455524115	0.211804869404915	0.0730259379719888	0.172777144131966	0.304581096869436	0.176095130262639	0.0330075455216704	0.308875736397440	0.111410874733389	0.333417274380812	0.178638268457161	0.110075752351226	0.194417900351900	0.350567895947780	0.231023933208632	0.351474816321590	0.446253000475796	0.201452811524345	0.375028074996947	0.291216712904649	0.115630958610278	0.275882937566302	0.0586014071748632	0.256642477409060	0.201353216344888	0.0427228526515114	0.0128518918450581
0.0488798863969885	0.0711980483533561	0.373735172029965	0.322455185620535	0.283013268173892	0.194961502237113	0.469357013794593	0.351935542373931	0.0245984179963240	0.136954525045047	0.131138722770671	0.121349897346871	0.434559880041690	0.352995911916735	0.0806179498474184	0.431409664903871	0.126925448500967	0.106342731306784	0.315729742438300	0.0544520402983651	0.464353847586803	0.416533459583516	0.153487330766016	0.211743909992736	0.0603628716711900	0.273447412921933	0.121149887731951	0.371087320914000	0.357269521222254	0.177256052725385	0.135409578280253	0.129607127318202	0.158379266409819	0.264412030649049	0.0150825142228765	0.227915500151202	0.325168399864089	0.425425156222424	0.485922111936263	0.0577379880950733	0.449953324985593	0.178281314511118	0.0700298176854191	0.118105627364281	0.0823073135979321	0.372172587956809	0.328287044672414	0.0850010627017306	0.277064956809093	0.0748834127583225
0.385561107498066	0.158619228716998	0.0598511101295279	0.0905195753135867	0.409595645612322	0.308249205848634	0.295813601507522	0.158687121109745	0.110309605716247	0.308088402520548	0.149607772215808	0.259698158878257	0.479908667693570	0.0146771925310185	0.392263902811612	0.375583636245602	0.142265283761685	0.489596930612912	0.421317607680662	0.174350309413511	0.235183210441299	0.0295683746070058	0.223865792499912	0.158301397932697	0.458790875240684	0.0494385083358918	0.189293962536881	0.326529046648134	0.277866077593260	0.136518532080549	0.331003941780510	0.277358975529107	0.163374014469372	0.262501483200135	0.00198033371819617	0.0544849141295137	0.406486477943665	0.249946259584573	0.404522733752150	0.281854543950218	0.414517729803473	0.284542425532750	0.477323688323884	0.110493719132717	0.252812257706663	0.239673373524435	0.413669712731948	0.0841624298255141	0.287223277901381	0.471192656300118
0.160664768212493	0.217846569598850	0.135995436130562	0.342797761829621	0.185578575239731	0.164539863642475	0.0843956002184543	0.371465624932404	0.178434283018842	0.330202310845910	0.242206582060091	0.311006877764582	0.182118375706510	0.0255783337012450	0.240756764814590	0.0954808628105716	0.282557638495120	0.124825499916921	0.357064784727550	0.357568850057630	0.355947112428541	0.339661954119090	0.0848528892035668	0.353944886110661	0.161959353362080	0.314804283308498	0.462135761926008	0.486991304977533	0.332743550377987	0.449257378653487	0.412494728486851	0.164765484775627	0.386238533014062	0.240755192937106	0.491219645456535	0.407482440984725	0.330781663380780	0.0864197428792359	0.120518186977968	0.0933522754545507	0.0519166208155381	0.132615972479632	0.0477331883420394	0.126878909304107	0.162700867896907	0.0248865533317346	0.359463737834083	0.105473367669583	0.446933734209107	0.00819536717509473
0.151881831417025	0.424667365018678	0.312668801781130	0.133993552388268	0.0917487898837519	0.350100624098839	0.377487285990011	0.372206621615537	0.169987253116418	0.222021623146843	0.351212969361908	0.477946215966431	0.434460041643044	0.140298245359663	0.421523366356239	0.246096292760945	0.184040145433656	0.335924717838357	0.219327696864963	0.415894450316197	0.108656653069732	0.366099127179142	0.484723995308661	0.353096606720212	0.493951495366866	0.345478596866875	0.412656915587137	0.0312964985395001	0.313443340366565	0.408738232139748	0.122554809101603	0.321055441616753	0.340907377641869	0.219617425997442	0.182412340259480	0.191660764061781	0.310069021199695	0.478865647825865	0.293660398969063	0.426977688526309	0.0546736496813497	0.450334991884458	0.217709103825832	0.0621395031433713	0.309452728657711	0.131243210912727	0.173613255650818	0.311594104672450	0.440636801964598	0.448135460424777
0.383865170332243	0.397908839157173	0.282272007831329	0.0820809196306395	0.417346408225688	0.424090048187690	0.0683647473454538	0.422936335755355	0.0278221464104487	0.305580472790845	0.0513152404025189	0.398122184493025	0.0212096712284836	0.221917323023851	0.368822159722725	0.0791699768886911	0.253743564357558	0.223271430262895	0.107384135307754	0.0334714663593865	0.481282667943902	0.0400848976948136	0.241306173748831	0.422561642709207	0.142257340887445	0.298256784825473	0.101138265879285	0.369233813242805	0.369237781629581	0.101692659634727	0.271074870014386	0.0695506013829302	0.273200663879628	0.224477207352104	0.0800537987295327	0.293976237040998	0.0906989558640877	0.0443099566306689	0.0800602919918463	0.270588336498968	0.351897741245302	0.170125759602139	0.144669416327460	0.209068523323136	0.0292520097853982	0.318570095813843	0.0481780090356971	0.259893595596518	0.295448084177283	0.316227674748611
0.100310086063852	0.124528416610327	0.430140065375743	0.0112438393069858	0.442641572382252	0.343691917498767	0.394838103491682	0.348060345913722	0.131921334492029	0.195761966303465	0.420109064262795	0.256821835641033	0.0208050757227543	0.342349214627712	0.189385382654015	0.131466042540645	0.00805326527282163	0.0677025924784521	0.213374270471484	0.408136109347299	0.307753960679259	0.00648318873090259	0.410037325311279	0.118339009439747	0.254195507413866	0.428769141620905	0.293849694568751	0.363261975415267	0.376703605067448	0.0285686504477843	0.426168601243827	0.293397855239005	0.0182545089363079	0.281495338797104	0.250250912618428	0.208964293372335	0.261061652083485	0.480781966640543	0.345178585393624	0.0849138170827389	0.465375739645703	0.147541500421192	0.185085411933752	0.0515011296019507	0.335064922486775	0.301493966052855	0.281893312364879	0.00512452273113778	0.192984985896103	0.312726063856921
0.306104329096209	0.282203069727099	0.470194992008818	0.379971707540536	0.300619810753445	0.0300393388221599	0.00310948068781475	0.0695085398478062	0.0752761506853516	0.163551776098242	0.204153736134073	0.117944380071313	0.298470591821066	0.188140048299371	0.424922703588100	0.309097032515155	0.234636860752172	0.475909683426803	0.153608791646747	0.276735939002941	0.211571348069757	0.297085409533754	0.458349960700399	0.343133506248978	0.297469887350144	0.483826618018530	0.398245286187332	0.121173165268292	0.364077770725071	0.0654006845658220	0.0623762445915010	0.348272058952467	0.330807388083064	0.192160372337224	0.497824231334501	0.193328354420194	0.283680783948720	0.265903004944600	0.334195790419265	0.0453433149184945	0.405867983571552	0.0227711581251150	0.164103873222249	0.278717395789576	0.198978944018808	0.200555470462018	0.496917612394781	0.425271466547383	0.0235073397038712	0.0403923106665712
0.0473909874963019	0.255758752506971	0.334443559953230	0.113329134435272	0.100325072082068	0.260739893097689	0.201385698604233	0.447550132457089	0.463666421684229	0.150268736223258	0.429738990274296	0.277146857026558	0.148195547785249	0.00847117505195505	0.493930632080478	0.336665041881532	0.0581444953093092	0.0163018712270018	0.232597884926636	0.370873830763613	0.374915699679481	0.382988899047608	0.397079543808428	0.204312578984603	0.488450149866836	0.0294277507809873	0.220186115981280	0.383893591436782	0.0278774241510646	0.310008685657960	0.482751190673932	0.324749369320872	0.169098048393115	0.156180593048172	0.222416079109795	0.352000760198226	0.149643585239762	0.126178027591800	0.240391489251641	0.140242871642233	0.282058609588866	0.0219398018332841	0.444660475944653	0.0323030212477011	0.232458635954168	0.124714163139535	0.197286058691182	0.216216136250384	0.134807162718550	0.482452102890083
0.430448261959746	0.0388479026034373	0.106656746717399	0.447112652789985	0.265373477055869	0.484917178485705	0.327526561782639	0.0949472727805243	0.491162560636345	0.257695327439538	0.210643624145513	0.139929683335843	0.0130403797265812	0.247045764154143	0.102004896356493	0.126726628564849	0.443515299356073	0.0577806252256938	0.0664802457047226	0.326756090606256	0.0889500892058182	0.497058400142171	0.413828597202173	0.382536562570814	0.113772973332034	0.00943478307340401	0.135635555165267	0.276548634950508	0.370355136220833	0.284274753698427	0.388967650179519	0.396520787955447	0.135881473308195	0.182951744056605	0.0261361332095697	0.210755770019729	0.128966228163028	0.197859049735416	0.114517368116198	0.130574423445958	0.121995570787400	0.432255990527694	0.00474326727307062	0.487413830226409	0.297314289650046	0.0735000428281963	0.383123233461898	0.0407778374860001	0.105217149948586	0.480844280558128
0.446711155430245	0.311487357218104	0.323259218613095	0.488799062344847	0.215674896478877	0.443070754103231	0.161929611853671	0.0928373845693988	0.217963380343233	0.106977373399578	0.381828640663317	0.303198151587743	0.194742701628194	0.216610963197224	0.110774381200256	0.403513646812130	0.179038465923239	0.0231465883932749	0.455636273790616	0.397217880181245	0.260760971014571	0.316534449366235	0.233413313091589	0.0128689085771099	0.380476414656206	0.355428002426836	0.118278582110385	0.165550077931965	0.255760578686190	0.432093321088754	0.165608209096945	0.0552463493329724	0.177996597314872	0.340937191105151	0.0530788112766718	0.249893079824010	0.179103884286140	0.493607565512627	0.439711028978690	0.435640041012828	0.481698006910347	0.118203820593778	0.221992701351994	0.0878220382806587	0.352799645726808	0.335274691902106	0.393916247938145	0.232210288722073	0.0917331546529723	0.0480919543473458
0.388170506510339	0.265148323915790	0.276684886577650	0.0289206475000392	0.313011715245687	0.288598400632972	0.0250399658265543	0.349837567326294	0.0367056021231872	0.102490881173268	0.436641266923002	0.0493797752914628	0.158637437698862	0.386595172105676	0.210609954588381	0.162205694946604	0.199238263462142	0.175407966153251	0.0683876285155719	0.466024999841776	0.0160796194780111	0.00372999713742656	0.273239816759905	0.211188656499984	0.0532686948681889	0.0131773580852874	0.254691602965383	0.0544277924801145	0.115076747275760	0.239347778709930	0.00827781806638522	0.417301904442986	0.339751941664993	0.398558598837076	0.412987433483418	0.0243075294093907	0.347926663161850	0.279608689477707	0.457830356823566	0.200981919859338	0.320886211156976	0.355764266020160	0.486182949741187	0.325255399914964	0.299913730928165	0.390463721633936	0.0349611911940856	0.330379598222048	0.00208610882830729	0.220698562811797
0.344620288609533	0.0679549461393759	0.190920363914076	0.485000725836282	0.129384913562795	0.263514527661063	0.448237010406746	0.0696102361170859	0.250660230916648	0.148399134101034	0.272704093021613	0.271988516432991	0.220463791527932	0.349027009566715	0.133496831669848	0.414033176047131	0.428675080552388	0.216035216158434	0.405656711472292	0.183647140656891	0.220241675491091	0.0404468059752421	0.379248291319079	0.000804230532352124	0.155313291491242	0.496427961986671	0.0874198924367097	0.254662819444281	0.441651232617171	0.350318959754365	0.293413964442587	0.0211738705021691	0.218442630795048	0.108951563432772	0.425854965660534	0.375100167592245	0.223038415217940	0.0916867504918695	0.483868396207279	0.425903258260272	0.352990308792513	0.121052052715599	0.356214092392849	0.463254649303988	0.266835805659292	0.433358682682844	0.192219265260830	0.321585426693295	0.373917887508177	0.220811526886279
0.138811397500029	0.201505636203331	0.0337814335774044	0.0679613795822169	0.0912704369749883	0.207755205863464	0.294174456916569	0.438722907508167	0.122047955354215	0.186815210046897	0.0658100299330168	0.146994487414633	0.383485270770875	0.273518065246755	0.482089572952578	0.393066215240944	0.363260578001871	0.0373820118113208	0.211454132349502	0.363335038766768	0.371250445028897	0.422688447516410	0.457647724010467	0.273235924456564	0.369451739925999	0.318432612781181	0.325169947417048	0.193473839267277	0.456669275134548	0.0528019727393558	0.469990858568839	0.378803491317842	0.200162970988323	0.391811669672321	0.441344090129998	0.194263407322086	0.287668999179553	0.0344061403424859	0.413205340885729	0.251788670065975	0.338478537297933	0.276077085093525	0.204819309550187	0.0471497132470454	0.258819413873945	0.0779606828212194	0.400269081630419	0.496261850251642	0.105822283044484	0.168959032270600
0.0513258026974494	0.00800169580741256	0.252118627849372	0.421996560160718	0.490158301493649	0.289894325417658	0.266067474545370	0.324228301038721	0.158504001280425	0.00665389573619940	0.285279116664157	0.265878217191298	0.307605890538610	0.0458752156393902	0.198254255586077	0.346024574106938	0.130905611552846	0.353721382966009	0.104979017900438	0.319092976747709	0.359349165520590	0.261050029915798	0.0291489112761036	0.309687657238041	0.0782489481250393	0.230594838133152	0.105580448618329	0.0911388765781263	0.325380638745141	0.0180406573713028	0.499644978813557	0.235525512560806	0.345892913355882	0.414811921627371	0.398817196563048	0.189968097496998	0.470111968283352	0.236121103061932	0.436427461525287	0.193236210745620	0.268033560150583	0.124501853952477	0.362331804437349	0.366388956140506	0.420314213826680	0.0689357284120707	0.158681117658233	0.448138981714361	0.176941530361998	0.417376068301149
0.0114472761999010	0.182985245595478	0.402870728465550	0.343022864378238	0.0180526728233241	0.278689507079323	0.0639464222160344	0.405235101748237	0.185506938656942	0.182218513675718	0.296354082340109	0.407605398163814	0.394769872481704	0.465185370627247	0.0953879696041725	0.440116322140188	0.398030418006423	0.0609195222554416	0.0232294540080336	0.243282830173148	0.00105516310037690	0.183268784712930	0.294378467043415	0.366637741087202	0.237585905806650	0.451399563957211	0.289304333149244	0.382519019143719	0.426979163436093	0.322614038899622	0.390042965506481	0.334818363119241	0.430199978173614	0.343178106970113	0.323793141153237	0.100986546138267	0.348380533740040	0.203112031999890	0.0822138467226944	0.211112920908918	0.406135220761533	0.116543291181714	0.0517755747899288	0.208502919952084	0.130716492125252	0.427788510997427	0.457901369288141	0.295256478844860	0.0286277619681883	0.433436987433749
0.211508063675687	0.246139728109517	0.386271732911739	0.374387162185712	0.365564413952309	0.0719400853641609	0.234911217509333	0.485154569154480	0.0395976165103439	0.0138021301411531	0.424275164511839	0.236809292647214	0.00413100004467037	0.0919817406530126	0.445721135792719	0.339634736073194	0.166883688448731	0.343293495845011	0.0303823902762239	0.363567960696686	0.231020369076250	0.139445683840602	0.133027873335998	0.328421499461651	0.110354453372610	0.0583985165523533	0.193075897928535	0.0552779228702077	0.389762786783416	0.0574474286236987	0.239883806976100	0.200206654139440	0.421433975188470	0.188937928601602	0.384508217724506	0.329939637889980	0.306808826335692	0.197057202175211	0.364461476802728	0.353486552853107	0.292227415620235	0.202853473008206	0.0923081442818000	0.289746706111226	0.306072886552183	0.429372174160982	0.478406241664770	0.353318547792004	0.191609470327626	0.451577369092213
0.451643610137418	0.293477807601711	0.483619603248464	0.430950656370624	0.350748537144461	0.445205969588883	0.455922653631181	0.0892746955941261	0.234354537652374	0.459517134194654	0.421354973712193	0.303638652638186	0.374057452307481	0.00664542189450912	0.0842194569578297	0.201490411451861	0.311582784939121	0.269372494080891	0.122150477914570	0.301693633143055	0.296560287870374	0.125430689383523	0.410616669942919	0.230074652031128	0.222730311384617	0.474103317545312	0.232461550812047	0.482447617390095	0.0337333006102379	0.0594449476775422	0.414808265072856	0.480959026828885	0.419607350081222	0.409085146071973	0.209189693630930	0.276343002504060	0.473498261390899	0.123172277313006	0.0483946453180118	0.0175892797476655	0.183357525236406	0.147922068534292	0.0862751220963348	0.439676072170424	0.176870464962640	0.0496320214993925	0.419581127465732	0.118436170102352	0.451468166537250	0.349246630106272
0.220941762050699	0.299265695730019	0.439757184345764	0.0380053785274274	0.131010351153397	0.119837584961869	0.448478803841804	0.161172478877076	0.332525947874425	0.0270080281245194	0.162902009683683	0.0697225769337370	0.470301961688333	0.329667030017828	0.0882641732157857	0.308474256227622	0.392232070455785	0.0234100189559437	0.365048515651171	0.0452968093735600	0.413015387144184	0.295401920539944	0.314719898143471	0.0536936786587052	0.0452820855561079	0.0768235004716161	0.0339746038962862	0.438783560075498	0.0182008488816737	0.449096924370894	0.386643009373595	0.463523974578285	0.349050254771324	0.0235891446601979	0.310338461130349	0.271851052062060	0.00811256308489056	0.273601727319045	0.298226400317721	0.219508045963071	0.0122652422787623	0.109275955307979	0.276232028146310	0.400998796449170	0.347769078891164	0.244677973001536	0.215779176981811	0.418006712974998	0.241617773638811	0.489132577667327
0.150773426121270	0.0675942722648104	0.459285387284503	0.264830475288957	0.159724853339074	0.384240238927365	0.210565434159494	0.336093876931010	0.213026049153935	0.442175810235984	0.228426110752414	0.0248263491101489	0.201924405771123	0.464543272966820	0.0711938361645096	0.271844307314173	0.306753208576248	0.455387000723563	0.279638907554636	0.0588665514443300	0.292819690647565	0.337635474451061	0.0820103433343991	0.145232192886244	0.259530404163670	0.401787751972918	0.0332177858498662	0.129815027370796	0.141027464771656	0.445775085961761	0.0263187075001849	0.275278025453182	0.0888312290275108	0.355313443464916	0.114273035589426	0.165395758273393	0.186592527688459	0.225634704272132	0.280885332838918	0.237812020062665	0.150558325894404	0.0167244235797781	0.389250053461269	0.0337462939374676	0.359976916821513	0.243029259100244	0.484966914382879	0.438095216990424	0.144806391322416	0.147751623995058
0.403825703768555	0.457661173742302	0.298620718054262	0.475522424515954	0.409187027697475	0.274206882588407	0.120312746000203	0.282305529170442	0.384535517074495	0.457079494826091	0.253800457126582	0.133833829820317	0.391473665525727	0.112815796068863	0.382106009213552	0.296546223784031	0.196946131209226	0.0828442824335617	0.361051113466618	0.333735720178083	0.240393741405387	0.447835374872548	0.349361530932485	0.0405464548294180	0.310557921836505	0.286584242391847	0.301686136909580	0.323632716734191	0.162793395243731	0.303215824298747	0.0315382734836233	0.382885618332647	0.253180740288762	0.219137973198426	0.379160943010560	0.0421302335925423	0.117677531449484	0.201555731117776	0.444033719008170	0.0222472578863305	0.300773807597815	0.221858309482182	0.123463891447547	0.316196663658574	0.0781202334348611	0.129117600415693	0.493199488111651	0.357009680893745	0.0193518735255511	0.232077427144607
0.290475158807753	0.336093075641294	0.225449190657585	0.139474802232338	0.0275527973095175	0.403965719217715	0.472870464159905	0.113585105736984	0.361397977688044	0.230830557898206	0.458883984622260	0.288968425364137	0.0338685556497460	0.246731371998737	0.113145541471655	0.0137837490303139	0.259962729450587	0.0441967609785130	0.497648384826439	0.310024334999715	0.0232598272547348	0.0882503140413166	0.0229196454064828	0.358314365276699	0.450175329612597	0.129543757968834	0.340647765486819	0.171730211948522	0.404205161425579	0.359072987697074	0.0905581427973061	0.161855803791274	0.484254610350119	0.146086636370513	0.105548160364819	0.0383756357474745	0.0223274408218536	0.333002119637726	0.293413504884963	0.395347124653948	0.144941169563805	0.0192223211733282	0.314569535529450	0.333754580512013	0.486129544617042	0.366277401017418	0.123001460989284	0.0665085280681069	0.255500059573007	0.433615964252167
0.346330305317788	0.459374161194130	0.292058602274234	0.458960805622070	0.366038876231505	0.175928735966590	0.0113653707993360	0.392183697783946	0.445157772890431	0.212519691845245	0.154729545592524	0.344470767832330	0.395776496597417	0.182112213534574	0.466215628715320	0.102391070165875	0.275939626807537	0.462993477014480	0.216492742419545	0.278807245708601	0.367095097680202	0.0202680229642486	0.135372772239390	0.140989704030470	0.0109945199227303	0.0104368325413037	0.0632270986605836	0.354275218156573	0.0499626629136776	0.251272188501479	0.117782099465010	0.219942503252109	0.303656164080854	0.301954107507053	0.256895630947859	0.312387401520308	0.246581407155119	0.457909398467493	0.115819507812759	0.180615692682949	0.408493640879051	0.482422571909173	0.300835502176502	0.0651905106134788	0.314223315486221	0.0795486304235573	0.0233713994972248	0.224597064602415	0.277905537034700	0.158299030957593
0.273012018648559	0.215586854709103	0.186422225963949	0.241002276765788	0.484198013138008	0.331544395810257	0.307011172689423	0.422219493711422	0.174964228190857	0.406992766032737	0.424239586105912	0.404744151596132	0.130875827373543	0.263626920799930	0.220882088228622	0.167902643032185	0.428413238412533	0.433148004578488	0.267614806747259	0.191981660044642	0.302370057954913	0.190086618685382	0.363008289344628	0.291157434245898	0.206617514644789	0.0108277666773116	0.00448895554006168	0.467030335067978	0.461601948211595	0.163376394757533	0.212555099385692	0.141911678806293	0.462404591041293	0.146072076124424	0.409382612420395	0.252883275928992	0.253184503763050	0.291971896033087	0.305669020168793	0.0841252692528872	0.461595930991530	0.318537847447403	0.491172418149676	0.395677336683720	0.107241763340579	0.0746792793476445	0.406988483052748	0.0599976758474795	0.309038061208453	0.282495926488153
0.100971066078358	0.362616326452965	0.167779028801850	0.305691541201337	0.0391690926580602	0.200765998528540	0.415188128710552	0.325811901264820	0.0395828339220555	0.160986548989955	0.200546003780246	0.411947185252076	0.112912138987166	0.0232637139829424	0.499526495015112	0.237947465021964	0.340682025667555	0.353744412444417	0.319888059075160	0.420114775186849	0.296486769291925	0.00778771997527028	0.305581478062698	0.356881176242350	0.242336915216685	0.101607300503803	0.259871921189123	0.431030750167761	0.414015517495112	0.413423400410739	0.349964936887979	0.00646851733446435	0.367475284081126	0.295210387053532	0.0128383865223897	0.446939985909243	0.496006732519607	0.251611334806177	0.448061491173573	0.0515448914870391	0.0505779773169822	0.0838759997017955	0.489028790369363	0.223062504973773	0.312319361282597	0.0578372833470086	0.198851214148315	0.0691053687304162	0.0175128916930190	0.279719553194718
0.324423399906393	0.461006951661923	0.0666199426579119	0.421568601029931	0.480395392427390	0.0441863873207258	0.0657378586507605	0.324325234738392	0.442186698783008	0.0196373992175083	0.424523007885181	0.0638224523908902	0.475414032463304	0.0338475933524777	0.288635124797975	0.358731016011737	0.230988064578484	0.0222096430431956	0.327203864782821	0.0352925757120738	0.470113964058779	0.153884372119400	0.133634312208542	0.275821557816390	0.302831902477053	0.283233476091309	0.335792776868679	0.200002783366655	0.401803466237834	0.148816755307298	0.140436505967665	0.114118337781242	0.300691510140422	0.168816906558160	0.400583199330856	0.206811980480056	0.493242569377230	0.286392162094779	0.202548188558808	0.269555166187112	0.448656400589502	0.162332876492164	0.233148155718007	0.291801322476934	0.157594104382784	0.238025247800105	0.405325710740614	0.360316864034467	0.351601688078913	0.369530531927764
0.366644816525477	0.306851166807341	0.385909486890423	0.423712670426510	0.454589682405834	0.489744787832234	0.381624448618158	0.159153757824375	0.433802626540034	0.185779541974614	0.138660822246533	0.212313771627573	0.296202266148246	0.216967469432461	0.260486176161380	0.175286322791647	0.118654565144331	0.0493172532573942	0.0365057323925841	0.320666844427058	0.135817354266806	0.237818719678694	0.0123206536881058	0.492025289024747	0.363929243155878	0.315148706238933	0.0759467992253597	0.330376886682210	0.492974670564455	0.281831112552558	0.0887724911554911	0.000615818307584504	0.345325340661128	0.0904581028721269	0.485606861746936	0.343971117488524	0.218579739182811	0.335831734662433	0.000537235666435099	0.263003268171538	0.417643781210659	0.180659608088769	0.206246295594994	0.292526614975734	0.0222134337371498	0.298582949780434	0.437908159848203	0.429030957991708	0.250486758342783	0.451268862288421
0.0771548853511226	0.421682327093017	0.0315676570720280	0.429687225212097	0.411550162580188	0.285281201038062	0.207917068058116	0.151141238884789	0.0131156459742632	0.492425769538960	0.373678267810947	0.474791291010345	0.405452920327787	0.395979676028021	0.496098017494204	0.190763156572027	0.404669060948341	0.246329471756015	0.342185189760597	0.499126300590247	0.255710087810736	0.0124580244193666	0.227929551760736	0.0530460876841055	0.485610498763041	0.178882230850235	0.473782993165271	0.422320984063121	0.329364417955831	0.414085569719244	0.192638006626187	0.447160108310920	0.145470720853475	0.184421688468087	0.395685555288195	0.378576868522259	0.282213413764530	0.0386162768122630	0.0204847753571707	0.00735884375362367	0.425148189019411	0.331659182283235	0.262266754842759	0.188591809353578	0.154715672572476	0.175453249478530	0.194536743753128	0.216383144088075	0.188666396729005	0.428765945870402
0.338134622423046	0.402008444035037	0.493690765426968	0.154523103454162	0.274493338869216	0.240833082202527	0.460927277984144	0.00258899020618814	0.0289275255844829	0.0627674176656228	0.338107275866900	0.0802482308218376	0.0458928948308234	0.228366875802421	0.103015165318631	0.0930800602554965	0.358647880571317	0.305682253971407	0.0412777107449057	0.464714798857150	0.114387138667292	0.155068992824114	0.445504851064145	0.102111073011395	0.304992679234789	0.391796557253988	0.206928737176322	0.317074721064094	0.0379797065909117	0.190418435944417	0.284469110316362	0.319930084804033	0.424774365342960	0.0686899053563090	0.437637742112200	0.350903502127203	0.324454532219345	0.276893904311467	0.422676530859745	0.119794794297680	0.333864049476814	0.395747565951851	0.346289880233639	0.225246348202199	0.273632730220747	0.175389385337056	0.474387834206004	0.245466041796132	0.0558218752373103	0.438401439809051
0.254562551417992	0.494766303197034	0.0913165791768537	0.115991487751713	0.269354988415587	0.183429607710858	0.283151080382310	0.412618052154346	0.382389388785850	0.257815868842000	0.245719017889759	0.371788555723230	0.206940986046982	0.464894730584949	0.112774381793550	0.102835730272673	0.0109188213290224	0.309317077809623	0.497051723179001	0.285523443203652	0.0506604556105569	0.0364142035676101	0.235242829844250	0.131650208692878	0.389455857823462	0.490407584054096	0.341298703288135	0.487289302817380	0.404416191358161	0.404676078981938	0.431495244991738	0.268512385841958	0.337612003404909	0.174113569625997	0.155968921850636	0.182453897924392	0.408967824433334	0.114923191242918	0.427949330362973	0.0801532598658006	0.162939991269752	0.0809385151536472	0.103640439149301	0.221399188405901	0.0305754339591546	0.0165320998389497	0.00479910069687894	0.406844598973013	0.0507847958465215	0.189987453592112
0.106809950934426	0.231993084909944	0.133194242541353	0.323241774586451	0.0135019767487480	0.494425668071364	0.179697906331169	0.209313558181238	0.0283215482861716	0.0572516112548304	0.461161129186345	0.150394675570483	0.394026821833379	0.0120722683988856	0.395372963052626	0.221580927126915	0.0530916409006738	0.355758519534783	0.324486283129179	0.206387844396915	0.158149587317220	0.389372629404820	0.342160903363700	0.204244780349701	0.460570169735870	0.395938662209284	0.380119978281099	0.337050232834101	0.212690443186886	0.409005438729219	0.0103573405075053	0.0944847011222155	0.187515169024757	0.237042901201821	0.244478815724701	0.280672376112140	0.362269219503043	0.225328575769006	0.309971223699144	0.233847601504972	0.00501330359373214	0.381484565055293	0.0474793346196597	0.141088742264063	0.0940072352063084	0.485718963573064	0.477015460228269	0.150902974849580	0.124953174423781	0.0526761687392552
0.407862483924534	0.197648428596037	0.0134860523485563	0.433207599891390	0.483973195414220	0.266789435758732	0.290973418759283	0.299949416499376	0.293510490486137	0.0183792073616489	0.224788437873741	0.465935939289954	0.123950132560843	0.245787333624433	0.445547039970741	0.276726043435792	0.253238227394273	0.406962452030753	0.0757460746470982	0.389358977518185	0.394770687822365	0.344955787144309	0.146063962915920	0.0199067318978861	0.109964608197293	0.338296612216032	0.357855540718255	0.245285777240069	0.310130742754989	0.368065815541712	0.460895569797110	0.428766458012597	0.366200087466410	0.293550161782518	0.0853230397129828	0.410106181004031	0.488820667409326	0.0750941961227489	0.127107515083907	0.493204889841084	0.221229198987612	0.423485656468868	0.284046913226194	0.464502470324561	0.213699291514410	0.445839772609545	0.320358860630246	0.444418928903695	0.0845105507004410	0.187031093502884
0.217449535699673	0.0125133041842083	0.319404840210712	0.445088687290342	0.0305570085097147	0.466174491497368	0.0586930402142192	0.296742666262349	0.240988735225232	0.0599248826715771	0.360447319900210	0.368006530052219	0.452116398507615	0.366370018083706	0.255837268807748	0.284366740541976	0.409282411509597	0.253665391248815	0.182090074876727	0.481214783793391	0.208947644298176	0.408300492021336	0.240855706563035	0.0648458437335559	0.277196791310796	0.275165721890555	0.142883354798148	0.477199934024878	0.0143989725548858	0.405315374337105	0.418862698948888	0.150201653641544	0.431808975302109	0.486291813967370	0.0197555987926119	0.273780977746285	0.385015021133208	0.314084968308081	0.0818211106508479	0.114195736029896	0.434303383913019	0.357019251169344	0.304581592961437	0.154154904179481	0.394183510299357	0.125986013218023	0.446456733776241	0.491390338316459	0.173944926187756	0.0290958866956307
0.290452918479034	0.176066128864169	0.429712129137868	0.0851287616436062	0.427827690759986	0.125891548864070	0.0628568928776941	0.412510072372693	0.211111618229982	0.0977685753046640	0.340001097922326	0.481610265230104	0.0482475246989685	0.421861756380430	0.200708308871834	0.0824711911842715	0.130618046406737	0.490301847148651	0.493043646317717	0.0848904794835770	0.306447058922533	0.478274831393051	0.141445219934434	0.0221440026883648	0.393311183367770	0.00993937706707893	0.156144072426549	0.423003650077268	0.442472189203058	0.114466242576197	0.328345621309718	0.0838046633907134	0.0925195811257183	0.470151651093731	0.0107425296495564	0.314847707913698	0.275494834830443	0.449421422348640	0.333679183150347	0.0683429018826666	0.192105040113661	0.109993945760605	0.157980316149874	0.444301762954014	0.119824187708385	0.0735794698270949	0.119095801621018	0.00492835443526801	0.237171582574664	0.320030123776015
0.241216123351063	0.273923997917223	0.124491127114699	0.236142436783514	0.478002628909922	0.277818835740082	0.356403631578108	0.180077851775512	0.0344965421920478	0.335765628640446	0.411889324891781	0.498317216171347	0.294634045397962	0.150128649326717	0.328598206819131	0.0451425082444500	0.338989017544107	0.201560554269926	0.432791331272897	0.289872520310318	0.237305710263843	0.124877030383699	0.189105907531615	0.351252126504596	0.333411090950980	0.241336530308863	0.140182607394528	0.0884302637046124	0.241659317916298	0.154881384480288	0.481114220611004	0.350907540241993	0.0228235072160976	0.0188054661512048	0.244946841256444	0.140760201379629	0.109028818486611	0.146978590443334	0.355233044499383	0.0813431503645090	0.458523742493777	0.167846626214680	0.0998087040062314	0.445804003741904	0.305154999818593	0.354920957870806	0.0618919974243980	0.355528026708295	0.0723676907906850	0.285269475769960
0.128667097577249	0.107946320454178	0.260281077177616	0.299922972615036	0.395633657338792	0.252049727090615	0.0544762797359619	0.0316107311787951	0.254059621311011	0.0746289314750160	0.498019638637725	0.172063761098057	0.0423476016270394	0.272378450463816	0.257854716038069	0.322568659072724	0.302993491140441	0.199745895428644	0.182292957959629	0.167165472932124	0.431131984955608	0.0769041998479112	0.348514469575741	0.315624268059426	0.0708732967550804	0.219276709248176	0.455851412275228	0.356421359591401	0.161983309639027	0.0802318930580340	0.0824557936084253	0.261490078335416	0.112466528766369	0.456604150267891	0.181660732462743	0.0572048347313330	0.350757520742261	0.174984668047180	0.0525694664401690	0.311278713347881	0.259735514722182	0.103495633028043	0.358640925957263	0.347266447873322	0.0878089129506283	0.337037396453008	0.315394860533413	0.00167024887881362	0.351301093779940	0.237213075072594
0.462701186151754	0.0816333658213103	0.334079596791430	0.142145244081522	0.488883781656579	0.404564968177221	0.168270276845902	0.137281010166186	0.441439735541038	0.233881504486651	0.0119039788720864	0.0354800476546311	0.333933170580004	0.100609364559449	0.491581718848513	0.0658748546646612	0.194745261814788	0.339042793770323	0.413619532763021	0.0979611811493616	0.294972667878030	0.0859775382130002	0.238339012241706	0.311205046838064	0.315790608232513	0.257380405364231	0.0371394129502653	0.251516228446973	0.0752540218210251	0.100124408326391	0.218084575330029	0.208640919155065	0.200392957711171	0.0357846082969119	0.147976258717457	0.182264185355694	0.463038506466152	0.479082581249173	0.297629800136113	0.234930250017195	0.415123285003618	0.0361605969885059	0.469147057101555	0.0850957609497111	0.167433991037197	0.454503389860620	0.172596901583807	0.225703506211661	0.123718546629149	0.192118068018408
0.0233333612008602	0.480218311992312	0.428694859755311	0.00432081056472727	0.199221231215201	0.345787823193470	0.428568109784572	0.163221476916305	0.0274535255068447	0.169688326680838	0.371841621997147	0.458568645677498	0.474636904994243	0.285207450301943	0.287821446936166	0.378904616987828	0.349961727312777	0.219470618810786	0.494932349847175	0.153993789195508	0.125316273786475	0.180383065287752	0.195987706523862	0.312216098225192	0.175883146946171	0.104831771409345	0.294118850021844	0.188142463855061	0.445527469864072	0.390933387651696	0.136086758867012	0.433010192871985	0.0388990960230457	0.101641898528052	0.386886838179442	0.478410144087628	0.250409536545052	0.0547181839897563	0.113636206015161	0.447882530550722	0.427872515468820	0.405624154885284	0.405005888733332	0.471662075231450	0.109929305755027	0.192620942508579	0.261785064397026	0.190671349232157	0.444814586774319	0.303839485726246
[truncated: 47 more columns]
