# Supplementary material for: A novel user-centric happiness model for personalized tour recommendations
Source: PeerJ Comput Sci. 2025 Apr 22;11:e2837. doi: 10.7717/peerj-cs.2837 (PMC12192884; doi:10.7717/peerj-cs.2837)
Supplement: Supplemental Information 3 [file peerj-cs-11-2837-s003.zip › HM/pr11_20/pr12/HC/Time_Window.txt]

0	1000
157	417
190	405
223	555
113	306
296	481
72	368
157	457
279	560
216	429
232	544
282	626
219	569
67	423
129	430
218	456
299	575
144	340
127	329
66	412
149	444
222	445
187	386
77	280
225	514
299	649
219	442
64	278
221	455
102	414
146	397
216	410
79	424
254	550
198	504
207	517
269	480
282	496
196	541
190	475
101	442
201	490
264	486
84	383
95	446
145	423
61	305
271	601
243	530
207	407
144	336
104	392
155	364
252	484
180	373
222	434
138	339
179	487
254	487
275	633
89	367
150	485
224	490
224	496
270	619
76	361
238	460
166	437
137	393
264	448
276	530
129	422
262	498
121	464
129	460
82	337
141	335
185	405
75	347
149	442
290	586
287	512
85	273
74	431
240	443
82	439
192	481
103	330
90	425
270	617
118	324
144	467
120	461
189	417
71	262
111	347
128	448
128	448
