# Supplementary material for: A novel user-centric happiness model for personalized tour recommendations
Source: PeerJ Comput Sci. 2025 Apr 22;11:e2837. doi: 10.7717/peerj-cs.2837 (PMC12192884; doi:10.7717/peerj-cs.2837)
Supplement: Supplemental Information 3 [file peerj-cs-11-2837-s003.zip › HM/pr11_20/pr12/ICDM.txt]

0	0	0	0	0	0	0	0	0	0	0	0	0	0	0	0	0	0	0	0	0	0	0	0	0	0	0	0	0	0	0	0	0	0	0	0	0	0	0	0	0	0	0	0	0	0	0	0	0	0
0	0	0	0	0	0	0	0	0	0	0	0	0	0	0	0	0	0	0	0	0	0	0	0	0	0	0	0	0	0	0	0	0	0	0	0	0	0	0	0	0	0	0	0	0	0	0	0	0	0
0	0	0	0	0	0	0	0	0	0	0	0	0	0	0	0	0	0	0	0	0	0	0	0	0	0	0	0	0	0	0	0	0	0	0	0	0	0	0	0	0	0	0	0	0	0	0	0	0	0
0	0	0	0	0	0	0	0	0	0	0	0	0	0	0	0	0	0	0	0	0	0	0	0	0	0	0	0	0	0	0	0	0	0	0	0	0	0	0	0	0	0	0	0	0	0	0	0	0	0
0	0	0	0	0	0	0	0	0	0	0	0	0	0	0	0	0	0	0	0	0	0	0	0	0	0	0	0	0	0	0	0	0	0	0	0	0	0	0	0	0	0	0	0	0	0	0	0	0	0
0	0	0	0	0	0	0	0	0	0	0	0	0	0	0	0	0	0	0	0	0	0	0	0	0	0	0	0	0	0	0	0	0	0	0	0	0	0	0	0	0	0	0	0	0	0	0	0	0	0
0	0	0	0	0	0	0	0	0	0	0	0	0	0	0	0	0	0	0	0	0	0	0	0	0	0	0	0	0	0	0	0	0	0	0	0	0	0	0	0	0	0	0	0	0	0	0	0	0	0
0	0	0	0	0	0	0	0	0	0	0	0	0	0	0	0	0	0	0	0	0	0	0	0	0	0	0	0	0	0	0	0	0	0	0	0	0	0	0	0	0	0	0	0	0	0	0	0	0	0
0	0	0	0	0	0	0	0	0	0	0	0	0	0	0	0	0	0	0	0	0	0	0	0	0	0	0	0	0	0	0	0	0	0	0	0	0	0	0	0	0	0	0	0	0	0	0	0	0	0
0	0	0	0	0	0	0	0	0	0	0	0	0	0	0	0	0	0	0	0	0	0	0	0	0	0	0	0	0	0	0	0	0	0	0	0	0	0	0	0	0	0	0	0	0	0	0	0	0	0
0	0	0	0	0	0	0	0	0	0	0	0	0	0	0	0	0	0	0	0	0	0	0	0	0	0	0	0	0	0	0	0	0	0	0	0	0	0	0	0	0	0	0	0	0	0	0	0	0	0
0	0	0	0	0	0	0	0	0	0	0	0	0	0	0	0	0	0	0	0	0	0	0	0	0	0	0	0	0	0	0	0	0	0	0	0	0	0	0	0	0	0	0	0	0	0	0	0	0	0
0	0	0	0	0	0	0	0	0	0	0	0	0	0	0	0	0	0	0	0	0	0	0	0	0	0	0	0	0	0	0	0	0	0	0	0	0	0	0	0	0	0	0	0	0	0	0	0	0	0
0	0	0	0	0	0	0	0	0	0	0	0	0	0	0	0	0	0	0	0	0	0	0	0	0	0	0	0	0	0	0	0	0	0	0	0	0	0	0	0	0	0	0	0	0	0	0	0	0	0
0	0	0	0	0	0	0	0	0	0	0	0	0	0	0	0	0	0	0	0	0	0	0	0	0	0	0	0	0	0	0	0	0	0	0	0	0	0	0	0	0	0	0	0	0	0	0	0	0	0
0	0	0	0	0	0	0	0	0	0	0	0	0	0	0	0	0	0	0	0	0	0	0	0	0	0	0	0	0	0	0	0	0	0	0	0	0	0	0	0	0	0	0	0	0	0	0	0	0	0
0	0	0	0	0	0	0	0	0	0	0	0	0	0	0	0	0	0	0	0	0	0	0	0	0	0	0	0	0	0	0	0	0	0	0	0	0	0	0	0	0	0	0	0	0	0	0	0	0	0
0	0	0	0	0	0	0	0	0	0	0	0	0	0	0	0	0	0	0	0	0	0	0	0	0	0	0	0	0	0	0	0	0	0	0	0	0	0	0	0	0	0	0	0	0	0	0	0	0	0
0	0	0	0	0	0	0	0	0	0	0	0	0	0	0	0	0	0	0	0	0	0	0	0	0	0	0	0	0	0	0	0	0	0	0	0	0	0	0	0	0	0	0	0	0	0	0	0	0	0
0	0	0	0	0	0	0	0	0	0	0	0	0	0	0	0	0	0	0	0	0	0	0	0	0	0	0	0	0	0	0	0	0	0	0	0	0	0	0	0	0	0	0	0	0	0	0	0	0	0
0	0	0	0	0	0	0	0	0	0	0	0	0	0	0	0	0	0	0	0	0	0	0	0	0	0	0	0	0	0	0	0	0	0	0	0	0	0	0	0	0	0	0	0	0	0	0	0	0	0
0	0	0	0	0	0	0	0	0	0	0	0	0	0	0	0	0	0	0	0	0	0	0	0	0	0	0	0	0	0	0	0	0	0	0	0	0	0	0	0	0	0	0	0	0	0	0	0	0	0
0	0	0	0	0	0	0	0	0	0	0	0	0	0	0	0	0	0	0	0	0	0	0	0	0	0	0	0	0	0	0	0	0	0	0	0	0	0	0	0	0	0	0	0	0	0	0	0	0	0
0	0	0	0	0	0	0	0	0	0	0	0	0	0	0	0	0	0	0	0	0	0	0	0	0	0	0	0	0	0	0	0	0	0	0	0	0	0	0	0	0	0	0	0	0	0	0	0	0	0
0	0	0	0	0	0	0	0	0	0	0	0	0	0	0	0	0	0	0	0	0	0	0	0	0	0	0	0	0	0	0	0	0	0	0	0	0	0	0	0	0	0	0	0	0	0	0	0	0	0
0	0	0	0	0	0	0	0	0	0	0	0	0	0	0	0	0	0	0	0	0	0	0	0	0	0	0	0	0	0	0	0	0	0	0	0	0	0	0	0	0	0	0	0	0	0	0	0	0	0
0	0	0	0	0	0	0	0	0	0	0	0	0	0	0	0	0	0	0	0	0	0	0	0	0	0	0	0	0	0	0	0	0	0	0	0	0	0	0	0	0	0	0	0	0	0	0	0	0	0
0	0	0	0	0	0	0	0	0	0	0	0	0	0	0	0	0	0	0	0	0	0	0	0	0	0	0	0	0	0	0	0	0	0	0	0	0	0	0	0	0	0	0	0	0	0	0	0	0	0
0	0	0	0	0	0	0	0	0	0	0	0	0	0	0	0	0	0	0	0	0	0	0	0	0	0	0	0	0	0	0	0	0	0	0	0	0	0	0	0	0	0	0	0	0	0	0	0	0	0
0	0	0	0	0	0	0	0	0	0	0	0	0	0	0	0	0	0	0	0	0	0	0	0	0	0	0	0	0	0	0	0	0	0	0	0	0	0	0	0	0	0	0	0	0	0	0	0	0	0
0	0	0	0	0	0	0	0	0	0	0	0	0	0	0	0	0	0	0	0	0	0	0	0	0	0	0	0	0	0	0	0	0	0	0	0	0	0	0	0	0	0	0	0	0	0	0	0	0	0
0	0	0	0	0	0	0	0	0	0	0	0	0	0	0	0	0	0	0	0	0	0	0	0	0	0	0	0	0	0	0	0	0	0	0	0	0	0	0	0	0	0	0	0	0	0	0	0	0	0
0	0	0	0	0	0	0	0	0	0	0	0	0	0	0	0	0	0	0	0	0	0	0	0	0	0	0	0	0	0	0	0	0	0	0	0	0	0	0	0	0	0	0	0	0	0	0	0	0	0
0	0	0	0	0	0	0	0	0	0	0	0	0	0	0	0	0	0	0	0	0	0	0	0	0	0	0	0	0	0	0	0	0	0	0	0	0	0	0	0	0	0	0	0	0	0	0	0	0	0
0	0	0	0	0	0	0	0	0	0	0	0	0	0	0	0	0	0	0	0	0	0	0	0	0	0	0	0	0	0	0	0	0	0	0	0	0	0	0	0	0	0	0	0	0	0	0	0	0	0
0	0	0	0	0	0	0	0	0	0	0	0	0	0	0	0	0	0	0	0	0	0	0	0	0	0	0	0	0	0	0	0	0	0	0	0	0	0	0	0	0	0	0	0	0	0	0	0	0	0
0	0	0	0	0	0	0	0	0	0	0	0	0	0	0	0	0	0	0	0	0	0	0	0	0	0	0	0	0	0	0	0	0	0	0	0	0	0	0	0	0	0	0	0	0	0	0	0	0	0
0	0	0	0	0	0	0	0	0	0	0	0	0	0	0	0	0	0	0	0	0	0	0	0	0	0	0	0	0	0	0	0	0	0	0	0	0	0	0	0	0	0	0	0	0	0	0	0	0	0
0	0	0	0	0	0	0	0	0	0	0	0	0	0	0	0	0	0	0	0	0	0	0	0	0	0	0	0	0	0	0	0	0	0	0	0	0	0	0	0	0	0	0	0	0	0	0	0	0	0
0	0	0	0	0	0	0	0	0	0	0	0	0	0	0	0	0	0	0	0	0	0	0	0	0	0	0	0	0	0	0	0	0	0	0	0	0	0	0	0	0	0	0	0	0	0	0	0	0	0
0	0	0	0	0	0	0	0	0	0	0	0	0	0	0	0	0	0	0	0	0	0	0	0	0	0	0	0	0	0	0	0	0	0	0	0	0	0	0	0	0	0	0	0	0	0	0	0	0	0
0	0	0	0	0	0	0	0	0	0	0	0	0	0	0	0	0	0	0	0	0	0	0	0	0	0	0	0	0	0	0	0	0	0	0	0	0	0	0	0	0	0	0	0	0	0	0	0	0	0
0	0	0	0	0	0	0	0	0	0	0	0	0	0	0	0	0	0	0	0	0	0	0	0	0	0	0	0	0	0	0	0	0	0	0	0	0	0	0	0	0	0	0	0	0	0	0	0	0	0
0	0	0	0	0	0	0	0	0	0	0	0	0	0	0	0	0	0	0	0	0	0	0	0	0	0	0	0	0	0	0	0	0	0	0	0	0	0	0	0	0	0	0	0	0	0	0	0	0	0
0	0	0	0	0	0	0	0	0	0	0	0	0	0	0	0	0	0	0	0	0	0	0	0	0	0	0	0	0	0	0	0	0	0	0	0	0	0	0	0	0	0	0	0	0	0	0	0	0	0
0	0	0	0	0	0	0	0	0	0	0	0	0	0	0	0	0	0	0	0	0	0	0	0	0	0	0	0	0	0	0	0	0	0	0	0	0	0	0	0	0	0	0	0	0	0	0	0	0	0
0	0	0	0	0	0	0	0	0	0	0	0	0	0	0	0	0	0	0	0	0	0	0	0	0	0	0	0	0	0	0	0	0	0	0	0	0	0	0	0	0	0	0	0	0	0	0	0	0	0
0	0	0	0	0	0	0	0	0	0	0	0	0	0	0	0	0	0	0	0	0	0	0	0	0	0	0	0	0	0	0	0	0	0	0	0	0	0	0	0	0	0	0	0	0	0	0	0	0	0
0	0	0	0	0	0	0	0	0	0	0	0	0	0	0	0	0	0	0	0	0	0	0	0	0	0	0	0	0	0	0	0	0	0	0	0	0	0	0	0	0	0	0	0	0	0	0	0	0	0
0	0	0	0	0	0	0	0	0	0	0	0	0	0	0	0	0	0	0	0	0	0	0	0	0	0	0	0	0	0	0	0	0	0	0	0	0	0	0	0	0	0	0	0	0	0	0	0	0	0
0	0	0	0	0	0	0	0	0	0	0	0	0	0	0	0	0	0	0	0	0	0	0	0	0	0	0	0	0	0	0	0	0	0	0	0	0	0	0	0	0	0	0	0	0	0	0	0	0	0
0	0	0	0	0	0	0	0	0	0	0	0	0	0	0	0	0	0	0	0	0	0	0	0	0	0	0	0	0	0	0	0	0	0	0	0	0	0	0	0	0	0	0	0	0	0	0	0	0	0
0	0	0	0	0	0	0	0	0	0	0	0	0	0	0	0	0	0	0	0	0	0	0	0	0	0	0	0	0	0	0	0	0	0	0	0	0	0	0	0	0	0	0	0	0	0	0	0	0	0
0	0	0	0	0	0	0	0	0	0	0	0	0	0	0	0	0	0	0	0	0	0	0	0	0	0	0	0	0	0	0	0	0	0	0	0	0	0	0	0	0	0	0	0	0	0	0	0	0	0
0	0	0	0	0	0	0	0	0	0	0	0	0	0	0	0	0	0	0	0	0	0	0	0	0	0	0	0	0	0	0	0	0	0	0	0	0	0	0	0	0	0	0	0	0	0	0	0	0	0
0	0	0	0	0	0	0	0	0	0	0	0	0	0	0	0	0	0	0	0	0	0	0	0	0	0	0	0	0	0	0	0	0	0	0	0	0	0	0	0	0	0	0	0	0	0	0	0	0	0
0	0	0	0	0	0	0	0	0	0	0	0	0	0	0	0	0	0	0	0	0	0	0	0	0	0	0	0	0	0	0	0	0	0	0	0	0	0	0	0	0	0	0	0	0	0	0	0	0	0
0	0	0	0	0	0	0	0	0	0	0	0	0	0	0	0	0	0	0	0	0	0	0	0	0	0	0	0	0	0	0	0	0	0	0	0	0	0	0	0	0	0	0	0	0	0	0	0	0	0
0	0	0	0	0	0	0	0	0	0	0	0	0	0	0	0	0	0	0	0	0	0	0	0	0	0	0	0	0	0	0	0	0	0	0	0	0	0	0	0	0	0	0	0	0	0	0	0	0	0
0	0	0	0	0	0	0	0	0	0	0	0	0	0	0	0	0	0	0	0	0	0	0	0	0	0	0	0	0	0	0	0	0	0	0	0	0	0	0	0	0	0	0	0	0	0	0	0	0	0
0	0	0	0	0	0	0	0	0	0	0	0	0	0	0	0	0	0	0	0	0	0	0	0	0	0	0	0	0	0	0	0	0	0	0	0	0	0	0	0	0	0	0	0	0	0	0	0	0	0
0	0	0	0	0	0	0	0	0	0	0	0	0	0	0	0	0	0	0	0	0	0	0	0	0	0	0	0	0	0	0	0	0	0	0	0	0	0	0	0	0	0	0	0	0	0	13	0	0	0
0	0	0	0	0	0	0	0	0	0	0	0	0	0	0	0	0	0	0	0	0	0	0	0	0	0	0	0	0	0	0	0	0	0	0	0	0	0	0	0	0	0	0	0	0	0	13	0	0	0
0	0	0	0	0	0	0	0	0	0	0	0	0	0	0	0	0	0	0	0	0	0	0	0	0	0	0	0	0	0	0	0	0	0	0	0	0	0	0	0	0	0	0	0	0	0	13	0	0	0
0	0	0	0	0	0	0	0	0	0	0	0	0	0	0	0	0	0	0	0	0	0	0	0	0	0	0	9	0	0	0	0	0	0	0	0	0	0	0	0	0	0	0	0	0	0	13	0	0	0
0	0	0	0	0	0	0	0	0	0	0	0	0	0	0	0	0	0	0	0	0	0	0	0	0	0	0	9	0	0	0	0	0	0	0	0	0	0	0	0	0	0	0	0	0	0	13	0	0	0
0	0	0	0	0	0	0	0	0	0	0	0	0	0	0	0	0	0	0	16	0	0	0	0	0	0	0	9	0	0	0	0	0	0	0	0	0	0	0	0	0	0	0	0	0	0	13	0	0	0
0	0	0	0	0	0	0	0	0	0	0	0	0	9	0	0	0	0	0	16	0	0	0	0	0	0	0	9	0	0	0	0	0	0	0	0	0	0	0	0	0	0	0	0	0	0	13	0	0	0
0	0	0	0	0	0	0	0	0	0	0	0	0	9	0	0	0	0	0	16	0	0	0	0	0	0	0	9	0	0	0	0	0	0	0	0	0	0	0	0	0	0	0	0	0	0	13	0	0	0
0	0	0	0	0	0	0	0	0	0	0	0	0	9	0	0	0	0	0	16	0	0	0	0	0	0	0	9	0	0	0	0	0	0	0	0	0	0	0	0	0	0	0	0	0	0	13	0	0	0
0	0	0	0	0	0	0	0	0	0	0	0	0	9	0	0	0	0	0	16	0	0	0	0	0	0	0	9	0	0	0	0	0	0	0	0	0	0	0	0	0	0	0	0	0	0	13	0	0	0
0	0	0	0	0	0	0	0	0	0	0	0	0	9	0	0	0	0	0	16	0	0	0	0	0	0	0	9	0	0	0	0	0	0	0	0	0	0	0	0	0	0	0	0	0	0	13	0	0	0
0	0	0	0	0	0	20	0	0	0	0	0	0	9	0	0	0	0	0	16	0	0	0	0	0	0	0	9	0	0	0	0	0	0	0	0	0	0	0	0	0	0	0	0	0	0	13	0	0	0
0	0	0	0	0	0	20	0	0	0	0	0	0	9	0	0	0	0	0	16	0	0	0	0	0	0	0	9	0	0	0	0	0	0	0	0	0	0	0	0	0	0	0	0	0	0	13	0	0	0
0	0	0	0	0	0	20	0	0	0	0	0	0	9	0	0	0	0	0	16	0	0	0	0	0	0	0	9	0	0	0	0	0	0	0	0	0	0	0	0	0	0	0	0	0	0	13	0	0	0
0	0	0	0	0	0	20	0	0	0	0	0	0	9	0	0	0	0	0	16	0	0	0	0	0	0	0	9	0	0	0	0	0	0	0	0	0	0	0	0	0	0	0	0	0	0	13	0	0	0
0	0	0	0	0	0	20	0	0	0	0	0	0	9	0	0	0	0	0	16	0	0	0	0	0	0	0	9	0	0	0	0	0	0	0	0	0	0	0	0	0	0	0	0	0	0	13	0	0	0
0	0	0	0	0	0	20	0	0	0	0	0	0	9	0	0	0	0	0	16	0	0	0	8	0	0	0	9	0	0	0	0	0	0	0	0	0	0	0	0	0	0	0	0	0	0	13	0	0	0
0	0	0	0	0	0	20	0	0	0	0	0	0	9	0	0	0	0	0	16	0	0	0	8	0	0	0	9	0	0	0	0	0	0	0	0	0	0	0	0	0	0	0	0	0	0	13	0	0	0
0	0	0	0	0	0	20	0	0	0	0	0	0	9	0	0	0	0	0	16	0	0	0	8	0	0	0	9	0	0	0	0	22	0	0	0	0	0	0	0	0	0	0	0	0	0	13	0	0	0
0	0	0	0	0	0	20	0	0	0	0	0	0	9	0	0	0	0	0	16	0	0	0	8	0	0	0	9	0	0	0	0	22	0	0	0	0	0	0	0	0	0	0	0	0	0	13	0	0	0
0	0	0	0	0	0	20	0	0	0	0	0	0	9	0	0	0	0	0	16	0	0	0	8	0	0	0	9	0	0	0	0	22	0	0	0	0	0	0	0	0	0	0	0	0	0	13	0	0	0
0	0	0	0	0	0	20	0	0	0	0	0	0	9	0	0	0	0	0	16	0	0	0	8	0	0	0	9	0	0	0	0	22	0	0	0	0	0	0	0	0	0	0	0	0	0	13	0	0	0
0	0	0	0	0	0	20	0	0	0	0	0	0	9	0	0	0	0	0	16	0	0	0	8	0	0	0	9	0	0	0	0	22	0	0	0	0	0	0	0	0	0	0	0	0	0	13	0	0	0
0	0	0	0	0	0	20	0	0	0	0	0	0	9	0	0	0	0	0	16	0	0	0	8	0	0	0	9	0	0	0	0	22	0	0	0	0	0	0	0	0	0	0	4	0	0	13	0	0	0
0	0	0	0	0	0	20	0	0	0	0	0	0	9	0	0	0	0	0	16	0	0	0	8	0	0	0	9	0	0	0	0	22	0	0	0	0	0	0	0	0	0	0	4	0	0	13	0	0	0
0	0	0	0	0	0	20	0	0	0	0	0	0	9	0	0	0	0	0	16	0	0	0	8	0	0	0	9	0	0	0	0	22	0	0	0	0	0	0	0	0	0	0	4	0	0	13	0	0	0
0	0	0	0	0	0	20	0	0	0	0	0	0	9	0	0	0	0	0	16	0	0	0	8	0	0	0	9	0	0	0	0	22	0	0	0	0	0	0	0	0	0	0	4	0	0	13	0	0	0
0	0	0	0	0	0	20	0	0	0	0	0	0	9	0	0	0	0	0	16	0	0	0	8	0	0	0	9	0	0	0	0	22	0	0	0	0	0	0	0	0	0	0	4	0	0	13	0	0	0
0	0	0	0	0	0	20	0	0	0	0	0	0	9	0	0	0	0	0	16	0	0	0	8	0	0	0	9	0	0	0	0	22	0	0	0	0	0	0	0	0	0	0	4	0	0	13	0	0	0
0	0	0	0	0	0	20	0	0	0	0	0	0	9	0	0	0	0	0	16	0	0	0	8	0	0	0	9	0	0	0	0	22	0	0	0	0	0	0	0	0	0	0	4	0	0	13	0	0	0
0	0	0	0	0	0	20	0	0	0	0	0	0	9	0	0	0	0	0	16	0	0	0	8	0	0	0	9	0	0	0	0	22	0	0	0	0	0	0	0	0	0	0	4	0	0	13	0	0	0
0	0	0	0	0	0	20	0	0	0	0	0	0	9	0	0	0	0	0	16	0	0	0	8	0	0	0	9	0	0	0	0	22	0	0	0	0	0	0	0	0	0	0	4	0	0	13	0	0	0
0	0	0	0	0	0	20	0	0	0	0	0	0	9	0	0	0	0	0	16	0	0	0	8	0	0	0	9	0	0	0	0	22	0	0	0	0	0	0	0	0	0	0	4	0	0	13	0	0	0
0	0	0	0	0	0	20	0	0	0	0	0	0	9	0	0	0	0	0	16	0	0	0	8	0	0	0	9	0	0	0	0	22	0	0	0	0	0	0	0	0	0	0	4	0	0	13	0	0	0
0	0	0	0	0	0	20	0	0	0	0	0	0	9	0	0	0	0	0	16	0	0	0	8	0	0	0	9	0	0	0	0	22	0	0	0	0	0	0	0	0	0	0	4	23	0	13	0	0	0
0	0	0	0	0	0	20	0	0	0	0	0	0	9	0	0	0	0	0	16	0	0	0	8	0	0	0	9	0	0	0	0	22	0	0	0	0	0	0	0	0	0	0	4	23	0	13	0	0	0
0	0	0	0	0	0	20	0	0	0	0	0	0	9	0	0	0	0	0	16	0	0	0	8	0	0	0	9	0	0	0	0	22	0	0	0	0	0	0	0	0	0	0	4	23	0	13	0	0	0
0	0	0	0	0	0	20	0	0	0	0	0	0	9	0	0	0	0	0	16	0	0	0	8	0	0	0	9	0	0	0	0	22	0	0	0	0	0	0	0	0	0	0	4	23	0	13	0	0	0
0	0	0	0	0	0	20	0	0	0	0	0	0	9	0	0	0	0	0	16	0	0	0	8	0	0	0	9	0	0	0	0	22	0	0	0	0	0	0	0	0	0	0	4	23	0	13	0	0	0
0	0	0	0	0	0	20	0	0	0	0	0	0	9	0	0	0	0	0	16	0	0	0	8	0	0	0	9	0	0	0	0	22	0	0	0	0	0	0	0	0	0	0	4	23	0	13	0	0	0
0	0	0	0	0	0	20	0	0	0	0	0	0	9	0	0	0	0	0	16	0	0	0	8	0	0	0	9	0	0	0	0	22	0	0	0	0	0	0	0	1	0	0	4	23	0	13	0	0	0
0	0	0	0	0	0	20	0	0	0	0	0	0	9	0	0	0	0	0	16	0	0	0	8	0	0	0	9	0	15	0	0	22	0	0	0	0	0	0	0	1	0	0	4	23	0	13	0	0	0
0	0	0	0	0	0	20	0	0	0	0	0	0	9	0	0	0	0	0	16	0	0	0	8	0	0	0	9	0	15	0	0	22	0	0	0	0	0	0	0	1	0	0	4	23	0	13	0	0	0
0	0	0	0	0	0	20	0	0	0	0	0	0	9	0	0	0	0	0	16	0	0	0	8	0	0	0	9	0	15	0	0	22	0	0	0	0	0	0	0	1	0	0	4	23	0	13	0	0	0
0	0	0	0	0	0	20	0	0	0	0	0	0	9	0	0	0	0	0	16	0	0	0	8	0	0	0	9	0	15	0	0	22	0	0	0	0	0	0	0	1	0	0	4	23	0	13	0	0	0
0	0	0	0	0	0	20	0	0	0	0	0	0	9	0	0	0	0	0	16	0	0	0	8	0	0	0	9	0	15	0	0	22	0	0	0	0	0	0	0	1	0	0	4	23	0	13	0	0	0
0	0	0	0	0	0	20	0	0	0	0	0	0	9	0	0	0	0	0	16	0	0	0	8	0	0	0	9	0	15	0	0	22	0	0	0	0	0	0	0	1	0	0	4	23	0	13	0	0	0
0	0	0	0	0	0	20	0	0	0	0	0	0	9	0	0	0	0	0	16	0	0	0	8	0	0	0	9	0	15	0	0	22	0	0	0	0	0	0	0	1	0	0	4	23	0	13	0	0	0
0	0	0	0	0	0	20	0	0	0	0	0	0	9	0	0	0	0	0	16	0	0	0	8	0	0	0	9	0	15	0	0	22	0	0	0	0	0	0	0	1	0	0	4	23	0	13	0	0	0
0	0	0	0	0	0	20	0	0	0	0	0	0	9	0	0	0	0	0	16	0	0	0	8	0	0	0	9	0	15	0	0	22	0	0	0	0	0	0	0	1	0	0	4	23	0	13	0	0	0
0	0	0	0	0	0	20	0	0	0	0	0	0	9	0	0	0	0	0	16	0	0	0	8	0	0	0	9	0	15	0	0	22	0	0	0	0	0	0	0	1	0	0	4	23	0	13	0	0	0
0	0	0	0	0	0	20	0	0	0	0	0	0	9	0	0	0	0	0	16	0	0	0	8	0	0	0	9	0	15	0	0	22	0	0	0	0	0	0	0	1	0	0	4	23	0	13	0	0	0
0	0	0	0	15	0	20	0	0	0	0	0	0	9	0	0	0	0	0	16	0	0	0	8	0	0	0	9	0	15	0	0	22	0	0	0	0	0	0	0	1	0	0	4	23	0	13	0	0	0
0	0	0	0	15	0	20	0	0	0	0	0	0	9	0	0	0	0	0	16	0	0	0	8	0	0	0	9	0	15	0	0	22	0	0	0	0	0	0	0	1	0	0	4	23	0	13	0	0	0
0	0	0	0	15	0	20	0	0	0	0	0	0	9	0	0	0	0	0	16	0	0	0	8	0	0	0	9	0	15	0	0	22	0	0	0	0	0	0	0	1	0	0	4	23	0	13	0	0	0
0	0	0	0	15	0	20	0	0	0	0	0	0	9	0	0	0	0	0	16	0	0	0	8	0	0	0	9	0	15	0	0	22	0	0	0	0	0	0	0	1	0	0	4	23	0	13	0	0	0
0	0	0	0	15	0	20	0	0	0	0	0	0	9	0	0	0	0	0	16	0	0	0	8	0	0	0	9	0	15	0	0	22	0	0	0	0	0	0	0	1	0	0	4	23	0	13	0	0	0
0	0	0	0	15	0	20	0	0	0	0	0	0	9	0	0	0	0	0	16	0	0	0	8	0	0	0	9	0	15	0	0	22	0	0	0	0	0	0	0	1	0	0	4	23	0	13	0	0	0
0	0	0	0	15	0	20	0	0	0	0	0	0	9	0	0	0	0	0	16	0	0	0	8	0	0	0	9	0	15	0	0	22	0	0	0	0	0	0	0	1	0	0	4	23	0	13	0	0	0
0	0	0	0	15	0	20	0	0	0	0	0	0	9	0	0	0	0	0	16	0	0	0	8	0	0	0	9	0	15	0	0	22	0	0	0	0	0	0	0	1	0	0	4	23	0	13	0	0	0
0	0	0	0	15	0	20	0	0	0	0	0	0	9	0	0	0	0	0	16	0	0	0	8	0	0	0	9	0	15	0	0	22	0	0	0	0	0	0	0	1	0	0	4	23	0	13	0	0	0
0	0	0	0	15	0	20	0	0	0	0	0	0	9	0	0	0	0	0	16	0	0	0	8	0	0	0	9	0	15	0	0	22	0	0	0	0	0	0	0	1	0	0	4	23	0	13	0	0	0
0	0	0	0	15	0	20	0	0	0	0	0	0	9	0	0	0	0	0	16	0	0	0	8	0	0	0	9	0	15	0	0	22	0	0	0	0	0	0	0	1	0	0	4	23	0	13	0	0	0
0	0	0	0	15	0	20	0	0	0	0	0	0	9	0	0	0	0	0	16	0	0	0	8	0	0	0	9	0	15	0	0	22	0	0	0	0	0	0	0	1	0	0	4	23	0	13	0	0	0
0	0	0	0	15	0	20	0	0	0	0	0	0	9	0	0	0	0	0	16	0	0	0	8	0	0	0	9	0	15	0	0	22	0	0	0	0	0	0	0	1	0	0	4	23	0	13	0	0	0
0	0	0	0	15	0	20	0	0	0	0	0	0	9	0	0	0	0	0	16	0	0	0	8	0	0	0	9	0	15	0	0	22	0	0	0	0	0	0	0	1	0	0	4	23	0	13	0	0	0
0	0	0	0	15	0	20	0	0	0	0	0	0	9	0	0	0	0	2	16	0	0	0	8	0	0	0	9	0	15	0	0	22	0	0	0	0	0	0	0	1	0	0	4	23	0	13	0	0	0
0	0	0	0	15	0	20	0	0	0	0	0	0	9	0	0	0	0	2	16	0	0	0	8	0	0	0	9	0	15	0	0	22	0	0	0	0	0	0	0	1	0	0	4	23	0	13	0	0	0
0	0	0	0	15	0	20	0	0	0	0	0	0	9	5	0	0	0	2	16	0	0	0	8	0	0	0	9	0	15	0	0	22	0	0	0	0	0	0	0	1	0	0	4	23	0	13	0	0	0
0	0	0	0	15	0	20	0	0	0	0	0	0	9	5	0	0	0	2	16	0	0	0	8	0	0	0	9	0	15	0	0	22	0	0	0	0	0	0	0	1	0	0	4	23	0	13	0	0	0
0	0	0	0	15	0	20	0	0	0	0	0	0	9	5	0	0	0	2	16	0	0	0	8	0	0	0	9	0	15	0	0	22	0	0	0	0	0	0	0	1	0	0	4	23	0	13	0	0	0
0	0	0	0	15	0	20	0	0	0	0	0	0	9	5	0	0	0	2	16	0	0	0	8	0	0	0	9	0	15	0	0	22	0	0	0	0	0	0	0	1	0	0	4	23	0	13	0	0	0
0	0	0	0	15	0	20	0	0	0	0	0	0	9	5	0	0	0	2	16	0	0	0	8	0	0	0	9	0	15	0	0	22	0	0	0	0	0	0	0	1	0	0	4	23	0	13	0	0	0
0	0	0	0	15	0	20	0	0	0	0	0	0	9	5	0	0	0	2	16	0	0	0	8	0	0	0	9	0	15	0	0	22	0	0	0	0	0	0	0	1	0	0	4	23	0	13	0	0	0
0	0	0	0	15	0	20	0	0	0	0	0	0	9	5	0	0	0	2	16	0	0	0	8	0	0	0	9	0	15	0	0	22	0	0	0	0	0	0	0	1	0	0	4	23	0	13	0	0	0
0	0	0	0	15	0	20	0	0	0	0	0	0	9	5	0	0	0	2	16	0	0	0	8	0	0	0	9	0	15	0	0	22	0	0	0	0	0	0	0	1	0	0	4	23	0	13	0	0	0
0	0	0	0	15	0	20	0	0	0	0	0	0	9	5	0	0	0	2	16	0	0	0	8	0	0	0	9	0	15	0	0	22	0	0	0	0	0	0	0	1	0	0	4	23	0	13	0	0	0
0	0	0	0	15	0	20	0	0	0	0	0	0	9	5	0	0	0	2	16	0	0	0	8	0	0	0	9	0	15	0	0	22	0	0	0	0	0	0	0	1	0	0	4	23	0	13	0	0	0
0	0	0	0	15	0	20	0	0	0	0	0	0	9	5	0	0	0	2	16	0	0	0	8	0	0	0	9	0	15	0	0	22	0	0	0	0	0	0	0	1	0	0	4	23	0	13	0	0	0
0	0	0	0	15	0	20	0	0	0	0	0	0	9	5	0	0	0	2	16	0	0	0	8	0	0	0	9	0	15	0	0	22	0	0	0	0	0	0	0	1	0	0	4	23	0	13	0	0	0
0	0	0	0	15	0	20	0	0	0	0	0	0	9	5	0	0	0	2	16	0	0	0	8	0	0	0	9	0	15	0	0	22	0	0	0	0	0	0	0	1	0	0	4	23	0	13	0	0	0
0	0	0	0	15	0	20	0	0	0	0	0	0	9	5	0	0	0	2	16	0	0	0	8	0	0	0	9	0	15	0	0	22	0	0	0	0	0	0	0	1	0	0	4	23	0	13	0	0	0
0	0	0	0	15	0	20	0	0	0	0	0	0	9	5	0	0	0	2	16	0	0	0	8	0	0	0	9	0	15	0	0	22	0	0	0	0	0	0	0	1	0	0	4	23	0	13	0	0	0
0	0	0	0	15	0	20	0	0	0	0	0	0	9	5	0	0	19	2	16	0	0	0	8	0	0	0	9	0	15	0	0	22	0	0	0	0	0	0	0	1	0	0	4	23	0	13	0	0	0
0	0	0	0	15	0	20	0	0	0	0	0	0	9	5	0	0	19	2	16	0	0	0	8	0	0	0	9	0	15	0	0	22	0	0	0	0	0	0	0	1	0	0	4	23	17	13	0	0	0
0	0	0	0	15	0	20	0	0	0	0	0	0	9	5	0	0	19	2	16	0	0	0	8	0	0	0	9	0	15	4	0	22	0	0	0	0	0	0	0	1	0	0	4	23	17	13	0	0	0
0	0	0	0	15	0	20	0	0	0	0	0	0	9	5	0	0	19	2	16	0	0	0	8	0	0	0	9	0	15	4	0	22	0	0	0	0	0	0	0	1	0	0	4	23	17	13	0	0	0
0	0	0	0	15	0	20	0	0	0	0	0	0	9	5	0	0	19	2	16	0	0	0	8	0	0	0	9	0	15	4	0	22	0	0	0	0	0	0	0	1	0	0	4	23	17	13	0	0	0
0	0	0	0	15	0	20	0	0	0	0	0	0	9	5	0	0	19	2	16	18	0	0	8	0	0	0	9	0	15	4	0	22	0	0	0	0	0	0	0	1	0	0	4	23	17	13	0	0	0
0	0	0	0	15	0	20	0	0	0	0	0	0	9	5	0	0	19	2	16	18	0	0	8	0	0	0	9	0	15	4	0	22	0	0	0	0	0	0	0	1	0	0	4	23	17	13	0	0	0
0	0	0	0	15	0	20	0	0	0	0	0	0	9	5	0	0	19	2	16	18	0	0	8	0	0	0	9	0	15	4	0	22	0	0	0	0	0	0	0	1	0	0	4	23	17	13	0	0	0
0	0	0	0	15	0	20	0	0	0	0	0	0	9	5	0	0	19	2	16	18	0	0	8	0	0	0	9	0	15	4	0	22	0	0	0	0	0	0	0	1	0	0	4	23	17	13	0	0	0
0	0	0	0	15	0	20	0	0	0	0	0	0	9	5	0	0	19	2	16	18	0	0	8	0	0	0	9	0	15	4	0	22	0	0	0	0	0	0	0	1	0	0	4	23	17	13	0	0	0
0	0	0	0	15	0	20	0	0	0	0	0	0	9	5	0	0	19	2	16	18	0	0	8	0	0	0	9	0	15	4	0	22	0	0	0	0	0	0	0	1	0	0	4	23	17	13	0	0	0
0	0	0	0	15	0	20	0	0	0	0	0	0	9	5	0	0	19	2	16	18	0	0	8	0	0	0	9	0	15	4	0	22	0	0	0	0	0	0	0	1	0	0	4	23	17	13	0	0	0
0	0	0	0	15	0	20	0	0	0	0	0	0	9	5	0	0	19	2	16	18	0	0	8	0	0	0	9	0	15	4	0	22	0	0	0	0	0	0	0	1	0	0	4	23	17	13	0	0	0
0	4	0	0	15	0	20	21	0	0	0	0	0	9	5	0	0	19	2	16	18	0	0	8	0	0	0	9	0	15	4	0	22	0	0	0	0	0	0	0	1	0	0	4	23	17	13	0	0	0
0	4	0	0	15	0	20	21	0	0	0	0	0	9	5	0	0	19	2	16	18	0	0	8	0	0	0	9	0	15	4	0	22	0	0	0	0	0	0	0	1	0	0	4	23	17	13	0	0	0
0	4	0	0	15	0	20	21	0	0	0	0	0	9	5	0	0	19	2	16	18	0	0	8	0	0	0	9	0	15	4	0	22	0	0	0	0	0	0	0	1	0	0	4	23	17	13	0	0	0
0	4	0	0	15	0	20	21	0	0	0	0	0	9	5	0	0	19	2	16	18	0	0	8	0	0	0	9	0	15	4	0	22	0	0	0	0	0	0	0	1	0	0	4	23	17	13	0	0	0
0	4	0	0	15	0	20	21	0	0	0	0	0	9	5	0	0	19	2	16	18	0	0	8	0	0	0	9	0	15	4	0	22	0	0	0	0	0	0	0	1	0	0	4	23	17	13	0	0	0
0	4	0	0	15	0	20	21	0	0	0	0	0	9	5	0	0	19	2	16	18	0	0	8	0	0	0	9	0	15	4	0	22	0	0	0	0	0	0	0	1	0	0	4	23	17	13	0	0	0
0	4	0	0	15	0	20	21	0	0	0	0	0	9	5	0	0	19	2	16	18	0	0	8	0	0	0	9	0	15	4	0	22	0	0	0	0	0	0	0	1	0	0	4	23	17	13	0	0	0
0	4	0	0	15	0	20	21	0	0	0	0	0	9	5	0	0	19	2	16	18	0	0	8	0	0	0	9	0	15	4	0	22	0	0	0	0	0	0	0	1	0	0	4	23	17	13	0	0	0
0	4	0	0	15	0	20	21	0	0	0	0	0	9	5	0	0	19	2	16	18	0	0	8	0	0	0	9	0	15	4	0	22	0	0	0	0	0	0	0	1	0	0	4	23	17	13	0	0	0
0	4	0	0	15	0	20	21	0	0	0	0	0	9	5	0	0	19	2	16	18	0	0	8	0	0	0	9	0	15	4	0	22	0	0	0	0	0	0	0	1	0	0	4	23	17	13	0	0	0
0	4	0	0	15	0	20	21	0	0	0	0	0	9	5	0	0	19	2	16	18	0	0	8	0	0	0	9	0	15	4	0	22	0	0	0	0	0	0	0	1	0	0	4	23	17	13	0	0	0
0	4	0	0	15	0	20	21	0	0	0	0	0	9	5	0	0	19	2	16	18	0	0	8	0	0	0	9	0	15	4	0	22	0	0	0	0	0	0	0	1	0	0	4	23	17	13	0	0	0
0	4	0	0	15	0	20	21	0	0	0	0	0	9	5	0	0	19	2	16	18	0	0	8	0	0	0	9	0	15	4	0	22	0	0	0	0	0	0	0	1	0	0	4	23	17	13	0	0	0
0	4	0	0	15	0	20	21	0	0	0	0	0	9	5	0	0	19	2	16	18	0	0	8	0	0	0	9	0	15	4	0	22	0	0	0	0	0	0	0	1	0	0	4	23	17	13	0	0	0
0	4	0	0	15	0	20	21	0	0	0	0	0	9	5	0	0	19	2	16	18	0	0	8	0	0	0	9	0	15	4	0	22	0	0	0	0	0	0	0	1	0	0	4	23	17	13	0	0	0
0	4	0	0	15	0	20	21	0	0	0	0	0	9	5	0	0	19	2	16	18	0	0	8	0	0	0	9	0	15	4	0	22	0	0	0	0	0	0	0	1	0	0	4	23	17	13	0	0	0
0	4	0	0	15	0	20	21	0	0	0	0	0	9	5	0	0	19	2	16	18	0	0	8	0	0	0	9	0	15	4	0	22	0	0	0	0	0	0	0	1	0	0	4	23	17	13	0	0	0
0	4	0	0	15	0	20	21	0	0	0	0	0	9	5	0	0	19	2	16	18	0	0	8	0	0	0	9	0	15	4	0	22	0	0	0	0	0	0	0	1	0	0	4	23	17	13	0	0	0
0	4	0	0	15	0	20	21	0	0	0	0	0	9	5	0	0	19	2	16	18	0	0	8	0	0	0	9	0	15	4	0	22	0	0	0	0	0	0	0	1	0	0	4	23	17	13	0	0	0
0	4	0	0	15	0	20	21	0	0	0	0	0	9	5	0	0	19	2	16	18	0	0	8	0	0	0	9	0	15	4	0	22	0	0	0	0	0	0	0	1	0	0	4	23	17	13	0	0	0
0	4	0	0	15	0	20	21	0	0	0	0	0	9	5	0	0	19	2	16	18	0	0	8	0	0	0	9	0	15	4	0	22	0	0	0	0	0	0	0	1	0	0	4	23	17	13	0	0	0
0	4	0	0	15	0	20	21	0	0	0	0	0	9	5	0	0	19	2	16	18	0	0	8	0	0	0	9	0	15	4	0	22	0	0	0	0	0	0	0	1	0	0	4	23	17	13	0	0	0
0	4	0	0	15	0	20	21	0	0	0	0	0	9	5	0	0	19	2	16	18	0	0	8	0	0	0	9	0	15	4	0	22	0	0	0	0	0	0	0	1	0	0	4	23	17	13	0	0	0
0	4	0	0	15	0	20	21	0	0	0	0	0	9	5	0	0	19	2	16	18	0	0	8	0	0	0	9	0	15	4	0	22	0	0	0	0	0	0	0	1	0	0	4	23	17	13	0	0	0
0	4	0	0	15	0	20	21	0	0	0	0	0	9	5	0	0	19	2	16	18	0	0	8	0	0	0	9	0	15	4	0	22	0	0	0	0	0	0	0	1	0	0	4	23	17	13	0	0	0
0	4	0	0	15	0	20	21	0	0	0	0	0	9	5	0	0	19	2	16	18	0	0	8	0	0	0	9	0	15	4	0	22	0	0	0	0	0	0	0	1	0	0	4	23	17	13	0	0	0
0	4	0	0	15	0	20	21	0	0	0	0	0	9	5	0	0	19	2	16	18	0	0	8	0	0	0	9	0	15	4	0	22	0	0	0	0	0	0	0	1	0	0	4	23	17	13	0	0	0
0	4	0	0	15	0	20	21	0	0	0	0	0	9	5	0	0	19	2	16	18	0	0	8	0	0	0	9	0	15	4	0	22	0	0	0	0	0	0	0	1	0	0	4	23	17	13	0	0	0
0	4	0	0	15	0	20	21	0	0	0	0	0	9	5	0	0	19	2	16	18	0	0	8	0	0	0	9	0	15	4	0	22	0	0	0	0	0	0	0	1	0	0	4	23	17	13	0	0	0
0	4	0	0	15	0	20	21	0	0	0	0	0	9	5	0	0	19	2	16	18	0	0	8	0	0	0	9	0	15	4	0	22	0	0	0	0	0	0	0	1	0	0	4	23	17	13	0	0	0
0	4	0	0	15	0	20	21	0	0	0	0	0	9	5	0	0	19	2	16	18	0	24	8	0	0	0	9	0	15	4	0	22	0	0	0	0	0	0	0	1	0	0	4	23	17	13	0	0	0
0	4	0	0	15	0	20	21	0	0	0	0	0	9	5	0	0	19	2	16	18	0	24	8	0	0	0	9	0	15	4	0	22	0	0	0	0	0	0	0	1	0	0	4	23	17	13	0	0	0
0	4	0	0	15	0	20	21	0	0	0	0	0	9	5	0	0	19	2	16	18	0	24	8	0	0	0	9	0	15	4	0	22	0	0	0	0	0	0	0	1	0	0	4	23	17	13	0	0	0
0	4	12	0	15	0	20	21	0	0	0	0	0	9	5	0	0	19	2	16	18	0	24	8	0	0	0	9	0	15	4	0	22	0	0	0	0	0	0	7	1	0	0	4	23	17	13	0	0	0
0	4	12	0	15	0	20	21	0	0	0	0	0	9	5	0	0	19	2	16	18	0	24	8	0	0	0	9	0	15	4	0	22	0	0	0	0	0	0	7	1	0	0	4	23	17	13	0	0	0
0	4	12	0	15	0	20	21	0	0	0	0	0	9	5	0	0	19	2	16	18	0	24	8	0	0	0	9	0	15	4	0	22	0	0	0	0	0	0	7	1	0	0	4	23	17	13	0	0	0
0	4	12	0	15	0	20	21	0	0	0	0	0	9	5	0	0	19	2	16	18	0	24	8	0	0	0	9	0	15	4	0	22	0	0	0	0	0	0	7	1	0	0	4	23	17	13	0	0	0
0	4	12	0	15	0	20	21	0	0	0	0	0	9	5	0	0	19	2	16	18	0	24	8	0	0	0	9	0	15	4	0	22	0	0	0	0	0	0	7	1	0	0	4	23	17	13	0	0	0
0	4	12	0	15	0	20	21	0	0	0	0	0	9	5	0	0	19	2	16	18	0	24	8	0	0	0	9	0	15	4	0	22	0	0	0	0	0	0	7	1	0	0	4	23	17	13	0	0	0
0	4	12	0	15	0	20	21	0	0	0	0	0	9	5	0	0	19	2	16	18	0	24	8	0	0	0	9	0	15	4	0	22	0	0	0	0	0	12	7	1	0	0	4	23	17	13	0	0	0
0	4	12	0	15	0	20	21	0	0	0	0	0	9	5	0	0	19	2	16	18	0	24	8	0	0	0	9	0	15	4	0	22	0	0	0	0	0	12	7	1	0	0	4	23	17	13	0	0	0
0	4	12	0	15	0	20	21	0	0	0	0	0	9	5	0	0	19	2	16	18	0	24	8	0	0	0	9	0	15	4	0	22	0	11	0	0	0	12	7	1	0	0	4	23	17	13	0	0	0
0	4	12	0	15	0	20	21	0	0	0	0	0	9	5	0	0	19	2	16	18	0	24	8	0	0	0	9	0	15	4	0	22	0	11	0	0	0	12	7	1	0	0	4	23	17	13	0	0	0
0	4	12	0	15	0	20	21	0	0	0	0	0	9	5	0	0	19	2	16	18	0	24	8	0	0	0	9	0	15	4	0	22	0	11	0	0	0	12	7	1	0	0	4	23	17	13	0	0	0
0	4	12	0	15	0	20	21	0	0	0	0	0	9	5	0	0	19	2	16	18	0	24	8	0	0	0	9	0	15	4	0	22	0	11	0	0	0	12	7	1	23	0	4	23	17	13	0	0	0
0	4	12	0	15	0	20	21	0	0	0	0	0	9	5	0	0	19	2	16	18	0	24	8	0	0	0	9	0	15	4	0	22	0	11	0	0	0	12	7	1	23	0	4	23	17	13	0	0	0
0	4	12	0	15	0	20	21	0	0	0	0	0	9	5	0	0	19	2	16	18	0	24	8	0	0	0	9	0	15	4	0	22	0	11	0	0	0	12	7	1	23	0	4	23	17	13	0	0	0
0	4	12	0	15	0	20	21	0	0	0	0	0	9	5	0	0	19	2	16	18	0	24	8	0	0	0	9	0	15	4	0	22	0	11	0	0	0	12	7	1	23	0	4	23	17	13	0	0	0
0	4	12	0	15	0	20	21	0	0	0	0	0	9	5	0	0	19	2	16	18	0	24	8	0	0	0	9	0	15	4	0	22	0	11	0	0	0	12	7	1	23	0	4	23	17	13	0	0	0
0	4	12	0	15	0	20	21	0	0	0	0	0	9	5	0	0	19	2	16	18	0	24	8	0	0	0	9	0	15	4	0	22	0	11	0	0	0	12	7	1	23	0	4	23	17	13	0	0	0
0	4	12	0	15	0	20	21	0	0	0	0	0	9	5	0	0	19	2	16	18	0	24	8	0	0	0	9	0	15	4	0	22	0	11	20	0	0	12	7	1	23	0	4	23	17	13	0	0	22
0	4	12	0	15	0	20	21	0	0	0	0	0	9	5	0	0	19	2	16	18	0	24	8	0	0	0	9	0	15	4	0	22	0	11	20	0	0	12	7	1	23	0	4	23	17	13	0	0	22
0	4	12	0	15	0	20	21	0	0	0	0	0	9	5	0	0	19	2	16	18	0	24	8	0	0	0	9	0	15	4	0	22	0	11	20	0	0	12	7	1	23	0	4	23	17	13	0	0	22
0	4	12	0	15	0	20	21	0	0	0	0	0	9	5	0	0	19	2	16	18	0	24	8	0	0	0	9	0	15	4	0	22	0	11	20	0	0	12	7	1	23	0	4	23	17	13	0	0	22
0	4	12	0	15	0	20	21	0	0	0	0	0	9	5	0	0	19	2	16	18	0	24	8	0	0	0	9	0	15	4	0	22	0	11	20	0	0	12	7	1	23	0	4	23	17	13	0	0	22
0	4	12	0	15	0	20	21	0	0	0	0	0	9	5	0	0	19	2	16	18	0	24	8	0	0	0	9	0	15	4	0	22	0	11	20	0	0	12	7	1	23	0	4	23	17	13	0	0	22
0	4	12	0	15	0	20	21	0	0	0	0	0	9	5	0	0	19	2	16	18	0	24	8	0	0	0	9	0	15	4	0	22	0	11	20	0	0	12	7	1	23	0	4	23	17	13	0	0	22
0	4	12	0	15	0	20	21	0	0	0	0	0	9	5	0	0	19	2	16	18	0	24	8	0	0	0	9	0	15	4	0	22	0	11	20	0	0	12	7	1	23	0	4	23	17	13	0	0	22
0	4	12	0	15	0	20	21	0	0	0	0	0	9	5	0	0	19	2	16	18	0	24	8	0	0	0	9	0	15	4	0	22	0	11	20	0	0	12	7	1	23	0	4	23	17	13	0	0	22
0	4	12	0	15	0	20	21	0	25	0	0	0	9	5	0	0	19	2	16	18	0	24	8	0	0	0	9	0	15	4	24	22	0	11	20	0	0	12	7	1	23	0	4	23	17	13	0	0	22
0	4	12	0	15	0	20	21	0	25	0	0	0	9	5	0	0	19	2	16	18	0	24	8	0	0	0	9	0	15	4	24	22	0	11	20	0	0	12	7	1	23	0	4	23	17	13	0	0	22
0	4	12	0	15	0	20	21	0	25	0	0	0	9	5	20	0	19	2	16	18	0	24	8	0	0	0	9	0	15	4	24	22	0	11	20	0	0	12	7	1	23	0	4	23	17	13	0	0	22
0	4	12	0	15	0	20	21	0	25	0	0	3	9	5	20	0	19	2	16	18	0	24	8	0	0	12	9	0	15	4	24	22	0	11	20	0	0	12	7	1	23	0	4	23	17	13	0	0	22
0	4	12	0	15	0	20	21	0	25	0	0	3	9	5	20	0	19	2	16	18	0	24	8	0	0	12	9	0	15	4	24	22	0	11	20	0	0	12	7	1	23	0	4	23	17	13	0	0	22
0	4	12	0	15	0	20	21	0	25	0	0	3	9	5	20	0	19	2	16	18	0	24	8	0	0	12	9	3	15	4	24	22	0	11	20	0	0	12	7	1	23	0	4	23	17	13	0	0	22
0	4	12	0	15	0	20	21	0	25	0	0	3	9	5	20	0	19	2	16	18	24	24	8	0	0	12	9	3	15	4	24	22	0	11	20	0	0	12	7	1	23	0	4	23	17	13	0	0	22
0	4	12	3	15	0	20	21	0	25	0	0	3	9	5	20	0	19	2	16	18	24	24	8	0	0	12	9	3	15	4	24	22	0	11	20	0	0	12	7	1	23	0	4	23	17	13	0	0	22
0	4	12	3	15	0	20	21	0	25	0	0	3	9	5	20	0	19	2	16	18	24	24	8	0	0	12	9	3	15	4	24	22	0	11	20	0	0	12	7	1	23	0	4	23	17	13	0	0	22
0	4	12	3	15	0	20	21	0	25	0	0	3	9	5	20	0	19	2	16	18	24	24	8	16	0	12	9	3	15	4	24	22	0	11	20	0	0	12	7	1	23	0	4	23	17	13	0	0	22
0	4	12	3	15	0	20	21	0	25	0	0	3	9	5	20	0	19	2	16	18	24	24	8	16	0	12	9	3	15	4	24	22	0	11	20	0	0	12	7	1	23	0	4	23	17	13	0	0	22
0	4	12	3	15	0	20	21	0	25	0	0	3	9	5	20	0	19	2	16	18	24	24	8	16	0	12	9	3	15	4	24	22	0	11	20	0	0	12	7	1	23	0	4	23	17	13	0	0	22
0	4	12	3	15	0	20	21	0	25	0	0	3	9	5	20	0	19	2	16	18	24	24	8	16	0	12	9	3	15	4	24	22	0	11	20	0	0	12	7	1	23	0	4	23	17	13	0	0	22
0	4	12	3	15	0	20	21	0	25	0	0	3	9	5	20	0	19	2	16	18	24	24	8	16	0	12	9	3	15	4	24	22	0	11	20	0	0	12	7	1	23	0	4	23	17	13	0	0	22
0	4	12	3	15	0	20	21	0	25	0	0	3	9	5	20	0	19	2	16	18	24	24	8	16	0	12	9	3	15	4	24	22	0	11	20	0	0	12	7	1	23	0	4	23	17	13	0	0	22
0	4	12	3	15	0	20	21	0	25	0	0	3	9	5	20	0	19	2	16	18	24	24	8	16	0	12	9	3	15	4	24	22	0	11	20	0	0	12	7	1	23	0	4	23	17	13	0	0	22
0	4	12	3	15	0	20	21	0	25	21	0	3	9	5	20	0	19	2	16	18	24	24	8	16	0	12	9	3	15	4	24	22	0	11	20	0	0	12	7	1	23	0	4	23	17	13	0	0	22
0	4	12	3	15	0	20	21	0	25	21	0	3	9	5	20	0	19	2	16	18	24	24	8	16	0	12	9	3	15	4	24	22	0	11	20	0	0	12	7	1	23	0	4	23	17	13	0	0	22
0	4	12	3	15	0	20	21	0	25	21	0	3	9	5	20	0	19	2	16	18	24	24	8	16	0	12	9	3	15	4	24	22	0	11	20	0	0	12	7	1	23	0	4	23	17	13	0	0	22
0	4	12	3	15	0	20	21	0	25	21	0	3	9	5	20	0	19	2	16	18	24	24	8	16	0	12	9	3	15	4	24	22	0	11	20	0	0	12	7	1	23	0	4	23	17	13	0	0	22
0	4	12	3	15	0	20	21	0	25	21	0	3	9	5	20	0	19	2	16	18	24	24	8	16	0	12	9	3	15	4	24	22	0	11	20	0	0	12	7	1	23	0	4	23	17	13	0	0	22
0	4	12	3	15	0	20	21	0	25	21	0	3	9	5	20	0	19	2	16	18	24	24	8	16	0	12	9	3	15	4	24	22	0	11	20	0	0	12	7	1	23	0	4	23	17	13	0	0	22
0	4	12	3	15	0	20	21	0	25	21	0	3	9	5	20	0	19	2	16	18	24	24	8	16	0	12	9	3	15	4	24	22	0	11	20	0	0	12	7	1	23	0	4	23	17	13	0	0	22
0	4	12	3	15	0	20	21	0	25	21	0	3	9	5	20	0	19	2	16	18	24	24	8	16	0	12	9	3	15	4	24	22	0	11	20	0	0	12	7	1	23	0	4	23	17	13	0	0	22
0	4	12	3	15	0	20	21	0	25	21	0	3	9	5	20	0	19	2	16	18	24	24	8	16	0	12	9	3	15	4	24	22	0	11	20	0	0	12	7	1	23	0	4	23	17	13	0	0	22
0	4	12	3	15	0	20	21	0	25	21	0	3	9	5	20	0	19	2	16	18	24	24	8	16	0	12	9	3	15	4	24	22	0	11	20	0	0	12	7	1	23	0	4	23	17	13	0	0	22
0	4	12	3	15	0	20	21	0	25	21	0	3	9	5	20	0	19	2	16	18	24	24	8	16	0	12	9	3	15	4	24	22	0	11	20	0	0	12	7	1	23	0	4	23	17	13	0	0	22
0	4	12	3	15	0	20	21	0	25	21	0	3	9	5	20	0	19	2	16	18	24	24	8	16	0	12	9	3	15	4	24	22	0	11	20	0	0	12	7	1	23	0	4	23	17	13	0	10	22
0	4	12	3	15	0	20	21	0	25	21	0	3	9	5	20	0	19	2	16	18	24	24	8	16	0	12	9	3	15	4	24	22	0	11	20	0	0	12	7	1	23	0	4	23	17	13	0	10	22
0	4	12	3	15	0	20	21	0	25	21	0	3	9	5	20	0	19	2	16	18	24	24	8	16	0	12	9	3	15	4	24	22	0	11	20	0	0	12	7	1	23	0	4	23	17	13	0	10	22
0	4	12	3	15	0	20	21	0	25	21	0	3	9	5	20	0	19	2	16	18	24	24	8	16	0	12	9	3	15	4	24	22	0	11	20	0	0	12	7	1	23	0	4	23	17	13	0	10	22
0	4	12	3	15	0	20	21	0	25	21	0	3	9	5	20	0	19	2	16	18	24	24	8	16	0	12	9	3	15	4	24	22	0	11	20	0	0	12	7	1	23	0	4	23	17	13	0	10	22
0	4	12	3	15	0	20	21	0	25	21	0	3	9	5	20	0	19	2	16	18	24	24	8	16	0	12	9	3	15	4	24	22	0	11	20	0	0	12	7	1	23	0	4	23	17	13	0	10	22
0	4	12	3	15	0	20	21	0	25	21	0	3	9	5	20	0	19	2	16	18	24	24	8	16	0	12	9	3	15	4	24	22	0	11	20	0	0	12	7	1	23	0	4	23	17	13	0	10	22
0	4	12	3	15	0	20	21	0	25	21	0	3	9	5	20	0	19	2	16	18	24	24	8	16	0	12	9	3	15	4	24	22	0	11	20	0	0	12	7	1	23	0	4	23	17	13	0	10	22
0	4	12	3	15	0	20	21	0	25	21	0	3	9	5	20	0	19	2	16	18	24	24	8	16	0	12	9	3	15	4	24	22	0	11	20	0	0	12	7	1	23	0	4	23	17	13	0	10	22
0	4	12	3	15	0	20	21	0	25	21	0	3	9	5	20	0	19	2	16	18	24	24	8	16	0	12	9	3	15	4	24	22	0	11	20	0	0	12	7	1	23	0	4	23	17	13	0	10	22
0	4	12	3	15	0	20	21	0	25	21	0	3	9	5	20	0	19	2	16	18	24	24	8	16	0	12	9	3	15	4	24	22	0	11	20	0	0	12	7	1	23	0	4	23	17	13	0	10	22
0	4	12	3	15	0	20	21	0	25	21	0	3	9	5	20	0	19	2	16	18	24	24	8	16	0	12	9	3	15	4	24	22	14	11	20	0	0	12	7	1	23	0	4	23	17	13	0	10	22
0	4	12	3	15	0	20	21	0	25	21	0	3	9	5	20	0	19	2	16	18	24	24	8	16	0	12	9	3	15	4	24	22	14	11	20	0	0	12	7	1	23	0	4	23	17	13	0	10	22
0	4	12	3	15	0	20	21	0	25	21	0	3	9	5	20	0	19	2	16	18	24	24	8	16	0	12	9	3	15	4	24	22	14	11	20	0	0	12	7	1	23	0	4	23	17	13	0	10	22
0	4	12	3	15	0	20	21	0	25	21	0	3	9	5	20	0	19	2	16	18	24	24	8	16	0	12	9	3	15	4	24	22	14	11	20	0	0	12	7	1	23	0	4	23	17	13	0	10	22
0	4	12	3	15	0	20	21	0	25	21	0	3	9	5	20	0	19	2	16	18	24	24	8	16	0	12	9	3	15	4	24	22	14	11	20	0	0	12	7	1	23	0	4	23	17	13	0	10	22
0	4	12	3	15	0	20	21	0	25	21	0	3	9	5	20	0	19	2	16	18	24	24	8	16	0	12	9	3	15	4	24	22	14	11	20	0	0	12	7	1	23	0	4	23	17	13	0	10	22
0	4	12	3	15	0	20	21	0	25	21	0	3	9	5	20	0	19	2	16	18	24	24	8	16	0	12	9	3	15	4	24	22	14	11	20	0	0	12	7	1	23	0	4	23	17	13	0	10	22
0	4	12	3	15	0	20	21	0	25	21	0	3	9	5	20	0	19	2	16	18	24	24	8	16	0	12	9	3	15	4	24	22	14	11	20	0	0	12	7	1	23	0	4	23	17	13	0	10	22
0	4	12	3	15	0	20	21	0	25	21	0	3	9	5	20	0	19	2	16	18	24	24	8	16	0	12	9	3	15	4	24	22	14	11	20	0	0	12	7	1	23	0	4	23	17	13	0	10	22
0	4	12	3	15	0	20	21	0	25	21	0	3	9	5	20	0	19	2	16	18	24	24	8	16	0	12	9	3	15	4	24	22	14	11	20	0	0	12	7	1	23	0	4	23	17	13	0	10	22
0	4	12	3	15	0	20	21	0	25	21	0	3	9	5	20	0	19	2	16	18	24	24	8	16	0	12	9	3	15	4	24	22	14	11	20	0	0	12	7	1	23	13	4	23	17	13	0	10	22
0	4	12	3	15	0	20	21	0	25	21	0	3	9	5	20	0	19	2	16	18	24	24	8	16	0	12	9	3	15	4	24	22	14	11	20	0	0	12	7	1	23	13	4	23	17	13	0	10	22
0	4	12	3	15	0	20	21	0	25	21	0	3	9	5	20	0	19	2	16	18	24	24	8	16	0	12	9	3	15	4	24	22	14	11	20	0	0	12	7	1	23	13	4	23	17	13	0	10	22
0	4	12	3	15	0	20	21	0	25	21	0	3	9	5	20	0	19	2	16	18	24	24	8	16	0	12	9	3	15	4	24	22	14	11	20	0	0	12	7	1	23	13	4	23	17	13	0	10	22
0	4	12	3	15	0	20	21	0	25	21	0	3	9	5	20	0	19	2	16	18	24	24	8	16	0	12	9	3	15	4	24	22	14	11	20	0	0	12	7	1	23	13	4	23	17	13	0	10	22
0	4	12	3	15	0	20	21	0	25	21	0	3	9	5	20	0	19	2	16	18	24	24	8	16	0	12	9	3	15	4	24	22	14	11	20	5	0	12	7	1	23	13	4	23	17	13	0	10	22
0	4	12	3	15	0	20	21	0	25	21	0	3	9	5	20	0	19	2	16	18	24	24	8	16	0	12	9	3	15	4	24	22	14	11	20	5	0	12	7	1	23	13	4	23	17	13	0	10	22
0	4	12	3	15	0	20	21	0	25	21	0	3	9	5	20	0	19	2	16	18	24	24	8	16	0	12	9	3	15	4	24	22	14	11	20	5	0	12	7	1	23	13	4	23	17	13	9	10	22
0	4	12	3	15	0	20	21	0	25	21	0	3	9	5	20	0	19	2	16	18	24	24	8	16	0	12	9	3	15	4	24	22	14	11	20	5	0	12	7	1	23	13	4	23	17	13	9	10	22
0	4	12	3	15	0	20	21	0	25	21	0	3	9	5	20	0	19	2	16	18	24	24	8	16	0	12	9	3	15	4	24	22	14	11	20	5	0	12	7	1	23	13	4	23	17	13	9	10	22
0	4	12	3	15	0	20	21	0	25	21	0	3	9	5	20	0	19	2	16	18	24	24	8	16	0	12	9	3	15	4	24	22	14	11	20	5	0	12	7	1	23	13	4	23	17	13	9	10	22
0	4	12	3	15	0	20	21	0	25	21	0	3	9	5	20	0	19	2	16	18	24	24	8	16	0	12	9	3	15	4	24	22	14	11	20	5	0	12	7	1	23	13	4	23	17	13	9	10	22
0	4	12	3	15	0	20	21	0	25	21	0	3	9	5	20	0	19	2	16	18	24	24	8	16	0	12	9	3	15	4	24	22	14	11	20	5	0	12	7	1	23	13	4	23	17	13	9	10	22
0	4	12	3	15	0	20	21	0	25	21	0	3	9	5	20	0	19	2	16	18	24	24	8	16	0	12	9	3	15	4	24	22	14	11	20	5	0	12	7	1	23	13	4	23	17	13	9	10	22
0	4	12	3	15	0	20	21	0	25	21	0	3	9	5	20	0	19	2	16	18	24	24	8	16	0	12	9	3	15	4	24	22	14	11	20	5	0	12	7	1	23	13	4	23	17	13	9	10	22
0	4	12	3	15	0	20	21	4	25	21	0	3	9	5	20	0	19	2	16	18	24	24	8	16	0	12	0	3	15	4	24	22	14	11	20	5	0	12	7	1	23	13	4	23	17	13	9	10	22
0	4	12	3	15	0	20	21	4	25	21	0	3	9	5	20	0	19	2	16	18	24	24	8	16	0	12	0	3	15	4	24	22	14	11	20	5	0	12	7	1	23	13	4	23	17	13	9	10	22
0	4	12	3	15	0	20	21	4	25	21	0	3	9	5	20	0	19	2	16	18	24	24	0	16	0	12	0	3	15	4	24	22	14	11	20	5	0	12	7	1	23	13	4	23	17	13	9	10	22
0	4	12	3	15	0	20	21	4	25	21	7	3	9	5	20	0	19	2	16	18	24	24	0	16	0	12	0	3	15	4	24	22	14	11	20	5	11	12	7	1	23	13	4	23	17	13	9	10	22
0	4	12	3	15	0	20	21	4	25	21	7	3	9	5	20	0	19	2	16	18	24	24	0	16	0	12	0	3	15	4	24	22	14	11	20	5	11	12	7	1	23	13	4	23	17	13	9	10	22
0	4	12	3	15	0	20	21	4	25	21	7	3	9	5	20	0	19	2	16	18	24	24	0	16	0	12	0	3	15	4	24	22	14	11	20	5	11	12	7	1	23	13	4	23	17	13	9	10	22
0	4	12	3	15	0	20	21	4	25	21	7	3	9	5	20	0	19	2	16	18	24	24	0	16	0	12	0	3	15	4	24	22	14	11	20	5	11	12	7	1	23	13	4	23	17	13	9	10	22
0	4	12	3	15	0	20	21	4	25	21	7	3	9	5	20	0	19	2	16	18	24	24	0	16	0	12	0	3	15	4	24	22	14	11	20	5	11	12	7	1	23	13	4	23	17	13	9	10	22
0	4	12	3	15	0	20	21	4	25	21	7	3	9	5	20	0	19	2	16	18	24	24	0	16	0	12	0	3	15	4	24	22	14	11	20	5	11	12	7	1	23	13	4	23	17	13	9	10	22
0	4	12	3	15	0	20	21	4	25	21	7	3	9	5	20	0	19	2	16	18	24	24	0	16	0	12	0	3	15	4	24	22	14	11	20	5	11	12	7	1	23	13	4	23	17	13	9	10	22
0	4	12	3	15	0	20	21	4	25	21	7	3	9	5	20	0	19	2	16	18	24	24	0	16	0	12	0	3	15	4	24	22	14	11	20	5	11	12	7	1	23	13	4	23	17	13	9	10	22
0	4	12	3	15	0	20	21	4	25	21	7	3	9	5	20	0	19	2	16	18	24	24	0	16	0	12	0	3	15	4	24	22	14	11	20	5	11	12	7	1	23	13	4	23	17	13	9	10	22
0	4	12	3	15	0	20	21	4	25	21	7	3	9	5	20	0	19	2	16	18	24	24	0	16	0	12	0	3	15	4	24	22	14	11	20	5	11	12	7	1	23	13	4	23	17	13	9	10	22
0	4	12	3	15	0	20	21	4	25	21	7	3	9	5	20	0	19	2	16	18	24	24	0	16	0	12	0	3	15	4	24	22	14	11	20	5	11	12	7	1	23	13	4	23	17	13	9	10	22
0	4	12	3	15	0	20	21	4	25	21	7	3	9	5	20	0	19	2	16	18	24	24	0	16	0	12	0	3	15	4	24	22	14	11	20	5	11	12	7	1	23	13	4	23	17	13	9	10	22
0	4	12	3	15	0	20	21	4	25	21	7	3	9	5	20	0	19	2	16	18	24	24	0	16	0	12	0	3	15	4	24	22	14	11	20	5	11	12	7	1	23	13	4	23	17	13	9	10	22
0	4	12	3	15	0	20	21	4	25	21	7	3	9	5	20	0	19	2	16	18	24	24	0	16	0	12	0	3	15	4	24	22	14	11	20	5	11	12	7	1	23	13	4	23	17	13	9	10	22
0	4	12	3	15	13	20	21	4	25	21	7	3	9	5	20	0	19	2	16	18	24	24	0	16	0	12	0	3	15	4	24	22	14	11	20	5	11	12	7	1	23	13	4	23	17	13	9	10	22
0	4	12	3	15	13	20	21	4	25	21	7	3	9	5	20	0	19	2	16	18	24	24	0	16	0	12	0	3	15	4	24	22	14	11	20	5	11	12	7	1	23	13	4	23	17	13	9	10	22
0	4	12	3	15	13	20	21	4	25	21	7	3	9	5	20	0	19	2	16	18	24	24	0	16	0	12	0	3	15	4	24	22	14	11	20	5	11	12	7	1	23	13	4	23	17	13	9	10	22
0	4	12	3	15	13	20	21	4	25	21	7	3	9	5	20	21	19	2	16	18	24	24	0	16	19	12	0	3	15	4	24	22	14	11	20	5	11	12	7	1	23	13	4	23	17	13	9	10	22
0	4	12	3	15	13	20	21	4	25	21	7	3	9	5	20	21	19	2	16	18	24	24	0	16	19	12	0	3	15	4	24	22	14	11	20	5	11	12	7	1	23	13	4	23	17	13	9	10	22
0	4	12	3	15	13	20	21	4	25	21	7	3	9	5	20	21	19	2	16	18	24	24	0	16	19	12	0	3	15	4	24	22	14	11	20	5	11	12	7	1	23	13	4	23	17	13	9	10	22
0	4	12	3	15	13	20	21	4	25	21	7	3	9	5	20	21	19	2	16	18	24	24	0	16	19	12	0	3	15	4	24	22	14	11	20	5	11	12	7	1	23	13	4	23	17	13	9	10	22
0	4	12	3	15	13	20	21	4	25	21	7	3	9	5	20	21	19	2	16	18	24	24	0	16	19	12	0	3	15	4	24	22	14	11	20	5	11	12	7	1	23	13	4	23	17	13	9	10	22
0	4	12	3	15	13	20	21	4	25	21	7	3	9	5	20	21	19	2	16	18	24	24	0	16	19	12	0	3	15	4	24	22	14	11	20	5	11	12	7	1	23	13	4	23	17	13	9	10	22
0	4	12	3	15	13	20	21	4	25	21	7	3	9	5	20	21	19	2	16	18	24	24	0	16	19	12	0	3	15	4	24	22	14	11	20	5	11	12	7	1	23	13	4	23	17	13	9	10	22
0	4	12	3	15	13	20	21	4	25	21	7	3	9	5	20	21	19	2	16	18	24	24	0	16	19	12	0	3	15	4	24	22	14	11	20	5	11	12	7	1	23	13	4	23	17	0	9	10	22
0	4	12	3	0	13	20	21	4	25	21	7	3	9	5	20	21	19	2	16	18	24	24	0	16	19	12	0	3	15	4	24	22	14	11	20	5	11	12	7	1	23	13	4	23	17	0	9	10	22
0	4	12	3	0	13	20	21	4	25	21	7	3	9	5	20	21	19	2	16	18	24	24	0	16	19	12	0	3	15	4	24	22	14	11	20	5	11	12	7	1	23	13	4	23	17	0	9	10	22
0	4	12	3	0	13	20	21	4	25	21	7	3	9	5	20	21	19	2	16	18	24	24	0	16	19	12	0	3	15	4	24	22	14	11	20	5	11	12	7	1	23	13	4	23	17	0	9	10	22
0	4	12	3	0	13	20	21	4	25	21	7	3	9	5	20	21	19	2	16	18	24	24	0	16	19	12	0	3	15	4	24	22	14	11	20	5	11	12	7	1	23	13	4	23	17	0	9	10	22
0	4	12	3	0	13	20	21	4	25	21	7	3	9	5	20	21	19	2	16	18	24	24	0	16	19	12	0	3	15	4	24	22	14	11	20	5	11	12	7	1	23	13	4	23	17	0	9	10	22
0	4	12	3	0	13	20	21	4	25	21	7	3	9	5	20	21	19	2	16	18	24	24	0	16	19	12	0	3	15	4	24	22	14	11	20	5	11	12	7	1	23	13	4	23	17	0	9	10	22
0	4	12	3	0	13	20	21	4	25	21	7	3	9	5	20	21	19	2	16	18	24	24	0	16	19	12	0	3	15	4	24	22	14	11	20	5	11	12	7	1	23	13	4	23	17	0	9	10	22
0	4	12	3	0	13	20	21	4	25	21	7	3	9	5	20	21	19	2	16	18	24	24	0	16	19	12	0	3	15	4	24	22	14	11	20	5	11	12	7	1	23	13	4	23	17	0	9	10	22
0	4	12	3	0	13	20	21	4	25	21	7	3	9	5	20	21	19	2	16	18	24	24	0	16	19	12	0	3	15	4	24	22	14	11	20	5	11	12	7	1	23	13	4	23	17	0	9	10	22
0	4	12	3	0	13	20	21	4	25	21	7	3	9	5	20	21	19	2	16	18	24	24	0	16	19	12	0	3	15	4	24	22	14	11	20	5	11	12	7	1	23	13	4	23	17	0	9	10	22
0	4	12	3	0	13	20	21	4	25	21	7	3	9	5	20	21	19	2	16	18	24	24	0	16	19	12	0	3	15	4	24	22	14	11	20	5	11	12	7	1	23	13	4	23	17	0	9	10	22
0	4	12	3	0	13	20	21	4	25	21	7	3	9	5	20	21	19	2	16	18	24	24	0	16	19	12	0	3	15	4	24	22	14	11	20	5	11	12	7	1	23	13	4	23	17	0	9	10	22
0	4	12	3	0	13	20	21	4	25	21	7	3	9	5	20	21	19	2	16	18	24	24	0	16	19	12	0	3	15	4	24	22	14	11	20	5	11	12	7	1	23	13	4	23	17	0	9	10	22
0	4	12	3	0	13	20	21	4	25	21	7	3	9	5	20	21	19	2	16	18	24	24	0	16	19	12	0	3	15	4	24	22	14	11	20	5	11	12	7	1	23	13	4	23	17	0	9	10	22
0	4	12	3	0	13	20	21	4	25	21	7	3	9	5	20	21	19	2	16	18	24	24	0	16	19	12	0	3	15	4	24	22	14	11	20	5	11	12	7	1	23	13	4	23	17	0	9	10	22
0	4	12	3	0	13	20	21	4	25	21	7	3	9	5	20	21	19	2	16	18	24	24	0	16	19	12	0	3	15	4	24	22	14	11	20	5	11	12	7	1	23	13	4	23	17	0	9	10	22
0	4	12	3	0	13	20	21	4	25	21	7	3	9	5	20	21	19	2	16	18	24	24	0	16	19	12	0	3	15	4	24	22	14	11	20	5	11	12	7	1	23	13	4	23	17	0	9	10	22
0	4	12	3	0	13	20	21	4	25	21	7	3	9	5	20	21	19	2	16	18	24	24	0	16	19	12	0	3	15	4	24	22	14	11	20	5	11	12	7	1	23	13	4	23	17	0	9	10	22
0	4	12	3	0	13	20	21	4	25	21	7	3	9	5	20	21	19	2	16	18	24	24	0	16	19	12	0	3	15	4	24	22	14	11	20	5	11	12	7	1	23	13	4	23	17	0	9	10	22
0	4	12	3	0	13	20	21	4	25	21	7	3	9	5	20	21	19	2	16	18	24	24	0	16	19	12	0	3	15	4	24	22	14	11	20	5	11	12	7	1	23	13	4	23	17	0	9	10	22
0	4	12	3	0	13	20	21	4	25	21	7	3	9	5	20	21	19	2	16	18	24	24	0	16	19	12	0	3	15	4	24	22	14	11	20	5	11	12	7	1	23	13	4	23	17	0	9	10	22
0	4	12	3	0	13	20	21	4	25	21	7	3	9	5	20	21	19	2	16	18	24	24	0	16	19	12	0	3	15	4	24	22	14	11	20	5	11	12	7	1	23	13	4	23	17	0	9	10	22
0	4	12	3	0	13	20	21	4	25	21	7	3	9	5	20	21	19	2	16	18	24	24	0	16	19	12	0	3	15	4	24	22	14	11	20	5	11	12	7	1	23	13	4	23	17	0	9	10	22
0	4	12	3	0	13	20	21	4	25	21	7	3	9	5	20	21	19	0	16	18	24	24	0	16	19	12	0	3	15	4	24	22	14	11	20	5	11	12	7	1	23	13	4	23	17	0	9	10	22
0	4	12	3	0	13	20	21	4	25	21	7	3	9	5	20	21	19	0	16	18	24	24	0	16	19	12	0	3	15	4	24	22	14	11	20	5	11	12	7	1	23	13	4	23	17	0	9	10	22
0	4	12	3	0	13	20	21	4	25	21	7	3	9	5	20	21	19	0	16	18	24	24	0	16	19	12	0	3	15	4	24	22	14	11	20	5	11	12	7	1	23	13	4	23	17	0	9	10	22
0	4	12	3	0	13	20	21	4	25	21	7	3	9	5	20	21	19	0	16	18	24	24	0	16	19	12	0	3	15	4	24	22	14	11	20	5	11	12	7	1	23	13	4	23	17	0	9	10	22
0	4	12	3	0	13	20	21	4	25	21	7	3	9	5	20	21	19	0	16	18	24	24	0	16	19	12	0	3	15	4	24	22	14	11	20	5	11	12	7	1	23	13	4	23	17	0	9	10	22
0	4	12	3	0	13	20	21	4	25	21	7	3	9	5	20	21	19	0	16	18	24	24	0	16	19	12	0	3	15	4	24	22	14	11	20	5	11	12	7	1	23	13	4	23	17	0	9	10	22
0	4	12	3	0	13	20	21	4	25	21	7	3	9	5	20	21	19	0	16	18	24	24	0	16	19	12	0	3	15	4	24	22	14	11	20	5	11	12	7	1	23	13	4	23	17	0	9	10	22
0	4	12	3	0	13	20	21	4	25	21	7	3	9	5	20	21	19	0	16	18	24	24	0	16	19	12	0	3	15	4	24	22	14	11	20	5	11	12	7	1	23	13	4	23	17	0	9	10	22
0	4	12	3	0	13	20	21	4	25	21	7	3	9	5	20	21	19	0	16	18	24	24	0	16	19	12	0	3	15	4	24	22	14	11	20	5	11	12	7	1	23	13	4	23	17	0	9	10	22
0	4	12	3	0	13	20	21	4	25	21	7	3	9	5	20	21	19	0	16	18	24	24	0	16	19	12	0	3	15	4	24	22	14	11	20	5	11	12	7	1	23	13	4	23	17	0	9	10	22
0	4	12	3	0	13	20	21	4	25	21	7	3	9	5	20	21	19	0	16	18	24	24	0	16	19	12	0	3	15	4	24	22	14	11	20	5	11	12	7	1	23	13	4	23	17	0	9	10	22
0	4	12	3	0	13	20	21	4	25	21	7	3	9	5	20	21	0	0	16	18	24	24	0	16	19	12	0	3	15	4	24	22	14	11	20	5	11	12	7	1	23	13	4	23	17	0	9	10	22
0	4	12	3	0	13	20	21	4	25	21	7	3	9	5	20	21	0	0	16	18	24	24	0	16	19	12	0	3	15	4	24	22	14	11	20	5	11	12	7	1	23	13	4	23	17	0	9	10	22
0	4	12	3	0	13	20	21	4	25	21	7	3	9	5	20	21	0	0	16	18	24	24	0	16	19	12	0	3	15	4	24	22	14	11	20	5	11	12	7	1	23	13	4	23	17	0	9	10	22
0	4	12	3	0	13	20	21	4	25	21	7	3	9	5	20	21	0	0	16	18	24	24	0	16	19	12	0	3	15	4	24	22	14	11	20	5	11	12	7	1	23	13	4	23	17	0	9	10	22
0	4	12	3	0	13	20	21	4	25	21	7	3	9	5	20	21	0	0	16	18	24	24	0	16	19	12	0	3	15	4	24	22	14	11	20	5	11	12	7	1	23	13	4	23	17	0	9	10	22
0	4	12	3	0	13	20	21	4	25	21	7	3	9	5	20	21	0	0	16	18	24	24	0	16	19	12	0	3	15	4	24	22	14	11	20	5	11	12	7	1	23	13	4	23	17	0	9	10	22
0	4	12	3	0	13	20	21	4	25	21	7	3	9	5	20	21	0	0	16	18	24	24	0	16	19	12	0	3	15	4	24	22	14	11	20	5	11	12	7	1	23	13	4	23	17	0	9	10	22
0	4	12	3	0	13	20	21	4	25	21	7	3	9	5	20	21	0	0	16	18	24	24	0	16	19	12	0	3	15	4	24	22	14	11	20	5	11	12	7	1	23	13	4	23	17	0	9	10	22
0	4	12	3	0	13	20	21	4	25	21	7	3	9	5	20	21	0	0	16	18	24	24	0	16	19	12	0	3	15	4	24	22	14	11	20	5	11	12	7	1	23	13	4	23	17	0	9	10	22
0	4	12	3	0	13	20	21	4	25	21	7	3	9	5	20	21	0	0	16	18	24	24	0	16	19	12	0	3	15	4	24	22	14	11	20	5	11	12	7	1	23	13	4	23	17	0	9	10	22
0	4	12	3	0	13	20	21	4	25	21	7	3	9	5	20	21	0	0	16	18	24	24	0	16	19	12	0	3	15	4	24	22	14	11	20	5	11	12	7	1	23	13	4	23	17	0	9	10	22
0	4	12	3	0	13	20	21	4	25	21	7	3	9	5	20	21	0	0	16	18	24	24	0	16	19	12	0	3	15	4	24	22	14	11	20	5	11	12	7	1	23	13	4	23	17	0	9	10	22
0	4	12	3	0	13	20	21	4	25	21	7	3	9	5	20	21	0	0	16	18	24	24	0	16	19	12	0	3	15	4	24	22	14	11	20	5	11	12	7	1	23	13	4	23	17	0	9	10	22
0	4	12	3	0	13	20	21	4	25	21	7	3	9	5	20	21	0	0	16	18	24	24	0	16	19	12	0	3	15	4	24	22	14	11	20	5	11	12	7	1	23	13	4	23	17	0	9	10	22
0	4	12	3	0	13	20	21	4	25	21	7	3	9	5	20	21	0	0	16	18	24	24	0	16	19	12	0	3	15	4	24	22	14	11	20	5	11	12	7	1	23	13	4	23	17	0	9	10	22
0	4	12	3	0	13	20	21	4	25	21	7	3	9	5	20	21	0	0	16	18	24	24	0	16	19	12	0	3	15	4	24	22	14	11	20	5	11	12	7	1	23	13	4	23	17	0	9	10	22
0	4	12	3	0	13	20	21	4	25	21	7	3	9	5	20	21	0	0	16	18	24	24	0	16	19	12	0	3	15	4	24	22	14	11	20	5	11	12	7	1	23	13	4	23	17	0	9	10	22
0	4	12	3	0	13	20	21	4	25	21	7	3	9	5	20	21	0	0	16	18	24	24	0	16	19	12	0	3	15	4	24	22	14	11	20	5	11	12	7	1	23	13	4	23	17	0	9	10	22
0	4	12	3	0	13	20	21	4	25	21	7	3	9	5	20	21	0	0	16	18	24	24	0	16	19	12	0	3	15	4	24	22	14	11	20	5	11	12	7	1	23	13	4	23	17	0	9	10	22
0	4	12	3	0	13	20	21	4	25	21	7	3	9	5	20	21	0	0	16	18	24	24	0	16	19	12	0	3	15	4	24	22	14	11	20	5	11	12	7	1	23	13	4	23	17	0	9	10	22
0	4	12	3	0	13	20	21	4	25	21	7	3	9	5	20	21	0	0	16	18	24	24	0	16	19	12	0	3	15	4	24	22	14	11	20	5	11	12	7	1	23	13	4	23	17	0	9	10	22
0	4	12	3	0	13	20	21	4	25	21	7	3	9	5	20	21	0	0	16	18	24	24	0	16	19	12	0	3	15	4	24	22	14	11	20	5	11	12	7	1	23	13	4	23	17	0	9	10	22
0	4	12	3	0	13	20	21	4	25	21	7	3	9	5	20	21	0	0	16	18	24	24	0	16	19	12	0	3	15	4	24	22	14	11	20	5	11	12	7	1	23	13	4	23	17	0	9	10	22
0	4	12	3	0	13	20	21	4	25	21	7	3	9	5	20	21	0	0	16	18	24	24	0	16	19	12	0	3	15	4	24	22	14	11	20	5	11	12	7	1	23	13	4	23	17	0	9	10	22
0	4	12	3	0	13	20	21	4	25	21	7	3	9	5	20	21	0	0	16	18	24	24	0	16	19	12	0	3	15	4	24	22	14	11	20	5	11	12	7	1	23	13	4	23	17	0	9	10	22
0	4	12	3	0	13	20	21	4	25	21	7	3	9	5	20	21	0	0	16	18	24	24	0	16	19	12	0	3	15	4	24	22	14	11	20	5	11	12	7	1	23	13	4	23	17	0	9	10	22
0	4	12	3	0	13	20	21	4	25	21	7	3	9	5	20	21	0	0	16	18	24	24	0	16	19	12	0	3	15	4	24	22	14	11	20	5	11	12	7	1	23	13	4	23	17	0	9	10	22
0	4	12	3	0	13	20	21	4	25	21	7	3	9	5	20	21	0	0	16	18	24	24	0	16	19	12	0	3	15	4	24	22	14	11	20	5	11	12	7	1	23	13	4	23	17	0	9	10	22
0	4	12	3	0	13	0	21	4	25	21	7	3	9	5	20	21	0	0	16	18	24	24	0	16	19	12	0	3	15	4	24	22	14	11	20	5	11	12	7	1	23	13	4	23	17	0	9	10	22
0	4	12	3	0	13	0	21	4	25	21	7	3	9	5	20	21	0	0	16	18	24	24	0	16	19	12	0	3	15	4	24	22	14	11	20	5	11	12	7	1	23	13	4	23	17	0	9	10	22
0	4	12	3	0	13	0	21	4	25	21	7	3	9	5	20	21	0	0	16	18	24	24	0	16	19	12	0	3	15	4	24	22	14	11	20	5	11	12	7	1	23	13	4	23	17	0	9	10	22
0	4	12	3	0	13	0	21	4	25	21	7	3	9	5	20	21	0	0	16	18	24	24	0	16	19	12	0	3	15	4	24	22	14	11	20	5	11	12	7	1	23	13	4	23	17	0	9	10	22
0	4	12	3	0	13	0	21	4	25	21	7	3	9	5	20	21	0	0	16	18	24	24	0	16	19	12	0	3	15	4	24	22	14	11	20	5	11	12	7	1	23	13	4	23	17	0	9	10	22
0	4	12	3	0	13	0	21	4	25	21	7	3	9	5	20	21	0	0	16	18	24	24	0	16	19	12	0	3	15	4	24	22	14	11	20	5	11	12	7	1	23	13	4	23	17	0	9	10	22
0	4	12	3	0	13	0	21	4	25	21	7	3	9	5	20	21	0	0	16	18	24	24	0	16	19	12	0	3	15	4	24	22	14	11	20	5	11	12	7	1	23	13	4	23	17	0	9	10	22
0	4	12	3	0	13	0	21	4	25	21	7	3	9	5	20	21	0	0	16	18	24	24	0	16	19	12	0	3	15	4	24	22	14	11	20	5	11	12	7	1	23	13	4	23	17	0	9	10	22
0	4	12	3	0	13	0	21	4	25	21	7	3	9	5	20	21	0	0	16	18	24	24	0	16	19	12	0	3	15	4	24	22	14	11	20	5	11	12	7	1	23	13	4	23	17	0	9	10	22
0	4	12	3	0	13	0	21	4	25	21	7	3	9	5	20	21	0	0	16	18	24	24	0	16	19	12	0	3	15	4	24	22	14	11	20	5	11	12	7	1	23	13	4	23	17	0	9	10	22
0	4	12	3	0	13	0	21	4	25	21	7	3	9	5	20	21	0	0	16	18	24	24	0	16	19	12	0	3	15	4	24	22	14	11	20	5	11	12	7	1	23	13	4	23	17	0	9	10	22
0	4	12	3	0	13	0	21	4	25	21	7	3	9	5	20	21	0	0	16	18	24	24	0	16	19	12	0	3	15	4	24	22	14	11	20	5	11	12	7	1	23	13	4	23	17	0	9	10	22
0	4	12	3	0	13	0	21	4	25	21	7	3	9	5	20	21	0	0	16	18	24	24	0	16	19	12	0	3	15	4	24	22	14	11	20	5	11	12	7	1	23	13	4	23	17	0	9	10	22
0	4	12	3	0	13	0	21	4	25	21	7	3	9	5	20	21	0	0	16	18	24	24	0	16	19	12	0	3	15	4	24	22	14	11	20	5	11	12	7	1	23	13	4	23	17	0	9	10	22
0	4	12	3	0	13	0	21	4	25	21	7	3	9	5	20	21	0	0	16	18	24	24	0	16	19	12	0	3	15	4	24	22	14	11	20	5	11	12	7	1	23	13	4	23	17	0	9	10	22
0	4	12	3	0	13	0	21	4	25	21	7	3	9	5	20	21	0	0	16	18	24	24	0	16	19	12	0	3	15	4	24	22	14	11	20	5	11	12	7	1	23	13	0	23	17	0	9	10	22
0	4	12	3	0	13	0	21	4	25	21	7	3	9	5	20	21	0	0	16	18	24	24	0	16	19	12	0	3	15	4	24	22	14	11	20	5	11	12	7	1	23	13	0	23	17	0	9	10	22
0	4	12	3	0	13	0	21	4	25	21	7	3	9	5	20	21	0	0	16	18	24	24	0	16	19	12	0	3	15	4	24	22	14	11	20	5	11	12	7	1	23	13	0	23	17	0	9	10	22
0	4	12	3	0	13	0	21	4	25	21	7	3	9	5	20	21	0	0	16	18	24	0	0	16	19	12	0	3	15	4	24	22	14	11	20	5	11	12	7	1	23	13	0	23	17	0	9	10	22
0	4	12	3	0	13	0	21	4	25	21	7	3	9	5	20	21	0	0	16	18	24	0	0	16	19	12	0	3	15	4	24	22	14	11	20	5	11	12	7	1	23	13	0	23	17	0	9	10	22
0	4	12	3	0	13	0	21	4	25	21	7	3	9	5	20	21	0	0	16	18	24	0	0	16	19	12	0	3	15	4	24	22	14	11	20	5	11	12	7	1	23	13	0	23	17	0	9	10	22
0	4	12	3	0	13	0	21	4	25	21	7	3	9	5	20	21	0	0	16	18	24	0	0	16	19	12	0	3	15	4	24	22	14	11	20	5	11	12	7	1	23	13	0	23	17	0	9	10	22
0	4	12	3	0	13	0	21	4	25	21	7	3	9	5	20	21	0	0	16	18	24	0	0	16	19	12	0	3	15	4	24	22	14	11	20	5	11	12	7	1	23	13	0	23	17	0	9	10	22
0	4	12	3	0	13	0	21	4	25	21	7	3	9	5	20	21	0	0	16	18	24	0	0	16	19	12	0	3	15	4	24	22	14	11	20	5	11	12	7	1	23	13	0	23	17	0	9	10	22
0	4	12	3	0	13	0	21	4	25	21	7	3	9	5	20	21	0	0	16	18	24	0	0	16	19	12	0	3	15	4	24	22	14	11	20	5	11	12	7	1	23	13	0	23	17	0	9	10	22
0	4	12	3	0	13	0	21	4	25	21	7	3	9	5	20	21	0	0	16	18	24	0	0	16	19	12	0	3	15	4	24	22	14	11	20	5	11	12	7	1	23	13	0	23	17	0	9	10	22
0	4	12	3	0	13	0	21	4	25	21	7	3	9	5	20	21	0	0	16	18	24	0	0	16	19	12	0	3	15	4	24	22	14	11	20	5	11	12	7	1	23	13	0	23	17	0	9	10	22
0	4	12	3	0	13	0	21	4	25	21	7	3	9	5	20	21	0	0	16	18	24	0	0	16	19	12	0	3	15	4	24	22	14	11	20	5	11	12	7	1	23	13	0	23	17	0	9	10	22
0	4	12	3	0	13	0	21	4	25	21	7	3	9	5	20	21	0	0	16	18	24	0	0	16	19	12	0	3	15	4	24	22	14	11	20	5	11	12	7	1	23	13	0	23	17	0	9	10	22
0	4	12	3	0	13	0	21	4	25	21	7	3	9	5	20	21	0	0	16	18	24	0	0	16	19	12	0	3	15	0	24	22	14	11	20	5	11	12	7	1	23	13	0	23	17	0	9	10	22
0	4	12	3	0	13	0	21	4	25	21	7	3	9	5	20	21	0	0	16	18	24	0	0	16	19	12	0	3	15	0	24	22	14	11	20	5	11	12	7	1	23	13	0	23	17	0	9	10	22
0	4	12	3	0	13	0	21	4	25	21	7	3	9	5	20	21	0	0	16	18	24	0	0	16	19	12	0	3	15	0	24	22	14	11	20	5	11	12	7	1	23	13	0	23	17	0	9	10	22
0	4	12	3	0	13	0	21	4	25	21	7	3	9	5	20	21	0	0	16	18	24	0	0	16	19	12	0	3	15	0	24	22	14	11	20	5	11	12	7	1	23	13	0	23	17	0	9	10	22
0	4	12	3	0	13	0	21	4	25	21	7	3	9	5	20	21	0	0	16	18	24	0	0	16	19	12	0	3	15	0	24	22	14	11	20	5	11	12	7	1	23	13	0	23	17	0	9	10	22
0	4	12	3	0	13	0	21	4	25	21	7	3	9	5	20	21	0	0	16	18	24	0	0	16	19	12	0	3	15	0	24	22	14	11	20	5	11	12	7	1	23	13	0	23	17	0	9	10	22
0	4	12	3	0	13	0	21	4	25	21	7	3	9	5	20	21	0	0	16	18	24	0	0	16	19	12	0	3	15	0	24	22	14	11	20	5	11	12	7	1	23	13	0	23	17	0	9	10	22
0	4	12	3	0	13	0	21	4	25	21	7	3	9	5	20	21	0	0	16	18	24	0	0	16	19	12	0	3	15	0	24	22	14	11	20	5	11	12	7	1	23	13	0	23	17	0	9	10	22
0	4	0	3	0	13	0	21	4	25	21	7	3	9	5	20	21	0	0	16	18	24	0	0	16	19	12	0	3	15	0	24	22	14	11	20	5	11	12	7	1	23	13	0	23	17	0	9	10	22
0	4	0	3	0	13	0	21	4	25	21	7	3	9	5	20	21	0	0	16	18	24	0	0	16	19	12	0	3	15	0	24	22	14	11	20	5	11	12	7	1	23	13	0	23	17	0	9	10	22
0	4	0	3	0	13	0	21	4	25	21	7	3	9	5	20	21	0	0	16	18	24	0	0	16	19	12	0	3	15	0	24	22	14	11	20	5	11	12	7	1	23	13	0	23	17	0	9	10	0
0	4	0	3	0	13	0	21	4	25	21	7	3	9	5	20	21	0	0	16	18	24	0	0	16	19	12	0	3	15	0	24	22	14	11	20	5	11	12	7	1	23	13	0	23	17	0	9	10	0
0	4	0	3	0	13	0	21	4	25	21	7	3	9	5	20	21	0	0	16	18	24	0	0	16	19	12	0	3	15	0	24	22	14	11	20	5	11	12	7	1	23	13	0	23	17	0	9	10	0
0	4	0	3	0	13	0	21	4	25	21	7	3	9	5	20	21	0	0	16	18	24	0	0	16	19	12	0	3	15	0	0	22	14	11	20	5	11	12	7	1	23	13	0	23	17	0	9	10	0
0	4	0	3	0	13	0	21	4	25	21	7	3	9	5	20	21	0	0	16	18	24	0	0	16	19	12	0	3	15	0	0	22	14	11	20	5	11	12	7	1	23	13	0	23	17	0	9	10	0
0	4	0	3	0	13	0	21	4	25	21	7	3	9	5	20	21	0	0	0	18	24	0	0	16	19	12	0	3	15	0	0	22	14	11	20	5	11	12	7	1	23	13	0	23	17	0	9	10	0
0	4	0	3	0	13	0	21	4	25	21	7	3	9	5	20	21	0	0	0	18	24	0	0	16	19	12	0	3	15	0	0	22	14	11	20	5	11	12	7	1	23	13	0	23	17	0	9	10	0
0	4	0	3	0	13	0	21	4	25	21	7	3	9	5	20	21	0	0	0	18	24	0	0	16	19	12	0	3	0	0	0	22	14	11	20	5	11	12	7	1	23	13	0	23	17	0	9	10	0
0	4	0	3	0	13	0	21	4	25	21	7	3	9	5	20	21	0	0	0	18	24	0	0	16	19	12	0	3	0	0	0	22	14	11	20	5	11	12	7	1	23	13	0	23	17	0	9	10	0
0	4	0	3	0	13	0	21	4	25	21	7	3	9	5	20	21	0	0	0	18	24	0	0	16	19	12	0	3	0	0	0	22	14	11	20	5	11	12	7	1	23	13	0	23	17	0	9	10	0
0	0	0	3	0	13	0	21	4	25	21	7	3	9	5	20	21	0	0	0	18	24	0	0	16	19	12	0	3	0	0	0	22	14	11	20	5	11	12	7	1	23	13	0	23	17	0	9	10	0
0	0	0	3	0	13	0	21	4	25	21	7	3	9	5	20	21	0	0	0	18	24	0	0	16	19	12	0	3	0	0	0	22	14	11	20	5	11	12	7	1	23	13	0	23	17	0	9	10	0
0	0	0	3	0	13	0	21	4	25	21	7	3	9	5	20	21	0	0	0	18	24	0	0	16	19	12	0	3	0	0	0	22	14	11	20	5	11	12	7	1	23	13	0	23	17	0	9	10	0
0	0	0	3	0	13	0	21	4	25	21	7	3	9	5	20	21	0	0	0	18	24	0	0	16	19	12	0	3	0	0	0	22	14	11	20	5	11	12	7	1	23	13	0	23	17	0	9	10	0
0	0	0	3	0	13	0	21	4	25	21	7	3	9	5	20	21	0	0	0	18	24	0	0	16	19	12	0	3	0	0	0	22	14	11	20	5	11	12	7	1	23	13	0	23	17	0	9	10	0
0	0	0	3	0	13	0	21	4	25	21	7	3	9	5	20	21	0	0	0	18	24	0	0	16	19	12	0	3	0	0	0	22	14	11	20	5	11	12	7	1	23	13	0	23	17	0	9	10	0
0	0	0	3	0	13	0	21	4	25	21	7	3	0	5	20	21	0	0	0	18	24	0	0	16	19	12	0	3	0	0	0	22	14	11	20	5	11	12	7	1	23	13	0	23	0	0	9	10	0
0	0	0	3	0	13	0	21	4	25	21	7	3	0	5	20	21	0	0	0	18	24	0	0	16	19	12	0	3	0	0	0	0	14	11	20	5	11	12	7	1	23	13	0	23	0	0	9	10	0
0	0	0	3	0	13	0	21	4	25	21	7	3	0	5	20	21	0	0	0	18	24	0	0	16	19	12	0	3	0	0	0	0	14	11	20	5	11	12	7	1	23	13	0	23	0	0	9	10	0
0	0	0	3	0	13	0	21	4	25	21	7	3	0	5	20	21	0	0	0	18	24	0	0	16	19	12	0	3	0	0	0	0	14	11	20	5	11	12	7	1	23	13	0	23	0	0	9	10	0
0	0	0	3	0	13	0	21	4	25	21	7	3	0	5	20	21	0	0	0	18	24	0	0	16	19	12	0	3	0	0	0	0	14	11	20	5	11	12	7	1	23	13	0	23	0	0	9	10	0
0	0	0	3	0	13	0	21	4	25	21	7	3	0	5	20	21	0	0	0	18	24	0	0	16	19	12	0	3	0	0	0	0	14	11	20	5	11	12	7	1	23	13	0	23	0	0	9	10	0
0	0	0	3	0	13	0	21	4	0	21	7	3	0	5	20	21	0	0	0	18	24	0	0	16	19	12	0	3	0	0	0	0	14	11	20	5	11	12	7	1	23	13	0	23	0	0	9	10	0
0	0	0	3	0	13	0	21	4	0	21	7	3	0	0	20	21	0	0	0	18	24	0	0	16	19	12	0	3	0	0	0	0	14	11	20	5	11	12	7	1	23	13	0	23	0	0	9	10	0
0	0	0	3	0	13	0	21	4	0	21	7	3	0	0	20	21	0	0	0	18	24	0	0	16	19	12	0	3	0	0	0	0	14	11	20	5	11	12	7	1	23	13	0	23	0	0	9	10	0
0	0	0	3	0	13	0	21	4	0	21	7	3	0	0	20	21	0	0	0	18	24	0	0	16	19	12	0	3	0	0	0	0	14	11	20	5	11	12	7	1	23	13	0	23	0	0	9	10	0
0	0	0	3	0	13	0	21	4	0	21	7	3	0	0	20	21	0	0	0	18	24	0	0	16	19	12	0	3	0	0	0	0	14	11	20	5	11	12	7	1	23	13	0	23	0	0	9	10	0
0	0	0	3	0	13	0	21	4	0	21	7	3	0	0	20	21	0	0	0	18	24	0	0	16	19	12	0	3	0	0	0	0	14	11	20	5	11	12	7	1	23	13	0	23	0	0	9	10	0
0	0	0	3	0	13	0	21	4	0	21	7	3	0	0	20	21	0	0	0	18	24	0	0	16	19	12	0	3	0	0	0	0	14	11	20	5	11	12	7	1	23	13	0	23	0	0	9	10	0
0	0	0	3	0	13	0	21	4	0	21	7	3	0	0	20	21	0	0	0	18	24	0	0	16	19	12	0	3	0	0	0	0	14	11	20	5	11	12	7	1	23	13	0	23	0	0	9	10	0
0	0	0	3	0	13	0	21	4	0	21	7	3	0	0	20	21	0	0	0	18	24	0	0	16	19	12	0	3	0	0	0	0	14	11	20	5	11	12	7	1	23	13	0	23	0	0	9	10	0
0	0	0	3	0	13	0	21	4	0	21	7	3	0	0	20	21	0	0	0	18	24	0	0	16	19	12	0	3	0	0	0	0	14	11	20	5	11	12	7	1	23	13	0	23	0	0	9	10	0
0	0	0	3	0	13	0	21	4	0	21	7	3	0	0	20	21	0	0	0	18	24	0	0	16	19	12	0	3	0	0	0	0	14	11	20	5	11	12	7	1	23	13	0	23	0	0	9	10	0
0	0	0	3	0	13	0	21	4	0	21	7	3	0	0	20	21	0	0	0	18	24	0	0	16	19	12	0	3	0	0	0	0	14	11	20	5	11	12	7	1	23	13	0	23	0	0	9	10	0
0	0	0	3	0	13	0	21	4	0	21	7	3	0	0	20	21	0	0	0	18	24	0	0	16	19	12	0	3	0	0	0	0	14	11	20	5	11	12	7	1	23	13	0	23	0	0	9	10	0
0	0	0	3	0	13	0	21	4	0	21	7	3	0	0	20	21	0	0	0	18	24	0	0	16	19	0	0	3	0	0	0	0	14	11	20	5	11	12	7	0	23	13	0	23	0	0	9	10	0
0	0	0	3	0	13	0	21	4	0	21	7	3	0	0	20	21	0	0	0	18	24	0	0	16	19	0	0	3	0	0	0	0	14	11	20	5	11	12	7	0	23	13	0	23	0	0	9	10	0
0	0	0	3	0	13	0	21	4	0	21	7	3	0	0	20	21	0	0	0	0	24	0	0	16	19	0	0	3	0	0	0	0	14	11	20	5	11	12	7	0	23	13	0	23	0	0	9	10	0
0	0	0	3	0	13	0	21	4	0	21	7	3	0	0	20	21	0	0	0	0	0	0	0	16	19	0	0	3	0	0	0	0	14	11	20	5	11	12	7	0	23	13	0	23	0	0	9	10	0
0	0	0	3	0	13	0	21	4	0	21	7	3	0	0	20	21	0	0	0	0	0	0	0	16	19	0	0	3	0	0	0	0	14	11	20	5	11	12	7	0	23	13	0	0	0	0	9	10	0
0	0	0	3	0	13	0	21	4	0	21	7	3	0	0	20	21	0	0	0	0	0	0	0	16	19	0	0	3	0	0	0	0	14	11	20	5	11	12	7	0	23	13	0	0	0	0	9	10	0
0	0	0	3	0	13	0	21	4	0	21	7	3	0	0	20	21	0	0	0	0	0	0	0	16	19	0	0	3	0	0	0	0	14	11	20	5	11	12	7	0	23	13	0	0	0	0	9	10	0
0	0	0	3	0	13	0	21	4	0	21	7	3	0	0	20	21	0	0	0	0	0	0	0	16	19	0	0	3	0	0	0	0	14	11	20	5	11	12	7	0	23	13	0	0	0	0	9	10	0
0	0	0	3	0	13	0	21	4	0	21	7	3	0	0	20	21	0	0	0	0	0	0	0	16	19	0	0	3	0	0	0	0	14	11	20	5	11	12	7	0	23	13	0	0	0	0	9	10	0
0	0	0	3	0	13	0	21	4	0	21	7	3	0	0	20	21	0	0	0	0	0	0	0	16	19	0	0	3	0	0	0	0	14	11	20	5	11	12	7	0	23	13	0	0	0	0	9	10	0
0	0	0	3	0	13	0	21	4	0	21	7	3	0	0	20	21	0	0	0	0	0	0	0	16	19	0	0	3	0	0	0	0	14	11	20	5	11	12	7	0	23	13	0	0	0	0	9	10	0
0	0	0	3	0	13	0	21	4	0	21	7	3	0	0	20	21	0	0	0	0	0	0	0	16	19	0	0	3	0	0	0	0	14	11	20	5	11	12	7	0	23	13	0	0	0	0	9	10	0
0	0	0	3	0	13	0	21	4	0	21	7	3	0	0	20	21	0	0	0	0	0	0	0	16	19	0	0	3	0	0	0	0	14	11	20	5	11	12	7	0	23	13	0	0	0	0	9	10	0
0	0	0	3	0	13	0	21	4	0	21	7	3	0	0	20	21	0	0	0	0	0	0	0	16	19	0	0	0	0	0	0	0	14	11	20	5	11	12	7	0	23	13	0	0	0	0	9	10	0
0	0	0	3	0	13	0	21	4	0	21	7	3	0	0	0	21	0	0	0	0	0	0	0	16	19	0	0	0	0	0	0	0	14	11	20	5	11	12	7	0	23	13	0	0	0	0	9	10	0
0	0	0	3	0	13	0	0	4	0	21	7	3	0	0	0	21	0	0	0	0	0	0	0	16	19	0	0	0	0	0	0	0	14	11	20	5	11	12	7	0	23	13	0	0	0	0	9	10	0
0	0	0	3	0	13	0	0	4	0	21	7	3	0	0	0	21	0	0	0	0	0	0	0	16	19	0	0	0	0	0	0	0	14	11	20	5	11	12	7	0	23	13	0	0	0	0	9	10	0
0	0	0	3	0	13	0	0	4	0	21	7	3	0	0	0	21	0	0	0	0	0	0	0	16	19	0	0	0	0	0	0	0	14	11	20	5	11	12	7	0	23	13	0	0	0	0	9	10	0
0	0	0	3	0	13	0	0	4	0	21	7	3	0	0	0	21	0	0	0	0	0	0	0	16	19	0	0	0	0	0	0	0	14	11	20	5	11	12	7	0	23	13	0	0	0	0	9	10	0
0	0	0	3	0	13	0	0	4	0	21	7	3	0	0	0	21	0	0	0	0	0	0	0	16	19	0	0	0	0	0	0	0	14	11	20	5	11	12	7	0	23	13	0	0	0	0	9	10	0
0	0	0	3	0	13	0	0	4	0	21	7	3	0	0	0	21	0	0	0	0	0	0	0	16	19	0	0	0	0	0	0	0	14	11	20	5	11	12	7	0	23	13	0	0	0	0	9	10	0
0	0	0	3	0	13	0	0	4	0	21	7	3	0	0	0	21	0	0	0	0	0	0	0	16	19	0	0	0	0	0	0	0	14	11	20	5	11	12	7	0	23	13	0	0	0	0	9	10	0
0	0	0	3	0	13	0	0	4	0	21	7	3	0	0	0	21	0	0	0	0	0	0	0	16	19	0	0	0	0	0	0	0	14	11	20	5	11	12	7	0	23	13	0	0	0	0	9	10	0
0	0	0	3	0	13	0	0	4	0	21	7	3	0	0	0	21	0	0	0	0	0	0	0	16	19	0	0	0	0	0	0	0	14	11	20	5	11	12	7	0	23	13	0	0	0	0	9	10	0
0	0	0	3	0	13	0	0	4	0	21	7	3	0	0	0	21	0	0	0	0	0	0	0	16	19	0	0	0	0	0	0	0	14	11	20	5	11	12	7	0	23	13	0	0	0	0	9	10	0
0	0	0	3	0	13	0	0	4	0	21	7	3	0	0	0	21	0	0	0	0	0	0	0	16	19	0	0	0	0	0	0	0	14	11	20	5	11	12	7	0	23	13	0	0	0	0	9	10	0
0	0	0	3	0	13	0	0	4	0	21	7	3	0	0	0	21	0	0	0	0	0	0	0	16	19	0	0	0	0	0	0	0	14	11	20	5	11	12	7	0	23	13	0	0	0	0	9	10	0
0	0	0	3	0	13	0	0	4	0	21	7	3	0	0	0	21	0	0	0	0	0	0	0	16	19	0	0	0	0	0	0	0	14	11	20	5	11	12	7	0	23	13	0	0	0	0	9	10	0
0	0	0	3	0	13	0	0	4	0	21	7	3	0	0	0	21	0	0	0	0	0	0	0	16	19	0	0	0	0	0	0	0	14	11	20	5	11	12	7	0	23	13	0	0	0	0	9	10	0
0	0	0	3	0	13	0	0	4	0	21	7	3	0	0	0	21	0	0	0	0	0	0	0	16	19	0	0	0	0	0	0	0	14	11	20	5	11	12	7	0	23	13	0	0	0	0	9	10	0
0	0	0	3	0	13	0	0	4	0	21	7	3	0	0	0	21	0	0	0	0	0	0	0	16	19	0	0	0	0	0	0	0	14	11	20	5	11	12	7	0	23	13	0	0	0	0	9	10	0
0	0	0	3	0	13	0	0	4	0	21	7	3	0	0	0	21	0	0	0	0	0	0	0	16	19	0	0	0	0	0	0	0	14	11	20	5	11	12	7	0	23	13	0	0	0	0	9	10	0
0	0	0	3	0	13	0	0	4	0	21	7	3	0	0	0	21	0	0	0	0	0	0	0	16	19	0	0	0	0	0	0	0	14	11	20	5	11	12	7	0	23	13	0	0	0	0	9	10	0
0	0	0	3	0	13	0	0	4	0	21	7	3	0	0	0	21	0	0	0	0	0	0	0	16	19	0	0	0	0	0	0	0	14	11	20	5	11	12	0	0	23	13	0	0	0	0	9	10	0
0	0	0	3	0	13	0	0	4	0	21	7	3	0	0	0	21	0	0	0	0	0	0	0	16	19	0	0	0	0	0	0	0	14	11	20	5	11	12	0	0	23	13	0	0	0	0	9	10	0
0	0	0	3	0	13	0	0	4	0	21	7	3	0	0	0	21	0	0	0	0	0	0	0	16	19	0	0	0	0	0	0	0	14	11	20	5	11	12	0	0	23	13	0	0	0	0	9	10	0
0	0	0	3	0	13	0	0	4	0	21	7	3	0	0	0	21	0	0	0	0	0	0	0	16	19	0	0	0	0	0	0	0	14	11	20	5	11	12	0	0	23	13	0	0	0	0	9	10	0
0	0	0	3	0	13	0	0	4	0	21	7	3	0	0	0	21	0	0	0	0	0	0	0	16	19	0	0	0	0	0	0	0	14	11	20	5	11	12	0	0	23	13	0	0	0	0	9	10	0
0	0	0	3	0	13	0	0	4	0	21	7	3	0	0	0	21	0	0	0	0	0	0	0	16	19	0	0	0	0	0	0	0	14	11	20	0	11	12	0	0	23	13	0	0	0	0	9	10	0
0	0	0	3	0	0	0	0	4	0	21	7	3	0	0	0	21	0	0	0	0	0	0	0	16	19	0	0	0	0	0	0	0	14	11	20	0	11	12	0	0	23	13	0	0	0	0	9	10	0
0	0	0	3	0	0	0	0	4	0	21	7	3	0	0	0	21	0	0	0	0	0	0	0	16	19	0	0	0	0	0	0	0	14	11	20	0	11	12	0	0	23	13	0	0	0	0	9	10	0
0	0	0	3	0	0	0	0	4	0	21	7	3	0	0	0	21	0	0	0	0	0	0	0	16	19	0	0	0	0	0	0	0	14	11	20	0	11	12	0	0	23	13	0	0	0	0	9	10	0
0	0	0	3	0	0	0	0	4	0	21	7	3	0	0	0	21	0	0	0	0	0	0	0	16	19	0	0	0	0	0	0	0	14	11	20	0	11	12	0	0	23	13	0	0	0	0	9	10	0
0	0	0	3	0	0	0	0	4	0	21	7	3	0	0	0	21	0	0	0	0	0	0	0	16	19	0	0	0	0	0	0	0	14	11	20	0	11	12	0	0	23	13	0	0	0	0	9	10	0
0	0	0	3	0	0	0	0	4	0	21	7	3	0	0	0	21	0	0	0	0	0	0	0	16	19	0	0	0	0	0	0	0	14	11	20	0	11	12	0	0	23	0	0	0	0	0	9	10	0
0	0	0	3	0	0	0	0	4	0	21	7	3	0	0	0	21	0	0	0	0	0	0	0	16	19	0	0	0	0	0	0	0	14	11	20	0	11	12	0	0	23	0	0	0	0	0	9	10	0
0	0	0	3	0	0	0	0	4	0	21	7	3	0	0	0	21	0	0	0	0	0	0	0	16	19	0	0	0	0	0	0	0	14	11	20	0	11	12	0	0	23	0	0	0	0	0	9	10	0
0	0	0	3	0	0	0	0	4	0	21	7	3	0	0	0	21	0	0	0	0	0	0	0	16	19	0	0	0	0	0	0	0	14	11	20	0	11	12	0	0	23	0	0	0	0	0	9	10	0
0	0	0	3	0	0	0	0	4	0	21	7	3	0	0	0	21	0	0	0	0	0	0	0	16	19	0	0	0	0	0	0	0	14	11	20	0	11	12	0	0	0	0	0	0	0	0	9	10	0
0	0	0	3	0	0	0	0	4	0	21	7	3	0	0	0	21	0	0	0	0	0	0	0	16	19	0	0	0	0	0	0	0	14	11	20	0	11	12	0	0	0	0	0	0	0	0	9	10	0
0	0	0	3	0	0	0	0	4	0	21	7	3	0	0	0	21	0	0	0	0	0	0	0	16	19	0	0	0	0	0	0	0	14	11	20	0	11	12	0	0	0	0	0	0	0	0	9	10	0
0	0	0	3	0	0	0	0	4	0	21	7	3	0	0	0	21	0	0	0	0	0	0	0	16	19	0	0	0	0	0	0	0	14	11	20	0	11	12	0	0	0	0	0	0	0	0	9	10	0
0	0	0	3	0	0	0	0	4	0	21	7	3	0	0	0	21	0	0	0	0	0	0	0	16	19	0	0	0	0	0	0	0	14	11	20	0	11	12	0	0	0	0	0	0	0	0	9	10	0
0	0	0	3	0	0	0	0	4	0	21	7	3	0	0	0	21	0	0	0	0	0	0	0	16	19	0	0	0	0	0	0	0	14	11	20	0	11	12	0	0	0	0	0	0	0	0	9	10	0
0	0	0	3	0	0	0	0	4	0	21	7	3	0	0	0	21	0	0	0	0	0	0	0	16	19	0	0	0	0	0	0	0	14	11	20	0	0	12	0	0	0	0	0	0	0	0	9	10	0
0	0	0	3	0	0	0	0	4	0	21	7	3	0	0	0	21	0	0	0	0	0	0	0	16	19	0	0	0	0	0	0	0	14	11	20	0	0	12	0	0	0	0	0	0	0	0	9	10	0
0	0	0	3	0	0	0	0	4	0	21	7	3	0	0	0	21	0	0	0	0	0	0	0	16	19	0	0	0	0	0	0	0	14	11	20	0	0	12	0	0	0	0	0	0	0	0	9	10	0
0	0	0	3	0	0	0	0	4	0	21	7	3	0	0	0	21	0	0	0	0	0	0	0	16	19	0	0	0	0	0	0	0	14	11	20	0	0	12	0	0	0	0	0	0	0	0	9	10	0
0	0	0	3	0	0	0	0	4	0	21	7	3	0	0	0	21	0	0	0	0	0	0	0	16	19	0	0	0	0	0	0	0	14	11	20	0	0	12	0	0	0	0	0	0	0	0	9	10	0
0	0	0	3	0	0	0	0	4	0	21	7	3	0	0	0	21	0	0	0	0	0	0	0	16	19	0	0	0	0	0	0	0	14	11	20	0	0	12	0	0	0	0	0	0	0	0	9	10	0
0	0	0	3	0	0	0	0	4	0	21	7	3	0	0	0	21	0	0	0	0	0	0	0	16	19	0	0	0	0	0	0	0	14	11	20	0	0	12	0	0	0	0	0	0	0	0	9	10	0
0	0	0	3	0	0	0	0	4	0	21	7	3	0	0	0	21	0	0	0	0	0	0	0	16	19	0	0	0	0	0	0	0	14	11	20	0	0	12	0	0	0	0	0	0	0	0	9	10	0
0	0	0	3	0	0	0	0	4	0	21	7	3	0	0	0	21	0	0	0	0	0	0	0	16	19	0	0	0	0	0	0	0	14	0	20	0	0	12	0	0	0	0	0	0	0	0	9	10	0
0	0	0	3	0	0	0	0	4	0	21	7	3	0	0	0	21	0	0	0	0	0	0	0	16	19	0	0	0	0	0	0	0	14	0	20	0	0	12	0	0	0	0	0	0	0	0	9	10	0
0	0	0	3	0	0	0	0	4	0	21	7	3	0	0	0	21	0	0	0	0	0	0	0	16	19	0	0	0	0	0	0	0	14	0	20	0	0	12	0	0	0	0	0	0	0	0	9	10	0
0	0	0	3	0	0	0	0	4	0	21	7	3	0	0	0	21	0	0	0	0	0	0	0	16	19	0	0	0	0	0	0	0	14	0	20	0	0	12	0	0	0	0	0	0	0	0	9	10	0
0	0	0	3	0	0	0	0	4	0	21	7	3	0	0	0	21	0	0	0	0	0	0	0	16	19	0	0	0	0	0	0	0	14	0	20	0	0	12	0	0	0	0	0	0	0	0	9	10	0
0	0	0	3	0	0	0	0	4	0	21	7	3	0	0	0	21	0	0	0	0	0	0	0	16	19	0	0	0	0	0	0	0	14	0	20	0	0	12	0	0	0	0	0	0	0	0	9	10	0
0	0	0	3	0	0	0	0	4	0	21	7	3	0	0	0	21	0	0	0	0	0	0	0	16	19	0	0	0	0	0	0	0	14	0	20	0	0	12	0	0	0	0	0	0	0	0	9	10	0
0	0	0	3	0	0	0	0	4	0	21	7	3	0	0	0	21	0	0	0	0	0	0	0	16	19	0	0	0	0	0	0	0	14	0	20	0	0	12	0	0	0	0	0	0	0	0	9	10	0
0	0	0	3	0	0	0	0	4	0	21	7	3	0	0	0	21	0	0	0	0	0	0	0	16	19	0	0	0	0	0	0	0	14	0	20	0	0	12	0	0	0	0	0	0	0	0	9	10	0
0	0	0	3	0	0	0	0	4	0	21	7	3	0	0	0	21	0	0	0	0	0	0	0	16	19	0	0	0	0	0	0	0	14	0	20	0	0	12	0	0	0	0	0	0	0	0	9	10	0
0	0	0	3	0	0	0	0	4	0	21	7	3	0	0	0	21	0	0	0	0	0	0	0	0	19	0	0	0	0	0	0	0	14	0	20	0	0	12	0	0	0	0	0	0	0	0	9	10	0
0	0	0	3	0	0	0	0	4	0	21	7	3	0	0	0	21	0	0	0	0	0	0	0	0	19	0	0	0	0	0	0	0	14	0	20	0	0	12	0	0	0	0	0	0	0	0	9	10	0
0	0	0	3	0	0	0	0	4	0	21	7	3	0	0	0	21	0	0	0	0	0	0	0	0	19	0	0	0	0	0	0	0	14	0	20	0	0	12	0	0	0	0	0	0	0	0	9	10	0
0	0	0	3	0	0	0	0	4	0	21	7	3	0	0	0	21	0	0	0	0	0	0	0	0	19	0	0	0	0	0	0	0	14	0	0	0	0	12	0	0	0	0	0	0	0	0	9	10	0
0	0	0	3	0	0	0	0	4	0	21	7	3	0	0	0	21	0	0	0	0	0	0	0	0	19	0	0	0	0	0	0	0	14	0	0	0	0	12	0	0	0	0	0	0	0	0	9	10	0
0	0	0	3	0	0	0	0	4	0	21	7	3	0	0	0	21	0	0	0	0	0	0	0	0	19	0	0	0	0	0	0	0	14	0	0	0	0	12	0	0	0	0	0	0	0	0	9	10	0
0	0	0	3	0	0	0	0	4	0	21	7	3	0	0	0	21	0	0	0	0	0	0	0	0	19	0	0	0	0	0	0	0	14	0	0	0	0	12	0	0	0	0	0	0	0	0	9	10	0
0	0	0	3	0	0	0	0	4	0	21	7	3	0	0	0	21	0	0	0	0	0	0	0	0	19	0	0	0	0	0	0	0	14	0	0	0	0	12	0	0	0	0	0	0	0	0	9	10	0
0	0	0	3	0	0	0	0	4	0	21	7	3	0	0	0	21	0	0	0	0	0	0	0	0	19	0	0	0	0	0	0	0	14	0	0	0	0	12	0	0	0	0	0	0	0	0	9	10	0
0	0	0	3	0	0	0	0	4	0	21	7	3	0	0	0	21	0	0	0	0	0	0	0	0	19	0	0	0	0	0	0	0	14	0	0	0	0	12	0	0	0	0	0	0	0	0	9	10	0
0	0	0	3	0	0	0	0	4	0	21	7	3	0	0	0	21	0	0	0	0	0	0	0	0	19	0	0	0	0	0	0	0	14	0	0	0	0	12	0	0	0	0	0	0	0	0	9	10	0
0	0	0	3	0	0	0	0	4	0	21	7	3	0	0	0	21	0	0	0	0	0	0	0	0	19	0	0	0	0	0	0	0	14	0	0	0	0	12	0	0	0	0	0	0	0	0	9	10	0
0	0	0	3	0	0	0	0	4	0	21	7	3	0	0	0	21	0	0	0	0	0	0	0	0	19	0	0	0	0	0	0	0	14	0	0	0	0	12	0	0	0	0	0	0	0	0	9	10	0
0	0	0	3	0	0	0	0	4	0	21	7	3	0	0	0	21	0	0	0	0	0	0	0	0	19	0	0	0	0	0	0	0	14	0	0	0	0	12	0	0	0	0	0	0	0	0	9	10	0
0	0	0	3	0	0	0	0	4	0	21	7	3	0	0	0	21	0	0	0	0	0	0	0	0	19	0	0	0	0	0	0	0	14	0	0	0	0	12	0	0	0	0	0	0	0	0	9	10	0
0	0	0	3	0	0	0	0	4	0	21	7	3	0	0	0	21	0	0	0	0	0	0	0	0	19	0	0	0	0	0	0	0	14	0	0	0	0	12	0	0	0	0	0	0	0	0	9	10	0
0	0	0	3	0	0	0	0	4	0	21	7	3	0	0	0	21	0	0	0	0	0	0	0	0	19	0	0	0	0	0	0	0	14	0	0	0	0	12	0	0	0	0	0	0	0	0	9	0	0
0	0	0	3	0	0	0	0	4	0	21	7	3	0	0	0	21	0	0	0	0	0	0	0	0	19	0	0	0	0	0	0	0	14	0	0	0	0	12	0	0	0	0	0	0	0	0	9	0	0
0	0	0	3	0	0	0	0	4	0	21	7	3	0	0	0	21	0	0	0	0	0	0	0	0	19	0	0	0	0	0	0	0	14	0	0	0	0	12	0	0	0	0	0	0	0	0	9	0	0
0	0	0	3	0	0	0	0	4	0	21	7	3	0	0	0	21	0	0	0	0	0	0	0	0	19	0	0	0	0	0	0	0	14	0	0	0	0	12	0	0	0	0	0	0	0	0	9	0	0
0	0	0	3	0	0	0	0	4	0	21	7	3	0	0	0	21	0	0	0	0	0	0	0	0	19	0	0	0	0	0	0	0	14	0	0	0	0	12	0	0	0	0	0	0	0	0	9	0	0
0	0	0	3	0	0	0	0	4	0	21	7	3	0	0	0	21	0	0	0	0	0	0	0	0	19	0	0	0	0	0	0	0	14	0	0	0	0	12	0	0	0	0	0	0	0	0	9	0	0
0	0	0	3	0	0	0	0	4	0	21	7	3	0	0	0	21	0	0	0	0	0	0	0	0	19	0	0	0	0	0	0	0	14	0	0	0	0	12	0	0	0	0	0	0	0	0	9	0	0
0	0	0	3	0	0	0	0	4	0	21	7	3	0	0	0	21	0	0	0	0	0	0	0	0	19	0	0	0	0	0	0	0	14	0	0	0	0	12	0	0	0	0	0	0	0	0	9	0	0
0	0	0	3	0	0	0	0	4	0	21	7	3	0	0	0	21	0	0	0	0	0	0	0	0	19	0	0	0	0	0	0	0	14	0	0	0	0	12	0	0	0	0	0	0	0	0	9	0	0
0	0	0	3	0	0	0	0	4	0	21	7	3	0	0	0	21	0	0	0	0	0	0	0	0	19	0	0	0	0	0	0	0	14	0	0	0	0	12	0	0	0	0	0	0	0	0	9	0	0
0	0	0	3	0	0	0	0	4	0	21	7	3	0	0	0	21	0	0	0	0	0	0	0	0	19	0	0	0	0	0	0	0	14	0	0	0	0	12	0	0	0	0	0	0	0	0	9	0	0
0	0	0	3	0	0	0	0	4	0	21	7	3	0	0	0	21	0	0	0	0	0	0	0	0	19	0	0	0	0	0	0	0	14	0	0	0	0	0	0	0	0	0	0	0	0	0	9	0	0
0	0	0	3	0	0	0	0	4	0	21	7	3	0	0	0	21	0	0	0	0	0	0	0	0	19	0	0	0	0	0	0	0	14	0	0	0	0	0	0	0	0	0	0	0	0	0	9	0	0
0	0	0	3	0	0	0	0	4	0	21	7	3	0	0	0	21	0	0	0	0	0	0	0	0	19	0	0	0	0	0	0	0	14	0	0	0	0	0	0	0	0	0	0	0	0	0	9	0	0
0	0	0	3	0	0	0	0	4	0	0	7	3	0	0	0	21	0	0	0	0	0	0	0	0	19	0	0	0	0	0	0	0	14	0	0	0	0	0	0	0	0	0	0	0	0	0	9	0	0
0	0	0	3	0	0	0	0	4	0	0	7	3	0	0	0	21	0	0	0	0	0	0	0	0	19	0	0	0	0	0	0	0	14	0	0	0	0	0	0	0	0	0	0	0	0	0	9	0	0
0	0	0	3	0	0	0	0	4	0	0	7	3	0	0	0	21	0	0	0	0	0	0	0	0	19	0	0	0	0	0	0	0	14	0	0	0	0	0	0	0	0	0	0	0	0	0	9	0	0
0	0	0	3	0	0	0	0	4	0	0	7	3	0	0	0	21	0	0	0	0	0	0	0	0	19	0	0	0	0	0	0	0	14	0	0	0	0	0	0	0	0	0	0	0	0	0	9	0	0
0	0	0	3	0	0	0	0	4	0	0	7	3	0	0	0	21	0	0	0	0	0	0	0	0	19	0	0	0	0	0	0	0	14	0	0	0	0	0	0	0	0	0	0	0	0	0	9	0	0
0	0	0	3	0	0	0	0	4	0	0	7	3	0	0	0	21	0	0	0	0	0	0	0	0	19	0	0	0	0	0	0	0	14	0	0	0	0	0	0	0	0	0	0	0	0	0	9	0	0
0	0	0	3	0	0	0	0	4	0	0	7	3	0	0	0	21	0	0	0	0	0	0	0	0	19	0	0	0	0	0	0	0	0	0	0	0	0	0	0	0	0	0	0	0	0	0	9	0	0
0	0	0	3	0	0	0	0	4	0	0	7	3	0	0	0	21	0	0	0	0	0	0	0	0	19	0	0	0	0	0	0	0	0	0	0	0	0	0	0	0	0	0	0	0	0	0	9	0	0
0	0	0	3	0	0	0	0	4	0	0	7	3	0	0	0	21	0	0	0	0	0	0	0	0	19	0	0	0	0	0	0	0	0	0	0	0	0	0	0	0	0	0	0	0	0	0	9	0	0
0	0	0	3	0	0	0	0	4	0	0	7	3	0	0	0	21	0	0	0	0	0	0	0	0	19	0	0	0	0	0	0	0	0	0	0	0	0	0	0	0	0	0	0	0	0	0	9	0	0
0	0	0	3	0	0	0	0	4	0	0	7	3	0	0	0	21	0	0	0	0	0	0	0	0	19	0	0	0	0	0	0	0	0	0	0	0	0	0	0	0	0	0	0	0	0	0	9	0	0
0	0	0	0	0	0	0	0	4	0	0	7	3	0	0	0	21	0	0	0	0	0	0	0	0	19	0	0	0	0	0	0	0	0	0	0	0	0	0	0	0	0	0	0	0	0	0	9	0	0
0	0	0	0	0	0	0	0	4	0	0	7	3	0	0	0	21	0	0	0	0	0	0	0	0	19	0	0	0	0	0	0	0	0	0	0	0	0	0	0	0	0	0	0	0	0	0	9	0	0
0	0	0	0	0	0	0	0	4	0	0	7	3	0	0	0	21	0	0	0	0	0	0	0	0	19	0	0	0	0	0	0	0	0	0	0	0	0	0	0	0	0	0	0	0	0	0	9	0	0
0	0	0	0	0	0	0	0	4	0	0	7	3	0	0	0	21	0	0	0	0	0	0	0	0	19	0	0	0	0	0	0	0	0	0	0	0	0	0	0	0	0	0	0	0	0	0	9	0	0
0	0	0	0	0	0	0	0	4	0	0	7	3	0	0	0	21	0	0	0	0	0	0	0	0	19	0	0	0	0	0	0	0	0	0	0	0	0	0	0	0	0	0	0	0	0	0	9	0	0
0	0	0	0	0	0	0	0	0	0	0	7	3	0	0	0	21	0	0	0	0	0	0	0	0	19	0	0	0	0	0	0	0	0	0	0	0	0	0	0	0	0	0	0	0	0	0	9	0	0
0	0	0	0	0	0	0	0	0	0	0	7	3	0	0	0	21	0	0	0	0	0	0	0	0	19	0	0	0	0	0	0	0	0	0	0	0	0	0	0	0	0	0	0	0	0	0	9	0	0
0	0	0	0	0	0	0	0	0	0	0	7	3	0	0	0	21	0	0	0	0	0	0	0	0	19	0	0	0	0	0	0	0	0	0	0	0	0	0	0	0	0	0	0	0	0	0	9	0	0
0	0	0	0	0	0	0	0	0	0	0	7	3	0	0	0	21	0	0	0	0	0	0	0	0	19	0	0	0	0	0	0	0	0	0	0	0	0	0	0	0	0	0	0	0	0	0	9	0	0
0	0	0	0	0	0	0	0	0	0	0	7	3	0	0	0	21	0	0	0	0	0	0	0	0	19	0	0	0	0	0	0	0	0	0	0	0	0	0	0	0	0	0	0	0	0	0	9	0	0
0	0	0	0	0	0	0	0	0	0	0	7	3	0	0	0	21	0	0	0	0	0	0	0	0	19	0	0	0	0	0	0	0	0	0	0	0	0	0	0	0	0	0	0	0	0	0	9	0	0
0	0	0	0	0	0	0	0	0	0	0	7	3	0	0	0	21	0	0	0	0	0	0	0	0	19	0	0	0	0	0	0	0	0	0	0	0	0	0	0	0	0	0	0	0	0	0	9	0	0
0	0	0	0	0	0	0	0	0	0	0	7	3	0	0	0	21	0	0	0	0	0	0	0	0	19	0	0	0	0	0	0	0	0	0	0	0	0	0	0	0	0	0	0	0	0	0	9	0	0
0	0	0	0	0	0	0	0	0	0	0	7	3	0	0	0	21	0	0	0	0	0	0	0	0	19	0	0	0	0	0	0	0	0	0	0	0	0	0	0	0	0	0	0	0	0	0	9	0	0
0	0	0	0	0	0	0	0	0	0	0	7	0	0	0	0	21	0	0	0	0	0	0	0	0	19	0	0	0	0	0	0	0	0	0	0	0	0	0	0	0	0	0	0	0	0	0	9	0	0
0	0	0	0	0	0	0	0	0	0	0	7	0	0	0	0	21	0	0	0	0	0	0	0	0	19	0	0	0	0	0	0	0	0	0	0	0	0	0	0	0	0	0	0	0	0	0	9	0	0
0	0	0	0	0	0	0	0	0	0	0	7	0	0	0	0	21	0	0	0	0	0	0	0	0	19	0	0	0	0	0	0	0	0	0	0	0	0	0	0	0	0	0	0	0	0	0	9	0	0
0	0	0	0	0	0	0	0	0	0	0	7	0	0	0	0	21	0	0	0	0	0	0	0	0	19	0	0	0	0	0	0	0	0	0	0	0	0	0	0	0	0	0	0	0	0	0	9	0	0
0	0	0	0	0	0	0	0	0	0	0	7	0	0	0	0	21	0	0	0	0	0	0	0	0	19	0	0	0	0	0	0	0	0	0	0	0	0	0	0	0	0	0	0	0	0	0	9	0	0
0	0	0	0	0	0	0	0	0	0	0	7	0	0	0	0	21	0	0	0	0	0	0	0	0	19	0	0	0	0	0	0	0	0	0	0	0	0	0	0	0	0	0	0	0	0	0	9	0	0
0	0	0	0	0	0	0	0	0	0	0	7	0	0	0	0	0	0	0	0	0	0	0	0	0	19	0	0	0	0	0	0	0	0	0	0	0	0	0	0	0	0	0	0	0	0	0	9	0	0
0	0	0	0	0	0	0	0	0	0	0	7	0	0	0	0	0	0	0	0	0	0	0	0	0	19	0	0	0	0	0	0	0	0	0	0	0	0	0	0	0	0	0	0	0	0	0	9	0	0
0	0	0	0	0	0	0	0	0	0	0	7	0	0	0	0	0	0	0	0	0	0	0	0	0	19	0	0	0	0	0	0	0	0	0	0	0	0	0	0	0	0	0	0	0	0	0	9	0	0
0	0	0	0	0	0	0	0	0	0	0	7	0	0	0	0	0	0	0	0	0	0	0	0	0	19	0	0	0	0	0	0	0	0	0	0	0	0	0	0	0	0	0	0	0	0	0	9	0	0
0	0	0	0	0	0	0	0	0	0	0	7	0	0	0	0	0	0	0	0	0	0	0	0	0	19	0	0	0	0	0	0	0	0	0	0	0	0	0	0	0	0	0	0	0	0	0	9	0	0
0	0	0	0	0	0	0	0	0	0	0	7	0	0	0	0	0	0	0	0	0	0	0	0	0	19	0	0	0	0	0	0	0	0	0	0	0	0	0	0	0	0	0	0	0	0	0	9	0	0
0	0	0	0	0	0	0	0	0	0	0	7	0	0	0	0	0	0	0	0	0	0	0	0	0	19	0	0	0	0	0	0	0	0	0	0	0	0	0	0	0	0	0	0	0	0	0	9	0	0
0	0	0	0	0	0	0	0	0	0	0	7	0	0	0	0	0	0	0	0	0	0	0	0	0	19	0	0	0	0	0	0	0	0	0	0	0	0	0	0	0	0	0	0	0	0	0	9	0	0
0	0	0	0	0	0	0	0	0	0	0	7	0	0	0	0	0	0	0	0	0	0	0	0	0	19	0	0	0	0	0	0	0	0	0	0	0	0	0	0	0	0	0	0	0	0	0	9	0	0
0	0	0	0	0	0	0	0	0	0	0	7	0	0	0	0	0	0	0	0	0	0	0	0	0	19	0	0	0	0	0	0	0	0	0	0	0	0	0	0	0	0	0	0	0	0	0	9	0	0
0	0	0	0	0	0	0	0	0	0	0	7	0	0	0	0	0	0	0	0	0	0	0	0	0	19	0	0	0	0	0	0	0	0	0	0	0	0	0	0	0	0	0	0	0	0	0	9	0	0
0	0	0	0	0	0	0	0	0	0	0	7	0	0	0	0	0	0	0	0	0	0	0	0	0	19	0	0	0	0	0	0	0	0	0	0	0	0	0	0	0	0	0	0	0	0	0	9	0	0
0	0	0	0	0	0	0	0	0	0	0	7	0	0	0	0	0	0	0	0	0	0	0	0	0	19	0	0	0	0	0	0	0	0	0	0	0	0	0	0	0	0	0	0	0	0	0	9	0	0
0	0	0	0	0	0	0	0	0	0	0	7	0	0	0	0	0	0	0	0	0	0	0	0	0	19	0	0	0	0	0	0	0	0	0	0	0	0	0	0	0	0	0	0	0	0	0	9	0	0
0	0	0	0	0	0	0	0	0	0	0	7	0	0	0	0	0	0	0	0	0	0	0	0	0	19	0	0	0	0	0	0	0	0	0	0	0	0	0	0	0	0	0	0	0	0	0	9	0	0
0	0	0	0	0	0	0	0	0	0	0	7	0	0	0	0	0	0	0	0	0	0	0	0	0	19	0	0	0	0	0	0	0	0	0	0	0	0	0	0	0	0	0	0	0	0	0	9	0	0
0	0	0	0	0	0	0	0	0	0	0	7	0	0	0	0	0	0	0	0	0	0	0	0	0	19	0	0	0	0	0	0	0	0	0	0	0	0	0	0	0	0	0	0	0	0	0	9	0	0
0	0	0	0	0	0	0	0	0	0	0	7	0	0	0	0	0	0	0	0	0	0	0	0	0	19	0	0	0	0	0	0	0	0	0	0	0	0	0	0	0	0	0	0	0	0	0	9	0	0
0	0	0	0	0	0	0	0	0	0	0	7	0	0	0	0	0	0	0	0	0	0	0	0	0	19	0	0	0	0	0	0	0	0	0	0	0	0	0	0	0	0	0	0	0	0	0	9	0	0
0	0	0	0	0	0	0	0	0	0	0	7	0	0	0	0	0	0	0	0	0	0	0	0	0	19	0	0	0	0	0	0	0	0	0	0	0	0	0	0	0	0	0	0	0	0	0	9	0	0
0	0	0	0	0	0	0	0	0	0	0	7	0	0	0	0	0	0	0	0	0	0	0	0	0	19	0	0	0	0	0	0	0	0	0	0	0	0	0	0	0	0	0	0	0	0	0	9	0	0
0	0	0	0	0	0	0	0	0	0	0	7	0	0	0	0	0	0	0	0	0	0	0	0	0	19	0	0	0	0	0	0	0	0	0	0	0	0	0	0	0	0	0	0	0	0	0	9	0	0
0	0	0	0	0	0	0	0	0	0	0	7	0	0	0	0	0	0	0	0	0	0	0	0	0	19	0	0	0	0	0	0	0	0	0	0	0	0	0	0	0	0	0	0	0	0	0	9	0	0
0	0	0	0	0	0	0	0	0	0	0	7	0	0	0	0	0	0	0	0	0	0	0	0	0	19	0	0	0	0	0	0	0	0	0	0	0	0	0	0	0	0	0	0	0	0	0	9	0	0
0	0	0	0	0	0	0	0	0	0	0	7	0	0	0	0	0	0	0	0	0	0	0	0	0	19	0	0	0	0	0	0	0	0	0	0	0	0	0	0	0	0	0	0	0	0	0	9	0	0
0	0	0	0	0	0	0	0	0	0	0	7	0	0	0	0	0	0	0	0	0	0	0	0	0	19	0	0	0	0	0	0	0	0	0	0	0	0	0	0	0	0	0	0	0	0	0	9	0	0
0	0	0	0	0	0	0	0	0	0	0	7	0	0	0	0	0	0	0	0	0	0	0	0	0	19	0	0	0	0	0	0	0	0	0	0	0	0	0	0	0	0	0	0	0	0	0	0	0	0
0	0	0	0	0	0	0	0	0	0	0	7	0	0	0	0	0	0	0	0	0	0	0	0	0	19	0	0	0	0	0	0	0	0	0	0	0	0	0	0	0	0	0	0	0	0	0	0	0	0
0	0	0	0	0	0	0	0	0	0	0	7	0	0	0	0	0	0	0	0	0	0	0	0	0	19	0	0	0	0	0	0	0	0	0	0	0	0	0	0	0	0	0	0	0	0	0	0	0	0
0	0	0	0	0	0	0	0	0	0	0	7	0	0	0	0	0	0	0	0	0	0	0	0	0	19	0	0	0	0	0	0	0	0	0	0	0	0	0	0	0	0	0	0	0	0	0	0	0	0
0	0	0	0	0	0	0	0	0	0	0	7	0	0	0	0	0	0	0	0	0	0	0	0	0	19	0	0	0	0	0	0	0	0	0	0	0	0	0	0	0	0	0	0	0	0	0	0	0	0
0	0	0	0	0	0	0	0	0	0	0	7	0	0	0	0	0	0	0	0	0	0	0	0	0	19	0	0	0	0	0	0	0	0	0	0	0	0	0	0	0	0	0	0	0	0	0	0	0	0
0	0	0	0	0	0	0	0	0	0	0	7	0	0	0	0	0	0	0	0	0	0	0	0	0	19	0	0	0	0	0	0	0	0	0	0	0	0	0	0	0	0	0	0	0	0	0	0	0	0
0	0	0	0	0	0	0	0	0	0	0	7	0	0	0	0	0	0	0	0	0	0	0	0	0	19	0	0	0	0	0	0	0	0	0	0	0	0	0	0	0	0	0	0	0	0	0	0	0	0
0	0	0	0	0	0	0	0	0	0	0	7	0	0	0	0	0	0	0	0	0	0	0	0	0	19	0	0	0	0	0	0	0	0	0	0	0	0	0	0	0	0	0	0	0	0	0	0	0	0
0	0	0	0	0	0	0	0	0	0	0	7	0	0	0	0	0	0	0	0	0	0	0	0	0	19	0	0	0	0	0	0	0	0	0	0	0	0	0	0	0	0	0	0	0	0	0	0	0	0
0	0	0	0	0	0	0	0	0	0	0	7	0	0	0	0	0	0	0	0	0	0	0	0	0	19	0	0	0	0	0	0	0	0	0	0	0	0	0	0	0	0	0	0	0	0	0	0	0	0
0	0	0	0	0	0	0	0	0	0	0	7	0	0	0	0	0	0	0	0	0	0	0	0	0	19	0	0	0	0	0	0	0	0	0	0	0	0	0	0	0	0	0	0	0	0	0	0	0	0
0	0	0	0	0	0	0	0	0	0	0	7	0	0	0	0	0	0	0	0	0	0	0	0	0	19	0	0	0	0	0	0	0	0	0	0	0	0	0	0	0	0	0	0	0	0	0	0	0	0
0	0	0	0	0	0	0	0	0	0	0	7	0	0	0	0	0	0	0	0	0	0	0	0	0	19	0	0	0	0	0	0	0	0	0	0	0	0	0	0	0	0	0	0	0	0	0	0	0	0
0	0	0	0	0	0	0	0	0	0	0	7	0	0	0	0	0	0	0	0	0	0	0	0	0	19	0	0	0	0	0	0	0	0	0	0	0	0	0	0	0	0	0	0	0	0	0	0	0	0
0	0	0	0	0	0	0	0	0	0	0	7	0	0	0	0	0	0	0	0	0	0	0	0	0	19	0	0	0	0	0	0	0	0	0	0	0	0	0	0	0	0	0	0	0	0	0	0	0	0
0	0	0	0	0	0	0	0	0	0	0	7	0	0	0	0	0	0	0	0	0	0	0	0	0	19	0	0	0	0	0	0	0	0	0	0	0	0	0	0	0	0	0	0	0	0	0	0	0	0
0	0	0	0	0	0	0	0	0	0	0	7	0	0	0	0	0	0	0	0	0	0	0	0	0	19	0	0	0	0	0	0	0	0	0	0	0	0	0	0	0	0	0	0	0	0	0	0	0	0
0	0	0	0	0	0	0	0	0	0	0	7	0	0	0	0	0	0	0	0	0	0	0	0	0	19	0	0	0	0	0	0	0	0	0	0	0	0	0	0	0	0	0	0	0	0	0	0	0	0
0	0	0	0	0	0	0	0	0	0	0	7	0	0	0	0	0	0	0	0	0	0	0	0	0	19	0	0	0	0	0	0	0	0	0	0	0	0	0	0	0	0	0	0	0	0	0	0	0	0
0	0	0	0	0	0	0	0	0	0	0	7	0	0	0	0	0	0	0	0	0	0	0	0	0	19	0	0	0	0	0	0	0	0	0	0	0	0	0	0	0	0	0	0	0	0	0	0	0	0
0	0	0	0	0	0	0	0	0	0	0	7	0	0	0	0	0	0	0	0	0	0	0	0	0	19	0	0	0	0	0	0	0	0	0	0	0	0	0	0	0	0	0	0	0	0	0	0	0	0
0	0	0	0	0	0	0	0	0	0	0	7	0	0	0	0	0	0	0	0	0	0	0	0	0	19	0	0	0	0	0	0	0	0	0	0	0	0	0	0	0	0	0	0	0	0	0	0	0	0
0	0	0	0	0	0	0	0	0	0	0	7	0	0	0	0	0	0	0	0	0	0	0	0	0	19	0	0	0	0	0	0	0	0	0	0	0	0	0	0	0	0	0	0	0	0	0	0	0	0
0	0	0	0	0	0	0	0	0	0	0	7	0	0	0	0	0	0	0	0	0	0	0	0	0	19	0	0	0	0	0	0	0	0	0	0	0	0	0	0	0	0	0	0	0	0	0	0	0	0
0	0	0	0	0	0	0	0	0	0	0	0	0	0	0	0	0	0	0	0	0	0	0	0	0	19	0	0	0	0	0	0	0	0	0	0	0	0	0	0	0	0	0	0	0	0	0	0	0	0
0	0	0	0	0	0	0	0	0	0	0	0	0	0	0	0	0	0	0	0	0	0	0	0	0	19	0	0	0	0	0	0	0	0	0	0	0	0	0	0	0	0	0	0	0	0	0	0	0	0
0	0	0	0	0	0	0	0	0	0	0	0	0	0	0	0	0	0	0	0	0	0	0	0	0	19	0	0	0	0	0	0	0	0	0	0	0	0	0	0	0	0	0	0	0	0	0	0	0	0
0	0	0	0	0	0	0	0	0	0	0	0	0	0	0	0	0	0	0	0	0	0	0	0	0	19	0	0	0	0	0	0	0	0	0	0	0	0	0	0	0	0	0	0	0	0	0	0	0	0
0	0	0	0	0	0	0	0	0	0	0	0	0	0	0	0	0	0	0	0	0	0	0	0	0	19	0	0	0	0	0	0	0	0	0	0	0	0	0	0	0	0	0	0	0	0	0	0	0	0
0	0	0	0	0	0	0	0	0	0	0	0	0	0	0	0	0	0	0	0	0	0	0	0	0	19	0	0	0	0	0	0	0	0	0	0	0	0	0	0	0	0	0	0	0	0	0	0	0	0
0	0	0	0	0	0	0	0	0	0	0	0	0	0	0	0	0	0	0	0	0	0	0	0	0	19	0	0	0	0	0	0	0	0	0	0	0	0	0	0	0	0	0	0	0	0	0	0	0	0
0	0	0	0	0	0	0	0	0	0	0	0	0	0	0	0	0	0	0	0	0	0	0	0	0	19	0	0	0	0	0	0	0	0	0	0	0	0	0	0	0	0	0	0	0	0	0	0	0	0
0	0	0	0	0	0	0	0	0	0	0	0	0	0	0	0	0	0	0	0	0	0	0	0	0	19	0	0	0	0	0	0	0	0	0	0	0	0	0	0	0	0	0	0	0	0	0	0	0	0
0	0	0	0	0	0	0	0	0	0	0	0	0	0	0	0	0	0	0	0	0	0	0	0	0	19	0	0	0	0	0	0	0	0	0	0	0	0	0	0	0	0	0	0	0	0	0	0	0	0
0	0	0	0	0	0	0	0	0	0	0	0	0	0	0	0	0	0	0	0	0	0	0	0	0	19	0	0	0	0	0	0	0	0	0	0	0	0	0	0	0	0	0	0	0	0	0	0	0	0
0	0	0	0	0	0	0	0	0	0	0	0	0	0	0	0	0	0	0	0	0	0	0	0	0	19	0	0	0	0	0	0	0	0	0	0	0	0	0	0	0	0	0	0	0	0	0	0	0	0
0	0	0	0	0	0	0	0	0	0	0	0	0	0	0	0	0	0	0	0	0	0	0	0	0	19	0	0	0	0	0	0	0	0	0	0	0	0	0	0	0	0	0	0	0	0	0	0	0	0
0	0	0	0	0	0	0	0	0	0	0	0	0	0	0	0	0	0	0	0	0	0	0	0	0	19	0	0	0	0	0	0	0	0	0	0	0	0	0	0	0	0	0	0	0	0	0	0	0	0
0	0	0	0	0	0	0	0	0	0	0	0	0	0	0	0	0	0	0	0	0	0	0	0	0	19	0	0	0	0	0	0	0	0	0	0	0	0	0	0	0	0	0	0	0	0	0	0	0	0
0	0	0	0	0	0	0	0	0	0	0	0	0	0	0	0	0	0	0	0	0	0	0	0	0	19	0	0	0	0	0	0	0	0	0	0	0	0	0	0	0	0	0	0	0	0	0	0	0	0
0	0	0	0	0	0	0	0	0	0	0	0	0	0	0	0	0	0	0	0	0	0	0	0	0	19	0	0	0	0	0	0	0	0	0	0	0	0	0	0	0	0	0	0	0	0	0	0	0	0
0	0	0	0	0	0	0	0	0	0	0	0	0	0	0	0	0	0	0	0	0	0	0	0	0	19	0	0	0	0	0	0	0	0	0	0	0	0	0	0	0	0	0	0	0	0	0	0	0	0
0	0	0	0	0	0	0	0	0	0	0	0	0	0	0	0	0	0	0	0	0	0	0	0	0	19	0	0	0	0	0	0	0	0	0	0	0	0	0	0	0	0	0	0	0	0	0	0	0	0
0	0	0	0	0	0	0	0	0	0	0	0	0	0	0	0	0	0	0	0	0	0	0	0	0	19	0	0	0	0	0	0	0	0	0	0	0	0	0	0	0	0	0	0	0	0	0	0	0	0
0	0	0	0	0	0	0	0	0	0	0	0	0	0	0	0	0	0	0	0	0	0	0	0	0	19	0	0	0	0	0	0	0	0	0	0	0	0	0	0	0	0	0	0	0	0	0	0	0	0
0	0	0	0	0	0	0	0	0	0	0	0	0	0	0	0	0	0	0	0	0	0	0	0	0	19	0	0	0	0	0	0	0	0	0	0	0	0	0	0	0	0	0	0	0	0	0	0	0	0
0	0	0	0	0	0	0	0	0	0	0	0	0	0	0	0	0	0	0	0	0	0	0	0	0	19	0	0	0	0	0	0	0	0	0	0	0	0	0	0	0	0	0	0	0	0	0	0	0	0
0	0	0	0	0	0	0	0	0	0	0	0	0	0	0	0	0	0	0	0	0	0	0	0	0	0	0	0	0	0	0	0	0	0	0	0	0	0	0	0	0	0	0	0	0	0	0	0	0	0
0	0	0	0	0	0	0	0	0	0	0	0	0	0	0	0	0	0	0	0	0	0	0	0	0	0	0	0	0	0	0	0	0	0	0	0	0	0	0	0	0	0	0	0	0	0	0	0	0	0
0	0	0	0	0	0	0	0	0	0	0	0	0	0	0	0	0	0	0	0	0	0	0	0	0	0	0	0	0	0	0	0	0	0	0	0	0	0	0	0	0	0	0	0	0	0	0	0	0	0
0	0	0	0	0	0	0	0	0	0	0	0	0	0	0	0	0	0	0	0	0	0	0	0	0	0	0	0	0	0	0	0	0	0	0	0	0	0	0	0	0	0	0	0	0	0	0	0	0	0
0	0	0	0	0	0	0	0	0	0	0	0	0	0	0	0	0	0	0	0	0	0	0	0	0	0	0	0	0	0	0	0	0	0	0	0	0	0	0	0	0	0	0	0	0	0	0	0	0	0
0	0	0	0	0	0	0	0	0	0	0	0	0	0	0	0	0	0	0	0	0	0	0	0	0	0	0	0	0	0	0	0	0	0	0	0	0	0	0	0	0	0	0	0	0	0	0	0	0	0
0	0	0	0	0	0	0	0	0	0	0	0	0	0	0	0	0	0	0	0	0	0	0	0	0	0	0	0	0	0	0	0	0	0	0	0	0	0	0	0	0	0	0	0	0	0	0	0	0	0
0	0	0	0	0	0	0	0	0	0	0	0	0	0	0	0	0	0	0	0	0	0	0	0	0	0	0	0	0	0	0	0	0	0	0	0	0	0	0	0	0	0	0	0	0	0	0	0	0	0
0	0	0	0	0	0	0	0	0	0	0	0	0	0	0	0	0	0	0	0	0	0	0	0	0	0	0	0	0	0	0	0	0	0	0	0	0	0	0	0	0	0	0	0	0	0	0	0	0	0
0	0	0	0	0	0	0	0	0	0	0	0	0	0	0	0	0	0	0	0	0	0	0	0	0	0	0	0	0	0	0	0	0	0	0	0	0	0	0	0	0	0	0	0	0	0	0	0	0	0
0	0	0	0	0	0	0	0	0	0	0	0	0	0	0	0	0	0	0	0	0	0	0	0	0	0	0	0	0	0	0	0	0	0	0	0	0	0	0	0	0	0	0	0	0	0	0	0	0	0
0	0	0	0	0	0	0	0	0	0	0	0	0	0	0	0	0	0	0	0	0	0	0	0	0	0	0	0	0	0	0	0	0	0	0	0	0	0	0	0	0	0	0	0	0	0	0	0	0	0
0	0	0	0	0	0	0	0	0	0	0	0	0	0	0	0	0	0	0	0	0	0	0	0	0	0	0	0	0	0	0	0	0	0	0	0	0	0	0	0	0	0	0	0	0	0	0	0	0	0
0	0	0	0	0	0	0	0	0	0	0	0	0	0	0	0	0	0	0	0	0	0	0	0	0	0	0	0	0	0	0	0	0	0	0	0	0	0	0	0	0	0	0	0	0	0	0	0	0	0
0	0	0	0	0	0	0	0	0	0	0	0	0	0	0	0	0	0	0	0	0	0	0	0	0	0	0	0	0	0	0	0	0	0	0	0	0	0	0	0	0	0	0	0	0	0	0	0	0	0
0	0	0	0	0	0	0	0	0	0	0	0	0	0	0	0	0	0	0	0	0	0	0	0	0	0	0	0	0	0	0	0	0	0	0	0	0	0	0	0	0	0	0	0	0	0	0	0	0	0
0	0	0	0	0	0	0	0	0	0	0	0	0	0	0	0	0	0	0	0	0	0	0	0	0	0	0	0	0	0	0	0	0	0	0	0	0	0	0	0	0	0	0	0	0	0	0	0	0	0
0	0	0	0	0	0	0	0	0	0	0	0	0	0	0	0	0	0	0	0	0	0	0	0	0	0	0	0	0	0	0	0	0	0	0	0	0	0	0	0	0	0	0	0	0	0	0	0	0	0
0	0	0	0	0	0	0	0	0	0	0	0	0	0	0	0	0	0	0	0	0	0	0	0	0	0	0	0	0	0	0	0	0	0	0	0	0	0	0	0	0	0	0	0	0	0	0	0	0	0
0	0	0	0	0	0	0	0	0	0	0	0	0	0	0	0	0	0	0	0	0	0	0	0	0	0	0	0	0	0	0	0	0	0	0	0	0	0	0	0	0	0	0	0	0	0	0	0	0	0
0	0	0	0	0	0	0	0	0	0	0	0	0	0	0	0	0	0	0	0	0	0	0	0	0	0	0	0	0	0	0	0	0	0	0	0	0	0	0	0	0	0	0	0	0	0	0	0	0	0
0	0	0	0	0	0	0	0	0	0	0	0	0	0	0	0	0	0	0	0	0	0	0	0	0	0	0	0	0	0	0	0	0	0	0	0	0	0	0	0	0	0	0	0	0	0	0	0	0	0
0	0	0	0	0	0	0	0	0	0	0	0	0	0	0	0	0	0	0	0	0	0	0	0	0	0	0	0	0	0	0	0	0	0	0	0	0	0	0	0	0	0	0	0	0	0	0	0	0	0
0	0	0	0	0	0	0	0	0	0	0	0	0	0	0	0	0	0	0	0	0	0	0	0	0	0	0	0	0	0	0	0	0	0	0	0	0	0	0	0	0	0	0	0	0	0	0	0	0	0
0	0	0	0	0	0	0	0	0	0	0	0	0	0	0	0	0	0	0	0	0	0	0	0	0	0	0	0	0	0	0	0	0	0	0	0	0	0	0	0	0	0	0	0	0	0	0	0	0	0
0	0	0	0	0	0	0	0	0	0	0	0	0	0	0	0	0	0	0	0	0	0	0	0	0	0	0	0	0	0	0	0	0	0	0	0	0	0	0	0	0	0	0	0	0	0	0	0	0	0
0	0	0	0	0	0	0	0	0	0	0	0	0	0	0	0	0	0	0	0	0	0	0	0	0	0	0	0	0	0	0	0	0	0	0	0	0	0	0	0	0	0	0	0	0	0	0	0	0	0
0	0	0	0	0	0	0	0	0	0	0	0	0	0	0	0	0	0	0	0	0	0	0	0	0	0	0	0	0	0	0	0	0	0	0	0	0	0	0	0	0	0	0	0	0	0	0	0	0	0
0	0	0	0	0	0	0	0	0	0	0	0	0	0	0	0	0	0	0	0	0	0	0	0	0	0	0	0	0	0	0	0	0	0	0	0	0	0	0	0	0	0	0	0	0	0	0	0	0	0
0	0	0	0	0	0	0	0	0	0	0	0	0	0	0	0	0	0	0	0	0	0	0	0	0	0	0	0	0	0	0	0	0	0	0	0	0	0	0	0	0	0	0	0	0	0	0	0	0	0
0	0	0	0	0	0	0	0	0	0	0	0	0	0	0	0	0	0	0	0	0	0	0	0	0	0	0	0	0	0	0	0	0	0	0	0	0	0	0	0	0	0	0	0	0	0	0	0	0	0
0	0	0	0	0	0	0	0	0	0	0	0	0	0	0	0	0	0	0	0	0	0	0	0	0	0	0	0	0	0	0	0	0	0	0	0	0	0	0	0	0	0	0	0	0	0	0	0	0	0
0	0	0	0	0	0	0	0	0	0	0	0	0	0	0	0	0	0	0	0	0	0	0	0	0	0	0	0	0	0	0	0	0	0	0	0	0	0	0	0	0	0	0	0	0	0	0	0	0	0
0	0	0	0	0	0	0	0	0	0	0	0	0	0	0	0	0	0	0	0	0	0	0	0	0	0	0	0	0	0	0	0	0	0	0	0	0	0	0	0	0	0	0	0	0	0	0	0	0	0
0	0	0	0	0	0	0	0	0	0	0	0	0	0	0	0	0	0	0	0	0	0	0	0	0	0	0	0	0	0	0	0	0	0	0	0	0	0	0	0	0	0	0	0	0	0	0	0	0	0
0	0	0	0	0	0	0	0	0	0	0	0	0	0	0	0	0	0	0	0	0	0	0	0	0	0	0	0	0	0	0	0	0	0	0	0	0	0	0	0	0	0	0	0	0	0	0	0	0	0
0	0	0	0	0	0	0	0	0	0	0	0	0	0	0	0	0	0	0	0	0	0	0	0	0	0	0	0	0	0	0	0	0	0	0	0	0	0	0	0	0	0	0	0	0	0	0	0	0	0
0	0	0	0	0	0	0	0	0	0	0	0	0	0	0	0	0	0	0	0	0	0	0	0	0	0	0	0	0	0	0	0	0	0	0	0	0	0	0	0	0	0	0	0	0	0	0	0	0	0
0	0	0	0	0	0	0	0	0	0	0	0	0	0	0	0	0	0	0	0	0	0	0	0	0	0	0	0	0	0	0	0	0	0	0	0	0	0	0	0	0	0	0	0	0	0	0	0	0	0
0	0	0	0	0	0	0	0	0	0	0	0	0	0	0	0	0	0	0	0	0	0	0	0	0	0	0	0	0	0	0	0	0	0	0	0	0	0	0	0	0	0	0	0	0	0	0	0	0	0
0	0	0	0	0	0	0	0	0	0	0	0	0	0	0	0	0	0	0	0	0	0	0	0	0	0	0	0	0	0	0	0	0	0	0	0	0	0	0	0	0	0	0	0	0	0	0	0	0	0
0	0	0	0	0	0	0	0	0	0	0	0	0	0	0	0	0	0	0	0	0	0	0	0	0	0	0	0	0	0	0	0	0	0	0	0	0	0	0	0	0	0	0	0	0	0	0	0	0	0
0	0	0	0	0	0	0	0	0	0	0	0	0	0	0	0	0	0	0	0	0	0	0	0	0	0	0	0	0	0	0	0	0	0	0	0	0	0	0	0	0	0	0	0	0	0	0	0	0	0
0	0	0	0	0	0	0	0	0	0	0	0	0	0	0	0	0	0	0	0	0	0	0	0	0	0	0	0	0	0	0	0	0	0	0	0	0	0	0	0	0	0	0	0	0	0	0	0	0	0
0	0	0	0	0	0	0	0	0	0	0	0	0	0	0	0	0	0	0	0	0	0	0	0	0	0	0	0	0	0	0	0	0	0	0	0	0	0	0	0	0	0	0	0	0	0	0	0	0	0
0	0	0	0	0	0	0	0	0	0	0	0	0	0	0	0	0	0	0	0	0	0	0	0	0	0	0	0	0	0	0	0	0	0	0	0	0	0	0	0	0	0	0	0	0	0	0	0	0	0
0	0	0	0	0	0	0	0	0	0	0	0	0	0	0	0	0	0	0	0	0	0	0	0	0	0	0	0	0	0	0	0	0	0	0	0	0	0	0	0	0	0	0	0	0	0	0	0	0	0
0	0	0	0	0	0	0	0	0	0	0	0	0	0	0	0	0	0	0	0	0	0	0	0	0	0	0	0	0	0	0	0	0	0	0	0	0	0	0	0	0	0	0	0	0	0	0	0	0	0
0	0	0	0	0	0	0	0	0	0	0	0	0	0	0	0	0	0	0	0	0	0	0	0	0	0	0	0	0	0	0	0	0	0	0	0	0	0	0	0	0	0	0	0	0	0	0	0	0	0
0	0	0	0	0	0	0	0	0	0	0	0	0	0	0	0	0	0	0	0	0	0	0	0	0	0	0	0	0	0	0	0	0	0	0	0	0	0	0	0	0	0	0	0	0	0	0	0	0	0
0	0	0	0	0	0	0	0	0	0	0	0	0	0	0	0	0	0	0	0	0	0	0	0	0	0	0	0	0	0	0	0	0	0	0	0	0	0	0	0	0	0	0	0	0	0	0	0	0	0
0	0	0	0	0	0	0	0	0	0	0	0	0	0	0	0	0	0	0	0	0	0	0	0	0	0	0	0	0	0	0	0	0	0	0	0	0	0	0	0	0	0	0	0	0	0	0	0	0	0
0	0	0	0	0	0	0	0	0	0	0	0	0	0	0	0	0	0	0	0	0	0	0	0	0	0	0	0	0	0	0	0	0	0	0	0	0	0	0	0	0	0	0	0	0	0	0	0	0	0
0	0	0	0	0	0	0	0	0	0	0	0	0	0	0	0	0	0	0	0	0	0	0	0	0	0	0	0	0	0	0	0	0	0	0	0	0	0	0	0	0	0	0	0	0	0	0	0	0	0
0	0	0	0	0	0	0	0	0	0	0	0	0	0	0	0	0	0	0	0	0	0	0	0	0	0	0	0	0	0	0	0	0	0	0	0	0	0	0	0	0	0	0	0	0	0	0	0	0	0
0	0	0	0	0	0	0	0	0	0	0	0	0	0	0	0	0	0	0	0	0	0	0	0	0	0	0	0	0	0	0	0	0	0	0	0	0	0	0	0	0	0	0	0	0	0	0	0	0	0
0	0	0	0	0	0	0	0	0	0	0	0	0	0	0	0	0	0	0	0	0	0	0	0	0	0	0	0	0	0	0	0	0	0	0	0	0	0	0	0	0	0	0	0	0	0	0	0	0	0
0	0	0	0	0	0	0	0	0	0	0	0	0	0	0	0	0	0	0	0	0	0	0	0	0	0	0	0	0	0	0	0	0	0	0	0	0	0	0	0	0	0	0	0	0	0	0	0	0	0
0	0	0	0	0	0	0	0	0	0	0	0	0	0	0	0	0	0	0	0	0	0	0	0	0	0	0	0	0	0	0	0	0	0	0	0	0	0	0	0	0	0	0	0	0	0	0	0	0	0
0	0	0	0	0	0	0	0	0	0	0	0	0	0	0	0	0	0	0	0	0	0	0	0	0	0	0	0	0	0	0	0	0	0	0	0	0	0	0	0	0	0	0	0	0	0	0	0	0	0
0	0	0	0	0	0	0	0	0	0	0	0	0	0	0	0	0	0	0	0	0	0	0	0	0	0	0	0	0	0	0	0	0	0	0	0	0	0	0	0	0	0	0	0	0	0	0	0	0	0
0	0	0	0	0	0	0	0	0	0	0	0	0	0	0	0	0	0	0	0	0	0	0	0	0	0	0	0	0	0	0	0	0	0	0	0	0	0	0	0	0	0	0	0	0	0	0	0	0	0
0	0	0	0	0	0	0	0	0	0	0	0	0	0	0	0	0	0	0	0	0	0	0	0	0	0	0	0	0	0	0	0	0	0	0	0	0	0	0	0	0	0	0	0	0	0	0	0	0	0
0	0	0	0	0	0	0	0	0	0	0	0	0	0	0	0	0	0	0	0	0	0	0	0	0	0	0	0	0	0	0	0	0	0	0	0	0	0	0	0	0	0	0	0	0	0	0	0	0	0
0	0	0	0	0	0	0	0	0	0	0	0	0	0	0	0	0	0	0	0	0	0	0	0	0	0	0	0	0	0	0	0	0	0	0	0	0	0	0	0	0	0	0	0	0	0	0	0	0	0
0	0	0	0	0	0	0	0	0	0	0	0	0	0	0	0	0	0	0	0	0	0	0	0	0	0	0	0	0	0	0	0	0	0	0	0	0	0	0	0	0	0	0	0	0	0	0	0	0	0
0	0	0	0	0	0	0	0	0	0	0	0	0	0	0	0	0	0	0	0	0	0	0	0	0	0	0	0	0	0	0	0	0	0	0	0	0	0	0	0	0	0	0	0	0	0	0	0	0	0
0	0	0	0	0	0	0	0	0	0	0	0	0	0	0	0	0	0	0	0	0	0	0	0	0	0	0	0	0	0	0	0	0	0	0	0	0	0	0	0	0	0	0	0	0	0	0	0	0	0
0	0	0	0	0	0	0	0	0	0	0	0	0	0	0	0	0	0	0	0	0	0	0	0	0	0	0	0	0	0	0	0	0	0	0	0	0	0	0	0	0	0	0	0	0	0	0	0	0	0
0	0	0	0	0	0	0	0	0	0	0	0	0	0	0	0	0	0	0	0	0	0	0	0	0	0	0	0	0	0	0	0	0	0	0	0	0	0	0	0	0	0	0	0	0	0	0	0	0	0
0	0	0	0	0	0	0	0	0	0	0	0	0	0	0	0	0	0	0	0	0	0	0	0	0	0	0	0	0	0	0	0	0	0	0	0	0	0	0	0	0	0	0	0	0	0	0	0	0	0
0	0	0	0	0	0	0	0	0	0	0	0	0	0	0	0	0	0	0	0	0	0	0	0	0	0	0	0	0	0	0	0	0	0	0	0	0	0	0	0	0	0	0	0	0	0	0	0	0	0
0	0	0	0	0	0	0	0	0	0	0	0	0	0	0	0	0	0	0	0	0	0	0	0	0	0	0	0	0	0	0	0	0	0	0	0	0	0	0	0	0	0	0	0	0	0	0	0	0	0
0	0	0	0	0	0	0	0	0	0	0	0	0	0	0	0	0	0	0	0	0	0	0	0	0	0	0	0	0	0	0	0	0	0	0	0	0	0	0	0	0	0	0	0	0	0	0	0	0	0
0	0	0	0	0	0	0	0	0	0	0	0	0	0	0	0	0	0	0	0	0	0	0	0	0	0	0	0	0	0	0	0	0	0	0	0	0	0	0	0	0	0	0	0	0	0	0	0	0	0
0	0	0	0	0	0	0	0	0	0	0	0	0	0	0	0	0	0	0	0	0	0	0	0	0	0	0	0	0	0	0	0	0	0	0	0	0	0	0	0	0	0	0	0	0	0	0	0	0	0
0	0	0	0	0	0	0	0	0	0	0	0	0	0	0	0	0	0	0	0	0	0	0	0	0	0	0	0	0	0	0	0	0	0	0	0	0	0	0	0	0	0	0	0	0	0	0	0	0	0
0	0	0	0	0	0	0	0	0	0	0	0	0	0	0	0	0	0	0	0	0	0	0	0	0	0	0	0	0	0	0	0	0	0	0	0	0	0	0	0	0	0	0	0	0	0	0	0	0	0
0	0	0	0	0	0	0	0	0	0	0	0	0	0	0	0	0	0	0	0	0	0	0	0	0	0	0	0	0	0	0	0	0	0	0	0	0	0	0	0	0	0	0	0	0	0	0	0	0	0
0	0	0	0	0	0	0	0	0	0	0	0	0	0	0	0	0	0	0	0	0	0	0	0	0	0	0	0	0	0	0	0	0	0	0	0	0	0	0	0	0	0	0	0	0	0	0	0	0	0
0	0	0	0	0	0	0	0	0	0	0	0	0	0	0	0	0	0	0	0	0	0	0	0	0	0	0	0	0	0	0	0	0	0	0	0	0	0	0	0	0	0	0	0	0	0	0	0	0	0
0	0	0	0	0	0	0	0	0	0	0	0	0	0	0	0	0	0	0	0	0	0	0	0	0	0	0	0	0	0	0	0	0	0	0	0	0	0	0	0	0	0	0	0	0	0	0	0	0	0
0	0	0	0	0	0	0	0	0	0	0	0	0	0	0	0	0	0	0	0	0	0	0	0	0	0	0	0	0	0	0	0	0	0	0	0	0	0	0	0	0	0	0	0	0	0	0	0	0	0
0	0	0	0	0	0	0	0	0	0	0	0	0	0	0	0	0	0	0	0	0	0	0	0	0	0	0	0	0	0	0	0	0	0	0	0	0	0	0	0	0	0	0	0	0	0	0	0	0	0
0	0	0	0	0	0	0	0	0	0	0	0	0	0	0	0	0	0	0	0	0	0	0	0	0	0	0	0	0	0	0	0	0	0	0	0	0	0	0	0	0	0	0	0	0	0	0	0	0	0
0	0	0	0	0	0	0	0	0	0	0	0	0	0	0	0	0	0	0	0	0	0	0	0	0	0	0	0	0	0	0	0	0	0	0	0	0	0	0	0	0	0	0	0	0	0	0	0	0	0
0	0	0	0	0	0	0	0	0	0	0	0	0	0	0	0	0	0	0	0	0	0	0	0	0	0	0	0	0	0	0	0	0	0	0	0	0	0	0	0	0	0	0	0	0	0	0	0	0	0
0	0	0	0	0	0	0	0	0	0	0	0	0	0	0	0	0	0	0	0	0	0	0	0	0	0	0	0	0	0	0	0	0	0	0	0	0	0	0	0	0	0	0	0	0	0	0	0	0	0
0	0	0	0	0	0	0	0	0	0	0	0	0	0	0	0	0	0	0	0	0	0	0	0	0	0	0	0	0	0	0	0	0	0	0	0	0	0	0	0	0	0	0	0	0	0	0	0	0	0
0	0	0	0	0	0	0	0	0	0	0	0	0	0	0	0	0	0	0	0	0	0	0	0	0	0	0	0	0	0	0	0	0	0	0	0	0	0	0	0	0	0	0	0	0	0	0	0	0	0
0	0	0	0	0	0	0	0	0	0	0	0	0	0	0	0	0	0	0	0	0	0	0	0	0	0	0	0	0	0	0	0	0	0	0	0	0	0	0	0	0	0	0	0	0	0	0	0	0	0
0	0	0	0	0	0	0	0	0	0	0	0	0	0	0	0	0	0	0	0	0	0	0	0	0	0	0	0	0	0	0	0	0	0	0	0	0	0	0	0	0	0	0	0	0	0	0	0	0	0
0	0	0	0	0	0	0	0	0	0	0	0	0	0	0	0	0	0	0	0	0	0	0	0	0	0	0	0	0	0	0	0	0	0	0	0	0	0	0	0	0	0	0	0	0	0	0	0	0	0
0	0	0	0	0	0	0	0	0	0	0	0	0	0	0	0	0	0	0	0	0	0	0	0	0	0	0	0	0	0	0	0	0	0	0	0	0	0	0	0	0	0	0	0	0	0	0	0	0	0
0	0	0	0	0	0	0	0	0	0	0	0	0	0	0	0	0	0	0	0	0	0	0	0	0	0	0	0	0	0	0	0	0	0	0	0	0	0	0	0	0	0	0	0	0	0	0	0	0	0
0	0	0	0	0	0	0	0	0	0	0	0	0	0	0	0	0	0	0	0	0	0	0	0	0	0	0	0	0	0	0	0	0	0	0	0	0	0	0	0	0	0	0	0	0	0	0	0	0	0
0	0	0	0	0	0	0	0	0	0	0	0	0	0	0	0	0	0	0	0	0	0	0	0	0	0	0	0	0	0	0	0	0	0	0	0	0	0	0	0	0	0	0	0	0	0	0	0	0	0
0	0	0	0	0	0	0	0	0	0	0	0	0	0	0	0	0	0	0	0	0	0	0	0	0	0	0	0	0	0	0	0	0	0	0	0	0	0	0	0	0	0	0	0	0	0	0	0	0	0
0	0	0	0	0	0	0	0	0	0	0	0	0	0	0	0	0	0	0	0	0	0	0	0	0	0	0	0	0	0	0	0	0	0	0	0	0	0	0	0	0	0	0	0	0	0	0	0	0	0
0	0	0	0	0	0	0	0	0	0	0	0	0	0	0	0	0	0	0	0	0	0	0	0	0	0	0	0	0	0	0	0	0	0	0	0	0	0	0	0	0	0	0	0	0	0	0	0	0	0
0	0	0	0	0	0	0	0	0	0	0	0	0	0	0	0	0	0	0	0	0	0	0	0	0	0	0	0	0	0	0	0	0	0	0	0	0	0	0	0	0	0	0	0	0	0	0	0	0	0
0	0	0	0	0	0	0	0	0	0	0	0	0	0	0	0	0	0	0	0	0	0	0	0	0	0	0	0	0	0	0	0	0	0	0	0	0	0	0	0	0	0	0	0	0	0	0	0	0	0
0	0	0	0	0	0	0	0	0	0	0	0	0	0	0	0	0	0	0	0	0	0	0	0	0	0	0	0	0	0	0	0	0	0	0	0	0	0	0	0	0	0	0	0	0	0	0	0	0	0
0	0	0	0	0	0	0	0	0	0	0	0	0	0	0	0	0	0	0	0	0	0	0	0	0	0	0	0	0	0	0	0	0	0	0	0	0	0	0	0	0	0	0	0	0	0	0	0	0	0
0	0	0	0	0	0	0	0	0	0	0	0	0	0	0	0	0	0	0	0	0	0	0	0	0	0	0	0	0	0	0	0	0	0	0	0	0	0	0	0	0	0	0	0	0	0	0	0	0	0
0	0	0	0	0	0	0	0	0	0	0	0	0	0	0	0	0	0	0	0	0	0	0	0	0	0	0	0	0	0	0	0	0	0	0	0	0	0	0	0	0	0	0	0	0	0	0	0	0	0
0	0	0	0	0	0	0	0	0	0	0	0	0	0	0	0	0	0	0	0	0	0	0	0	0	0	0	0	0	0	0	0	0	0	0	0	0	0	0	0	0	0	0	0	0	0	0	0	0	0
0	0	0	0	0	0	0	0	0	0	0	0	0	0	0	0	0	0	0	0	0	0	0	0	0	0	0	0	0	0	0	0	0	0	0	0	0	0	0	0	0	0	0	0	0	0	0	0	0	0
0	0	0	0	0	0	0	0	0	0	0	0	0	0	0	0	0	0	0	0	0	0	0	0	0	0	0	0	0	0	0	0	0	0	0	0	0	0	0	0	0	0	0	0	0	0	0	0	0	0
0	0	0	0	0	0	0	0	0	0	0	0	0	0	0	0	0	0	0	0	0	0	0	0	0	0	0	0	0	0	0	0	0	0	0	0	0	0	0	0	0	0	0	0	0	0	0	0	0	0
0	0	0	0	0	0	0	0	0	0	0	0	0	0	0	0	0	0	0	0	0	0	0	0	0	0	0	0	0	0	0	0	0	0	0	0	0	0	0	0	0	0	0	0	0	0	0	0	0	0
0	0	0	0	0	0	0	0	0	0	0	0	0	0	0	0	0	0	0	0	0	0	0	0	0	0	0	0	0	0	0	0	0	0	0	0	0	0	0	0	0	0	0	0	0	0	0	0	0	0
0	0	0	0	0	0	0	0	0	0	0	0	0	0	0	0	0	0	0	0	0	0	0	0	0	0	0	0	0	0	0	0	0	0	0	0	0	0	0	0	0	0	0	0	0	0	0	0	0	0
0	0	0	0	0	0	0	0	0	0	0	0	0	0	0	0	0	0	0	0	0	0	0	0	0	0	0	0	0	0	0	0	0	0	0	0	0	0	0	0	0	0	0	0	0	0	0	0	0	0
0	0	0	0	0	0	0	0	0	0	0	0	0	0	0	0	0	0	0	0	0	0	0	0	0	0	0	0	0	0	0	0	0	0	0	0	0	0	0	0	0	0	0	0	0	0	0	0	0	0
0	0	0	0	0	0	0	0	0	0	0	0	0	0	0	0	0	0	0	0	0	0	0	0	0	0	0	0	0	0	0	0	0	0	0	0	0	0	0	0	0	0	0	0	0	0	0	0	0	0
0	0	0	0	0	0	0	0	0	0	0	0	0	0	0	0	0	0	0	0	0	0	0	0	0	0	0	0	0	0	0	0	0	0	0	0	0	0	0	0	0	0	0	0	0	0	0	0	0	0
0	0	0	0	0	0	0	0	0	0	0	0	0	0	0	0	0	0	0	0	0	0	0	0	0	0	0	0	0	0	0	0	0	0	0	0	0	0	0	0	0	0	0	0	0	0	0	0	0	0
0	0	0	0	0	0	0	0	0	0	0	0	0	0	0	0	0	0	0	0	0	0	0	0	0	0	0	0	0	0	0	0	0	0	0	0	0	0	0	0	0	0	0	0	0	0	0	0	0	0
0	0	0	0	0	0	0	0	0	0	0	0	0	0	0	0	0	0	0	0	0	0	0	0	0	0	0	0	0	0	0	0	0	0	0	0	0	0	0	0	0	0	0	0	0	0	0	0	0	0
0	0	0	0	0	0	0	0	0	0	0	0	0	0	0	0	0	0	0	0	0	0	0	0	0	0	0	0	0	0	0	0	0	0	0	0	0	0	0	0	0	0	0	0	0	0	0	0	0	0
0	0	0	0	0	0	0	0	0	0	0	0	0	0	0	0	0	0	0	0	0	0	0	0	0	0	0	0	0	0	0	0	0	0	0	0	0	0	0	0	0	0	0	0	0	0	0	0	0	0
0	0	0	0	0	0	0	0	0	0	0	0	0	0	0	0	0	0	0	0	0	0	0	0	0	0	0	0	0	0	0	0	0	0	0	0	0	0	0	0	0	0	0	0	0	0	0	0	0	0
0	0	0	0	0	0	0	0	0	0	0	0	0	0	0	0	0	0	0	0	0	0	0	0	0	0	0	0	0	0	0	0	0	0	0	0	0	0	0	0	0	0	0	0	0	0	0	0	0	0
0	0	0	0	0	0	0	0	0	0	0	0	0	0	0	0	0	0	0	0	0	0	0	0	0	0	0	0	0	0	0	0	0	0	0	0	0	0	0	0	0	0	0	0	0	0	0	0	0	0
0	0	0	0	0	0	0	0	0	0	0	0	0	0	0	0	0	0	0	0	0	0	0	0	0	0	0	0	0	0	0	0	0	0	0	0	0	0	0	0	0	0	0	0	0	0	0	0	0	0
0	0	0	0	0	0	0	0	0	0	0	0	0	0	0	0	0	0	0	0	0	0	0	0	0	0	0	0	0	0	0	0	0	0	0	0	0	0	0	0	0	0	0	0	0	0	0	0	0	0
0	0	0	0	0	0	0	0	0	0	0	0	0	0	0	0	0	0	0	0	0	0	0	0	0	0	0	0	0	0	0	0	0	0	0	0	0	0	0	0	0	0	0	0	0	0	0	0	0	0
0	0	0	0	0	0	0	0	0	0	0	0	0	0	0	0	0	0	0	0	0	0	0	0	0	0	0	0	0	0	0	0	0	0	0	0	0	0	0	0	0	0	0	0	0	0	0	0	0	0
0	0	0	0	0	0	0	0	0	0	0	0	0	0	0	0	0	0	0	0	0	0	0	0	0	0	0	0	0	0	0	0	0	0	0	0	0	0	0	0	0	0	0	0	0	0	0	0	0	0
0	0	0	0	0	0	0	0	0	0	0	0	0	0	0	0	0	0	0	0	0	0	0	0	0	0	0	0	0	0	0	0	0	0	0	0	0	0	0	0	0	0	0	0	0	0	0	0	0	0
0	0	0	0	0	0	0	0	0	0	0	0	0	0	0	0	0	0	0	0	0	0	0	0	0	0	0	0	0	0	0	0	0	0	0	0	0	0	0	0	0	0	0	0	0	0	0	0	0	0
0	0	0	0	0	0	0	0	0	0	0	0	0	0	0	0	0	0	0	0	0	0	0	0	0	0	0	0	0	0	0	0	0	0	0	0	0	0	0	0	0	0	0	0	0	0	0	0	0	0
0	0	0	0	0	0	0	0	0	0	0	0	0	0	0	0	0	0	0	0	0	0	0	0	0	0	0	0	0	0	0	0	0	0	0	0	0	0	0	0	0	0	0	0	0	0	0	0	0	0
0	0	0	0	0	0	0	0	0	0	0	0	0	0	0	0	0	0	0	0	0	0	0	0	0	0	0	0	0	0	0	0	0	0	0	0	0	0	0	0	0	0	0	0	0	0	0	0	0	0
0	0	0	0	0	0	0	0	0	0	0	0	0	0	0	0	0	0	0	0	0	0	0	0	0	0	0	0	0	0	0	0	0	0	0	0	0	0	0	0	0	0	0	0	0	0	0	0	0	0
0	0	0	0	0	0	0	0	0	0	0	0	0	0	0	0	0	0	0	0	0	0	0	0	0	0	0	0	0	0	0	0	0	0	0	0	0	0	0	0	0	0	0	0	0	0	0	0	0	0
0	0	0	0	0	0	0	0	0	0	0	0	0	0	0	0	0	0	0	0	0	0	0	0	0	0	0	0	0	0	0	0	0	0	0	0	0	0	0	0	0	0	0	0	0	0	0	0	0	0
0	0	0	0	0	0	0	0	0	0	0	0	0	0	0	0	0	0	0	0	0	0	0	0	0	0	0	0	0	0	0	0	0	0	0	0	0	0	0	0	0	0	0	0	0	0	0	0	0	0
0	0	0	0	0	0	0	0	0	0	0	0	0	0	0	0	0	0	0	0	0	0	0	0	0	0	0	0	0	0	0	0	0	0	0	0	0	0	0	0	0	0	0	0	0	0	0	0	0	0
0	0	0	0	0	0	0	0	0	0	0	0	0	0	0	0	0	0	0	0	0	0	0	0	0	0	0	0	0	0	0	0	0	0	0	0	0	0	0	0	0	0	0	0	0	0	0	0	0	0
0	0	0	0	0	0	0	0	0	0	0	0	0	0	0	0	0	0	0	0	0	0	0	0	0	0	0	0	0	0	0	0	0	0	0	0	0	0	0	0	0	0	0	0	0	0	0	0	0	0
0	0	0	0	0	0	0	0	0	0	0	0	0	0	0	0	0	0	0	0	0	0	0	0	0	0	0	0	0	0	0	0	0	0	0	0	0	0	0	0	0	0	0	0	0	0	0	0	0	0
0	0	0	0	0	0	0	0	0	0	0	0	0	0	0	0	0	0	0	0	0	0	0	0	0	0	0	0	0	0	0	0	0	0	0	0	0	0	0	0	0	0	0	0	0	0	0	0	0	0
0	0	0	0	0	0	0	0	0	0	0	0	0	0	0	0	0	0	0	0	0	0	0	0	0	0	0	0	0	0	0	0	0	0	0	0	0	0	0	0	0	0	0	0	0	0	0	0	0	0
0	0	0	0	0	0	0	0	0	0	0	0	0	0	0	0	0	0	0	0	0	0	0	0	0	0	0	0	0	0	0	0	0	0	0	0	0	0	0	0	0	0	0	0	0	0	0	0	0	0
0	0	0	0	0	0	0	0	0	0	0	0	0	0	0	0	0	0	0	0	0	0	0	0	0	0	0	0	0	0	0	0	0	0	0	0	0	0	0	0	0	0	0	0	0	0	0	0	0	0
0	0	0	0	0	0	0	0	0	0	0	0	0	0	0	0	0	0	0	0	0	0	0	0	0	0	0	0	0	0	0	0	0	0	0	0	0	0	0	0	0	0	0	0	0	0	0	0	0	0
0	0	0	0	0	0	0	0	0	0	0	0	0	0	0	0	0	0	0	0	0	0	0	0	0	0	0	0	0	0	0	0	0	0	0	0	0	0	0	0	0	0	0	0	0	0	0	0	0	0
0	0	0	0	0	0	0	0	0	0	0	0	0	0	0	0	0	0	0	0	0	0	0	0	0	0	0	0	0	0	0	0	0	0	0	0	0	0	0	0	0	0	0	0	0	0	0	0	0	0
0	0	0	0	0	0	0	0	0	0	0	0	0	0	0	0	0	0	0	0	0	0	0	0	0	0	0	0	0	0	0	0	0	0	0	0	0	0	0	0	0	0	0	0	0	0	0	0	0	0
0	0	0	0	0	0	0	0	0	0	0	0	0	0	0	0	0	0	0	0	0	0	0	0	0	0	0	0	0	0	0	0	0	0	0	0	0	0	0	0	0	0	0	0	0	0	0	0	0	0
0	0	0	0	0	0	0	0	0	0	0	0	0	0	0	0	0	0	0	0	0	0	0	0	0	0	0	0	0	0	0	0	0	0	0	0	0	0	0	0	0	0	0	0	0	0	0	0	0	0
0	0	0	0	0	0	0	0	0	0	0	0	0	0	0	0	0	0	0	0	0	0	0	0	0	0	0	0	0	0	0	0	0	0	0	0	0	0	0	0	0	0	0	0	0	0	0	0	0	0
0	0	0	0	0	0	0	0	0	0	0	0	0	0	0	0	0	0	0	0	0	0	0	0	0	0	0	0	0	0	0	0	0	0	0	0	0	0	0	0	0	0	0	0	0	0	0	0	0	0
0	0	0	0	0	0	0	0	0	0	0	0	0	0	0	0	0	0	0	0	0	0	0	0	0	0	0	0	0	0	0	0	0	0	0	0	0	0	0	0	0	0	0	0	0	0	0	0	0	0
0	0	0	0	0	0	0	0	0	0	0	0	0	0	0	0	0	0	0	0	0	0	0	0	0	0	0	0	0	0	0	0	0	0	0	0	0	0	0	0	0	0	0	0	0	0	0	0	0	0
0	0	0	0	0	0	0	0	0	0	0	0	0	0	0	0	0	0	0	0	0	0	0	0	0	0	0	0	0	0	0	0	0	0	0	0	0	0	0	0	0	0	0	0	0	0	0	0	0	0
0	0	0	0	0	0	0	0	0	0	0	0	0	0	0	0	0	0	0	0	0	0	0	0	0	0	0	0	0	0	0	0	0	0	0	0	0	0	0	0	0	0	0	0	0	0	0	0	0	0
0	0	0	0	0	0	0	0	0	0	0	0	0	0	0	0	0	0	0	0	0	0	0	0	0	0	0	0	0	0	0	0	0	0	0	0	0	0	0	0	0	0	0	0	0	0	0	0	0	0
0	0	0	0	0	0	0	0	0	0	0	0	0	0	0	0	0	0	0	0	0	0	0	0	0	0	0	0	0	0	0	0	0	0	0	0	0	0	0	0	0	0	0	0	0	0	0	0	0	0
0	0	0	0	0	0	0	0	0	0	0	0	0	0	0	0	0	0	0	0	0	0	0	0	0	0	0	0	0	0	0	0	0	0	0	0	0	0	0	0	0	0	0	0	0	0	0	0	0	0
0	0	0	0	0	0	0	0	0	0	0	0	0	0	0	0	0	0	0	0	0	0	0	0	0	0	0	0	0	0	0	0	0	0	0	0	0	0	0	0	0	0	0	0	0	0	0	0	0	0
0	0	0	0	0	0	0	0	0	0	0	0	0	0	0	0	0	0	0	0	0	0	0	0	0	0	0	0	0	0	0	0	0	0	0	0	0	0	0	0	0	0	0	0	0	0	0	0	0	0
0	0	0	0	0	0	0	0	0	0	0	0	0	0	0	0	0	0	0	0	0	0	0	0	0	0	0	0	0	0	0	0	0	0	0	0	0	0	0	0	0	0	0	0	0	0	0	0	0	0
0	0	0	0	0	0	0	0	0	0	0	0	0	0	0	0	0	0	0	0	0	0	0	0	0	0	0	0	0	0	0	0	0	0	0	0	0	0	0	0	0	0	0	0	0	0	0	0	0	0
0	0	0	0	0	0	0	0	0	0	0	0	0	0	0	0	0	0	0	0	0	0	0	0	0	0	0	0	0	0	0	0	0	0	0	0	0	0	0	0	0	0	0	0	0	0	0	0	0	0
0	0	0	0	0	0	0	0	0	0	0	0	0	0	0	0	0	0	0	0	0	0	0	0	0	0	0	0	0	0	0	0	0	0	0	0	0	0	0	0	0	0	0	0	0	0	0	0	0	0
0	0	0	0	0	0	0	0	0	0	0	0	0	0	0	0	0	0	0	0	0	0	0	0	0	0	0	0	0	0	0	0	0	0	0	0	0	0	0	0	0	0	0	0	0	0	0	0	0	0
0	0	0	0	0	0	0	0	0	0	0	0	0	0	0	0	0	0	0	0	0	0	0	0	0	0	0	0	0	0	0	0	0	0	0	0	0	0	0	0	0	0	0	0	0	0	0	0	0	0
0	0	0	0	0	0	0	0	0	0	0	0	0	0	0	0	0	0	0	0	0	0	0	0	0	0	0	0	0	0	0	0	0	0	0	0	0	0	0	0	0	0	0	0	0	0	0	0	0	0
0	0	0	0	0	0	0	0	0	0	0	0	0	0	0	0	0	0	0	0	0	0	0	0	0	0	0	0	0	0	0	0	0	0	0	0	0	0	0	0	0	0	0	0	0	0	0	0	0	0
0	0	0	0	0	0	0	0	0	0	0	0	0	0	0	0	0	0	0	0	0	0	0	0	0	0	0	0	0	0	0	0	0	0	0	0	0	0	0	0	0	0	0	0	0	0	0	0	0	0
0	0	0	0	0	0	0	0	0	0	0	0	0	0	0	0	0	0	0	0	0	0	0	0	0	0	0	0	0	0	0	0	0	0	0	0	0	0	0	0	0	0	0	0	0	0	0	0	0	0
0	0	0	0	0	0	0	0	0	0	0	0	0	0	0	0	0	0	0	0	0	0	0	0	0	0	0	0	0	0	0	0	0	0	0	0	0	0	0	0	0	0	0	0	0	0	0	0	0	0
0	0	0	0	0	0	0	0	0	0	0	0	0	0	0	0	0	0	0	0	0	0	0	0	0	0	0	0	0	0	0	0	0	0	0	0	0	0	0	0	0	0	0	0	0	0	0	0	0	0
0	0	0	0	0	0	0	0	0	0	0	0	0	0	0	0	0	0	0	0	0	0	0	0	0	0	0	0	0	0	0	0	0	0	0	0	0	0	0	0	0	0	0	0	0	0	0	0	0	0
0	0	0	0	0	0	0	0	0	0	0	0	0	0	0	0	0	0	0	0	0	0	0	0	0	0	0	0	0	0	0	0	0	0	0	0	0	0	0	0	0	0	0	0	0	0	0	0	0	0
0	0	0	0	0	0	0	0	0	0	0	0	0	0	0	0	0	0	0	0	0	0	0	0	0	0	0	0	0	0	0	0	0	0	0	0	0	0	0	0	0	0	0	0	0	0	0	0	0	0
0	0	0	0	0	0	0	0	0	0	0	0	0	0	0	0	0	0	0	0	0	0	0	0	0	0	0	0	0	0	0	0	0	0	0	0	0	0	0	0	0	0	0	0	0	0	0	0	0	0
0	0	0	0	0	0	0	0	0	0	0	0	0	0	0	0	0	0	0	0	0	0	0	0	0	0	0	0	0	0	0	0	0	0	0	0	0	0	0	0	0	0	0	0	0	0	0	0	0	0
0	0	0	0	0	0	0	0	0	0	0	0	0	0	0	0	0	0	0	0	0	0	0	0	0	0	0	0	0	0	0	0	0	0	0	0	0	0	0	0	0	0	0	0	0	0	0	0	0	0
0	0	0	0	0	0	0	0	0	0	0	0	0	0	0	0	0	0	0	0	0	0	0	0	0	0	0	0	0	0	0	0	0	0	0	0	0	0	0	0	0	0	0	0	0	0	0	0	0	0
0	0	0	0	0	0	0	0	0	0	0	0	0	0	0	0	0	0	0	0	0	0	0	0	0	0	0	0	0	0	0	0	0	0	0	0	0	0	0	0	0	0	0	0	0	0	0	0	0	0
0	0	0	0	0	0	0	0	0	0	0	0	0	0	0	0	0	0	0	0	0	0	0	0	0	0	0	0	0	0	0	0	0	0	0	0	0	0	0	0	0	0	0	0	0	0	0	0	0	0
0	0	0	0	0	0	0	0	0	0	0	0	0	0	0	0	0	0	0	0	0	0	0	0	0	0	0	0	0	0	0	0	0	0	0	0	0	0	0	0	0	0	0	0	0	0	0	0	0	0
0	0	0	0	0	0	0	0	0	0	0	0	0	0	0	0	0	0	0	0	0	0	0	0	0	0	0	0	0	0	0	0	0	0	0	0	0	0	0	0	0	0	0	0	0	0	0	0	0	0
0	0	0	0	0	0	0	0	0	0	0	0	0	0	0	0	0	0	0	0	0	0	0	0	0	0	0	0	0	0	0	0	0	0	0	0	0	0	0	0	0	0	0	0	0	0	0	0	0	0
0	0	0	0	0	0	0	0	0	0	0	0	0	0	0	0	0	0	0	0	0	0	0	0	0	0	0	0	0	0	0	0	0	0	0	0	0	0	0	0	0	0	0	0	0	0	0	0	0	0
0	0	0	0	0	0	0	0	0	0	0	0	0	0	0	0	0	0	0	0	0	0	0	0	0	0	0	0	0	0	0	0	0	0	0	0	0	0	0	0	0	0	0	0	0	0	0	0	0	0
0	0	0	0	0	0	0	0	0	0	0	0	0	0	0	0	0	0	0	0	0	0	0	0	0	0	0	0	0	0	0	0	0	0	0	0	0	0	0	0	0	0	0	0	0	0	0	0	0	0
0	0	0	0	0	0	0	0	0	0	0	0	0	0	0	0	0	0	0	0	0	0	0	0	0	0	0	0	0	0	0	0	0	0	0	0	0	0	0	0	0	0	0	0	0	0	0	0	0	0
0	0	0	0	0	0	0	0	0	0	0	0	0	0	0	0	0	0	0	0	0	0	0	0	0	0	0	0	0	0	0	0	0	0	0	0	0	0	0	0	0	0	0	0	0	0	0	0	0	0
0	0	0	0	0	0	0	0	0	0	0	0	0	0	0	0	0	0	0	0	0	0	0	0	0	0	0	0	0	0	0	0	0	0	0	0	0	0	0	0	0	0	0	0	0	0	0	0	0	0
0	0	0	0	0	0	0	0	0	0	0	0	0	0	0	0	0	0	0	0	0	0	0	0	0	0	0	0	0	0	0	0	0	0	0	0	0	0	0	0	0	0	0	0	0	0	0	0	0	0
0	0	0	0	0	0	0	0	0	0	0	0	0	0	0	0	0	0	0	0	0	0	0	0	0	0	0	0	0	0	0	0	0	0	0	0	0	0	0	0	0	0	0	0	0	0	0	0	0	0
0	0	0	0	0	0	0	0	0	0	0	0	0	0	0	0	0	0	0	0	0	0	0	0	0	0	0	0	0	0	0	0	0	0	0	0	0	0	0	0	0	0	0	0	0	0	0	0	0	0
0	0	0	0	0	0	0	0	0	0	0	0	0	0	0	0	0	0	0	0	0	0	0	0	0	0	0	0	0	0	0	0	0	0	0	0	0	0	0	0	0	0	0	0	0	0	0	0	0	0
0	0	0	0	0	0	0	0	0	0	0	0	0	0	0	0	0	0	0	0	0	0	0	0	0	0	0	0	0	0	0	0	0	0	0	0	0	0	0	0	0	0	0	0	0	0	0	0	0	0
0	0	0	0	0	0	0	0	0	0	0	0	0	0	0	0	0	0	0	0	0	0	0	0	0	0	0	0	0	0	0	0	0	0	0	0	0	0	0	0	0	0	0	0	0	0	0	0	0	0
0	0	0	0	0	0	0	0	0	0	0	0	0	0	0	0	0	0	0	0	0	0	0	0	0	0	0	0	0	0	0	0	0	0	0	0	0	0	0	0	0	0	0	0	0	0	0	0	0	0
0	0	0	0	0	0	0	0	0	0	0	0	0	0	0	0	0	0	0	0	0	0	0	0	0	0	0	0	0	0	0	0	0	0	0	0	0	0	0	0	0	0	0	0	0	0	0	0	0	0
0	0	0	0	0	0	0	0	0	0	0	0	0	0	0	0	0	0	0	0	0	0	0	0	0	0	0	0	0	0	0	0	0	0	0	0	0	0	0	0	0	0	0	0	0	0	0	0	0	0
0	0	0	0	0	0	0	0	0	0	0	0	0	0	0	0	0	0	0	0	0	0	0	0	0	0	0	0	0	0	0	0	0	0	0	0	0	0	0	0	0	0	0	0	0	0	0	0	0	0
0	0	0	0	0	0	0	0	0	0	0	0	0	0	0	0	0	0	0	0	0	0	0	0	0	0	0	0	0	0	0	0	0	0	0	0	0	0	0	0	0	0	0	0	0	0	0	0	0	0
0	0	0	0	0	0	0	0	0	0	0	0	0	0	0	0	0	0	0	0	0	0	0	0	0	0	0	0	0	0	0	0	0	0	0	0	0	0	0	0	0	0	0	0	0	0	0	0	0	0
0	0	0	0	0	0	0	0	0	0	0	0	0	0	0	0	0	0	0	0	0	0	0	0	0	0	0	0	0	0	0	0	0	0	0	0	0	0	0	0	0	0	0	0	0	0	0	0	0	0
0	0	0	0	0	0	0	0	0	0	0	0	0	0	0	0	0	0	0	0	0	0	0	0	0	0	0	0	0	0	0	0	0	0	0	0	0	0	0	0	0	0	0	0	0	0	0	0	0	0
0	0	0	0	0	0	0	0	0	0	0	0	0	0	0	0	0	0	0	0	0	0	0	0	0	0	0	0	0	0	0	0	0	0	0	0	0	0	0	0	0	0	0	0	0	0	0	0	0	0
0	0	0	0	0	0	0	0	0	0	0	0	0	0	0	0	0	0	0	0	0	0	0	0	0	0	0	0	0	0	0	0	0	0	0	0	0	0	0	0	0	0	0	0	0	0	0	0	0	0
0	0	0	0	0	0	0	0	0	0	0	0	0	0	0	0	0	0	0	0	0	0	0	0	0	0	0	0	0	0	0	0	0	0	0	0	0	0	0	0	0	0	0	0	0	0	0	0	0	0
0	0	0	0	0	0	0	0	0	0	0	0	0	0	0	0	0	0	0	0	0	0	0	0	0	0	0	0	0	0	0	0	0	0	0	0	0	0	0	0	0	0	0	0	0	0	0	0	0	0
0	0	0	0	0	0	0	0	0	0	0	0	0	0	0	0	0	0	0	0	0	0	0	0	0	0	0	0	0	0	0	0	0	0	0	0	0	0	0	0	0	0	0	0	0	0	0	0	0	0
0	0	0	0	0	0	0	0	0	0	0	0	0	0	0	0	0	0	0	0	0	0	0	0	0	0	0	0	0	0	0	0	0	0	0	0	0	0	0	0	0	0	0	0	0	0	0	0	0	0
0	0	0	0	0	0	0	0	0	0	0	0	0	0	0	0	0	0	0	0	0	0	0	0	0	0	0	0	0	0	0	0	0	0	0	0	0	0	0	0	0	0	0	0	0	0	0	0	0	0
0	0	0	0	0	0	0	0	0	0	0	0	0	0	0	0	0	0	0	0	0	0	0	0	0	0	0	0	0	0	0	0	0	0	0	0	0	0	0	0	0	0	0	0	0	0	0	0	0	0
0	0	0	0	0	0	0	0	0	0	0	0	0	0	0	0	0	0	0	0	0	0	0	0	0	0	0	0	0	0	0	0	0	0	0	0	0	0	0	0	0	0	0	0	0	0	0	0	0	0
0	0	0	0	0	0	0	0	0	0	0	0	0	0	0	0	0	0	0	0	0	0	0	0	0	0	0	0	0	0	0	0	0	0	0	0	0	0	0	0	0	0	0	0	0	0	0	0	0	0
0	0	0	0	0	0	0	0	0	0	0	0	0	0	0	0	0	0	0	0	0	0	0	0	0	0	0	0	0	0	0	0	0	0	0	0	0	0	0	0	0	0	0	0	0	0	0	0	0	0
0	0	0	0	0	0	0	0	0	0	0	0	0	0	0	0	0	0	0	0	0	0	0	0	0	0	0	0	0	0	0	0	0	0	0	0	0	0	0	0	0	0	0	0	0	0	0	0	0	0
0	0	0	0	0	0	0	0	0	0	0	0	0	0	0	0	0	0	0	0	0	0	0	0	0	0	0	0	0	0	0	0	0	0	0	0	0	0	0	0	0	0	0	0	0	0	0	0	0	0
0	0	0	0	0	0	0	0	0	0	0	0	0	0	0	0	0	0	0	0	0	0	0	0	0	0	0	0	0	0	0	0	0	0	0	0	0	0	0	0	0	0	0	0	0	0	0	0	0	0
0	0	0	0	0	0	0	0	0	0	0	0	0	0	0	0	0	0	0	0	0	0	0	0	0	0	0	0	0	0	0	0	0	0	0	0	0	0	0	0	0	0	0	0	0	0	0	0	0	0
0	0	0	0	0	0	0	0	0	0	0	0	0	0	0	0	0	0	0	0	0	0	0	0	0	0	0	0	0	0	0	0	0	0	0	0	0	0	0	0	0	0	0	0	0	0	0	0	0	0
0	0	0	0	0	0	0	0	0	0	0	0	0	0	0	0	0	0	0	0	0	0	0	0	0	0	0	0	0	0	0	0	0	0	0	0	0	0	0	0	0	0	0	0	0	0	0	0	0	0
0	0	0	0	0	0	0	0	0	0	0	0	0	0	0	0	0	0	0	0	0	0	0	0	0	0	0	0	0	0	0	0	0	0	0	0	0	0	0	0	0	0	0	0	0	0	0	0	0	0
0	0	0	0	0	0	0	0	0	0	0	0	0	0	0	0	0	0	0	0	0	0	0	0	0	0	0	0	0	0	0	0	0	0	0	0	0	0	0	0	0	0	0	0	0	0	0	0	0	0
0	0	0	0	0	0	0	0	0	0	0	0	0	0	0	0	0	0	0	0	0	0	0	0	0	0	0	0	0	0	0	0	0	0	0	0	0	0	0	0	0	0	0	0	0	0	0	0	0	0
0	0	0	0	0	0	0	0	0	0	0	0	0	0	0	0	0	0	0	0	0	0	0	0	0	0	0	0	0	0	0	0	0	0	0	0	0	0	0	0	0	0	0	0	0	0	0	0	0	0
0	0	0	0	0	0	0	0	0	0	0	0	0	0	0	0	0	0	0	0	0	0	0	0	0	0	0	0	0	0	0	0	0	0	0	0	0	0	0	0	0	0	0	0	0	0	0	0	0	0
0	0	0	0	0	0	0	0	0	0	0	0	0	0	0	0	0	0	0	0	0	0	0	0	0	0	0	0	0	0	0	0	0	0	0	0	0	0	0	0	0	0	0	0	0	0	0	0	0	0
0	0	0	0	0	0	0	0	0	0	0	0	0	0	0	0	0	0	0	0	0	0	0	0	0	0	0	0	0	0	0	0	0	0	0	0	0	0	0	0	0	0	0	0	0	0	0	0	0	0
0	0	0	0	0	0	0	0	0	0	0	0	0	0	0	0	0	0	0	0	0	0	0	0	0	0	0	0	0	0	0	0	0	0	0	0	0	0	0	0	0	0	0	0	0	0	0	0	0	0
0	0	0	0	0	0	0	0	0	0	0	0	0	0	0	0	0	0	0	0	0	0	0	0	0	0	0	0	0	0	0	0	0	0	0	0	0	0	0	0	0	0	0	0	0	0	0	0	0	0
0	0	0	0	0	0	0	0	0	0	0	0	0	0	0	0	0	0	0	0	0	0	0	0	0	0	0	0	0	0	0	0	0	0	0	0	0	0	0	0	0	0	0	0	0	0	0	0	0	0
0	0	0	0	0	0	0	0	0	0	0	0	0	0	0	0	0	0	0	0	0	0	0	0	0	0	0	0	0	0	0	0	0	0	0	0	0	0	0	0	0	0	0	0	0	0	0	0	0	0
0	0	0	0	0	0	0	0	0	0	0	0	0	0	0	0	0	0	0	0	0	0	0	0	0	0	0	0	0	0	0	0	0	0	0	0	0	0	0	0	0	0	0	0	0	0	0	0	0	0
0	0	0	0	0	0	0	0	0	0	0	0	0	0	0	0	0	0	0	0	0	0	0	0	0	0	0	0	0	0	0	0	0	0	0	0	0	0	0	0	0	0	0	0	0	0	0	0	0	0
0	0	0	0	0	0	0	0	0	0	0	0	0	0	0	0	0	0	0	0	0	0	0	0	0	0	0	0	0	0	0	0	0	0	0	0	0	0	0	0	0	0	0	0	0	0	0	0	0	0
0	0	0	0	0	0	0	0	0	0	0	0	0	0	0	0	0	0	0	0	0	0	0	0	0	0	0	0	0	0	0	0	0	0	0	0	0	0	0	0	0	0	0	0	0	0	0	0	0	0
0	0	0	0	0	0	0	0	0	0	0	0	0	0	0	0	0	0	0	0	0	0	0	0	0	0	0	0	0	0	0	0	0	0	0	0	0	0	0	0	0	0	0	0	0	0	0	0	0	0
0	0	0	0	0	0	0	0	0	0	0	0	0	0	0	0	0	0	0	0	0	0	0	0	0	0	0	0	0	0	0	0	0	0	0	0	0	0	0	0	0	0	0	0	0	0	0	0	0	0
0	0	0	0	0	0	0	0	0	0	0	0	0	0	0	0	0	0	0	0	0	0	0	0	0	0	0	0	0	0	0	0	0	0	0	0	0	0	0	0	0	0	0	0	0	0	0	0	0	0
0	0	0	0	0	0	0	0	0	0	0	0	0	0	0	0	0	0	0	0	0	0	0	0	0	0	0	0	0	0	0	0	0	0	0	0	0	0	0	0	0	0	0	0	0	0	0	0	0	0
0	0	0	0	0	0	0	0	0	0	0	0	0	0	0	0	0	0	0	0	0	0	0	0	0	0	0	0	0	0	0	0	0	0	0	0	0	0	0	0	0	0	0	0	0	0	0	0	0	0
0	0	0	0	0	0	0	0	0	0	0	0	0	0	0	0	0	0	0	0	0	0	0	0	0	0	0	0	0	0	0	0	0	0	0	0	0	0	0	0	0	0	0	0	0	0	0	0	0	0
0	0	0	0	0	0	0	0	0	0	0	0	0	0	0	0	0	0	0	0	0	0	0	0	0	0	0	0	0	0	0	0	0	0	0	0	0	0	0	0	0	0	0	0	0	0	0	0	0	0
0	0	0	0	0	0	0	0	0	0	0	0	0	0	0	0	0	0	0	0	0	0	0	0	0	0	0	0	0	0	0	0	0	0	0	0	0	0	0	0	0	0	0	0	0	0	0	0	0	0
0	0	0	0	0	0	0	0	0	0	0	0	0	0	0	0	0	0	0	0	0	0	0	0	0	0	0	0	0	0	0	0	0	0	0	0	0	0	0	0	0	0	0	0	0	0	0	0	0	0
0	0	0	0	0	0	0	0	0	0	0	0	0	0	0	0	0	0	0	0	0	0	0	0	0	0	0	0	0	0	0	0	0	0	0	0	0	0	0	0	0	0	0	0	0	0	0	0	0	0
0	0	0	0	0	0	0	0	0	0	0	0	0	0	0	0	0	0	0	0	0	0	0	0	0	0	0	0	0	0	0	0	0	0	0	0	0	0	0	0	0	0	0	0	0	0	0	0	0	0
0	0	0	0	0	0	0	0	0	0	0	0	0	0	0	0	0	0	0	0	0	0	0	0	0	0	0	0	0	0	0	0	0	0	0	0	0	0	0	0	0	0	0	0	0	0	0	0	0	0
0	0	0	0	0	0	0	0	0	0	0	0	0	0	0	0	0	0	0	0	0	0	0	0	0	0	0	0	0	0	0	0	0	0	0	0	0	0	0	0	0	0	0	0	0	0	0	0	0	0
0	0	0	0	0	0	0	0	0	0	0	0	0	0	0	0	0	0	0	0	0	0	0	0	0	0	0	0	0	0	0	0	0	0	0	0	0	0	0	0	0	0	0	0	0	0	0	0	0	0
0	0	0	0	0	0	0	0	0	0	0	0	0	0	0	0	0	0	0	0	0	0	0	0	0	0	0	0	0	0	0	0	0	0	0	0	0	0	0	0	0	0	0	0	0	0	0	0	0	0
0	0	0	0	0	0	0	0	0	0	0	0	0	0	0	0	0	0	0	0	0	0	0	0	0	0	0	0	0	0	0	0	0	0	0	0	0	0	0	0	0	0	0	0	0	0	0	0	0	0
0	0	0	0	0	0	0	0	0	0	0	0	0	0	0	0	0	0	0	0	0	0	0	0	0	0	0	0	0	0	0	0	0	0	0	0	0	0	0	0	0	0	0	0	0	0	0	0	0	0
0	0	0	0	0	0	0	0	0	0	0	0	0	0	0	0	0	0	0	0	0	0	0	0	0	0	0	0	0	0	0	0	0	0	0	0	0	0	0	0	0	0	0	0	0	0	0	0	0	0
0	0	0	0	0	0	0	0	0	0	0	0	0	0	0	0	0	0	0	0	0	0	0	0	0	0	0	0	0	0	0	0	0	0	0	0	0	0	0	0	0	0	0	0	0	0	0	0	0	0
0	0	0	0	0	0	0	0	0	0	0	0	0	0	0	0	0	0	0	0	0	0	0	0	0	0	0	0	0	0	0	0	0	0	0	0	0	0	0	0	0	0	0	0	0	0	0	0	0	0
0	0	0	0	0	0	0	0	0	0	0	0	0	0	0	0	0	0	0	0	0	0	0	0	0	0	0	0	0	0	0	0	0	0	0	0	0	0	0	0	0	0	0	0	0	0	0	0	0	0
0	0	0	0	0	0	0	0	0	0	0	0	0	0	0	0	0	0	0	0	0	0	0	0	0	0	0	0	0	0	0	0	0	0	0	0	0	0	0	0	0	0	0	0	0	0	0	0	0	0
0	0	0	0	0	0	0	0	0	0	0	0	0	0	0	0	0	0	0	0	0	0	0	0	0	0	0	0	0	0	0	0	0	0	0	0	0	0	0	0	0	0	0	0	0	0	0	0	0	0
0	0	0	0	0	0	0	0	0	0	0	0	0	0	0	0	0	0	0	0	0	0	0	0	0	0	0	0	0	0	0	0	0	0	0	0	0	0	0	0	0	0	0	0	0	0	0	0	0	0
0	0	0	0	0	0	0	0	0	0	0	0	0	0	0	0	0	0	0	0	0	0	0	0	0	0	0	0	0	0	0	0	0	0	0	0	0	0	0	0	0	0	0	0	0	0	0	0	0	0
0	0	0	0	0	0	0	0	0	0	0	0	0	0	0	0	0	0	0	0	0	0	0	0	0	0	0	0	0	0	0	0	0	0	0	0	0	0	0	0	0	0	0	0	0	0	0	0	0	0
0	0	0	0	0	0	0	0	0	0	0	0	0	0	0	0	0	0	0	0	0	0	0	0	0	0	0	0	0	0	0	0	0	0	0	0	0	0	0	0	0	0	0	0	0	0	0	0	0	0
0	0	0	0	0	0	0	0	0	0	0	0	0	0	0	0	0	0	0	0	0	0	0	0	0	0	0	0	0	0	0	0	0	0	0	0	0	0	0	0	0	0	0	0	0	0	0	0	0	0
0	0	0	0	0	0	0	0	0	0	0	0	0	0	0	0	0	0	0	0	0	0	0	0	0	0	0	0	0	0	0	0	0	0	0	0	0	0	0	0	0	0	0	0	0	0	0	0	0	0
0	0	0	0	0	0	0	0	0	0	0	0	0	0	0	0	0	0	0	0	0	0	0	0	0	0	0	0	0	0	0	0	0	0	0	0	0	0	0	0	0	0	0	0	0	0	0	0	0	0
0	0	0	0	0	0	0	0	0	0	0	0	0	0	0	0	0	0	0	0	0	0	0	0	0	0	0	0	0	0	0	0	0	0	0	0	0	0	0	0	0	0	0	0	0	0	0	0	0	0
0	0	0	0	0	0	0	0	0	0	0	0	0	0	0	0	0	0	0	0	0	0	0	0	0	0	0	0	0	0	0	0	0	0	0	0	0	0	0	0	0	0	0	0	0	0	0	0	0	0
0	0	0	0	0	0	0	0	0	0	0	0	0	0	0	0	0	0	0	0	0	0	0	0	0	0	0	0	0	0	0	0	0	0	0	0	0	0	0	0	0	0	0	0	0	0	0	0	0	0
0	0	0	0	0	0	0	0	0	0	0	0	0	0	0	0	0	0	0	0	0	0	0	0	0	0	0	0	0	0	0	0	0	0	0	0	0	0	0	0	0	0	0	0	0	0	0	0	0	0
0	0	0	0	0	0	0	0	0	0	0	0	0	0	0	0	0	0	0	0	0	0	0	0	0	0	0	0	0	0	0	0	0	0	0	0	0	0	0	0	0	0	0	0	0	0	0	0	0	0
0	0	0	0	0	0	0	0	0	0	0	0	0	0	0	0	0	0	0	0	0	0	0	0	0	0	0	0	0	0	0	0	0	0	0	0	0	0	0	0	0	0	0	0	0	0	0	0	0	0
0	0	0	0	0	0	0	0	0	0	0	0	0	0	0	0	0	0	0	0	0	0	0	0	0	0	0	0	0	0	0	0	0	0	0	0	0	0	0	0	0	0	0	0	0	0	0	0	0	0
0	0	0	0	0	0	0	0	0	0	0	0	0	0	0	0	0	0	0	0	0	0	0	0	0	0	0	0	0	0	0	0	0	0	0	0	0	0	0	0	0	0	0	0	0	0	0	0	0	0
0	0	0	0	0	0	0	0	0	0	0	0	0	0	0	0	0	0	0	0	0	0	0	0	0	0	0	0	0	0	0	0	0	0	0	0	0	0	0	0	0	0	0	0	0	0	0	0	0	0
0	0	0	0	0	0	0	0	0	0	0	0	0	0	0	0	0	0	0	0	0	0	0	0	0	0	0	0	0	0	0	0	0	0	0	0	0	0	0	0	0	0	0	0	0	0	0	0	0	0
0	0	0	0	0	0	0	0	0	0	0	0	0	0	0	0	0	0	0	0	0	0	0	0	0	0	0	0	0	0	0	0	0	0	0	0	0	0	0	0	0	0	0	0	0	0	0	0	0	0
0	0	0	0	0	0	0	0	0	0	0	0	0	0	0	0	0	0	0	0	0	0	0	0	0	0	0	0	0	0	0	0	0	0	0	0	0	0	0	0	0	0	0	0	0	0	0	0	0	0
0	0	0	0	0	0	0	0	0	0	0	0	0	0	0	0	0	0	0	0	0	0	0	0	0	0	0	0	0	0	0	0	0	0	0	0	0	0	0	0	0	0	0	0	0	0	0	0	0	0
0	0	0	0	0	0	0	0	0	0	0	0	0	0	0	0	0	0	0	0	0	0	0	0	0	0	0	0	0	0	0	0	0	0	0	0	0	0	0	0	0	0	0	0	0	0	0	0	0	0
0	0	0	0	0	0	0	0	0	0	0	0	0	0	0	0	0	0	0	0	0	0	0	0	0	0	0	0	0	0	0	0	0	0	0	0	0	0	0	0	0	0	0	0	0	0	0	0	0	0
0	0	0	0	0	0	0	0	0	0	0	0	0	0	0	0	0	0	0	0	0	0	0	0	0	0	0	0	0	0	0	0	0	0	0	0	0	0	0	0	0	0	0	0	0	0	0	0	0	0
0	0	0	0	0	0	0	0	0	0	0	0	0	0	0	0	0	0	0	0	0	0	0	0	0	0	0	0	0	0	0	0	0	0	0	0	0	0	0	0	0	0	0	0	0	0	0	0	0	0
0	0	0	0	0	0	0	0	0	0	0	0	0	0	0	0	0	0	0	0	0	0	0	0	0	0	0	0	0	0	0	0	0	0	0	0	0	0	0	0	0	0	0	0	0	0	0	0	0	0
0	0	0	0	0	0	0	0	0	0	0	0	0	0	0	0	0	0	0	0	0	0	0	0	0	0	0	0	0	0	0	0	0	0	0	0	0	0	0	0	0	0	0	0	0	0	0	0	0	0
0	0	0	0	0	0	0	0	0	0	0	0	0	0	0	0	0	0	0	0	0	0	0	0	0	0	0	0	0	0	0	0	0	0	0	0	0	0	0	0	0	0	0	0	0	0	0	0	0	0
0	0	0	0	0	0	0	0	0	0	0	0	0	0	0	0	0	0	0	0	0	0	0	0	0	0	0	0	0	0	0	0	0	0	0	0	0	0	0	0	0	0	0	0	0	0	0	0	0	0
0	0	0	0	0	0	0	0	0	0	0	0	0	0	0	0	0	0	0	0	0	0	0	0	0	0	0	0	0	0	0	0	0	0	0	0	0	0	0	0	0	0	0	0	0	0	0	0	0	0
0	0	0	0	0	0	0	0	0	0	0	0	0	0	0	0	0	0	0	0	0	0	0	0	0	0	0	0	0	0	0	0	0	0	0	0	0	0	0	0	0	0	0	0	0	0	0	0	0	0
0	0	0	0	0	0	0	0	0	0	0	0	0	0	0	0	0	0	0	0	0	0	0	0	0	0	0	0	0	0	0	0	0	0	0	0	0	0	0	0	0	0	0	0	0	0	0	0	0	0
0	0	0	0	0	0	0	0	0	0	0	0	0	0	0	0	0	0	0	0	0	0	0	0	0	0	0	0	0	0	0	0	0	0	0	0	0	0	0	0	0	0	0	0	0	0	0	0	0	0
0	0	0	0	0	0	0	0	0	0	0	0	0	0	0	0	0	0	0	0	0	0	0	0	0	0	0	0	0	0	0	0	0	0	0	0	0	0	0	0	0	0	0	0	0	0	0	0	0	0
0	0	0	0	0	0	0	0	0	0	0	0	0	0	0	0	0	0	0	0	0	0	0	0	0	0	0	0	0	0	0	0	0	0	0	0	0	0	0	0	0	0	0	0	0	0	0	0	0	0
0	0	0	0	0	0	0	0	0	0	0	0	0	0	0	0	0	0	0	0	0	0	0	0	0	0	0	0	0	0	0	0	0	0	0	0	0	0	0	0	0	0	0	0	0	0	0	0	0	0
0	0	0	0	0	0	0	0	0	0	0	0	0	0	0	0	0	0	0	0	0	0	0	0	0	0	0	0	0	0	0	0	0	0	0	0	0	0	0	0	0	0	0	0	0	0	0	0	0	0
0	0	0	0	0	0	0	0	0	0	0	0	0	0	0	0	0	0	0	0	0	0	0	0	0	0	0	0	0	0	0	0	0	0	0	0	0	0	0	0	0	0	0	0	0	0	0	0	0	0
0	0	0	0	0	0	0	0	0	0	0	0	0	0	0	0	0	0	0	0	0	0	0	0	0	0	0	0	0	0	0	0	0	0	0	0	0	0	0	0	0	0	0	0	0	0	0	0	0	0
0	0	0	0	0	0	0	0	0	0	0	0	0	0	0	0	0	0	0	0	0	0	0	0	0	0	0	0	0	0	0	0	0	0	0	0	0	0	0	0	0	0	0	0	0	0	0	0	0	0
0	0	0	0	0	0	0	0	0	0	0	0	0	0	0	0	0	0	0	0	0	0	0	0	0	0	0	0	0	0	0	0	0	0	0	0	0	0	0	0	0	0	0	0	0	0	0	0	0	0
0	0	0	0	0	0	0	0	0	0	0	0	0	0	0	0	0	0	0	0	0	0	0	0	0	0	0	0	0	0	0	0	0	0	0	0	0	0	0	0	0	0	0	0	0	0	0	0	0	0
0	0	0	0	0	0	0	0	0	0	0	0	0	0	0	0	0	0	0	0	0	0	0	0	0	0	0	0	0	0	0	0	0	0	0	0	0	0	0	0	0	0	0	0	0	0	0	0	0	0
0	0	0	0	0	0	0	0	0	0	0	0	0	0	0	0	0	0	0	0	0	0	0	0	0	0	0	0	0	0	0	0	0	0	0	0	0	0	0	0	0	0	0	0	0	0	0	0	0	0
0	0	0	0	0	0	0	0	0	0	0	0	0	0	0	0	0	0	0	0	0	0	0	0	0	0	0	0	0	0	0	0	0	0	0	0	0	0	0	0	0	0	0	0	0	0	0	0	0	0
0	0	0	0	0	0	0	0	0	0	0	0	0	0	0	0	0	0	0	0	0	0	0	0	0	0	0	0	0	0	0	0	0	0	0	0	0	0	0	0	0	0	0	0	0	0	0	0	0	0
0	0	0	0	0	0	0	0	0	0	0	0	0	0	0	0	0	0	0	0	0	0	0	0	0	0	0	0	0	0	0	0	0	0	0	0	0	0	0	0	0	0	0	0	0	0	0	0	0	0
0	0	0	0	0	0	0	0	0	0	0	0	0	0	0	0	0	0	0	0	0	0	0	0	0	0	0	0	0	0	0	0	0	0	0	0	0	0	0	0	0	0	0	0	0	0	0	0	0	0
0	0	0	0	0	0	0	0	0	0	0	0	0	0	0	0	0	0	0	0	0	0	0	0	0	0	0	0	0	0	0	0	0	0	0	0	0	0	0	0	0	0	0	0	0	0	0	0	0	0
0	0	0	0	0	0	0	0	0	0	0	0	0	0	0	0	0	0	0	0	0	0	0	0	0	0	0	0	0	0	0	0	0	0	0	0	0	0	0	0	0	0	0	0	0	0	0	0	0	0
0	0	0	0	0	0	0	0	0	0	0	0	0	0	0	0	0	0	0	0	0	0	0	0	0	0	0	0	0	0	0	0	0	0	0	0	0	0	0	0	0	0	0	0	0	0	0	0	0	0
0	0	0	0	0	0	0	0	0	0	0	0	0	0	0	0	0	0	0	0	0	0	0	0	0	0	0	0	0	0	0	0	0	0	0	0	0	0	0	0	0	0	0	0	0	0	0	0	0	0
0	0	0	0	0	0	0	0	0	0	0	0	0	0	0	0	0	0	0	0	0	0	0	0	0	0	0	0	0	0	0	0	0	0	0	0	0	0	0	0	0	0	0	0	0	0	0	0	0	0
0	0	0	0	0	0	0	0	0	0	0	0	0	0	0	0	0	0	0	0	0	0	0	0	0	0	0	0	0	0	0	0	0	0	0	0	0	0	0	0	0	0	0	0	0	0	0	0	0	0
0	0	0	0	0	0	0	0	0	0	0	0	0	0	0	0	0	0	0	0	0	0	0	0	0	0	0	0	0	0	0	0	0	0	0	0	0	0	0	0	0	0	0	0	0	0	0	0	0	0
0	0	0	0	0	0	0	0	0	0	0	0	0	0	0	0	0	0	0	0	0	0	0	0	0	0	0	0	0	0	0	0	0	0	0	0	0	0	0	0	0	0	0	0	0	0	0	0	0	0
0	0	0	0	0	0	0	0	0	0	0	0	0	0	0	0	0	0	0	0	0	0	0	0	0	0	0	0	0	0	0	0	0	0	0	0	0	0	0	0	0	0	0	0	0	0	0	0	0	0
0	0	0	0	0	0	0	0	0	0	0	0	0	0	0	0	0	0	0	0	0	0	0	0	0	0	0	0	0	0	0	0	0	0	0	0	0	0	0	0	0	0	0	0	0	0	0	0	0	0
0	0	0	0	0	0	0	0	0	0	0	0	0	0	0	0	0	0	0	0	0	0	0	0	0	0	0	0	0	0	0	0	0	0	0	0	0	0	0	0	0	0	0	0	0	0	0	0	0	0
0	0	0	0	0	0	0	0	0	0	0	0	0	0	0	0	0	0	0	0	0	0	0	0	0	0	0	0	0	0	0	0	0	0	0	0	0	0	0	0	0	0	0	0	0	0	0	0	0	0
0	0	0	0	0	0	0	0	0	0	0	0	0	0	0	0	0	0	0	0	0	0	0	0	0	0	0	0	0	0	0	0	0	0	0	0	0	0	0	0	0	0	0	0	0	0	0	0	0	0
0	0	0	0	0	0	0	0	0	0	0	0	0	0	0	0	0	0	0	0	0	0	0	0	0	0	0	0	0	0	0	0	0	0	0	0	0	0	0	0	0	0	0	0	0	0	0	0	0	0
0	0	0	0	0	0	0	0	0	0	0	0	0	0	0	0	0	0	0	0	0	0	0	0	0	0	0	0	0	0	0	0	0	0	0	0	0	0	0	0	0	0	0	0	0	0	0	0	0	0
0	0	0	0	0	0	0	0	0	0	0	0	0	0	0	0	0	0	0	0	0	0	0	0	0	0	0	0	0	0	0	0	0	0	0	0	0	0	0	0	0	0	0	0	0	0	0	0	0	0
0	0	0	0	0	0	0	0	0	0	0	0	0	0	0	0	0	0	0	0	0	0	0	0	0	0	0	0	0	0	0	0	0	0	0	0	0	0	0	0	0	0	0	0	0	0	0	0	0	0
0	0	0	0	0	0	0	0	0	0	0	0	0	0	0	0	0	0	0	0	0	0	0	0	0	0	0	0	0	0	0	0	0	0	0	0	0	0	0	0	0	0	0	0	0	0	0	0	0	0
0	0	0	0	0	0	0	0	0	0	0	0	0	0	0	0	0	0	0	0	0	0	0	0	0	0	0	0	0	0	0	0	0	0	0	0	0	0	0	0	0	0	0	0	0	0	0	0	0	0
0	0	0	0	0	0	0	0	0	0	0	0	0	0	0	0	0	0	0	0	0	0	0	0	0	0	0	0	0	0	0	0	0	0	0	0	0	0	0	0	0	0	0	0	0	0	0	0	0	0
0	0	0	0	0	0	0	0	0	0	0	0	0	0	0	0	0	0	0	0	0	0	0	0	0	0	0	0	0	0	0	0	0	0	0	0	0	0	0	0	0	0	0	0	0	0	0	0	0	0
0	0	0	0	0	0	0	0	0	0	0	0	0	0	0	0	0	0	0	0	0	0	0	0	0	0	0	0	0	0	0	0	0	0	0	0	0	0	0	0	0	0	0	0	0	0	0	0	0	0
0	0	0	0	0	0	0	0	0	0	0	0	0	0	0	0	0	0	0	0	0	0	0	0	0	0	0	0	0	0	0	0	0	0	0	0	0	0	0	0	0	0	0	0	0	0	0	0	0	0
0	0	0	0	0	0	0	0	0	0	0	0	0	0	0	0	0	0	0	0	0	0	0	0	0	0	0	0	0	0	0	0	0	0	0	0	0	0	0	0	0	0	0	0	0	0	0	0	0	0
0	0	0	0	0	0	0	0	0	0	0	0	0	0	0	0	0	0	0	0	0	0	0	0	0	0	0	0	0	0	0	0	0	0	0	0	0	0	0	0	0	0	0	0	0	0	0	0	0	0
0	0	0	0	0	0	0	0	0	0	0	0	0	0	0	0	0	0	0	0	0	0	0	0	0	0	0	0	0	0	0	0	0	0	0	0	0	0	0	0	0	0	0	0	0	0	0	0	0	0
0	0	0	0	0	0	0	0	0	0	0	0	0	0	0	0	0	0	0	0	0	0	0	0	0	0	0	0	0	0	0	0	0	0	0	0	0	0	0	0	0	0	0	0	0	0	0	0	0	0
0	0	0	0	0	0	0	0	0	0	0	0	0	0	0	0	0	0	0	0	0	0	0	0	0	0	0	0	0	0	0	0	0	0	0	0	0	0	0	0	0	0	0	0	0	0	0	0	0	0
0	0	0	0	0	0	0	0	0	0	0	0	0	0	0	0	0	0	0	0	0	0	0	0	0	0	0	0	0	0	0	0	0	0	0	0	0	0	0	0	0	0	0	0	0	0	0	0	0	0
0	0	0	0	0	0	0	0	0	0	0	0	0	0	0	0	0	0	0	0	0	0	0	0	0	0	0	0	0	0	0	0	0	0	0	0	0	0	0	0	0	0	0	0	0	0	0	0	0	0
0	0	0	0	0	0	0	0	0	0	0	0	0	0	0	0	0	0	0	0	0	0	0	0	0	0	0	0	0	0	0	0	0	0	0	0	0	0	0	0	0	0	0	0	0	0	0	0	0	0
0	0	0	0	0	0	0	0	0	0	0	0	0	0	0	0	0	0	0	0	0	0	0	0	0	0	0	0	0	0	0	0	0	0	0	0	0	0	0	0	0	0	0	0	0	0	0	0	0	0
0	0	0	0	0	0	0	0	0	0	0	0	0	0	0	0	0	0	0	0	0	0	0	0	0	0	0	0	0	0	0	0	0	0	0	0	0	0	0	0	0	0	0	0	0	0	0	0	0	0
0	0	0	0	0	0	0	0	0	0	0	0	0	0	0	0	0	0	0	0	0	0	0	0	0	0	0	0	0	0	0	0	0	0	0	0	0	0	0	0	0	0	0	0	0	0	0	0	0	0
0	0	0	0	0	0	0	0	0	0	0	0	0	0	0	0	0	0	0	0	0	0	0	0	0	0	0	0	0	0	0	0	0	0	0	0	0	0	0	0	0	0	0	0	0	0	0	0	0	0
0	0	0	0	0	0	0	0	0	0	0	0	0	0	0	0	0	0	0	0	0	0	0	0	0	0	0	0	0	0	0	0	0	0	0	0	0	0	0	0	0	0	0	0	0	0	0	0	0	0
0	0	0	0	0	0	0	0	0	0	0	0	0	0	0	0	0	0	0	0	0	0	0	0	0	0	0	0	0	0	0	0	0	0	0	0	0	0	0	0	0	0	0	0	0	0	0	0	0	0
0	0	0	0	0	0	0	0	0	0	0	0	0	0	0	0	0	0	0	0	0	0	0	0	0	0	0	0	0	0	0	0	0	0	0	0	0	0	0	0	0	0	0	0	0	0	0	0	0	0
0	0	0	0	0	0	0	0	0	0	0	0	0	0	0	0	0	0	0	0	0	0	0	0	0	0	0	0	0	0	0	0	0	0	0	0	0	0	0	0	0	0	0	0	0	0	0	0	0	0
0	0	0	0	0	0	0	0	0	0	0	0	0	0	0	0	0	0	0	0	0	0	0	0	0	0	0	0	0	0	0	0	0	0	0	0	0	0	0	0	0	0	0	0	0	0	0	0	0	0
0	0	0	0	0	0	0	0	0	0	0	0	0	0	0	0	0	0	0	0	0	0	0	0	0	0	0	0	0	0	0	0	0	0	0	0	0	0	0	0	0	0	0	0	0	0	0	0	0	0
[truncated: 47 more columns]
