# Supplementary material for: A novel user-centric happiness model for personalized tour recommendations
Source: PeerJ Comput Sci. 2025 Apr 22;11:e2837. doi: 10.7717/peerj-cs.2837 (PMC12192884; doi:10.7717/peerj-cs.2837)
Supplement: Supplemental Information 3 [file peerj-cs-11-2837-s003.zip › HM/pr11_20/pr13 (1).txt]

6 3 144 4
460 190
 0 -40.082 -24.780 0 0 0 0 0 1000
 1 -55.280 -24.371 25 9 1 4 1 2 4 8 204 515
 2 -48.297 53.314 13 22 1 4 1 2 4 8 203 424
 3 -49.072 -38.489 20 10 1 4 1 2 4 8 169 352
 4 25.311 -18.561 16 24 1 4 1 2 4 8 108 433
 5 -24.469 -3.815 4 25 1 4 1 2 4 8 235 447
 6 24.591 -17.896 2 6 1 4 1 2 4 8 296 573
 7 -10.419 60.364 7 22 1 4 1 2 4 8 268 566
 8 38.177 -35.175 15 1 1 4 1 2 4 8 221 401
 9 -68.280 93.073 10 19 1 4 1 2 4 8 190 374
 10 -30.792 -57.336 4 19 1 4 1 2 4 8 290 490
 11 -37.061 -12.122 19 5 1 4 1 2 4 8 225 502
 12 -15.741 -47.638 10 9 1 4 1 2 4 8 196 434
 13 -63.379 -22.919 15 8 1 4 1 2 4 8 101 319
 14 -43.109 -43.439 4 14 1 4 1 2 4 8 139 386
 15 -25.623 13.599 17 4 1 4 1 2 4 8 251 592
 16 -2.625 16.632 4 7 1 4 1 2 4 8 256 572
 17 -41.577 -28.497 3 10 1 4 1 2 4 8 277 488
 18 2.081 12.885 9 22 1 4 1 2 4 8 169 436
 19 3.925 -47.845 25 17 1 4 1 2 4 8 123 364
 20 -83.295 26.324 14 10 1 4 1 2 4 8 208 419
 21 -6.458 26.355 23 8 1 4 1 2 4 8 172 434
 22 3.290 6.732 7 14 1 4 1 2 4 8 213 428
 23 -34.869 30.426 7 12 1 4 1 2 4 8 200 502
 24 15.546 -36.273 1 17 1 4 1 2 4 8 122 450
 25 12.842 5.127 10 19 1 4 1 2 4 8 115 431
 26 -48.450 -24.426 15 25 1 4 1 2 4 8 156 350
 27 -88.538 -10.461 1 25 1 4 1 2 4 8 258 460
 28 -29.773 0.995 2 6 1 4 1 2 4 8 263 498
 29 9.827 38.416 9 21 1 4 1 2 4 8 120 349
 30 1.410 92.938 10 3 1 4 1 2 4 8 215 418
 31 -79.303 15.381 2 19 1 4 1 2 4 8 200 538
 32 -30.652 40.063 23 16 1 4 1 2 4 8 274 602
 33 18.927 21.637 15 21 1 4 1 2 4 8 109 377
 34 45.087 -59.906 13 17 1 4 1 2 4 8 221 535
 35 -34.949 -3.815 16 19 1 4 1 2 4 8 274 465
 36 81.201 -74.744 21 6 1 4 1 2 4 8 246 583
 37 15.594 -28.455 1 10 1 4 1 2 4 8 113 348
 38 -72.192 29.547 18 22 1 4 1 2 4 8 80 276
 39 -42.914 -22.675 17 17 1 4 1 2 4 8 285 472
 40 -76.392 -57.489 13 16 1 4 1 2 4 8 81 309
 41 -28.540 12.073 5 5 1 4 1 2 4 8 187 466
 42 -61.389 26.526 23 1 1 4 1 2 4 8 196 521
 43 -8.472 12.616 20 21 1 4 1 2 4 8 230 436
 44 -61.475 33.392 1 20 1 4 1 2 4 8 261 546
 45 -34.674 -27.588 2 6 1 4 1 2 4 8 70 408
 46 10.315 -12.518 15 1 1 4 1 2 4 8 192 397
 47 -83.014 77.002 20 11 1 4 1 2 4 8 170 479
 48 -40.417 49.988 9 22 1 4 1 2 4 8 193 540
 49 83.832 33.905 13 25 1 4 1 2 4 8 249 431
 50 -20.563 -75.830 4 18 1 4 1 2 4 8 231 487
 51 15.442 -18.719 15 9 1 4 1 2 4 8 89 374
 52 -59.937 -65.802 5 23 1 4 1 2 4 8 117 316
 53 5.151 47.815 8 17 1 4 1 2 4 8 108 356
 54 46.008 14.990 19 4 1 4 1 2 4 8 157 499
 55 82.977 -1.660 16 1 1 4 1 2 4 8 182 517
 56 39.893 -38.916 11 14 1 4 1 2 4 8 111 325
 57 90.839 -83.539 23 11 1 4 1 2 4 8 138 346
 58 7.068 0.067 14 7 1 4 1 2 4 8 279 638
 59 18.958 40.088 24 21 1 4 1 2 4 8 172 383
 60 -80.487 58.209 5 3 1 4 1 2 4 8 261 515
 61 64.459 -62.946 5 18 1 4 1 2 4 8 269 560
 62 -43.616 -26.117 23 5 1 4 1 2 4 8 208 548
 63 -18.408 10.303 3 6 1 4 1 2 4 8 266 482
 64 -43.921 63.251 10 22 1 4 1 2 4 8 81 344
 65 11.353 26.221 23 13 1 4 1 2 4 8 93 437
 66 -6.995 38.239 23 17 1 4 1 2 4 8 66 338
 67 74.084 -34.216 20 5 1 4 1 2 4 8 164 462
 68 14.301 -0.800 5 7 1 4 1 2 4 8 68 278
 69 -94.141 -48.779 14 1 1 4 1 2 4 8 258 474
 70 15.332 -42.169 1 3 1 4 1 2 4 8 219 562
 71 -46.637 -16.461 10 10 1 4 1 2 4 8 200 488
 72 -0.958 -81.000 3 5 1 4 1 2 4 8 99 373
 73 -37.445 -42.505 4 1 1 4 1 2 4 8 234 444
 74 -3.680 -69.073 23 17 1 4 1 2 4 8 265 615
 75 34.894 -20.898 21 14 1 4 1 2 4 8 288 491
 76 45.544 51.410 3 4 1 4 1 2 4 8 207 407
 77 -31.927 88.239 21 10 1 4 1 2 4 8 125 470
 78 -13.580 -26.959 25 25 1 4 1 2 4 8 152 410
 79 12.653 -48.340 5 11 1 4 1 2 4 8 284 546
 80 -46.179 -38.269 11 16 1 4 1 2 4 8 121 465
 81 -29.620 35.083 10 25 1 4 1 2 4 8 294 511
 82 13.696 43.988 5 20 1 4 1 2 4 8 62 351
 83 38.342 -46.338 3 3 1 4 1 2 4 8 72 319
 84 -26.227 24.506 13 7 1 4 1 2 4 8 217 475
 85 90.009 -43.640 19 2 1 4 1 2 4 8 239 439
 86 -6.995 22.522 13 6 1 4 1 2 4 8 271 626
 87 -29.993 -28.851 8 14 1 4 1 2 4 8 105 294
 88 -56.268 -64.740 13 14 1 4 1 2 4 8 280 514
 89 -87.415 90.796 15 2 1 4 1 2 4 8 72 256
 90 -5.762 54.034 10 15 1 4 1 2 4 8 249 527
 91 -34.845 -27.185 4 22 1 4 1 2 4 8 237 465
 92 -16.479 16.180 23 4 1 4 1 2 4 8 153 357
 93 23.712 29.492 23 22 1 4 1 2 4 8 298 487
 94 -40.991 46.594 14 19 1 4 1 2 4 8 147 407
 95 -53.516 -21.619 20 5 1 4 1 2 4 8 195 547
 96 -17.560 37.494 3 10 1 4 1 2 4 8 126 461
 97 -37.311 56.836 5 4 1 4 1 2 4 8 117 433
 98 71.515 22.510 16 7 1 4 1 2 4 8 71 412
 99 -41.864 27.710 21 11 1 4 1 2 4 8 274 482
100 14.819 -82.117 4 14 1 4 1 2 4 8 78 329
101 30.316 -55.322 2 2 1 4 1 2 4 8 257 493
102 -39.172 47.998 11 12 1 4 1 2 4 8 71 351
103 -94.415 15.192 15 12 1 4 1 2 4 8 73 319
104 -7.806 11.273 16 24 1 4 1 2 4 8 285 583
105 28.571 -49.908 3 8 1 4 1 2 4 8 262 443
106 -20.654 24.554 21 4 1 4 1 2 4 8 79 308
107 -30.963 -18.903 21 25 1 4 1 2 4 8 87 304
108 1.721 -20.447 25 6 1 4 1 2 4 8 269 627
109 -31.012 -21.106 12 9 1 4 1 2 4 8 62 267
110 -85.718 -28.015 21 23 1 4 1 2 4 8 66 278
111 58.826 -63.043 6 15 1 4 1 2 4 8 141 414
112 -15.753 -52.686 2 7 1 4 1 2 4 8 262 620
113 -71.661 51.184 24 6 1 4 1 2 4 8 76 303
114 -92.633 -6.598 21 5 1 4 1 2 4 8 176 383
115 33.508 -49.255 24 12 1 4 1 2 4 8 206 529
116 59.314 54.095 11 3 1 4 1 2 4 8 234 526
117 30.737 -28.436 12 22 1 4 1 2 4 8 93 424
118 -55.896 18.457 22 18 1 4 1 2 4 8 92 400
119 -89.960 -39.532 19 16 1 4 1 2 4 8 212 397
120 36.438 20.819 8 5 1 4 1 2 4 8 97 422
121 -53.674 -56.427 9 1 1 4 1 2 4 8 268 491
122 -31.866 32.538 10 8 1 4 1 2 4 8 72 291
123 5.658 12.756 5 20 1 4 1 2 4 8 79 419
124 -52.905 42.804 14 17 1 4 1 2 4 8 115 351
125 47.131 -45.465 7 11 1 4 1 2 4 8 182 387
126 30.792 9.869 5 8 1 4 1 2 4 8 259 525
127 -45.209 -56.293 22 15 1 4 1 2 4 8 198 432
128 10.919 13.306 5 16 1 4 1 2 4 8 88 278
129 -32.990 -34.003 1 6 1 4 1 2 4 8 262 492
130 -40.869 30.579 9 24 1 4 1 2 4 8 211 527
131 -69.348 80.408 16 10 1 4 1 2 4 8 197 450
132 -58.966 -29.541 14 4 1 4 1 2 4 8 182 501
133 -36.847 -33.710 21 10 1 4 1 2 4 8 298 582
134 -21.820 65.369 8 17 1 4 1 2 4 8 76 271
135 22.980 -41.010 7 5 1 4 1 2 4 8 83 421
136 -77.557 59.814 24 14 1 4 1 2 4 8 290 482
137 -47.205 67.725 24 16 1 4 1 2 4 8 85 390
138 -21.606 35.168 16 11 1 4 1 2 4 8 61 247
139 -55.676 -31.384 4 25 1 4 1 2 4 8 148 438
140 -85.229 88.788 7 4 1 4 1 2 4 8 84 408
141 -3.918 -63.525 13 12 1 4 1 2 4 8 278 614
142 -58.557 59.375 25 19 1 4 1 2 4 8 104 427
143 -24.542 14.935 10 6 1 4 1 2 4 8 132 459
144 -48.779 16.968 24 23 1 4 1 2 4 8 236 582
