# Supplementary material for: A novel user-centric happiness model for personalized tour recommendations
Source: PeerJ Comput Sci. 2025 Apr 22;11:e2837. doi: 10.7717/peerj-cs.2837 (PMC12192884; doi:10.7717/peerj-cs.2837)
Supplement: Supplemental Information 3 [file peerj-cs-11-2837-s003.zip › HM/pr11_20/pr13/Connection_2.txt]

0.716821537587412	0.503142683482221	0.495644867392036	0.0341659518392513	0.698974548250937	0.895609443540959	0.207436858780388	0.470963991720641	0.884338968125020	0.750821084629501	0.468855879964884	0.887517324849613	0.152515758503397	0.970293953481865	0.340336513187404	0.998730562595733	0.0829469018390835	0.302244319370321	0.597094820308100	0.347036853702839	0.100675081613399	0.495918745118954	0.408210852606649	0.298566016016746	0.988293929364824	0.104049085863683	0.384108097279477	0.104405872048598	0.372476757546939	0.0706730843829264	0.329948562494380	0.389236510913059	0.284369652300337	0.189431834090240	0.404164221727331	0.570078635659322	0.259207519365497	0.697120153852213	0.992963766598272	0.804630756995556	0.0922056914610885	0.938568221854266	0.489683466898121	0.385000808935477	0.995318422450931	0.274410803950965	0.346705534529414	0.298010290375797	0.125305560187050	0.588853152008840
0.871526370303385	0.0101273091945038	0.902005518580585	0.400346899605975	0.784802619692354	0.121855840594567	0.00282480969244625	0.342894834956230	0.939466511343212	0.534997442733806	0.574164104706469	0.195574158923213	0.956123207200998	0.143157362931137	0.200216383184632	0.772299988476083	0.265195601415147	0.598001066386141	0.514783835019322	0.492049094760278	0.0362728434593790	0.633175966310740	0.296216507526550	0.203478378109929	0.594475362873302	0.819951065638611	0.205037255043773	0.865383195388243	0.833680356454983	0.855892172775042	0.536003259119084	0.0287833270811217	0.423043160832817	0.321043918064435	0.437204348442425	0.287684551937865	0.960595741538423	0.0797758970076009	0.426741517726865	0.909529518863261	0.254701437596362	0.526455163362832	0.259628769973760	0.0588323869740126	0.297314324879437	0.468723109614628	0.928496777469445	0.287756613850056	0.898360258325940	0.854286155552651
0.0498637831633956	0.265081517634109	0.0279371853474953	0.907408323686491	0.0645705322428020	0.887399928765154	0.771111177786265	0.0800713243876359	0.166946728356953	0.400257433087970	0.511207276692100	0.923880963721506	0.225009890402868	0.0389244847851356	0.240018852948138	0.662669931627875	0.299001688643836	0.239234233859041	0.841141173030733	0.797075102302488	0.170151917369110	0.726045036001115	0.477868713844729	0.771101366604301	0.964421296252707	0.671512281655441	0.0967239940395893	0.505581020441306	0.146033853865937	0.359249869910137	0.740467316794873	0.747888358132328	0.0493420807634248	0.656629174785666	0.463946115622582	0.212043356929341	0.0188929667098083	0.153289010292175	0.805741296164145	0.720269022827534	0.165445017078723	0.737039306736725	0.922265868181140	0.939372586402290	0.343205093892618	0.562092628698020	0.792850597963900	0.628988146841073	0.167743172453088	0.489488823509715
0.683469561068167	0.673948017397658	0.0792650265720545	0.973772442354257	0.505518620215344	0.972006273408650	0.0173053479414176	0.681021612111092	0.00683508990754700	0.132623102653235	0.749196962799481	0.846865497016557	0.435204700887232	0.258618834255959	0.108624900545110	0.0776361568262258	0.308363859321517	0.751639091667856	0.702553476596948	0.169013394328681	0.777920054173420	0.788112590839699	0.654510845832499	0.700599437975613	0.677461013207961	0.580223029029157	0.230042632130013	0.717043218921274	0.354829007563255	0.0997331578215215	0.809157556835375	0.756152615481959	0.441152307239555	0.442109279962544	0.371792011572679	0.778701677644459	0.0211316712434445	0.901100643200486	0.0748547820143599	0.822838731187547	0.228256363415858	0.901593211730544	0.837171508004733	0.445236419641973	0.676654000697328	0.201108791029881	0.107306303748328	0.682233391831839	0.497412094185536	0.662166264690574
0.813832345510972	0.646930212514901	0.258919612695381	0.682107259674278	0.479166099255245	0.639920559963798	0.951942069531406	0.179048131446538	0.0950947610797789	0.0566889740945031	0.493685403138384	0.689594725504338	0.950308163650965	0.325001700336245	0.708773060070293	0.931721203275771	0.152754985199395	0.557496979973707	0.452757586753680	0.164062284363599	0.0160183720367934	0.174965535591886	0.418388173071995	0.763633242873425	0.540738009270028	0.803268312429927	0.365451234531222	0.745561604722265	0.752754871745892	0.865614292796946	0.730123823292512	0.253185436951782	0.377701119313030	0.458370185382073	0.0348755135746016	0.774056874301484	0.227065454481600	0.565723296551617	0.0303876014832468	0.245764671874236	0.892731073595015	0.450248609800704	0.923679350440779	0.693463138069395	0.0362049511581350	0.888651409146592	0.638242403316860	0.100000074117477	0.680805126907410	0.305340441733682
0.182646957007617	0.341532546264254	0.639215817638456	0.359939292771150	0.417446594436801	0.425516557263830	0.0991354020807119	0.958455064673589	0.409940885156771	0.483665844744098	0.849466504521015	0.918296605850960	0.102615144677905	0.405293138146888	0.822174020938278	0.0124283867924410	0.219704430078306	0.597355563980389	0.712839978963052	0.495988860248538	0.591267055559627	0.143377970710889	0.723867028440602	0.547242190954970	0.122584761366829	0.294188405875397	0.0574474156049564	0.954579217426853	0.301756195701533	0.300581931161278	0.233972608409402	0.318849869356012	0.585213473434293	0.839904622866655	0.0565928668239579	0.988254376088656	0.149846627074738	0.154634547502290	0.441392262841560	0.714264508433686	0.777278118709258	0.707428951620552	0.935065331609273	0.573445130487199	0.675854921749513	0.855221637334951	0.629154991599323	0.800271240542215	0.447501227124446	0.400362767832535
0.751530950555814	0.254075887974020	0.137092370236523	0.842234127448224	0.245872451638466	0.647048172568202	0.505452570037831	0.281487812711795	0.524570828571909	0.960746377942702	0.640086319988851	0.396325326073860	0.240299968606169	0.655333638085564	0.158558269300109	0.516261542634977	0.298693903938671	0.663543400470868	0.765132191591211	0.340801037370704	0.508506999643642	0.290211929063983	0.614199882578879	0.444549516091408	0.660477406865727	0.0235337013376643	0.838303422918322	0.108282026406777	0.0714724779187183	0.291561832320760	0.955002757383694	0.221972934357249	0.822885758332813	0.433768734432940	0.200589516074172	0.739961584648721	0.859396727876096	0.206091478260677	0.0613030367070200	0.860340590021920	0.919599199561578	0.523754192125138	0.656699720987262	0.500852732626867	0.119519333896272	0.870515831494428	0.614975135648224	0.149228426986395	0.759108709259476	0.410782710135291
0.108210307893148	0.980468886421923	0.0500160660295171	0.775588749980754	0.178546435461685	0.936300675344264	0.342839616283378	0.331777871993760	0.531368521690359	0.898013251786105	0.0783288106076658	0.711659344431643	0.246940474665664	0.420666880036155	0.446080006285829	0.746279860382242	0.872086910524637	0.849886861896138	0.848952812142082	0.442755985768050	0.730519388504836	0.927076914573497	0.774389917674857	0.268065549578816	0.575314918236023	0.346666548885924	0.955568440555938	0.122762850617967	0.118970894729186	0.718539290533572	0.132620474885311	0.489096442939045	0.728186573319504	0.293872047036785	0.380401297058701	0.699954250541635	0.880618763548587	0.0391726582114674	0.797231926132845	0.875774507299654	0.525660174985754	0.895792780684143	0.357528534170512	0.321933652622950	0.797006960505584	0.158313657533035	0.544333498759796	0.711869447978222	0.577303213667839	0.534997332460711
0.424766168548086	0.483404391116982	0.170723335191196	0.0895452740407908	0.422324063199990	0.612725039411661	0.604204695103385	0.614034948167168	0.295168831669084	0.993417202931921	0.185210092743009	0.920428783159124	0.934907212104852	0.488424066883764	0.246782288416839	0.473230916483809	0.652970966185648	0.126776627345013	0.477976008833774	0.175624686974692	0.246373982795935	0.323522108901652	0.413096280880074	0.594148505852758	0.496537523730153	0.766828711498032	0.449337523072188	0.0201412800636996	0.330765918144620	0.0865808348570044	0.815206173568714	0.470199638960033	0.499526696694050	0.807434863679185	0.0609380745379827	0.427749272569282	0.0461534796263843	0.797775951141817	0.885686475089349	0.986596640546898	0.290629017474747	0.773405819140469	0.484935849800633	0.132130409100733	0.617380951955575	0.612299058346315	0.480549281911571	0.105595997588236	0.366678944175773	0.382047991234539
0.0634328853575313	0.956423772153114	0.776885204599290	0.761659377968879	0.890688790995253	0.334568569835491	0.350717811454310	0.419588469556031	0.801765554740609	0.308345699445127	0.569154398903427	0.811058143019039	0.105751288377824	0.973260263302637	0.374434103476943	0.165396182993714	0.900078407206720	0.184483812018070	0.615762278341742	0.570298514397477	0.328309520396370	0.537124384106285	0.0728209170232559	0.941900248738706	0.197992712258832	0.481435817987597	0.875693882229542	0.776272419397004	0.619678911074690	0.0266379098458801	0.714267265668322	0.0382505700376559	0.763996463069484	0.604937535806416	0.0546735839346000	0.439523615670750	0.344357668748070	0.557760436271530	0.642753570060084	0.443255564842562	0.899688292652347	0.668114722277111	0.216938203185164	0.489473793677510	0.945394172940372	0.496346640858012	0.992579823945321	0.123145657773344	0.160933986894699	0.596714218485512
0.346151709611745	0.619171753990659	0.652456209853441	0.396224171587925	0.499263422890817	0.591364570167693	0.879657616281821	0.407464069282297	0.853712206941192	0.730758541802499	0.942332953796198	0.555789828699230	0.599871800460933	0.227961584334124	0.0158159627373273	0.513469800488431	0.994597580301332	0.217104363531274	0.826868538270382	0.185052399449064	0.0723418210641934	0.716558959948715	0.168039289523429	0.759630234367852	0.581280219633292	0.0650036423682296	0.113528043174010	0.636139594966379	0.169811348782389	0.500096140422501	0.379968191528470	0.774068081406224	0.847687679848138	0.443388771893503	0.157008262849524	0.826578542751927	0.402371253673694	0.612058111972703	0.364910518694186	0.879132122521514	0.292950784968887	0.509683879576438	0.568148381635282	0.990245891829722	0.396508312292634	0.645537481360077	0.296587510359729	0.0549796642417657	0.803874265328516	0.698884819298745
0.713041863286932	0.144381586958703	0.0971387612879501	0.249251200469847	0.518439346379663	0.866526945640599	0.317317560452327	0.156540840983475	0.666896867072442	0.925298550444194	0.533798628937120	0.654336211731244	0.231732024672928	0.230091891073774	0.265055824231980	0.847635002633055	0.723579972858800	0.527773951466350	0.469489800832053	0.993273067305520	0.584058231079554	0.474609617083611	0.0280812437610547	0.904688384091341	0.0390726140916639	0.726457032362181	0.816375526110374	0.882182691378237	0.240304482187567	0.695939078726881	0.00457652288421939	0.345361598427705	0.290295015954962	0.398665939351733	0.780752575916356	0.954813265443231	0.360163219495324	0.759778458920683	0.255851205041294	0.175438128417188	0.797399404227276	0.622462181963713	0.766701964291015	0.112014018060614	0.126203947730582	0.196131522557518	0.799957915416769	0.454052320796856	0.927438888072561	0.433412578823770
0.467002825333706	0.551613858851330	0.723015647841371	0.707024186427870	0.783342350410400	0.470536969936371	0.0264482802441793	0.828744978135068	0.549783379388784	0.918968023063600	0.0581008685196052	0.792751660042519	0.998915803373849	0.119154556410293	0.587858334594568	0.740947021964825	0.149879426568031	0.556711634381832	0.760567974786213	0.906257491862878	0.148114088937666	0.0129275084451832	0.635640437329783	0.789656396755638	0.0874244751691239	0.534280920557711	0.735985875963622	0.444956017390395	0.524903533242800	0.698193973464854	0.644861255784365	0.646806732514054	0.705850329078555	0.366463444809741	0.262740515384106	0.304479737065296	0.235984463076623	0.310340598998981	0.387796383078250	0.531298232394837	0.769757050568002	0.842251510424452	0.853649715619226	0.924615011802386	0.647993418925926	0.683941257166242	0.360757924588831	0.285633343098213	0.430048591223369	0.601518983665504
0.602643874575954	0.475716337815255	0.761845515819226	0.845483410280925	0.880382946485079	0.714047225955946	0.205375584297488	0.230153444802264	0.165433060909268	0.816143046633244	0.368012642445193	0.0161696636284865	0.144656257003862	0.627219768185561	0.195149793744869	0.128661264430448	0.106510991436026	0.481916227166396	0.272502178746188	0.258888328354818	0.352890297032781	0.608823546373033	0.289610995935426	0.362943145921167	0.931304762659892	0.159808833535020	0.397338136728763	0.597665160869709	0.421174002897709	0.963265183677075	0.256305943962294	0.388342557145874	0.642710840714496	0.851185150802581	0.626077580391251	0.116853196884100	0.660659865263614	0.531514110723125	0.188043340450284	0.0886523937663294	0.644744371337954	0.997757042592643	0.381282829354948	0.791785616841990	0.819799705322046	0.970095243894859	0.524231146091827	0.110838225446887	0.282056955916656	0.236247646222299
0.660050713723555	0.203920461594681	0.651830916796897	0.407308094553623	0.646112379399434	0.448444582140623	0.635650116178399	0.149560154982456	0.222011633335961	0.0284051342708188	0.385858433231845	0.337740890894224	0.0645779285192890	0.783334490493869	0.0192085339808594	0.515775290019958	0.306976570327699	0.255993626854530	0.855051624595724	0.683044827898696	0.0869087841715798	0.232683789938295	0.935935293425121	0.881072224015746	0.905239731587364	0.620503463077604	0.858331346768345	0.362168903372666	0.448187879177210	0.448355296159807	0.183710004130353	0.630217714581905	0.830480178325215	0.451865494175773	0.435884765092745	0.100222477589086	0.808875757899972	0.972795011130764	0.347287648699533	0.663094641565897	0.304533466184354	0.428965114099768	0.806149714440175	0.712310883617549	0.716174301688027	0.303868772075065	0.680562174915226	0.304553359828462	0.169710291854165	0.412132843268689
0.306336154761553	0.574488854705061	0.956161786429735	0.571846147310791	0.181180223539836	0.0411221363359298	0.162452835579171	0.703989621205203	0.0248686926395615	0.229831100741681	0.173223814027534	0.750189102880273	0.0137150976331005	0.263059340720638	0.541410117345903	0.0999345023175120	0.512020700568969	0.00873163080520445	0.448888021204561	0.731954368034518	0.828813473327890	0.915796615342579	0.197601119442897	0.591190656082182	0.271555420834706	0.422397091756979	0.116577270662868	0.685225877556390	0.342627737558611	0.884396049598690	0.112786924355253	0.397276388255014	0.706253943818006	0.630038498512561	0.414810882587409	0.241092235119986	0.395164976723903	0.0332353037566030	0.591195578894412	0.327273455160887	0.0363570505978628	0.501300962959830	0.905903402350768	0.130490117959611	0.347903714400537	0.0146194683850361	0.646494862972832	0.259938655392685	0.568076135776974	0.501405253137117
0.350514062865176	0.825889107281091	0.139716798716615	0.219018778259433	0.894831111711917	0.878775700463994	0.198772888389042	0.600726011680814	0.976118836433239	0.775309214827307	0.0622016707138799	0.552296193006061	0.415629758050382	0.0237999791277868	0.597676787937329	0.116733437632117	0.767413334824114	0.677583639594352	0.429802109241428	0.00947319308442862	0.248430578587514	0.800333167637896	0.257488055277273	0.256810524595276	0.426669035549316	0.956893854907959	0.0625091436391295	0.184107540118910	0.00383692039778005	0.517421441107590	0.825484687616062	0.315769100009407	0.124626988755509	0.591717574307153	0.0426863101603262	0.217411997980789	0.702413245430983	0.189342596895406	0.741195752553813	0.923589133695646	0.494735218794400	0.251160388821546	0.899711527858824	0.215351642902229	0.751488870808235	0.362304430265091	0.0946053612476946	0.361024686091006	0.328224106339056	0.319018577147734
0.759672777613660	0.0322681031725182	0.372583168972662	0.335332426803769	0.380430520870269	0.285755631889445	0.612178756932548	0.00568958815667786	0.494128702046975	0.459247652872610	0.470077021607773	0.151658183540623	0.384232302746906	0.479180540386239	0.126511245012411	0.157073849684219	0.814043794126496	0.802780300139085	0.849377406527798	0.617945481658809	0.398991685631076	0.851345730094026	0.727577697075947	0.153146747562781	0.451094759654918	0.680924109450734	0.213940809570124	0.968269415158664	0.384511979977205	0.208675900211964	0.641796272279704	0.110749372426848	0.901614090313892	0.581414445010638	0.116400719508775	0.151507444171471	0.185831598744623	0.414923252258021	0.774979581946056	0.237375042773668	0.316988731395350	0.798372438063977	0.0197268584403085	0.184397462202723	0.228344441577021	0.123774608603378	0.448667964238688	0.341196290642014	0.435297576846132	0.587158823921413
0.955550532300356	0.973967142472074	0.421281151438004	0.159879904650403	0.174844328613770	0.881018234894911	0.210598756764346	0.552253564279572	0.00879631998597719	0.0571568800434015	0.201291731580579	0.253083559517480	0.385452714215677	0.286611610376353	0.915621764660327	0.731775840815230	0.259123049672600	0.0600386469121683	0.231353037425128	0.671803797148547	0.797005570743845	0.137343861240496	0.0429864688894468	0.325192785530200	0.297306517295722	0.541057502000797	0.400127870483554	0.764116443490687	0.924698680108420	0.903816496145865	0.552439412489458	0.451341094754941	0.416297308511949	0.642951932383671	0.610391696864198	0.634041724584458	0.688630180681495	0.0951071261912933	0.601339289956097	0.509637602687110	0.0831381037308860	0.679467848766934	0.0973089222837542	0.881179673138658	0.197647629440237	0.911117030818880	0.924140307981590	0.996080875920007	0.0505090874108730	0.675495503095237
0.0201867743251490	0.653666435390645	0.664683182929487	0.593085724796613	0.300689029465481	0.0309610999779675	0.764965444005436	0.788907928150163	0.205997578671339	0.445797447563631	0.321934865342722	0.645643786356956	0.914409909323225	0.628080870809750	0.383574010614514	0.748474296808079	0.929004268982128	0.196077277274146	0.219039437287016	0.426133850441907	0.598127757048208	0.419085918785085	0.319142315478281	0.656997824626509	0.164159202989305	0.477224834551046	0.842420448165534	0.810942101891062	0.938917614773864	0.131845723155864	0.225100381351403	0.131869366977369	0.0112422005635331	0.0240541011176549	0.899760137115233	0.582889892653481	0.398460255897073	0.585136416850754	0.494499550106835	0.896228689268958	0.334700305279476	0.316233208181472	0.815488759250057	0.586783944510722	0.599623060304594	0.903003927030345	0.990886593493736	0.267305741418737	0.0967719232015136	0.324934100885444
0.490933000323623	0.0662686269252555	0.394950864714007	0.152089569241154	0.977586289915246	0.575415519613353	0.654279451890794	0.186555313944595	0.349743814548266	0.527732947530717	0.227941586259230	0.195901211015592	0.489881596851882	0.779234675926908	0.184567813931761	0.268047574893256	0.492288860581038	0.149621589949381	0.781877624794138	0.397768278326280	0.267234051534499	0.815742103705522	0.176192576649742	0.00776194292068133	0.705528784523088	0.518416894951715	0.643625022407187	0.904131007566830	0.504720667854052	0.969218383218775	0.289812735257794	0.151930315775964	0.00830705022313671	0.202870578412103	0.148682652880548	0.713079624043254	0.150323500310523	0.715762844990926	0.616709454137197	0.210893326374415	0.903425105206183	0.321346384100826	0.108954118614723	0.553719909406922	0.382581878108024	0.910051120188094	0.513971976745915	0.967704676102673	0.534694654087950	0.392467840261474
0.488076811903631	0.661892652983518	0.444908179800301	0.536177149806377	0.442119615830968	0.267946492593141	0.832729615699984	0.581387338365629	0.111369664697282	0.222189321467999	0.538843253929221	0.439729595409925	0.354001915347480	0.355657009549025	0.887111261337539	0.575345076203103	0.954894127473695	0.255089704637780	0.467625819963221	0.232123831291722	0.171842104396976	0.622287622928226	0.0109002865550476	0.501914913482044	0.577177176701769	0.0772916456900895	0.160141119606587	0.824998289226516	0.884356794173512	0.314714875154468	0.640734853585302	0.671835879688058	0.666215136314374	0.328587514237140	0.112513016917275	0.751101901213400	0.212664188559061	0.321858895141590	0.0126783826787423	0.902907038868160	0.518480746892014	0.994946320777621	0.519896218697051	0.997434473221047	0.515672906325408	0.0421628918065098	0.225081707940870	0.228655900649290	0.240162039508846	0.152666189954832
0.781873351680542	0.00683372110670377	0.736121922859162	0.165754445441082	0.250613963675311	0.899835802849421	0.602160074250176	0.601508831660528	0.674467159174773	0.897711965738639	0.458310295900550	0.211802588018027	0.618894410746897	0.0173341998801506	0.524850355470971	0.875898721448464	0.420665193848748	0.564000800032026	0.268336171469504	0.736821441464313	0.846668753984608	0.519942693546652	0.185984902554852	0.523622716217836	0.735364108015563	0.675005169444213	0.741317396239961	0.780158084854476	0.193191831017180	0.963353204974475	0.258121489106728	0.252553111734065	0.282284851243786	0.822937522374067	0.265617874259248	0.318142280054679	0.0782032053026209	0.413514470962337	0.818207410064460	0.716565356088513	0.893500773432815	0.141991334470425	0.211787760653820	0.768581285591823	0.867623964299475	0.641423387467593	0.384593291651880	0.456288222015980	0.872602107406123	0.184493675902428
0.537961717746407	0.400150395323779	0.226798748397017	0.112950319248782	0.117066912403510	0.648376041818443	0.956686468867271	0.484735742451034	0.255766270667999	0.211015528765385	0.101831475771152	0.924191488711248	0.821137841623522	0.262541828096395	0.175380017783553	0.360054002612309	0.746076852103878	0.0621765037996250	0.927358280710256	0.294684560350863	0.904482187579855	0.0594659915017524	0.169224315025576	0.627143856386976	0.124370038690071	0.0565698729798961	0.944347471229113	0.955882320635398	0.713763633338079	0.198686882448802	0.458706672371512	0.410752344823669	0.303012429450555	0.768955371496728	0.818178762331978	0.723195406421101	0.340450919341794	0.588979432202970	0.0255770372329173	0.0573616813055839	0.122365279635584	0.745106440527108	0.775292525005962	0.591956277049954	0.171581264524742	0.159686871561936	0.613791774092311	0.412058900248315	0.894773854773495	0.153006688978001
0.0254186233393432	0.0323497062060156	0.0340941394060159	0.463691796350044	0.718640156009726	0.725855257069182	0.799492876598434	0.0962570083456209	0.236335050478438	0.608103122486719	0.892771181030078	0.400217142534354	0.210481095900282	0.125427652763662	0.784215448308267	0.369403599892087	0.468249073892807	0.618730901594182	0.569248805382691	0.00673925019262633	0.639280741151374	0.325865260139964	0.966087084399865	0.0755796405662221	0.792335799764876	0.211075991703889	0.893502182695078	0.759787760616093	0.832147942333253	0.113873035714807	0.307010649863376	0.0449899462980241	0.0449908115858151	0.0285557249116502	0.939543348738391	0.767729403678850	0.402566982689503	0.528551352862718	0.120824549150978	0.918103536918942	0.802635017640399	0.0899158827465710	0.818830124034447	0.948191037553511	0.911385356626282	0.182750660210278	0.984605706730597	0.116882470737480	0.841965174018383	0.0789656496188812
0.116099344957529	0.915674291869445	0.364107054624750	0.583397744782939	0.698732700204799	0.535233951058352	0.629112506704719	0.325106492761377	0.757148689011581	0.582807149955464	0.449901552309875	0.692448914586374	0.470224402841633	0.334381031936012	0.638573273846139	0.0377034346750194	0.231627268130177	0.155088450406704	0.112061555578560	0.855366950942276	0.171215528952706	0.194445716206226	0.0409715307399837	0.934218750802177	0.0894832370504521	0.433521221030972	0.245536456652956	0.446214951248876	0.622220318303224	0.420121293879298	0.406653497493478	0.224706863379717	0.733329096059626	0.629001809399424	0.485188171121409	0.323675641944946	0.486395303134327	0.790560404848135	0.342150844992981	0.649800969588407	0.0290904667498809	0.198958777208008	0.131136071994441	0.749544701351901	0.482735268109052	0.810338855242244	0.119795318051482	0.0358190098124268	0.244427511053289	0.125071669826413
0.821278130415289	0.823947296927747	0.701836253845038	0.604100930929459	0.614671042542459	0.709570143396224	0.828802310297152	0.189907936076578	0.366696934221555	0.460052927579328	0.381053140509111	0.747043844945115	0.449384636791999	0.609343978933693	0.201583479148852	0.806163468789287	0.302736986541432	0.800145500285243	0.946271294770801	0.130054484326019	0.640326420422840	0.258587532076831	0.602585751796091	0.412510146280976	0.865784817803136	0.236701164304599	0.728289999416012	0.155330697870925	0.118052908822002	0.257246996468412	0.680781629692111	0.391932359282349	0.504520928420672	0.809931120827627	0.669879947203406	0.275679252595000	0.928216604193645	0.267870196935342	0.858080109665994	0.736215726553262	0.0110128183160395	0.862572842735284	0.436743578379131	0.768462859115321	0.305148270459479	0.392579741210605	0.460081309372066	0.957059686471477	0.925526003218538	0.0226511553083066
0.642761640322648	0.712401564969691	0.207302899094910	0.948078096218908	0.316984563017065	0.584015552327759	0.180695895575325	0.228036159146730	0.00981915783106613	0.168907618020462	0.0214945158265222	0.653934704856827	0.145800489621106	0.778000647528532	0.819895985045399	0.237115961601708	0.112035350846498	0.119382113432381	0.106495994669874	0.910718492800458	0.0242108136341663	0.120183272440872	0.360485008147608	0.0823053823992210	0.414604226902782	0.495259402249835	0.825454674904300	0.451187575766016	0.791029532692406	0.284747110474385	0.593140941996784	0.568912470703823	0.179142668334322	0.786072233696299	0.276431656462702	0.122772426949964	0.540090829774437	0.160998572406077	0.509603291082632	0.485382400942993	0.176674687186929	0.632833365319638	0.302060244745327	0.842561766969661	0.534635880608277	0.568080271898789	0.900419481903387	0.561068959091255	0.638323687055664	0.396017882213298
0.677967803770420	0.737580524400289	0.225141950208622	0.809180484811001	0.00525078838830539	0.171617076983252	0.228311558780208	0.631273784003313	0.354902257851987	0.509673407546913	0.889420424913899	0.679778840574523	0.568558638180142	0.0627184756354782	0.705206587153975	0.981168697768945	0.954415134471860	0.0987853072821814	0.744874168037193	0.808448790330015	0.133209198451956	0.650950138600749	0.600064739406722	0.479274451280860	0.0947931359000332	0.589952451545464	0.524022419660987	0.583459044054188	0.107085584812851	0.704217883875341	0.644276850781821	0.209614423581840	0.699124234103752	0.583105752718049	0.424792423745549	0.655817691331920	0.492297668892291	0.227210686792596	0.351079959312997	0.514446629053186	0.237627472550366	0.000829174938327459	0.416192295051844	0.437478065929850	0.170164837087553	0.421212478518062	0.685145265774939	0.453011096965687	0.368676567811636	0.890817318534765
0.0211910151004058	0.316624647425993	0.150445382831411	0.495941343660168	0.763066853287100	0.704444347933515	0.470754444647320	0.909690002039492	0.0660320181377342	0.213737440727494	0.237642817239412	0.688521158540493	0.160453198120210	0.712947061588587	0.874416586296567	0.411824285927276	0.198446486877905	0.569609093969968	0.567262191581758	0.343390864622445	0.374552279230792	0.679620794936386	0.595388153132067	0.646377442289216	0.218729863037652	0.559215560805956	0.0532817938846490	0.748180535874264	0.513199178517561	0.434413994593577	0.792822579740285	0.686281235531382	0.313542651714518	0.530910719595030	0.553040261732326	0.0381767243618946	0.500180182722461	0.146949056632714	0.0169656541082174	0.352874595372048	0.349233574687812	0.0480200606114958	0.215476719777373	0.195915973222828	0.585444891594433	0.658005283782801	0.438311423287386	0.638494814944406	0.680508774073002	0.0930216412310879
0.202366905924463	0.538005873153591	0.895186642273039	0.638738384775354	0.222611562339997	0.529941683585498	0.617464252239432	0.980953812921271	0.945830292005624	0.584820307390548	0.0118696451602658	0.350417829321474	0.341730673731441	0.866502230715168	0.818727150606875	0.210824767359810	0.387678634153929	0.0814304794107120	0.0943782028065816	0.978887588028808	0.0639612197275875	0.119166929793670	0.245594365108169	0.353750231889413	0.929109216011243	0.568748245942234	0.885124681153439	0.875887890604628	0.619051270576617	0.690244696433298	0.660887383796344	0.292669695222979	0.708546918132908	0.916415226336428	0.322112341411113	0.0386999979857298	0.872536717151482	0.888964789913423	0.0981300602949000	0.637768803768436	0.729997212621059	0.0780646173148859	0.273500704868217	0.676538767518804	0.835588758009867	0.162380694407068	0.572891371519574	0.775610778649194	0.691092192325078	0.296479924873074
0.419130632906066	0.661386969948104	0.489559495509771	0.827844996272293	0.132584272432983	0.657064678570901	0.0858282420579257	0.910192115270341	0.834206784455861	0.702371155578679	0.500131628876259	0.679243649967370	0.0387576176397864	0.0266980875713132	0.154961540681450	0.969425643128515	0.245936848197174	0.167610949625554	0.146317754883065	0.218381041756128	0.296133616305464	0.196400663618810	0.581925404108021	0.767611068495139	0.664406287574107	0.856751784286886	0.522490677995585	0.365729119235072	0.176131271621050	0.751308115125040	0.623301951427938	0.621294935571048	0.545303423967147	0.965180800844451	0.453589068610002	0.0367067335026224	0.991608917437941	0.0104454227051245	0.252754521302471	0.352928991269381	0.623766106554339	0.869461449066268	0.767246016647177	0.0456427140381537	0.169467379807002	0.108235952218625	0.975035676800953	0.0959571822765364	0.524378942827463	0.882926634105265
0.743671417022443	0.386660769983321	0.941715161786541	0.386169778343843	0.763021885208057	0.0719858254993171	0.156325852154079	0.209569837511801	0.0115455831727362	0.469579033600653	0.914168177118553	0.177342303413507	0.821220450206754	0.607246739137923	0.548371481395595	0.620197449267433	0.197244954950260	0.372524460145874	0.214313049906567	0.657667928498401	0.593740272988958	0.463611854079285	0.969707039939667	0.337732360067968	0.0482738230786387	0.787326157565006	0.138731240772868	0.715574576040436	0.842800847363351	0.503151928034303	0.677102584924489	0.655017086637227	0.886226919293370	0.687726587699180	0.00918950518635731	0.500450224256719	0.664278823254344	0.511661420961556	0.264306861864902	0.961550187871339	0.0432942443877986	0.917865981111906	0.430018822606758	0.350027437649373	0.311622332959927	0.380243835363175	0.682034737444224	0.931325836601544	0.429342306093589	0.527293345981183
0.766392184656677	0.351133555981483	0.673902402189670	0.149660676793368	0.349027455757190	0.814304654044094	0.950975518809480	0.308989775019260	0.792492045758616	0.574141953693736	0.882788267904967	0.172500155358624	0.947538765118568	0.703024413084380	0.320467368279142	0.470158105802672	0.178974601569950	0.215960343580964	0.0212722615545914	0.652297521301336	0.460442348352383	0.176794764615652	0.993113806528212	0.433977957778657	0.0595876651690562	0.265323046617705	0.657857438329308	0.917576093104761	0.853730283982449	0.404163715264651	0.827307686396501	0.353607130876245	0.705109636597495	0.0340540390523454	0.0548134702394640	0.340012666400289	0.0299178258673967	0.696494283945863	0.125296138297554	0.724955927190007	0.0675521497849780	0.438173670294116	0.0658701042004670	0.792537669779244	0.695937769868705	0.0712753692722535	0.0554036047713257	0.684231613534000	0.699471367552913	0.0512983897563653
0.895734343435233	0.812953434242971	0.0716794239526256	0.741259688263382	0.859573162120222	0.983341091698579	0.737931153133487	0.108173001253349	0.813146159164677	0.946325986366315	0.218774396237019	0.526130424040551	0.663125951298498	0.972702186633049	0.113573680033566	0.721548664967613	0.0411787503178900	0.809748375007223	0.821377215814282	0.623431593013978	0.0698528451573395	0.492359695324256	0.786757906486341	0.319003873735544	0.0450180750860841	0.988454426175884	0.0824698566624468	0.807254767089637	0.450529964996557	0.245691211462619	0.901086900754876	0.687834745985007	0.418949641911543	0.0316459015588800	0.917762300643418	0.142249064025530	0.516963631201356	0.824127389680769	0.342487204564698	0.212350262637751	0.469185976843399	0.0627245894358502	0.676171820601665	0.0112769472123666	0.634475802924952	0.899039695338452	0.388753189147331	0.674848374474884	0.742762396980197	0.890076535490213
0.555204295319580	0.270406901407989	0.399083328583419	0.0390795998362795	0.612261987605949	0.311540961689322	0.786327242997843	0.750321348085571	0.806591022817171	0.194764584529507	0.618287082429396	0.294568951152885	0.331575398827653	0.925462816957667	0.701092813520349	0.387392233705736	0.558441587199037	0.997012346460160	0.416473770050934	0.733567850378733	0.875571623599070	0.980849657756423	0.864490296817852	0.0471613245160543	0.982557952261683	0.794734740889906	0.310789789633732	0.590686055644323	0.179545689357093	0.446230067616310	0.154277545816683	0.979290280919033	0.591078038470733	0.408438552720213	0.339131839634114	0.519530319765719	0.729438949823581	0.815281198680810	0.692300021097701	0.0852439755994829	0.170004112837538	0.0433070269110617	0.716748025145606	0.635525689520994	0.323013428594802	0.247024898923839	0.201579135064011	0.583988045814078	0.720540810199263	0.401481306749721
0.0455773709045865	0.244930128946514	0.0144501408267040	0.548944382948095	0.566574372464722	0.956157323651149	0.584600411313877	0.505401240651802	0.928948358556578	0.598979810133801	0.565578947387197	0.252566939210854	0.763555475994679	0.152904547015075	0.558239312549478	0.674366180695862	0.632671643665813	0.822958436787989	0.853190896597976	0.451189018946245	0.896751589395995	0.465853916854488	0.450302747484419	0.314072184765926	0.647260122760684	0.418259414136883	0.932172376161137	0.105137965700926	0.962165636661024	0.0301298484101681	0.917287430653093	0.798622411991073	0.872503336981536	0.537489693377372	0.0643092431358964	0.149868080666912	0.393251315121387	0.000984687156342923	0.706679694899777	0.329100321344583	0.640160722988009	0.244194811382758	0.990435859056192	0.447416398255024	0.201112400403817	0.483416790885508	0.532187191459670	0.571146772385835	0.244554505202385	0.558411273192569
0.0252437189646154	0.631445443307361	0.564311118993862	0.0918254526807825	0.903790907039868	0.424340115703430	0.947520784605521	0.0162952266887230	0.980630247548988	0.181108603378684	0.678096241440277	0.411208360011843	0.556155359503962	0.254976302389539	0.358906877264874	0.906454880200796	0.120678473680042	0.0867089236147048	0.410151450110911	0.513370389993389	0.132611941461449	0.420059645554189	0.407112482894790	0.960012632534744	0.856183893636147	0.319416924918044	0.255321630612463	0.961259563945284	0.604503078372437	0.0381392119239753	0.125600139623904	0.895930281948638	0.497175152122469	0.946889197164645	0.725782674064257	0.964672616840721	0.547117823341649	0.521357734527891	0.0914150165663781	0.181178136972989	0.651562728824774	0.242716106964419	0.813894029350552	0.361199009804889	0.447578246163000	0.821567530430848	0.445034377219390	0.731318732031690	0.587598581309399	0.303762307139890
0.276333954590811	0.766262621866626	0.886208766442231	0.750166434132117	0.336562447243561	0.863276443706426	0.225914295717920	0.0711284561194806	0.910728128972162	0.579558747468419	0.794212221180803	0.691329528027161	0.00528254041367737	0.115131897175448	0.722499256445901	0.254520913393268	0.875425424415459	0.991434845221039	0.851217894569340	0.257620184104811	0.952967600150063	0.141514928297426	0.439760597699822	0.956568240675275	0.883747483027340	0.908376399153431	0.351932130675133	0.601158715304055	0.134131274999560	0.308609644791651	0.489408593045652	0.539628881852414	0.645415785274133	0.943998098463995	0.0784831290648075	0.456103428327665	0.421015586383673	0.708123816840452	0.655419093085631	0.828447755677077	0.302122889871766	0.621213940191258	0.275122354688550	0.268365101179643	0.248413288925322	0.0575089068017016	0.387359981596787	0.576831391803816	0.298391922951239	0.367805165333461
0.451809826159340	0.971799304720096	0.540386873298003	0.321519165376000	0.621180545142500	0.995021188158081	0.834340401028470	0.465224474973612	0.840164821591065	0.651365824676568	0.688621456386306	0.292438446726848	0.789484131477874	0.314565962840836	0.689961657213351	0.316930422120314	0.164737901758097	0.871155842663774	0.575225782027076	0.0327635666802063	0.578178124610188	0.263701934039931	0.982865120204361	0.545677028419291	0.726452958304608	0.934951410566958	0.0801726347877881	0.715430197308182	0.290568458490353	0.976937707118214	0.172436365946809	0.974936628549616	0.551328570240591	0.604367418417222	0.502993248153215	0.0161842242117213	0.207497992239682	0.520117836914127	0.287433037307899	0.102042263846438	0.771395438965913	0.971312741138164	0.905763950577508	0.192303990491123	0.744674087716385	0.00311565880010400	0.243432174763568	0.585767482760176	0.627449589499352	0.609020489989294
0.748539878630621	0.319393780910324	0.741939008541082	0.199111444173012	0.626667780140516	0.504148684466854	0.148310509501351	0.387250262870720	0.418425251226978	0.504015784773910	0.759505332669725	0.773661442079672	0.0106548649499401	0.975018448279064	0.966045971216176	0.587257237781833	0.609485949772244	0.627167394992872	0.711421725413503	0.968028842252582	0.503465829647989	0.824944372027314	0.137951222167578	0.563504076912003	0.0857043292554952	0.572042663075626	0.611842863667102	0.345794526863892	0.290757916436941	0.364520892819637	0.548814056960891	0.282816290496405	0.886652163867173	0.899168044304470	0.813002126448204	0.807249055293383	0.713103718199299	0.765537596581680	0.546654205104253	0.989199861376740	0.272856996313613	0.719432156104152	0.728925249977491	0.519364301626282	0.105560685208255	0.239311946863492	0.807987573149434	0.181864264222098	0.960638432176411	0.569996197412537
0.891324362175005	0.302218271517427	0.363907275377093	0.242929297862588	0.497530929666500	0.216702612428514	0.0951156248620828	0.160041169341309	0.872376019996448	0.276493230491964	0.702234738991977	0.0322729529767689	0.560059700735384	0.149542497325831	0.336024675409969	0.334030625256924	0.188682429437059	0.0917848467417927	0.280993910080801	0.0248726511096286	0.202548696410189	0.370956705953858	0.173336425868404	0.966849017719780	0.440377548702694	0.591672485629585	0.983422015714255	0.813339457170595	0.0863702832584792	0.167065603696324	0.129799606243183	0.875433842167602	0.00563613494988902	0.880751143067352	0.0737861114346078	0.622921742797344	0.138511980989705	0.0251106299019289	0.180666330574853	0.420485591946757	0.322019472764796	0.294886043538196	0.492052460947477	0.226116974332976	0.844672112248805	0.464173720383179	0.0905214752193105	0.222520480189250	0.478093245755091	0.597146141736687
0.799681580242464	0.313600481776139	0.638543500573447	0.286840337496895	0.986757415346092	0.299572180313806	0.482942546405578	0.333613984410444	0.405149850245666	0.675355890874236	0.209352719096383	0.739693546288984	0.715949959879210	0.216223786158486	0.318347226290492	0.212845332222016	0.0547609816096822	0.746874534454221	0.257514244195884	0.129636335289101	0.648245061188953	0.774340530948437	0.533614246129156	0.174533892460981	0.640301279174242	0.507552096169634	0.311998264701604	0.273513804797823	0.816453351310114	0.980292473031575	0.538020282755532	0.398693097703983	0.0381083303777023	0.0452009726438475	0.386870718037697	0.587419805699056	0.761257881015724	0.890451081465146	0.392377278694254	0.350047851779401	0.427550545205672	0.143565990415577	0.378542729329410	0.892158013092391	0.450447742719295	0.838472994153336	0.638928397550711	0.602353239318404	0.581326415870553	0.849540819944420
0.938873044641995	0.416407097851374	0.156344591720558	0.822244887344617	0.133044484554143	0.873841112343090	0.204529523058949	0.147189650816191	0.477155801721832	0.400426538738983	0.0806814770735257	0.801148930915810	0.798310083182499	0.837302561201915	0.351421747675184	0.658197722084183	0.515442536886257	0.648764043743954	0.0755591500902727	0.382584270483882	0.498061763181666	0.379639382638204	0.241135553336121	0.175160301652629	0.966326985601131	0.728458671292850	0.128605615614957	0.124033201214576	0.599097116043297	0.911062770263985	0.696389783217004	0.483061733617504	0.240950965201624	0.573303174092875	0.913905232918982	0.287557112952709	0.992649884134099	0.745913683057477	0.679473660776550	0.238100639658749	0.110437355145165	0.279798951825388	0.404834535715564	0.0931347696134073	0.0214460967450585	0.367716155726885	0.0573413297002998	0.582575512994658	0.576136192810193	0.442717906776318
0.411033924989757	0.726720090709049	0.559201781113188	0.182440159619784	0.616157155674266	0.919357857406835	0.0998222957725755	0.469210839654860	0.00154594764516558	0.125573989853637	0.251793623762465	0.998813168313077	0.705836973507884	0.585278600728193	0.377121925499717	0.101312221213732	0.157353925491053	0.526429774389053	0.373688313564581	0.802198366996672	0.225836630585824	0.274994934000169	0.181049923722960	0.646745534685618	0.721535851926497	0.278580201501319	0.213746092534384	0.606780381345363	0.252522946761778	0.892337710740686	0.172544479468299	0.493048264709241	0.740275822270946	0.672005934360879	0.223987388666031	0.271797407949323	0.667460031125597	0.829178948802980	0.537284818588160	0.195977016098942	0.551612245192085	0.358523887637359	0.181035929013425	0.475682972359347	0.920241153575251	0.0522414333020975	0.382297842393432	0.678659401221576	0.371797912129808	0.397940273375206
0.0911653098065992	0.307435809716673	0.403763678573054	0.609996954916588	0.969843370625813	0.00799576507646971	0.0698757782934159	0.712884414915438	0.128871709439839	0.680765591759590	0.652449967318477	0.518331723966158	0.746410244027219	0.781020693370490	0.261538264346854	0.995439290228562	0.941118579648794	0.741122366214645	0.0592438661923441	0.512545100213027	0.224351116436653	0.449797236459339	0.967032426759362	0.702640542407502	0.805621713600349	0.971600817613381	0.282978408853416	0.503277481453613	0.974614890225758	0.696908980205145	0.454200995151043	0.217849970634549	0.378217458153639	0.940737401100125	0.684310834266783	0.223256283928071	0.954692227873847	0.0526876258539508	0.430139785495716	0.480247102401345	0.300243114258127	0.0595193574466375	0.950786943583696	0.0998724203569934	0.964656176917098	0.397942832692584	0.623619627581871	0.886690648181922	0.252935772784377	0.703466994405527
0.955725767876759	0.489052921597183	0.265807233888716	0.994658720687048	0.324179153434724	0.508155968941079	0.553370114099839	0.0529288804283612	0.726447132221476	0.830669022979917	0.574061439129140	0.677784039009606	0.238744983699932	0.871520019113509	0.724383266640285	0.917255364202995	0.484347365023069	0.121301234874272	0.860586826191828	0.437346306876430	0.545427991058858	0.159446775481431	0.931831004795782	0.751134921007213	0.299091617489345	0.303735976395732	0.363296025663362	0.681871986993819	0.313264340333420	0.970546242192117	0.376956383811741	0.738415380406216	0.174338971313545	0.0319448656654315	0.783842585474644	0.197454939487549	0.396248786093012	0.718646965820532	0.716244439560233	0.292046813893518	0.292739311318609	0.881032135584590	0.410367260322801	0.926066515757078	0.820980542704171	0.158842665611091	0.455978357376501	0.956323131204959	0.916223893212654	0.320455383604147
0.710810450642251	0.155237571156771	0.130106666955534	0.731216918470464	0.965188748655088	0.661728171231780	0.477494693158907	0.656095165970938	0.950077188390698	0.431530058963377	0.862963792042473	0.776037159487609	0.684131703937593	0.396704884429881	0.724649593731103	0.405729603540796	0.672714139855916	0.195558938448073	0.760453380584511	0.165749401168788	0.0937795827561192	0.442142937957788	0.209626842962464	0.270634803929642	0.616509806154167	0.667662489500111	0.489192133697502	0.973813017269069	0.441063040901810	0.659267285514142	0.194171634622166	0.323680431973406	0.0294972251223320	0.562008562856454	0.605711062722719	0.400562286708209	0.545355317216453	0.764745168160932	0.645218871206520	0.174349731008510	0.276558569094171	0.430698765906422	0.569346057451261	0.380087300800055	0.654979071854346	0.920793926425702	0.00578546115035417	0.488216954570090	0.506343480826718	0.386429615507569
0.645528460588546	0.319814854053150	0.343754546565382	0.0466795795531015	0.577522736621434	0.409837236510974	0.479153515367339	0.263574024908141	0.935195975108228	0.0918980287564404	0.473667500540443	0.0726013934614952	0.0142863955284865	0.417407604505870	0.169403443960463	0.207306562542353	0.710240846747255	0.858590617623290	0.713779594057431	0.646542537421079	0.782741222722775	0.950232161069877	0.467070747901785	0.193495896248881	0.620234097074150	0.830791430639461	0.307709948570573	0.0456607056537254	0.853185459659605	0.612125541453586	0.693166839371109	0.641847233124369	0.102140364024516	0.149428768375400	0.777030739475622	0.387429431408883	0.273769513140530	0.473134733786553	0.458542673283270	0.781758118339349	0.471995554094277	0.820012353575457	0.0316077791383289	0.00138933635886651	0.762016557877663	0.759141776427980	0.989662847888838	0.298781351182585	0.104328003717624	0.675867262206383
0.774476663194120	0.0231395566370728	0.800416117923546	0.125280827194132	0.674018384917548	0.975742091894007	0.318980921302294	0.443307343666044	0.839051007658199	0.880986157040991	0.836068595846446	0.817408801103101	0.0355501257533513	0.696505606841488	0.234272683569975	0.622754062797468	0.454853411260598	0.295143394868828	0.549909129937511	0.278110560355114	0.441586594813433	0.591718478007187	0.438083606330044	0.00763256640992960	0.478695458759178	0.387313335884756	0.824859908457337	0.390153642507342	0.922412513369630	0.963777936814678	0.818477692189930	0.839132844431324	0.126994283245758	0.879420076178974	0.181676313244276	0.203429963551570	0.0737088807418751	0.642662360942143	0.885224184003722	0.706284004370482	0.0534633801760301	0.592103101719145	0.603487908871349	0.552107684803764	0.863566375311120	0.609980303889053	0.871939402858619	0.0287898208141171	0.507208062148270	0.231865339337512
0.185923444586726	0.206722562026517	0.259467705281624	0.917694685208664	0.224810199303917	0.570451795527943	0.157139851175181	0.131086914733643	0.552888294106139	0.157851873227114	0.369650060463218	0.680085861617278	0.433903712162053	0.901801606751228	0.464087937743878	0.427805295160204	0.878160461772705	0.800301750527117	0.453578972785286	0.523625896841474	0.433888611643672	0.936390017120120	0.0187216406606667	0.364098311166974	0.813124428459059	0.786133997679161	0.466103652593158	0.210342873373995	0.701806591012385	0.295398687615358	0.451117012924182	0.845236305071362	0.941618405697746	0.0700747834205875	0.778953454898874	0.530946050140362	0.163803236123640	0.154117208975678	0.851785777929174	0.294831838722499	0.188212764039606	0.249477177480060	0.569839318687124	0.158475456710493	0.966691237427561	0.809202091174385	0.394840086857295	0.0926569608193284	0.906642627807416	0.977633115117155
0.0364965236774526	0.617333855126964	0.817996881165875	0.737764082485055	0.414936190288087	0.333113217830227	0.753855645893587	0.601168470550861	0.221790475511815	0.0384448373350110	0.706031490810794	0.919724687064127	0.429030150647959	0.107609180104791	0.522988803317340	0.183583925981872	0.790316127023863	0.176796615926720	0.987365431079608	0.648643747042133	0.569640686545199	0.127075987486793	0.529294399173665	0.705517532365822	0.831672248915709	0.324820416153157	0.375083637113361	0.257929738886371	0.839515427903758	0.769554416539038	0.488633385456740	0.546842512993540	0.689889339111702	0.814791711968415	0.429507084695160	0.949786146785032	0.683194329023763	0.559148592186264	0.255689067071495	0.330575192081099	0.450927338436716	0.331545670962061	0.409957844267572	0.183399472469994	0.570386774912714	0.436700380925468	0.241100330249278	0.815587729999404	0.740086054665508	0.671013663164534
0.100971554416396	0.895436572737636	0.916848547977997	0.0204079507485668	0.997753872007860	0.435590307764442	0.712956022570718	0.925704322317380	0.427398274012606	0.582682910042733	0.148553417447713	0.0631596441579334	0.760608694220556	0.870817378421044	0.519733310786995	0.0777067496373362	0.0677541354223636	0.201431439386567	0.370550733121924	0.176998086344522	0.811865108091041	0.499257123792833	0.582294452726756	0.494759930591477	0.323585402989796	0.796669398361752	0.841450734819673	0.0821643292775989	0.517990381714201	0.814494104300946	0.532304954825363	0.294531113382646	0.0396435645279895	0.974485834476809	0.864776317160018	0.598717268631718	0.691229490665231	0.0660070585657481	0.957802249728588	0.980953531003564	0.750978358924241	0.153852936662246	0.641643790213725	0.468015628813968	0.886986978625104	0.903294464199723	0.839356256064723	0.169930123635724	0.679866960120617	0.456100683662643
0.356380705819405	0.647746784764503	0.704906196238206	0.326280534532876	0.260731595009555	0.848243475749857	0.308146972502523	0.800729244476412	0.481194743993328	0.441211209858233	0.793666864456252	0.905051573215858	0.944505770053066	0.479902558414562	0.475648223346336	0.852951228134395	0.501865961399241	0.745433244013920	0.244768390827004	0.182445395899436	0.993195112450537	0.242365732877668	0.712614870639600	0.547595503538947	0.259025840795800	0.387421163626629	0.512631850819427	0.653540638897817	0.716098716772735	0.641760873765900	0.262534717931927	0.846091628154250	0.423092035324441	0.285811794062703	0.748247371512821	0.458789091555344	0.984082464603359	0.622862538166312	0.245786342265763	0.975272456285115	0.679503118560936	0.244497578314966	0.299212694765843	0.164483783603782	0.985691776385120	0.172020483882853	0.420056076207292	0.217798398699986	0.731720432558243	0.277288921705190
0.340422096080538	0.799846067188389	0.713764731668324	0.427421679348623	0.868168680537116	0.470684607552227	0.833089430537710	0.296369650280159	0.763093579921218	0.152473342881977	0.692788939467971	0.823947186840435	0.843394858466927	0.0657571178769938	0.795064205092028	0.675176121433265	0.422303110581761	0.767004594539011	0.523905870856122	0.405618129990585	0.356949281119444	0.832257331252351	0.0728479593951158	0.133082858802079	0.370198273452991	0.664809836072642	0.0341749410825867	0.835756937728127	0.914812254144161	0.903115708531589	0.421090199337794	0.421122005021892	0.209655414493885	0.937387744486658	0.261410511405331	0.157225171990440	0.667810976639816	0.931910264605664	0.431333669410055	0.592940214789871	0.848257072117222	0.254352859760599	0.576977680985396	0.632032307088889	0.247752247330774	0.194165360366857	0.226396187087845	0.155510921738105	0.333773301849355	0.801296716408467
0.628239669466942	0.0363256256584391	0.0580101724585301	0.393337657944201	0.866047943900061	0.524359942288490	0.686357092909080	0.555428574182126	0.417079690329604	0.485278291261811	0.0323254347859140	0.809592779638596	0.371283839966078	0.184172734169834	0.743382031664283	0.518396984047750	0.108924624269571	0.317166432895213	0.962543203650220	0.913375726292151	0.583393207925798	0.805576894130461	0.446988021713014	0.826787133810146	0.597696842976650	0.962608634734598	0.769608613990010	0.153688373288704	0.716496603676582	0.653418936177741	0.103071975870146	0.735847892326140	0.302752982639003	0.337881391828898	0.480067034475089	0.309120507047859	0.758534037193327	0.488020485172899	0.402260352892755	0.652214148383287	0.464746226889064	0.796085736165781	0.912763801476308	0.160775124435882	0.846719526402913	0.449414492576772	0.970481079504640	0.324145592741785	0.164262860063474	0.602944658721634
0.312079562384692	0.0435910115716641	0.644690448569641	0.503534356149600	0.767097951207968	0.0374597908265502	0.586571219716320	0.249973374842665	0.191413582569380	0.614796350111087	0.592922189431315	0.251102502789227	0.274276846425984	0.938372249971300	0.278826175833641	0.434292269563273	0.181412036664076	0.592214543238789	0.577219036964522	0.927175231084131	0.607377256786009	0.631937555943862	0.477648343027816	0.253180756725490	0.545807617118184	0.798708887713212	0.110337092296914	0.323069799120723	0.886719213602928	0.660371364414169	0.0596271696918358	0.585952217287912	0.839823406806840	0.429157907893458	0.0837516756400406	0.678378875931103	0.674261103593893	0.457956972755663	0.473906809892566	0.513652677977118	0.414206783047921	0.548608509444278	0.0459684867811394	0.571923973449917	0.462713230957840	0.390229559263128	0.102674231952903	0.697092904277045	0.310959339852452	0.900917120029531
0.400148496584639	0.360345827637402	0.930698521135438	0.834339236659072	0.928666725495983	0.312241815825132	0.254786656458626	0.202439007502714	0.535248807466487	0.657285274174827	0.442839242740386	0.476659780843561	0.0739417175552372	0.697074000181024	0.755321700414464	0.604654513657053	0.322753189311172	0.00903161926470508	0.166738381282416	0.146712717178320	0.901386174060392	0.760235666569210	0.727372333746738	0.422753141021965	0.591467413242666	0.297948021877355	0.664379006993566	0.0544389405412369	0.939520205011399	0.459673213424759	0.974214542011951	0.296934122440665	0.221970618555721	0.397281053442175	0.253520284187074	0.0879621811251852	0.0702330128868304	0.892727546014223	0.185843772769945	0.735673628921163	0.466296820012338	0.500055269717176	0.455548745632383	0.826973784656887	0.630339749723699	0.439232687115509	0.689623018037311	0.102123115022124	0.474199235070111	0.732207796639066
0.213843486946875	0.930423572652439	0.449742685010024	0.779378412424946	0.524003113912353	0.380079272717786	0.628092903151243	0.582607948234147	0.644631525073945	0.104851016835332	0.684858711890118	0.871098632298381	0.992591852826234	0.708530030010619	0.701424102908608	0.402423542738013	0.0570032613911045	0.212426063136647	0.0357592541372100	0.643475309332372	0.902253219926678	0.386654283399650	0.837375352622250	0.607684228252844	0.373664828079925	0.740497433239585	0.125515785446818	0.352572475892534	0.755256568988925	0.838646107836784	0.222819021872023	0.280912702463636	0.671422745571528	0.906477998970195	0.608973983635512	0.879631718216496	0.907738743622930	0.280863246559742	0.886518492172605	0.441228142695641	0.132901366766910	0.0683951187529881	0.0445520982489499	0.500651517322603	0.872703983535093	0.183333690892088	0.109810182601497	0.998213065688341	0.420883427764850	0.621758912416668
0.910431404387928	0.572849801871925	0.849106807977924	0.766818505665224	0.869972793536144	0.167816149693643	0.894140246291275	0.0646722973389372	0.870162061243048	0.932312016184603	0.528145845293269	0.643108447166210	0.305803764358267	0.640463760780340	0.531737913634970	0.289107754016316	0.0522893357561340	0.671783704245930	0.954821148010803	0.706485916583284	0.951730475588930	0.139640583744222	0.118215627845184	0.985274351954080	0.593029643907890	0.884261956584092	0.788991509723327	0.0447803522700407	0.145243347064702	0.810764604722087	0.870443249466115	0.872130454489058	0.527869759166303	0.126502818301829	0.358468515157140	0.117556993563625	0.154715307104136	0.100390156465811	0.0163599010587127	0.331816843594466	0.921036484248080	0.920465014827688	0.0142583010550645	0.915120148665108	0.797238747034756	0.0110921844438733	0.279780290757670	0.179985431425433	0.603896990707833	0.269786430686016
0.786578416042898	0.869037355966995	0.663712003994611	0.0319669968891926	0.0880319874594442	0.253051289520934	0.741201455107422	0.170956860943375	0.662213698228538	0.0275630861188644	0.235498590052225	0.944120802743292	0.410815721354179	0.683708523133443	0.513344158901371	0.774116863569087	0.419435560984006	0.0265792972234171	0.363175955472469	0.256675602598506	0.0291822103284085	0.0767134373860822	0.870490924655697	0.206127292450117	0.242014583613031	0.398628389108358	0.156494846589878	0.981080048479232	0.530122170198719	0.392059974956205	0.348954491684885	0.585833088935786	0.466377857801849	0.867345366831878	0.160552564087018	0.266291627851589	0.856876336332813	0.714346584881778	0.141201014536703	0.435345953111972	0.817495586647360	0.277695179884936	0.644231991056161	0.183656869831636	0.455650993123286	0.816720354109704	0.126176867054568	0.759997682989291	0.493877755252105	0.252305797292844
0.347532375207957	0.303351041151966	0.0349694247231293	0.597560606119906	0.373424075081223	0.449991691721168	0.515788594804260	0.231797433474758	0.741968948843730	0.922314807329105	0.628073302232763	0.100329637245208	0.468622353024059	0.362355593271002	0.766094161360349	0.239078269281186	0.624620739719357	0.708303887924993	0.180562283921183	0.284415051456503	0.0154312679384713	0.942723237564723	0.946656175035206	0.929763405683377	0.441972062459865	0.00622920779500646	0.802849625936716	0.393477082956562	0.488198627411885	0.481596318127509	0.906536777227794	0.587996911800707	0.769686768901605	0.537699327200607	0.539054332539668	0.390490976908612	0.495334876957817	0.580963376932752	0.909057237351920	0.980458936727695	0.123071823133093	0.908843196745331	0.306715809169356	0.853049457806631	0.131414489971676	0.937141070112498	0.276387105545019	0.626556265729133	0.288363534455621	0.349113099749221
0.450344971355378	0.596064159762145	0.528773374253961	0.410687836192715	0.173827059948075	0.883890752174372	0.485536171547706	0.157392173619670	0.544456732372069	0.593762902818115	0.649466715687682	0.111137803646993	0.840218223337119	0.907833656565871	0.545893051070289	0.889604878901829	0.535696733110136	0.430995847108362	0.334146162791133	0.663186707301624	0.594544060948496	0.284891328590753	0.761196248657068	0.472112961127885	0.551586695060520	0.0126941081376566	0.502186917232529	0.495665239462558	0.866217592285677	0.653146609457638	0.0979231583485039	0.193948491870247	0.654411369976534	0.781854676224027	0.456074907143869	0.816427915906740	0.555718160339203	0.355683328117138	0.533339866233841	0.152651871083678	0.284189183131214	0.0672475425384870	0.612689360993125	0.689767315662054	0.904652282003441	0.785203427765913	0.893397766396378	0.835576329751884	0.838594469440480	0.951350766221501
0.728998554226475	0.749333077526696	0.0481754648350227	0.273916271636781	0.549404720890778	0.793186747603759	0.266568199444872	0.689465407968870	0.0236230408323378	0.727225988915229	0.386699875720704	0.152492082867977	0.234951640963319	0.449250244484458	0.562253623775991	0.123403917155718	0.967344457380143	0.0416772276171978	0.0354316731030219	0.347494085305443	0.115449125447676	0.177226889067777	0.938719248634802	0.984808502076820	0.234409984184579	0.915159833009466	0.757327128423947	0.0952472301455619	0.695879913054515	0.259262463701244	0.0925826197756096	0.744927771573043	0.669913961947178	0.0179865091206994	0.429811926525986	0.603725013233017	0.0318444290043510	0.401702209740969	0.938760989299179	0.688238193560495	0.906774374643729	0.464823794714276	0.199429786203915	0.612012116723785	0.539367140339392	0.928945827545128	0.246989941473337	0.363434569413151	0.394495736910544	0.528645151732353
0.477154047023198	0.375776959235705	0.717624324039735	0.0268429903417878	0.0301647324072014	0.397591510223963	0.170017348675687	0.193321487402013	0.355266667409151	0.997356866804083	0.877166688226158	0.314356886778515	0.452757504971478	0.685946678839030	0.428750230811624	0.789715835633804	0.822099462957627	0.840275033531383	0.325061010242297	0.839122201953957	0.278772732716766	0.902667135388186	0.0195838872924662	0.168497462538178	0.919695218893894	0.905604494333328	0.0795446068131500	0.144911419709452	0.747586021369890	0.386343601769797	0.169159575174449	0.618715862137788	0.415306040881259	0.447299494893564	0.113674378511279	0.103518271296745	0.574816056251037	0.970231587578250	0.593411403364634	0.145917513300938	0.355277023961709	0.780320955842472	0.720286731906991	0.919696749617556	0.0428326362974573	0.381055164371505	0.958037081320708	0.664004470366089	0.582237867204824	0.833120086519105
0.964808510742010	0.100412242037449	0.491440895470800	0.807092482890488	0.650602038007963	0.660517142153497	0.208543554670736	0.308969875000636	0.664353822344069	0.637722805946853	0.895555335189275	0.203526707114557	0.695081097543471	0.491599773870228	0.177138575525750	0.0664584370715371	0.587495650269068	0.771009684294485	0.0751961078367376	0.757589807505313	0.197127108182930	0.0202620128377822	0.550708730601171	0.463796064626855	0.117992429792580	0.346241895518665	0.891982577140705	0.584684656906230	0.933729929390405	0.325294419270238	0.519265881240870	0.489816278717008	0.786808673241721	0.167190673218984	0.703507839415515	0.109197461961561	0.333368609070926	0.257134576856784	0.795322830234741	0.125397320389011	0.141926931735305	0.345687884522767	0.362472060517879	0.889539481264287	0.00299186127380890	0.00968247190413096	0.588416132445998	0.640549919186934	0.905837980203192	0.710948601594491
0.0600738169671541	0.806017738618375	0.586965769028758	0.357776502743636	0.363115850795653	0.599163320769318	0.774647996278624	0.942114489252762	0.895256141040574	0.160793733462173	0.220333115299331	0.375961011543555	0.670643951061865	0.922551667072454	0.271025751975115	0.380191246181838	0.472824790453255	0.317092354173096	0.709105973323088	0.526985598111914	0.377748629957742	0.194870595499565	0.487632115140417	0.929809785310213	0.410775150048995	0.168380546693083	0.867849096602707	0.0298455829394040	0.907470434193849	0.342128003758773	0.594664466116571	0.341368977327596	0.777547520220791	0.283307435735782	0.105326045195837	0.872738911202100	0.536952233424536	0.550731723325517	0.960390735274799	0.524863614832004	0.308886345986115	0.601225539379644	0.536487524400085	0.402144653124948	0.651910170294580	0.482677481779545	0.670677022044894	0.279981934615039	0.564846866287891	0.864482283411627
0.642129383474224	0.986771576332622	0.382831659385335	0.217228826700985	0.723103120045376	0.228071129103804	0.269973492476153	0.748644126345942	0.435060392680050	0.291185603140577	0.182025753575173	0.467818904765934	0.851674418473304	0.687513403660722	0.385722902658890	0.393809761812111	0.727168963260136	0.353409440237112	0.269029981685435	0.313829338444819	0.230393525631694	0.603542686244198	0.612569209004329	0.956499812353923	0.0167763930717773	0.706548109240752	0.263530414648023	0.539714623705155	0.349019978362243	0.487339934349405	0.151627021546473	0.746666659461516	0.871675110742696	0.523909298264115	0.510498470404892	0.821312627067199	0.888774320535498	0.949005317954820	0.267690504568560	0.336660113889199	0.269280810963231	0.310476588161414	0.178737018651011	0.847913339459702	0.800833160265370	0.430156431805522	0.753151684770610	0.661038063995963	0.559835910539420	0.564467447348520
0.0194836564123168	0.327579979765993	0.220845951876804	0.852098917166766	0.363825197657142	0.0902977562051511	0.338000719671728	0.960277229595921	0.525327924524567	0.553963274820589	0.665894967110909	0.613731164406290	0.0293157390142199	0.370094671104504	0.692760247703721	0.913949725310636	0.845375540933256	0.0486821540041004	0.664765161147581	0.0896868780137841	0.171499828049387	0.236649874236922	0.587624426408892	0.404993824581477	0.836762098963541	0.571356056170826	0.887798332375950	0.764331529798158	0.461911080783374	0.113268697399365	0.687944519025228	0.370151482557195	0.450871027920554	0.515978933455460	0.522040170754270	0.0903399812098971	0.927343479207549	0.701344034288037	0.573397936530061	0.353670494584663	0.245010034803642	0.184258442658179	0.932003488241458	0.334870203263717	0.637545681168017	0.865118331948988	0.223269528378583	0.466668296436961	0.0945410934125524	0.274937971431430
0.425696739206723	0.956466431449139	0.918355702076729	0.248648921704128	0.554510719941639	0.811843843087209	0.705701065334700	0.184598863747417	0.406943604419382	0.733413253887031	0.0626822029186457	0.661913534896579	0.453796144315216	0.123984682225566	0.718957599160591	0.747662349352215	0.0142985747442369	0.752888698723694	0.856186280415084	0.867689323697313	0.173528614086829	0.982089461227842	0.473913077951547	0.566537038779261	0.492628689400696	0.929648688972518	0.699703264570774	0.149290847112422	0.244015488967875	0.785712257141023	0.499644845134510	0.270265538836084	0.465756656960963	0.915821020758789	0.834569174474738	0.275175963007362	0.334890657413483	0.688582091848801	0.278545458120407	0.993164961105318	0.745504973852462	0.686366273402039	0.989500057551359	0.346538234048491	0.780744955966859	0.899636312446527	0.799503059765399	0.0910937996956117	0.801131075402587	0.305636470387826
0.510798950475027	0.686740772488167	0.0871660376642051	0.212751820575564	0.277679729922921	0.320255035570781	0.256442729753101	0.770284605703435	0.203791302806906	0.454141300702321	0.579520548380302	0.322224600533481	0.901422525573372	0.406604567847857	0.233140074010360	0.704921820124324	0.834841509028341	0.251414158711531	0.480213454509597	0.212384464960781	0.222015518220044	0.175117042436927	0.0271904361743518	0.370282483910158	0.417300820484905	0.412718713388854	0.217951106628582	0.789213998985113	0.107685725477159	0.681564756307083	0.886682527224773	0.512318315012660	0.987008888496635	0.652888940840356	0.639251056174661	0.643962597120325	0.542085384856848	0.552727176553884	0.180505794343396	0.574344133878638	0.260156893474944	0.0303301567210881	0.335524988709220	0.0186665948729162	0.910572530942299	0.429037946932050	0.954227117655879	0.00706426900062662	0.834439364698232	0.193586700985243
0.248500144322440	0.362321279318822	0.800057722205667	0.156297852268625	0.473086897172765	0.981125928129541	0.762429128696703	0.174493790883696	0.0707012066503381	0.0350915234779645	0.426857900167285	0.125893436158919	0.686156168517499	0.257469227594798	0.554234971867258	0.590370982856747	0.562747395582682	0.898740975913261	0.438920251767083	0.119210180853048	0.615976726088044	0.255280063529859	0.606876316213068	0.0633792945941619	0.711851122307106	0.515317884536029	0.404971148336582	0.896392198651170	0.846387638713319	0.0345579502728138	0.765708995587518	0.753179380442334	0.252064623418929	0.286799170464051	0.246282896713566	0.0229616413338314	0.880767308297195	0.418361549833219	0.0600212538695938	0.629121408617801	0.977297324402269	0.256349965730229	0.945555280265444	0.671914446046365	0.762374133966737	0.478304805379773	0.630527291532451	0.369834598778758	0.379980226059142	0.453460137356210
0.462731942105201	0.516486749714370	0.476716144812095	0.237599463898448	0.860657585370222	0.548912034485140	0.251649107946869	0.311838262469381	0.209117270453890	0.205397894350682	0.513955426577550	0.119040118730626	0.541399103163895	0.0531390109849225	0.170551018215399	0.686268455957316	0.116006464493180	0.531070933423029	0.783799914773552	0.272018795028137	0.765296588836029	0.114900130122522	0.261975819161656	0.617227734370451	0.398707383874894	0.829297292692045	0.308812263800313	0.272594623214406	0.639719851771041	0.125499134516520	0.711570265596660	0.901780772788057	0.145230489790713	0.718518778050616	0.838384413853869	0.212592881558977	0.904507900199676	0.202948297630843	0.327294318717924	0.416124759523109	0.0465509525564964	0.602347454567249	0.734185599496197	0.564153380659314	0.496292495221310	0.198587884926377	0.800731461948152	0.0845175744933100	0.805585983590055	0.584624109232791
0.898766727712806	0.564002779309251	0.0535249742035238	0.505455508676786	0.348084897196200	0.0728457206305151	0.521360910342281	0.291184809166617	0.925164746321950	0.443075364309220	0.830186080943105	0.192035320418535	0.425386940678963	0.438581407158666	0.688757709102748	0.777466147432871	0.0490713026931316	0.0990511070502274	0.987102965311166	0.302109223717514	0.0381580831669844	0.890719057597647	0.517747946459784	0.193844618491486	0.0711504957828791	0.561532782735447	0.728478495051570	0.724013262943098	0.740504909012799	0.849578579184788	0.706657121375362	0.628060094158032	0.00421272408430295	0.0865254158506861	0.764197163705097	0.600365350059842	0.673480653375209	0.881740192916063	0.340194186583730	0.986894133958952	0.217255482546532	0.893885909712017	0.234104918262717	0.790914328897574	0.990664384658962	0.431110008151492	0.107244411711563	0.0512419966161362	0.198874640391875	0.734254624927928
0.665888178484435	0.667104815447923	0.554110729632032	0.676897088360030	0.115371177684760	0.974503742704547	0.306564241522784	0.670060574316894	0.769693102604721	0.695768932802119	0.844996044702809	0.173353928683295	0.642961571782644	0.424349724399286	0.809703596535086	0.258339011707632	0.0873004329495238	0.537591347721141	0.492317842426182	0.0526437994028196	0.507871788981031	0.956309393112213	0.853085404677806	0.210088795724760	0.567606506216898	0.340956789437995	0.0176064214980701	0.813625108129508	0.546133355634286	0.179062910832898	0.697026173927926	0.593748262491861	0.857386191300815	0.875885585854588	0.108048788243087	0.349965926936392	0.118086199309087	0.289839290276744	0.888278318711591	0.295840805455728	0.633547552827999	0.381874176755548	0.809653232084712	0.998607259837811	0.251940751376101	0.0404646605470005	0.689360506926636	0.775825145809793	0.131847841257166	0.742922887869535
0.304456658295152	0.892357675614503	0.876998654274985	0.635902183133873	0.194944169709493	0.0965016154577407	0.880040852113764	0.554404029756248	0.195887727333126	0.0443760820513187	0.109515017134541	0.339253390782877	0.959629070079140	0.360612300731648	0.579923119953751	0.376832642239852	0.590346805039472	0.533298948704956	0.831546898800727	0.288265695545172	0.943158778961468	0.00252511406345612	0.368752905007739	0.978656773286464	0.160845210932597	0.688237202774331	0.622663760480110	0.533211985516681	0.0463553326893480	0.872104630637327	0.670824487366434	0.854569668346408	0.0493581631401214	0.155634284787835	0.774940258671278	0.493845533975554	0.710162570132917	0.377788406976187	0.0143282000228385	0.926339836297849	0.0502807098317774	0.717123193144968	0.647409660998148	0.382783248782782	0.181592642925676	0.0178698845169878	0.745837162072903	0.719108127124260	0.967981065405854	0.589629704633801
0.108380314256692	0.898124554010268	0.555621900932396	0.891038387288565	0.724007029560277	0.0774469172623190	0.0274538310720760	0.249357099742768	0.239274077473030	0.775480107844668	0.912759524421726	0.914455833759288	0.256903550963708	0.816856236307589	0.891643162363571	0.731755510324378	0.934863927298292	0.327258538218710	0.910093338126791	0.603209067323490	0.355264461933213	0.00913994674864183	0.188370043684733	0.625772306374104	0.198786256374544	0.643899677838741	0.241099001892497	0.630259390279944	0.0276170734056399	0.242622056377228	0.387024391832542	0.273736526933265	0.317497273129894	0.800635620945082	0.418377698631196	0.619281431527161	0.884361009047143	0.301739354449974	0.231788227784009	0.618250455557418	0.584054742267500	0.284009804987174	0.466314255044150	0.179284579020483	0.328229049067037	0.766765706363061	0.488629929134463	0.864334551388112	0.626235403565952	0.992513557509941
0.0479401357465329	0.524255183732278	0.292102339706884	0.0616841893330382	0.967101373859667	0.475056632370015	0.559929537213280	0.676521556329876	0.216631349821920	0.601785092775464	0.420361078626061	0.572883287130989	0.459024769700212	0.156071911350466	0.926789548431644	0.610203295555619	0.230937482344034	0.264576878889315	0.199016800773042	0.749235068355600	0.629471242687216	0.731470794571647	0.559590726657611	0.299029674046772	0.298790823499761	0.843485703015668	0.524765078966944	0.981664218949987	0.0267124271012710	0.860048842664313	0.746810816611501	0.0441495342586077	0.127794117165564	0.891114865858270	0.699192537428207	0.141192938099975	0.521300242506393	0.0941868134272387	0.374446931126785	0.315735096747827	0.212731162888689	0.550072209635262	0.359374717182831	0.613258078434212	0.786486131656187	0.466439298659828	0.932057131092370	0.278999793112025	0.188058854418684	0.608289702291151
0.223697101439225	0.186286230038940	0.493149570541529	0.132996832567027	0.867572774698462	0.241176595398462	0.390791352226773	0.223364884314414	0.0291944178444322	0.855938541248484	0.0990330591448069	0.0669127280972508	0.147700804614454	0.0661867693003369	0.272057671180942	0.969285853823208	0.397210797515372	0.157898262033331	0.682332448606106	0.459523988786465	0.983194887731443	0.883303961436786	0.452829555728938	0.347388067530311	0.456383127205717	0.828331498745086	0.397888906030449	0.642220803128836	0.226605678358348	0.535698455320701	0.533953159296884	0.476602428681879	0.783531933931769	0.424930968183493	0.735467884682544	0.319853128653172	0.708285429718561	0.982760620003079	0.851183816127227	0.196834358187486	0.509598371771506	0.749952700507717	0.299467927480240	0.991632681206013	0.843084661632482	0.526498070809285	0.453907604268125	0.915629353592417	0.772771633629435	0.503510052117568
0.0887293624789466	0.447573209687185	0.322387521486789	0.158497966765016	0.791413041551433	0.503394309225445	0.840764309939314	0.411294901529965	0.315767599590241	0.302013741508593	0.550631317068372	0.368620431733400	0.729527747893523	0.503968572275310	0.806840717530857	0.880198748194012	0.240271077914417	0.515865863855853	0.260895434884072	0.535944366815671	0.558711386468352	0.943075494071577	0.254710387738502	0.924856746874521	0.489192389993016	0.435390638138372	0.600961456214831	0.294216306384105	0.0577896930604015	0.207255744407488	0.992082376199942	0.0337872780395505	0.594361979919428	0.0740454470845743	0.914338317571366	0.293972300006871	0.988108276004191	0.687165522934393	0.310534546153681	0.435516995312119	0.921509585386671	0.752125112368608	0.223780192501906	0.721354589252602	0.774055743615942	0.886055661690418	0.862681983758624	0.971460294808975	0.336099945503049	0.978695539139593
0.823758033190674	0.641460235042424	0.915209610506859	0.00579173482871831	0.217863000950768	0.226701259204734	0.509384120011858	0.0342221110884841	0.0185554159636234	0.830830636045203	0.812962427440941	0.919534911685733	0.717992328597152	0.784797741402333	0.350332712960840	0.271683493245146	0.235408694322054	0.734056586631329	0.454663471770464	0.850994126830898	0.227325398284453	0.877051380019340	0.230694349689779	0.126976352846853	0.616518054056402	0.649256688742118	0.100821308531116	0.162951657649104	0.853624304486846	0.225339090307558	0.365066806182899	0.249132440834765	0.0988210553596126	0.813162460763358	0.133729148067599	0.694526836879355	0.176100501279797	0.309543001735186	0.587325247225087	0.959983594483260	0.884983421452291	0.884410193402386	0.196180081956409	0.425330711566770	0.726895036479460	0.402615660666658	0.119618425025549	0.545853356122965	0.529682529622445	0.681375139281440
0.784228797958998	0.626739231267844	0.149056372319078	0.333218986753640	0.495473938534974	0.851885359410540	0.505159308666733	0.557593658972798	0.320990977274031	0.600293989461294	0.663202058014151	0.569381692093382	0.332816729417013	0.733125439739925	0.125090286944265	0.382537798959644	0.507587101982252	0.149093672215008	0.215650042641629	0.00728572891659096	0.572062775917776	0.147946457066750	0.278189246819121	0.953035097501088	0.205185284455412	0.526559071953228	0.732472321761370	0.562771660424718	0.464202417989540	0.391191890271046	0.802140474693754	0.319458990698187	0.761970716331841	0.205147546949458	0.720218382447393	0.0995719647925123	0.162325397468210	0.951328061474409	0.0934231469390273	0.796481321344023	0.784090955195884	0.0525919095411183	0.376261813694600	0.251078337077311	0.845700918343031	0.554290825956398	0.993481641571812	0.471366729871975	0.391911473017710	0.994675637085353
0.383254234479493	0.704070966248433	0.929208685145096	0.106216200404408	0.575031530788399	0.908406003949475	0.253432764931627	0.371770561478502	0.800683903290472	0.0715378298191809	0.653756595401931	0.179005314157127	0.631146508717612	0.643372350438971	0.542250777873508	0.143170036021256	0.193772648390728	0.519916193908573	0.912342796225702	0.0886007188160439	0.313842150977360	0.0813832289756673	0.117644359352811	0.575007049870101	0.176782457227667	0.0189449119480797	0.747025609564169	0.813263339742085	0.501842673942760	0.871821014227412	0.192324638658992	0.215500284333315	0.00796364820296058	0.644046478904905	0.268621504189610	0.186432747172969	0.232001941018390	0.903318527661925	0.683821716709913	0.242978903552341	0.0701612500984133	0.674978514512423	0.184988576096706	0.270686597455725	0.691921413002743	0.511845745822789	0.167885705312173	0.253644324668423	0.371564191523543	0.472858895306210
0.569118746600020	0.466319566962558	0.951021108772153	0.256560966216731	0.568558186611446	0.189815721344117	0.887079677818180	0.928553744518751	0.270412235337529	0.292471565091606	0.309770086527948	0.155440690873569	0.106377639496305	0.913524373858992	0.293854827738253	0.606783851795935	0.589796791192728	0.916135206255160	0.903628165491625	0.658982969707901	0.00149766317893985	0.632999453843290	0.844660400700725	0.327421754521634	0.609040107190816	0.663691136012580	0.126755749016227	0.944690925865721	0.389623395091857	0.904427999519457	0.315631571740363	0.332534909255142	0.210270818740391	0.275695847758765	0.0729318798399772	0.635647713914508	0.767316960849965	0.769327226462662	0.335572555038905	0.749006451975676	0.713346204542156	0.632216803331195	0.867521610105833	0.161038060094130	0.927274725501966	0.231936099510563	0.339589344937075	0.575868715225110	0.846376053594384	0.764322005595558
0.672562207319647	0.567866277884291	0.468790320514966	0.781330656824569	0.144549891919580	0.576718510693539	0.468491702373216	0.959825540066212	0.256451889130171	0.796914157855524	0.750826292417341	0.100361613677068	0.370279052401626	0.645516298591144	0.762518496782822	0.0874435412858052	0.324094232851114	0.991957325989435	0.700350864526556	0.482428283615849	0.208723357088775	0.236965334371610	0.958092623164510	0.815459318124208	0.945082823999460	0.315504687201367	0.223963018112922	0.603309897373350	0.706426648854084	0.196866726796778	0.760712212626823	0.0514474746119498	0.696477710335661	0.495439263828144	0.157414208042309	0.00775526171271002	0.431631858013951	0.224508205568086	0.267556010239681	0.902748010677100	0.799247687161934	0.566968047344891	0.639325136242660	0.137025329755925	0.671452711959208	0.146830844512644	0.645061913465046	0.365788851349228	0.810380827452182	0.276343940012896
0.760605443928890	0.115717227697621	0.880987869374791	0.569968066539996	0.431678325783035	0.659019078377483	0.850712686758751	0.605433117084370	0.538310372630446	0.189785576754092	0.842993941670833	0.856177238834581	0.0378982825046815	0.555976056895721	0.680931028969057	0.494993588294392	0.754138994742640	0.227103914401217	0.503620142777917	0.287043540071258	0.0514035470398578	0.00870396810960561	0.727194650499433	0.826083063043189	0.00447617892942354	0.597748853624046	0.507443747613233	0.613551212103908	0.0497039118868706	0.735345127981346	0.0362892193472667	0.359529437606178	0.0686923573228909	0.0440292477260814	0.309328863136288	0.827343105950781	0.752349402346440	0.778420772099720	0.984115071068361	0.918896892797377	0.380536230117725	0.978829300706466	0.934759929669843	0.351188732392033	0.741467031675528	0.856492319235930	0.742128744041037	0.775299655322745	0.542409971418332	0.315992810482589
0.702505098524299	0.882457744647474	0.922108287243219	0.00465335310139436	0.681395144498827	0.908197845009414	0.393176154624900	0.940742941045674	0.0736631937294221	0.206705496815140	0.498855312487952	0.128424054353522	0.314381845908959	0.815851757258864	0.455428177497700	0.765537226005822	0.0460191199665566	0.110400519253833	0.229816822124779	0.0892302153185537	0.302242014273471	0.698261015624772	0.755715414610734	0.992207254212572	0.00928416893376893	0.197486033524663	0.307015459707743	0.134913765342061	0.353069343014693	0.0331442191927307	0.537778963768653	0.664178746066639	0.434220118288573	0.309479993140027	0.555633272830510	0.704674062431525	0.221855904994282	0.414224024654261	0.432032420327707	0.477011663346197	0.0985936987074096	0.769524787838364	0.528159429867094	0.169613480608720	0.331220511400479	0.954519292798843	0.961486606263609	0.686823191107857	0.271692112236316	0.732437316716873
0.689732353921396	0.963796895135213	0.448668419506696	0.952947990989533	0.973471548916017	0.187246248404397	0.0774082710464135	0.229475903403014	0.906755405861267	0.0208005048255259	0.278436699813277	0.719336266148613	0.312569258935896	0.252483548438084	0.0531567784809187	0.0249639146240952	0.801758553129612	0.107420004296862	0.414831198511242	0.951089344114169	0.558655170544783	0.549488227894648	0.866895576217649	0.437825216551073	0.871644245747667	0.820222069817064	0.415938828776671	0.760631080731823	0.329213340833734	0.937447079363861	0.314227695971968	0.446174888869320	0.456068370119445	0.131052952918753	0.734936042218655	0.504664767922234	0.323137956218323	0.497462097547918	0.432005170344552	0.0426781541854339	0.457077962394285	0.819224029945459	0.822038471686807	0.713901843441352	0.641651375245961	0.598152627321254	0.440431988472468	0.119009514847096	0.430192592279647	0.362588407511571
0.148590156777315	0.365843096071150	0.209829550221120	0.357809274468097	0.290045458188564	0.305110644746624	0.815740989054146	0.580721277587120	0.552548246623319	0.401056731943392	0.0962982410429444	0.810303781028909	0.955254814363959	0.758518776208705	0.238971168695401	0.103993909070970	0.991280810281924	0.763273518144710	0.926725897773931	0.155847486836708	0.931584317698705	0.790169564059496	0.420088661160738	0.182908724404914	0.528656286262240	0.969421374820968	0.190914306430613	0.567482525026862	0.814089012031546	0.987404389642124	0.0421652762488529	0.580016679988973	0.768425228544154	0.813778529364192	0.894167316181740	0.769130602507105	0.536014019916037	0.423130550645184	0.256818081428093	0.157387945720720	0.569590470743138	0.272447437531640	0.788557618269460	0.794653855983441	0.456363100372636	0.848583662862754	0.308656799655256	0.0236967071441682	0.400518905074000	0.338954581008580
0.372795861616708	0.370905482141446	0.165036110036651	0.0601057478510833	0.279270748138727	0.0282763992928067	0.665845340661179	0.306795980095902	0.833722479401241	0.321190037477668	0.558529505354111	0.927698040893557	0.652723274896193	0.135379863320784	0.622858005378594	0.802600498842986	0.888217784065877	0.230054451935675	0.418599528514592	0.00662708126119571	0.987774369016998	0.771758220544731	0.214565828703635	0.397085901837010	0.435069752451863	0.354024680047444	0.916157102246578	0.391133500221311	0.530644548000270	0.543859799761733	0.348315256425901	0.356215858558867	0.909008475907792	0.758915602386180	0.0799275124661995	0.437943690622445	0.939475899846527	0.936124529113824	0.650305274556819	0.259080063990808	0.617087220250758	0.0970541515143081	0.201305105084856	0.800432435362273	0.931017474842761	0.749484354547687	0.991572801912403	0.543156626855227	0.346214316043784	0.00242063291905170
0.203534973415595	0.777601217539076	0.0964597599623376	0.978260758326747	0.743655482678012	0.498741215918500	0.790552395998246	0.254567641888487	0.921052159190943	0.0342435648861132	0.461783309997890	0.210667381770455	0.488630018352227	0.260124787787464	0.748171692927858	0.967257756199289	0.247062249324190	0.720268850946725	0.0297908042606093	0.253266399534067	0.992277856756858	0.191307965285967	0.198521243354001	0.442459568652269	0.168854629762842	0.888136457796041	0.875834821850079	0.576757635063839	0.851482097261361	0.765546658978536	0.205045517355265	0.0941482090874936	0.305799945787632	0.128625075773559	0.773336043487891	0.307935176270628	0.545544082715092	0.184430963870938	0.235775599792365	0.163882342448135	0.860633940732001	0.0996314773814511	0.0949715217896225	0.515368417861710	0.906822264489182	0.563574049405444	0.672688480764590	0.884901296952560	0.870576461453385	0.319765979236283
0.779093332380110	0.0854110299712305	0.0458505074143761	0.469433529479772	0.821405050820637	0.224453649215657	0.640165450181385	0.261535227420933	0.807802704398574	0.339034946980498	0.0268867759327587	0.968558948611357	0.587529022451899	0.702755277576209	0.0778790159833791	0.921177911661243	0.0559805749685719	0.422011786341222	0.971842627462711	0.0594963488256681	0.907962982027759	0.900136093661734	0.193943063212775	0.836207759999397	0.300664664901833	0.328398225522698	0.562891040957505	0.907903493038235	0.892446707524700	0.585410283039495	0.315821321804384	0.658854084073642	0.783370472055623	0.262138358251286	0.733400522621003	0.515096837060299	0.508374463493363	0.886273147695785	0.461224909517451	0.316351028377061	0.164299518705378	0.383309439710434	0.118922735229887	0.784982765356590	0.347973216150864	0.267778585120267	0.678042828861655	0.605842254096449	0.441693675049607	0.148955569763864
0.687118363368299	0.319212841464004	0.151348208007559	0.917527396297921	0.769551473649396	0.0243641848095855	0.925578876597877	0.000103482168008262	0.884016333848078	0.0163123652432692	0.965935055174167	0.990178571358682	0.635600611400263	0.268337460815118	0.951895929583232	0.281683513239379	0.176800406650848	0.361015905814247	0.852425503542848	0.479892065504473	0.0460706767647039	0.949859021022013	0.202544753112010	0.924875438892640	0.825818403374455	0.142701808655364	0.861407278749195	0.929574091972097	0.505980294685975	0.617760525171192	0.920197270625455	0.335282115809501	0.166061375613395	0.0245513608056117	0.666945510194381	0.571488100977216	0.446783247406737	0.758134538624735	0.923653259758001	0.425615546883513	0.481694129525215	0.973289494938128	0.936308199017476	0.272598831936917	0.637950718691963	0.342861820690586	0.418771108385770	0.00516170632918411	0.987635164519242	0.265899294155770
0.655896012559440	0.406214270630472	0.218103074963907	0.291036938399357	0.535433203055810	0.373834634636835	0.816157319837867	0.721471399204892	0.154748882735390	0.544300774600516	0.806408848435746	0.434529305398122	0.250511140434675	0.143981152377971	0.157395761825274	0.975488592838278	0.886964073416275	0.652120523335529	0.971171941992979	0.916742923265292	0.100544184574441	0.959689226307518	0.398490281173855	0.797423670746165	0.0845913925263684	0.719204716329875	0.830748095876534	0.770368462303886	0.520386598205153	0.768831347162245	0.807227747844777	0.107505068102321	0.203840805478232	0.882338638672123	0.130763329080099	0.487039433815418	0.949955291232671	0.358202996869918	0.615133219880332	0.450458145375128	0.351940396335492	0.815488492685883	0.925546011031351	0.142249088241851	0.381051618119974	0.0273412424866709	0.0833147164464366	0.216798229983912	0.741145236961899	0.466295584681753
0.251883106119630	0.697807784206243	0.258537714534194	0.342420796350028	0.803930286972659	0.159704007100285	0.249867934404732	0.465694472519906	0.502409137748857	0.568946562038438	0.504815668415846	0.393218234526570	0.918469067511553	0.776575065504583	0.865536496001332	0.0767333159343316	0.121992956870808	0.347376832124023	0.283232618091322	0.976987176255357	0.758188539677655	0.964264106501394	0.581422941333348	0.612165883627215	0.837784746195655	0.142028037602958	0.920419665378330	0.261346276673052	0.370501884169789	0.140650779256064	0.379126884487233	0.867254221592788	0.797396280481058	0.536742708040855	0.203010718100507	0.936014311342136	0.781104549074459	0.0867714909845754	0.830068449968001	0.476315514491509	0.356298609452030	0.803566441020436	0.944307946032207	0.562762499507608	0.186119983594295	0.677623003412898	0.545561712690073	0.240740428198826	0.671711909637787	0.281921411151696
0.220299620933751	0.0788507629492572	0.271546210518326	0.551949147748990	0.0137391396490368	0.508602465083664	0.906138477597612	0.671127564432189	0.355430388893962	0.998214951587105	0.494306915935087	0.687924257467054	0.475110689970462	0.460679754120994	0.173290073385307	0.530219648226411	0.559884904736961	0.824181031498441	0.180520519930928	0.947272545548367	0.439122771222271	0.644357768313810	0.300174408250449	0.734712631557243	0.0524305151696708	0.612120242674763	0.280683882919436	0.596979265402666	0.228561210615489	0.216471982058378	0.228191229105960	0.424417496105884	0.447470818406966	0.697862414838473	0.861393665260304	0.925596110432809	0.104138378663254	0.151897648065196	0.111096343892265	0.725956267912622	0.255541972312129	0.382437393702321	0.545192507031973	0.930661378593276	0.532088770838586	0.623001281504498	0.115946434403602	0.871023639792512	0.356613449791220	0.456870974722821
0.360182379015962	0.169614377021708	0.530607556918196	0.382877325775826	0.228694579450571	0.191266278915871	0.678322323927339	0.0188032055335766	0.288480602089978	0.203649292898604	0.622006257032531	0.118155199066145	0.435532424353002	0.917596436214814	0.136211703584517	0.181653665726612	0.188944518309170	0.371600912995707	0.542097554180024	0.274324059548858	0.987687204890406	0.0308116291050204	0.846855212495133	0.350248561446678	0.489465133359203	0.373325487909828	0.556850329542434	0.839382860459291	0.150061600303776	0.934567550670612	0.509963821285719	0.576347162843686	0.577777439308311	0.797730095962645	0.584515934910660	0.432994277707696	0.683455805812319	0.201743239198126	0.529966310914660	0.264293873715784	0.422246361591663	0.259872568920859	0.983549254124291	0.341566592998293	0.295792556320185	0.254987421210762	0.345448836146588	0.115776801132634	0.667035872881116	0.446197567972852
0.000330782491430814	0.203115417798498	0.478145943647988	0.359343215229465	0.642257562226392	0.867883235845186	0.524636659004963	0.0242031946828024	0.385125702128741	0.284179234257179	0.138705409010649	0.733184090087454	0.460076107019413	0.0313534445179505	0.533070078966435	0.820477347384951	0.122419572911491	0.0480373846284241	0.921612846592132	0.546435109352487	0.998017493952296	0.274084939423351	0.637356204227443	0.310414170447985	0.562046681049307	0.351879853624979	0.952546367866539	0.824643988891467	0.0243607569504556	0.262738912505245	0.226029601202453	0.181614588251353	0.719525178583040	0.948546874656788	0.666718011388144	0.637977709253439	0.478147043368885	0.480554990688390	0.166605521914132	0.901590929840056	0.682746178347150	0.180627068252110	0.620490637542726	0.912867493666151	0.843463664964810	0.0141709713512437	0.887086316076030	0.302473632170841	0.382086349805664	0.767074862413802
0.376002990324017	0.466522506882739	0.628829532498436	0.0772825986511673	0.511142083327876	0.925820865393049	0.245615111289097	0.685695847241298	0.110985649312903	0.0305903759491538	0.910616037701641	0.0735665425695943	0.663557380537339	0.0458128538130145	0.00426654150052197	0.462332760888728	0.0276677558448273	0.00491583228826442	0.376295142646691	0.0290783748188416	0.963461159861208	0.997847115279766	0.208108767780599	0.964247648279997	0.0962881600659856	0.654843616822446	0.318019447792091	0.757869297865737	0.462223533487429	0.918872127256894	0.137085841664445	0.367066094779227	0.161604289384405	0.694869949528392	0.788755455699971	0.737224155392192	0.231697952210865	0.981022054797286	0.438154712437767	0.358799452424987	0.376639010901573	0.0526780007726514	0.759537825546536	0.0166692240281857	0.854600808262970	0.595951810703801	0.283214885474239	0.916592728616370	0.113791015105496	0.562770636205830
0.514532411585518	0.749033028435135	0.670459471711772	0.437023969914145	0.650825332138404	0.490213382529478	0.117128004171213	0.637876418915578	0.599671605931213	0.0429624679990183	0.263156028298016	0.625821185980688	0.270692445718319	0.538695135589227	0.0344109472429278	0.789965662765965	0.751065531594418	0.161374574535391	0.129786455550412	0.381199090960736	0.691386397558255	0.512706445460371	0.0250331413660387	0.688550775397921	0.531964416034774	0.267300624790561	0.131820619677413	0.900011745051491	0.829308752993834	0.197840731893316	0.956279484866139	0.721464264503835	0.317853229485734	0.886851157458779	0.442757234520219	0.509627783226211	0.0368846040395856	0.712196471987109	0.275941609858533	0.502717532718461	0.585491009661698	0.896944181043189	0.858643226911453	0.817398972386737	0.818116240759701	0.400611051814958	0.577081822103771	0.846880868078217	0.894685562406203	0.625005214903539
0.785308367153012	0.464279181984076	0.101745769707723	0.852911527736536	0.371374702762266	0.126402066193449	0.687983430153822	0.123512299662730	0.208580062487676	0.0665648076972908	0.121806574738273	0.269886425081979	0.790781222316362	0.102244435479450	0.928880803294087	0.862196090780722	0.731266412154315	0.971040410976599	0.813680751757729	0.908960609882501	0.163529230077842	0.962813734203925	0.822247548206147	0.105954214607455	0.401383936657017	0.316981375314961	0.597968742325183	0.0736945620629652	0.868689936076297	0.972111597920066	0.803911606810986	0.208307712246652	0.664648881853514	0.757119952491214	0.664931638182884	0.800961240849522	0.740190072365498	0.207930945888658	0.325302402691781	0.949897679004382	0.928946934424632	0.556852296618318	0.388624222158008	0.969723885582169	0.919737650846429	0.925355736330557	0.506733962980267	0.317081157193626	0.173048688946447	0.467896028343947
0.491472271153879	0.328873531721430	0.613119525447472	0.0321206800781435	0.208619824013149	0.655160591286308	0.961856708047769	0.988973605415475	0.500984243171452	0.317072256700331	0.824441732981078	0.0255660609683422	0.156413861213869	0.804972422686583	0.869832275988813	0.0819958549857354	0.776139525462475	0.466737049697934	0.532562403844370	0.328401996596112	0.294268457364617	0.285822971566682	0.944205331496653	0.710010544045068	0.152762096777542	0.938702964144302	0.922489951297215	0.535926949012772	0.800628491691154	0.801253108316026	0.171952546910912	0.384073803157820	0.550552818279485	0.632015279670182	0.0577020309812837	0.843571107791929	0.182078652125810	0.735441232446773	0.465511738252328	0.905095375862741	0.686661207292637	0.603956250320903	0.681028454977036	0.0677554544226408	0.0659352781499372	0.957877320551055	0.557010557636534	0.625485854439428	0.472412749545904	0.168258210986730
0.499430361156961	0.785079142247634	0.694929289199703	0.176085796561670	0.882591039695667	0.921558684630762	0.562525303439654	0.467170054689704	0.673382625415694	0.673142687325247	0.949398573000841	0.372050628264099	0.528066461805779	0.585483778673299	0.646863611097142	0.223329909165677	0.520392246313591	0.785919316482799	0.681542667524690	0.214782649344680	0.481987749388138	0.523736788204643	0.385484638981163	0.0988571884971796	0.537947002052015	0.991536192255289	0.736986225469043	0.309754940772020	0.436228664624419	0.407699812793625	0.114124904825029	0.850055137203479	0.771934179478412	0.934545217257285	0.635897433797539	0.121141642540899	0.742170515558575	0.657641617330381	0.887483352097399	0.686724044827956	0.537881984417261	0.470609954992380	0.523481891822043	0.139992443075488	0.349500865025468	0.786513207298762	0.366034508217873	0.903987714659427	0.291140659649015	0.593605079770862
0.882254023753930	0.871617482009706	0.507458467340901	0.945423079378505	0.451138774954935	0.380494925545781	0.683029902707477	0.283600535547379	0.142947339228024	0.869146719348175	0.974899622843599	0.886067758969040	0.999330124675853	0.380390778396351	0.707077302595676	0.312627872002819	0.783882968345820	0.682523238439331	0.593471975913234	0.157305003370590	0.937458149336826	0.411562388193041	0.536769173434837	0.743162418813423	0.908736467666986	0.924246610002966	0.472103087404150	0.277681742535681	0.206692917451391	0.878380115438767	0.728424598584805	0.805311486744000	0.375645669494406	0.868162020592476	0.391441529357341	0.173370302929336	0.472316687249315	0.420973888285752	0.882635072273044	0.198720878635583	0.985193280482216	0.0119070643570037	0.414773889633589	0.214423767624672	0.844182010141323	0.330276949007532	0.128656487896220	0.365813271502014	0.741099876493951	0.900036288033417
0.341093784239939	0.573430932250960	0.408879446443499	0.297765388656333	0.434746535143869	0.194930241265659	0.172114152441262	0.525776438409934	0.940560514025350	0.675187739828302	0.703000434884023	0.142818688706653	0.588584564174894	0.954764500955505	0.977794178188278	0.925357889702637	0.681085186473957	0.417738644966326	0.0919762685981282	0.623365143055238	0.306231165863143	0.630276749633943	0.667841401352582	0.452647326217429	0.0703483647399981	0.768777618910817	0.363572870132708	0.231432972878206	0.677062837458415	0.191273019408676	0.662275829564174	0.301732607276068	0.639108426546384	0.337607407946840	0.794523739322137	0.0460156146748164	0.105140830912069	0.430595736580303	0.239201383065354	0.330672221084240	0.282001242724403	0.859584784891742	0.996528795808964	0.560982468848326	0.0379057801307468	0.695604788613533	0.871325660292379	0.981107044781902	0.738439863819558	0.118464867186895
0.116434671021359	0.371119247052626	0.389565006736199	0.386826667167838	0.721604022596279	0.928959315094265	0.287283933197682	0.572697930709998	0.00956423024433928	0.0727960995446610	0.118228970207354	0.548022337082091	0.391354556700227	0.268964063603551	0.669693392572386	0.0888603196910764	0.414106289969663	0.964157577814754	0.493761710782598	0.143603890018085	0.458521810992426	0.854219195883410	0.185845900722842	0.242827881411180	0.227013064079652	0.308490797659762	0.518167256037843	0.271918437722425	0.601678587893887	0.205973497191649	0.531220359381351	0.800526766525937	0.203583107534528	0.788676886029699	0.363410581508573	0.770248951375641	0.896509817533649	0.900894934881246	0.781483189784107	0.280813874452409	0.808724372367989	0.503928400671338	0.885404839725407	0.609186122700764	0.388850708942200	0.624081563254692	0.490351979543321	0.739162897298306	0.784390561136159	0.805442716236806
0.273567244009736	0.924939666785289	0.937121548212492	0.472004410936725	0.822384988225946	0.586143840157945	0.631583566248031	0.258223802886431	0.412761582861397	0.0907079101506858	0.925973074839329	0.786698701092839	0.697998397453817	0.649275153387686	0.556150112213422	0.518583993789637	0.808321072805219	0.0153492196480386	0.286815090484282	0.989338596227694	0.321351916862072	0.497044314138119	0.00544575665491009	0.794181772613937	0.235049764116062	0.447145318058471	0.307192066217997	0.00362348640392496	0.332794600948869	0.253702333598752	0.637674970363851	0.546865383391484	0.672203624906260	0.0306176369368304	0.604741665822007	0.754803404204391	0.524362760865067	0.341904821629762	0.860891647478300	0.366229428468355	0.919458702984954	0.429762812649167	0.0318541665947774	0.962917398677175	0.192075142686840	0.822203172066497	0.548258559325136	0.996192611457970	0.0576742553407482	0.303881467834791
0.624308448521366	0.776353373370875	0.334161034198251	0.123845391858607	0.130008876369624	0.461231102165339	0.317534632663874	0.171164919343620	0.0922286024964903	0.159984199365815	0.604462294565776	0.227632138376043	0.638831145143564	0.848433914986366	0.754992210346085	0.276616526273494	0.812415588943280	0.763356656426926	0.807570795006535	0.236304140670970	0.177171820253698	0.155312433233097	0.887921645152109	0.0709904206759362	0.110362776162793	0.588225065663716	0.335136006099753	0.0746276505010686	0.376708180824109	0.0674790872091963	0.627246477808544	0.406174403385417	0.215435211729316	0.0366221026357473	0.470873069573926	0.951407612902775	0.754552492927973	0.972622755289400	0.428466724612600	0.422431286734559	0.353149213938366	0.762917868984527	0.574766430141566	0.879534283747394	0.804899778658855	0.269195652896662	0.265496164370790	0.827359141835598	0.653675909906274	0.955452030002705
0.627685228183984	0.613319698400454	0.413745424512870	0.0123338726370869	0.111711148861348	0.873363005836387	0.00962960154971571	0.958122364036764	0.800705829215662	0.824215832906052	0.123666180309427	0.735235750036834	0.650246247765540	0.630329593415668	0.312245396852331	0.192385531805199	0.815461849330059	0.480795386980032	0.450116189201550	0.829064595990909	0.602980956113416	0.380602233735986	0.802465795520566	0.202009651377054	0.0532330552990324	0.656156747305341	0.132506077875657	0.891108562951450	0.544900433876435	0.340350901505203	0.452371079151391	0.178858296386765	0.479877733818958	0.134394501788038	0.792916038895014	0.132257065455500	0.802800002739991	0.537293684800971	0.466860182089423	0.499578332823677	0.303995571157563	0.263105149037956	0.637842151042676	0.761921567472605	0.0230375341103303	0.425051926476085	0.806931033958367	0.611548325427242	0.972158049145850	0.412159527071143
0.188533350445333	0.714236169021413	0.205247200223683	0.663520187959479	0.375286071968649	0.551739465887651	0.311366763359652	0.379693532574534	0.928942025450409	0.971574651357133	0.489559526451200	0.258128707689256	0.655726364913735	0.682029535234169	0.306260268741418	0.814874343473604	0.679733454225343	0.492585786996142	0.130744040661420	0.729799684040329	0.937314816366238	0.0688265518465285	0.849582986867022	0.598192644977794	0.268256825139523	0.495553784985931	0.250157570800202	0.287522666446710	0.340277166210790	0.661930304438620	0.393454639957894	0.407440370852790	0.0958501579105462	0.674603370754119	0.389679575283251	0.649637360519321	0.727221558431422	0.264544529378585	0.334472901164013	0.727121669475972	0.235560483392183	0.855415625022522	0.136965751120269	0.121937410168786	0.326008565689741	0.958675821696685	0.424569031237269	0.545952405857214	0.315527158013513	0.677834404627245
0.489369207380230	0.959484903064327	0.986397058391650	0.0225585969575309	0.244449191991321	0.769107350607458	0.441899081363892	0.671443983270358	0.864550547825256	0.837377343674687	0.406764446401496	0.128481178669980	0.482362569387874	0.404052672673563	0.983046267979216	0.444631729696061	0.600738916843110	0.882398620484756	0.193855828629098	0.822207268618955	0.681332485677369	0.879227054108288	0.0104255909030655	0.0610032907270115	0.492324594599594	0.573517221795003	0.864639749235787	0.452516616116025	0.903795023587051	0.871026712791540	0.122894585564688	0.424271275292858	0.306637855947378	0.583691320698580	0.565294522960436	0.717097103056308	0.439495904768969	0.895362193129583	0.691296679979336	0.202091237105902	0.641184088715084	0.984436800467160	0.376293649296181	0.784280877977069	0.652898378388834	0.759701874346417	0.878316514780299	0.246622573049802	0.347897299184461	0.523011972656989
0.857333273572890	0.911475980501216	0.347027444947390	0.659253303824423	0.238059068122817	0.892946021528078	0.544680976771445	0.747248331738020	0.883701642329080	0.336921826118999	0.104730992148105	0.678824966378465	0.963971077016505	0.422189232140976	0.360081876706326	0.682396922604738	0.393037614837463	0.371351046667150	0.725889011226220	0.484688800982709	0.240989908368040	0.452524406233287	0.654711905792948	0.0588197800321247	0.902537618936842	0.980912708293398	0.211754148336271	0.128075076213299	0.935254096521670	0.502473589862705	0.725274953095460	0.196984212493550	0.145842799540989	0.0890479474260749	0.807786790931804	0.916875430886450	0.865116769261660	0.212436463027825	0.218242027279875	0.279773285482216	0.252818569531779	0.468343373120446	0.592730044722663	0.600889017273463	0.888553888368688	0.560803066720655	0.168035248922905	0.879308424444617	0.0245836383165694	0.211477399134174
0.363673424692981	0.179201377476121	0.127765803844687	0.785342012964764	0.659810054898253	0.237849085793145	0.456969367940033	0.832972413080430	0.576695958466083	0.953652562441309	0.405819191465781	0.969397155555482	0.957353491580883	0.707561295637129	0.871032509257217	0.0438724465367882	0.694066999211193	0.325479656048979	0.400562821739122	0.352380383053771	0.725027294320791	0.179368665287611	0.502304678448076	0.314463151658316	0.0254929362979403	0.760533369181458	0.859370411986547	0.212807153891673	0.551026244734821	0.402184710079986	0.954210167371212	0.114245021492741	0.203752499623868	0.866536293685500	0.684612598795401	0.230006849388735	0.756453099497276	0.0366387674873161	0.610530419697018	0.724385527378822	0.0946179875411842	0.164544442946844	0.572693247579697	0.156135424935892	0.114441063779852	0.545026431155559	0.380648406354510	0.0398268421347118	0.298753799315195	0.895439864063410
0.697101489564768	0.374669801135654	0.549006799508586	0.617879885529855	0.548219214728252	0.444996643457245	0.141341325354352	0.0856205921180141	0.818249084463206	0.615644392975743	0.234823636487513	0.712428359474614	0.162908774782824	0.182876140771004	0.425440024413318	0.426175269171042	0.435002427021823	0.680408655916428	0.820899565128210	0.504562920124885	0.601859116603315	0.653173953858137	0.688304815390155	0.142766784741031	0.289303100964234	0.414790207423121	0.192967016832672	0.202159233047677	0.686291951202529	0.222261371266440	0.938043585955194	0.698833783462967	0.835920534050694	0.148688850279478	0.697398659206812	0.662182228495235	0.0472851559430706	0.704416409955639	0.408446647458666	0.456587017940008	0.557429975948619	0.615327676717290	0.678416979232663	0.542726925804725	0.189233556469440	0.235008949860423	0.405307552899630	0.879148496238149	0.992856397514638	0.174222130142365
0.0215305101814199	0.122640635348196	0.305211159243557	0.0977507486234696	0.272604849468803	0.0262452775541699	0.809470091934266	0.414516204774543	0.598337430433879	0.162486873336658	0.688984412203969	0.313555911857835	0.322235917750514	0.482919314820281	0.0310183109684993	0.779968001939199	0.447475810845796	0.525271180857940	0.198467827295613	0.939753812228801	0.0985533975083678	0.305485818455491	0.240773630087562	0.936502453378938	0.0407308045376789	0.243083900917749	0.601122280372592	0.955137543485545	0.959881124707572	0.237264247310287	0.694722632926847	0.487344007030330	0.671255039850981	0.0858782469205287	0.311840470306822	0.530621716993617	0.0730055598125478	0.133166629522572	0.226848913000661	0.233176542828102	0.641384148737295	0.0396880288449221	0.157520693280922	0.131805319126699	0.531910883954136	0.780587045312822	0.806598238751597	0.514411773633300	0.494221346757015	0.248476813217034
0.669376750932000	0.979939939101336	0.0716162400349319	0.509017334557433	0.372510580304936	0.908178978775032	0.874833991329435	0.943469525617781	0.399138461599834	0.945138682364362	0.499169239905956	0.153581748414026	0.286920007771383	0.605370365666066	0.588666630518442	0.851841275286962	0.383876966285155	0.692573692071686	0.581448688994215	0.777407797156370	0.566803418493788	0.171432525457585	0.812775216348441	0.0448697540539131	0.557384796246407	0.0454398749498816	0.754564557732763	0.716678596254248	0.372997831999061	0.754743737291394	0.425889264889100	0.909036186870916	0.926523514864230	0.0333452243413528	0.968840680926958	0.349083222136147	0.557232866100595	0.442822144364317	0.0427568265282441	0.192038617654515	0.986833398298807	0.896738620334489	0.829779701921617	0.352886288940581	0.149400752561691	0.0693784301075708	0.995549602445245	0.447688092364148	0.927499318204796	0.881873149507540
0.972906479041013	0.0510015274356289	0.860526644989786	0.839320019860849	0.798119225378211	0.665277678849348	0.292728225458521	0.522913456278151	0.409529870526259	0.288543507185995	0.460017787345324	0.176857610599942	0.560524560287040	0.162515673827752	0.649243441650759	0.565197457642331	0.223770726538085	0.623504561305528	0.625139388702329	0.830799452477890	0.690084419025165	0.620404712554628	0.819447618612882	0.0968021805836300	0.143131268506787	0.530516740050522	0.826127853172867	0.0802726894339654	0.245810806299433	0.156949006015821	0.695328459008969	0.893064300650584	0.979797927011719	0.0522527644367150	0.649383755201285	0.321227999008073	0.232238178070264	0.960304642222858	0.426779608108729	0.226360360091931	0.980338092672969	0.622262009643633	0.252068346229912	0.0470002136546870	0.997713101989103	0.428776752524020	0.210209931772029	0.378097648736604	0.560403636859126	0.690065959460060
0.967844264620586	0.572770802819550	0.378124571335094	0.442211665131018	0.666886137345094	0.875452652358897	0.0356543583473831	0.302147604371947	0.635050843852494	0.0977677556217144	0.498724464507892	0.380537376899947	0.555867962257331	0.766439509564291	0.565351084859151	0.921740577454921	0.109916618323486	0.740730683232291	0.202296605933880	0.588552247192651	0.571278112507257	0.983174022459730	0.131636110158880	0.257795135241036	0.261797808935168	0.963457043948957	0.587602357663890	0.522015852436795	0.234915500358074	0.516214817968129	0.165734828837719	0.430752389895123	0.971963223214994	0.525506974462150	0.318980555394543	0.800411956739000	0.936128270086327	0.652757569153574	0.549424863792507	0.658279745613474	0.127311249513328	0.650871115097818	0.598751072568068	0.182834340190731	0.000669865918938251	0.124483869009884	0.288926566547490	0.948733580597771	0.330716353290090	0.532206632946616
0.191215408966592	0.284009618029294	0.263933240260261	0.565834654333925	0.564730743058421	0.297990039090830	0.416057288073987	0.161176994871107	0.993265011606267	0.0977400617980384	0.648897475386682	0.0191026172882738	0.385250595888468	0.591270774274121	0.250241511752910	0.298460106197953	0.708665551927122	0.465301487151528	0.967808172302421	0.628974100195253	0.780946552509087	0.0606823444833537	0.663967972682174	0.171787051350378	0.979219135671695	0.314383967843069	0.156999867943841	0.422697442266694	0.366497678936776	0.0969901806661270	0.895807065195196	0.746951516764764	0.527442801881957	0.501597278310075	0.198613143579877	0.685687453134766	0.774719269296757	0.373655530153563	0.121499083166107	0.732574660145955	0.238138974987033	0.373085581596149	0.300836488217656	0.251219176651556	0.771550044310855	0.492103675382565	0.862608035016299	0.515890519753570	0.574411032927907	0.833704222385609
0.812028535169143	0.0209700627094556	0.304082625582945	0.761699407359393	0.759954176465280	0.808941751143102	0.863947293778568	0.587045952918692	0.330949049176953	0.619689501224075	0.881840248745995	0.925503440618879	0.696008425278247	0.178229635557710	0.973792229077769	0.316989639869990	0.858095734639062	0.206513045432744	0.242473585829660	0.870770050349984	0.0581798488293305	0.583910419291674	0.411041132913476	0.952778379377731	0.823269279904334	0.994693680306317	0.700946164356242	0.183901620586299	0.510260386035378	0.307066000135489	0.816100780146334	0.916115190288045	0.837207911409938	0.364689215085634	0.987999501544248	0.667672800197492	0.497254169669501	0.613326806046821	0.316569484505998	0.973421059487845	0.543781878231180	0.967776022493512	0.0984343389546750	0.491331015367498	0.882481202725513	0.146954330351291	0.534068106191218	0.634602371835856	0.678181554174091	0.840925810187753
0.352344212192280	0.525047865712536	0.968542034408455	0.449285441493403	0.934910825979297	0.513351025530040	0.890863800253621	0.403029100344284	0.765242748067964	0.274548724847042	0.222854039756907	0.639512012905995	0.866077187203581	0.478752296360960	0.617306451131111	0.552229813420336	0.430318843452806	0.563181199352176	0.870932553966581	0.158749825075738	0.555460773188336	0.532935953258217	0.924192366452855	0.490540812435566	0.429310340329703	0.521662068189354	0.267450502795105	0.594564174729406	0.495742995461123	0.522262036478808	0.949670972059023	0.706611984113293	0.600722016024382	0.714759484163357	0.703031664988269	0.339300705570492	0.663307914322576	0.671720009681279	0.917584830080288	0.605050171998188	0.800382471363093	0.557092832190124	0.430796176569026	0.430651696471428	0.848419193182549	0.863748520922746	0.579810573322750	0.00394629180886508	0.0350158957098805	0.860712883000503
0.558713121362182	0.603776485339063	0.635884394275027	0.470635238653855	0.109944354105606	0.868982750933729	0.675818011983318	0.990514344543205	0.276720291122706	0.286103173245522	0.928623766961962	0.840293560453118	0.674703024584073	0.396667137791195	0.175207884669380	0.233699069921837	0.499216719964515	0.599328160507831	0.480985306503419	0.445671136006547	0.0437701577636290	0.740276125571269	0.413580814252524	0.159301574802653	0.420901791012434	0.349611779179552	0.399260435256491	0.967903858475587	0.543130009573789	0.479546086141182	0.407927324036339	0.509860994236066	0.292662784921266	0.912166135844011	0.749771202727651	0.142470832802400	0.690058096658907	0.420235952943044	0.121629728804204	0.981794980345008	0.805210865833054	0.182111616157847	0.507770398867865	0.912248584496365	0.793181988870059	0.639856091613881	0.763404760224812	0.863378147067755	0.593140376181906	0.661592934856720
0.100873130719424	0.696244080525914	0.523122714709858	0.779023550283011	0.688810919218095	0.901707651829309	0.0875384530015183	0.0816147949043652	0.963496943799730	0.266604898359241	0.441517317181436	0.432825925373451	0.777362316658174	0.509205441916062	0.762409982488265	0.944072250182822	0.984187019251271	0.272875103093026	0.717483872120910	0.470519222673313	0.855315795371906	0.930054913538452	0.609818843271504	0.782265735010328	0.472089629193395	0.955670599157390	0.104633148555793	0.517752099677699	0.352798518241400	0.00116289037132777	0.187714805218681	0.980845294139728	0.292540418465454	0.167411576865996	0.588690661068391	0.759979203531263	0.273760310826770	0.329109094970222	0.760354364980961	0.892710372905251	0.772836398933644	0.0427465480860456	0.838347547440796	0.898229520908856	0.728913646402167	0.709928857586405	0.650464636186254	0.735511558587825	0.698053435793833	0.0228992758171865
0.361240635728378	0.347172170376063	0.203188202451413	0.700892480402972	0.0680961164798912	0.0243110964883773	0.279901450104519	0.907675943068472	0.968833420202014	0.601719411303566	0.116172131450081	0.522175000359635	0.252225408174684	0.786626345278121	0.188093671399539	0.516512230573767	0.343911764839414	0.367943968131853	0.553303962929787	0.770063331737520	0.297831110665423	0.942097207106493	0.891514696422454	0.540460529799252	0.461352639379718	0.153035886570442	0.574362105536334	0.816104198712793	0.542081477505863	0.172675186925584	0.110977191236953	0.0525637091684071	0.729719855497942	0.148578375640611	0.369782831366296	0.543138354145770	0.684854091165329	0.198017862928925	0.0916778932199274	0.844100806546496	0.278821569567156	0.889776375452833	0.102940688863974	0.326624618186305	0.514277517058114	0.101100868894288	0.510365205499980	0.943158189973807	0.240869593465707	0.171775486722130
0.964100313855867	0.616785834020528	0.0868690819596006	0.346051592854254	0.984057150488967	0.522890009603804	0.268554338209542	0.914223859410024	0.115317317997205	0.910786572071517	0.166552642184372	0.590325439936828	0.327197618532536	0.702256531897212	0.561983583240556	0.751753132237721	0.189339667079425	0.996440325697377	0.693813625037969	0.251381791909569	0.123978673453513	0.398929938292521	0.0618271305521436	0.452645002798148	0.218687129412342	0.674902246992968	0.623896375611987	0.594413373679234	0.198499450003993	0.0580750056224790	0.839682862403608	0.366121847867770	0.0895645132534481	0.799309320701454	0.719591372003678	0.559494953372983	0.908062900710240	0.912211236547577	0.331248314927182	0.473307151061893	0.347884672456546	0.448169454637361	0.921717077992306	0.409160258301705	0.180012690967600	0.153724105506134	0.159206347427418	0.997638182360865	0.482319533223150	0.714696250880645
0.757412771449743	0.128116558363750	0.567012577119247	0.132097413430384	0.480863803640230	0.479028251674277	0.806830266150779	0.408893325621886	0.184835567964117	0.0379788643840896	0.868935566132328	0.432966111472951	0.340837173436151	0.0869512969808399	0.881550689695043	0.829547197137185	0.949532878815462	0.118941404198643	0.366874389882958	0.389334561883819	0.488676007599926	0.0754425144160341	0.680475694292064	0.193457393010560	0.627442885783034	0.701813246671406	0.246410380966163	0.171763337665720	0.804480606074006	0.814961341136336	0.384163485464032	0.547216107067857	0.0770164660395034	0.408932209960829	0.0100860780010282	0.0691193647113260	0.821945630437379	0.907228151706943	0.692514534272383	0.841124305570933	0.754356623002179	0.205588106696204	0.711862588647254	0.769503398526865	0.825498057124476	0.491050642785794	0.716516461639371	0.665232200140136	0.759247458382869	0.820629075359779
0.637045310620590	0.398893466026832	0.791907677163041	0.835444452300715	0.424264233601389	0.390879551198767	0.115390555624673	0.257321870393444	0.0815754771942395	0.998604204111667	0.841686534356859	0.632020417862841	0.961061349171737	0.346771631699900	0.443605853607051	0.274733551986965	0.428712875406605	0.757459170154823	0.0971594908328630	0.721210277359983	0.730731220368742	0.832435234563674	0.880777663293522	0.570201715952929	0.352603708474658	0.582801909239940	0.249620986786068	0.562797945880147	0.719146043108203	0.867307563756515	0.289910008357401	0.701268862437489	0.242342319862129	0.123792839261502	0.956437201375996	0.364744307944499	0.942999871753633	0.154489237178138	0.357884725910118	0.988160446268344	0.919255142486183	0.427036264552201	0.535270853791712	0.809220583216270	0.143656044129598	0.421592131792138	0.872976694924908	0.850343434261186	0.352703851139698	0.456062192894315
0.212356839374175	0.219378855245253	0.155888280758240	0.0606403358005592	0.677060258985680	0.0911443646494324	0.0318827251482977	0.572475728307559	0.490698212304209	0.905036814502271	0.448945139206885	0.00955274261311512	0.386215187222186	0.743482172356288	0.758189357829372	0.840305740845985	0.120965463116876	0.543683900198521	0.605849133881330	0.748058405566174	0.366454666723150	0.969712617268517	0.781049420488510	0.0737092909334662	0.127755357324131	0.0236920547251586	0.771841922651895	0.980820540857997	0.628143138292298	0.394451519601717	0.00621660203567720	0.481351960427937	0.186132363666726	0.897625704959060	0.954356284854165	0.760631793197285	0.973905925941845	0.809126794537044	0.310672189849640	0.797811181158878	0.248717605311896	0.854127791030751	0.652560359802880	0.667218566899427	0.724945312633422	0.782925333676367	0.363193127080229	0.127077227111489	0.699229070347855	0.782797209332200
0.726828576142429	0.928945781314495	0.867942000514126	0.280287436677054	0.678324957010909	0.556705145558492	0.410598411658068	0.854196663697042	0.0526566638392842	0.795126703528620	0.243011825316277	0.463294151058292	0.0765769063691685	0.686594552815293	0.876029818623480	0.489995775437665	0.548160920479202	0.689946798184459	0.671251491937338	0.403941087559161	0.549074172035665	0.475960865032870	0.196381393321582	0.946568693446955	0.736671663622853	0.349972576812376	0.718335304971534	0.967580500073568	0.0480729396959908	0.790640176431871	0.728932349381999	0.414810590221838	0.593530171263971	0.499802883362953	0.738464092921107	0.603590324506192	0.721464567299403	0.175475253510733	0.439366656480574	0.0178535256950283	0.886692157539102	0.0419395299595381	0.557199550761463	0.184001170017923	0.144919479680286	0.331434135653541	0.0497380658351501	0.992316794735677	0.967489425466204	0.935709075286740
0.958378485642369	0.0353726689231912	0.255997787907578	0.920822908766807	0.366400568236152	0.637381973257286	0.749863124392518	0.0885679979232198	0.807403338978815	0.101029593812381	0.152310971351488	0.287524576293411	0.546222680073209	0.968471448584596	0.789603541729542	0.966354351548492	0.594330427640681	0.774163867765506	0.819854602808641	0.815541088649359	0.126757894654093	0.160848912184920	0.714056728993731	0.808873512634316	0.245082092417769	0.654584037882485	0.197078142130486	0.188422249063739	0.568249772882597	0.651800603079230	0.468511951379386	0.121559857414696	0.596889414025840	0.550052907249586	0.192536159016643	0.826329463136393	0.538276617008563	0.791350287134865	0.608336802155663	0.0469823783929060	0.807502220969533	0.148742473145464	0.477804998723417	0.366922277585952	0.0274344132412661	0.438967294481168	0.976401583992586	0.481762429100757	0.187644153606274	0.778465033579715
0.503921799715051	0.0192623253176444	0.219209517849614	0.309666180277553	0.613442288402427	0.554543810816171	0.647687360283768	0.0575986518895031	0.479966117024677	0.284591460772106	0.436877458013702	0.670185377237314	0.237214706428431	0.0797125558231857	0.426036851705899	0.363854106730756	0.836221382154683	0.318222834142272	0.863284849821197	0.681751557242110	0.707089106989862	0.811688694021311	0.0420423141609557	0.0879449128090555	0.668718310532124	0.183819876745247	0.748321896606660	0.543905338628212	0.722047246006338	0.151213089928760	0.411828971376956	0.300505228343872	0.276626478896414	0.677048878066671	0.397159084693355	0.979734013043078	0.119181825955397	0.785110753664444	0.119815449508083	0.148047045719644	0.586293560896331	0.684120078873894	0.167657481441888	0.989524656061934	0.789550105225378	0.987544474703823	0.275851914756267	0.892560367476038	0.391374828690034	0.816572476010452
0.314418747085180	0.145993716548407	0.0662195934819262	0.553081548082063	0.142223270045936	0.512677086172500	0.0551660429742086	0.593002454460007	0.0474677397810830	0.881876024406909	0.347068455387269	0.539059452587108	0.948910841613276	0.278712944735677	0.893112056165427	0.990129721556421	0.297237727687750	0.259075363174841	0.219563372896022	0.816686308810310	0.104792702847219	0.149524676158534	0.150921172155268	0.129769691291860	0.0249632375482514	0.338182527668256	0.416546315303220	0.0824241579329940	0.238096091449097	0.894197393394300	0.739094078073856	0.371377761394550	0.981635850602124	0.710322283884291	0.705644791977594	0.666619711747085	0.411202191974168	0.523811574194204	0.432630907733567	0.460300852937528	0.362578886005089	0.874327691549111	0.376282186551148	0.544490968224936	0.865571485712757	0.451738229576009	0.0668509621751269	0.278424247655959	0.296284416410355	0.815762577381034
0.994523034381706	0.616623900175618	0.353364653834524	0.572909504122643	0.188390466746173	0.176887625863372	0.610464030846525	0.433504010710669	0.252623303173511	0.654115278806592	0.0185975187946292	0.617196210448475	0.160935764395299	0.577148884408806	0.907467737582893	0.151265212036415	0.267635778294020	0.255159838543086	0.486458916667572	0.256810102770919	0.861970624638870	0.191324903814487	0.665265414281097	0.809876621482183	0.270380963512052	0.0933183307993571	0.522215496511217	0.658076728278580	0.627149579874306	0.180147323918624	0.166716544058917	0.185443517501135	0.755164991691678	0.179193039974548	0.779633988947572	0.942937765333695	0.0297328327010250	0.0648160132309185	0.531793311807871	0.599940416217836	0.598795949361661	0.0306335751275204	0.394796458577745	0.220613005849005	0.388356449587984	0.142555949892728	0.379402955725079	0.239356584000694	0.456547569828520	0.298565759490123
0.799589180649250	0.556764290042535	0.614089380224900	0.0924929770293242	0.713176176259395	0.947392466055656	0.417801679953841	0.353295137080883	0.683020076122938	0.205149726970836	0.186346554263358	0.871707709368261	0.683324746468712	0.457091552947127	0.739714687652867	0.751346697203181	0.529171070405803	0.327372062945025	0.941115476236133	0.958094552302590	0.500362830518560	0.901883016012781	0.00351002341462803	0.985081364916526	0.747392786464070	0.780193746789602	0.433818618455878	0.534883444204635	0.810593521182127	0.0543653855578561	0.591238653989596	0.181087590470155	0.00945072053859786	0.519476690988871	0.249416301722532	0.618907999910029	0.638786901269469	0.261258080972206	0.427356494760791	0.288143047638143	0.677158495757945	0.171925457388334	0.792677758175031	0.574600333572556	0.170801663890993	0.467856230126944	0.371174733886391	0.261307882536349	0.165241885810435	0.577278645488880
0.405279031752976	0.895314574732350	0.215754587993382	0.344003801453645	0.475685249064775	0.983636684008613	0.254317351996483	0.506304405746802	0.167895960071168	0.571486952798181	0.898816454566987	0.998475753319793	0.471972084632193	0.414124213826783	0.706023470852214	0.926772800028426	0.0865372148732633	0.532063175714276	0.260740577812241	0.00323725961725641	0.966219453650668	0.486509932373593	0.543701514672981	0.726276397107322	0.769072261452909	0.469148702259818	0.107951668004804	0.336613026646649	0.945419725848572	0.680300811792315	0.189552013969641	0.583113795135203	0.987114409983931	0.677268110127704	0.816117638957622	0.528031189805426	0.821097411304219	0.534186546785782	0.612052574208667	0.709469448990817	0.386356710375666	0.344261411161416	0.412708545790932	0.836075160624523	0.406282655908845	0.324914650392874	0.637087486526894	0.141178140543846	0.323695846678421	0.296561235269451
0.229751776828486	0.575999985365957	0.704284553132273	0.262685044849602	0.614292313953700	0.236056225529622	0.912457723864101	0.704186242252920	0.637809830250826	0.352641957213580	0.885860275467800	0.879168829256810	0.649498526161820	0.271721675105273	0.327114208597982	0.372483255066956	0.834457323345036	0.117806953649677	0.273689426219486	0.521394412184899	0.980048610988126	0.0248393391311874	0.393989719043068	0.533370790567353	0.633575057533825	0.755670086719036	0.474322062952839	0.562682485415414	0.853882589670964	0.957216582249000	0.569395950676497	0.575721555389702	0.0619758788338942	0.495695973361831	0.820977446414890	0.750896182882798	0.307518129681846	0.185730235642416	0.467761876564992	0.932253137748498	0.329751715891945	0.731718397761316	0.684691696712772	0.619686191150891	0.327416637185820	0.921904437886097	0.769578795706991	0.851092255474922	0.900385230839925	0.0754013504856019
0.523983988901841	0.713787389807017	0.416717748647372	0.858673853643492	0.497847729078357	0.280900191274001	0.905236394467977	0.489051572310745	0.882958042188446	0.0823029892504171	0.740023268452326	0.941502599270059	0.190806636609812	0.540900619430218	0.186577843132757	0.457145270274879	0.857807627141293	0.966576967653348	0.546175473026280	0.926251735967084	0.197019524945576	0.761934971392023	0.487397770945445	0.265888304740062	0.790047006092565	0.445985519871716	0.203023828682884	0.186966423908104	0.354014845819800	0.104551756323430	0.726119581384783	0.859464641758720	0.0105459192068057	0.445353446182721	0.293252018646316	0.646601380175391	0.796596292996970	0.901192207347245	0.561650459407799	0.345043965674449	0.795443664841028	0.751868567623483	0.710405631329646	0.0613358056588268	0.0894323181371989	0.334728512769203	0.109313766331898	0.921537567324335	0.0643913414083368	0.244869530347847
0.919766489616063	0.542466896663457	0.826893476281539	0.428784281374121	0.0571404763265474	0.606119613075554	0.272849002773774	0.608199325326274	0.796144019861834	0.170256995506396	0.320163128973762	0.466519042355522	0.877372778838456	0.880288662374916	0.877856207200008	0.486203030473377	0.997372270365818	0.656028533010176	0.263643511983733	0.680115105157737	0.628636653449865	0.583937045304370	0.460523323319464	0.257147702397846	0.694518509702289	0.787027708829411	0.779518483437273	0.517687397100372	0.884043473258048	0.733896341926337	0.716783012814840	0.740901161775137	0.196100378366320	0.945952721837881	0.840909731235278	0.982074878091547	0.0576915610521963	0.898546376657056	0.482765692584891	0.116512112829584	0.576062258833885	0.279227331954621	0.0977164582618791	0.229934691430862	0.473205976775136	0.251225324898536	0.903800552197634	0.0197620222338254	0.0827372319537352	0.00550080616017967
0.674017039091480	0.955543978152394	0.574484998501600	0.236444188921897	0.0898244844156750	0.479737069306716	0.538368935198236	0.274646762003715	0.184823951545830	0.493615305207061	0.0162292974261383	0.0479593763204957	0.516775752331822	0.966552243364143	0.420782592358753	0.357426947198240	0.737712970199233	0.637609841345972	0.369451118284355	0.745996969220032	0.333020782509087	0.366577990854794	0.138003891255071	0.858319351912244	0.947391769043467	0.0351723418825034	0.611102335122274	0.593633691399884	0.535768067164524	0.579185366289029	0.953941297102087	0.724353362502711	0.987309045742476	0.334204255582966	0.546020943775398	0.604948651797731	0.352520757539474	0.973283917145491	0.732969121517567	0.395958441028215	0.448549407501431	0.207151260370918	0.694971508164974	0.919745269357197	0.888806093778445	0.626090734503080	0.942073990097715	0.386392850568188	0.00916942090349160	0.793863422464762
0.903354789224211	0.248899912796151	0.935902439926484	0.0582830773991203	0.512644117374124	0.609515977060688	0.629674727716859	0.0316149149049854	0.171370788716525	0.949712771466665	0.586135642809924	0.0858949337107522	0.212327543885431	0.807237665236525	0.0595992782262805	0.922593248697658	0.182988233764866	0.0393982310751274	0.972815269621678	0.0685767889937801	0.518363509081856	0.745379757281167	0.389466900304863	0.959569576536244	0.605685653556178	0.988196796820543	0.626747695959600	0.604816671026474	0.892812747030562	0.0364998785860687	0.0451716873564789	0.228536434883250	0.341016160799068	0.546082252937943	0.763522893298452	0.0624488671431983	0.169855304607144	0.0449498165625232	0.416347727255178	0.310688335415023	0.718760922452536	0.257377440324517	0.679091185849187	0.736862756491554	0.630505354544241	0.0474400016179568	0.317930560002890	0.684028819078371	0.442240638269646	0.495672424402152
0.0842805262222032	0.283343743987666	0.583085714148838	0.319948729455514	0.300290840734738	0.575463742897937	0.174481044768449	0.904404392899698	0.0510217860412411	0.164014163482342	0.282504256638869	0.566129838046754	0.613123136607313	0.0806228776988268	0.573237513266831	0.189584644347707	0.777720279932092	0.126207723985937	0.973399229330989	0.0943548883078593	0.486451727601905	0.148260740051116	0.876209606847515	0.0307199116430843	0.991374274364149	0.912761894802557	0.147245518464974	0.850027355826373	0.957887278894864	0.924926839319253	0.780994547422430	0.341564828169604	0.203189860101244	0.367360226159734	0.281525119481280	0.339383746218452	0.571712082937488	0.688987295498496	0.455327991440998	0.751148395171622	0.881565612426459	0.0362384826762415	0.242358155298184	0.493617792377893	0.0666855393764825	0.694353877102826	0.229685154338240	0.318343231190755	0.808718771817188	0.586484197235370
0.0727519813528161	0.844887862721145	0.578842699022465	0.198363840844713	0.792111021783352	0.891034590297771	0.515935975121149	0.585965840952674	0.837938839451169	0.0904426060360400	0.0544860119235480	0.618026365275072	0.832156419081428	0.658210071174660	0.239990416530149	0.261837043067323	0.911533021287095	0.184811660335621	0.170662819320702	0.0324326988902591	0.947244632632502	0.350367934351279	0.800746673714056	0.347332038427883	0.707976603482736	0.279320794182932	0.857285408808423	0.657893759342498	0.783048578596395	0.468784465111908	0.812060351155307	0.497868907220582	0.210121459892137	0.286812085933226	0.568796124066353	0.0750504470697965	0.815203853080582	0.787528455591462	0.958628746775274	0.417256918064664	0.642772089926032	0.795391944530518	0.382943983492692	0.00391338974680222	0.743131269594532	0.789482830459603	0.431696936640669	0.0785858906800944	0.0351121457739980	0.210201301977628
0.299593447795419	0.523895252324041	0.295272906070423	0.798249168530608	0.364280208658296	0.640973018274506	0.968862524234680	0.164305725660290	0.639822822859604	0.358846468128548	0.468491040622002	0.643667280263030	0.0144662528899142	0.00370438682947660	0.476771719965860	0.0517960757590740	0.662022135054602	0.159904564042417	0.109226164616849	0.339551445458105	0.981525230262640	0.308354645088196	0.486539135344013	0.496640107816128	0.982579087224675	0.374889477710653	0.594590112136744	0.909219700075052	0.193756136593546	0.268907256061740	0.745000440924471	0.992419543509860	0.552387537747271	0.891896215895034	0.709212264527553	0.594856107727976	0.545886096103158	0.812798884536140	0.461619075884832	0.515170588245614	0.166863382664979	0.504380541887408	0.389920731445957	0.357693709639427	0.138569230192761	0.333928165399671	0.735486706190107	0.197779082013198	0.0689022225944876	0.796274876265505
0.419227222086339	0.882256044984070	0.334107558517028	0.442051140247876	0.646236903767333	0.517926279147557	0.459742034195459	0.279988307921071	0.560481779564762	0.509544547704618	0.603262882726013	0.789991237103207	0.0452134394208181	0.0332552326705852	0.221400112748975	0.709819436809928	0.532591932662013	0.218562589227525	0.145241398932171	0.940644742907886	0.495852945294436	0.650588033615740	0.683824174093708	0.921145313097560	0.205269020250031	0.196128312193484	0.804923297239690	0.763160123534610	0.963460564427268	0.465487074813846	0.0319119106448561	0.571815290193548	0.736182208408301	0.601710635204301	0.145302356576590	0.251270011129308	0.347556272301402	0.0735698764874255	0.514715282016901	0.275020058622377	0.140390453371210	0.560416166851130	0.169129373914140	0.788911026222513	0.401921774452034	0.291977267182638	0.285895199645363	0.256277249422672	0.00864350229962763	0.316836377548439
0.0418121198727582	0.228753468664523	0.335652964637289	0.0481593978144833	0.0249528335080246	0.310007681477799	0.509305977091826	0.482941939437716	0.606699425225460	0.933378568390312	0.276507248305576	0.193188581387609	0.678163078286751	0.203590887306938	0.940276907095692	0.304471780509914	0.960981061489284	0.539208990346455	0.302669013309327	0.811318636173272	0.662286605904603	0.327487619668623	0.750732920852883	0.0649297207868855	0.736278660361210	0.966320006540227	0.607705255056418	0.00188315197131217	0.640836680683505	0.236674276746679	0.735631894121816	0.466859525622061	0.413515442776981	0.677127548017920	0.344197578986091	0.184744979571738	0.354859709248930	0.225510772130564	0.0115380821533823	0.446122151224364	0.354744074474854	0.916447049475326	0.201356129041469	0.776312050851769	0.817951785012408	0.456379973380884	0.563490605080321	0.947695315692367	0.406675846396106	0.0690995860972830
[truncated: 95 more columns]
