# Supplementary material for: A novel user-centric happiness model for personalized tour recommendations
Source: PeerJ Comput Sci. 2025 Apr 22;11:e2837. doi: 10.7717/peerj-cs.2837 (PMC12192884; doi:10.7717/peerj-cs.2837)
Supplement: Supplemental Information 3 [file peerj-cs-11-2837-s003.zip › HM/pr11_20/pr13/Connection_3.txt]

0.358410768793706	0.251571341741110	0.247822433696018	0.0170829759196257	0.349487274125469	0.447804721770480	0.103718429390194	0.235481995860321	0.442169484062510	0.375410542314750	0.234427939982442	0.443758662424806	0.0762578792516987	0.485146976740933	0.170168256593702	0.499365281297866	0.0414734509195417	0.151122159685160	0.298547410154050	0.173518426851420	0.0503375408066997	0.247959372559477	0.204105426303325	0.149283008008373	0.494146964682412	0.0520245429318413	0.192054048639739	0.0522029360242989	0.186238378773469	0.0353365421914632	0.164974281247190	0.194618255456530	0.142184826150169	0.0947159170451199	0.202082110863666	0.285039317829661	0.129603759682749	0.348560076926107	0.496481883299136	0.402315378497778	0.0461028457305442	0.469284110927133	0.244841733449061	0.192500404467739	0.497659211225466	0.137205401975483	0.173352767264707	0.149005145187898	0.0626527800935250	0.294426576004420
0.435763185151692	0.00506365459725189	0.451002759290292	0.200173449802988	0.392401309846177	0.0609279202972837	0.00141240484622313	0.171447417478115	0.469733255671606	0.267498721366903	0.287082052353234	0.0977870794616065	0.478061603600499	0.0715786814655684	0.100108191592316	0.386149994238041	0.132597800707574	0.299000533193071	0.257391917509661	0.246024547380139	0.0181364217296895	0.316587983155370	0.148108253763275	0.101739189054964	0.297237681436651	0.409975532819306	0.102518627521887	0.432691597694121	0.416840178227491	0.427946086387521	0.268001629559542	0.0143916635405609	0.211521580416409	0.160521959032217	0.218602174221212	0.143842275968933	0.480297870769212	0.0398879485038005	0.213370758863432	0.454764759431630	0.127350718798181	0.263227581681416	0.129814384986880	0.0294161934870063	0.148657162439719	0.234361554807314	0.464248388734723	0.143878306925028	0.449180129162970	0.427143077776325
0.0249318915816978	0.132540758817054	0.0139685926737477	0.453704161843245	0.0322852661214010	0.443699964382577	0.385555588893133	0.0400356621938179	0.0834733641784765	0.200128716543985	0.255603638346050	0.461940481860753	0.112504945201434	0.0194622423925678	0.120009426474069	0.331334965813938	0.149500844321918	0.119617116929521	0.420570586515366	0.398537551151244	0.0850759586845550	0.363022518000557	0.238934356922364	0.385550683302150	0.482210648126354	0.335756140827720	0.0483619970197947	0.252790510220653	0.0730169269329685	0.179624934955068	0.370233658397436	0.373944179066164	0.0246710403817124	0.328314587392833	0.231973057811291	0.106021678464671	0.00944648335490417	0.0766445051460876	0.402870648082073	0.360134511413767	0.0827225085393614	0.368519653368362	0.461132934090570	0.469686293201145	0.171602546946309	0.281046314349010	0.396425298981950	0.314494073420537	0.0838715862265438	0.244744411754858
0.341734780534084	0.336974008698829	0.0396325132860272	0.486886221177129	0.252759310107672	0.486003136704325	0.00865267397070879	0.340510806055546	0.00341754495377350	0.0663115513266175	0.374598481399740	0.423432748508278	0.217602350443616	0.129309417127979	0.0543124502725552	0.0388180784131129	0.154181929660758	0.375819545833928	0.351276738298474	0.0845066971643406	0.388960027086710	0.394056295419850	0.327255422916250	0.350299718987807	0.338730506603980	0.290111514514578	0.115021316065007	0.358521609460637	0.177414503781627	0.0498665789107607	0.404578778417688	0.378076307740980	0.220576153619778	0.221054639981272	0.185896005786339	0.389350838822229	0.0105658356217223	0.450550321600243	0.0374273910071800	0.411419365593773	0.114128181707929	0.450796605865272	0.418585754002367	0.222618209820987	0.338327000348664	0.100554395514940	0.0536531518741638	0.341116695915919	0.248706047092768	0.331083132345287
0.406916172755486	0.323465106257450	0.129459806347691	0.341053629837139	0.239583049627623	0.319960279981899	0.475971034765703	0.0895240657232688	0.0475473805398894	0.0283444870472516	0.246842701569192	0.344797362752169	0.475154081825482	0.162500850168123	0.354386530035146	0.465860601637885	0.0763774925996974	0.278748489986854	0.226378793376840	0.0820311421817994	0.00800918601839668	0.0874827677959429	0.209194086535997	0.381816621436713	0.270369004635014	0.401634156214963	0.182725617265611	0.372780802361132	0.376377435872946	0.432807146398473	0.365061911646256	0.126592718475891	0.188850559656515	0.229185092691036	0.0174377567873008	0.387028437150742	0.113532727240800	0.282861648275808	0.0151938007416234	0.122882335937118	0.446365536797507	0.225124304900352	0.461839675220390	0.346731569034697	0.0181024755790675	0.444325704573296	0.319121201658430	0.0500000370587386	0.340402563453705	0.152670220866841
0.0913234785038083	0.170766273132127	0.319607908819228	0.179969646385575	0.208723297218400	0.212758278631915	0.0495677010403560	0.479227532336795	0.204970442578385	0.241832922372049	0.424733252260507	0.459148302925480	0.0513075723389524	0.202646569073444	0.411087010469139	0.00621419339622048	0.109852215039153	0.298677781990195	0.356419989481526	0.247994430124269	0.295633527779814	0.0716889853554446	0.361933514220301	0.273621095477485	0.0612923806834143	0.147094202937698	0.0287237078024782	0.477289608713426	0.150878097850767	0.150290965580639	0.116986304204701	0.159424934678006	0.292606736717147	0.419952311433328	0.0282964334119790	0.494127188044328	0.0749233135373692	0.0773172737511451	0.220696131420780	0.357132254216843	0.388639059354629	0.353714475810276	0.467532665804636	0.286722565243600	0.337927460874756	0.427610818667475	0.314577495799662	0.400135620271107	0.223750613562223	0.200181383916268
0.375765475277907	0.127037943987010	0.0685461851182613	0.421117063724112	0.122936225819233	0.323524086284101	0.252726285018916	0.140743906355898	0.262285414285955	0.480373188971351	0.320043159994426	0.198162663036930	0.120149984303085	0.327666819042782	0.0792791346500543	0.258130771317489	0.149346951969336	0.331771700235434	0.382566095795605	0.170400518685352	0.254253499821821	0.145105964531992	0.307099941289440	0.222274758045704	0.330238703432864	0.0117668506688322	0.419151711459161	0.0541410132033883	0.0357362389593591	0.145780916160380	0.477501378691847	0.110986467178624	0.411442879166406	0.216884367216470	0.100294758037086	0.369980792324361	0.429698363938048	0.103045739130339	0.0306515183535100	0.430170295010960	0.459799599780789	0.261877096062569	0.328349860493631	0.250426366313434	0.0597596669481358	0.435257915747214	0.307487567824112	0.0746142134931976	0.379554354629738	0.205391355067645
0.0541051539465742	0.490234443210961	0.0250080330147586	0.387794374990377	0.0892732177308424	0.468150337672132	0.171419808141689	0.165888935996880	0.265684260845180	0.449006625893053	0.0391644053038329	0.355829672215821	0.123470237332832	0.210333440018077	0.223040003142914	0.373139930191121	0.436043455262318	0.424943430948069	0.424476406071041	0.221377992884025	0.365259694252418	0.463538457286748	0.387194958837429	0.134032774789408	0.287657459118012	0.173333274442962	0.477784220277969	0.0613814253089834	0.0594854473645932	0.359269645266786	0.0663102374426557	0.244548221469523	0.364093286659752	0.146936023518393	0.190200648529350	0.349977125270817	0.440309381774293	0.0195863291057337	0.398615963066423	0.437887253649827	0.262830087492877	0.447896390342071	0.178764267085256	0.160966826311475	0.398503480252792	0.0791568287665173	0.272166749379898	0.355934723989111	0.288651606833919	0.267498666230355
0.212383084274043	0.241702195558491	0.0853616675955979	0.0447726370203954	0.211162031599995	0.306362519705831	0.302102347551693	0.307017474083584	0.147584415834542	0.496708601465960	0.0926050463715047	0.460214391579562	0.467453606052426	0.244212033441882	0.123391144208420	0.236615458241905	0.326485483092824	0.0633883136725064	0.238988004416887	0.0878123434873460	0.123186991397967	0.161761054450826	0.206548140440037	0.297074252926379	0.248268761865076	0.383414355749016	0.224668761536094	0.0100706400318498	0.165382959072310	0.0432904174285022	0.407603086784357	0.235099819480016	0.249763348347025	0.403717431839593	0.0304690372689914	0.213874636284641	0.0230767398131921	0.398887975570909	0.442843237544674	0.493298320273449	0.145314508737373	0.386702909570234	0.242467924900317	0.0660652045503667	0.308690475977787	0.306149529173158	0.240274640955785	0.0527979987941182	0.183339472087886	0.191023995617269
0.0317164426787657	0.478211886076557	0.388442602299645	0.380829688984439	0.445344395497627	0.167284284917746	0.175358905727155	0.209794234778016	0.400882777370305	0.154172849722564	0.284577199451714	0.405529071509520	0.0528756441889122	0.486630131651319	0.187217051738472	0.0826980914968571	0.450039203603360	0.0922419060090349	0.307881139170871	0.285149257198738	0.164154760198185	0.268562192053142	0.0364104585116279	0.470950124369353	0.0989963561294160	0.240717908993798	0.437846941114771	0.388136209698502	0.309839455537345	0.0133189549229401	0.357133632834161	0.0191252850188279	0.381998231534742	0.302468767903208	0.0273367919673000	0.219761807835375	0.172178834374035	0.278880218135765	0.321376785030042	0.221627782421281	0.449844146326174	0.334057361138555	0.108469101592582	0.244736896838755	0.472697086470186	0.248173320429006	0.496289911972660	0.0615728288866718	0.0804669934473497	0.298357109242756
0.173075854805873	0.309585876995330	0.326228104926721	0.198112085793962	0.249631711445409	0.295682285083846	0.439828808140910	0.203732034641148	0.426856103470596	0.365379270901249	0.471166476898099	0.277894914349615	0.299935900230466	0.113980792167062	0.00790798136866366	0.256734900244216	0.497298790150666	0.108552181765637	0.413434269135191	0.0925261997245320	0.0361709105320967	0.358279479974358	0.0840196447617144	0.379815117183926	0.290640109816646	0.0325018211841148	0.0567640215870051	0.318069797483189	0.0849056743911947	0.250048070211251	0.189984095764235	0.387034040703112	0.423843839924069	0.221694385946752	0.0785041314247621	0.413289271375964	0.201185626836847	0.306029055986352	0.182455259347093	0.439566061260757	0.146475392484443	0.254841939788219	0.284074190817641	0.495122945914861	0.198254156146317	0.322768740680038	0.148293755179864	0.0274898321208829	0.401937132664258	0.349442409649373
0.356520931643466	0.0721907934793516	0.0485693806439750	0.124625600234924	0.259219673189832	0.433263472820300	0.158658780226163	0.0782704204917376	0.333448433536221	0.462649275222097	0.266899314468560	0.327168105865622	0.115866012336464	0.115045945536887	0.132527912115990	0.423817501316527	0.361789986429400	0.263886975733175	0.234744900416026	0.496636533652760	0.292029115539777	0.237304808541805	0.0140406218805273	0.452344192045670	0.0195363070458319	0.363228516181091	0.408187763055187	0.441091345689119	0.120152241093783	0.347969539363441	0.00228826144210970	0.172680799213853	0.145147507977481	0.199332969675867	0.390376287958178	0.477406632721615	0.180081609747662	0.379889229460341	0.127925602520647	0.0877190642085938	0.398699702113638	0.311231090981857	0.383350982145507	0.0560070090303069	0.0631019738652910	0.0980657612787592	0.399978957708385	0.227026160398428	0.463719444036281	0.216706289411885
0.233501412666853	0.275806929425665	0.361507823920686	0.353512093213935	0.391671175205200	0.235268484968186	0.0132241401220897	0.414372489067534	0.274891689694392	0.459484011531800	0.0290504342598026	0.396375830021260	0.499457901686925	0.0595772782051463	0.293929167297284	0.370473510982412	0.0749397132840153	0.278355817190916	0.380283987393107	0.453128745931439	0.0740570444688329	0.00646375422259160	0.317820218664892	0.394828198377819	0.0437122375845619	0.267140460278855	0.367992937981811	0.222478008695198	0.262451766621400	0.349096986732427	0.322430627892182	0.323403366257027	0.352925164539277	0.183231722404871	0.131370257692053	0.152239868532648	0.117992231538312	0.155170299499490	0.193898191539125	0.265649116197418	0.384878525284001	0.421125755212226	0.426824857809613	0.462307505901193	0.323996709462963	0.341970628583121	0.180378962294416	0.142816671549106	0.215024295611684	0.300759491832752
0.301321937287977	0.237858168907627	0.380922757909613	0.422741705140463	0.440191473242539	0.357023612977973	0.102687792148744	0.115076722401132	0.0827165304546341	0.408071523316622	0.184006321222596	0.00808483181424324	0.0723281285019308	0.313609884092780	0.0975748968724343	0.0643306322152238	0.0532554957180129	0.240958113583198	0.136251089373094	0.129444164177409	0.176445148516391	0.304411773186517	0.144805497967713	0.181471572960583	0.465652381329946	0.0799044167675101	0.198669068364382	0.298832580434854	0.210587001448855	0.481632591838537	0.128152971981147	0.194171278572937	0.321355420357248	0.425592575401291	0.313038790195625	0.0584265984420499	0.330329932631807	0.265757055361563	0.0940216702251421	0.0443261968831647	0.322372185668977	0.498878521296321	0.190641414677474	0.395892808420995	0.409899852661023	0.485047621947429	0.262115573045914	0.0554191127234436	0.141028477958328	0.118123823111149
0.330025356861778	0.101960230797341	0.325915458398449	0.203654047276812	0.323056189699717	0.224222291070311	0.317825058089199	0.0747800774912281	0.111005816667980	0.0142025671354094	0.192929216615923	0.168870445447112	0.0322889642596445	0.391667245246934	0.00960426699042971	0.257887645009979	0.153488285163849	0.127996813427265	0.427525812297862	0.341522413949348	0.0434543920857899	0.116341894969148	0.467967646712561	0.440536112007873	0.452619865793682	0.310251731538802	0.429165673384172	0.181084451686333	0.224093939588605	0.224177648079903	0.0918550020651766	0.315108857290953	0.415240089162608	0.225932747087887	0.217942382546372	0.0501112387945432	0.404437878949986	0.486397505565382	0.173643824349766	0.331547320782949	0.152266733092177	0.214482557049884	0.403074857220087	0.356155441808774	0.358087150844013	0.151934386037532	0.340281087457613	0.152276679914231	0.0848551459270823	0.206066421634344
0.153168077380777	0.287244427352530	0.478080893214867	0.285923073655395	0.0905901117699182	0.0205610681679649	0.0812264177895853	0.351994810602602	0.0124343463197807	0.114915550370840	0.0866119070137672	0.375094551440136	0.00685754881655026	0.131529670360319	0.270705058672952	0.0499672511587560	0.256010350284485	0.00436581540260222	0.224444010602281	0.365977184017259	0.414406736663945	0.457898307671290	0.0988005597214486	0.295595328041091	0.135777710417353	0.211198545878489	0.0582886353314338	0.342612938778195	0.171313868779305	0.442198024799345	0.0563934621776264	0.198638194127507	0.353126971909003	0.315019249256281	0.207405441293704	0.120546117559993	0.197582488361951	0.0166176518783015	0.295597789447206	0.163636727580443	0.0181785252989314	0.250650481479915	0.452951701175384	0.0652450589798057	0.173951857200269	0.00730973419251807	0.323247431486416	0.129969327696343	0.284038067888487	0.250702626568559
0.175257031432588	0.412944553640545	0.0698583993583073	0.109509389129717	0.447415555855958	0.439387850231997	0.0993864441945209	0.300363005840407	0.488059418216619	0.387654607413653	0.0311008353569400	0.276148096503030	0.207814879025191	0.0118999895638934	0.298838393968665	0.0583667188160585	0.383706667412057	0.338791819797176	0.214901054620714	0.00473659654221431	0.124215289293757	0.400166583818948	0.128744027638636	0.128405262297638	0.213334517774658	0.478446927453980	0.0312545718195648	0.0920537700594548	0.00191846019889003	0.258710720553795	0.412742343808031	0.157884550004703	0.0623134943777546	0.295858787153576	0.0213431550801631	0.108705998990394	0.351206622715492	0.0946712984477028	0.370597876276907	0.461794566847823	0.247367609397200	0.125580194410773	0.449855763929412	0.107675821451115	0.375744435404118	0.181152215132545	0.0473026806238473	0.180512343045503	0.164112053169528	0.159509288573867
0.379836388806830	0.0161340515862591	0.186291584486331	0.167666213401885	0.190215260435135	0.142877815944722	0.306089378466274	0.00284479407833893	0.247064351023487	0.229623826436305	0.235038510803887	0.0758290917703114	0.192116151373453	0.239590270193119	0.0632556225062056	0.0785369248421097	0.407021897063248	0.401390150069543	0.424688703263899	0.308972740829404	0.199495842815538	0.425672865047013	0.363788848537974	0.0765733737813903	0.225547379827459	0.340462054725367	0.106970404785062	0.484134707579332	0.192255989988602	0.104337950105982	0.320898136139852	0.0553746862134240	0.450807045156946	0.290707222505319	0.0582003597543873	0.0757537220857354	0.0929157993723113	0.207461626129011	0.387489790973028	0.118687521386834	0.158494365697675	0.399186219031989	0.00986342922015426	0.0921987311013617	0.114172220788510	0.0618873043016888	0.224333982119344	0.170598145321007	0.217648788423066	0.293579411960707
0.477775266150178	0.486983571236037	0.210640575719002	0.0799399523252017	0.0874221643068852	0.440509117447456	0.105299378382173	0.276126782139786	0.00439815999298859	0.0285784400217007	0.100645865790289	0.126541779758740	0.192726357107839	0.143305805188177	0.457810882330163	0.365887920407615	0.129561524836300	0.0300193234560842	0.115676518712564	0.335901898574274	0.398502785371923	0.0686719306202479	0.0214932344447234	0.162596392765100	0.148653258647861	0.270528751000399	0.200063935241777	0.382058221745343	0.462349340054210	0.451908248072933	0.276219706244729	0.225670547377470	0.208148654255974	0.321475966191836	0.305195848432099	0.317020862292229	0.344315090340748	0.0475535630956466	0.300669644978048	0.254818801343555	0.0415690518654430	0.339733924383467	0.0486544611418771	0.440589836569329	0.0988238147201184	0.455558515409440	0.462070153990795	0.498040437960003	0.0252545437054365	0.337747751547619
0.0100933871625745	0.326833217695322	0.332341591464744	0.296542862398307	0.150344514732740	0.0154805499889837	0.382482722002718	0.394453964075081	0.102998789335669	0.222898723781816	0.160967432671361	0.322821893178478	0.457204954661613	0.314040435404875	0.191787005307257	0.374237148404039	0.464502134491064	0.0980386386370732	0.109519718643508	0.213066925220953	0.299063878524104	0.209542959392543	0.159571157739141	0.328498912313255	0.0820796014946524	0.238612417275523	0.421210224082767	0.405471050945531	0.469458807386932	0.0659228615779319	0.112550190675701	0.0659346834886843	0.00562110028176654	0.0120270505588275	0.449880068557617	0.291444946326741	0.199230127948537	0.292568208425377	0.247249775053417	0.448114344634479	0.167350152639738	0.158116604090736	0.407744379625029	0.293391972255361	0.299811530152297	0.451501963515172	0.495443296746868	0.133652870709368	0.0483859616007568	0.162467050442722
0.245466500161811	0.0331343134626277	0.197475432357003	0.0760447846205769	0.488793144957623	0.287707759806677	0.327139725945397	0.0932776569722974	0.174871907274133	0.263866473765358	0.113970793129615	0.0979506055077961	0.244940798425941	0.389617337963454	0.0922839069658805	0.134023787446628	0.246144430290519	0.0748107949746906	0.390938812397069	0.198884139163140	0.133617025767250	0.407871051852761	0.0880962883248710	0.00388097146034067	0.352764392261544	0.259208447475857	0.321812511203593	0.452065503783415	0.252360333927026	0.484609191609387	0.144906367628897	0.0759651578879820	0.00415352511156836	0.101435289206052	0.0743413264402738	0.356539812021627	0.0751617501552613	0.357881422495463	0.308354727068598	0.105446663187207	0.451712552603092	0.160673192050413	0.0544770593073616	0.276859954703461	0.191290939054012	0.455025560094047	0.256985988372957	0.483852338051336	0.267347327043975	0.196233920130737
0.244038405951815	0.330946326491759	0.222454089900151	0.268088574903189	0.221059807915484	0.133973246296571	0.416364807849992	0.290693669182815	0.0556848323486408	0.111094660733999	0.269421626964610	0.219864797704963	0.177000957673740	0.177828504774512	0.443555630668769	0.287672538101551	0.477447063736848	0.127544852318890	0.233812909981611	0.116061915645861	0.0859210521984880	0.311143811464113	0.00545014327752380	0.250957456741022	0.288588588350884	0.0386458228450448	0.0800705598032934	0.412499144613258	0.442178397086756	0.157357437577234	0.320367426792651	0.335917939844029	0.333107568157187	0.164293757118570	0.0562565084586376	0.375550950606700	0.106332094279530	0.160929447570795	0.00633919133937116	0.451453519434080	0.259240373446007	0.497473160388811	0.259948109348526	0.498717236610523	0.257836453162704	0.0210814459032549	0.112540853970435	0.114327950324645	0.120081019754423	0.0763330949774161
0.390936675840271	0.00341686055335189	0.368060961429581	0.0828772227205411	0.125306981837655	0.449917901424711	0.301080037125088	0.300754415830264	0.337233579587386	0.448855982869319	0.229155147950275	0.105901294009014	0.309447205373448	0.00866709994007531	0.262425177735486	0.437949360724232	0.210332596924374	0.282000400016013	0.134168085734752	0.368410720732156	0.423334376992304	0.259971346773326	0.0929924512774258	0.261811358108918	0.367682054007782	0.337502584722107	0.370658698119981	0.390079042427238	0.0965959155085900	0.481676602487237	0.129060744553364	0.126276555867032	0.141142425621893	0.411468761187034	0.132808937129624	0.159071140027339	0.0391016026513105	0.206757235481168	0.409103705032230	0.358282678044257	0.446750386716407	0.0709956672352126	0.105893880326910	0.384290642795912	0.433811982149738	0.320711693733797	0.192296645825940	0.228144111007990	0.436301053703061	0.0922468379512141
0.268980858873203	0.200075197661890	0.113399374198508	0.0564751596243912	0.0585334562017552	0.324188020909222	0.478343234433635	0.242367871225517	0.127883135333999	0.105507764382692	0.0509157378855761	0.462095744355624	0.410568920811761	0.131270914048197	0.0876900088917764	0.180027001306154	0.373038426051939	0.0310882518998125	0.463679140355128	0.147342280175432	0.452241093789928	0.0297329957508762	0.0846121575127882	0.313571928193488	0.0621850193450353	0.0282849364899481	0.472173735614556	0.477941160317699	0.356881816669039	0.0993434412244010	0.229353336185756	0.205376172411835	0.151506214725277	0.384477685748364	0.409089381165989	0.361597703210550	0.170225459670897	0.294489716101485	0.0127885186164586	0.0286808406527920	0.0611826398177919	0.372553220263554	0.387646262502981	0.295978138524977	0.0857906322623710	0.0798434357809681	0.306895887046155	0.206029450124157	0.447386927386747	0.0765033444890004
0.0127093116696716	0.0161748531030078	0.0170470697030080	0.231845898175022	0.359320078004863	0.362927628534591	0.399746438299217	0.0481285041728105	0.118167525239219	0.304051561243359	0.446385590515039	0.200108571267177	0.105240547950141	0.0627138263818312	0.392107724154133	0.184701799946044	0.234124536946403	0.309365450797091	0.284624402691346	0.00336962509631317	0.319640370575687	0.162932630069982	0.483043542199932	0.0377898202831111	0.396167899882438	0.105537995851944	0.446751091347539	0.379893880308046	0.416073971166627	0.0569365178574033	0.153505324931688	0.0224949731490121	0.0224954057929075	0.0142778624558251	0.469771674369196	0.383864701839425	0.201283491344752	0.264275676431359	0.0604122745754892	0.459051768459471	0.401317508820199	0.0449579413732855	0.409415062017224	0.474095518776755	0.455692678313141	0.0913753301051391	0.492302853365299	0.0584412353687402	0.420982587009192	0.0394828248094406
0.0580496724787644	0.457837145934723	0.182053527312375	0.291698872391469	0.349366350102399	0.267616975529176	0.314556253352360	0.162553246380689	0.378574344505790	0.291403574977732	0.224950776154937	0.346224457293187	0.235112201420817	0.167190515968006	0.319286636923070	0.0188517173375097	0.115813634065088	0.0775442252033520	0.0560307777892799	0.427683475471138	0.0856077644763528	0.0972228581031130	0.0204857653699919	0.467109375401089	0.0447416185252261	0.216760610515486	0.122768228326478	0.223107475624438	0.311110159151612	0.210060646939649	0.203326748746739	0.112353431689858	0.366664548029813	0.314500904699712	0.242594085560705	0.161837820972473	0.243197651567164	0.395280202424068	0.171075422496490	0.324900484794204	0.0145452333749405	0.0994793886040040	0.0655680359972205	0.374772350675951	0.241367634054526	0.405169427621122	0.0598976590257409	0.0179095049062134	0.122213755526645	0.0625358349132066
0.410639065207645	0.411973648463873	0.350918126922519	0.302050465464730	0.307335521271230	0.354785071698112	0.414401155148576	0.0949539680382892	0.183348467110778	0.230026463789664	0.190526570254555	0.373521922472557	0.224692318396000	0.304671989466847	0.100791739574426	0.403081734394644	0.151368493270716	0.400072750142622	0.473135647385401	0.0650272421630094	0.320163210211420	0.129293766038416	0.301292875898045	0.206255073140488	0.432892408901568	0.118350582152300	0.364144999708006	0.0776653489354624	0.0590264544110009	0.128623498234206	0.340390814846055	0.195966179641174	0.252260464210336	0.404965560413813	0.334939973601703	0.137839626297500	0.464108302096823	0.133935098467671	0.429040054832997	0.368107863276631	0.00550640915801975	0.431286421367642	0.218371789189566	0.384231429557660	0.152574135229739	0.196289870605302	0.230040654686033	0.478529843235738	0.462763001609269	0.0113255776541533
0.321380820161324	0.356200782484846	0.103651449547455	0.474039048109454	0.158492281508532	0.292007776163879	0.0903479477876623	0.114018079573365	0.00490957891553306	0.0844538090102308	0.0107472579132611	0.326967352428414	0.0729002448105529	0.389000323764266	0.409947992522700	0.118557980800854	0.0560176754232488	0.0596910567161903	0.0532479973349372	0.455359246400229	0.0121054068170832	0.0600916362204358	0.180242504073804	0.0411526911996105	0.207302113451391	0.247629701124917	0.412727337452150	0.225593787883008	0.395514766346203	0.142373555237193	0.296570470998392	0.284456235351912	0.0895713341671612	0.393036116848150	0.138215828231351	0.0613862134749821	0.270045414887219	0.0804992862030385	0.254801645541316	0.242691200471497	0.0883373435934647	0.316416682659819	0.151030122372663	0.421280883484831	0.267317940304138	0.284040135949395	0.450209740951694	0.280534479545628	0.319161843527832	0.198008941106649
0.338983901885210	0.368790262200144	0.112570975104311	0.404590242405501	0.00262539419415270	0.0858085384916258	0.114155779390104	0.315636892001657	0.177451128925994	0.254836703773456	0.444710212456949	0.339889420287261	0.284279319090071	0.0313592378177391	0.352603293576988	0.490584348884473	0.477207567235930	0.0493926536410907	0.372437084018596	0.404224395165007	0.0666045992259782	0.325475069300375	0.300032369703361	0.239637225640430	0.0473965679500166	0.294976225772732	0.262011209830493	0.291729522027094	0.0535427924064256	0.352108941937671	0.322138425390911	0.104807211790920	0.349562117051876	0.291552876359024	0.212396211872775	0.327908845665960	0.246148834446145	0.113605343396298	0.175539979656499	0.257223314526593	0.118813736275183	0.000414587469163730	0.208096147525922	0.218739032964925	0.0850824185437767	0.210606239259031	0.342572632887469	0.226505548482843	0.184338283905818	0.445408659267382
0.0105955075502029	0.158312323712997	0.0752226914157056	0.247970671830084	0.381533426643550	0.352222173966758	0.235377222323660	0.454845001019746	0.0330160090688671	0.106868720363747	0.118821408619706	0.344260579270247	0.0802265990601050	0.356473530794293	0.437208293148284	0.205912142963638	0.0992232434389526	0.284804546984984	0.283631095790879	0.171695432311223	0.187276139615396	0.339810397468193	0.297694076566033	0.323188721144608	0.109364931518826	0.279607780402978	0.0266408969423245	0.374090267937132	0.256599589258780	0.217206997296789	0.396411289870142	0.343140617765691	0.156771325857259	0.265455359797515	0.276520130866163	0.0190883621809473	0.250090091361230	0.0734745283163569	0.00848282705410869	0.176437297686024	0.174616787343906	0.0240100303057479	0.107738359888687	0.0979579866114138	0.292722445797216	0.329002641891400	0.219155711643693	0.319247407472203	0.340254387036501	0.0465108206155440
0.101183452962231	0.269002936576795	0.447593321136520	0.319369192387677	0.111305781169999	0.264970841792749	0.308732126119716	0.490476906460635	0.472915146002812	0.292410153695274	0.00593482258013289	0.175208914660737	0.170865336865721	0.433251115357584	0.409363575303438	0.105412383679905	0.193839317076965	0.0407152397053560	0.0471891014032908	0.489443794014404	0.0319806098637938	0.0595834648968351	0.122797182554084	0.176875115944707	0.464554608005622	0.284374122971117	0.442562340576719	0.437943945302314	0.309525635288309	0.345122348216649	0.330443691898172	0.146334847611490	0.354273459066454	0.458207613168214	0.161056170705557	0.0193499989928649	0.436268358575741	0.444482394956711	0.0490650301474500	0.318884401884218	0.364998606310530	0.0390323086574430	0.136750352434108	0.338269383759402	0.417794379004933	0.0811903472035340	0.286445685759787	0.387805389324597	0.345546096162539	0.148239962436537
0.209565316453033	0.330693484974052	0.244779747754885	0.413922498136146	0.0662921362164917	0.328532339285451	0.0429141210289629	0.455096057635170	0.417103392227931	0.351185577789339	0.250065814438130	0.339621824983685	0.0193788088198932	0.0133490437856566	0.0774807703407250	0.484712821564258	0.122968424098587	0.0838054748127770	0.0731588774415327	0.109190520878064	0.148066808152732	0.0982003318094049	0.290962702054010	0.383805534247569	0.332203143787053	0.428375892143443	0.261245338997792	0.182864559617536	0.0880656358105250	0.375654057562520	0.311650975713969	0.310647467785524	0.272651711983573	0.482590400422225	0.226794534305001	0.0183533667513112	0.495804458718971	0.00522271135256225	0.126377260651235	0.176464495634690	0.311883053277170	0.434730724533134	0.383623008323589	0.0228213570190768	0.0847336899035008	0.0541179761093125	0.487517838400476	0.0479785911382682	0.262189471413731	0.441463317052632
0.371835708511221	0.193330384991660	0.470857580893270	0.193084889171921	0.381510942604028	0.0359929127496585	0.0781629260770396	0.104784918755901	0.00577279158636812	0.234789516800327	0.457084088559276	0.0886711517067533	0.410610225103377	0.303623369568961	0.274185740697797	0.310098724633716	0.0986224774751301	0.186262230072937	0.107156524953283	0.328833964249200	0.296870136494479	0.231805927039642	0.484853519969833	0.168866180033984	0.0241369115393194	0.393663078782503	0.0693656203864339	0.357787288020218	0.421400423681675	0.251575964017152	0.338551292462245	0.327508543318613	0.443113459646685	0.343863293849590	0.00459475259317865	0.250225112128360	0.332139411627172	0.255830710480778	0.132153430932451	0.480775093935670	0.0216471221938993	0.458932990555953	0.215009411303379	0.175013718824686	0.155811166479964	0.190121917681588	0.341017368722112	0.465662918300772	0.214671153046795	0.263646672990592
0.383196092328339	0.175566777990741	0.336951201094835	0.0748303383966839	0.174513727878595	0.407152327022047	0.475487759404740	0.154494887509630	0.396246022879308	0.287070976846868	0.441394133952484	0.0862500776793118	0.473769382559284	0.351512206542190	0.160233684139571	0.235079052901336	0.0894873007849751	0.107980171790482	0.0106361307772957	0.326148760650668	0.230221174176191	0.0883973823078258	0.496556903264106	0.216988978889328	0.0297938325845281	0.132661523308853	0.328928719164654	0.458788046552381	0.426865141991225	0.202081857632326	0.413653843198251	0.176803565438123	0.352554818298747	0.0170270195261727	0.0274067351197320	0.170006333200144	0.0149589129336983	0.348247141972932	0.0626480691487770	0.362477963595003	0.0337760748924890	0.219086835147058	0.0329350521002335	0.396268834889622	0.347968884934353	0.0356376846361268	0.0277018023856628	0.342115806767000	0.349735683776457	0.0256491948781826
0.447867171717617	0.406476717121485	0.0358397119763128	0.370629844131691	0.429786581060111	0.491670545849289	0.368965576566744	0.0540865006266746	0.406573079582339	0.473162993183158	0.109387198118510	0.263065212020276	0.331562975649249	0.486351093316525	0.0567868400167831	0.360774332483806	0.0205893751589450	0.404874187503612	0.410688607907141	0.311715796506989	0.0349264225786697	0.246179847662128	0.393378953243170	0.159501936867772	0.0225090375430421	0.494227213087942	0.0412349283312234	0.403627383544818	0.225264982498278	0.122845605731310	0.450543450377438	0.343917372992504	0.209474820955772	0.0158229507794400	0.458881150321709	0.0711245320127648	0.258481815600678	0.412063694840384	0.171243602282349	0.106175131318876	0.234592988421699	0.0313622947179251	0.338085910300833	0.00563847360618330	0.317237901462476	0.449519847669226	0.194376594573665	0.337424187237442	0.371381198490098	0.445038267745107
0.277602147659790	0.135203450703995	0.199541664291710	0.0195397999181398	0.306130993802974	0.155770480844661	0.393163621498922	0.375160674042785	0.403295511408586	0.0973822922647534	0.309143541214698	0.147284475576443	0.165787699413826	0.462731408478833	0.350546406760174	0.193696116852868	0.279220793599518	0.498506173230080	0.208236885025467	0.366783925189366	0.437785811799535	0.490424828878212	0.432245148408926	0.0235806622580271	0.491278976130841	0.397367370444953	0.155394894816866	0.295343027822161	0.0897728446785466	0.223115033808155	0.0771387729083415	0.489645140459516	0.295539019235367	0.204219276360106	0.169565919817057	0.259765159882859	0.364719474911790	0.407640599340405	0.346150010548850	0.0426219877997415	0.0850020564187692	0.0216535134555309	0.358374012572803	0.317762844760497	0.161506714297401	0.123512449461920	0.100789567532006	0.291994022907039	0.360270405099632	0.200740653374860
0.0227886854522932	0.122465064473257	0.00722507041335202	0.274472191474048	0.283287186232361	0.478078661825574	0.292300205656938	0.252700620325901	0.464474179278289	0.299489905066900	0.282789473693598	0.126283469605427	0.381777737997339	0.0764522735075377	0.279119656274739	0.337183090347931	0.316335821832907	0.411479218393995	0.426595448298988	0.225594509473122	0.448375794697998	0.232926958427244	0.225151373742210	0.157036092382963	0.323630061380342	0.209129707068442	0.466086188080569	0.0525689828504629	0.481082818330512	0.0150649242050840	0.458643715326546	0.399311205995536	0.436251668490768	0.268744846688686	0.0321546215679482	0.0749340403334561	0.196625657560694	0.000492343578171461	0.353339847449888	0.164550160672292	0.320080361494004	0.122097405691379	0.495217929528096	0.223708199127512	0.100556200201909	0.241708395442754	0.266093595729835	0.285573386192918	0.122277252601192	0.279205636596284
0.0126218594823077	0.315722721653681	0.282155559496931	0.0459127263403912	0.451895453519934	0.212170057851715	0.473760392302760	0.00814761334436148	0.490315123774494	0.0905543016893419	0.339048120720139	0.205604180005921	0.278077679751981	0.127488151194770	0.179453438632437	0.453227440100398	0.0603392368400210	0.0433544618073524	0.205075725055456	0.256685194996694	0.0663059707307245	0.210029822777095	0.203556241447395	0.480006316267372	0.428091946818073	0.159708462459022	0.127660815306232	0.480629781972642	0.302251539186218	0.0190696059619876	0.0628000698119522	0.447965140974319	0.248587576061235	0.473444598582323	0.362891337032128	0.482336308420360	0.273558911670825	0.260678867263946	0.0457075082831890	0.0905890684864943	0.325781364412387	0.121358053482210	0.406947014675276	0.180599504902444	0.223789123081500	0.410783765215424	0.222517188609695	0.365659366015845	0.293799290654699	0.151881153569945
0.138166977295405	0.383131310933313	0.443104383221116	0.375083217066059	0.168281223621780	0.431638221853213	0.112957147858960	0.0355642280597403	0.455364064486081	0.289779373734209	0.397106110590401	0.345664764013581	0.00264127020683869	0.0575659485877240	0.361249628222951	0.127260456696634	0.437712712207729	0.495717422610519	0.425608947284670	0.128810092052406	0.476483800075031	0.0707574641487130	0.219880298849911	0.478284120337637	0.441873741513670	0.454188199576715	0.175966065337567	0.300579357652028	0.0670656374997802	0.154304822395825	0.244704296522826	0.269814440926207	0.322707892637067	0.471999049231998	0.0392415645324037	0.228051714163832	0.210507793191837	0.354061908420226	0.327709546542816	0.414223877838539	0.151061444935883	0.310606970095629	0.137561177344275	0.134182550589821	0.124206644462661	0.0287544534008508	0.193679990798394	0.288415695901908	0.149195961475619	0.183902582666730
0.225904913079670	0.485899652360048	0.270193436649001	0.160759582688000	0.310590272571250	0.497510594079040	0.417170200514235	0.232612237486806	0.420082410795533	0.325682912338284	0.344310728193153	0.146219223363424	0.394742065738937	0.157282981420418	0.344980828606676	0.158465211060157	0.0823689508790484	0.435577921331887	0.287612891013538	0.0163817833401032	0.289089062305094	0.131850967019965	0.491432560102180	0.272838514209646	0.363226479152304	0.467475705283479	0.0400863173938941	0.357715098654091	0.145284229245177	0.488468853559107	0.0862181829734047	0.487468314274808	0.275664285120296	0.302183709208611	0.251496624076608	0.00809211210586064	0.103748996119841	0.260058918457064	0.143716518653950	0.0510211319232189	0.385697719482957	0.485656370569082	0.452881975288754	0.0961519952455617	0.372337043858192	0.00155782940005200	0.121716087381784	0.292883741380088	0.313724794749676	0.304510244994647
0.374269939315311	0.159696890455162	0.370969504270541	0.0995557220865061	0.313333890070258	0.252074342233427	0.0741552547506753	0.193625131435360	0.209212625613489	0.252007892386955	0.379752666334863	0.386830721039836	0.00532743247497003	0.487509224139532	0.483022985608088	0.293628618890916	0.304742974886122	0.313583697496436	0.355710862706751	0.484014421126291	0.251732914823995	0.412472186013657	0.0689756110837891	0.281752038456001	0.0428521646277476	0.286021331537813	0.305921431833551	0.172897263431946	0.145378958218471	0.182260446409819	0.274407028480445	0.141408145248203	0.443326081933587	0.449584022152235	0.406501063224102	0.403624527646692	0.356551859099649	0.382768798290840	0.273327102552127	0.494599930688370	0.136428498156807	0.359716078052076	0.364462624988746	0.259682150813141	0.0527803426041275	0.119655973431746	0.403993786574717	0.0909321321110490	0.480319216088205	0.284998098706269
0.445662181087502	0.151109135758713	0.181953637688546	0.121464648931294	0.248765464833250	0.108351306214257	0.0475578124310414	0.0800205846706547	0.436188009998224	0.138246615245982	0.351117369495989	0.0161364764883845	0.280029850367692	0.0747712486629156	0.168012337704984	0.167015312628462	0.0943412147185294	0.0458924233708963	0.140496955040401	0.0124363255548143	0.101274348205095	0.185478352976929	0.0866682129342021	0.483424508859890	0.220188774351347	0.295836242814793	0.491711007857128	0.406669728585297	0.0431851416292396	0.0835328018481621	0.0648998031215913	0.437716921083801	0.00281806747494451	0.440375571533676	0.0368930557173039	0.311460871398672	0.0692559904948527	0.0125553149509645	0.0903331652874263	0.210242795973379	0.161009736382398	0.147443021769098	0.246026230473739	0.113058487166488	0.422336056124402	0.232086860191589	0.0452607376096553	0.111260240094625	0.239046622877545	0.298573070868344
0.399840790121232	0.156800240888069	0.319271750286723	0.143420168748448	0.493378707673046	0.149786090156903	0.241471273202789	0.166806992205222	0.202574925122833	0.337677945437118	0.104676359548192	0.369846773144492	0.357974979939605	0.108111893079243	0.159173613145246	0.106422666111008	0.0273804908048411	0.373437267227110	0.128757122097942	0.0648181676445503	0.324122530594477	0.387170265474219	0.266807123064578	0.0872669462304904	0.320150639587121	0.253776048084817	0.155999132350802	0.136756902398912	0.408226675655057	0.490146236515787	0.269010141377766	0.199346548851992	0.0190541651888512	0.0226004863219237	0.193435359018848	0.293709902849528	0.380628940507862	0.445225540732573	0.196188639347127	0.175023925889700	0.213775272602836	0.0717829952077885	0.189271364664705	0.446079006546195	0.225223871359648	0.419236497076668	0.319464198775355	0.301176619659202	0.290663207935276	0.424770409972210
0.469436522320998	0.208203548925687	0.0781722958602790	0.411122443672308	0.0665222422770716	0.436920556171545	0.102264761529474	0.0735948254080955	0.238577900860916	0.200213269369491	0.0403407385367628	0.400574465457905	0.399155041591250	0.418651280600957	0.175710873837592	0.329098861042092	0.257721268443128	0.324382021871977	0.0377795750451364	0.191292135241941	0.249030881590833	0.189819691319102	0.120567776668060	0.0875801508263143	0.483163492800565	0.364229335646425	0.0643028078074787	0.0620166006072880	0.299548558021648	0.455531385131993	0.348194891608502	0.241530866808752	0.120475482600812	0.286651587046438	0.456952616459491	0.143778556476354	0.496324942067050	0.372956841528739	0.339736830388275	0.119050319829374	0.0552186775725825	0.139899475912694	0.202417267857782	0.0465673848067036	0.0107230483725292	0.183858077863443	0.0286706648501499	0.291287756497329	0.288068096405096	0.221358953388159
0.205516962494878	0.363360045354525	0.279600890556594	0.0912200798098920	0.308078577837133	0.459678928703418	0.0499111478862878	0.234605419827430	0.000772973822582790	0.0627869949268186	0.125896811881233	0.499406584156539	0.352918486753942	0.292639300364097	0.188560962749858	0.0506561106068662	0.0786769627455263	0.263214887194527	0.186844156782290	0.401099183498336	0.112918315292912	0.137497467000084	0.0905249618614802	0.323372767342809	0.360767925963249	0.139290100750660	0.106873046267192	0.303390190672681	0.126261473380889	0.446168855370343	0.0862722397341493	0.246524132354620	0.370137911135473	0.336002967180440	0.111993694333015	0.135898703974661	0.333730015562798	0.414589474401490	0.268642409294080	0.0979885080494712	0.275806122596042	0.179261943818680	0.0905179645067127	0.237841486179674	0.460120576787626	0.0261207166510488	0.191148921196716	0.339329700610788	0.185898956064904	0.198970136687603
0.0455826549032996	0.153717904858336	0.201881839286527	0.304998477458294	0.484921685312907	0.00399788253823485	0.0349378891467079	0.356442207457719	0.0644358547199194	0.340382795879795	0.326224983659238	0.259165861983079	0.373205122013609	0.390510346685245	0.130769132173427	0.497719645114281	0.470559289824397	0.370561183107322	0.0296219330961721	0.256272550106513	0.112175558218326	0.224898618229669	0.483516213379681	0.351320271203751	0.402810856800175	0.485800408806690	0.141489204426708	0.251638740726806	0.487307445112879	0.348454490102572	0.227100497575521	0.108924985317274	0.189108729076819	0.470368700550062	0.342155417133392	0.111628141964035	0.477346113936924	0.0263438129269754	0.215069892747858	0.240123551200673	0.150121557129063	0.0297596787233188	0.475393471791848	0.0499362101784967	0.482328088458549	0.198971416346292	0.311809813790936	0.443345324090961	0.126467886392189	0.351733497202764
0.477862883938379	0.244526460798592	0.132903616944358	0.497329360343524	0.162089576717362	0.254077984470539	0.276685057049919	0.0264644402141806	0.363223566110738	0.415334511489958	0.287030719564570	0.338892019504803	0.119372491849966	0.435760009556755	0.362191633320142	0.458627682101497	0.242173682511535	0.0606506174371362	0.430293413095914	0.218673153438215	0.272713995529429	0.0797233877407154	0.465915502397891	0.375567460503606	0.149545808744673	0.151867988197866	0.181648012831681	0.340935993496909	0.156632170166710	0.485273121096058	0.188478191905871	0.369207690203108	0.0871694856567726	0.0159724328327158	0.391921292737322	0.0987274697437744	0.198124393046506	0.359323482910266	0.358122219780116	0.146023406946759	0.146369655659304	0.440516067792295	0.205183630161400	0.463033257878539	0.410490271352086	0.0794213328055455	0.227989178688250	0.478161565602479	0.458111946606327	0.160227691802073
0.355405225321125	0.0776187855783854	0.0650533334777671	0.365608459235232	0.482594374327544	0.330864085615890	0.238747346579453	0.328047582985469	0.475038594195349	0.215765029481688	0.431481896021237	0.388018579743804	0.342065851968796	0.198352442214940	0.362324796865552	0.202864801770398	0.336357069927958	0.0977794692240364	0.380226690292256	0.0828747005843941	0.0468897913780596	0.221071468978894	0.104813421481232	0.135317401964821	0.308254903077084	0.333831244750055	0.244596066848751	0.486906508634534	0.220531520450905	0.329633642757071	0.0970858173110831	0.161840215986703	0.0147486125611660	0.281004281428227	0.302855531361359	0.200281143354104	0.272677658608226	0.382372584080466	0.322609435603260	0.0871748655042551	0.138279284547085	0.215349382953211	0.284673028725630	0.190043650400028	0.327489535927173	0.460396963212851	0.00289273057517708	0.244108477285045	0.253171740413359	0.193214807753784
0.322764230294273	0.159907427026575	0.171877273282691	0.0233397897765508	0.288761368310717	0.204918618255487	0.239576757683669	0.131787012454070	0.467597987554114	0.0459490143782202	0.236833750270222	0.0363006967307476	0.00714319776424327	0.208703802252935	0.0847017219802315	0.103653281271176	0.355120423373628	0.429295308811645	0.356889797028716	0.323271268710540	0.391370611361388	0.475116080534938	0.233535373950892	0.0967479481244407	0.310117048537075	0.415395715319731	0.153854974285287	0.0228303528268627	0.426592729829802	0.306062770726793	0.346583419685554	0.320923616562185	0.0510701820122582	0.0747143841877000	0.388515369737811	0.193714715704441	0.136884756570265	0.236567366893277	0.229271336641635	0.390879059169674	0.235997777047139	0.410006176787728	0.0158038895691645	0.000694668179433255	0.381008278938832	0.379570888213990	0.494831423944419	0.149390675591293	0.0521640018588119	0.337933631103191
0.387238331597060	0.0115697783185364	0.400208058961773	0.0626404135970658	0.337009192458774	0.487871045947004	0.159490460651147	0.221653671833022	0.419525503829099	0.440493078520495	0.418034297923223	0.408704400551551	0.0177750628766756	0.348252803420744	0.117136341784988	0.311377031398734	0.227426705630299	0.147571697434414	0.274954564968756	0.139055280177557	0.220793297406716	0.295859239003593	0.219041803165022	0.00381628320496480	0.239347729379589	0.193656667942378	0.412429954228669	0.195076821253671	0.461206256684815	0.481888968407339	0.409238846094965	0.419566422215662	0.0634971416228792	0.439710038089487	0.0908381566221381	0.101714981775785	0.0368544403709376	0.321331180471072	0.442612092001861	0.353142002185241	0.0267316900880151	0.296051550859573	0.301743954435674	0.276053842401882	0.431783187655560	0.304990151944527	0.435969701429309	0.0143949104070585	0.253604031074135	0.115932669668756
0.0929617222933629	0.103361281013259	0.129733852640812	0.458847342604332	0.112405099651958	0.285225897763971	0.0785699255875903	0.0655434573668213	0.276444147053070	0.0789259366135570	0.184825030231609	0.340042930808639	0.216951856081026	0.450900803375614	0.232043968871939	0.213902647580102	0.439080230886352	0.400150875263558	0.226789486392643	0.261812948420737	0.216944305821836	0.468195008560060	0.00936082033033336	0.182049155583487	0.406562214229530	0.393066998839580	0.233051826296579	0.105171436686997	0.350903295506192	0.147699343807679	0.225558506462091	0.422618152535681	0.470809202848873	0.0350373917102937	0.389476727449437	0.265473025070181	0.0819016180618200	0.0770586044878389	0.425892888964587	0.147415919361250	0.0941063820198028	0.124738588740030	0.284919659343562	0.0792377283552467	0.483345618713781	0.404601045587192	0.197420043428647	0.0463284804096642	0.453321313903708	0.488816557558577
0.0182482618387263	0.308666927563482	0.408998440582937	0.368882041242527	0.207468095144044	0.166556608915113	0.376927822946793	0.300584235275431	0.110895237755907	0.0192224186675055	0.353015745405397	0.459862343532063	0.214515075323979	0.0538045900523954	0.261494401658670	0.0917919629909361	0.395158063511931	0.0883983079633600	0.493682715539804	0.324321873521066	0.284820343272600	0.0635379937433966	0.264647199586832	0.352758766182911	0.415836124457855	0.162410208076579	0.187541818556681	0.128964869443186	0.419757713951879	0.384777208269519	0.244316692728370	0.273421256496770	0.344944669555851	0.407395855984208	0.214753542347580	0.474893073392516	0.341597164511882	0.279574296093132	0.127844533535748	0.165287596040550	0.225463669218358	0.165772835481031	0.204978922133786	0.0916997362349970	0.285193387456357	0.218350190462734	0.120550165124639	0.407793864999702	0.370043027332754	0.335506831582267
0.0504857772081982	0.447718286368818	0.458424273988999	0.0102039753742834	0.498876936003930	0.217795153882221	0.356478011285359	0.462852161158690	0.213699137006303	0.291341455021367	0.0742767087238563	0.0315798220789667	0.380304347110278	0.435408689210522	0.259866655393497	0.0388533748186681	0.0338770677111818	0.100715719693284	0.185275366560962	0.0884990431722609	0.405932554045520	0.249628561896417	0.291147226363378	0.247379965295739	0.161792701494898	0.398334699180876	0.420725367409837	0.0410821646387994	0.258995190857101	0.407247052150473	0.266152477412681	0.147265556691323	0.0198217822639947	0.487242917238404	0.432388158580009	0.299358634315859	0.345614745332616	0.0330035292828740	0.478901124864294	0.490476765501782	0.375489179462120	0.0769264683311232	0.320821895106863	0.234007814406984	0.443493489312552	0.451647232099861	0.419678128032361	0.0849650618178622	0.339933480060308	0.228050341831322
0.178190352909702	0.323873392382252	0.352453098119103	0.163140267266438	0.130365797504778	0.424121737874929	0.154073486251262	0.400364622238206	0.240597371996664	0.220605604929116	0.396833432228126	0.452525786607929	0.472252885026533	0.239951279207281	0.237824111673168	0.426475614067198	0.250932980699621	0.372716622006960	0.122384195413502	0.0912226979497178	0.496597556225269	0.121182866438834	0.356307435319800	0.273797751769473	0.129512920397900	0.193710581813314	0.256315925409714	0.326770319448909	0.358049358386368	0.320880436882950	0.131267358965964	0.423045814077125	0.211546017662220	0.142905897031352	0.374123685756410	0.229394545777672	0.492041232301679	0.311431269083156	0.122893171132882	0.487636228142557	0.339751559280468	0.122248789157483	0.149606347382922	0.0822418918018911	0.492845888192560	0.0860102419414264	0.210028038103646	0.108899199349993	0.365860216279122	0.138644460852595
0.170211048040269	0.399923033594194	0.356882365834162	0.213710839674311	0.434084340268558	0.235342303776114	0.416544715268855	0.148184825140079	0.381546789960609	0.0762366714409887	0.346394469733986	0.411973593420217	0.421697429233464	0.0328785589384969	0.397532102546014	0.337588060716633	0.211151555290881	0.383502297269506	0.261952935428061	0.202809064995292	0.178474640559722	0.416128665626176	0.0364239796975579	0.0665414294010394	0.185099136726496	0.332404918036321	0.0170874705412933	0.417878468864063	0.457406127072081	0.451557854265794	0.210545099668897	0.210561002510946	0.104827707246942	0.468693872243329	0.130705255702666	0.0786125859952200	0.333905488319908	0.465955132302832	0.215666834705028	0.296470107394936	0.424128536058611	0.127176429880299	0.288488840492698	0.316016153544444	0.123876123665387	0.0970826801834283	0.113198093543923	0.0777554608690523	0.166886650924677	0.400648358204234
0.314119834733471	0.0181628128292196	0.0290050862292651	0.196668828972101	0.433023971950030	0.262179971144245	0.343178546454540	0.277714287091063	0.208539845164802	0.242639145630906	0.0161627173929570	0.404796389819298	0.185641919983039	0.0920863670849172	0.371691015832141	0.259198492023875	0.0544623121347855	0.158583216447607	0.481271601825110	0.456687863146076	0.291696603962899	0.402788447065231	0.223494010856507	0.413393566905073	0.298848421488325	0.481304317367299	0.384804306995005	0.0768441866443519	0.358248301838291	0.326709468088871	0.0515359879350728	0.367923946163070	0.151376491319501	0.168940695914449	0.240033517237545	0.154560253523930	0.379267018596663	0.244010242586449	0.201130176446377	0.326107074191643	0.232373113444532	0.398042868082890	0.456381900738154	0.0803875622179412	0.423359763201457	0.224707246288386	0.485240539752320	0.162072796370893	0.0821314300317368	0.301472329360817
0.156039781192346	0.0217955057858321	0.322345224284820	0.251767178074800	0.383548975603984	0.0187298954132751	0.293285609858160	0.124986687421333	0.0957067912846898	0.307398175055543	0.296461094715658	0.125551251394614	0.137138423212992	0.469186124985650	0.139413087916821	0.217146134781637	0.0907060183320381	0.296107271619395	0.288609518482261	0.463587615542066	0.303688628393005	0.315968777971931	0.238824171513908	0.126590378362745	0.272903808559092	0.399354443856606	0.0551685461484569	0.161534899560362	0.443359606801464	0.330185682207084	0.0298135848459179	0.292976108643956	0.419911703403420	0.214578953946729	0.0418758378200203	0.339189437965552	0.337130551796946	0.228978486377831	0.236953404946283	0.256826338988559	0.207103391523961	0.274304254722139	0.0229842433905697	0.285961986724959	0.231356615478920	0.195114779631564	0.0513371159764516	0.348546452138523	0.155479669926226	0.450458560014766
0.200074248292319	0.180172913818701	0.465349260567719	0.417169618329536	0.464333362747992	0.156120907912566	0.127393328229313	0.101219503751357	0.267624403733244	0.328642637087413	0.221419621370193	0.238329890421780	0.0369708587776186	0.348537000090512	0.377660850207232	0.302327256828526	0.161376594655586	0.00451580963235254	0.0833691906412082	0.0733563585891599	0.450693087030196	0.380117833284605	0.363686166873369	0.211376570510983	0.295733706621333	0.148974010938678	0.332189503496783	0.0272194702706184	0.469760102505700	0.229836606712380	0.487107271005975	0.148467061220332	0.110985309277860	0.198640526721087	0.126760142093537	0.0439810905625926	0.0351165064434152	0.446363773007111	0.0929218863849727	0.367836814460582	0.233148410006169	0.250027634858588	0.227774372816192	0.413486892328443	0.315169874861850	0.219616343557754	0.344811509018655	0.0510615575110622	0.237099617535055	0.366103898319533
0.106921743473438	0.465211786326220	0.224871342505012	0.389689206212473	0.262001556956177	0.190039636358893	0.314046451575621	0.291303974117074	0.322315762536973	0.0524255084176661	0.342429355945059	0.435549316149190	0.496295926413117	0.354265015005310	0.350712051454304	0.201211771369006	0.0285016306955522	0.106213031568323	0.0178796270686050	0.321737654666186	0.451126609963339	0.193327141699825	0.418687676311125	0.303842114126422	0.186832414039962	0.370248716619793	0.0627578927234090	0.176286237946267	0.377628284494463	0.419323053918392	0.111409510936012	0.140456351231818	0.335711372785764	0.453238999485098	0.304486991817756	0.439815859108248	0.453869371811465	0.140431623279871	0.443259246086302	0.220614071347821	0.0664506833834552	0.0341975593764941	0.0222760491244750	0.250325758661301	0.436351991767547	0.0916668454460439	0.0549050913007483	0.499106532844170	0.210441713882425	0.310879456208334
0.455215702193964	0.286424900935962	0.424553403988962	0.383409252832612	0.434986396768072	0.0839080748468213	0.447070123145638	0.0323361486694686	0.435081030621524	0.466156008092302	0.264072922646635	0.321554223583105	0.152901882179133	0.320231880390170	0.265868956817485	0.144553877008158	0.0261446678780670	0.335891852122965	0.477410574005402	0.353242958291642	0.475865237794465	0.0698202918721111	0.0591078139225921	0.492637175977040	0.296514821953945	0.442130978292046	0.394495754861664	0.0223901761350204	0.0726216735323512	0.405382302361043	0.435221624733058	0.436065227244529	0.263934879583151	0.0632514091509144	0.179234257578570	0.0587784967818127	0.0773576535520679	0.0501950782329057	0.00817995052935633	0.165908421797233	0.460518242124040	0.460232507413844	0.00712915052753227	0.457560074332554	0.398619373517378	0.00554609222193664	0.139890145378835	0.0899927157127164	0.301948495353917	0.134893215343008
0.393289208021449	0.434518677983498	0.331856001997306	0.0159834984445963	0.0440159937297221	0.126525644760467	0.370600727553711	0.0854784304716876	0.331106849114269	0.0137815430594322	0.117749295026112	0.472060401371646	0.205407860677089	0.341854261566722	0.256672079450686	0.387058431784543	0.209717780492003	0.0132896486117086	0.181587977736235	0.128337801299253	0.0145911051642043	0.0383567186930411	0.435245462327849	0.103063646225059	0.121007291806515	0.199314194554179	0.0782474232949388	0.490540024239616	0.265061085099360	0.196029987478102	0.174477245842442	0.292916544467893	0.233188928900924	0.433672683415939	0.0802762820435090	0.133145813925794	0.428438168166406	0.357173292440889	0.0706005072683515	0.217672976555986	0.408747793323680	0.138847589942468	0.322115995528080	0.0918284349158182	0.227825496561643	0.408360177054852	0.0630884335272841	0.379998841494645	0.246938877626053	0.126152898646422
0.173766187603979	0.151675520575983	0.0174847123615646	0.298780303059953	0.186712037540611	0.224995845860584	0.257894297402130	0.115898716737379	0.370984474421865	0.461157403664553	0.314036651116381	0.0501648186226039	0.234311176512029	0.181177796635501	0.383047080680174	0.119539134640593	0.312310369859678	0.354151943962496	0.0902811419605916	0.142207525728252	0.00771563396923564	0.471361618782362	0.473328087517603	0.464881702841688	0.220986031229933	0.00311460389750323	0.401424812968358	0.196738541478281	0.244099313705943	0.240798159063755	0.453268388613897	0.293998455900353	0.384843384450802	0.268849663600303	0.269527166269834	0.195245488454306	0.247667438478909	0.290481688466376	0.454528618675960	0.490229468363847	0.0615359115665463	0.454421598372666	0.153357904584678	0.426524728903315	0.0657072449858380	0.468570535056249	0.138193552772510	0.313278132864566	0.144181767227810	0.174556549874610
0.225172485677689	0.298032079881073	0.264386687126981	0.205343918096358	0.0869135299740375	0.441945376087186	0.242768085773853	0.0786960868098350	0.272228366186034	0.296881451409057	0.324733357843841	0.0555689018234963	0.420109111668559	0.453916828282935	0.272946525535145	0.444802439450914	0.267848366555068	0.215497923554181	0.167073081395566	0.331593353650812	0.297272030474248	0.142445664295377	0.380598124328534	0.236056480563943	0.275793347530260	0.00634705406882830	0.251093458616264	0.247832619731279	0.433108796142839	0.326573304728819	0.0489615791742519	0.0969742459351237	0.327205684988267	0.390927338112014	0.228037453571935	0.408213957953370	0.277859080169601	0.177841664058569	0.266669933116920	0.0763259355418388	0.142094591565607	0.0336237712692435	0.306344680496563	0.344883657831027	0.452326141001721	0.392601713882957	0.446698883198189	0.417788164875942	0.419297234720240	0.475675383110750
0.364499277113238	0.374666538763348	0.0240877324175113	0.136958135818391	0.274702360445389	0.396593373801879	0.133284099722436	0.344732703984435	0.0118115204161689	0.363612994457615	0.193349937860352	0.0762460414339883	0.117475820481660	0.224625122242229	0.281126811887995	0.0617019585778592	0.483672228690072	0.0208386138085989	0.0177158365515109	0.173747042652721	0.0577245627238381	0.0886134445338886	0.469359624317401	0.492404251038410	0.117204992092290	0.457579916504733	0.378663564211973	0.0476236150727810	0.347939956527257	0.129631231850622	0.0462913098878048	0.372463885786521	0.334956980973589	0.00899325456034972	0.214905963262993	0.301862506616509	0.0159222145021755	0.200851104870484	0.469380494649589	0.344119096780248	0.453387187321865	0.232411897357138	0.0997148931019577	0.306006058361893	0.269683570169696	0.464472913772564	0.123494970736668	0.181717284706576	0.197247868455272	0.264322575866177
0.238577023511599	0.187888479617852	0.358812162019867	0.0134214951708939	0.0150823662036007	0.198795755111981	0.0850086743378437	0.0966607437010064	0.177633333704575	0.498678433402042	0.438583344113079	0.157178443389257	0.226378752485739	0.342973339419515	0.214375115405812	0.394857917816902	0.411049731478813	0.420137516765691	0.162530505121149	0.419561100976978	0.139386366358383	0.451333567694093	0.00979194364623309	0.0842487312690888	0.459847609446947	0.452802247166664	0.0397723034065750	0.0724557098547262	0.373793010684945	0.193171800884899	0.0845797875872245	0.309357931068894	0.207653020440629	0.223649747446782	0.0568371892556396	0.0517591356483724	0.287408028125518	0.485115793789125	0.296705701682317	0.0729587566504688	0.177638511980854	0.390160477921236	0.360143365953495	0.459848374808778	0.0214163181487286	0.190527582185753	0.479018540660354	0.332002235183045	0.291118933602412	0.416560043259553
0.482404255371005	0.0502061210187246	0.245720447735400	0.403546241445244	0.325301019003982	0.330258571076749	0.104271777335368	0.154484937500318	0.332176911172034	0.318861402973427	0.447777667594637	0.101763353557279	0.347540548771736	0.245799886935114	0.0885692877628752	0.0332292185357685	0.293747825134534	0.385504842147242	0.0375980539183688	0.378794903752656	0.0985635540914652	0.0101310064188911	0.275354365300586	0.231898032313428	0.0589962148962901	0.173120947759333	0.445991288570353	0.292342328453115	0.466864964695202	0.162647209635119	0.259632940620435	0.244908139358504	0.393404336620860	0.0835953366094918	0.351753919707757	0.0545987309807807	0.166684304535463	0.128567288428392	0.397661415117371	0.0626986601945055	0.0709634658676526	0.172843942261384	0.181236030258940	0.444769740632144	0.00149593063690445	0.00484123595206548	0.294208066222999	0.320274959593467	0.452918990101596	0.355474300797246
0.0300369084835770	0.403008869309187	0.293482884514379	0.178888251371818	0.181557925397826	0.299581660384659	0.387323998139312	0.471057244626381	0.447628070520287	0.0803968667310864	0.110166557649665	0.187980505771778	0.335321975530932	0.461275833536227	0.135512875987558	0.190095623090919	0.236412395226628	0.158546177086548	0.354552986661544	0.263492799055957	0.188874314978871	0.0974352977497824	0.243816057570209	0.464904892655106	0.205387575024498	0.0841902733465417	0.433924548301354	0.0149227914697020	0.453735217096924	0.171064001879387	0.297332233058285	0.170684488663798	0.388773760110396	0.141653717867891	0.0526630225979183	0.436369455601050	0.268476116712268	0.275365861662758	0.480195367637400	0.262431807416002	0.154443172993058	0.300612769689822	0.268243762200043	0.201072326562474	0.325955085147290	0.241338740889773	0.335338511022447	0.139990967307519	0.282423433143946	0.432241141705814
0.321064691737112	0.493385788166311	0.191415829692668	0.108614413350492	0.361551560022688	0.114035564551902	0.134986746238076	0.374322063172971	0.217530196340025	0.145592801570288	0.0910128767875865	0.233909452382967	0.425837209236652	0.343756701830361	0.192861451329445	0.196904880906055	0.363584481630068	0.176704720118556	0.134514990842717	0.156914669222409	0.115196762815847	0.301771343122099	0.306284604502165	0.478249906176962	0.00838819653588863	0.353274054620376	0.131765207324012	0.269857311852577	0.174509989181121	0.243669967174703	0.0758135107732366	0.373333329730758	0.435837555371348	0.261954649132057	0.255249235202446	0.410656313533599	0.444387160267749	0.474502658977410	0.133845252284280	0.168330056944600	0.134640405481615	0.155238294080707	0.0893685093255053	0.423956669729851	0.400416580132685	0.215078215902761	0.376575842385305	0.330519031997981	0.279917955269710	0.282233723674260
0.00974182820615838	0.163789989882996	0.110422975938402	0.426049458583383	0.181912598828571	0.0451488781025756	0.169000359835864	0.480138614797960	0.262663962262283	0.276981637410295	0.332947483555455	0.306865582203145	0.0146578695071100	0.185047335552252	0.346380123851860	0.456974862655318	0.422687770466628	0.0243410770020502	0.332382580573791	0.0448434390068920	0.0857499140246936	0.118324937118461	0.293812213204446	0.202496912290739	0.418381049481771	0.285678028085413	0.443899166187975	0.382165764899079	0.230955540391687	0.0566343486996823	0.343972259512614	0.185075741278598	0.225435513960277	0.257989466727730	0.261020085377135	0.0451699906049485	0.463671739603774	0.350672017144019	0.286698968265030	0.176835247292331	0.122505017401821	0.0921292213290894	0.466001744120729	0.167435101631859	0.318772840584008	0.432559165974494	0.111634764189291	0.233334148218480	0.0472705467062762	0.137468985715715
0.212848369603362	0.478233215724570	0.459177851038364	0.124324460852064	0.277255359970820	0.405921921543604	0.352850532667350	0.0922994318737086	0.203471802209691	0.366706626943516	0.0313411014593228	0.330956767448290	0.226898072157608	0.0619923411127830	0.359478799580295	0.373831174676107	0.00714928737211845	0.376444349361847	0.428093140207542	0.433844661848656	0.0867643070434143	0.491044730613921	0.236956538975773	0.283268519389631	0.246314344700348	0.464824344486259	0.349851632285387	0.0746454235562108	0.122007744483937	0.392856128570511	0.249822422567255	0.135132769418042	0.232878328480481	0.457910510379394	0.417284587237369	0.137587981503681	0.167445328706742	0.344291045924401	0.139272729060204	0.496582480552659	0.372752486926231	0.343183136701019	0.494750028775680	0.173269117024246	0.390372477983430	0.449818156223264	0.399751529882700	0.0455468998478059	0.400565537701294	0.152818235193913
0.255399475237514	0.343370386244084	0.0435830188321025	0.106375910287782	0.138839864961461	0.160127517785390	0.128221364876551	0.385142302851718	0.101895651403453	0.227070650351161	0.289760274190151	0.161112300266741	0.450711262786686	0.203302283923929	0.116570037005180	0.352460910062162	0.417420754514171	0.125707079355765	0.240106727254799	0.106192232480390	0.111007759110022	0.0875585212184634	0.0135952180871759	0.185141241955079	0.208650410242453	0.206359356694427	0.108975553314291	0.394606999492556	0.0538428627385796	0.340782378153542	0.443341263612387	0.256159157506330	0.493504444248318	0.326444470420178	0.319625528087331	0.321981298560162	0.271042692428424	0.276363588276942	0.0902528971716981	0.287172066939319	0.130078446737472	0.0151650783605440	0.167762494354610	0.00933329743645811	0.455286265471149	0.214518973466025	0.477113558827940	0.00353213450031331	0.417219682349116	0.0967933504926214
0.124250072161220	0.181160639659411	0.400028861102834	0.0781489261343125	0.236543448586382	0.490562964064770	0.381214564348352	0.0872468954418478	0.0353506033251690	0.0175457617389823	0.213428950083643	0.0629467180794595	0.343078084258749	0.128734613797399	0.277117485933629	0.295185491428373	0.281373697791341	0.449370487956631	0.219460125883541	0.0596050904265241	0.307988363044022	0.127640031764929	0.303438158106534	0.0316896472970810	0.355925561153553	0.257658942268014	0.202485574168291	0.448196099325585	0.423193819356660	0.0172789751364069	0.382854497793759	0.376589690221167	0.126032311709465	0.143399585232025	0.123141448356783	0.0114808206669157	0.440383654148598	0.209180774916609	0.0300106269347969	0.314560704308901	0.488648662201134	0.128174982865114	0.472777640132722	0.335957223023183	0.381187066983368	0.239152402689887	0.315263645766225	0.184917299389379	0.189990113029571	0.226730068678105
0.231365971052601	0.258243374857185	0.238358072406048	0.118799731949224	0.430328792685111	0.274456017242570	0.125824553973435	0.155919131234691	0.104558635226945	0.102698947175341	0.256977713288775	0.0595200593653129	0.270699551581948	0.0265695054924612	0.0852755091076997	0.343134227978658	0.0580032322465902	0.265535466711514	0.391899957386776	0.136009397514069	0.382648294418015	0.0574500650612609	0.130987909580828	0.308613867185226	0.199353691937447	0.414648646346023	0.154406131900157	0.136297311607203	0.319859925885520	0.0627495672582602	0.355785132798330	0.450890386394029	0.0726152448953564	0.359259389025308	0.419192206926934	0.106296440779489	0.452253950099838	0.101474148815421	0.163647159358962	0.208062379761554	0.0232754762782482	0.301173727283624	0.367092799748098	0.282076690329657	0.248146247610655	0.0992939424631883	0.400365730974076	0.0422587872466550	0.402792991795028	0.292312054616396
0.449383363856403	0.282001389654625	0.0267624871017619	0.252727754338393	0.174042448598100	0.0364228603152575	0.260680455171140	0.145592404583308	0.462582373160975	0.221537682154610	0.415093040471552	0.0960176602092674	0.212693470339481	0.219290703579333	0.344378854551374	0.388733073716436	0.0245356513465658	0.0495255535251137	0.493551482655583	0.151054611858757	0.0190790415834922	0.445359528798823	0.258873973229892	0.0969223092457430	0.0355752478914396	0.280766391367724	0.364239247525785	0.362006631471549	0.370252454506399	0.424789289592394	0.353328560687681	0.314030047079016	0.00210636204215148	0.0432627079253430	0.382098581852549	0.300182675029921	0.336740326687605	0.440870096458031	0.170097093291865	0.493447066979476	0.108627741273266	0.446942954856009	0.117052459131359	0.395457164448787	0.495332192329481	0.215555004075746	0.0536222058557816	0.0256209983080681	0.0994373201959373	0.367127312463964
0.332944089242217	0.333552407723961	0.277055364816016	0.338448544180015	0.0576855888423798	0.487251871352273	0.153282120761392	0.335030287158447	0.384846551302360	0.347884466401060	0.422498022351404	0.0866769643416473	0.321480785891322	0.212174862199643	0.404851798267543	0.129169505853816	0.0436502164747619	0.268795673860570	0.246158921213091	0.0263218997014098	0.253935894490516	0.478154696556106	0.426542702338903	0.105044397862380	0.283803253108449	0.170478394718997	0.00880321074903506	0.406812554064754	0.273066677817143	0.0895314554164488	0.348513086963963	0.296874131245931	0.428693095650407	0.437942792927294	0.0540243941215436	0.174982963468196	0.0590430996545433	0.144919645138372	0.444139159355796	0.147920402727864	0.316773776414000	0.190937088377774	0.404826616042356	0.499303629918906	0.125970375688050	0.0202323302735002	0.344680253463318	0.387912572904897	0.0659239206285830	0.371461443934767
0.152228329147576	0.446178837807252	0.438499327137492	0.317951091566936	0.0974720848547466	0.0482508077288704	0.440020426056882	0.277202014878124	0.0979438636665629	0.0221880410256594	0.0547575085672705	0.169626695391438	0.479814535039570	0.180306150365824	0.289961559976875	0.188416321119926	0.295173402519736	0.266649474352478	0.415773449400364	0.144132847772586	0.471579389480734	0.00126255703172806	0.184376452503869	0.489328386643232	0.0804226054662985	0.344118601387165	0.311331880240055	0.266605992758340	0.0231776663446740	0.436052315318663	0.335412243683217	0.427284834173204	0.0246790815700607	0.0778171423939174	0.387470129335639	0.246922766987777	0.355081285066459	0.188894203488093	0.00716410001141926	0.463169918148925	0.0251403549158887	0.358561596572484	0.323704830499074	0.191391624391391	0.0907963214628380	0.00893494225849389	0.372918581036452	0.359554063562130	0.483990532702927	0.294814852316901
0.0541901571283461	0.449062277005134	0.277810950466198	0.445519193644282	0.362003514780139	0.0387234586311595	0.0137269155360380	0.124678549871384	0.119637038736515	0.387740053922334	0.456379762210863	0.457227916879644	0.128451775481854	0.408428118153794	0.445821581181786	0.365877755162189	0.467431963649146	0.163629269109355	0.455046669063396	0.301604533661745	0.177632230966607	0.00456997337432091	0.0941850218423667	0.312886153187052	0.0993931281872720	0.321949838919370	0.120549500946249	0.315129695139972	0.0138085367028200	0.121311028188614	0.193512195916271	0.136868263466633	0.158748636564947	0.400317810472541	0.209188849315598	0.309640715763581	0.442180504523571	0.150869677224987	0.115894113892004	0.309125227778709	0.292027371133750	0.142004902493587	0.233157127522075	0.0896422895102416	0.164114524533519	0.383382853181531	0.244314964567231	0.432167275694056	0.313117701782976	0.496256778754970
0.0239700678732664	0.262127591866139	0.146051169853442	0.0308420946665191	0.483550686929833	0.237528316185007	0.279964768606640	0.338260778164938	0.108315674910960	0.300892546387732	0.210180539313031	0.286441643565494	0.229512384850106	0.0780359556752332	0.463394774215822	0.305101647777810	0.115468741172017	0.132288439444657	0.0995084003865212	0.374617534177800	0.314735621343608	0.365735397285824	0.279795363328806	0.149514837023386	0.149395411749881	0.421742851507834	0.262382539483472	0.490832109474994	0.0133562135506355	0.430024421332156	0.373405408305750	0.0220747671293038	0.0638970585827819	0.445557432929135	0.349596268714104	0.0705964690499877	0.260650121253197	0.0470934067136193	0.187223465563393	0.157867548373913	0.106365581444345	0.275036104817631	0.179687358591415	0.306629039217106	0.393243065828094	0.233219649329914	0.466028565546185	0.139499896556012	0.0940294272093421	0.304144851145576
0.111848550719612	0.0931431150194699	0.246574785270764	0.0664984162835133	0.433786387349231	0.120588297699231	0.195395676113387	0.111682442157207	0.0145972089222161	0.427969270624242	0.0495165295724034	0.0334563640486254	0.0738504023072271	0.0330933846501684	0.136028835590471	0.484642926911604	0.198605398757686	0.0789491310166657	0.341166224303053	0.229761994393233	0.491597443865721	0.441651980718393	0.226414777864469	0.173694033765156	0.228191563602858	0.414165749372543	0.198944453015225	0.321110401564418	0.113302839179174	0.267849227660351	0.266976579648442	0.238301214340939	0.391765966965884	0.212465484091747	0.367733942341272	0.159926564326586	0.354142714859281	0.491380310001539	0.425591908063614	0.0984171790937428	0.254799185885753	0.374976350253858	0.149733963740120	0.495816340603006	0.421542330816241	0.263249035404642	0.226953802134063	0.457814676796209	0.386385816814717	0.251755026058784
0.0443646812394733	0.223786604843592	0.161193760743394	0.0792489833825079	0.395706520775716	0.251697154612722	0.420382154969657	0.205647450764982	0.157883799795121	0.151006870754297	0.275315658534186	0.184310215866700	0.364763873946761	0.251984286137655	0.403420358765429	0.440099374097006	0.120135538957208	0.257932931927927	0.130447717442036	0.267972183407835	0.279355693234176	0.471537747035788	0.127355193869251	0.462428373437261	0.244596194996508	0.217695319069186	0.300480728107416	0.147108153192053	0.0288948465302007	0.103627872203744	0.496041188099971	0.0168936390197753	0.297180989959714	0.0370227235422871	0.457169158785683	0.146986150003435	0.494054138002095	0.343582761467196	0.155267273076841	0.217758497656059	0.460754792693336	0.376062556184304	0.111890096250953	0.360677294626301	0.387027871807971	0.443027830845209	0.431340991879312	0.485730147404487	0.168049972751524	0.489347769569796
0.411879016595337	0.320730117521212	0.457604805253430	0.00289586741435915	0.108931500475384	0.113350629602367	0.254692060005929	0.0171110555442420	0.00927770798181171	0.415415318022602	0.406481213720470	0.459767455842867	0.358996164298576	0.392398870701166	0.175166356480420	0.135841746622573	0.117704347161027	0.367028293315665	0.227331735885232	0.425497063415449	0.113662699142226	0.438525690009670	0.115347174844890	0.0634881764234265	0.308259027028201	0.324628344371059	0.0504106542655582	0.0814758288245522	0.426812152243423	0.112669545153779	0.182533403091450	0.124566220417383	0.0494105276798063	0.406581230381679	0.0668645740337996	0.347263418439678	0.0880502506398987	0.154771500867593	0.293662623612543	0.479991797241630	0.442491710726146	0.442205096701193	0.0980900409782043	0.212665355783385	0.363447518239730	0.201307830333329	0.0598092125127743	0.272926678061482	0.264841264811223	0.340687569640720
0.392114398979499	0.313369615633922	0.0745281861595389	0.166609493376820	0.247736969267487	0.425942679705270	0.252579654333366	0.278796829486399	0.160495488637015	0.300146994730647	0.331601029007075	0.284690846046691	0.166408364708507	0.366562719869963	0.0625451434721324	0.191268899479822	0.253793550991126	0.0745468361075042	0.107825021320815	0.00364286445829548	0.286031387958888	0.0739732285333751	0.139094623409561	0.476517548750544	0.102592642227706	0.263279535976614	0.366236160880685	0.281385830212359	0.232101208994770	0.195595945135523	0.401070237346877	0.159729495349093	0.380985358165921	0.102573773474729	0.360109191223697	0.0497859823962561	0.0811626987341049	0.475664030737204	0.0467115734695137	0.398240660672012	0.392045477597942	0.0262959547705591	0.188130906847300	0.125539168538656	0.422850459171516	0.277145412978199	0.496740820785906	0.235683364935988	0.195955736508855	0.497337818542677
0.191627117239746	0.352035483124216	0.464604342572548	0.0531081002022041	0.287515765394199	0.454203001974738	0.126716382465814	0.185885280739251	0.400341951645236	0.0357689149095904	0.326878297700966	0.0895026570785636	0.315573254358806	0.321686175219486	0.271125388936754	0.0715850180106278	0.0968863241953640	0.259958096954286	0.456171398112851	0.0443003594080220	0.156921075488680	0.0406916144878337	0.0588221796764053	0.287503524935050	0.0883912286138335	0.00947245597403984	0.373512804782085	0.406631669871043	0.250921336971380	0.435910507113706	0.0961623193294959	0.107750142166658	0.00398182410148029	0.322023239452452	0.134310752094805	0.0932163735864846	0.116000970509195	0.451659263830963	0.341910858354956	0.121489451776170	0.0350806250492067	0.337489257256212	0.0924942880483531	0.135343298727863	0.345960706501371	0.255922872911395	0.0839428526560864	0.126822162334212	0.185782095761771	0.236429447653105
0.284559373300010	0.233159783481279	0.475510554386077	0.128280483108365	0.284279093305723	0.0949078606720583	0.443539838909090	0.464276872259376	0.135206117668765	0.146235782545803	0.154885043263974	0.0777203454367844	0.0531888197481524	0.456762186929496	0.146927413869127	0.303391925897968	0.294898395596364	0.458067603127580	0.451814082745812	0.329491484853950	0.000748831589469923	0.316499726921645	0.422330200350362	0.163710877260817	0.304520053595408	0.331845568006290	0.0633778745081134	0.472345462932861	0.194811697545929	0.452213999759728	0.157815785870181	0.166267454627571	0.105135409370195	0.137847923879383	0.0364659399199886	0.317823856957254	0.383658480424982	0.384663613231331	0.167786277519453	0.374503225987838	0.356673102271078	0.316108401665597	0.433760805052917	0.0805190300470652	0.463637362750983	0.115968049755281	0.169794672468537	0.287934357612555	0.423188026797192	0.382161002797779
0.336281103659823	0.283933138942146	0.234395160257483	0.390665328412284	0.0722749459597901	0.288359255346770	0.234245851186608	0.479912770033106	0.128225944565085	0.398457078927762	0.375413146208671	0.0501808068385338	0.185139526200813	0.322758149295572	0.381259248391411	0.0437217706429026	0.162047116425557	0.495978662994717	0.350175432263278	0.241214141807925	0.104361678544387	0.118482667185805	0.479046311582255	0.407729659062104	0.472541411999730	0.157752343600684	0.111981509056461	0.301654948686675	0.353213324427042	0.0984333633983891	0.380356106313412	0.0257237373059749	0.348238855167830	0.247719631914072	0.0787071040211544	0.00387763085635501	0.215815929006976	0.112254102784043	0.133778005119841	0.451374005338550	0.399623843580967	0.283484023672445	0.319662568121330	0.0685126648779623	0.335726355979604	0.0734154222563219	0.322530956732523	0.182894425674614	0.405190413726091	0.138171970006448
0.380302721964445	0.0578586138488105	0.440493934687395	0.284984033269998	0.215839162891517	0.329509539188741	0.425356343379376	0.302716558542185	0.269155186315223	0.0948927883770460	0.421496970835417	0.428088619417290	0.0189491412523408	0.277988028447860	0.340465514484528	0.247496794147196	0.377069497371320	0.113551957200608	0.251810071388959	0.143521770035629	0.0257017735199289	0.00435198405480280	0.363597325249716	0.413041531521595	0.00223808946471177	0.298874426812023	0.253721873806616	0.306775606051954	0.0248519559434353	0.367672563990673	0.0181446096736334	0.179764718803089	0.0343461786614455	0.0220146238630407	0.154664431568144	0.413671552975390	0.376174701173220	0.389210386049860	0.492057535534181	0.459448446398688	0.190268115058863	0.489414650353233	0.467379964834921	0.175594366196016	0.370733515837764	0.428246159617965	0.371064372020519	0.387649827661372	0.271204985709166	0.157996405241294
0.351252549262150	0.441228872323737	0.461054143621610	0.00232667655069718	0.340697572249413	0.454098922504707	0.196588077312450	0.470371470522837	0.0368315968647111	0.103352748407570	0.249427656243976	0.0642120271767609	0.157190922954479	0.407925878629432	0.227714088748850	0.382768613002911	0.0230095599832783	0.0552002596269163	0.114908411062390	0.0446151076592768	0.151121007136735	0.349130507812386	0.377857707305367	0.496103627106286	0.00464208446688447	0.0987430167623317	0.153507729853871	0.0674568826710306	0.176534671507347	0.0165721095963653	0.268889481884326	0.332089373033320	0.217110059144287	0.154739996570013	0.277816636415255	0.352337031215763	0.110927952497141	0.207112012327130	0.216016210163853	0.238505831673099	0.0492968493537048	0.384762393919182	0.264079714933547	0.0848067403043600	0.165610255700240	0.477259646399421	0.480743303131805	0.343411595553928	0.135846056118158	0.366218658358436
0.344866176960698	0.481898447567607	0.224334209753348	0.476473995494767	0.486735774458009	0.0936231242021983	0.0387041355232067	0.114737951701507	0.453377702930633	0.0104002524127629	0.139218349906638	0.359668133074307	0.156284629467948	0.126241774219042	0.0265783892404594	0.0124819573120476	0.400879276564806	0.0537100021484312	0.207415599255621	0.475544672057084	0.279327585272392	0.274744113947324	0.433447788108824	0.218912608275537	0.435822122873833	0.410111034908532	0.207969414388335	0.380315540365911	0.164606670416867	0.468723539681930	0.157113847985984	0.223087444434660	0.228034185059722	0.0655264764593764	0.367468021109327	0.252332383961117	0.161568978109162	0.248731048773959	0.216002585172276	0.0213390770927169	0.228538981197142	0.409612014972730	0.411019235843404	0.356950921720676	0.320825687622981	0.299076313660627	0.220215994236234	0.0595047574235481	0.215096296139823	0.181294203755785
0.0742950783886574	0.182921548035575	0.104914775110560	0.178904637234049	0.145022729094282	0.152555322373312	0.407870494527073	0.290360638793560	0.276274123311659	0.200528365971696	0.0481491205214722	0.405151890514455	0.477627407181979	0.379259388104352	0.119485584347700	0.0519969545354849	0.495640405140962	0.381636759072355	0.463362948886965	0.0779237434183539	0.465792158849353	0.395084782029748	0.210044330580369	0.0914543622024568	0.264328143131120	0.484710687410484	0.0954571532153067	0.283741262513431	0.407044506015773	0.493702194821062	0.0210826381244265	0.290008339994487	0.384212614272077	0.406889264682096	0.447083658090870	0.384565301253553	0.268007009958019	0.211565275322592	0.128409040714047	0.0786939728603598	0.284795235371569	0.136223718765820	0.394278809134730	0.397326927991720	0.228181550186318	0.424291831431377	0.154328399827628	0.0118483535720841	0.200259452537000	0.169477290504290
0.186397930808354	0.185452741070723	0.0825180550183254	0.0300528739255416	0.139635374069364	0.0141381996464033	0.332922670330589	0.153397990047951	0.416861239700621	0.160595018738834	0.279264752677056	0.463849020446779	0.326361637448096	0.0676899316603918	0.311429002689297	0.401300249421493	0.444108892032938	0.115027225967837	0.209299764257296	0.00331354063059786	0.493887184508499	0.385879110272365	0.107282914351817	0.198542950918505	0.217534876225931	0.177012340023722	0.458078551123289	0.195566750110655	0.265322274000135	0.271929899880866	0.174157628212950	0.178107929279433	0.454504237953896	0.379457801193090	0.0399637562330997	0.218971845311222	0.469737949923264	0.468062264556912	0.325152637278409	0.129540031995404	0.308543610125379	0.0485270757571540	0.100652552542428	0.400216217681137	0.465508737421381	0.374742177273843	0.495786400956202	0.271578313427613	0.173107158021892	0.00121031645952585
0.101767486707798	0.388800608769538	0.0482298799811688	0.489130379163374	0.371827741339006	0.249370607959250	0.395276197999123	0.127283820944244	0.460526079595472	0.0171217824430566	0.230891654998945	0.105333690885228	0.244315009176113	0.130062393893732	0.374085846463929	0.483628878099645	0.123531124662095	0.360134425473363	0.0148954021303047	0.126633199767034	0.496138928378429	0.0956539826429836	0.0992606216770003	0.221229784326134	0.0844273148814210	0.444068228898021	0.437917410925039	0.288378817531919	0.425741048630681	0.382773329489268	0.102522758677633	0.0470741045437468	0.152899972893816	0.0643125378867793	0.386668021743946	0.153967588135314	0.272772041357546	0.0922154819354689	0.117887799896182	0.0819411712240676	0.430316970366000	0.0498157386907255	0.0474857608948113	0.257684208930855	0.453411132244591	0.281787024702722	0.336344240382295	0.442450648476280	0.435288230726692	0.159882989618142
0.389546666190055	0.0427055149856153	0.0229252537071881	0.234716764739886	0.410702525410318	0.112226824607829	0.320082725090692	0.130767613710466	0.403901352199287	0.169517473490249	0.0134433879663793	0.484279474305678	0.293764511225950	0.351377638788105	0.0389395079916896	0.460588955830621	0.0279902874842859	0.211005893170611	0.485921313731356	0.0297481744128341	0.453981491013879	0.450068046830867	0.0969715316063874	0.418103879999699	0.150332332450917	0.164199112761349	0.281445520478753	0.453951746519118	0.446223353762350	0.292705141519747	0.157910660902192	0.329427042036821	0.391685236027811	0.131069179125643	0.366700261310501	0.257548418530150	0.254187231746682	0.443136573847892	0.230612454758726	0.158175514188530	0.0821497593526888	0.191654719855217	0.0594613676149437	0.392491382678295	0.173986608075432	0.133889292560133	0.339021414430828	0.302921127048225	0.220846837524803	0.0744777848819320
0.343559181684150	0.159606420732002	0.0756741040037796	0.458763698148961	0.384775736824698	0.0121820924047927	0.462789438298939	5.17410840041310e-05	0.442008166924039	0.00815618262163459	0.482967527587084	0.495089285679341	0.317800305700131	0.134168730407559	0.475947964791616	0.140841756619689	0.0884002033254238	0.180507952907124	0.426212751771424	0.239946032752237	0.0230353383823519	0.474929510511007	0.101272376556005	0.462437719446320	0.412909201687228	0.0713509043276820	0.430703639374597	0.464787045986048	0.252990147342988	0.308880262585596	0.460098635312728	0.167641057904750	0.0830306878066973	0.0122756804028059	0.333472755097191	0.285744050488608	0.223391623703369	0.379067269312368	0.461826629879001	0.212807773441757	0.240847064762608	0.486644747469064	0.468154099508738	0.136299415968459	0.318975359345982	0.171430910345293	0.209385554192885	0.00258085316459206	0.493817582259621	0.132949647077885
0.327948006279720	0.203107135315236	0.109051537481954	0.145518469199678	0.267716601527905	0.186917317318417	0.408078659918934	0.360735699602446	0.0773744413676952	0.272150387300258	0.403204424217873	0.217264652699061	0.125255570217337	0.0719905761889854	0.0786978809126370	0.487744296419139	0.443482036708137	0.326060261667764	0.485585970996490	0.458371461632646	0.0502720922872203	0.479844613153759	0.199245140586928	0.398711835373082	0.0422956962631842	0.359602358164938	0.415374047938267	0.385184231151943	0.260193299102577	0.384415673581123	0.403613873922388	0.0537525340511604	0.101920402739116	0.441169319336062	0.0653816645400493	0.243519716907709	0.474977645616335	0.179101498434959	0.307566609940166	0.225229072687564	0.175970198167746	0.407744246342942	0.462773005515676	0.0711245441209257	0.190525809059987	0.0136706212433355	0.0416573582232183	0.108399114991956	0.370572618480949	0.233147792340876
0.125941553059815	0.348903892103122	0.129268857267097	0.171210398175014	0.401965143486329	0.0798520035501424	0.124933967202366	0.232847236259953	0.251204568874429	0.284473281019219	0.252407834207923	0.196609117263285	0.459234533755777	0.388287532752291	0.432768248000666	0.0383666579671658	0.0609964784354040	0.173688416062012	0.141616309045661	0.488493588127679	0.379094269838828	0.482132053250697	0.290711470666674	0.306082941813607	0.418892373097827	0.0710140188014792	0.460209832689165	0.130673138336526	0.185250942084894	0.0703253896280319	0.189563442243617	0.433627110796394	0.398698140240529	0.268371354020427	0.101505359050253	0.468007155671068	0.390552274537229	0.0433857454922877	0.415034224984000	0.238157757245755	0.178149304726015	0.401783220510218	0.472153973016103	0.281381249753804	0.0930599917971474	0.338811501706449	0.272780856345036	0.120370214099413	0.335855954818893	0.140960705575848
0.110149810466875	0.0394253814746286	0.135773105259163	0.275974573874495	0.00686956982451842	0.254301232541832	0.453069238798806	0.335563782216095	0.177715194446981	0.499107475793552	0.247153457967544	0.343962128733527	0.237555344985231	0.230339877060497	0.0866450366926533	0.265109824113205	0.279942452368480	0.412090515749221	0.0902602599654641	0.473636272774183	0.219561385611135	0.322178884156905	0.150087204125225	0.367356315778621	0.0262152575848354	0.306060121337381	0.140341941459718	0.298489632701333	0.114280605307745	0.108235991029189	0.114095614552980	0.212208748052942	0.223735409203483	0.348931207419237	0.430696832630152	0.462798055216405	0.0520691893316269	0.0759488240325981	0.0555481719461324	0.362978133956311	0.127770986156065	0.191218696851161	0.272596253515986	0.465330689296638	0.266044385419293	0.311500640752249	0.0579732172018009	0.435511819896256	0.178306724895610	0.228435487361410
0.180091189507981	0.0848071885108540	0.265303778459098	0.191438662887913	0.114347289725285	0.0956331394579353	0.339161161963670	0.00940160276678831	0.144240301044989	0.101824646449302	0.311003128516265	0.0590775995330724	0.217766212176501	0.458798218107407	0.0681058517922585	0.0908268328633058	0.0944722591545851	0.185800456497854	0.271048777090012	0.137162029774429	0.493843602445203	0.0154058145525102	0.423427606247567	0.175124280723339	0.244732566679601	0.186662743954914	0.278425164771217	0.419691430229645	0.0750308001518881	0.467283775335306	0.254981910642860	0.288173581421843	0.288888719654156	0.398865047981323	0.292257967455330	0.216497138853848	0.341727902906160	0.100871619599063	0.264983155457330	0.132146936857892	0.211123180795831	0.129936284460429	0.491774627062146	0.170783296499146	0.147896278160092	0.127493710605381	0.172724418073294	0.0578884005663169	0.333517936440558	0.223098783986426
0.000165391245715407	0.101557708899249	0.239072971823994	0.179671607614733	0.321128781113196	0.433941617922593	0.262318329502482	0.0121015973414012	0.192562851064371	0.142089617128590	0.0693527045053247	0.366592045043727	0.230038053509707	0.0156767222589753	0.266535039483217	0.410238673692475	0.0612097864557455	0.0240186923142121	0.460806423296066	0.273217554676244	0.499008746976148	0.137042469711675	0.318678102113721	0.155207085223992	0.281023340524653	0.175939926812490	0.476273183933269	0.412321994445734	0.0121803784752278	0.131369456252623	0.113014800601226	0.0908072941256765	0.359762589291520	0.474273437328394	0.333359005694072	0.318988854626720	0.239073521684442	0.240277495344195	0.0833027609570658	0.450795464920028	0.341373089173575	0.0903135341260552	0.310245318771363	0.456433746833075	0.421731832482405	0.00708548567562184	0.443543158038015	0.151236816085420	0.191043174902832	0.383537431206901
0.188001495162009	0.233261253441370	0.314414766249218	0.0386412993255836	0.255571041663938	0.462910432696525	0.122807555644549	0.342847923620649	0.0554928246564516	0.0152951879745769	0.455308018850820	0.0367832712847971	0.331778690268670	0.0229064269065072	0.00213327075026099	0.231166380444364	0.0138338779224136	0.00245791614413221	0.188147571323345	0.0145391874094208	0.481730579930604	0.498923557639883	0.104054383890299	0.482123824139999	0.0481440800329928	0.327421808411223	0.159009723896045	0.378934648932869	0.231111766743714	0.459436063628447	0.0685429208322224	0.183533047389613	0.0808021446922025	0.347434974764196	0.394377727849986	0.368612077696096	0.115848976105432	0.490511027398643	0.219077356218884	0.179399726212494	0.188319505450787	0.0263390003863257	0.379768912773268	0.00833461201409286	0.427300404131485	0.297975905351900	0.141607442737119	0.458296364308185	0.0568955075527481	0.281385318102915
0.257266205792759	0.374516514217567	0.335229735855886	0.218511984957073	0.325412666069202	0.245106691264739	0.0585640020856063	0.318938209457789	0.299835802965606	0.0214812339995091	0.131578014149008	0.312910592990344	0.135346222859159	0.269347567794614	0.0172054736214639	0.394982831382983	0.375532765797209	0.0806872872676956	0.0648932277752062	0.190599545480368	0.345693198779128	0.256353222730185	0.0125165706830194	0.344275387698961	0.265982208017387	0.133650312395280	0.0659103098387066	0.450005872525745	0.414654376496917	0.0989203659466580	0.478139742433069	0.360732132251918	0.158926614742867	0.443425578729390	0.221378617260110	0.254813891613106	0.0184423020197928	0.356098235993554	0.137970804929266	0.251358766359231	0.292745504830849	0.448472090521595	0.429321613455727	0.408699486193369	0.409058120379851	0.200305525907479	0.288540911051885	0.423440434039108	0.447342781203101	0.312502607451769
0.392654183576506	0.232139590992038	0.0508728848538617	0.426455763868268	0.185687351381133	0.0632010330967244	0.343991715076911	0.0617561498313649	0.104290031243838	0.0332824038486454	0.0609032873691363	0.134943212540990	0.395390611158181	0.0511222177397252	0.464440401647043	0.431098045390361	0.365633206077158	0.485520205488300	0.406840375878865	0.454480304941250	0.0817646150389209	0.481406867101962	0.411123774103073	0.0529771073037276	0.200691968328509	0.158490687657480	0.298984371162592	0.0368472810314826	0.434344968038148	0.486055798960033	0.401955803405493	0.104153856123326	0.332324440926757	0.378559976245607	0.332465819091442	0.400480620424761	0.370095036182749	0.103965472944329	0.162651201345890	0.474948839502191	0.464473467212316	0.278426148309159	0.194312111079004	0.484861942791084	0.459868825423214	0.462677868165278	0.253366981490134	0.158540578596813	0.0865243444732236	0.233948014171973
0.245736135576939	0.164436765860715	0.306559762723736	0.0160603400390718	0.104309912006575	0.327580295643154	0.480928354023885	0.494486802707737	0.250492121585726	0.158536128350166	0.412220866490539	0.0127830304841711	0.0782069306069343	0.402486211343292	0.434916137994407	0.0409979274928677	0.388069762731237	0.233368524848967	0.266281201922185	0.164200998298056	0.147134228682308	0.142911485783341	0.472102665748327	0.355005272022534	0.0763810483887708	0.469351482072151	0.461244975648608	0.267963474506386	0.400314245845577	0.400626554158013	0.0859762734554558	0.192036901578910	0.275276409139743	0.316007639835091	0.0288510154906418	0.421785553895965	0.0910393260629049	0.367720616223387	0.232755869126164	0.452547687931370	0.343330603646319	0.301978125160452	0.340514227488518	0.0338777272113204	0.0329676390749686	0.478938660275527	0.278505278818267	0.312742927219714	0.236206374772952	0.0841291054933648
0.249715180578480	0.392539571123817	0.347464644599851	0.0880428982808351	0.441295519847834	0.460779342315381	0.281262651719827	0.233585027344852	0.336691312707847	0.336571343662623	0.474699286500421	0.186025314132049	0.264033230902889	0.292741889336650	0.323431805548571	0.111664954582839	0.260196123156795	0.392959658241400	0.340771333762345	0.107391324672340	0.240993874694069	0.261868394102322	0.192742319490581	0.0494285942485898	0.268973501026008	0.495768096127645	0.368493112734521	0.154877470386010	0.218114332312210	0.203849906396812	0.0570624524125144	0.425027568601739	0.385967089739206	0.467272608628643	0.317948716898769	0.0605708212704496	0.371085257779287	0.328820808665190	0.443741676048699	0.343362022413978	0.268940992208631	0.235304977496190	0.261740945911022	0.0699962215377439	0.174750432512734	0.393256603649381	0.183017254108936	0.451993857329714	0.145570329824508	0.296802539885431
0.441127011876965	0.435808741004853	0.253729233670451	0.472711539689253	0.225569387477467	0.190247462772890	0.341514951353738	0.141800267773689	0.0714736696140119	0.434573359674088	0.487449811421799	0.443033879484520	0.499665062337926	0.190195389198175	0.353538651297838	0.156313936001409	0.391941484172910	0.341261619219665	0.296735987956617	0.0786525016852949	0.468729074668413	0.205781194096520	0.268384586717418	0.371581209406712	0.454368233833493	0.462123305001483	0.236051543702075	0.138840871267840	0.103346458725696	0.439190057719383	0.364212299292403	0.402655743372000	0.187822834747203	0.434081010296238	0.195720764678671	0.0866851514646680	0.236158343624657	0.210486944142876	0.441317536136522	0.0993604393177915	0.492596640241108	0.00595353217850186	0.207386944816794	0.107211883812336	0.422091005070661	0.165138474503766	0.0643282439481099	0.182906635751007	0.370549938246975	0.450018144016708
0.170546892119970	0.286715466125480	0.204439723221749	0.148882694328166	0.217373267571934	0.0974651206328293	0.0860570762206310	0.262888219204967	0.470280257012675	0.337593869914151	0.351500217442012	0.0714093443533263	0.294292282087447	0.477382250477753	0.488897089094139	0.462678944851319	0.340542593236979	0.208869322483163	0.0459881342990641	0.311682571527619	0.153115582931571	0.315138374816972	0.333920700676291	0.226323663108714	0.0351741823699990	0.384388809455409	0.181786435066354	0.115716486439103	0.338531418729207	0.0956365097043381	0.331137914782087	0.150866303638034	0.319554213273192	0.168803703973420	0.397261869661069	0.0230078073374082	0.0525704154560344	0.215297868290152	0.119600691532677	0.165336110542120	0.141000621362201	0.429792392445871	0.498264397904482	0.280491234424163	0.0189528900653734	0.347802394306767	0.435662830146190	0.490553522390951	0.369219931909779	0.0592324335934473
0.0582173355106796	0.185559623526313	0.194782503368100	0.193413333583919	0.360802011298139	0.464479657547133	0.143641966598841	0.286348965354999	0.00478211512216964	0.0363980497723305	0.0591144851036772	0.274011168541045	0.195677278350114	0.134482031801776	0.334846696286193	0.0444301598455382	0.207053144984831	0.482078788907377	0.246880855391299	0.0718019450090424	0.229260905496213	0.427109597941705	0.0929229503614210	0.121413940705590	0.113506532039826	0.154245398829881	0.259083628018922	0.135959218861213	0.300839293946943	0.102986748595824	0.265610179690676	0.400263383262968	0.101791553767264	0.394338443014850	0.181705290754287	0.385124475687820	0.448254908766825	0.450447467440623	0.390741594892053	0.140406937226205	0.404362186183995	0.251964200335669	0.442702419862703	0.304593061350382	0.194425354471100	0.312040781627346	0.245175989771661	0.369581448649153	0.392195280568080	0.402721358118403
0.136783622004868	0.462469833392644	0.468560774106246	0.236002205468362	0.411192494112973	0.293071920078972	0.315791783124015	0.129111901443216	0.206380791430699	0.0453539550753429	0.462986537419664	0.393349350546419	0.348999198726908	0.324637576693843	0.278075056106711	0.259291996894819	0.404160536402610	0.00767460982401930	0.143407545242141	0.494669298113847	0.160675958431036	0.248522157069059	0.00272287832745505	0.397090886306968	0.117524882058031	0.223572659029235	0.153596033108999	0.00181174320196248	0.166397300474435	0.126851166799376	0.318837485181925	0.273432691695742	0.336101812453130	0.0153088184684152	0.302370832911004	0.377401702102196	0.262181380432534	0.170952410814881	0.430445823739150	0.183114714234177	0.459729351492477	0.214881406324583	0.0159270832973887	0.481458699338588	0.0960375713434199	0.411101586033248	0.274129279662568	0.498096305728985	0.0288371276703741	0.151940733917395
0.312154224260683	0.388176686685438	0.167080517099125	0.0619226959293036	0.0650044381848122	0.230615551082670	0.158767316331937	0.0855824596718102	0.0461143012482452	0.0799920996829077	0.302231147282888	0.113816069188021	0.319415572571782	0.424216957493183	0.377496105173042	0.138308263136747	0.406207794471640	0.381678328213463	0.403785397503268	0.118152070335485	0.0885859101268491	0.0776562166165483	0.443960822576054	0.0354952103379681	0.0551813880813964	0.294112532831858	0.167568003049877	0.0373138252505343	0.188354090412054	0.0337395436045981	0.313623238904272	0.203087201692708	0.107717605864658	0.0183110513178736	0.235436534786963	0.475703806451387	0.377276246463986	0.486311377644700	0.214233362306300	0.211215643367280	0.176574606969183	0.381458934492263	0.287383215070783	0.439767141873697	0.402449889329428	0.134597826448331	0.132748082185395	0.413679570917799	0.326837954953137	0.477726015001352
0.313842614091992	0.306659849200227	0.206872712256435	0.00616693631854343	0.0558555744306741	0.436681502918194	0.00481480077485785	0.479061182018382	0.400352914607831	0.412107916453026	0.0618330901547134	0.367617875018417	0.325123123882770	0.315164796707834	0.156122698426166	0.0961927659025993	0.407730924665029	0.240397693490016	0.225058094600775	0.414532297995455	0.301490478056708	0.190301116867993	0.401232897760283	0.101004825688527	0.0266165276495162	0.328078373652670	0.0662530389378283	0.445554281475725	0.272450216938217	0.170175450752601	0.226185539575696	0.0894291481933823	0.239938866909479	0.0671972508940192	0.396458019447507	0.0661285327277498	0.401400001369995	0.268646842400486	0.233430091044712	0.249789166411839	0.151997785578781	0.131552574518978	0.318921075521338	0.380960783736302	0.0115187670551651	0.212525963238042	0.403465516979184	0.305774162713621	0.486079024572925	0.206079763535571
0.0942666752226664	0.357118084510706	0.102623600111842	0.331760093979740	0.187643035984324	0.275869732943825	0.155683381679826	0.189846766287267	0.464471012725205	0.485787325678567	0.244779763225600	0.129064353844628	0.327863182456868	0.341014767617085	0.153130134370709	0.407437171736802	0.339866727112672	0.246292893498071	0.0653720203307101	0.364899842020164	0.468657408183119	0.0344132759232643	0.424791493433511	0.299096322488897	0.134128412569761	0.247776892492966	0.125078785400101	0.143761333223355	0.170138583105395	0.330965152219310	0.196727319978947	0.203720185426395	0.0479250789552731	0.337301685377059	0.194839787641625	0.324818680259661	0.363610779215711	0.132272264689292	0.167236450582007	0.363560834737986	0.117780241696091	0.427707812511261	0.0684828755601347	0.0609687050843930	0.163004282844870	0.479337910848342	0.212284515618635	0.272976202928607	0.157763579006757	0.338917202313623
0.244684603690115	0.479742451532164	0.493198529195825	0.0112792984787655	0.122224595995660	0.384553675303729	0.220949540681946	0.335721991635179	0.432275273912628	0.418688671837344	0.203382223200748	0.0642405893349899	0.241181284693937	0.202026336336782	0.491523133989608	0.222315864848031	0.300369458421555	0.441199310242378	0.0969279143145488	0.411103634309478	0.340666242838685	0.439613527054144	0.00521279545153275	0.0305016453635057	0.246162297299797	0.286758610897502	0.432319874617894	0.226258308058012	0.451897511793525	0.435513356395770	0.0614472927823439	0.212135637646429	0.153318927973689	0.291845660349290	0.282647261480218	0.358548551528154	0.219747952384485	0.447681096564792	0.345648339989668	0.101045618552951	0.320592044357542	0.492218400233580	0.188146824648091	0.392140438988534	0.326449189194417	0.379850937173208	0.439158257390149	0.123311286524901	0.173948649592231	0.261505986328494
0.428666636786445	0.455737990250608	0.173513722473695	0.329626651912211	0.119029534061408	0.446473010764039	0.272340488385723	0.373624165869010	0.441850821164540	0.168460913059500	0.0523654960740526	0.339412483189233	0.481985538508253	0.211094616070488	0.180040938353163	0.341198461302369	0.196518807418732	0.185675523333575	0.362944505613110	0.242344400491354	0.120494954184020	0.226262203116643	0.327355952896474	0.0294098900160624	0.451268809468421	0.490456354146699	0.105877074168136	0.0640375381066493	0.467627048260835	0.251236794931353	0.362637476547730	0.0984921062467752	0.0729213997704944	0.0445239737130375	0.403893395465902	0.458437715443225	0.432558384630830	0.106218231513912	0.109121013639937	0.139886642741108	0.126409284765890	0.234171686560223	0.296365022361332	0.300444508636731	0.444276944184344	0.280401533360327	0.0840176244614524	0.439654212222308	0.0122918191582847	0.105738699567087
0.181836712346490	0.0896006887380606	0.0638829019223433	0.392671006482382	0.329905027449127	0.118924542896572	0.228484683970017	0.416486206540215	0.288347979233042	0.476826281220654	0.202909595732891	0.484698577777741	0.478676745790442	0.353780647818565	0.435516254628608	0.0219362232683941	0.347033499605597	0.162739828024490	0.200281410869561	0.176190191526886	0.362513647160396	0.0896843326438056	0.251152339224038	0.157231575829158	0.0127464681489701	0.380266684590729	0.429685205993273	0.106403576945836	0.275513122367411	0.201092355039993	0.477105083685606	0.0571225107463705	0.101876249811934	0.433268146842750	0.342306299397701	0.115003424694367	0.378226549748638	0.0183193837436580	0.305265209848509	0.362192763689411	0.0473089937705921	0.0822722214734221	0.286346623789848	0.0780677124679459	0.0572205318899260	0.272513215577780	0.190324203177255	0.0199134210673559	0.149376899657598	0.447719932031705
0.348550744782384	0.187334900567827	0.274503399754293	0.308939942764927	0.274109607364126	0.222498321728623	0.0706706626771758	0.0428102960590071	0.409124542231603	0.307822196487872	0.117411818243757	0.356214179737307	0.0814543873914118	0.0914380703855018	0.212720012206659	0.213087634585521	0.217501213510911	0.340204327958214	0.410449782564105	0.252281460062443	0.300929558301658	0.326586976929068	0.344152407695077	0.0713833923705153	0.144651550482117	0.207395103711560	0.0964835084163361	0.101079616523839	0.343145975601264	0.111130685633220	0.469021792977597	0.349416891731484	0.417960267025347	0.0743444251397388	0.348699329603406	0.331091114247617	0.0236425779715353	0.352208204977819	0.204223323729333	0.228293508970004	0.278714987974309	0.307663838358645	0.339208489616332	0.271363462902362	0.0946167782347200	0.117504474930212	0.202653776449815	0.439574248119074	0.496428198757319	0.0871110650711827
0.0107652550907100	0.0613203176740978	0.152605579621779	0.0488753743117348	0.136302424734401	0.0131226387770850	0.404735045967133	0.207258102387272	0.299168715216939	0.0812434366683288	0.344492206101985	0.156777955928917	0.161117958875257	0.241459657410140	0.0155091554842496	0.389984000969599	0.223737905422898	0.262635590428970	0.0992339136478063	0.469876906114401	0.0492766987541839	0.152742909227745	0.120386815043781	0.468251226689469	0.0203654022688394	0.121541950458875	0.300561140186296	0.477568771742772	0.479940562353786	0.118632123655143	0.347361316463424	0.243672003515165	0.335627519925491	0.0429391234602644	0.155920235153411	0.265310858496808	0.0365027799062739	0.0665833147612862	0.113424456500330	0.116588271414051	0.320692074368648	0.0198440144224610	0.0787603466404609	0.0659026595633496	0.265955441977068	0.390293522656411	0.403299119375799	0.257205886816650	0.247110673378507	0.124238406608517
0.334688375466000	0.489969969550668	0.0358081200174660	0.254508667278717	0.186255290152468	0.454089489387516	0.437416995664717	0.471734762808891	0.199569230799917	0.472569341182181	0.249584619952978	0.0767908742070130	0.143460003885692	0.302685182833033	0.294333315259221	0.425920637643481	0.191938483142578	0.346286846035843	0.290724344497108	0.388703898578185	0.283401709246894	0.0857162627287924	0.406387608174220	0.0224348770269566	0.278692398123204	0.0227199374749408	0.377282278866382	0.358339298127124	0.186498915999531	0.377371868645697	0.212944632444550	0.454518093435458	0.463261757432115	0.0166726121706764	0.484420340463479	0.174541611068073	0.278616433050298	0.221411072182159	0.0213784132641220	0.0960193088272575	0.493416699149403	0.448369310167245	0.414889850960809	0.176443144470290	0.0747003762808453	0.0346892150537854	0.497774801222623	0.223844046182074	0.463749659102398	0.440936574753770
0.486453239520506	0.0255007637178145	0.430263322494893	0.419660009930425	0.399059612689106	0.332638839424674	0.146364112729260	0.261456728139075	0.204764935263129	0.144271753592998	0.230008893672662	0.0884288052999709	0.280262280143520	0.0812578369138761	0.324621720825380	0.282598728821165	0.111885363269042	0.311752280652764	0.312569694351165	0.415399726238945	0.345042209512583	0.310202356277314	0.409723809306441	0.0484010902918150	0.0715656342533936	0.265258370025261	0.413063926586434	0.0401363447169827	0.122905403149716	0.0784745030079104	0.347664229504485	0.446532150325292	0.489898963505860	0.0261263822183575	0.324691877600643	0.160613999504036	0.116119089035132	0.480152321111429	0.213389804054365	0.113180180045966	0.490169046336484	0.311131004821817	0.126034173114956	0.0235001068273435	0.498856550994552	0.214388376262010	0.105104965886014	0.189048824368302	0.280201818429563	0.345032979730030
0.483922132310293	0.286385401409775	0.189062285667547	0.221105832565509	0.333443068672547	0.437726326179449	0.0178271791736915	0.151073802185974	0.317525421926247	0.0488838778108572	0.249362232253946	0.190268688449974	0.277933981128666	0.383219754782145	0.282675542429575	0.460870288727460	0.0549583091617429	0.370365341616146	0.101148302966940	0.294276123596326	0.285639056253629	0.491587011229865	0.0658180550794401	0.128897567620518	0.130898904467584	0.481728521974479	0.293801178831945	0.261007926218397	0.117457750179037	0.258107408984065	0.0828674144188594	0.215376194947562	0.485981611607497	0.262753487231075	0.159490277697271	0.400205978369500	0.468064135043163	0.326378784576787	0.274712431896254	0.329139872806737	0.0636556247566639	0.325435557548909	0.299375536284034	0.0914171700953657	0.000334932959469125	0.0622419345049420	0.144463283273745	0.474366790298886	0.165358176645045	0.266103316473308
0.0956077044832961	0.142004809014647	0.131966620130131	0.282917327166963	0.282365371529211	0.148995019545415	0.208028644036994	0.0805884974355535	0.496632505803134	0.0488700308990192	0.324448737693341	0.00955130864413689	0.192625297944234	0.295635387137060	0.125120755876455	0.149230053098976	0.354332775963561	0.232650743575764	0.483904086151211	0.314487050097626	0.390473276254543	0.0303411722416769	0.331983986341087	0.0858935256751891	0.489609567835848	0.157191983921534	0.0784999339719203	0.211348721133347	0.183248839468388	0.0484950903330635	0.447903532597598	0.373475758382382	0.263721400940978	0.250798639155037	0.0993065717899385	0.342843726567383	0.387359634648378	0.186827765076781	0.0607495415830534	0.366287330072977	0.119069487493517	0.186542790798074	0.150418244108828	0.125609588325778	0.385775022155427	0.246051837691283	0.431304017508149	0.257945259876785	0.287205516463953	0.416852111192805
0.406014267584571	0.0104850313547278	0.152041312791473	0.380849703679697	0.379977088232640	0.404470875571551	0.431973646889284	0.293522976459346	0.165474524588476	0.309844750612037	0.440920124372997	0.462751720309439	0.348004212639123	0.0891148177788550	0.486896114538885	0.158494819934995	0.429047867319531	0.103256522716372	0.121236792914830	0.435385025174992	0.0290899244146652	0.291955209645837	0.205520566456738	0.476389189688865	0.411634639952167	0.497346840153158	0.350473082178121	0.0919508102931494	0.255130193017689	0.153533000067744	0.408050390073167	0.458057595144022	0.418603955704969	0.182344607542817	0.493999750772124	0.333836400098746	0.248627084834750	0.306663403023411	0.158284742252999	0.486710529743922	0.271890939115590	0.483888011246756	0.0492171694773375	0.245665507683749	0.441240601362757	0.0734771651756454	0.267034053095609	0.317301185917928	0.339090777087046	0.420462905093876
0.176172106096140	0.262523932856268	0.484271017204228	0.224642720746702	0.467455412989649	0.256675512765020	0.445431900126810	0.201514550172142	0.382621374033982	0.137274362423521	0.111427019878453	0.319756006452997	0.433038593601791	0.239376148180480	0.308653225565556	0.276114906710168	0.215159421726403	0.281590599676088	0.435466276983291	0.0793749125378690	0.277730386594168	0.266467976629108	0.462096183226427	0.245270406217783	0.214655170164852	0.260831034094677	0.133725251397552	0.297282087364703	0.247871497730562	0.261131018239404	0.474835486029511	0.353305992056647	0.300361008012191	0.357379742081678	0.351515832494134	0.169650352785246	0.331653957161288	0.335860004840640	0.458792415040144	0.302525085999094	0.400191235681546	0.278546416095062	0.215398088284513	0.215325848235714	0.424209596591275	0.431874260461373	0.289905286661375	0.00197314590443254	0.0175079478549403	0.430356441500251
0.279356560681091	0.301888242669531	0.317942197137513	0.235317619326927	0.0549721770528032	0.434491375466864	0.337909005991659	0.495257172271603	0.138360145561353	0.143051586622761	0.464311883480981	0.420146780226559	0.337351512292036	0.198333568895597	0.0876039423346899	0.116849534960918	0.249608359982258	0.299664080253916	0.240492653251709	0.222835568003273	0.0218850788818145	0.370138062785635	0.206790407126262	0.0796507874013267	0.210450895506217	0.174805889589776	0.199630217628245	0.483951929237793	0.271565004786895	0.239773043070591	0.203963662018169	0.254930497118033	0.146331392460633	0.456083067922005	0.374885601363825	0.0712354164012001	0.345029048329454	0.210117976471522	0.0608148644021019	0.490897490172504	0.402605432916527	0.0910558080789234	0.253885199433933	0.456124292248183	0.396590994435030	0.319928045806940	0.381702380112406	0.431689073533877	0.296570188090953	0.330796467428360
0.0504365653597118	0.348122040262957	0.261561357354929	0.389511775141506	0.344405459609047	0.450853825914655	0.0437692265007592	0.0408073974521826	0.481748471899865	0.133302449179621	0.220758658590718	0.216412962686726	0.388681158329087	0.254602720958031	0.381204991244133	0.472036125091411	0.492093509625636	0.136437551546513	0.358741936060455	0.235259611336657	0.427657897685953	0.465027456769226	0.304909421635752	0.391132867505164	0.236044814596698	0.477835299578695	0.0523165742778964	0.258876049838850	0.176399259120700	0.000581445185663887	0.0938574026093407	0.490422647069864	0.146270209232727	0.0837057884329981	0.294345330534195	0.379989601765632	0.136880155413385	0.164554547485111	0.380177182490481	0.446355186452625	0.386418199466822	0.0213732740430228	0.419173773720398	0.449114760454428	0.364456823201083	0.354964428793203	0.325232318093127	0.367755779293912	0.349026717896916	0.0114496379085933
0.180620317864189	0.173586085188032	0.101594101225706	0.350446240201486	0.0340480582399456	0.0121555482441886	0.139950725052259	0.453837971534236	0.484416710101007	0.300859705651783	0.0580860657250405	0.261087500179818	0.126112704087342	0.393313172639061	0.0940468356997693	0.258256115286883	0.171955882419707	0.183971984065926	0.276651981464894	0.385031665868760	0.148915555332711	0.471048603553246	0.445757348211227	0.270230264899626	0.230676319689859	0.0765179432852210	0.287181052768167	0.408052099356396	0.271040738752932	0.0863375934627921	0.0554885956184766	0.0262818545842036	0.364859927748971	0.0742891878203056	0.184891415683148	0.271569177072885	0.342427045582664	0.0990089314644627	0.0458389466099637	0.422050403273248	0.139410784783578	0.444888187726417	0.0514703444319872	0.163312309093152	0.257138758529057	0.0505504344471441	0.255182602749990	0.471579094986903	0.120434796732853	0.0858877433610650
0.482050156927933	0.308392917010264	0.0434345409798003	0.173025796427127	0.492028575244483	0.261445004801902	0.134277169104771	0.457111929705012	0.0576586589986023	0.455393286035758	0.0832763210921859	0.295162719968414	0.163598809266268	0.351128265948606	0.280991791620278	0.375876566118861	0.0946698335397127	0.498220162848689	0.346906812518985	0.125690895954785	0.0619893367267566	0.199464969146260	0.0309135652760718	0.226322501399074	0.109343564706171	0.337451123496484	0.311948187805993	0.297206686839617	0.0992497250019963	0.0290375028112395	0.419841431201804	0.183060923933885	0.0447822566267240	0.399654660350727	0.359795686001839	0.279747476686491	0.454031450355120	0.456105618273789	0.165624157463591	0.236653575530946	0.173942336228273	0.224084727318681	0.460858538996153	0.204580129150852	0.0900063454837998	0.0768620527530672	0.0796031737137088	0.498819091180432	0.241159766611575	0.357348125440323
0.378706385724871	0.0640582791818752	0.283506288559623	0.0660487067151919	0.240431901820115	0.239514125837139	0.403415133075389	0.204446662810943	0.0924177839820585	0.0189894321920448	0.434467783066164	0.216483055736475	0.170418586718076	0.0434756484904200	0.440775344847522	0.414773598568593	0.474766439407731	0.0594707020993216	0.183437194941479	0.194667280941910	0.244338003799963	0.0377212572080171	0.340237847146032	0.0967286965052802	0.313721442891517	0.350906623335703	0.123205190483081	0.0858816688328598	0.402240303037003	0.407480670568168	0.192081742732016	0.273608053533929	0.0385082330197517	0.204466104980415	0.00504303900051412	0.0345596823556630	0.410972815218690	0.453614075853471	0.346257267136191	0.420562152785466	0.377178311501090	0.102794053348102	0.355931294323627	0.384751699263432	0.412749028562238	0.245525321392897	0.358258230819686	0.332616100070068	0.379623729191434	0.410314537679890
0.318522655310295	0.199446733013416	0.395953838581521	0.417722226150358	0.212132116800695	0.195439775599383	0.0576952778123367	0.128660935196722	0.0407877385971198	0.499302102055833	0.420843267178430	0.316010208931420	0.480530674585869	0.173385815849950	0.221802926803526	0.137366775993483	0.214356437703302	0.378729585077411	0.0485797454164315	0.360605138679992	0.365365610184371	0.416217617281837	0.440388831646761	0.285100857976464	0.176301854237329	0.291400954619970	0.124810493393034	0.281398972940074	0.359573021554101	0.433653781878258	0.144955004178700	0.350634431218745	0.121171159931065	0.0618964196307510	0.478218600687998	0.182372153972249	0.471499935876816	0.0772446185890691	0.178942362955059	0.494080223134172	0.459627571243092	0.213518132276100	0.267635426895856	0.404610291608135	0.0718280220647991	0.210796065896069	0.436488347462454	0.425171717130593	0.176351925569849	0.228031096447158
0.106178419687087	0.109689427622627	0.0779441403791202	0.0303201679002796	0.338530129492840	0.0455721823247162	0.0159413625741489	0.286237864153779	0.245349106152104	0.452518407251135	0.224472569603442	0.00477637130655756	0.193107593611093	0.371741086178144	0.379094678914686	0.420152870422992	0.0604827315584379	0.271841950099260	0.302924566940665	0.374029202783087	0.183227333361575	0.484856308634258	0.390524710244255	0.0368546454667331	0.0638776786620657	0.0118460273625793	0.385920961325948	0.490410270428999	0.314071569146149	0.197225759800859	0.00310830101783860	0.240675980213968	0.0930661818333630	0.448812852479530	0.477178142427083	0.380315896598642	0.486952962970923	0.404563397268522	0.155336094924820	0.398905590579439	0.124358802655948	0.427063895515375	0.326280179901440	0.333609283449713	0.362472656316711	0.391462666838183	0.181596563540114	0.0635386135557446	0.349614535173927	0.391398604666100
0.363414288071214	0.464472890657248	0.433971000257063	0.140143718338527	0.339162478505454	0.278352572779246	0.205299205829034	0.427098331848521	0.0263283319196421	0.397563351764310	0.121505912658139	0.231647075529146	0.0382884531845842	0.343297276407647	0.438014909311740	0.244997887718833	0.274080460239601	0.344973399092230	0.335625745968669	0.201970543779581	0.274537086017832	0.237980432516435	0.0981906966607908	0.473284346723477	0.368335831811427	0.174986288406188	0.359167652485767	0.483790250036784	0.0240364698479954	0.395320088215936	0.364466174690999	0.207405295110919	0.296765085631985	0.249901441681477	0.369232046460553	0.301795162253096	0.360732283649702	0.0877376267553666	0.219683328240287	0.00892676284751415	0.443346078769551	0.0209697649797690	0.278599775380732	0.0920005850089612	0.0724597398401428	0.165717067826770	0.0248690329175750	0.496158397367838	0.483744712733102	0.467854537643370
0.479189242821185	0.0176863344615956	0.127998893953789	0.460411454383403	0.183200284118076	0.318690986628643	0.374931562196259	0.0442839989616099	0.403701669489407	0.0505147969061903	0.0761554856757438	0.143762288146705	0.273111340036604	0.484235724292298	0.394801770864771	0.483177175774246	0.297165213820341	0.387081933882753	0.409927301404321	0.407770544324679	0.0633789473270464	0.0804244560924600	0.357028364496865	0.404436756317158	0.122541046208885	0.327292018941243	0.0985390710652432	0.0942111245318696	0.284124886441298	0.325900301539615	0.234255975689693	0.0607799287073482	0.298444707012920	0.275026453624793	0.0962680795083216	0.413164731568197	0.269138308504281	0.395675143567432	0.304168401077832	0.0234911891964530	0.403751110484766	0.0743712365727319	0.238902499361709	0.183461138792976	0.0137172066206330	0.219483647240584	0.488200791996293	0.240881214550379	0.0938220768031370	0.389232516789858
0.251960899857526	0.00963116265882219	0.109604758924807	0.154833090138777	0.306721144201214	0.277271905408085	0.323843680141884	0.0287993259447515	0.239983058512338	0.142295730386053	0.218438729006851	0.335092688618657	0.118607353214215	0.0398562779115929	0.213018425852949	0.181927053365378	0.418110691077342	0.159111417071136	0.431642424910599	0.340875778621055	0.353544553494931	0.405844347010656	0.0210211570804779	0.0439724564045277	0.334359155266062	0.0919099383726234	0.374160948303330	0.271952669314106	0.361023623003169	0.0756065449643801	0.205914485688478	0.150252614171936	0.138313239448207	0.338524439033336	0.198579542346677	0.489867006521539	0.0595909129776984	0.392555376832222	0.0599077247540414	0.0740235228598218	0.293146780448166	0.342060039436947	0.0838287407209440	0.494762328030967	0.394775052612689	0.493772237351911	0.137925957378134	0.446280183738019	0.195687414345017	0.408286238005226
0.157209373542590	0.0729968582742037	0.0331097967409631	0.276540774041032	0.0711116350229679	0.256338543086250	0.0275830214871043	0.296501227230004	0.0237338698905415	0.440938012203454	0.173534227693635	0.269529726293554	0.474455420806638	0.139356472367838	0.446556028082714	0.495064860778211	0.148618863843875	0.129537681587420	0.109781686448011	0.408343154405155	0.0523963514236093	0.0747623380792672	0.0754605860776342	0.0648848456459302	0.0124816187741257	0.169091263834128	0.208273157651610	0.0412120789664970	0.119048045724549	0.447098696697150	0.369547039036928	0.185688880697275	0.490817925301062	0.355161141942146	0.352822395988797	0.333309855873543	0.205601095987084	0.261905787097102	0.216315453866784	0.230150426468764	0.181289443002545	0.437163845774555	0.188141093275574	0.272245484112468	0.432785742856378	0.225869114788005	0.0334254810875634	0.139212123827979	0.148142208205177	0.407881288690517
0.497261517190853	0.308311950087809	0.176682326917262	0.286454752061321	0.0941952333730867	0.0884438129316862	0.305232015423262	0.216752005355334	0.126311651586756	0.327057639403296	0.00929875939731462	0.308598105224237	0.0804678821976495	0.288574442204403	0.453733868791446	0.0756326060182074	0.133817889147010	0.127579919271543	0.243229458333786	0.128405051385460	0.430985312319435	0.0956624519072436	0.332632707140549	0.404938310741091	0.135190481756026	0.0466591653996786	0.261107748255608	0.329038364139290	0.313574789937153	0.0900736619593122	0.0833582720294583	0.0927217587505673	0.377582495845839	0.0895965199872739	0.389816994473786	0.471468882666848	0.0148664163505125	0.0324080066154592	0.265896655903936	0.299970208108918	0.299397974680831	0.0153167875637602	0.197398229288872	0.110306502924503	0.194178224793992	0.0712779749463638	0.189701477862540	0.119678292000347	0.228273784914260	0.149282879745062
0.399794590324625	0.278382145021267	0.307044690112450	0.0462464885146621	0.356588088129698	0.473696233027828	0.208900839976921	0.176647568540441	0.341510038061469	0.102574863485418	0.0931732771316788	0.435853854684131	0.341662373234356	0.228545776473563	0.369857343826433	0.375673348601590	0.264585535202901	0.163686031472512	0.470557738118066	0.479047276151295	0.250181415259280	0.450941508006391	0.00175501170731401	0.492540682458263	0.373696393232035	0.390096873394801	0.216909309227939	0.267441722102318	0.405296760591064	0.0271826927789280	0.295619326994798	0.0905437952350777	0.00472536026929893	0.259738345494436	0.124708150861266	0.309453999955015	0.319393450634735	0.130629040486103	0.213678247380395	0.144071523819072	0.338579247878972	0.0859627286941669	0.396338879087515	0.287300166786278	0.0854008319454963	0.233928115063472	0.185587366943195	0.130653941268175	0.0826209429052174	0.288639322744440
0.202639515876488	0.447657287366175	0.107877293996691	0.172001900726822	0.237842624532387	0.491818342004307	0.127158675998242	0.253152202873401	0.0839479800355840	0.285743476399091	0.449408227283494	0.499237876659896	0.235986042316096	0.207062106913392	0.353011735426107	0.463386400014213	0.0432686074366316	0.266031587857138	0.130370288906120	0.00161862980862820	0.483109726825334	0.243254966186796	0.271850757336491	0.363138198553661	0.384536130726455	0.234574351129909	0.0539758340024019	0.168306513323324	0.472709862924286	0.340150405896158	0.0947760069848204	0.291556897567601	0.493557204991966	0.338634055063852	0.408058819478811	0.264015594902713	0.410548705652110	0.267093273392891	0.306026287104334	0.354734724495408	0.193178355187833	0.172130705580708	0.206354272895466	0.418037580312262	0.203141327954423	0.162457325196437	0.318543743263447	0.0705890702719228	0.161847923339210	0.148280617634726
0.114875888414243	0.287999992682979	0.352142276566136	0.131342522424801	0.307146156976850	0.118028112764811	0.456228861932051	0.352093121126460	0.318904915125413	0.176320978606790	0.442930137733900	0.439584414628405	0.324749263080910	0.135860837552637	0.163557104298991	0.186241627533478	0.417228661672518	0.0589034768248383	0.136844713109743	0.260697206092450	0.490024305494063	0.0124196695655937	0.196994859521534	0.266685395283676	0.316787528766913	0.377835043359518	0.237161031476420	0.281341242707707	0.426941294835482	0.478608291124500	0.284697975338248	0.287860777694851	0.0309879394169471	0.247847986680916	0.410488723207445	0.375448091441399	0.153759064840923	0.0928651178212079	0.233880938282496	0.466126568874249	0.164875857945973	0.365859198880658	0.342345848356386	0.309843095575445	0.163708318592910	0.460952218943049	0.384789397853496	0.425546127737461	0.450192615419963	0.0377006752428010
0.261991994450921	0.356893694903508	0.208358874323686	0.429336926821746	0.248923864539179	0.140450095637001	0.452618197233988	0.244525786155373	0.441479021094223	0.0411514946252086	0.370011634226163	0.470751299635030	0.0954033183049058	0.270450309715109	0.0932889215663785	0.228572635137439	0.428903813570647	0.483288483826674	0.273087736513140	0.463125867983542	0.0985097624727878	0.380967485696012	0.243698885472722	0.132944152370031	0.395023503046282	0.222992759935858	0.101511914341442	0.0934832119540518	0.177007422909900	0.0522758781617149	0.363059790692391	0.429732320879360	0.00527295960340285	0.222676723091361	0.146626009323158	0.323300690087695	0.398298146498485	0.450596103673623	0.280825229703899	0.172521982837225	0.397721832420514	0.375934283811742	0.355202815664823	0.0306679028294134	0.0447161590685994	0.167364256384602	0.0546568831659491	0.460768783662168	0.0321956707041684	0.122434765173923
0.459883244808031	0.271233448331729	0.413446738140769	0.214392140687061	0.0285702381632737	0.303059806537777	0.136424501386887	0.304099662663137	0.398072009930917	0.0851284977531981	0.160081564486881	0.233259521177761	0.438686389419228	0.440144331187458	0.438928103600004	0.243101515236689	0.498686135182909	0.328014266505088	0.131821755991866	0.340057552578869	0.314318326724933	0.291968522652185	0.230261661659732	0.128573851198923	0.347259254851145	0.393513854414706	0.389759241718637	0.258843698550186	0.442021736629024	0.366948170963169	0.358391506407420	0.370450580887568	0.0980501891831601	0.472976360918941	0.420454865617639	0.491037439045773	0.0288457805260982	0.449273188328528	0.241382846292445	0.0582560564147918	0.288031129416942	0.139613665977311	0.0488582291309396	0.114967345715431	0.236602988387568	0.125612662449268	0.451900276098817	0.00988101111691270	0.0413686159768676	0.00275040308008984
0.337008519545740	0.477771989076197	0.287242499250800	0.118222094460948	0.0449122422078375	0.239868534653358	0.269184467599118	0.137323381001857	0.0924119757729150	0.246807652603530	0.00811464871306916	0.0239796881602479	0.258387876165911	0.483276121682071	0.210391296179376	0.178713473599120	0.368856485099617	0.318804920672986	0.184725559142178	0.372998484610016	0.166510391254544	0.183288995427397	0.0690019456275354	0.429159675956122	0.473695884521734	0.0175861709412517	0.305551167561137	0.296816845699942	0.267884033582262	0.289592683144515	0.476970648551044	0.362176681251355	0.493654522871238	0.167102127791483	0.273010471887699	0.302474325898865	0.176260378769737	0.486641958572746	0.366484560758783	0.197979220514108	0.224274703750715	0.103575630185459	0.347485754082487	0.459872634678599	0.444403046889223	0.313045367251540	0.471036995048858	0.193196425284094	0.00458471045174580	0.396931711232381
0.451677394612106	0.124449956398075	0.467951219963242	0.0291415386995602	0.256322058687062	0.304757988530344	0.314837363858430	0.0158074574524927	0.0856853943582627	0.474856385733333	0.293067821404962	0.0429474668553761	0.106163771942715	0.403618832618263	0.0297996391131403	0.461296624348829	0.0914941168824330	0.0196991155375637	0.486407634810839	0.0342883944968900	0.259181754540928	0.372689878640584	0.194733450152432	0.479784788268122	0.302842826778089	0.494098398410272	0.313373847979800	0.302408335513237	0.446406373515281	0.0182499392930344	0.0225858436782395	0.114268217441625	0.170508080399534	0.273041126468972	0.381761446649226	0.0312244335715992	0.0849276523035717	0.0224749082812616	0.208173863627589	0.155344167707511	0.359380461226268	0.128688720162259	0.339545592924594	0.368431378245777	0.315252677272120	0.0237200008089784	0.158965280001445	0.342014409539186	0.221120319134823	0.247836212201076
0.0421402631111016	0.141671871993833	0.291542857074419	0.159974364727757	0.150145420367369	0.287731871448968	0.0872405223842243	0.452202196449849	0.0255108930206205	0.0820070817411712	0.141252128319435	0.283064919023377	0.306561568303657	0.0403114388494134	0.286618756633415	0.0947923221738534	0.388860139966046	0.0631038619929686	0.486699614665495	0.0471774441539297	0.243225863800953	0.0741303700255578	0.438104803423757	0.0153599558215421	0.495687137182074	0.456380947401278	0.0736227592324869	0.425013677913186	0.478943639447432	0.462463419659627	0.390497273711215	0.170782414084802	0.101594930050622	0.183680113079867	0.140762559740640	0.169691873109226	0.285856041468744	0.344493647749248	0.227663995720499	0.375574197585811	0.440782806213229	0.0181192413381208	0.121179077649092	0.246808896188947	0.0333427696882412	0.347176938551413	0.114842577169120	0.159171615595378	0.404359385908594	0.293242098617685
0.0363759906764081	0.422443931360573	0.289421349511232	0.0991819204223564	0.396055510891676	0.445517295148885	0.257967987560575	0.292982920476337	0.418969419725585	0.0452213030180200	0.0272430059617740	0.309013182637536	0.416078209540714	0.329105035587330	0.119995208265075	0.130918521533661	0.455766510643548	0.0924058301678105	0.0853314096603507	0.0162163494451296	0.473622316316251	0.175183967175640	0.400373336857028	0.173666019213941	0.353988301741368	0.139660397091466	0.428642704404211	0.328946879671249	0.391524289298197	0.234392232555954	0.406030175577653	0.248934453610291	0.105060729946068	0.143406042966613	0.284398062033176	0.0375252235348982	0.407601926540291	0.393764227795731	0.479314373387637	0.208628459032332	0.321386044963016	0.397695972265259	0.191471991746346	0.00195669487340111	0.371565634797266	0.394741415229802	0.215848468320334	0.0392929453400472	0.0175560728869990	0.105100650988814
0.149796723897710	0.261947626162020	0.147636453035211	0.399124584265304	0.182140104329148	0.320486509137253	0.484431262117340	0.0821528628301448	0.319911411429802	0.179423234064274	0.234245520311001	0.321833640131515	0.00723312644495711	0.00185219341473830	0.238385859982930	0.0258980378795370	0.331011067527301	0.0799522820212083	0.0546130823084247	0.169775722729053	0.490762615131320	0.154177322544098	0.243269567672007	0.248320053908064	0.491289543612337	0.187444738855327	0.297295056068372	0.454609850037526	0.0968780682967728	0.134453628030870	0.372500220462235	0.496209771754930	0.276193768873635	0.445948107947517	0.354606132263776	0.297428053863988	0.272943048051579	0.406399442268070	0.230809537942416	0.257585294122807	0.0834316913324894	0.252190270943704	0.194960365722979	0.178846854819714	0.0692846150963806	0.166964082699835	0.367743353095053	0.0988895410065989	0.0344511112972438	0.398137438132752
0.209613611043170	0.441128022492035	0.167053779258514	0.221025570123938	0.323118451883667	0.258963139573778	0.229871017097730	0.139994153960536	0.280240889782381	0.254772273852309	0.301631441363007	0.394995618551604	0.0226067197104091	0.0166276163352926	0.110700056374488	0.354909718404964	0.266295966331007	0.109281294613763	0.0726206994660857	0.470322371453943	0.247926472647218	0.325294016807870	0.341912087046854	0.460572656548780	0.102634510125015	0.0980641560967419	0.402461648619845	0.381580061767305	0.481730282213634	0.232743537406923	0.0159559553224281	0.285907645096774	0.368091104204150	0.300855317602150	0.0726511782882951	0.125635005564654	0.173778136150701	0.0367849382437128	0.257357641008450	0.137510029311189	0.0701952266856050	0.280208083425565	0.0845646869570702	0.394455513111257	0.200960887226017	0.145988633591319	0.142947599822681	0.128138624711336	0.00432175114981381	0.158418188774219
0.0209060599363791	0.114376734332262	0.167826482318645	0.0240796989072417	0.0124764167540123	0.155003840738899	0.254652988545913	0.241470969718858	0.303349712612730	0.466689284195156	0.138253624152788	0.0965942906938046	0.339081539143375	0.101795443653469	0.470138453547846	0.152235890254957	0.480490530744642	0.269604495173228	0.151334506654664	0.405659318086636	0.331143302952302	0.163743809834312	0.375366460426441	0.0324648603934428	0.368139330180605	0.483160003270114	0.303852627528209	0.000941575985656085	0.320418340341752	0.118337138373339	0.367815947060908	0.233429762811031	0.206757721388491	0.338563774008960	0.172098789493045	0.0923724897858689	0.177429854624465	0.112755386065282	0.00576904107669113	0.223061075612182	0.177372037237427	0.458223524737663	0.100678064520735	0.388156025425884	0.408975892506204	0.228189986690442	0.281745302540161	0.473847657846183	0.203337923198053	0.0345497930486415
[truncated: 95 more columns]
