# Supplementary material for: A novel user-centric happiness model for personalized tour recommendations
Source: PeerJ Comput Sci. 2025 Apr 22;11:e2837. doi: 10.7717/peerj-cs.2837 (PMC12192884; doi:10.7717/peerj-cs.2837)
Supplement: Supplemental Information 3 [file peerj-cs-11-2837-s003.zip › HM/pr11_20/pr13/HC/Time_Window.txt]

0	1000
204	515
203	424
169	352
108	433
235	447
296	573
268	566
221	401
190	374
290	490
225	502
196	434
101	319
139	386
251	592
256	572
277	488
169	436
123	364
208	419
172	434
213	428
200	502
122	450
115	431
156	350
258	460
263	498
120	349
215	418
200	538
274	602
109	377
221	535
274	465
246	583
113	348
80	276
285	472
81	309
187	466
196	521
230	436
261	546
70	408
192	397
170	479
193	540
249	431
231	487
89	374
117	316
108	356
157	499
182	517
111	325
138	346
279	638
172	383
261	515
269	560
208	548
266	482
81	344
93	437
66	338
164	462
68	278
258	474
219	562
200	488
99	373
234	444
265	615
288	491
207	407
125	470
152	410
284	546
121	465
294	511
62	351
72	319
217	475
239	439
271	626
105	294
280	514
72	256
249	527
237	465
153	357
298	487
147	407
195	547
126	461
117	433
71	412
274	482
78	329
257	493
71	351
73	319
285	583
262	443
79	308
87	304
269	627
62	267
66	278
141	414
262	620
76	303
176	383
206	529
234	526
93	424
92	400
212	397
97	422
268	491
72	291
79	419
115	351
182	387
259	525
198	432
88	278
262	492
211	527
197	450
182	501
298	582
76	271
83	421
290	482
85	390
61	247
148	438
84	408
278	614
104	427
132	459
