# Supplementary material for: A novel user-centric happiness model for personalized tour recommendations
Source: PeerJ Comput Sci. 2025 Apr 22;11:e2837. doi: 10.7717/peerj-cs.2837 (PMC12192884; doi:10.7717/peerj-cs.2837)
Supplement: Supplemental Information 3 [file peerj-cs-11-2837-s003.zip › HM/pr11_20/pr13/ICDM.txt]

0	0	0	0	0	0	0	0	0	0	0	0	0	0	0	0	0	0	0	0	0	0	0	0	0	0	0	0	0	0	0	0	0	0	0	0	0	0	0	0	0	0	0	0	0	0	0	0	0	0
0	0	0	0	0	0	0	0	0	0	0	0	0	0	0	0	0	0	0	0	0	0	0	0	0	0	0	0	0	0	0	0	0	0	0	0	0	0	0	0	0	0	0	0	0	0	0	0	0	0
0	0	0	0	0	0	0	0	0	0	0	0	0	0	0	0	0	0	0	0	0	0	0	0	0	0	0	0	0	0	0	0	0	0	0	0	0	0	0	0	0	0	0	0	0	0	0	0	0	0
0	0	0	0	0	0	0	0	0	0	0	0	0	0	0	0	0	0	0	0	0	0	0	0	0	0	0	0	0	0	0	0	0	0	0	0	0	0	0	0	0	0	0	0	0	0	0	0	0	0
0	0	0	0	0	0	0	0	0	0	0	0	0	0	0	0	0	0	0	0	0	0	0	0	0	0	0	0	0	0	0	0	0	0	0	0	0	0	0	0	0	0	0	0	0	0	0	0	0	0
0	0	0	0	0	0	0	0	0	0	0	0	0	0	0	0	0	0	0	0	0	0	0	0	0	0	0	0	0	0	0	0	0	0	0	0	0	0	0	0	0	0	0	0	0	0	0	0	0	0
0	0	0	0	0	0	0	0	0	0	0	0	0	0	0	0	0	0	0	0	0	0	0	0	0	0	0	0	0	0	0	0	0	0	0	0	0	0	0	0	0	0	0	0	0	0	0	0	0	0
0	0	0	0	0	0	0	0	0	0	0	0	0	0	0	0	0	0	0	0	0	0	0	0	0	0	0	0	0	0	0	0	0	0	0	0	0	0	0	0	0	0	0	0	0	0	0	0	0	0
0	0	0	0	0	0	0	0	0	0	0	0	0	0	0	0	0	0	0	0	0	0	0	0	0	0	0	0	0	0	0	0	0	0	0	0	0	0	0	0	0	0	0	0	0	0	0	0	0	0
0	0	0	0	0	0	0	0	0	0	0	0	0	0	0	0	0	0	0	0	0	0	0	0	0	0	0	0	0	0	0	0	0	0	0	0	0	0	0	0	0	0	0	0	0	0	0	0	0	0
0	0	0	0	0	0	0	0	0	0	0	0	0	0	0	0	0	0	0	0	0	0	0	0	0	0	0	0	0	0	0	0	0	0	0	0	0	0	0	0	0	0	0	0	0	0	0	0	0	0
0	0	0	0	0	0	0	0	0	0	0	0	0	0	0	0	0	0	0	0	0	0	0	0	0	0	0	0	0	0	0	0	0	0	0	0	0	0	0	0	0	0	0	0	0	0	0	0	0	0
0	0	0	0	0	0	0	0	0	0	0	0	0	0	0	0	0	0	0	0	0	0	0	0	0	0	0	0	0	0	0	0	0	0	0	0	0	0	0	0	0	0	0	0	0	0	0	0	0	0
0	0	0	0	0	0	0	0	0	0	0	0	0	0	0	0	0	0	0	0	0	0	0	0	0	0	0	0	0	0	0	0	0	0	0	0	0	0	0	0	0	0	0	0	0	0	0	0	0	0
0	0	0	0	0	0	0	0	0	0	0	0	0	0	0	0	0	0	0	0	0	0	0	0	0	0	0	0	0	0	0	0	0	0	0	0	0	0	0	0	0	0	0	0	0	0	0	0	0	0
0	0	0	0	0	0	0	0	0	0	0	0	0	0	0	0	0	0	0	0	0	0	0	0	0	0	0	0	0	0	0	0	0	0	0	0	0	0	0	0	0	0	0	0	0	0	0	0	0	0
0	0	0	0	0	0	0	0	0	0	0	0	0	0	0	0	0	0	0	0	0	0	0	0	0	0	0	0	0	0	0	0	0	0	0	0	0	0	0	0	0	0	0	0	0	0	0	0	0	0
0	0	0	0	0	0	0	0	0	0	0	0	0	0	0	0	0	0	0	0	0	0	0	0	0	0	0	0	0	0	0	0	0	0	0	0	0	0	0	0	0	0	0	0	0	0	0	0	0	0
0	0	0	0	0	0	0	0	0	0	0	0	0	0	0	0	0	0	0	0	0	0	0	0	0	0	0	0	0	0	0	0	0	0	0	0	0	0	0	0	0	0	0	0	0	0	0	0	0	0
0	0	0	0	0	0	0	0	0	0	0	0	0	0	0	0	0	0	0	0	0	0	0	0	0	0	0	0	0	0	0	0	0	0	0	0	0	0	0	0	0	0	0	0	0	0	0	0	0	0
0	0	0	0	0	0	0	0	0	0	0	0	0	0	0	0	0	0	0	0	0	0	0	0	0	0	0	0	0	0	0	0	0	0	0	0	0	0	0	0	0	0	0	0	0	0	0	0	0	0
0	0	0	0	0	0	0	0	0	0	0	0	0	0	0	0	0	0	0	0	0	0	0	0	0	0	0	0	0	0	0	0	0	0	0	0	0	0	0	0	0	0	0	0	0	0	0	0	0	0
0	0	0	0	0	0	0	0	0	0	0	0	0	0	0	0	0	0	0	0	0	0	0	0	0	0	0	0	0	0	0	0	0	0	0	0	0	0	0	0	0	0	0	0	0	0	0	0	0	0
0	0	0	0	0	0	0	0	0	0	0	0	0	0	0	0	0	0	0	0	0	0	0	0	0	0	0	0	0	0	0	0	0	0	0	0	0	0	0	0	0	0	0	0	0	0	0	0	0	0
0	0	0	0	0	0	0	0	0	0	0	0	0	0	0	0	0	0	0	0	0	0	0	0	0	0	0	0	0	0	0	0	0	0	0	0	0	0	0	0	0	0	0	0	0	0	0	0	0	0
0	0	0	0	0	0	0	0	0	0	0	0	0	0	0	0	0	0	0	0	0	0	0	0	0	0	0	0	0	0	0	0	0	0	0	0	0	0	0	0	0	0	0	0	0	0	0	0	0	0
0	0	0	0	0	0	0	0	0	0	0	0	0	0	0	0	0	0	0	0	0	0	0	0	0	0	0	0	0	0	0	0	0	0	0	0	0	0	0	0	0	0	0	0	0	0	0	0	0	0
0	0	0	0	0	0	0	0	0	0	0	0	0	0	0	0	0	0	0	0	0	0	0	0	0	0	0	0	0	0	0	0	0	0	0	0	0	0	0	0	0	0	0	0	0	0	0	0	0	0
0	0	0	0	0	0	0	0	0	0	0	0	0	0	0	0	0	0	0	0	0	0	0	0	0	0	0	0	0	0	0	0	0	0	0	0	0	0	0	0	0	0	0	0	0	0	0	0	0	0
0	0	0	0	0	0	0	0	0	0	0	0	0	0	0	0	0	0	0	0	0	0	0	0	0	0	0	0	0	0	0	0	0	0	0	0	0	0	0	0	0	0	0	0	0	0	0	0	0	0
0	0	0	0	0	0	0	0	0	0	0	0	0	0	0	0	0	0	0	0	0	0	0	0	0	0	0	0	0	0	0	0	0	0	0	0	0	0	0	0	0	0	0	0	0	0	0	0	0	0
0	0	0	0	0	0	0	0	0	0	0	0	0	0	0	0	0	0	0	0	0	0	0	0	0	0	0	0	0	0	0	0	0	0	0	0	0	0	0	0	0	0	0	0	0	0	0	0	0	0
0	0	0	0	0	0	0	0	0	0	0	0	0	0	0	0	0	0	0	0	0	0	0	0	0	0	0	0	0	0	0	0	0	0	0	0	0	0	0	0	0	0	0	0	0	0	0	0	0	0
0	0	0	0	0	0	0	0	0	0	0	0	0	0	0	0	0	0	0	0	0	0	0	0	0	0	0	0	0	0	0	0	0	0	0	0	0	0	0	0	0	0	0	0	0	0	0	0	0	0
0	0	0	0	0	0	0	0	0	0	0	0	0	0	0	0	0	0	0	0	0	0	0	0	0	0	0	0	0	0	0	0	0	0	0	0	0	0	0	0	0	0	0	0	0	0	0	0	0	0
0	0	0	0	0	0	0	0	0	0	0	0	0	0	0	0	0	0	0	0	0	0	0	0	0	0	0	0	0	0	0	0	0	0	0	0	0	0	0	0	0	0	0	0	0	0	0	0	0	0
0	0	0	0	0	0	0	0	0	0	0	0	0	0	0	0	0	0	0	0	0	0	0	0	0	0	0	0	0	0	0	0	0	0	0	0	0	0	0	0	0	0	0	0	0	0	0	0	0	0
0	0	0	0	0	0	0	0	0	0	0	0	0	0	0	0	0	0	0	0	0	0	0	0	0	0	0	0	0	0	0	0	0	0	0	0	0	0	0	0	0	0	0	0	0	0	0	0	0	0
0	0	0	0	0	0	0	0	0	0	0	0	0	0	0	0	0	0	0	0	0	0	0	0	0	0	0	0	0	0	0	0	0	0	0	0	0	0	0	0	0	0	0	0	0	0	0	0	0	0
0	0	0	0	0	0	0	0	0	0	0	0	0	0	0	0	0	0	0	0	0	0	0	0	0	0	0	0	0	0	0	0	0	0	0	0	0	0	0	0	0	0	0	0	0	0	0	0	0	0
0	0	0	0	0	0	0	0	0	0	0	0	0	0	0	0	0	0	0	0	0	0	0	0	0	0	0	0	0	0	0	0	0	0	0	0	0	0	0	0	0	0	0	0	0	0	0	0	0	0
0	0	0	0	0	0	0	0	0	0	0	0	0	0	0	0	0	0	0	0	0	0	0	0	0	0	0	0	0	0	0	0	0	0	0	0	0	0	0	0	0	0	0	0	0	0	0	0	0	0
0	0	0	0	0	0	0	0	0	0	0	0	0	0	0	0	0	0	0	0	0	0	0	0	0	0	0	0	0	0	0	0	0	0	0	0	0	0	0	0	0	0	0	0	0	0	0	0	0	0
0	0	0	0	0	0	0	0	0	0	0	0	0	0	0	0	0	0	0	0	0	0	0	0	0	0	0	0	0	0	0	0	0	0	0	0	0	0	0	0	0	0	0	0	0	0	0	0	0	0
0	0	0	0	0	0	0	0	0	0	0	0	0	0	0	0	0	0	0	0	0	0	0	0	0	0	0	0	0	0	0	0	0	0	0	0	0	0	0	0	0	0	0	0	0	0	0	0	0	0
0	0	0	0	0	0	0	0	0	0	0	0	0	0	0	0	0	0	0	0	0	0	0	0	0	0	0	0	0	0	0	0	0	0	0	0	0	0	0	0	0	0	0	0	0	0	0	0	0	0
0	0	0	0	0	0	0	0	0	0	0	0	0	0	0	0	0	0	0	0	0	0	0	0	0	0	0	0	0	0	0	0	0	0	0	0	0	0	0	0	0	0	0	0	0	0	0	0	0	0
0	0	0	0	0	0	0	0	0	0	0	0	0	0	0	0	0	0	0	0	0	0	0	0	0	0	0	0	0	0	0	0	0	0	0	0	0	0	0	0	0	0	0	0	0	0	0	0	0	0
0	0	0	0	0	0	0	0	0	0	0	0	0	0	0	0	0	0	0	0	0	0	0	0	0	0	0	0	0	0	0	0	0	0	0	0	0	0	0	0	0	0	0	0	0	0	0	0	0	0
0	0	0	0	0	0	0	0	0	0	0	0	0	0	0	0	0	0	0	0	0	0	0	0	0	0	0	0	0	0	0	0	0	0	0	0	0	0	0	0	0	0	0	0	0	0	0	0	0	0
0	0	0	0	0	0	0	0	0	0	0	0	0	0	0	0	0	0	0	0	0	0	0	0	0	0	0	0	0	0	0	0	0	0	0	0	0	0	0	0	0	0	0	0	0	0	0	0	0	0
0	0	0	0	0	0	0	0	0	0	0	0	0	0	0	0	0	0	0	0	0	0	0	0	0	0	0	0	0	0	0	0	0	0	0	0	0	0	0	0	0	0	0	0	0	0	0	0	0	0
0	0	0	0	0	0	0	0	0	0	0	0	0	0	0	0	0	0	0	0	0	0	0	0	0	0	0	0	0	0	0	0	0	0	0	0	0	0	0	0	0	0	0	0	0	0	0	0	0	0
0	0	0	0	0	0	0	0	0	0	0	0	0	0	0	0	0	0	0	0	0	0	0	0	0	0	0	0	0	0	0	0	0	0	0	0	0	0	0	0	0	0	0	0	0	0	0	0	0	0
0	0	0	0	0	0	0	0	0	0	0	0	0	0	0	0	0	0	0	0	0	0	0	0	0	0	0	0	0	0	0	0	0	0	0	0	0	0	0	0	0	0	0	0	0	0	0	0	0	0
0	0	0	0	0	0	0	0	0	0	0	0	0	0	0	0	0	0	0	0	0	0	0	0	0	0	0	0	0	0	0	0	0	0	0	0	0	0	0	0	0	0	0	0	0	0	0	0	0	0
0	0	0	0	0	0	0	0	0	0	0	0	0	0	0	0	0	0	0	0	0	0	0	0	0	0	0	0	0	0	0	0	0	0	0	0	0	0	0	0	0	0	0	0	0	0	0	0	0	0
0	0	0	0	0	0	0	0	0	0	0	0	0	0	0	0	0	0	0	0	0	0	0	0	0	0	0	0	0	0	0	0	0	0	0	0	0	0	0	0	0	0	0	0	0	0	0	0	0	0
0	0	0	0	0	0	0	0	0	0	0	0	0	0	0	0	0	0	0	0	0	0	0	0	0	0	0	0	0	0	0	0	0	0	0	0	0	0	0	0	0	0	0	0	0	0	0	0	0	0
0	0	0	0	0	0	0	0	0	0	0	0	0	0	0	0	0	0	0	0	0	0	0	0	0	0	0	0	0	0	0	0	0	0	0	0	0	0	0	0	0	0	0	0	0	0	0	0	0	0
0	0	0	0	0	0	0	0	0	0	0	0	0	0	0	0	0	0	0	0	0	0	0	0	0	0	0	0	0	0	0	0	0	0	0	0	0	0	0	0	0	0	0	0	0	0	0	0	0	0
0	0	0	0	0	0	0	0	0	0	0	0	0	0	0	0	0	0	0	0	0	0	0	0	0	0	0	0	0	0	0	0	0	0	0	0	0	0	0	0	0	0	0	0	0	0	0	0	0	0
0	0	0	0	0	0	0	0	0	0	0	0	0	0	0	0	0	0	0	0	0	0	0	0	0	0	0	0	0	0	0	0	0	0	0	0	0	0	0	0	0	0	0	0	0	0	0	0	0	0
0	0	0	0	0	0	0	0	0	0	0	0	0	0	0	0	0	0	0	0	0	0	0	0	0	0	0	0	0	0	0	0	0	0	0	0	0	0	0	0	0	0	0	0	0	0	0	0	0	0
0	0	0	0	0	0	0	0	0	0	0	0	0	0	0	0	0	0	0	0	0	0	0	0	0	0	0	0	0	0	0	0	0	0	0	0	0	0	0	0	0	0	0	0	0	0	0	0	0	0
0	0	0	0	0	0	0	0	0	0	0	0	0	0	0	0	0	0	0	0	0	0	0	0	0	0	0	0	0	0	0	0	0	0	0	0	0	0	0	0	0	0	0	0	0	0	0	0	0	0
0	0	0	0	0	0	0	0	0	0	0	0	0	0	0	0	0	0	0	0	0	0	0	0	0	0	0	0	0	0	0	0	0	0	0	0	0	0	0	0	0	0	0	0	0	0	0	0	0	0
0	0	0	0	0	0	0	0	0	0	0	0	0	0	0	0	0	0	0	0	0	0	0	0	0	0	0	0	0	0	0	0	0	0	0	0	0	0	0	0	0	0	0	0	0	0	0	0	0	0
0	0	0	0	0	0	0	0	0	0	0	0	0	0	0	0	0	0	0	0	0	0	0	0	0	0	0	0	0	0	0	0	0	0	0	0	0	0	0	0	0	0	0	0	0	0	0	0	0	0
0	0	0	0	0	0	0	0	0	0	0	0	0	0	0	0	0	0	0	0	0	0	0	0	0	0	0	0	0	0	0	0	0	0	0	0	0	0	0	0	0	0	0	0	0	0	0	0	0	0
0	0	0	0	0	0	0	0	0	0	0	0	0	0	0	0	0	0	0	0	0	0	0	0	0	0	0	0	0	0	0	0	0	0	0	0	0	0	0	0	0	0	0	0	0	6	0	0	0	0
0	0	0	0	0	0	0	0	0	0	0	0	0	0	0	0	0	0	0	0	0	0	0	0	0	0	0	0	0	0	0	0	0	0	0	0	0	0	0	0	0	0	0	0	0	6	0	0	0	0
0	0	0	0	0	0	0	0	0	0	0	0	0	0	0	0	0	0	0	0	0	0	0	0	0	0	0	0	0	0	0	0	0	0	0	0	0	0	0	0	0	0	0	0	0	6	0	0	0	0
0	0	0	0	0	0	0	0	0	0	0	0	0	0	0	0	0	0	0	0	0	0	0	0	0	0	0	0	0	0	0	0	0	0	0	0	0	0	0	0	0	0	0	0	0	6	0	0	0	0
0	0	0	0	0	0	0	0	0	0	0	0	0	0	0	0	0	0	0	0	0	0	0	0	0	0	0	0	0	0	0	0	0	0	0	0	0	0	0	0	0	0	0	0	0	6	0	0	0	0
0	0	0	0	0	0	0	0	0	0	0	0	0	0	0	0	0	0	0	0	0	0	0	0	0	0	0	0	0	0	0	0	0	0	0	0	0	0	0	0	0	0	0	0	0	6	0	0	0	0
0	0	0	0	0	0	0	0	0	0	0	0	0	0	0	0	0	0	0	0	0	0	0	0	0	0	0	0	0	0	0	0	0	0	0	0	0	0	0	0	0	0	0	0	0	6	0	0	0	0
0	0	0	0	0	0	0	0	0	0	0	0	0	0	0	0	0	0	0	0	0	0	0	0	0	0	0	0	0	0	0	0	0	0	0	0	0	0	0	0	0	0	0	0	0	6	0	0	0	0
0	0	0	0	0	0	0	0	0	0	0	0	0	0	0	0	0	0	0	0	0	0	0	0	0	0	0	0	0	0	0	0	0	0	0	0	0	0	0	0	0	0	0	0	0	6	0	0	0	0
0	0	0	0	0	0	0	0	0	0	0	0	0	0	0	0	0	0	0	0	0	0	0	0	0	0	0	0	0	0	0	0	0	0	0	0	0	0	0	0	0	0	0	0	0	6	0	0	0	0
0	0	0	0	0	0	0	0	0	0	0	0	0	0	0	0	0	0	0	0	0	0	0	0	0	0	0	0	0	0	0	0	0	0	0	0	0	0	22	0	0	0	0	0	0	6	0	0	0	0
0	0	0	0	0	0	0	0	0	0	0	0	0	0	0	0	0	0	0	0	0	0	0	0	0	0	0	0	0	0	0	0	0	0	0	0	0	0	22	0	16	0	0	0	0	6	0	0	0	0
0	0	0	0	0	0	0	0	0	0	0	0	0	0	0	0	0	0	0	0	0	0	0	0	0	0	0	0	0	0	0	0	0	0	0	0	0	0	22	0	16	0	0	0	0	6	0	0	0	0
0	0	0	0	0	0	0	0	0	0	0	0	0	0	0	0	0	0	0	0	0	0	0	0	0	0	0	0	0	0	0	0	0	0	0	0	0	0	22	0	16	0	0	0	0	6	0	0	0	0
0	0	0	0	0	0	0	0	0	0	0	0	0	0	0	0	0	0	0	0	0	0	0	0	0	0	0	0	0	0	0	0	0	0	0	0	0	0	22	0	16	0	0	0	0	6	0	0	0	0
0	0	0	0	0	0	0	0	0	0	0	0	0	0	0	0	0	0	0	0	0	0	0	0	0	0	0	0	0	0	0	0	0	0	0	0	0	0	22	0	16	0	0	0	0	6	0	0	0	0
0	0	0	0	0	0	0	0	0	0	0	0	0	0	0	0	0	0	0	0	0	0	0	0	0	0	0	0	0	0	0	0	0	0	0	0	0	0	22	0	16	0	0	0	0	6	0	0	0	0
0	0	0	0	0	0	0	0	0	0	0	0	0	0	0	0	0	0	0	0	0	0	0	0	0	0	0	0	0	0	0	0	0	0	0	0	0	0	22	0	16	0	0	0	0	6	0	0	0	0
0	0	0	0	0	0	0	0	0	0	0	0	0	0	0	0	0	0	0	0	0	0	0	0	0	0	0	0	0	0	0	0	0	0	0	0	0	0	22	0	16	0	0	0	0	6	0	0	0	0
0	0	0	0	0	0	0	0	0	0	0	0	0	0	0	0	0	0	0	0	0	0	0	0	0	0	0	0	0	0	0	0	0	0	0	0	0	0	22	0	16	0	0	0	0	6	0	0	0	0
0	0	0	0	0	0	0	0	0	0	0	0	0	0	0	0	0	0	0	0	0	0	0	0	0	0	0	0	0	0	0	0	0	0	0	0	0	0	22	0	16	0	0	0	0	6	0	0	0	0
0	0	0	0	0	0	0	0	0	0	0	0	0	0	0	0	0	0	0	0	0	0	0	0	0	0	0	0	0	0	0	0	0	0	0	0	0	0	22	0	16	0	0	0	0	6	0	0	0	0
0	0	0	0	0	0	0	0	0	0	0	0	0	0	0	0	0	0	0	0	0	0	0	0	0	0	0	0	0	0	0	0	0	0	0	0	0	0	22	0	16	0	0	0	0	6	0	0	0	0
0	0	0	0	0	0	0	0	0	0	0	0	0	0	0	0	0	0	0	0	0	0	0	0	0	0	0	0	0	0	0	0	0	0	0	0	0	0	22	0	16	0	0	0	0	6	0	0	0	0
0	0	0	0	0	0	0	0	0	0	0	0	0	0	0	0	0	0	0	0	0	0	0	0	0	0	0	0	0	0	0	0	0	0	0	0	0	0	22	0	16	0	0	0	0	6	0	0	0	0
0	0	0	0	0	0	0	0	0	0	0	0	0	0	0	0	0	0	0	0	0	0	0	0	0	0	0	0	0	0	0	0	0	0	0	0	0	0	22	0	16	0	0	0	0	6	0	0	0	0
0	0	0	0	0	0	0	0	0	0	0	0	0	0	0	0	0	0	0	0	0	0	0	0	0	0	0	0	0	0	0	0	0	0	0	0	0	0	22	0	16	0	0	0	0	6	0	0	0	0
0	0	0	0	0	0	0	0	0	0	0	0	0	0	0	0	0	0	0	0	0	0	0	0	0	0	0	0	0	0	0	0	0	0	0	0	0	0	22	0	16	0	0	0	0	6	0	0	0	0
0	0	0	0	0	0	0	0	0	0	0	0	0	0	0	0	0	0	0	0	0	0	0	0	0	0	0	0	0	0	0	0	0	0	0	0	0	0	22	0	16	0	0	0	0	6	0	0	0	0
0	0	0	0	0	0	0	0	0	0	0	0	0	0	0	0	0	0	0	0	0	0	0	0	0	0	0	0	0	0	0	0	0	0	0	0	0	0	22	0	16	0	0	0	0	6	0	0	0	0
0	0	0	0	0	0	0	0	0	0	0	0	0	0	0	0	0	0	0	0	0	0	0	0	0	0	0	0	0	0	0	0	0	0	0	0	0	0	22	0	16	0	0	0	0	6	0	0	0	0
0	0	0	0	0	0	0	0	0	0	0	0	0	8	0	0	0	0	0	0	0	0	0	0	0	0	0	0	0	0	0	0	0	0	0	0	0	0	22	0	16	0	0	0	0	6	0	0	0	0
0	0	0	0	0	0	0	0	0	0	0	0	0	8	0	0	0	0	0	0	0	0	0	0	0	0	0	0	0	0	0	0	0	0	0	0	0	0	22	0	16	0	0	0	0	6	0	0	0	0
0	0	0	0	0	0	0	0	0	0	0	0	0	8	0	0	0	0	0	0	0	0	0	0	0	0	0	0	0	0	0	0	0	0	0	0	0	0	22	0	16	0	0	0	0	6	0	0	0	0
0	0	0	0	0	0	0	0	0	0	0	0	0	8	0	0	0	0	0	0	0	0	0	0	0	0	0	0	0	0	0	0	0	0	0	0	0	0	22	0	16	0	0	0	0	6	0	0	0	0
0	0	0	0	0	0	0	0	0	0	0	0	0	8	0	0	0	0	0	0	0	0	0	0	0	0	0	0	0	0	0	0	0	0	0	0	0	0	22	0	16	0	0	0	0	6	0	0	0	0
0	0	0	0	0	0	0	0	0	0	0	0	0	8	0	0	0	0	0	0	0	0	0	0	0	0	0	0	0	0	0	0	0	0	0	0	0	0	22	0	16	0	0	0	0	6	0	0	0	0
0	0	0	0	0	0	0	0	0	0	0	0	0	8	0	0	0	0	0	0	0	0	0	0	0	0	0	0	0	0	0	0	0	0	0	0	0	0	22	0	16	0	0	0	0	6	0	0	0	0
0	0	0	0	24	0	0	0	0	0	0	0	0	8	0	0	0	0	0	0	0	0	0	0	0	0	0	0	0	0	0	0	0	0	0	0	0	0	22	0	16	0	0	0	0	6	0	0	0	0
0	0	0	0	24	0	0	0	0	0	0	0	0	8	0	0	0	0	0	0	0	0	0	0	0	0	0	0	0	0	0	0	0	21	0	0	0	0	22	0	16	0	0	0	0	6	0	0	0	0
0	0	0	0	24	0	0	0	0	0	0	0	0	8	0	0	0	0	0	0	0	0	0	0	0	0	0	0	0	0	0	0	0	21	0	0	0	0	22	0	16	0	0	0	0	6	0	0	0	0
0	0	0	0	24	0	0	0	0	0	0	0	0	8	0	0	0	0	0	0	0	0	0	0	0	0	0	0	0	0	0	0	0	21	0	0	0	0	22	0	16	0	0	0	0	6	0	0	0	0
0	0	0	0	24	0	0	0	0	0	0	0	0	8	0	0	0	0	0	0	0	0	0	0	0	0	0	0	0	0	0	0	0	21	0	0	0	0	22	0	16	0	0	0	0	6	0	0	0	0
0	0	0	0	24	0	0	0	0	0	0	0	0	8	0	0	0	0	0	0	0	0	0	0	0	0	0	0	0	0	0	0	0	21	0	0	0	10	22	0	16	0	0	0	0	6	0	0	0	0
0	0	0	0	24	0	0	0	0	0	0	0	0	8	0	0	0	0	0	0	0	0	0	0	0	0	0	0	0	0	0	0	0	21	0	0	0	10	22	0	16	0	0	0	0	6	0	0	0	0
0	0	0	0	24	0	0	0	0	0	0	0	0	8	0	0	0	0	0	0	0	0	0	0	0	19	0	0	0	0	0	0	0	21	0	0	0	10	22	0	16	0	0	0	0	6	0	0	0	0
0	0	0	0	24	0	0	0	0	0	0	0	0	8	0	0	0	0	0	0	0	0	0	0	0	19	0	0	0	0	0	0	0	21	0	0	0	10	22	0	16	0	0	0	0	6	0	0	0	0
0	0	0	0	24	0	0	0	0	0	0	0	0	8	0	0	0	0	0	0	0	0	0	0	0	19	0	0	0	0	0	0	0	21	0	0	0	10	22	0	16	0	0	0	0	6	0	0	0	0
0	0	0	0	24	0	0	0	0	0	0	0	0	8	0	0	0	0	0	0	0	0	0	0	0	19	0	0	0	0	0	0	0	21	0	0	0	10	22	0	16	0	0	0	0	6	0	0	0	0
0	0	0	0	24	0	0	0	0	0	0	0	0	8	0	0	0	0	0	0	0	0	0	0	0	19	0	0	0	0	0	0	0	21	0	0	0	10	22	0	16	0	0	0	0	6	0	0	0	0
0	0	0	0	24	0	0	0	0	0	0	0	0	8	0	0	0	0	0	0	0	0	0	0	0	19	0	0	0	21	0	0	0	21	0	0	0	10	22	0	16	0	0	0	0	6	0	0	0	0
0	0	0	0	24	0	0	0	0	0	0	0	0	8	0	0	0	0	0	0	0	0	0	0	0	19	0	0	0	21	0	0	0	21	0	0	0	10	22	0	16	0	0	0	0	6	0	0	0	0
0	0	0	0	24	0	0	0	0	0	0	0	0	8	0	0	0	0	0	0	0	0	0	0	17	19	0	0	0	21	0	0	0	21	0	0	0	10	22	0	16	0	0	0	0	6	0	0	0	0
0	0	0	0	24	0	0	0	0	0	0	0	0	8	0	0	0	0	0	17	0	0	0	0	17	19	0	0	0	21	0	0	0	21	0	0	0	10	22	0	16	0	0	0	0	6	0	0	0	0
0	0	0	0	24	0	0	0	0	0	0	0	0	8	0	0	0	0	0	17	0	0	0	0	17	19	0	0	0	21	0	0	0	21	0	0	0	10	22	0	16	0	0	0	0	6	0	0	0	0
0	0	0	0	24	0	0	0	0	0	0	0	0	8	0	0	0	0	0	17	0	0	0	0	17	19	0	0	0	21	0	0	0	21	0	0	0	10	22	0	16	0	0	0	0	6	0	0	0	0
0	0	0	0	24	0	0	0	0	0	0	0	0	8	0	0	0	0	0	17	0	0	0	0	17	19	0	0	0	21	0	0	0	21	0	0	0	10	22	0	16	0	0	0	0	6	0	0	0	0
0	0	0	0	24	0	0	0	0	0	0	0	0	8	0	0	0	0	0	17	0	0	0	0	17	19	0	0	0	21	0	0	0	21	0	0	0	10	22	0	16	0	0	0	0	6	0	0	0	0
0	0	0	0	24	0	0	0	0	0	0	0	0	8	0	0	0	0	0	17	0	0	0	0	17	19	0	0	0	21	0	0	0	21	0	0	0	10	22	0	16	0	0	0	0	6	0	0	0	0
0	0	0	0	24	0	0	0	0	0	0	0	0	8	0	0	0	0	0	17	0	0	0	0	17	19	0	0	0	21	0	0	0	21	0	0	0	10	22	0	16	0	0	0	0	6	0	0	0	0
0	0	0	0	24	0	0	0	0	0	0	0	0	8	0	0	0	0	0	17	0	0	0	0	17	19	0	0	0	21	0	0	0	21	0	0	0	10	22	0	16	0	0	0	0	6	0	0	0	0
0	0	0	0	24	0	0	0	0	0	0	0	0	8	0	0	0	0	0	17	0	0	0	0	17	19	0	0	0	21	0	0	0	21	0	0	0	10	22	0	16	0	0	0	0	6	0	0	0	0
0	0	0	0	24	0	0	0	0	0	0	0	0	8	0	0	0	0	0	17	0	0	0	0	17	19	0	0	0	21	0	0	0	21	0	0	0	10	22	0	16	0	0	0	0	6	0	0	0	0
0	0	0	0	24	0	0	0	0	0	0	0	0	8	0	0	0	0	0	17	0	0	0	0	17	19	0	0	0	21	0	0	0	21	0	0	0	10	22	0	16	0	0	0	0	6	0	0	0	0
0	0	0	0	24	0	0	0	0	0	0	0	0	8	0	0	0	0	0	17	0	0	0	0	17	19	0	0	0	21	0	0	0	21	0	0	0	10	22	0	16	0	0	0	0	6	0	0	0	0
0	0	0	0	24	0	0	0	0	0	0	0	0	8	0	0	0	0	0	17	0	0	0	0	17	19	0	0	0	21	0	0	0	21	0	0	0	10	22	0	16	0	0	0	0	6	0	0	0	0
0	0	0	0	24	0	0	0	0	0	0	0	0	8	0	0	0	0	0	17	0	0	0	0	17	19	0	0	0	21	0	0	0	21	0	0	0	10	22	0	16	0	0	0	0	6	0	0	0	0
0	0	0	0	24	0	0	0	0	0	0	0	0	8	0	0	0	0	0	17	0	0	0	0	17	19	0	0	0	21	0	0	0	21	0	0	0	10	22	0	16	0	0	0	0	6	0	0	0	0
0	0	0	0	24	0	0	0	0	0	0	0	0	8	0	0	0	0	0	17	0	0	0	0	17	19	0	0	0	21	0	0	0	21	0	0	0	10	22	0	16	0	0	0	0	6	0	0	0	0
0	0	0	0	24	0	0	0	0	0	0	0	0	8	14	0	0	0	0	17	0	0	0	0	17	19	0	0	0	21	0	0	0	21	0	0	0	10	22	0	16	0	0	0	0	6	0	0	0	0
0	0	0	0	24	0	0	0	0	0	0	0	0	8	14	0	0	0	0	17	0	0	0	0	17	19	0	0	0	21	0	0	0	21	0	0	0	10	22	0	16	0	0	0	0	6	0	0	0	0
0	0	0	0	24	0	0	0	0	0	0	0	0	8	14	0	0	0	0	17	0	0	0	0	17	19	0	0	0	21	0	0	0	21	0	0	0	10	22	0	16	0	0	0	0	6	0	0	0	0
0	0	0	0	24	0	0	0	0	0	0	0	0	8	14	0	0	0	0	17	0	0	0	0	17	19	0	0	0	21	0	0	0	21	0	0	0	10	22	0	16	0	0	0	0	6	0	0	0	0
0	0	0	0	24	0	0	0	0	0	0	0	0	8	14	0	0	0	0	17	0	0	0	0	17	19	0	0	0	21	0	0	0	21	0	0	0	10	22	0	16	0	0	0	0	6	0	0	0	0
0	0	0	0	24	0	0	0	0	0	0	0	0	8	14	0	0	0	0	17	0	0	0	0	17	19	0	0	0	21	0	0	0	21	0	0	0	10	22	0	16	0	0	0	0	6	0	0	0	0
0	0	0	0	24	0	0	0	0	0	0	0	0	8	14	0	0	0	0	17	0	0	0	0	17	19	0	0	0	21	0	0	0	21	0	0	0	10	22	0	16	0	0	0	0	6	0	0	0	0
0	0	0	0	24	0	0	0	0	0	0	0	0	8	14	0	0	0	0	17	0	0	0	0	17	19	0	0	0	21	0	0	0	21	0	0	0	10	22	0	16	0	0	0	0	6	0	0	0	0
0	0	0	0	24	0	0	0	0	0	0	0	0	8	14	0	0	0	0	17	0	0	0	0	17	19	0	0	0	21	0	0	0	21	0	0	0	10	22	0	16	0	0	0	0	6	0	0	0	0
0	0	0	0	24	0	0	0	0	0	0	0	0	8	14	0	0	0	0	17	0	0	0	0	17	19	0	0	0	21	0	0	0	21	0	0	0	10	22	0	16	0	0	0	0	6	0	0	0	0
0	0	0	0	24	0	0	0	0	0	0	0	0	8	14	0	0	0	0	17	0	0	0	0	17	19	0	0	0	21	0	0	0	21	0	0	0	10	22	0	16	0	0	0	0	6	0	0	0	0
0	0	0	0	24	0	0	0	0	0	0	0	0	8	14	0	0	0	0	17	0	0	0	0	17	19	0	0	0	21	0	0	0	21	0	0	0	10	22	0	16	0	0	0	0	6	0	0	0	0
0	0	0	0	24	0	0	0	0	0	0	0	0	8	14	0	0	0	0	17	0	0	0	0	17	19	0	0	0	21	0	0	0	21	0	0	0	10	22	0	16	0	0	0	0	6	0	0	0	0
0	0	0	0	24	0	0	0	0	0	0	0	0	8	14	0	0	0	0	17	0	0	0	0	17	19	0	0	0	21	0	0	0	21	0	0	0	10	22	0	16	0	0	0	0	6	0	0	0	0
0	0	0	0	24	0	0	0	0	0	0	0	0	8	14	0	0	0	0	17	0	0	0	0	17	19	0	0	0	21	0	0	0	21	0	0	0	10	22	0	16	0	0	0	0	6	0	0	0	0
0	0	0	0	24	0	0	0	0	0	0	0	0	8	14	0	0	0	0	17	0	0	0	0	17	19	0	0	0	21	0	0	0	21	0	0	0	10	22	0	16	0	0	0	0	6	0	0	0	0
0	0	0	0	24	0	0	0	0	0	0	0	0	8	14	0	0	0	0	17	0	0	0	0	17	19	0	0	0	21	0	0	0	21	0	0	0	10	22	0	16	0	0	0	0	6	0	0	0	0
0	0	0	0	24	0	0	0	0	0	0	0	0	8	14	0	0	0	0	17	0	0	0	0	17	19	25	0	0	21	0	0	0	21	0	0	0	10	22	0	16	0	0	0	0	6	0	0	0	0
0	0	0	0	24	0	0	0	0	0	0	0	0	8	14	0	0	0	0	17	0	0	0	0	17	19	25	0	0	21	0	0	0	21	0	0	0	10	22	0	16	0	0	0	0	6	0	0	0	0
0	0	0	0	24	0	0	0	0	0	0	0	0	8	14	0	0	0	0	17	0	0	0	0	17	19	25	0	0	21	0	0	0	21	0	0	0	10	22	0	16	0	0	0	0	6	0	0	0	0
0	0	0	0	24	0	0	0	0	0	0	0	0	8	14	0	0	0	0	17	0	0	0	0	17	19	25	0	0	21	0	0	0	21	0	0	0	10	22	0	16	0	0	0	0	6	0	0	0	0
0	0	0	0	24	0	0	0	0	0	0	0	0	8	14	0	0	0	0	17	0	0	0	0	17	19	25	0	0	21	0	0	0	21	0	0	0	10	22	0	16	0	0	0	0	6	0	0	0	0
0	0	0	0	24	0	0	0	0	0	0	0	0	8	14	0	0	0	0	17	0	0	0	0	17	19	25	0	0	21	0	0	0	21	0	0	0	10	22	0	16	0	0	0	0	6	0	0	0	0
0	0	0	0	24	0	0	0	0	0	0	0	0	8	14	0	0	0	0	17	0	0	0	0	17	19	25	0	0	21	0	0	0	21	0	0	0	10	22	0	16	0	0	0	0	6	0	0	0	0
0	0	0	0	24	0	0	0	0	0	0	0	0	8	14	0	0	0	0	17	0	0	0	0	17	19	25	0	0	21	0	0	0	21	0	0	0	10	22	0	16	0	0	0	0	6	0	0	0	0
0	0	0	0	24	0	0	0	0	0	0	0	0	8	14	0	0	0	0	17	0	0	0	0	17	19	25	0	0	21	0	0	0	21	0	0	0	10	22	0	16	0	0	0	0	6	0	0	0	0
0	0	0	0	24	0	0	0	0	0	0	0	0	8	14	0	0	0	0	17	0	0	0	0	17	19	25	0	0	21	0	0	0	21	0	0	0	10	22	0	16	0	0	0	0	6	0	0	0	0
0	0	0	0	24	0	0	0	0	0	0	0	0	8	14	0	0	0	0	17	0	0	0	0	17	19	25	0	0	21	0	0	0	21	0	0	0	10	22	0	16	0	0	0	0	6	0	0	0	0
0	0	0	0	24	0	0	0	0	0	0	0	0	8	14	0	0	0	0	17	0	0	0	0	17	19	25	0	0	21	0	0	0	21	0	0	0	10	22	0	16	0	0	0	0	6	0	0	0	0
0	0	0	0	24	0	0	0	0	0	0	0	0	8	14	0	0	0	0	17	0	0	0	0	17	19	25	0	0	21	0	0	0	21	0	0	0	10	22	0	16	0	0	0	0	6	0	0	0	0
0	0	0	10	24	0	0	0	0	0	0	0	0	8	14	0	0	0	22	17	0	0	0	0	17	19	25	0	0	21	0	0	0	21	0	0	0	10	22	0	16	0	0	0	0	6	0	0	0	0
0	0	0	10	24	0	0	0	0	0	0	0	0	8	14	0	0	0	22	17	0	0	0	0	17	19	25	0	0	21	0	0	0	21	0	0	0	10	22	0	16	0	0	0	0	6	0	11	0	0
0	0	0	10	24	0	0	0	0	0	0	0	0	8	14	0	0	0	22	17	0	0	0	0	17	19	25	0	0	21	0	0	0	21	0	0	0	10	22	0	16	0	0	0	0	6	0	11	0	0
0	0	0	10	24	0	0	0	0	0	0	0	0	8	14	0	0	0	22	17	0	8	0	0	17	19	25	0	0	21	0	0	0	21	0	0	0	10	22	0	16	0	0	0	0	6	0	11	0	0
0	0	0	10	24	0	0	0	0	0	0	0	0	8	14	0	0	0	22	17	0	8	0	0	17	19	25	0	0	21	0	0	0	21	0	0	0	10	22	0	16	0	0	0	0	6	0	11	0	0
0	0	0	10	24	0	0	0	0	0	0	0	0	8	14	0	0	0	22	17	0	8	0	0	17	19	25	0	0	21	0	0	0	21	0	0	0	10	22	0	16	0	0	0	0	6	0	11	0	0
0	0	0	10	24	0	0	0	0	0	0	0	0	8	14	0	0	0	22	17	0	8	0	0	17	19	25	0	0	21	0	0	0	21	0	0	0	10	22	0	16	0	0	0	0	6	0	11	0	0
0	0	0	10	24	0	0	0	0	0	0	0	0	8	14	0	0	0	22	17	0	8	0	0	17	19	25	0	0	21	0	0	0	21	0	0	0	10	22	0	16	0	0	0	0	6	0	11	0	0
0	0	0	10	24	0	0	0	0	0	0	0	0	8	14	0	0	0	22	17	0	8	0	0	17	19	25	0	0	21	0	0	0	21	0	0	0	10	22	0	16	0	0	0	0	6	0	11	0	0
0	0	0	10	24	0	0	0	0	0	0	0	0	8	14	0	0	0	22	17	0	8	0	0	17	19	25	0	0	21	0	0	0	21	0	0	0	10	22	0	16	0	0	0	0	6	0	11	0	0
0	0	0	10	24	0	0	0	0	0	0	0	0	8	14	0	0	0	22	17	0	8	0	0	17	19	25	0	0	21	0	0	0	21	0	0	0	10	22	0	16	0	0	0	0	6	0	11	0	0
0	0	0	10	24	0	0	0	0	0	0	0	0	8	14	0	0	0	22	17	0	8	0	0	17	19	25	0	0	21	0	0	0	21	0	0	0	10	22	0	16	0	0	0	0	6	0	11	0	0
0	0	0	10	24	0	0	0	0	0	0	0	0	8	14	0	0	0	22	17	0	8	0	0	17	19	25	0	0	21	0	0	0	21	0	0	0	10	22	0	16	0	0	0	0	6	0	11	0	0
0	0	0	10	24	0	0	0	0	0	0	0	0	8	14	0	0	0	22	17	0	8	0	0	17	19	25	0	0	21	0	0	0	21	0	0	0	10	22	0	16	0	0	0	0	6	0	11	0	0
0	0	0	10	24	0	0	0	0	0	0	0	0	8	14	0	0	0	22	17	0	8	0	0	17	19	25	0	0	21	0	0	0	21	0	0	0	10	22	0	16	0	0	0	0	6	0	11	0	0
0	0	0	10	24	0	0	0	0	0	0	0	0	8	14	0	0	0	22	17	0	8	0	0	17	19	25	0	0	21	0	0	0	21	0	0	0	10	22	0	16	0	0	0	0	6	0	11	0	0
0	0	0	10	24	0	0	0	0	0	0	0	0	8	14	0	0	0	22	17	0	8	0	0	17	19	25	0	0	21	0	0	0	21	0	0	0	10	22	0	16	0	0	0	0	6	0	11	0	0
0	0	0	10	24	0	0	0	0	0	0	0	0	8	14	0	0	0	22	17	0	8	0	0	17	19	25	0	0	21	0	0	0	21	0	0	0	10	22	0	16	0	0	0	0	6	0	11	0	0
0	0	0	10	24	0	0	0	0	0	0	0	0	8	14	0	0	0	22	17	0	8	0	0	17	19	25	0	0	21	0	0	0	21	0	0	0	10	22	0	16	5	0	0	0	6	0	11	0	0
0	0	0	10	24	0	0	0	0	0	0	0	0	8	14	0	0	0	22	17	0	8	0	0	17	19	25	0	0	21	0	0	0	21	0	0	0	10	22	0	16	5	0	0	0	6	0	11	0	0
0	0	0	10	24	0	0	0	0	0	0	0	0	8	14	0	0	0	22	17	0	8	0	0	17	19	25	0	0	21	0	0	0	21	0	0	0	10	22	0	16	5	0	0	0	6	0	11	0	0
0	0	0	10	24	0	0	0	0	19	0	0	0	8	14	0	0	0	22	17	0	8	0	0	17	19	25	0	0	21	0	0	0	21	0	0	0	10	22	0	16	5	0	0	0	6	0	11	0	0
0	0	0	10	24	0	0	0	0	19	0	0	0	8	14	0	0	0	22	17	0	8	0	0	17	19	25	0	0	21	0	0	0	21	0	0	0	10	22	0	16	5	0	0	0	6	0	11	0	0
0	0	0	10	24	0	0	0	0	19	0	0	0	8	14	0	0	0	22	17	0	8	0	0	17	19	25	0	0	21	0	0	0	21	0	0	0	10	22	0	16	5	0	0	0	6	1	11	0	0
0	0	0	10	24	0	0	0	0	19	0	0	0	8	14	0	0	0	22	17	0	8	0	0	17	19	25	0	0	21	0	0	0	21	0	0	0	10	22	0	16	5	0	0	0	6	1	11	22	0
0	0	0	10	24	0	0	0	0	19	0	0	0	8	14	0	0	0	22	17	0	8	0	0	17	19	25	0	0	21	0	0	0	21	0	0	0	10	22	0	16	5	0	0	0	6	1	11	22	0
0	0	0	10	24	0	0	0	0	19	0	0	0	8	14	0	0	0	22	17	0	8	0	0	17	19	25	0	0	21	0	0	0	21	0	0	0	10	22	0	16	5	0	0	0	6	1	11	22	0
0	0	0	10	24	0	0	0	0	19	0	0	9	8	14	0	0	0	22	17	0	8	0	0	17	19	25	0	0	21	0	0	0	21	0	0	0	10	22	0	16	5	1	0	0	6	1	11	22	0
0	0	0	10	24	0	0	0	0	19	0	0	9	8	14	0	0	0	22	17	0	8	0	0	17	19	25	0	0	21	0	0	0	21	0	0	0	10	22	0	16	5	1	0	0	6	1	11	22	0
0	0	0	10	24	0	0	0	0	19	0	0	9	8	14	0	0	0	22	17	0	8	0	0	17	19	25	0	0	21	0	0	0	21	0	0	0	10	22	0	16	5	1	0	0	6	1	11	22	0
0	0	0	10	24	0	0	0	0	19	0	0	9	8	14	0	0	0	22	17	0	8	0	0	17	19	25	0	0	21	0	0	0	21	0	0	0	10	22	0	16	5	1	0	0	6	1	11	22	0
0	0	0	10	24	0	0	0	0	19	0	0	9	8	14	0	0	0	22	17	0	8	0	12	17	19	25	0	0	21	0	19	0	21	0	0	0	10	22	0	16	5	1	0	0	6	1	11	22	0
0	0	0	10	24	0	0	0	0	19	0	0	9	8	14	0	0	0	22	17	0	8	0	12	17	19	25	0	0	21	0	19	0	21	0	0	0	10	22	0	16	5	1	0	0	6	1	11	22	0
0	0	0	10	24	0	0	0	0	19	0	0	9	8	14	0	0	0	22	17	0	8	0	12	17	19	25	0	0	21	0	19	0	21	0	0	0	10	22	0	16	5	1	0	0	6	1	11	22	0
0	0	22	10	24	0	0	0	0	19	0	0	9	8	14	0	0	0	22	17	0	8	0	12	17	19	25	0	0	21	0	19	0	21	0	0	0	10	22	0	16	5	1	0	0	6	1	11	22	0
0	9	22	10	24	0	0	0	0	19	0	0	9	8	14	0	0	0	22	17	0	8	0	12	17	19	25	0	0	21	0	19	0	21	0	0	0	10	22	0	16	5	1	0	0	6	1	11	22	0
0	9	22	10	24	0	0	0	0	19	0	0	9	8	14	0	0	0	22	17	0	8	0	12	17	19	25	0	0	21	0	19	0	21	0	0	0	10	22	0	16	5	1	0	0	6	1	11	22	0
0	9	22	10	24	0	0	0	0	19	0	0	9	8	14	0	0	0	22	17	0	8	0	12	17	19	25	0	0	21	0	19	0	21	0	0	0	10	22	0	16	5	1	0	0	6	1	11	22	0
0	9	22	10	24	0	0	0	0	19	0	0	9	8	14	0	0	0	22	17	0	8	0	12	17	19	25	0	0	21	0	19	0	21	0	0	0	10	22	0	16	5	1	0	0	6	1	11	22	0
0	9	22	10	24	0	0	0	0	19	0	0	9	8	14	0	0	0	22	17	10	8	0	12	17	19	25	0	0	21	0	19	0	21	0	0	0	10	22	0	16	5	1	0	0	6	1	11	22	0
0	9	22	10	24	0	0	0	0	19	0	0	9	8	14	0	0	0	22	17	10	8	0	12	17	19	25	0	0	21	0	19	0	21	0	0	0	10	22	0	16	5	1	0	0	6	1	11	22	0
0	9	22	10	24	0	0	0	0	19	0	0	9	8	14	0	0	0	22	17	10	8	0	12	17	19	25	0	0	21	0	19	0	21	0	0	0	10	22	0	16	5	1	0	0	6	1	11	22	0
0	9	22	10	24	0	0	0	0	19	0	0	9	8	14	0	0	0	22	17	10	8	0	12	17	19	25	0	0	21	0	19	0	21	0	0	0	10	22	0	16	5	1	0	0	6	1	11	22	0
0	9	22	10	24	0	0	0	0	19	0	0	9	8	14	0	0	0	22	17	10	8	0	12	17	19	25	0	0	21	0	19	0	21	0	0	0	10	22	0	16	5	1	0	0	6	1	11	22	0
0	9	22	10	24	0	0	0	0	19	0	0	9	8	14	0	0	0	22	17	10	8	14	12	17	19	25	0	0	21	0	19	0	21	0	0	0	10	22	0	16	5	1	0	0	6	1	11	22	0
0	9	22	10	24	0	0	0	0	19	0	0	9	8	14	0	0	0	22	17	10	8	14	12	17	19	25	0	0	21	0	19	0	21	0	0	0	10	22	0	16	5	1	0	0	6	1	11	22	0
0	9	22	10	24	0	0	0	0	19	0	0	9	8	14	0	0	0	22	17	10	8	14	12	17	19	25	0	0	21	3	19	0	21	0	0	0	10	22	0	16	5	1	0	0	6	1	11	22	0
0	9	22	10	24	0	0	0	0	19	0	0	9	8	14	0	0	0	22	17	10	8	14	12	17	19	25	0	0	21	3	19	0	21	0	0	0	10	22	0	16	5	1	0	0	6	1	11	22	0
0	9	22	10	24	0	0	0	0	19	0	0	9	8	14	0	0	0	22	17	10	8	14	12	17	19	25	0	0	21	3	19	0	21	0	0	0	10	22	0	16	5	1	0	0	6	1	11	22	0
0	9	22	10	24	0	0	0	0	19	0	0	9	8	14	0	0	0	22	17	10	8	14	12	17	19	25	0	0	21	3	19	0	21	0	0	0	10	22	0	16	5	1	0	0	6	1	11	22	0
0	9	22	10	24	0	0	0	0	19	0	0	9	8	14	0	0	0	22	17	10	8	14	12	17	19	25	0	0	21	3	19	0	21	0	0	0	10	22	0	16	5	1	0	0	6	1	11	22	0
0	9	22	10	24	0	0	0	0	19	0	0	9	8	14	0	0	0	22	17	10	8	14	12	17	19	25	0	0	21	3	19	0	21	0	0	0	10	22	0	16	5	1	0	0	6	1	11	22	0
0	9	22	10	24	0	0	0	1	19	0	0	9	8	14	0	0	0	22	17	10	8	14	12	17	19	25	0	0	21	3	19	0	21	17	0	0	10	22	0	16	5	1	0	0	6	1	11	22	0
0	9	22	10	24	0	0	0	1	19	0	0	9	8	14	0	0	0	22	17	10	8	14	12	17	19	25	0	0	21	3	19	0	21	17	0	0	10	22	0	16	5	1	0	0	6	1	11	22	0
0	9	22	10	24	0	0	0	1	19	0	0	9	8	14	0	0	0	22	17	10	8	14	12	17	19	25	0	0	21	3	19	0	21	17	0	0	10	22	0	16	5	1	0	0	6	1	11	22	0
0	9	22	10	24	0	0	0	1	19	0	0	9	8	14	0	0	0	22	17	10	8	14	12	17	19	25	0	0	21	3	19	0	21	17	0	0	10	22	0	16	5	1	0	0	6	1	11	22	0
0	9	22	10	24	0	0	0	1	19	0	5	9	8	14	0	0	0	22	17	10	8	14	12	17	19	25	0	0	21	3	19	0	21	17	0	0	10	22	0	16	5	1	0	0	6	1	11	22	0
0	9	22	10	24	0	0	0	1	19	0	5	9	8	14	0	0	0	22	17	10	8	14	12	17	19	25	0	0	21	3	19	0	21	17	0	0	10	22	0	16	5	1	0	0	6	1	11	22	0
0	9	22	10	24	0	0	0	1	19	0	5	9	8	14	0	0	0	22	17	10	8	14	12	17	19	25	0	0	21	3	19	0	21	17	0	0	10	22	0	16	5	1	0	0	6	1	11	22	0
0	9	22	10	24	0	0	0	1	19	0	5	9	8	14	0	0	0	22	17	10	8	14	12	17	19	25	0	0	21	3	19	0	21	17	0	0	10	22	0	16	5	1	0	0	6	1	11	22	0
0	9	22	10	24	0	0	0	1	19	0	5	9	8	14	0	0	0	22	17	10	8	14	12	17	19	25	0	0	21	3	19	0	21	17	0	0	10	22	0	16	5	1	0	0	6	1	11	22	0
0	9	22	10	24	0	0	0	1	19	0	5	9	8	14	0	0	0	22	17	10	8	14	12	17	19	25	0	0	21	3	19	0	21	17	0	0	10	22	0	16	5	1	21	0	6	1	11	22	0
0	9	22	10	24	0	0	0	1	19	0	5	9	8	14	0	0	0	22	17	10	8	14	12	17	19	25	0	0	21	3	19	0	21	17	0	0	10	22	0	16	5	1	21	0	6	1	11	22	0
0	9	22	10	24	0	0	0	1	19	0	5	9	8	14	0	0	0	22	17	10	8	14	12	17	19	25	0	0	21	3	19	0	21	17	0	0	10	22	0	16	5	1	21	0	6	1	11	22	0
0	9	22	10	24	0	0	0	1	19	0	5	9	8	14	0	0	0	22	17	10	8	14	12	17	19	25	0	0	21	3	19	0	21	17	0	0	10	22	0	16	5	1	21	0	6	1	11	22	0
0	9	22	10	24	0	0	0	1	19	0	5	9	8	14	0	0	0	22	17	10	8	14	12	17	19	25	0	0	21	3	19	0	21	17	0	0	10	22	0	16	5	1	21	0	6	1	11	22	0
0	9	22	10	24	25	0	0	1	19	0	5	9	8	14	0	0	0	22	17	10	8	14	12	17	19	25	0	0	21	3	19	0	21	17	0	0	10	22	0	16	5	1	21	0	6	1	11	22	0
0	9	22	10	24	25	0	0	1	19	0	5	9	8	14	0	0	0	22	17	10	8	14	12	17	19	25	0	0	21	3	19	0	21	17	0	0	10	22	0	16	5	1	21	0	6	1	11	22	0
0	9	22	10	24	25	0	0	1	19	0	5	9	8	14	0	0	0	22	17	10	8	14	12	17	19	25	0	0	21	3	19	0	21	17	0	0	10	22	0	16	5	1	21	0	6	1	11	22	0
0	9	22	10	24	25	0	0	1	19	0	5	9	8	14	0	0	0	22	17	10	8	14	12	17	19	25	0	0	21	3	19	0	21	17	0	0	10	22	0	16	5	1	21	0	6	1	11	22	0
0	9	22	10	24	25	0	0	1	19	0	5	9	8	14	0	0	0	22	17	10	8	14	12	17	19	25	0	0	21	3	19	0	21	17	0	0	10	22	0	16	5	1	21	0	6	1	11	22	0
0	9	22	10	24	25	0	0	1	19	0	5	9	8	14	0	0	0	22	17	10	8	14	12	17	19	25	0	0	21	3	19	0	21	17	0	0	10	22	0	16	5	1	21	0	6	1	11	22	0
0	9	22	10	24	25	0	0	1	19	0	5	9	8	14	0	0	0	22	17	10	8	14	12	17	19	25	0	0	21	3	19	0	21	17	0	0	10	22	0	16	5	1	21	0	6	1	11	22	0
0	9	22	10	24	25	0	0	1	19	0	5	9	8	14	0	0	0	22	17	10	8	14	12	17	19	25	0	0	21	3	19	0	21	17	0	0	10	22	0	16	5	1	21	0	6	1	11	22	0
0	9	22	10	24	25	0	0	1	19	0	5	9	8	14	0	0	0	22	17	10	8	14	12	17	19	25	0	0	21	3	19	0	21	17	0	0	10	22	0	16	5	1	21	0	6	1	11	22	0
0	9	22	10	24	25	0	0	1	19	0	5	9	8	14	0	0	0	22	17	10	8	14	12	17	19	25	0	0	21	3	19	0	21	17	0	0	10	22	0	16	5	1	21	0	6	1	11	22	0
0	9	22	10	24	25	0	0	1	19	0	5	9	8	14	0	0	0	22	17	10	8	14	12	17	19	25	0	0	21	3	19	0	21	17	0	0	10	22	0	16	5	1	21	0	6	1	11	22	0
0	9	22	10	24	25	0	0	1	19	0	5	9	8	14	0	0	0	22	17	10	8	14	12	17	19	25	0	0	21	3	19	0	21	17	0	6	10	22	0	16	5	1	21	0	6	1	11	22	0
0	9	22	10	24	25	0	0	1	19	0	5	9	8	14	0	0	0	22	17	10	8	14	12	17	19	25	0	0	21	3	19	0	21	17	0	6	10	22	0	16	5	1	21	0	6	1	11	22	0
0	9	22	10	24	25	0	0	1	19	0	5	9	8	14	0	0	0	22	17	10	8	14	12	17	19	25	0	0	21	3	19	0	21	17	0	6	10	22	0	16	5	1	21	0	6	1	11	22	0
0	9	22	10	24	25	0	0	1	19	0	5	9	8	14	0	0	0	22	17	10	8	14	12	17	19	25	0	0	21	3	19	0	21	17	0	6	10	22	0	16	5	1	21	0	6	1	11	22	25
0	9	22	10	24	25	0	0	1	19	0	5	9	8	14	0	0	0	22	17	10	8	14	12	17	19	25	0	0	21	3	19	0	21	17	0	6	10	22	0	16	5	1	21	0	6	1	11	22	25
0	9	22	10	24	25	0	0	1	19	0	5	9	8	14	4	0	0	22	17	10	8	14	12	17	19	25	0	0	21	3	19	0	21	17	0	6	10	22	0	16	5	1	21	0	6	1	11	22	25
0	9	22	10	24	25	0	0	1	19	0	5	9	8	14	4	0	0	22	17	10	8	14	12	17	19	25	0	0	21	3	19	0	21	17	0	6	10	22	0	16	5	1	21	0	6	1	11	22	25
0	9	22	10	24	25	0	0	1	19	0	5	9	8	14	4	0	0	22	17	10	8	14	12	17	19	25	0	0	21	3	19	0	21	17	0	6	10	22	0	16	5	1	21	0	6	1	11	22	25
0	9	22	10	24	25	0	0	1	19	0	5	9	8	14	4	0	0	22	17	10	8	14	12	17	19	25	0	0	21	3	19	0	21	17	0	6	10	22	0	16	5	1	21	0	6	1	11	22	25
0	9	22	10	24	25	0	0	1	19	0	5	9	8	14	4	0	0	22	17	10	8	14	12	17	19	25	0	0	21	3	19	0	21	17	0	6	10	22	0	16	5	1	21	0	6	1	11	22	25
0	9	22	10	24	25	0	0	1	19	0	5	9	8	14	4	7	0	22	17	10	8	14	12	17	19	25	0	0	21	3	19	0	21	17	0	6	10	22	0	16	5	1	21	0	6	1	11	22	25
0	9	22	10	24	25	0	0	1	19	0	5	9	8	14	4	7	0	22	17	10	8	14	12	17	19	25	0	0	21	3	19	0	21	17	0	6	10	22	0	16	5	1	21	0	6	1	11	22	25
0	9	22	10	24	25	0	0	1	19	0	5	9	8	14	4	7	0	22	17	10	8	14	12	17	19	25	25	0	21	3	19	0	21	17	0	6	10	22	0	16	5	1	21	0	6	1	11	22	25
0	9	22	10	24	25	0	0	1	19	0	5	9	8	14	4	7	0	22	17	10	8	14	12	17	19	25	25	0	21	3	19	0	21	17	0	6	10	22	0	16	5	1	21	0	6	1	11	22	25
0	9	22	10	24	25	0	0	1	19	0	5	9	8	14	4	7	0	22	17	10	8	14	12	17	19	25	25	0	21	3	19	0	21	17	0	6	10	22	0	16	5	1	21	0	6	1	11	22	25
0	9	22	10	24	25	0	0	1	19	0	5	9	8	14	4	7	0	22	17	10	8	14	12	17	19	25	25	0	21	3	19	0	21	17	0	6	10	22	0	16	5	1	21	20	6	1	11	22	25
0	9	22	10	24	25	0	0	1	19	0	5	9	8	14	4	7	0	22	17	10	8	14	12	17	19	25	25	0	21	3	19	0	21	17	0	6	10	22	0	16	5	1	21	20	6	1	11	22	25
0	9	22	10	24	25	0	0	1	19	0	5	9	8	14	4	7	0	22	17	10	8	14	12	17	19	25	25	6	21	3	19	0	21	17	0	6	10	22	0	16	5	1	21	20	6	1	11	22	25
0	9	22	10	24	25	0	0	1	19	0	5	9	8	14	4	7	0	22	17	10	8	14	12	17	19	25	25	6	21	3	19	0	21	17	0	6	10	22	0	16	5	1	21	20	6	1	11	22	25
0	9	22	10	24	25	0	0	1	19	0	5	9	8	14	4	7	0	22	17	10	8	14	12	17	19	25	25	6	21	3	19	0	21	17	0	6	10	22	0	16	5	1	21	20	6	1	11	22	25
0	9	22	10	24	25	0	0	1	19	0	5	9	8	14	4	7	0	22	17	10	8	14	12	17	19	25	25	6	21	3	19	0	21	17	0	6	10	22	0	16	5	1	21	20	6	1	11	22	25
0	9	22	10	24	25	0	0	1	19	0	5	9	8	14	4	7	0	22	17	10	8	14	12	17	19	25	25	6	21	3	19	0	21	17	0	6	10	22	0	16	5	1	21	20	6	1	11	22	25
0	9	22	10	24	25	0	22	1	19	0	5	9	8	14	4	7	0	22	17	10	8	14	12	17	19	25	25	6	21	3	19	0	21	17	0	6	10	22	0	16	5	1	21	20	6	1	11	22	25
0	9	22	10	24	25	0	22	1	19	0	5	9	8	14	4	7	0	22	17	10	8	14	12	17	19	25	25	6	21	3	19	0	21	17	0	6	10	22	0	16	5	1	21	20	6	1	11	22	25
0	9	22	10	24	25	0	22	1	19	0	5	9	8	14	4	7	0	22	17	10	8	14	12	17	19	25	25	6	21	3	19	0	21	17	0	6	10	22	0	16	5	1	21	20	6	1	11	22	25
0	9	22	10	24	25	0	22	1	19	0	5	9	8	14	4	7	0	22	17	10	8	14	12	17	19	25	25	6	21	3	19	0	21	17	0	6	10	22	0	16	5	1	21	20	6	1	11	22	25
0	9	22	10	24	25	0	22	1	19	0	5	9	8	14	4	7	0	22	17	10	8	14	12	17	19	25	25	6	21	3	19	0	21	17	0	6	10	22	0	16	5	1	21	20	6	1	11	22	25
0	9	22	10	24	25	0	22	1	19	0	5	9	8	14	4	7	0	22	17	10	8	14	12	17	19	25	25	6	21	3	19	0	21	17	0	6	10	22	0	16	5	1	21	20	6	1	11	22	25
0	9	22	10	24	25	0	22	1	19	0	5	9	8	14	4	7	0	22	17	10	8	14	12	17	19	25	25	6	21	3	19	16	21	17	19	6	10	22	0	16	5	1	21	20	6	1	11	22	25
0	9	22	10	24	25	0	22	1	19	0	5	9	8	14	4	7	0	22	17	10	8	14	12	17	19	25	25	6	21	3	19	16	21	17	19	6	10	22	0	16	5	1	21	20	6	1	11	22	25
0	9	22	10	24	25	0	22	1	19	0	5	9	8	14	4	7	0	22	17	10	8	14	12	17	19	25	25	6	21	3	19	16	21	17	19	6	10	22	0	16	5	1	21	20	6	1	11	22	25
0	9	22	10	24	25	0	22	1	19	0	5	9	8	14	4	7	10	22	17	10	8	14	12	17	19	25	25	6	21	3	19	16	21	17	19	6	10	0	0	16	5	1	21	20	6	1	11	22	25
0	9	22	10	24	25	0	22	1	19	0	5	9	8	14	4	7	10	22	17	10	8	14	12	17	19	25	25	6	21	3	19	16	21	17	19	6	10	0	0	16	5	1	21	20	6	1	11	22	25
0	9	22	10	24	25	0	22	1	19	0	5	9	8	14	4	7	10	22	17	10	8	14	12	17	19	25	25	6	21	3	19	16	21	17	19	6	10	0	0	16	5	1	21	20	6	1	11	22	25
0	9	22	10	24	25	0	22	1	19	0	5	9	8	14	4	7	10	22	17	10	8	14	12	17	19	25	25	6	21	3	19	16	21	17	19	6	10	0	0	16	5	1	21	20	6	1	11	22	25
0	9	22	10	24	25	0	22	1	19	0	5	9	8	14	4	7	10	22	17	10	8	14	12	17	19	25	25	6	21	3	19	16	21	17	19	6	10	0	0	16	5	1	21	20	6	1	11	22	25
0	9	22	10	24	25	0	22	1	19	0	5	9	8	14	4	7	10	22	17	10	8	14	12	17	19	25	25	6	21	3	19	16	21	17	19	6	10	0	0	16	5	1	21	20	6	1	11	22	25
0	9	22	10	24	25	0	22	1	19	0	5	9	8	14	4	7	10	22	17	10	8	14	12	17	19	25	25	6	21	3	19	16	21	17	19	6	10	0	0	16	5	1	21	20	6	1	11	22	25
0	9	22	10	24	25	0	22	1	19	0	5	9	8	14	4	7	10	22	17	10	8	14	12	17	19	25	25	6	21	3	19	16	21	17	19	6	10	0	0	16	5	1	21	20	6	1	11	22	25
0	9	22	10	24	25	0	22	1	19	0	5	9	8	14	4	7	10	22	17	10	8	14	12	17	19	25	25	6	21	3	19	16	21	17	19	6	10	0	17	16	5	1	21	20	6	1	11	22	25
0	9	22	10	24	25	0	22	1	19	0	5	9	8	14	4	7	10	22	17	10	8	14	12	17	19	25	25	6	21	3	19	16	21	17	19	6	10	0	17	16	5	1	21	20	6	1	11	22	25
0	9	22	10	24	25	0	22	1	19	0	5	9	8	14	4	7	10	22	17	10	8	14	12	17	19	25	25	6	21	3	19	16	21	17	19	6	10	0	17	16	5	1	21	20	6	1	11	22	25
0	9	22	10	24	25	0	22	1	19	0	5	9	8	14	4	7	10	22	17	10	8	14	12	17	19	25	25	6	21	3	19	16	21	17	19	6	10	0	17	16	5	1	21	20	6	1	11	22	25
0	9	22	10	24	25	0	22	1	19	0	5	9	8	14	4	7	10	22	17	10	8	14	12	17	19	25	25	6	21	3	19	16	21	17	19	6	10	0	17	16	5	1	21	20	6	1	11	22	25
0	9	22	10	24	25	0	22	1	19	19	5	9	8	14	4	7	10	22	17	10	8	14	12	17	19	25	25	6	21	3	19	16	21	17	19	6	10	0	17	16	5	1	21	20	6	1	11	22	25
0	9	22	10	24	25	0	22	1	19	19	5	9	8	14	4	7	10	22	17	10	8	14	12	17	19	25	25	6	21	3	19	16	21	17	19	6	10	0	17	16	5	1	21	20	6	1	11	22	25
0	9	22	10	24	25	0	22	1	19	19	5	9	8	14	4	7	10	22	17	10	8	14	12	17	19	25	25	6	21	3	19	16	21	17	19	6	10	0	17	16	5	1	21	20	6	1	11	22	25
0	9	22	10	24	25	0	22	1	19	19	5	9	8	14	4	7	10	22	17	10	8	14	12	17	19	25	25	6	21	3	19	16	21	17	19	6	10	0	17	16	5	1	21	20	6	1	11	22	25
0	9	22	10	24	25	0	22	1	19	19	5	9	8	14	4	7	10	22	17	10	8	14	12	17	19	25	25	6	21	3	19	16	21	17	19	6	10	0	17	16	5	1	21	20	6	1	11	22	25
0	9	22	10	24	25	0	22	1	19	19	5	9	8	14	4	7	10	22	17	10	8	14	12	17	19	25	25	6	21	3	19	16	21	17	19	6	10	0	17	16	5	1	21	20	6	1	11	22	25
0	9	22	10	24	25	6	22	1	19	19	5	9	8	14	4	7	10	22	17	10	8	14	12	17	19	25	25	6	21	3	19	16	21	17	19	6	10	0	17	16	5	1	21	20	6	1	11	22	25
0	9	22	10	24	25	6	22	1	19	19	5	9	8	14	4	7	10	22	17	10	8	14	12	17	19	25	25	6	21	3	19	16	21	17	19	6	10	0	17	16	5	1	21	20	6	1	11	22	25
0	9	22	10	24	25	6	22	1	19	19	5	9	8	14	4	7	10	22	17	10	8	14	12	17	19	25	25	6	21	3	19	16	21	17	19	6	10	0	17	16	5	1	21	20	6	1	11	22	25
0	9	22	10	24	25	6	22	1	19	19	5	9	8	14	4	7	10	22	17	10	8	14	12	17	19	25	25	6	21	3	19	16	21	17	19	6	10	0	17	16	5	1	21	20	6	1	11	22	25
0	9	22	10	24	25	6	22	1	19	19	5	9	8	14	4	7	10	22	17	10	8	14	12	17	19	25	25	6	21	3	19	16	21	17	19	6	10	0	17	16	5	1	21	20	6	1	11	22	25
0	9	22	10	24	25	6	22	1	19	19	5	9	8	14	4	7	10	22	17	10	8	14	12	17	19	25	25	6	21	3	19	16	21	17	19	6	10	0	17	16	5	1	21	20	6	1	11	22	25
0	9	22	10	24	25	6	22	1	19	19	5	9	8	14	4	7	10	22	17	10	8	14	12	17	19	25	25	6	21	3	19	16	21	17	19	6	10	0	17	16	5	1	21	20	6	1	11	22	25
0	9	22	10	24	25	6	22	1	19	19	5	9	8	14	4	7	10	22	17	10	8	14	12	17	19	25	25	6	21	3	19	16	21	17	19	6	10	0	17	16	5	1	21	20	6	1	11	22	25
0	9	22	10	24	25	6	22	1	19	19	5	9	8	14	4	7	10	22	17	10	8	14	12	17	19	25	25	6	21	3	19	16	21	17	19	6	10	0	17	16	5	1	21	20	6	1	11	22	25
0	9	22	10	24	25	6	22	1	19	19	5	9	8	14	4	7	10	22	17	10	8	14	12	17	19	25	25	6	21	3	19	16	21	17	19	6	10	0	17	16	5	1	21	20	6	1	11	22	25
0	9	22	10	24	25	6	22	1	19	19	5	9	8	14	4	7	10	22	17	10	8	14	12	17	19	25	25	6	21	3	19	16	21	17	19	6	10	0	17	16	5	1	21	20	6	1	11	22	25
0	9	22	10	24	25	6	22	1	19	19	5	9	8	14	4	7	10	22	17	10	8	14	12	17	19	25	25	6	21	3	19	16	21	17	19	6	10	0	17	16	5	1	21	20	6	1	11	22	25
0	9	22	10	24	25	6	22	1	19	19	5	9	8	14	4	7	10	22	17	10	8	14	12	17	19	25	25	6	21	3	19	16	21	17	19	6	10	0	17	16	5	1	21	20	6	1	11	22	25
0	9	22	10	24	25	6	22	1	19	19	5	9	8	14	4	7	10	22	17	10	8	14	12	17	19	25	25	6	21	3	19	16	21	17	19	6	10	0	17	16	5	1	21	20	6	1	11	22	25
0	9	22	10	24	25	6	22	1	19	19	5	9	8	14	4	7	10	22	17	10	8	14	12	17	19	25	25	6	21	3	19	16	21	17	19	6	10	0	17	0	5	1	21	20	6	1	11	22	25
0	9	22	10	24	25	6	22	1	19	19	5	9	8	14	4	7	10	22	17	10	8	14	12	17	19	25	25	6	21	3	19	16	21	17	19	6	10	0	17	0	5	1	21	20	6	1	11	22	25
0	9	22	10	24	25	6	22	1	19	19	5	9	8	14	4	7	10	22	17	10	8	14	12	17	19	25	25	6	21	3	19	16	21	17	19	6	10	0	17	0	5	1	21	20	6	1	11	22	25
0	9	22	10	24	25	6	22	1	19	19	5	9	8	14	4	7	10	22	17	10	8	14	12	17	19	25	25	6	21	3	19	16	21	17	19	6	10	0	17	0	5	1	21	20	6	1	11	22	25
0	9	22	10	24	25	6	22	1	19	19	5	9	8	14	4	7	10	22	17	10	8	14	12	17	19	25	25	6	21	3	19	16	21	17	19	6	10	0	17	0	5	1	21	20	6	1	11	22	25
0	9	22	10	24	25	6	22	1	19	19	5	9	8	14	4	7	10	22	17	10	8	14	12	17	19	25	25	6	21	3	19	16	21	17	19	6	10	0	17	0	5	1	21	20	6	1	11	22	25
0	9	22	10	24	25	6	22	1	19	19	5	9	8	14	4	7	10	22	17	10	8	14	12	17	19	25	25	6	21	3	19	16	21	17	19	6	10	0	17	0	5	1	21	20	6	1	11	22	25
0	9	22	10	24	25	6	22	1	19	19	5	9	8	14	4	7	10	22	17	10	8	14	12	17	19	25	25	6	21	3	19	16	21	17	19	6	10	0	17	0	5	1	21	20	6	1	11	22	25
0	9	22	10	24	25	6	22	1	19	19	5	9	8	14	4	7	10	22	17	10	8	14	12	17	19	25	25	6	21	3	19	16	21	17	19	6	10	0	17	0	5	1	21	20	6	1	11	22	25
0	9	22	10	24	25	6	22	1	19	19	5	9	8	14	4	7	10	22	17	10	8	14	12	17	19	25	25	6	21	3	19	16	21	17	19	6	10	0	17	0	5	1	21	20	6	1	11	22	25
0	9	22	10	24	25	6	22	1	19	19	5	9	0	14	4	7	10	22	17	10	8	14	12	17	19	25	25	6	21	3	19	16	21	17	19	6	10	0	17	0	5	1	21	20	6	1	11	22	25
0	9	22	10	24	25	6	22	1	19	19	5	9	0	14	4	7	10	22	17	10	8	14	12	17	19	25	25	6	21	3	19	16	21	17	19	6	10	0	17	0	5	1	21	20	6	1	11	22	25
0	9	22	10	24	25	6	22	1	19	19	5	9	0	14	4	7	10	22	17	10	8	14	12	17	19	25	25	6	21	3	19	16	21	17	19	6	10	0	17	0	5	1	21	20	6	1	11	22	25
0	9	22	10	24	25	6	22	1	19	19	5	9	0	14	4	7	10	22	17	10	8	14	12	17	19	25	25	6	21	3	19	16	21	17	19	6	10	0	17	0	5	1	21	20	6	1	11	22	25
0	9	22	10	24	25	6	22	1	19	19	5	9	0	14	4	7	10	22	17	10	8	14	12	17	19	25	25	6	21	3	19	16	21	17	19	6	10	0	17	0	5	1	21	20	6	1	11	22	25
0	9	22	10	24	25	6	22	1	19	19	5	9	0	14	4	7	10	22	17	10	8	14	12	17	19	25	25	6	21	3	19	16	21	17	19	6	10	0	17	0	5	1	21	20	6	1	11	22	25
0	9	22	10	24	25	6	22	1	19	19	5	9	0	14	4	7	10	22	17	10	8	14	12	17	19	25	25	6	21	3	19	16	21	17	19	6	10	0	17	0	5	1	21	20	6	1	11	22	25
0	9	22	10	24	25	6	22	1	19	19	5	9	0	14	4	7	10	22	17	10	8	14	12	17	19	25	25	6	21	3	19	16	21	17	19	6	10	0	17	0	5	1	21	20	6	1	11	22	25
0	9	22	10	24	25	6	22	1	19	19	5	9	0	14	4	7	10	22	17	10	8	14	12	17	19	25	25	6	21	3	19	16	21	17	19	6	10	0	17	0	5	1	21	20	6	1	11	22	25
0	9	22	10	24	25	6	22	1	19	19	5	9	0	14	4	7	10	22	17	10	8	14	12	17	19	25	25	6	21	3	19	16	21	17	19	6	10	0	17	0	5	1	21	20	6	1	11	22	25
0	9	22	10	24	25	6	22	1	19	19	5	9	0	14	4	7	10	22	17	10	8	14	12	17	19	25	25	6	21	3	19	16	21	17	19	6	10	0	17	0	5	1	21	20	6	1	11	22	25
0	9	22	10	24	25	6	22	1	19	19	5	9	0	14	4	7	10	22	17	10	8	14	12	17	19	25	25	6	21	3	19	16	21	17	19	6	10	0	17	0	5	1	21	20	6	1	11	22	25
0	9	22	10	24	25	6	22	1	19	19	5	9	0	14	4	7	10	22	17	10	8	14	12	17	19	25	25	6	21	3	19	16	21	17	19	6	10	0	17	0	5	1	21	20	6	1	11	22	25
0	9	22	10	24	25	6	22	1	19	19	5	9	0	14	4	7	10	22	17	10	8	14	12	17	19	25	25	6	21	3	19	16	21	17	19	6	10	0	17	0	5	1	21	20	6	1	11	22	25
0	9	22	10	24	25	6	22	1	19	19	5	9	0	14	4	7	10	22	17	10	8	14	12	17	19	25	25	6	21	3	19	16	21	17	19	6	10	0	17	0	5	1	21	20	6	1	11	22	25
0	9	22	10	24	25	6	22	1	19	19	5	9	0	14	4	7	10	22	17	10	8	14	12	17	19	25	25	6	21	3	19	16	21	17	19	6	10	0	17	0	5	1	21	20	6	1	11	22	25
0	9	22	10	24	25	6	22	1	19	19	5	9	0	14	4	7	10	22	17	10	8	14	12	17	19	25	25	6	21	3	19	16	21	17	19	6	10	0	17	0	5	1	21	20	6	1	11	22	25
0	9	22	10	24	25	6	22	1	19	19	5	9	0	14	4	7	10	22	17	10	8	14	12	17	19	25	25	6	21	3	19	16	21	17	19	6	10	0	17	0	5	1	21	20	6	1	11	22	25
0	9	22	10	24	25	6	22	1	19	19	5	9	0	14	4	7	10	22	17	10	8	14	12	17	19	25	25	6	21	3	19	16	21	17	19	6	10	0	17	0	5	1	21	20	6	1	11	22	25
0	9	22	10	24	25	6	22	1	19	19	5	9	0	14	4	7	10	22	17	10	8	14	12	17	19	25	25	6	21	3	19	16	21	17	19	6	10	0	17	0	5	1	21	20	6	1	11	22	25
0	9	22	10	24	25	6	22	1	19	19	5	9	0	14	4	7	10	22	17	10	8	14	12	17	19	25	25	6	21	3	19	16	21	17	19	6	10	0	17	0	5	1	21	20	6	1	11	22	25
0	9	22	10	24	25	6	22	1	19	19	5	9	0	14	4	7	10	22	17	10	8	14	12	17	19	25	25	6	21	3	19	16	21	17	19	6	10	0	17	0	5	1	21	20	6	1	11	22	25
0	9	22	10	24	25	6	22	1	19	19	5	9	0	14	4	7	10	22	17	10	8	14	12	17	19	25	25	6	21	3	19	16	21	17	19	6	10	0	17	0	5	1	21	20	6	1	11	22	25
0	9	22	10	24	25	6	22	1	19	19	5	9	0	14	4	7	10	22	17	10	8	14	12	17	19	25	25	6	21	3	19	16	21	17	19	6	10	0	17	0	5	1	21	20	6	1	11	22	25
0	9	22	10	24	25	6	22	1	19	19	5	9	0	14	4	7	10	22	17	10	8	14	12	17	19	25	25	6	21	3	19	16	21	17	19	6	10	0	17	0	5	1	21	20	6	1	11	22	25
0	9	22	10	24	25	6	22	1	19	19	5	9	0	14	4	7	10	22	17	10	8	14	12	17	19	25	25	6	21	3	19	16	21	17	19	6	10	0	17	0	5	1	21	20	6	1	11	22	25
0	9	22	10	24	25	6	22	1	19	19	5	9	0	14	4	7	10	22	17	10	8	14	12	17	19	25	25	6	21	3	19	16	21	17	19	6	10	0	17	0	5	1	21	20	6	1	11	22	25
0	9	22	10	24	25	6	22	1	19	19	5	9	0	14	4	7	10	22	17	10	8	14	12	17	19	25	25	6	21	3	19	16	21	17	19	6	10	0	17	0	5	1	21	20	6	1	11	22	25
0	9	22	10	24	25	6	22	1	19	19	5	9	0	14	4	7	10	22	17	10	8	14	12	17	19	25	25	6	21	3	19	16	21	17	19	6	10	0	17	0	5	1	21	20	6	1	11	22	25
0	9	22	10	24	25	6	22	1	19	19	5	9	0	14	4	7	10	22	17	10	8	14	12	17	19	25	25	6	21	3	19	16	21	17	19	6	0	0	17	0	5	1	21	20	6	1	11	22	25
0	9	22	10	24	25	6	22	1	19	19	5	9	0	14	4	7	10	22	17	10	8	14	12	17	19	25	25	6	0	3	19	16	21	17	19	6	0	0	17	0	5	1	21	20	6	1	11	22	25
0	9	22	10	24	25	6	22	1	19	19	5	9	0	14	4	7	10	22	17	10	8	14	12	17	19	0	25	6	0	3	19	16	21	17	19	6	0	0	17	0	5	1	21	20	6	1	11	22	25
0	9	22	10	24	25	6	22	1	19	19	5	9	0	14	4	7	10	22	17	10	8	14	12	17	19	0	25	6	0	3	19	16	21	17	19	6	0	0	17	0	5	1	21	20	6	1	11	22	25
0	9	22	0	24	25	6	22	1	19	19	5	9	0	14	4	7	10	22	17	10	8	14	12	17	19	0	25	6	0	3	19	16	21	17	19	6	0	0	17	0	5	1	21	20	6	1	11	22	25
0	9	22	0	24	25	6	22	1	19	19	5	9	0	14	4	7	10	22	17	10	8	14	12	17	19	0	25	6	0	3	19	16	21	17	19	6	0	0	17	0	5	1	21	20	6	1	11	22	25
0	9	22	0	24	25	6	22	1	19	19	5	9	0	14	4	7	10	22	17	10	8	14	12	17	19	0	25	6	0	3	19	16	21	17	19	6	0	0	17	0	5	1	21	20	6	1	11	22	25
0	9	22	0	24	25	6	22	1	19	19	5	9	0	14	4	7	10	22	17	10	8	14	12	17	19	0	25	6	0	3	19	16	21	17	19	6	0	0	17	0	5	1	21	20	6	1	11	22	25
0	9	22	0	24	25	6	22	1	19	19	5	9	0	14	4	7	10	22	17	10	8	14	12	17	19	0	25	6	0	3	19	16	21	17	19	6	0	0	17	0	5	1	21	20	6	1	11	22	25
0	9	22	0	24	25	6	22	1	19	19	5	9	0	14	4	7	10	22	17	10	8	14	12	17	19	0	25	6	0	3	19	16	21	17	19	6	0	0	17	0	5	1	21	20	6	1	11	22	25
0	9	22	0	24	25	6	22	1	19	19	5	9	0	14	4	7	10	22	17	10	8	14	12	17	19	0	25	6	0	3	19	16	21	17	19	6	0	0	17	0	5	1	21	20	6	1	11	22	25
0	9	22	0	24	25	6	22	1	19	19	5	9	0	14	4	7	10	22	17	10	8	14	12	17	19	0	25	6	0	3	19	16	21	17	19	6	0	0	17	0	5	1	21	20	6	1	11	22	25
0	9	22	0	24	25	6	22	1	19	19	5	9	0	14	4	7	10	22	17	10	8	14	12	17	19	0	25	6	0	3	19	16	21	17	19	6	0	0	17	0	5	1	21	20	6	1	11	22	25
0	9	22	0	24	25	6	22	1	19	19	5	9	0	14	4	7	10	22	17	10	8	14	12	17	19	0	25	6	0	3	19	16	21	17	19	6	0	0	17	0	5	1	21	20	6	1	11	22	25
0	9	22	0	24	25	6	22	1	19	19	5	9	0	14	4	7	10	22	17	10	8	14	12	17	19	0	25	6	0	3	19	16	21	17	19	6	0	0	17	0	5	1	21	20	6	1	11	22	25
0	9	22	0	24	25	6	22	1	19	19	5	9	0	14	4	7	10	22	17	10	8	14	12	17	19	0	25	6	0	3	19	16	21	17	19	6	0	0	17	0	5	1	21	20	6	1	11	22	25
0	9	22	0	24	25	6	22	1	19	19	5	9	0	14	4	7	10	22	0	10	8	14	12	17	19	0	25	6	0	3	19	16	21	17	19	6	0	0	17	0	5	1	21	20	6	1	11	22	25
0	9	22	0	24	25	6	22	1	19	19	5	9	0	14	4	7	10	22	0	10	8	14	12	17	19	0	25	6	0	3	19	16	21	17	19	6	0	0	17	0	5	1	21	20	6	1	11	22	25
0	9	22	0	24	25	6	22	1	19	19	5	9	0	14	4	7	10	22	0	10	8	14	12	17	19	0	25	6	0	3	19	16	21	17	19	6	0	0	17	0	5	1	21	20	6	1	11	22	25
0	9	22	0	24	25	6	22	1	19	19	5	9	0	14	4	7	10	22	0	10	8	14	12	17	19	0	25	6	0	3	19	16	21	17	19	6	0	0	17	0	5	1	21	20	6	1	11	22	25
0	9	22	0	24	25	6	22	1	19	19	5	9	0	14	4	7	10	22	0	10	8	14	12	17	19	0	25	6	0	3	19	16	21	17	19	6	0	0	17	0	5	1	21	20	6	1	11	22	25
0	9	22	0	24	25	6	22	1	19	19	5	9	0	14	4	7	10	22	0	10	8	14	12	17	19	0	25	6	0	3	19	16	21	17	19	6	0	0	17	0	5	1	21	20	6	1	11	22	25
0	9	22	0	24	25	6	22	1	19	19	5	9	0	14	4	7	10	22	0	10	8	14	12	17	19	0	25	6	0	3	19	16	21	17	19	6	0	0	17	0	5	1	21	20	6	1	11	22	25
0	9	22	0	24	25	6	22	1	19	19	5	9	0	14	4	7	10	22	0	10	8	14	12	17	19	0	25	6	0	3	19	16	21	17	19	6	0	0	17	0	5	1	21	20	6	1	11	22	25
0	9	22	0	24	25	6	22	1	19	19	5	9	0	14	4	7	10	22	0	10	8	14	12	17	19	0	25	6	0	3	19	16	21	17	19	6	0	0	17	0	5	1	21	20	6	1	11	22	25
0	9	22	0	24	25	6	22	1	19	19	5	9	0	14	4	7	10	22	0	10	8	14	12	17	19	0	25	6	0	3	19	16	21	17	19	6	0	0	17	0	5	1	21	20	6	1	11	22	25
0	9	22	0	24	25	6	22	1	0	19	5	9	0	14	4	7	10	22	0	10	8	14	12	17	19	0	25	6	0	3	19	16	21	17	19	6	0	0	17	0	5	1	21	20	6	1	11	22	25
0	9	22	0	24	25	6	22	1	0	19	5	9	0	14	4	7	10	22	0	10	8	14	12	17	19	0	25	6	0	3	19	16	21	17	19	6	0	0	17	0	5	1	21	20	6	1	11	22	25
0	9	22	0	24	25	6	22	1	0	19	5	9	0	14	4	7	10	22	0	10	8	14	12	17	19	0	25	6	0	3	19	16	21	17	19	6	0	0	17	0	5	1	21	20	6	1	11	22	25
0	9	22	0	24	25	6	22	1	0	19	5	9	0	14	4	7	10	22	0	10	8	14	12	17	19	0	25	6	0	3	19	16	0	17	19	6	0	0	17	0	5	1	21	20	6	1	11	22	25
0	9	22	0	24	25	6	22	1	0	19	5	9	0	14	4	7	10	22	0	10	8	14	12	17	19	0	25	6	0	3	19	16	0	17	19	6	0	0	17	0	5	1	21	20	6	1	11	22	25
0	9	22	0	24	25	6	22	1	0	19	5	9	0	14	4	7	10	22	0	10	8	14	12	17	19	0	25	6	0	3	19	16	0	17	19	6	0	0	17	0	5	1	21	20	6	1	11	22	25
0	9	22	0	24	25	6	22	1	0	19	5	9	0	14	4	7	10	22	0	10	8	14	12	17	19	0	25	6	0	3	19	16	0	17	19	6	0	0	17	0	5	1	21	20	6	1	11	22	25
0	9	22	0	24	25	6	22	1	0	19	5	9	0	14	4	7	10	22	0	10	8	14	12	17	19	0	25	6	0	3	19	16	0	17	19	6	0	0	17	0	5	1	21	20	6	1	11	22	25
0	9	22	0	24	25	6	22	1	0	19	5	9	0	14	4	7	10	22	0	10	8	14	12	17	19	0	25	6	0	3	19	16	0	17	19	6	0	0	17	0	5	1	21	20	6	1	11	22	25
0	9	22	0	24	25	6	22	1	0	19	5	9	0	14	4	7	10	22	0	10	8	14	12	17	19	0	25	6	0	3	19	16	0	17	19	6	0	0	17	0	5	1	21	20	6	1	11	22	25
0	9	22	0	24	25	6	22	1	0	19	5	9	0	14	4	7	10	22	0	10	8	14	12	17	19	0	25	6	0	3	19	16	0	17	19	6	0	0	17	0	5	1	21	20	6	1	11	22	25
0	9	22	0	24	25	6	22	1	0	19	5	9	0	14	4	7	10	22	0	10	8	14	12	17	19	0	25	6	0	3	19	16	0	17	19	6	0	0	17	0	5	1	21	20	6	1	11	22	25
0	9	22	0	24	25	6	22	1	0	19	5	9	0	0	4	7	10	22	0	10	8	14	12	17	19	0	25	6	0	3	19	16	0	17	19	6	0	0	17	0	5	1	21	20	6	1	11	22	25
0	9	22	0	24	25	6	22	1	0	19	5	9	0	0	4	7	10	22	0	10	8	14	12	17	19	0	25	6	0	3	19	16	0	17	19	6	0	0	17	0	5	1	21	20	6	1	11	22	25
0	9	22	0	24	25	6	22	1	0	19	5	9	0	0	4	7	10	22	0	10	8	14	12	17	19	0	25	6	0	3	19	16	0	17	19	6	0	0	17	0	5	1	21	20	6	1	11	22	25
0	9	22	0	24	25	6	22	1	0	19	5	9	0	0	4	7	10	22	0	10	8	14	12	17	19	0	25	6	0	3	19	16	0	17	19	6	0	0	17	0	5	1	21	20	6	1	11	22	25
0	9	22	0	24	25	6	22	1	0	19	5	9	0	0	4	7	10	22	0	10	8	14	12	17	19	0	25	6	0	3	19	16	0	17	19	6	0	0	17	0	5	1	21	20	6	1	11	22	25
0	9	22	0	24	25	6	22	1	0	19	5	9	0	0	4	7	10	22	0	10	8	14	12	17	19	0	25	6	0	3	19	16	0	17	19	6	0	0	17	0	5	1	21	20	6	1	11	22	25
0	9	22	0	24	25	6	22	1	0	19	5	9	0	0	4	7	10	22	0	10	8	14	12	17	19	0	25	6	0	3	19	16	0	17	19	6	0	0	17	0	5	1	21	20	6	1	11	22	25
0	9	22	0	24	25	6	22	1	0	19	5	9	0	0	4	7	10	22	0	10	8	14	12	17	19	0	25	6	0	3	19	16	0	17	19	6	0	0	17	0	5	1	21	20	6	1	11	22	25
0	9	22	0	24	25	6	22	1	0	19	5	9	0	0	4	7	10	22	0	10	8	14	12	17	19	0	25	6	0	3	19	16	0	17	19	6	0	0	17	0	5	1	21	20	6	1	11	22	25
0	9	22	0	24	25	6	22	1	0	19	5	9	0	0	4	7	10	22	0	10	8	14	12	17	19	0	25	6	0	3	19	16	0	17	19	6	0	0	17	0	5	1	21	20	6	1	11	22	25
0	9	22	0	24	25	6	22	1	0	19	5	9	0	0	4	7	10	22	0	10	8	14	12	17	19	0	25	6	0	3	19	16	0	17	19	6	0	0	17	0	5	1	21	20	6	1	11	22	25
0	9	22	0	24	25	6	22	1	0	19	5	9	0	0	4	7	10	22	0	10	8	14	12	17	19	0	25	6	0	3	19	16	0	17	19	6	0	0	17	0	5	1	21	20	6	0	11	22	25
0	9	22	0	24	25	6	22	1	0	19	5	9	0	0	4	7	10	22	0	10	8	14	12	17	19	0	25	6	0	3	19	16	0	17	19	6	0	0	17	0	5	1	21	20	6	0	11	22	25
0	9	22	0	24	25	6	22	1	0	19	5	9	0	0	4	7	10	22	0	10	8	14	12	17	19	0	25	6	0	3	19	16	0	17	19	6	0	0	17	0	5	1	21	20	6	0	11	22	25
0	9	22	0	24	25	6	22	1	0	19	5	9	0	0	4	7	10	22	0	10	8	14	12	17	19	0	25	6	0	3	19	16	0	17	19	6	0	0	17	0	5	1	21	20	6	0	11	22	25
0	9	22	0	24	25	6	22	0	0	19	5	9	0	0	4	7	10	22	0	10	8	14	12	17	19	0	25	6	0	3	19	16	0	17	19	6	0	0	17	0	5	1	21	20	6	0	11	22	25
0	9	22	0	24	25	6	22	0	0	19	5	9	0	0	4	7	10	22	0	10	8	14	12	17	19	0	25	6	0	3	19	16	0	17	19	6	0	0	17	0	5	1	21	20	6	0	11	22	25
0	9	22	0	24	25	6	22	0	0	19	5	9	0	0	4	7	10	22	0	10	8	14	12	17	19	0	25	6	0	3	19	16	0	17	19	6	0	0	17	0	5	1	21	20	6	0	11	22	25
0	9	22	0	24	25	6	22	0	0	19	5	9	0	0	4	7	10	22	0	10	8	14	12	17	19	0	25	6	0	3	19	16	0	17	19	6	0	0	17	0	5	1	21	20	6	0	11	22	25
0	9	22	0	24	25	6	22	0	0	19	5	9	0	0	4	7	10	22	0	10	8	14	12	17	19	0	25	6	0	3	19	16	0	17	19	6	0	0	17	0	5	1	21	20	6	0	11	22	25
0	9	22	0	24	25	6	22	0	0	19	5	9	0	0	4	7	10	22	0	10	8	14	12	17	19	0	25	6	0	3	19	16	0	17	19	6	0	0	17	0	5	1	21	20	6	0	11	22	25
0	9	22	0	24	25	6	22	0	0	19	5	9	0	0	4	7	10	22	0	10	8	14	12	17	19	0	25	6	0	3	19	16	0	17	19	6	0	0	17	0	5	1	21	20	6	0	11	22	25
0	9	22	0	24	25	6	22	0	0	19	5	9	0	0	4	7	10	22	0	10	8	14	12	17	19	0	25	6	0	3	19	16	0	17	19	6	0	0	17	0	5	1	21	20	0	0	11	22	25
0	9	22	0	24	25	6	22	0	0	19	5	9	0	0	4	7	10	22	0	10	8	14	12	17	19	0	25	6	0	3	19	16	0	17	19	6	0	0	17	0	5	1	21	20	0	0	11	22	25
0	9	22	0	24	25	6	22	0	0	19	5	9	0	0	4	7	10	22	0	10	8	14	12	17	19	0	25	6	0	3	19	16	0	17	19	6	0	0	17	0	5	1	21	20	0	0	11	22	25
0	9	22	0	24	25	6	22	0	0	19	5	9	0	0	4	7	10	22	0	10	8	14	12	17	19	0	25	6	0	3	19	16	0	17	19	6	0	0	17	0	5	1	21	20	0	0	11	22	25
0	9	22	0	24	25	6	22	0	0	19	5	9	0	0	4	7	10	22	0	10	8	14	12	17	19	0	25	6	0	3	19	16	0	17	19	6	0	0	17	0	5	1	21	20	0	0	11	22	25
0	9	22	0	24	25	6	22	0	0	19	5	9	0	0	4	7	10	22	0	10	8	14	12	17	19	0	25	6	0	3	19	16	0	17	19	6	0	0	17	0	5	1	21	20	0	0	11	22	25
0	9	22	0	24	25	6	22	0	0	19	5	9	0	0	4	7	10	22	0	10	8	14	12	17	19	0	25	6	0	3	19	16	0	17	19	6	0	0	17	0	5	1	21	20	0	0	11	22	25
0	9	22	0	24	25	6	22	0	0	19	5	9	0	0	4	7	10	22	0	10	8	14	12	17	19	0	25	6	0	3	19	16	0	17	19	6	0	0	17	0	5	1	21	20	0	0	11	22	25
0	9	22	0	24	25	6	22	0	0	19	5	9	0	0	4	7	10	22	0	10	8	14	12	17	19	0	25	6	0	3	19	16	0	17	19	6	0	0	17	0	5	1	21	20	0	0	11	22	25
0	9	22	0	24	25	6	22	0	0	19	5	9	0	0	4	7	10	22	0	10	8	14	12	17	19	0	25	6	0	3	19	16	0	17	19	6	0	0	17	0	5	1	21	20	0	0	11	22	25
0	9	22	0	24	25	6	22	0	0	19	5	9	0	0	4	7	10	22	0	10	8	14	12	17	19	0	25	6	0	0	19	16	0	17	19	6	0	0	17	0	5	1	21	20	0	0	11	22	25
0	9	22	0	24	25	6	22	0	0	19	5	9	0	0	4	7	10	22	0	0	8	14	12	17	19	0	25	6	0	0	19	16	0	17	19	6	0	0	17	0	5	1	21	20	0	0	11	22	25
0	9	22	0	24	25	6	22	0	0	19	5	9	0	0	4	7	10	22	0	0	8	14	12	17	19	0	25	6	0	0	19	16	0	17	19	6	0	0	17	0	5	1	21	20	0	0	11	22	25
0	9	22	0	24	25	6	22	0	0	19	5	9	0	0	4	7	10	22	0	0	8	14	12	17	19	0	25	6	0	0	19	16	0	17	19	6	0	0	17	0	5	1	21	20	0	0	11	22	25
0	9	22	0	24	25	6	22	0	0	19	5	9	0	0	4	7	10	22	0	0	8	14	12	17	19	0	25	6	0	0	19	16	0	17	19	6	0	0	17	0	5	1	21	20	0	0	11	22	25
0	9	22	0	24	25	6	22	0	0	19	5	9	0	0	4	7	10	22	0	0	8	14	12	17	19	0	25	6	0	0	19	16	0	17	19	6	0	0	17	0	5	1	21	20	0	0	11	22	25
0	9	0	0	24	25	6	22	0	0	19	5	9	0	0	4	7	10	22	0	0	8	14	12	17	19	0	25	6	0	0	19	16	0	17	19	6	0	0	17	0	5	1	21	20	0	0	11	22	25
0	9	0	0	24	25	6	22	0	0	19	5	9	0	0	4	7	10	22	0	0	8	14	12	17	19	0	25	6	0	0	19	16	0	17	19	6	0	0	17	0	5	1	21	20	0	0	11	22	25
0	9	0	0	24	25	6	22	0	0	19	5	9	0	0	4	7	10	22	0	0	8	14	12	17	19	0	25	6	0	0	19	16	0	17	19	6	0	0	17	0	5	1	21	20	0	0	11	22	25
0	9	0	0	24	25	6	22	0	0	19	5	9	0	0	4	7	10	22	0	0	8	14	12	17	19	0	25	6	0	0	19	16	0	17	19	6	0	0	17	0	5	1	21	20	0	0	11	22	25
0	9	0	0	24	25	6	22	0	0	19	5	9	0	0	4	7	10	22	0	0	8	0	12	17	19	0	25	6	0	0	19	16	0	17	19	6	0	0	17	0	5	1	21	20	0	0	11	22	25
0	9	0	0	24	25	6	22	0	0	19	5	9	0	0	4	7	10	22	0	0	8	0	12	17	19	0	25	6	0	0	19	16	0	17	19	6	0	0	17	0	5	1	21	20	0	0	11	22	25
0	9	0	0	24	25	6	22	0	0	19	5	9	0	0	4	7	10	22	0	0	8	0	12	17	19	0	25	6	0	0	19	16	0	17	19	6	0	0	17	0	5	1	21	20	0	0	11	22	25
0	9	0	0	24	25	6	22	0	0	19	5	9	0	0	4	7	10	22	0	0	8	0	12	17	0	0	25	6	0	0	19	16	0	17	19	6	0	0	17	0	5	1	21	20	0	0	11	22	0
0	9	0	0	24	25	6	22	0	0	19	5	9	0	0	4	7	10	22	0	0	8	0	12	17	0	0	25	6	0	0	19	16	0	17	19	6	0	0	17	0	5	1	21	20	0	0	11	22	0
0	9	0	0	0	25	6	22	0	0	19	5	9	0	0	4	7	10	22	0	0	8	0	12	17	0	0	25	6	0	0	19	16	0	17	19	6	0	0	17	0	5	1	21	20	0	0	11	22	0
0	9	0	0	0	25	6	22	0	0	19	5	0	0	0	4	7	10	22	0	0	0	0	12	17	0	0	25	6	0	0	19	16	0	17	19	6	0	0	17	0	5	1	21	20	0	0	11	22	0
0	9	0	0	0	25	6	22	0	0	19	5	0	0	0	4	7	10	22	0	0	0	0	12	17	0	0	25	6	0	0	19	16	0	17	19	6	0	0	17	0	5	1	21	20	0	0	11	22	0
0	9	0	0	0	25	6	22	0	0	19	5	0	0	0	4	7	10	0	0	0	0	0	12	17	0	0	25	6	0	0	19	16	0	17	19	6	0	0	17	0	5	1	0	20	0	0	11	22	0
0	9	0	0	0	25	6	22	0	0	19	5	0	0	0	4	7	10	0	0	0	0	0	12	17	0	0	25	6	0	0	19	16	0	17	19	6	0	0	17	0	5	1	0	20	0	0	11	22	0
0	9	0	0	0	25	6	22	0	0	19	5	0	0	0	4	7	10	0	0	0	0	0	12	17	0	0	25	6	0	0	19	16	0	17	19	6	0	0	17	0	5	1	0	20	0	0	11	22	0
0	9	0	0	0	25	6	22	0	0	19	5	0	0	0	4	7	10	0	0	0	0	0	12	17	0	0	25	6	0	0	19	16	0	17	19	6	0	0	17	0	5	1	0	20	0	0	11	22	0
0	9	0	0	0	25	6	22	0	0	19	5	0	0	0	4	7	10	0	0	0	0	0	12	17	0	0	25	6	0	0	19	16	0	17	19	6	0	0	17	0	5	1	0	20	0	0	11	22	0
0	9	0	0	0	25	6	22	0	0	19	5	0	0	0	4	7	10	0	0	0	0	0	12	17	0	0	25	6	0	0	19	16	0	17	19	6	0	0	17	0	5	1	0	20	0	0	11	22	0
0	9	0	0	0	25	6	22	0	0	19	5	0	0	0	4	7	10	0	0	0	0	0	12	17	0	0	25	6	0	0	19	16	0	17	19	6	0	0	17	0	5	1	0	20	0	0	11	22	0
0	9	0	0	0	25	6	22	0	0	19	5	0	0	0	4	7	10	0	0	0	0	0	12	17	0	0	25	6	0	0	19	16	0	17	19	6	0	0	17	0	5	1	0	20	0	0	11	22	0
0	9	0	0	0	25	6	22	0	0	19	5	0	0	0	4	7	10	0	0	0	0	0	12	17	0	0	25	6	0	0	19	16	0	17	19	6	0	0	17	0	5	1	0	20	0	0	11	22	0
0	9	0	0	0	25	6	22	0	0	19	5	0	0	0	4	7	10	0	0	0	0	0	12	17	0	0	25	6	0	0	19	16	0	17	19	6	0	0	17	0	5	1	0	20	0	0	11	22	0
0	9	0	0	0	25	6	22	0	0	19	5	0	0	0	4	7	10	0	0	0	0	0	12	17	0	0	25	6	0	0	19	16	0	17	19	6	0	0	17	0	5	1	0	20	0	0	11	22	0
0	9	0	0	0	0	6	22	0	0	19	5	0	0	0	4	7	10	0	0	0	0	0	12	17	0	0	25	6	0	0	19	16	0	17	19	6	0	0	17	0	5	1	0	20	0	0	11	22	0
0	9	0	0	0	0	6	22	0	0	19	5	0	0	0	4	7	10	0	0	0	0	0	12	17	0	0	25	6	0	0	19	16	0	17	19	6	0	0	17	0	5	1	0	20	0	0	11	22	0
0	9	0	0	0	0	6	22	0	0	19	5	0	0	0	4	7	10	0	0	0	0	0	12	17	0	0	25	6	0	0	19	16	0	17	19	6	0	0	17	0	5	1	0	20	0	0	11	22	0
0	9	0	0	0	0	6	22	0	0	19	5	0	0	0	4	7	10	0	0	0	0	0	12	0	0	0	25	6	0	0	19	16	0	17	19	6	0	0	17	0	5	1	0	20	0	0	11	22	0
0	9	0	0	0	0	6	22	0	0	19	5	0	0	0	4	7	10	0	0	0	0	0	12	0	0	0	25	6	0	0	19	16	0	17	19	6	0	0	17	0	5	1	0	20	0	0	11	22	0
0	9	0	0	0	0	6	22	0	0	19	5	0	0	0	4	7	10	0	0	0	0	0	12	0	0	0	25	6	0	0	19	16	0	17	19	6	0	0	17	0	5	1	0	20	0	0	11	22	0
0	9	0	0	0	0	6	22	0	0	19	5	0	0	0	4	7	10	0	0	0	0	0	12	0	0	0	25	6	0	0	19	16	0	17	19	6	0	0	17	0	5	1	0	20	0	0	11	22	0
0	9	0	0	0	0	6	22	0	0	19	5	0	0	0	4	7	10	0	0	0	0	0	12	0	0	0	25	6	0	0	19	16	0	17	19	6	0	0	17	0	5	1	0	20	0	0	11	22	0
0	9	0	0	0	0	6	22	0	0	19	5	0	0	0	4	7	10	0	0	0	0	0	12	0	0	0	25	6	0	0	19	16	0	17	19	6	0	0	17	0	5	1	0	20	0	0	11	22	0
0	9	0	0	0	0	6	22	0	0	19	5	0	0	0	4	7	10	0	0	0	0	0	12	0	0	0	25	6	0	0	19	16	0	17	19	6	0	0	17	0	5	1	0	20	0	0	11	22	0
0	9	0	0	0	0	6	22	0	0	19	5	0	0	0	4	7	10	0	0	0	0	0	12	0	0	0	25	6	0	0	19	16	0	17	19	6	0	0	17	0	5	1	0	20	0	0	11	22	0
0	9	0	0	0	0	6	22	0	0	19	5	0	0	0	4	7	10	0	0	0	0	0	12	0	0	0	25	6	0	0	19	16	0	17	19	6	0	0	17	0	5	1	0	20	0	0	11	22	0
0	9	0	0	0	0	6	22	0	0	19	5	0	0	0	4	7	10	0	0	0	0	0	12	0	0	0	25	6	0	0	19	16	0	17	19	6	0	0	17	0	5	1	0	20	0	0	11	22	0
0	9	0	0	0	0	6	22	0	0	19	5	0	0	0	4	7	10	0	0	0	0	0	12	0	0	0	0	6	0	0	19	16	0	17	19	6	0	0	17	0	5	1	0	20	0	0	11	22	0
0	9	0	0	0	0	6	22	0	0	19	5	0	0	0	4	7	10	0	0	0	0	0	12	0	0	0	0	6	0	0	19	16	0	17	19	6	0	0	17	0	5	1	0	20	0	0	11	22	0
0	9	0	0	0	0	6	22	0	0	19	5	0	0	0	4	7	10	0	0	0	0	0	12	0	0	0	0	6	0	0	19	16	0	17	19	6	0	0	17	0	5	1	0	20	0	0	11	22	0
0	9	0	0	0	0	6	22	0	0	19	5	0	0	0	4	7	10	0	0	0	0	0	12	0	0	0	0	6	0	0	19	16	0	17	19	6	0	0	17	0	5	1	0	20	0	0	11	22	0
0	9	0	0	0	0	6	22	0	0	19	5	0	0	0	4	7	10	0	0	0	0	0	12	0	0	0	0	6	0	0	19	16	0	17	19	6	0	0	17	0	5	1	0	20	0	0	11	22	0
0	9	0	0	0	0	6	22	0	0	19	5	0	0	0	4	7	10	0	0	0	0	0	12	0	0	0	0	6	0	0	19	16	0	17	0	6	0	0	17	0	5	1	0	20	0	0	11	22	0
0	9	0	0	0	0	6	22	0	0	19	5	0	0	0	4	7	10	0	0	0	0	0	12	0	0	0	0	6	0	0	19	16	0	17	0	6	0	0	17	0	0	1	0	20	0	0	11	22	0
0	9	0	0	0	0	6	22	0	0	19	5	0	0	0	4	7	10	0	0	0	0	0	12	0	0	0	0	6	0	0	19	16	0	17	0	6	0	0	17	0	0	1	0	20	0	0	11	22	0
0	9	0	0	0	0	6	22	0	0	19	5	0	0	0	4	7	10	0	0	0	0	0	12	0	0	0	0	6	0	0	19	16	0	17	0	6	0	0	17	0	0	1	0	20	0	0	11	22	0
0	9	0	0	0	0	6	22	0	0	19	5	0	0	0	4	7	10	0	0	0	0	0	12	0	0	0	0	6	0	0	19	16	0	17	0	6	0	0	17	0	0	1	0	20	0	0	11	22	0
0	9	0	0	0	0	6	22	0	0	19	5	0	0	0	4	7	10	0	0	0	0	0	12	0	0	0	0	6	0	0	19	16	0	17	0	6	0	0	17	0	0	1	0	20	0	0	11	22	0
0	9	0	0	0	0	6	22	0	0	19	5	0	0	0	4	7	10	0	0	0	0	0	12	0	0	0	0	6	0	0	19	16	0	17	0	6	0	0	17	0	0	1	0	20	0	0	11	22	0
0	9	0	0	0	0	6	22	0	0	19	5	0	0	0	4	7	10	0	0	0	0	0	12	0	0	0	0	6	0	0	19	16	0	17	0	6	0	0	0	0	0	1	0	20	0	0	11	22	0
0	9	0	0	0	0	6	22	0	0	19	5	0	0	0	4	7	10	0	0	0	0	0	12	0	0	0	0	6	0	0	19	16	0	17	0	6	0	0	0	0	0	1	0	20	0	0	11	22	0
0	9	0	0	0	0	6	22	0	0	19	5	0	0	0	4	7	10	0	0	0	0	0	12	0	0	0	0	6	0	0	19	16	0	17	0	6	0	0	0	0	0	1	0	20	0	0	11	22	0
0	9	0	0	0	0	6	22	0	0	19	5	0	0	0	4	7	10	0	0	0	0	0	12	0	0	0	0	6	0	0	19	16	0	17	0	6	0	0	0	0	0	1	0	20	0	0	11	22	0
0	9	0	0	0	0	6	22	0	0	19	5	0	0	0	4	7	10	0	0	0	0	0	12	0	0	0	0	6	0	0	19	16	0	17	0	6	0	0	0	0	0	1	0	20	0	0	11	22	0
0	9	0	0	0	0	6	22	0	0	19	5	0	0	0	4	7	10	0	0	0	0	0	12	0	0	0	0	6	0	0	19	16	0	17	0	6	0	0	0	0	0	1	0	20	0	0	11	22	0
0	9	0	0	0	0	6	22	0	0	19	5	0	0	0	4	7	10	0	0	0	0	0	12	0	0	0	0	6	0	0	19	16	0	17	0	6	0	0	0	0	0	1	0	20	0	0	11	22	0
0	9	0	0	0	0	6	22	0	0	19	5	0	0	0	4	7	10	0	0	0	0	0	12	0	0	0	0	6	0	0	19	16	0	17	0	6	0	0	0	0	0	1	0	20	0	0	0	22	0
0	9	0	0	0	0	6	22	0	0	19	5	0	0	0	4	7	10	0	0	0	0	0	12	0	0	0	0	6	0	0	19	16	0	17	0	6	0	0	0	0	0	1	0	20	0	0	0	22	0
0	9	0	0	0	0	6	22	0	0	19	5	0	0	0	4	7	10	0	0	0	0	0	12	0	0	0	0	6	0	0	19	16	0	17	0	6	0	0	0	0	0	1	0	20	0	0	0	22	0
0	9	0	0	0	0	6	22	0	0	19	5	0	0	0	4	7	10	0	0	0	0	0	12	0	0	0	0	6	0	0	19	16	0	17	0	6	0	0	0	0	0	1	0	20	0	0	0	22	0
0	9	0	0	0	0	6	22	0	0	19	5	0	0	0	4	7	10	0	0	0	0	0	12	0	0	0	0	6	0	0	19	16	0	17	0	6	0	0	0	0	0	1	0	20	0	0	0	22	0
0	9	0	0	0	0	6	22	0	0	19	5	0	0	0	4	7	10	0	0	0	0	0	12	0	0	0	0	6	0	0	19	16	0	17	0	6	0	0	0	0	0	1	0	20	0	0	0	22	0
0	9	0	0	0	0	6	22	0	0	19	5	0	0	0	4	7	10	0	0	0	0	0	12	0	0	0	0	6	0	0	19	16	0	17	0	6	0	0	0	0	0	1	0	20	0	0	0	22	0
0	9	0	0	0	0	6	22	0	0	19	5	0	0	0	4	7	10	0	0	0	0	0	12	0	0	0	0	6	0	0	19	16	0	17	0	6	0	0	0	0	0	1	0	20	0	0	0	22	0
0	9	0	0	0	0	6	22	0	0	19	5	0	0	0	4	7	10	0	0	0	0	0	12	0	0	0	0	6	0	0	19	16	0	17	0	6	0	0	0	0	0	1	0	20	0	0	0	22	0
0	9	0	0	0	0	6	22	0	0	19	5	0	0	0	4	7	0	0	0	0	0	0	12	0	0	0	0	6	0	0	19	16	0	17	0	6	0	0	0	0	0	1	0	20	0	0	0	22	0
0	9	0	0	0	0	6	22	0	0	19	5	0	0	0	4	7	0	0	0	0	0	0	12	0	0	0	0	6	0	0	19	16	0	17	0	6	0	0	0	0	0	1	0	20	0	0	0	22	0
0	9	0	0	0	0	6	22	0	0	0	5	0	0	0	4	7	0	0	0	0	0	0	12	0	0	0	0	6	0	0	19	16	0	17	0	6	0	0	0	0	0	1	0	20	0	0	0	22	0
0	9	0	0	0	0	6	22	0	0	0	5	0	0	0	4	7	0	0	0	0	0	0	12	0	0	0	0	6	0	0	19	16	0	17	0	6	0	0	0	0	0	1	0	20	0	0	0	22	0
0	9	0	0	0	0	6	22	0	0	0	5	0	0	0	4	7	0	0	0	0	0	0	12	0	0	0	0	6	0	0	19	16	0	17	0	6	0	0	0	0	0	1	0	20	0	0	0	22	0
0	9	0	0	0	0	6	22	0	0	0	5	0	0	0	4	7	0	0	0	0	0	0	12	0	0	0	0	6	0	0	19	16	0	17	0	6	0	0	0	0	0	1	0	20	0	0	0	22	0
0	9	0	0	0	0	6	22	0	0	0	5	0	0	0	4	7	0	0	0	0	0	0	12	0	0	0	0	6	0	0	19	16	0	17	0	6	0	0	0	0	0	1	0	20	0	0	0	22	0
0	9	0	0	0	0	6	22	0	0	0	5	0	0	0	4	7	0	0	0	0	0	0	12	0	0	0	0	6	0	0	19	16	0	17	0	6	0	0	0	0	0	1	0	20	0	0	0	22	0
0	9	0	0	0	0	6	22	0	0	0	5	0	0	0	4	7	0	0	0	0	0	0	12	0	0	0	0	6	0	0	19	16	0	17	0	6	0	0	0	0	0	1	0	20	0	0	0	22	0
0	9	0	0	0	0	6	22	0	0	0	5	0	0	0	4	7	0	0	0	0	0	0	12	0	0	0	0	6	0	0	19	16	0	17	0	6	0	0	0	0	0	1	0	20	0	0	0	22	0
0	9	0	0	0	0	6	22	0	0	0	5	0	0	0	4	7	0	0	0	0	0	0	12	0	0	0	0	0	0	0	19	16	0	17	0	6	0	0	0	0	0	1	0	20	0	0	0	22	0
0	9	0	0	0	0	6	22	0	0	0	5	0	0	0	4	7	0	0	0	0	0	0	12	0	0	0	0	0	0	0	19	16	0	17	0	6	0	0	0	0	0	1	0	20	0	0	0	22	0
0	9	0	0	0	0	6	22	0	0	0	5	0	0	0	4	7	0	0	0	0	0	0	12	0	0	0	0	0	0	0	19	16	0	17	0	6	0	0	0	0	0	1	0	20	0	0	0	22	0
0	9	0	0	0	0	6	22	0	0	0	5	0	0	0	4	7	0	0	0	0	0	0	12	0	0	0	0	0	0	0	19	16	0	17	0	6	0	0	0	0	0	1	0	20	0	0	0	22	0
0	9	0	0	0	0	6	22	0	0	0	0	0	0	0	4	7	0	0	0	0	0	0	0	0	0	0	0	0	0	0	19	16	0	17	0	6	0	0	0	0	0	1	0	20	0	0	0	22	0
0	9	0	0	0	0	6	22	0	0	0	0	0	0	0	4	7	0	0	0	0	0	0	0	0	0	0	0	0	0	0	19	16	0	17	0	6	0	0	0	0	0	1	0	20	0	0	0	22	0
0	9	0	0	0	0	6	22	0	0	0	0	0	0	0	4	7	0	0	0	0	0	0	0	0	0	0	0	0	0	0	19	16	0	17	0	6	0	0	0	0	0	1	0	20	0	0	0	22	0
0	9	0	0	0	0	6	22	0	0	0	0	0	0	0	4	7	0	0	0	0	0	0	0	0	0	0	0	0	0	0	19	16	0	17	0	6	0	0	0	0	0	1	0	20	0	0	0	22	0
0	9	0	0	0	0	6	22	0	0	0	0	0	0	0	4	7	0	0	0	0	0	0	0	0	0	0	0	0	0	0	19	16	0	17	0	6	0	0	0	0	0	1	0	20	0	0	0	22	0
0	9	0	0	0	0	6	22	0	0	0	0	0	0	0	4	7	0	0	0	0	0	0	0	0	0	0	0	0	0	0	19	16	0	17	0	6	0	0	0	0	0	1	0	20	0	0	0	22	0
0	9	0	0	0	0	6	22	0	0	0	0	0	0	0	4	7	0	0	0	0	0	0	0	0	0	0	0	0	0	0	19	16	0	17	0	6	0	0	0	0	0	1	0	20	0	0	0	22	0
0	9	0	0	0	0	6	22	0	0	0	0	0	0	0	4	7	0	0	0	0	0	0	0	0	0	0	0	0	0	0	19	16	0	17	0	6	0	0	0	0	0	1	0	20	0	0	0	22	0
0	9	0	0	0	0	6	22	0	0	0	0	0	0	0	4	7	0	0	0	0	0	0	0	0	0	0	0	0	0	0	19	16	0	17	0	6	0	0	0	0	0	1	0	20	0	0	0	22	0
0	9	0	0	0	0	6	22	0	0	0	0	0	0	0	4	7	0	0	0	0	0	0	0	0	0	0	0	0	0	0	19	16	0	17	0	6	0	0	0	0	0	1	0	20	0	0	0	22	0
0	9	0	0	0	0	6	22	0	0	0	0	0	0	0	4	7	0	0	0	0	0	0	0	0	0	0	0	0	0	0	19	16	0	17	0	6	0	0	0	0	0	1	0	20	0	0	0	22	0
0	9	0	0	0	0	6	22	0	0	0	0	0	0	0	4	7	0	0	0	0	0	0	0	0	0	0	0	0	0	0	19	16	0	17	0	6	0	0	0	0	0	1	0	20	0	0	0	22	0
0	9	0	0	0	0	6	22	0	0	0	0	0	0	0	4	7	0	0	0	0	0	0	0	0	0	0	0	0	0	0	19	16	0	17	0	6	0	0	0	0	0	1	0	20	0	0	0	22	0
0	0	0	0	0	0	6	22	0	0	0	0	0	0	0	4	7	0	0	0	0	0	0	0	0	0	0	0	0	0	0	19	16	0	17	0	6	0	0	0	0	0	1	0	20	0	0	0	22	0
0	0	0	0	0	0	6	22	0	0	0	0	0	0	0	4	7	0	0	0	0	0	0	0	0	0	0	0	0	0	0	19	16	0	17	0	6	0	0	0	0	0	1	0	20	0	0	0	22	0
0	0	0	0	0	0	6	22	0	0	0	0	0	0	0	4	7	0	0	0	0	0	0	0	0	0	0	0	0	0	0	19	16	0	17	0	6	0	0	0	0	0	1	0	20	0	0	0	22	0
0	0	0	0	0	0	6	22	0	0	0	0	0	0	0	4	7	0	0	0	0	0	0	0	0	0	0	0	0	0	0	19	16	0	17	0	6	0	0	0	0	0	1	0	20	0	0	0	22	0
0	0	0	0	0	0	6	22	0	0	0	0	0	0	0	4	7	0	0	0	0	0	0	0	0	0	0	0	0	0	0	19	16	0	17	0	6	0	0	0	0	0	1	0	20	0	0	0	22	0
0	0	0	0	0	0	6	22	0	0	0	0	0	0	0	4	7	0	0	0	0	0	0	0	0	0	0	0	0	0	0	19	16	0	17	0	6	0	0	0	0	0	1	0	20	0	0	0	22	0
0	0	0	0	0	0	6	22	0	0	0	0	0	0	0	4	7	0	0	0	0	0	0	0	0	0	0	0	0	0	0	19	16	0	17	0	6	0	0	0	0	0	0	0	20	0	0	0	22	0
0	0	0	0	0	0	6	22	0	0	0	0	0	0	0	4	7	0	0	0	0	0	0	0	0	0	0	0	0	0	0	19	16	0	17	0	6	0	0	0	0	0	0	0	20	0	0	0	22	0
0	0	0	0	0	0	6	22	0	0	0	0	0	0	0	4	7	0	0	0	0	0	0	0	0	0	0	0	0	0	0	19	16	0	17	0	6	0	0	0	0	0	0	0	20	0	0	0	22	0
0	0	0	0	0	0	6	22	0	0	0	0	0	0	0	4	7	0	0	0	0	0	0	0	0	0	0	0	0	0	0	19	16	0	17	0	6	0	0	0	0	0	0	0	20	0	0	0	22	0
0	0	0	0	0	0	6	22	0	0	0	0	0	0	0	4	7	0	0	0	0	0	0	0	0	0	0	0	0	0	0	19	16	0	17	0	6	0	0	0	0	0	0	0	20	0	0	0	22	0
0	0	0	0	0	0	6	22	0	0	0	0	0	0	0	4	7	0	0	0	0	0	0	0	0	0	0	0	0	0	0	19	16	0	17	0	6	0	0	0	0	0	0	0	20	0	0	0	22	0
0	0	0	0	0	0	6	22	0	0	0	0	0	0	0	4	7	0	0	0	0	0	0	0	0	0	0	0	0	0	0	19	16	0	17	0	6	0	0	0	0	0	0	0	20	0	0	0	22	0
0	0	0	0	0	0	6	22	0	0	0	0	0	0	0	4	7	0	0	0	0	0	0	0	0	0	0	0	0	0	0	19	16	0	17	0	6	0	0	0	0	0	0	0	20	0	0	0	22	0
0	0	0	0	0	0	6	22	0	0	0	0	0	0	0	4	7	0	0	0	0	0	0	0	0	0	0	0	0	0	0	19	16	0	17	0	6	0	0	0	0	0	0	0	20	0	0	0	22	0
0	0	0	0	0	0	6	22	0	0	0	0	0	0	0	4	7	0	0	0	0	0	0	0	0	0	0	0	0	0	0	19	16	0	17	0	6	0	0	0	0	0	0	0	20	0	0	0	22	0
0	0	0	0	0	0	6	22	0	0	0	0	0	0	0	4	7	0	0	0	0	0	0	0	0	0	0	0	0	0	0	19	16	0	17	0	6	0	0	0	0	0	0	0	20	0	0	0	22	0
0	0	0	0	0	0	6	22	0	0	0	0	0	0	0	4	7	0	0	0	0	0	0	0	0	0	0	0	0	0	0	19	16	0	17	0	6	0	0	0	0	0	0	0	20	0	0	0	22	0
0	0	0	0	0	0	6	22	0	0	0	0	0	0	0	4	7	0	0	0	0	0	0	0	0	0	0	0	0	0	0	19	16	0	17	0	6	0	0	0	0	0	0	0	20	0	0	0	22	0
0	0	0	0	0	0	6	22	0	0	0	0	0	0	0	4	7	0	0	0	0	0	0	0	0	0	0	0	0	0	0	19	16	0	17	0	6	0	0	0	0	0	0	0	20	0	0	0	22	0
0	0	0	0	0	0	6	22	0	0	0	0	0	0	0	4	7	0	0	0	0	0	0	0	0	0	0	0	0	0	0	19	16	0	0	0	6	0	0	0	0	0	0	0	20	0	0	0	22	0
0	0	0	0	0	0	6	22	0	0	0	0	0	0	0	4	7	0	0	0	0	0	0	0	0	0	0	0	0	0	0	19	16	0	0	0	6	0	0	0	0	0	0	0	20	0	0	0	22	0
0	0	0	0	0	0	6	22	0	0	0	0	0	0	0	4	7	0	0	0	0	0	0	0	0	0	0	0	0	0	0	19	16	0	0	0	6	0	0	0	0	0	0	0	20	0	0	0	22	0
0	0	0	0	0	0	6	22	0	0	0	0	0	0	0	4	7	0	0	0	0	0	0	0	0	0	0	0	0	0	0	0	16	0	0	0	6	0	0	0	0	0	0	0	20	0	0	0	22	0
0	0	0	0	0	0	6	22	0	0	0	0	0	0	0	4	7	0	0	0	0	0	0	0	0	0	0	0	0	0	0	0	16	0	0	0	6	0	0	0	0	0	0	0	20	0	0	0	22	0
0	0	0	0	0	0	6	22	0	0	0	0	0	0	0	4	7	0	0	0	0	0	0	0	0	0	0	0	0	0	0	0	16	0	0	0	6	0	0	0	0	0	0	0	20	0	0	0	0	0
0	0	0	0	0	0	6	22	0	0	0	0	0	0	0	4	7	0	0	0	0	0	0	0	0	0	0	0	0	0	0	0	16	0	0	0	6	0	0	0	0	0	0	0	20	0	0	0	0	0
0	0	0	0	0	0	6	22	0	0	0	0	0	0	0	4	7	0	0	0	0	0	0	0	0	0	0	0	0	0	0	0	16	0	0	0	6	0	0	0	0	0	0	0	20	0	0	0	0	0
0	0	0	0	0	0	6	22	0	0	0	0	0	0	0	4	7	0	0	0	0	0	0	0	0	0	0	0	0	0	0	0	16	0	0	0	6	0	0	0	0	0	0	0	20	0	0	0	0	0
0	0	0	0	0	0	6	22	0	0	0	0	0	0	0	4	7	0	0	0	0	0	0	0	0	0	0	0	0	0	0	0	16	0	0	0	6	0	0	0	0	0	0	0	20	0	0	0	0	0
0	0	0	0	0	0	6	22	0	0	0	0	0	0	0	4	7	0	0	0	0	0	0	0	0	0	0	0	0	0	0	0	16	0	0	0	6	0	0	0	0	0	0	0	20	0	0	0	0	0
0	0	0	0	0	0	6	22	0	0	0	0	0	0	0	4	7	0	0	0	0	0	0	0	0	0	0	0	0	0	0	0	16	0	0	0	6	0	0	0	0	0	0	0	0	0	0	0	0	0
0	0	0	0	0	0	6	22	0	0	0	0	0	0	0	4	7	0	0	0	0	0	0	0	0	0	0	0	0	0	0	0	16	0	0	0	6	0	0	0	0	0	0	0	0	0	0	0	0	0
0	0	0	0	0	0	6	22	0	0	0	0	0	0	0	4	7	0	0	0	0	0	0	0	0	0	0	0	0	0	0	0	16	0	0	0	6	0	0	0	0	0	0	0	0	0	0	0	0	0
0	0	0	0	0	0	6	22	0	0	0	0	0	0	0	4	7	0	0	0	0	0	0	0	0	0	0	0	0	0	0	0	16	0	0	0	6	0	0	0	0	0	0	0	0	0	0	0	0	0
0	0	0	0	0	0	6	22	0	0	0	0	0	0	0	4	7	0	0	0	0	0	0	0	0	0	0	0	0	0	0	0	16	0	0	0	6	0	0	0	0	0	0	0	0	0	0	0	0	0
0	0	0	0	0	0	6	22	0	0	0	0	0	0	0	4	7	0	0	0	0	0	0	0	0	0	0	0	0	0	0	0	16	0	0	0	6	0	0	0	0	0	0	0	0	0	0	0	0	0
0	0	0	0	0	0	6	22	0	0	0	0	0	0	0	4	7	0	0	0	0	0	0	0	0	0	0	0	0	0	0	0	16	0	0	0	6	0	0	0	0	0	0	0	0	0	0	0	0	0
0	0	0	0	0	0	6	22	0	0	0	0	0	0	0	4	7	0	0	0	0	0	0	0	0	0	0	0	0	0	0	0	16	0	0	0	6	0	0	0	0	0	0	0	0	0	0	0	0	0
0	0	0	0	0	0	6	22	0	0	0	0	0	0	0	4	7	0	0	0	0	0	0	0	0	0	0	0	0	0	0	0	16	0	0	0	6	0	0	0	0	0	0	0	0	0	0	0	0	0
0	0	0	0	0	0	6	22	0	0	0	0	0	0	0	4	7	0	0	0	0	0	0	0	0	0	0	0	0	0	0	0	16	0	0	0	6	0	0	0	0	0	0	0	0	0	0	0	0	0
0	0	0	0	0	0	6	22	0	0	0	0	0	0	0	4	7	0	0	0	0	0	0	0	0	0	0	0	0	0	0	0	16	0	0	0	6	0	0	0	0	0	0	0	0	0	0	0	0	0
0	0	0	0	0	0	6	22	0	0	0	0	0	0	0	4	7	0	0	0	0	0	0	0	0	0	0	0	0	0	0	0	16	0	0	0	6	0	0	0	0	0	0	0	0	0	0	0	0	0
0	0	0	0	0	0	6	22	0	0	0	0	0	0	0	4	7	0	0	0	0	0	0	0	0	0	0	0	0	0	0	0	16	0	0	0	6	0	0	0	0	0	0	0	0	0	0	0	0	0
0	0	0	0	0	0	6	22	0	0	0	0	0	0	0	4	7	0	0	0	0	0	0	0	0	0	0	0	0	0	0	0	16	0	0	0	6	0	0	0	0	0	0	0	0	0	0	0	0	0
0	0	0	0	0	0	6	22	0	0	0	0	0	0	0	4	7	0	0	0	0	0	0	0	0	0	0	0	0	0	0	0	16	0	0	0	6	0	0	0	0	0	0	0	0	0	0	0	0	0
0	0	0	0	0	0	6	22	0	0	0	0	0	0	0	4	7	0	0	0	0	0	0	0	0	0	0	0	0	0	0	0	16	0	0	0	6	0	0	0	0	0	0	0	0	0	0	0	0	0
0	0	0	0	0	0	6	22	0	0	0	0	0	0	0	4	7	0	0	0	0	0	0	0	0	0	0	0	0	0	0	0	16	0	0	0	6	0	0	0	0	0	0	0	0	0	0	0	0	0
0	0	0	0	0	0	6	22	0	0	0	0	0	0	0	4	7	0	0	0	0	0	0	0	0	0	0	0	0	0	0	0	16	0	0	0	6	0	0	0	0	0	0	0	0	0	0	0	0	0
0	0	0	0	0	0	6	22	0	0	0	0	0	0	0	4	7	0	0	0	0	0	0	0	0	0	0	0	0	0	0	0	16	0	0	0	6	0	0	0	0	0	0	0	0	0	0	0	0	0
0	0	0	0	0	0	6	22	0	0	0	0	0	0	0	4	7	0	0	0	0	0	0	0	0	0	0	0	0	0	0	0	16	0	0	0	6	0	0	0	0	0	0	0	0	0	0	0	0	0
0	0	0	0	0	0	6	0	0	0	0	0	0	0	0	4	7	0	0	0	0	0	0	0	0	0	0	0	0	0	0	0	16	0	0	0	6	0	0	0	0	0	0	0	0	0	0	0	0	0
0	0	0	0	0	0	6	0	0	0	0	0	0	0	0	4	7	0	0	0	0	0	0	0	0	0	0	0	0	0	0	0	16	0	0	0	6	0	0	0	0	0	0	0	0	0	0	0	0	0
0	0	0	0	0	0	6	0	0	0	0	0	0	0	0	4	7	0	0	0	0	0	0	0	0	0	0	0	0	0	0	0	16	0	0	0	6	0	0	0	0	0	0	0	0	0	0	0	0	0
0	0	0	0	0	0	6	0	0	0	0	0	0	0	0	4	7	0	0	0	0	0	0	0	0	0	0	0	0	0	0	0	16	0	0	0	6	0	0	0	0	0	0	0	0	0	0	0	0	0
0	0	0	0	0	0	6	0	0	0	0	0	0	0	0	4	7	0	0	0	0	0	0	0	0	0	0	0	0	0	0	0	16	0	0	0	6	0	0	0	0	0	0	0	0	0	0	0	0	0
0	0	0	0	0	0	6	0	0	0	0	0	0	0	0	4	7	0	0	0	0	0	0	0	0	0	0	0	0	0	0	0	16	0	0	0	6	0	0	0	0	0	0	0	0	0	0	0	0	0
0	0	0	0	0	0	6	0	0	0	0	0	0	0	0	4	0	0	0	0	0	0	0	0	0	0	0	0	0	0	0	0	16	0	0	0	6	0	0	0	0	0	0	0	0	0	0	0	0	0
0	0	0	0	0	0	0	0	0	0	0	0	0	0	0	4	0	0	0	0	0	0	0	0	0	0	0	0	0	0	0	0	16	0	0	0	6	0	0	0	0	0	0	0	0	0	0	0	0	0
0	0	0	0	0	0	0	0	0	0	0	0	0	0	0	4	0	0	0	0	0	0	0	0	0	0	0	0	0	0	0	0	16	0	0	0	6	0	0	0	0	0	0	0	0	0	0	0	0	0
0	0	0	0	0	0	0	0	0	0	0	0	0	0	0	4	0	0	0	0	0	0	0	0	0	0	0	0	0	0	0	0	16	0	0	0	6	0	0	0	0	0	0	0	0	0	0	0	0	0
0	0	0	0	0	0	0	0	0	0	0	0	0	0	0	4	0	0	0	0	0	0	0	0	0	0	0	0	0	0	0	0	16	0	0	0	6	0	0	0	0	0	0	0	0	0	0	0	0	0
0	0	0	0	0	0	0	0	0	0	0	0	0	0	0	4	0	0	0	0	0	0	0	0	0	0	0	0	0	0	0	0	16	0	0	0	6	0	0	0	0	0	0	0	0	0	0	0	0	0
0	0	0	0	0	0	0	0	0	0	0	0	0	0	0	4	0	0	0	0	0	0	0	0	0	0	0	0	0	0	0	0	16	0	0	0	6	0	0	0	0	0	0	0	0	0	0	0	0	0
0	0	0	0	0	0	0	0	0	0	0	0	0	0	0	4	0	0	0	0	0	0	0	0	0	0	0	0	0	0	0	0	16	0	0	0	6	0	0	0	0	0	0	0	0	0	0	0	0	0
0	0	0	0	0	0	0	0	0	0	0	0	0	0	0	4	0	0	0	0	0	0	0	0	0	0	0	0	0	0	0	0	16	0	0	0	6	0	0	0	0	0	0	0	0	0	0	0	0	0
0	0	0	0	0	0	0	0	0	0	0	0	0	0	0	4	0	0	0	0	0	0	0	0	0	0	0	0	0	0	0	0	16	0	0	0	6	0	0	0	0	0	0	0	0	0	0	0	0	0
0	0	0	0	0	0	0	0	0	0	0	0	0	0	0	4	0	0	0	0	0	0	0	0	0	0	0	0	0	0	0	0	16	0	0	0	6	0	0	0	0	0	0	0	0	0	0	0	0	0
0	0	0	0	0	0	0	0	0	0	0	0	0	0	0	4	0	0	0	0	0	0	0	0	0	0	0	0	0	0	0	0	16	0	0	0	0	0	0	0	0	0	0	0	0	0	0	0	0	0
0	0	0	0	0	0	0	0	0	0	0	0	0	0	0	4	0	0	0	0	0	0	0	0	0	0	0	0	0	0	0	0	16	0	0	0	0	0	0	0	0	0	0	0	0	0	0	0	0	0
0	0	0	0	0	0	0	0	0	0	0	0	0	0	0	4	0	0	0	0	0	0	0	0	0	0	0	0	0	0	0	0	16	0	0	0	0	0	0	0	0	0	0	0	0	0	0	0	0	0
0	0	0	0	0	0	0	0	0	0	0	0	0	0	0	4	0	0	0	0	0	0	0	0	0	0	0	0	0	0	0	0	16	0	0	0	0	0	0	0	0	0	0	0	0	0	0	0	0	0
0	0	0	0	0	0	0	0	0	0	0	0	0	0	0	4	0	0	0	0	0	0	0	0	0	0	0	0	0	0	0	0	16	0	0	0	0	0	0	0	0	0	0	0	0	0	0	0	0	0
0	0	0	0	0	0	0	0	0	0	0	0	0	0	0	4	0	0	0	0	0	0	0	0	0	0	0	0	0	0	0	0	16	0	0	0	0	0	0	0	0	0	0	0	0	0	0	0	0	0
0	0	0	0	0	0	0	0	0	0	0	0	0	0	0	4	0	0	0	0	0	0	0	0	0	0	0	0	0	0	0	0	16	0	0	0	0	0	0	0	0	0	0	0	0	0	0	0	0	0
0	0	0	0	0	0	0	0	0	0	0	0	0	0	0	4	0	0	0	0	0	0	0	0	0	0	0	0	0	0	0	0	16	0	0	0	0	0	0	0	0	0	0	0	0	0	0	0	0	0
0	0	0	0	0	0	0	0	0	0	0	0	0	0	0	4	0	0	0	0	0	0	0	0	0	0	0	0	0	0	0	0	16	0	0	0	0	0	0	0	0	0	0	0	0	0	0	0	0	0
0	0	0	0	0	0	0	0	0	0	0	0	0	0	0	0	0	0	0	0	0	0	0	0	0	0	0	0	0	0	0	0	16	0	0	0	0	0	0	0	0	0	0	0	0	0	0	0	0	0
0	0	0	0	0	0	0	0	0	0	0	0	0	0	0	0	0	0	0	0	0	0	0	0	0	0	0	0	0	0	0	0	16	0	0	0	0	0	0	0	0	0	0	0	0	0	0	0	0	0
0	0	0	0	0	0	0	0	0	0	0	0	0	0	0	0	0	0	0	0	0	0	0	0	0	0	0	0	0	0	0	0	16	0	0	0	0	0	0	0	0	0	0	0	0	0	0	0	0	0
0	0	0	0	0	0	0	0	0	0	0	0	0	0	0	0	0	0	0	0	0	0	0	0	0	0	0	0	0	0	0	0	16	0	0	0	0	0	0	0	0	0	0	0	0	0	0	0	0	0
0	0	0	0	0	0	0	0	0	0	0	0	0	0	0	0	0	0	0	0	0	0	0	0	0	0	0	0	0	0	0	0	16	0	0	0	0	0	0	0	0	0	0	0	0	0	0	0	0	0
0	0	0	0	0	0	0	0	0	0	0	0	0	0	0	0	0	0	0	0	0	0	0	0	0	0	0	0	0	0	0	0	16	0	0	0	0	0	0	0	0	0	0	0	0	0	0	0	0	0
0	0	0	0	0	0	0	0	0	0	0	0	0	0	0	0	0	0	0	0	0	0	0	0	0	0	0	0	0	0	0	0	16	0	0	0	0	0	0	0	0	0	0	0	0	0	0	0	0	0
0	0	0	0	0	0	0	0	0	0	0	0	0	0	0	0	0	0	0	0	0	0	0	0	0	0	0	0	0	0	0	0	16	0	0	0	0	0	0	0	0	0	0	0	0	0	0	0	0	0
0	0	0	0	0	0	0	0	0	0	0	0	0	0	0	0	0	0	0	0	0	0	0	0	0	0	0	0	0	0	0	0	16	0	0	0	0	0	0	0	0	0	0	0	0	0	0	0	0	0
0	0	0	0	0	0	0	0	0	0	0	0	0	0	0	0	0	0	0	0	0	0	0	0	0	0	0	0	0	0	0	0	16	0	0	0	0	0	0	0	0	0	0	0	0	0	0	0	0	0
0	0	0	0	0	0	0	0	0	0	0	0	0	0	0	0	0	0	0	0	0	0	0	0	0	0	0	0	0	0	0	0	0	0	0	0	0	0	0	0	0	0	0	0	0	0	0	0	0	0
0	0	0	0	0	0	0	0	0	0	0	0	0	0	0	0	0	0	0	0	0	0	0	0	0	0	0	0	0	0	0	0	0	0	0	0	0	0	0	0	0	0	0	0	0	0	0	0	0	0
0	0	0	0	0	0	0	0	0	0	0	0	0	0	0	0	0	0	0	0	0	0	0	0	0	0	0	0	0	0	0	0	0	0	0	0	0	0	0	0	0	0	0	0	0	0	0	0	0	0
0	0	0	0	0	0	0	0	0	0	0	0	0	0	0	0	0	0	0	0	0	0	0	0	0	0	0	0	0	0	0	0	0	0	0	0	0	0	0	0	0	0	0	0	0	0	0	0	0	0
0	0	0	0	0	0	0	0	0	0	0	0	0	0	0	0	0	0	0	0	0	0	0	0	0	0	0	0	0	0	0	0	0	0	0	0	0	0	0	0	0	0	0	0	0	0	0	0	0	0
0	0	0	0	0	0	0	0	0	0	0	0	0	0	0	0	0	0	0	0	0	0	0	0	0	0	0	0	0	0	0	0	0	0	0	0	0	0	0	0	0	0	0	0	0	0	0	0	0	0
0	0	0	0	0	0	0	0	0	0	0	0	0	0	0	0	0	0	0	0	0	0	0	0	0	0	0	0	0	0	0	0	0	0	0	0	0	0	0	0	0	0	0	0	0	0	0	0	0	0
0	0	0	0	0	0	0	0	0	0	0	0	0	0	0	0	0	0	0	0	0	0	0	0	0	0	0	0	0	0	0	0	0	0	0	0	0	0	0	0	0	0	0	0	0	0	0	0	0	0
0	0	0	0	0	0	0	0	0	0	0	0	0	0	0	0	0	0	0	0	0	0	0	0	0	0	0	0	0	0	0	0	0	0	0	0	0	0	0	0	0	0	0	0	0	0	0	0	0	0
0	0	0	0	0	0	0	0	0	0	0	0	0	0	0	0	0	0	0	0	0	0	0	0	0	0	0	0	0	0	0	0	0	0	0	0	0	0	0	0	0	0	0	0	0	0	0	0	0	0
0	0	0	0	0	0	0	0	0	0	0	0	0	0	0	0	0	0	0	0	0	0	0	0	0	0	0	0	0	0	0	0	0	0	0	0	0	0	0	0	0	0	0	0	0	0	0	0	0	0
0	0	0	0	0	0	0	0	0	0	0	0	0	0	0	0	0	0	0	0	0	0	0	0	0	0	0	0	0	0	0	0	0	0	0	0	0	0	0	0	0	0	0	0	0	0	0	0	0	0
0	0	0	0	0	0	0	0	0	0	0	0	0	0	0	0	0	0	0	0	0	0	0	0	0	0	0	0	0	0	0	0	0	0	0	0	0	0	0	0	0	0	0	0	0	0	0	0	0	0
0	0	0	0	0	0	0	0	0	0	0	0	0	0	0	0	0	0	0	0	0	0	0	0	0	0	0	0	0	0	0	0	0	0	0	0	0	0	0	0	0	0	0	0	0	0	0	0	0	0
0	0	0	0	0	0	0	0	0	0	0	0	0	0	0	0	0	0	0	0	0	0	0	0	0	0	0	0	0	0	0	0	0	0	0	0	0	0	0	0	0	0	0	0	0	0	0	0	0	0
0	0	0	0	0	0	0	0	0	0	0	0	0	0	0	0	0	0	0	0	0	0	0	0	0	0	0	0	0	0	0	0	0	0	0	0	0	0	0	0	0	0	0	0	0	0	0	0	0	0
0	0	0	0	0	0	0	0	0	0	0	0	0	0	0	0	0	0	0	0	0	0	0	0	0	0	0	0	0	0	0	0	0	0	0	0	0	0	0	0	0	0	0	0	0	0	0	0	0	0
0	0	0	0	0	0	0	0	0	0	0	0	0	0	0	0	0	0	0	0	0	0	0	0	0	0	0	0	0	0	0	0	0	0	0	0	0	0	0	0	0	0	0	0	0	0	0	0	0	0
0	0	0	0	0	0	0	0	0	0	0	0	0	0	0	0	0	0	0	0	0	0	0	0	0	0	0	0	0	0	0	0	0	0	0	0	0	0	0	0	0	0	0	0	0	0	0	0	0	0
0	0	0	0	0	0	0	0	0	0	0	0	0	0	0	0	0	0	0	0	0	0	0	0	0	0	0	0	0	0	0	0	0	0	0	0	0	0	0	0	0	0	0	0	0	0	0	0	0	0
0	0	0	0	0	0	0	0	0	0	0	0	0	0	0	0	0	0	0	0	0	0	0	0	0	0	0	0	0	0	0	0	0	0	0	0	0	0	0	0	0	0	0	0	0	0	0	0	0	0
0	0	0	0	0	0	0	0	0	0	0	0	0	0	0	0	0	0	0	0	0	0	0	0	0	0	0	0	0	0	0	0	0	0	0	0	0	0	0	0	0	0	0	0	0	0	0	0	0	0
0	0	0	0	0	0	0	0	0	0	0	0	0	0	0	0	0	0	0	0	0	0	0	0	0	0	0	0	0	0	0	0	0	0	0	0	0	0	0	0	0	0	0	0	0	0	0	0	0	0
0	0	0	0	0	0	0	0	0	0	0	0	0	0	0	0	0	0	0	0	0	0	0	0	0	0	0	0	0	0	0	0	0	0	0	0	0	0	0	0	0	0	0	0	0	0	0	0	0	0
0	0	0	0	0	0	0	0	0	0	0	0	0	0	0	0	0	0	0	0	0	0	0	0	0	0	0	0	0	0	0	0	0	0	0	0	0	0	0	0	0	0	0	0	0	0	0	0	0	0
0	0	0	0	0	0	0	0	0	0	0	0	0	0	0	0	0	0	0	0	0	0	0	0	0	0	0	0	0	0	0	0	0	0	0	0	0	0	0	0	0	0	0	0	0	0	0	0	0	0
0	0	0	0	0	0	0	0	0	0	0	0	0	0	0	0	0	0	0	0	0	0	0	0	0	0	0	0	0	0	0	0	0	0	0	0	0	0	0	0	0	0	0	0	0	0	0	0	0	0
0	0	0	0	0	0	0	0	0	0	0	0	0	0	0	0	0	0	0	0	0	0	0	0	0	0	0	0	0	0	0	0	0	0	0	0	0	0	0	0	0	0	0	0	0	0	0	0	0	0
0	0	0	0	0	0	0	0	0	0	0	0	0	0	0	0	0	0	0	0	0	0	0	0	0	0	0	0	0	0	0	0	0	0	0	0	0	0	0	0	0	0	0	0	0	0	0	0	0	0
0	0	0	0	0	0	0	0	0	0	0	0	0	0	0	0	0	0	0	0	0	0	0	0	0	0	0	0	0	0	0	0	0	0	0	0	0	0	0	0	0	0	0	0	0	0	0	0	0	0
0	0	0	0	0	0	0	0	0	0	0	0	0	0	0	0	0	0	0	0	0	0	0	0	0	0	0	0	0	0	0	0	0	0	0	0	0	0	0	0	0	0	0	0	0	0	0	0	0	0
0	0	0	0	0	0	0	0	0	0	0	0	0	0	0	0	0	0	0	0	0	0	0	0	0	0	0	0	0	0	0	0	0	0	0	0	0	0	0	0	0	0	0	0	0	0	0	0	0	0
0	0	0	0	0	0	0	0	0	0	0	0	0	0	0	0	0	0	0	0	0	0	0	0	0	0	0	0	0	0	0	0	0	0	0	0	0	0	0	0	0	0	0	0	0	0	0	0	0	0
0	0	0	0	0	0	0	0	0	0	0	0	0	0	0	0	0	0	0	0	0	0	0	0	0	0	0	0	0	0	0	0	0	0	0	0	0	0	0	0	0	0	0	0	0	0	0	0	0	0
0	0	0	0	0	0	0	0	0	0	0	0	0	0	0	0	0	0	0	0	0	0	0	0	0	0	0	0	0	0	0	0	0	0	0	0	0	0	0	0	0	0	0	0	0	0	0	0	0	0
0	0	0	0	0	0	0	0	0	0	0	0	0	0	0	0	0	0	0	0	0	0	0	0	0	0	0	0	0	0	0	0	0	0	0	0	0	0	0	0	0	0	0	0	0	0	0	0	0	0
0	0	0	0	0	0	0	0	0	0	0	0	0	0	0	0	0	0	0	0	0	0	0	0	0	0	0	0	0	0	0	0	0	0	0	0	0	0	0	0	0	0	0	0	0	0	0	0	0	0
0	0	0	0	0	0	0	0	0	0	0	0	0	0	0	0	0	0	0	0	0	0	0	0	0	0	0	0	0	0	0	0	0	0	0	0	0	0	0	0	0	0	0	0	0	0	0	0	0	0
0	0	0	0	0	0	0	0	0	0	0	0	0	0	0	0	0	0	0	0	0	0	0	0	0	0	0	0	0	0	0	0	0	0	0	0	0	0	0	0	0	0	0	0	0	0	0	0	0	0
0	0	0	0	0	0	0	0	0	0	0	0	0	0	0	0	0	0	0	0	0	0	0	0	0	0	0	0	0	0	0	0	0	0	0	0	0	0	0	0	0	0	0	0	0	0	0	0	0	0
0	0	0	0	0	0	0	0	0	0	0	0	0	0	0	0	0	0	0	0	0	0	0	0	0	0	0	0	0	0	0	0	0	0	0	0	0	0	0	0	0	0	0	0	0	0	0	0	0	0
0	0	0	0	0	0	0	0	0	0	0	0	0	0	0	0	0	0	0	0	0	0	0	0	0	0	0	0	0	0	0	0	0	0	0	0	0	0	0	0	0	0	0	0	0	0	0	0	0	0
0	0	0	0	0	0	0	0	0	0	0	0	0	0	0	0	0	0	0	0	0	0	0	0	0	0	0	0	0	0	0	0	0	0	0	0	0	0	0	0	0	0	0	0	0	0	0	0	0	0
0	0	0	0	0	0	0	0	0	0	0	0	0	0	0	0	0	0	0	0	0	0	0	0	0	0	0	0	0	0	0	0	0	0	0	0	0	0	0	0	0	0	0	0	0	0	0	0	0	0
0	0	0	0	0	0	0	0	0	0	0	0	0	0	0	0	0	0	0	0	0	0	0	0	0	0	0	0	0	0	0	0	0	0	0	0	0	0	0	0	0	0	0	0	0	0	0	0	0	0
0	0	0	0	0	0	0	0	0	0	0	0	0	0	0	0	0	0	0	0	0	0	0	0	0	0	0	0	0	0	0	0	0	0	0	0	0	0	0	0	0	0	0	0	0	0	0	0	0	0
0	0	0	0	0	0	0	0	0	0	0	0	0	0	0	0	0	0	0	0	0	0	0	0	0	0	0	0	0	0	0	0	0	0	0	0	0	0	0	0	0	0	0	0	0	0	0	0	0	0
0	0	0	0	0	0	0	0	0	0	0	0	0	0	0	0	0	0	0	0	0	0	0	0	0	0	0	0	0	0	0	0	0	0	0	0	0	0	0	0	0	0	0	0	0	0	0	0	0	0
0	0	0	0	0	0	0	0	0	0	0	0	0	0	0	0	0	0	0	0	0	0	0	0	0	0	0	0	0	0	0	0	0	0	0	0	0	0	0	0	0	0	0	0	0	0	0	0	0	0
0	0	0	0	0	0	0	0	0	0	0	0	0	0	0	0	0	0	0	0	0	0	0	0	0	0	0	0	0	0	0	0	0	0	0	0	0	0	0	0	0	0	0	0	0	0	0	0	0	0
0	0	0	0	0	0	0	0	0	0	0	0	0	0	0	0	0	0	0	0	0	0	0	0	0	0	0	0	0	0	0	0	0	0	0	0	0	0	0	0	0	0	0	0	0	0	0	0	0	0
0	0	0	0	0	0	0	0	0	0	0	0	0	0	0	0	0	0	0	0	0	0	0	0	0	0	0	0	0	0	0	0	0	0	0	0	0	0	0	0	0	0	0	0	0	0	0	0	0	0
0	0	0	0	0	0	0	0	0	0	0	0	0	0	0	0	0	0	0	0	0	0	0	0	0	0	0	0	0	0	0	0	0	0	0	0	0	0	0	0	0	0	0	0	0	0	0	0	0	0
0	0	0	0	0	0	0	0	0	0	0	0	0	0	0	0	0	0	0	0	0	0	0	0	0	0	0	0	0	0	0	0	0	0	0	0	0	0	0	0	0	0	0	0	0	0	0	0	0	0
0	0	0	0	0	0	0	0	0	0	0	0	0	0	0	0	0	0	0	0	0	0	0	0	0	0	0	0	0	0	0	0	0	0	0	0	0	0	0	0	0	0	0	0	0	0	0	0	0	0
0	0	0	0	0	0	0	0	0	0	0	0	0	0	0	0	0	0	0	0	0	0	0	0	0	0	0	0	0	0	0	0	0	0	0	0	0	0	0	0	0	0	0	0	0	0	0	0	0	0
0	0	0	0	0	0	0	0	0	0	0	0	0	0	0	0	0	0	0	0	0	0	0	0	0	0	0	0	0	0	0	0	0	0	0	0	0	0	0	0	0	0	0	0	0	0	0	0	0	0
0	0	0	0	0	0	0	0	0	0	0	0	0	0	0	0	0	0	0	0	0	0	0	0	0	0	0	0	0	0	0	0	0	0	0	0	0	0	0	0	0	0	0	0	0	0	0	0	0	0
0	0	0	0	0	0	0	0	0	0	0	0	0	0	0	0	0	0	0	0	0	0	0	0	0	0	0	0	0	0	0	0	0	0	0	0	0	0	0	0	0	0	0	0	0	0	0	0	0	0
0	0	0	0	0	0	0	0	0	0	0	0	0	0	0	0	0	0	0	0	0	0	0	0	0	0	0	0	0	0	0	0	0	0	0	0	0	0	0	0	0	0	0	0	0	0	0	0	0	0
0	0	0	0	0	0	0	0	0	0	0	0	0	0	0	0	0	0	0	0	0	0	0	0	0	0	0	0	0	0	0	0	0	0	0	0	0	0	0	0	0	0	0	0	0	0	0	0	0	0
0	0	0	0	0	0	0	0	0	0	0	0	0	0	0	0	0	0	0	0	0	0	0	0	0	0	0	0	0	0	0	0	0	0	0	0	0	0	0	0	0	0	0	0	0	0	0	0	0	0
0	0	0	0	0	0	0	0	0	0	0	0	0	0	0	0	0	0	0	0	0	0	0	0	0	0	0	0	0	0	0	0	0	0	0	0	0	0	0	0	0	0	0	0	0	0	0	0	0	0
0	0	0	0	0	0	0	0	0	0	0	0	0	0	0	0	0	0	0	0	0	0	0	0	0	0	0	0	0	0	0	0	0	0	0	0	0	0	0	0	0	0	0	0	0	0	0	0	0	0
0	0	0	0	0	0	0	0	0	0	0	0	0	0	0	0	0	0	0	0	0	0	0	0	0	0	0	0	0	0	0	0	0	0	0	0	0	0	0	0	0	0	0	0	0	0	0	0	0	0
0	0	0	0	0	0	0	0	0	0	0	0	0	0	0	0	0	0	0	0	0	0	0	0	0	0	0	0	0	0	0	0	0	0	0	0	0	0	0	0	0	0	0	0	0	0	0	0	0	0
0	0	0	0	0	0	0	0	0	0	0	0	0	0	0	0	0	0	0	0	0	0	0	0	0	0	0	0	0	0	0	0	0	0	0	0	0	0	0	0	0	0	0	0	0	0	0	0	0	0
0	0	0	0	0	0	0	0	0	0	0	0	0	0	0	0	0	0	0	0	0	0	0	0	0	0	0	0	0	0	0	0	0	0	0	0	0	0	0	0	0	0	0	0	0	0	0	0	0	0
0	0	0	0	0	0	0	0	0	0	0	0	0	0	0	0	0	0	0	0	0	0	0	0	0	0	0	0	0	0	0	0	0	0	0	0	0	0	0	0	0	0	0	0	0	0	0	0	0	0
0	0	0	0	0	0	0	0	0	0	0	0	0	0	0	0	0	0	0	0	0	0	0	0	0	0	0	0	0	0	0	0	0	0	0	0	0	0	0	0	0	0	0	0	0	0	0	0	0	0
0	0	0	0	0	0	0	0	0	0	0	0	0	0	0	0	0	0	0	0	0	0	0	0	0	0	0	0	0	0	0	0	0	0	0	0	0	0	0	0	0	0	0	0	0	0	0	0	0	0
0	0	0	0	0	0	0	0	0	0	0	0	0	0	0	0	0	0	0	0	0	0	0	0	0	0	0	0	0	0	0	0	0	0	0	0	0	0	0	0	0	0	0	0	0	0	0	0	0	0
0	0	0	0	0	0	0	0	0	0	0	0	0	0	0	0	0	0	0	0	0	0	0	0	0	0	0	0	0	0	0	0	0	0	0	0	0	0	0	0	0	0	0	0	0	0	0	0	0	0
0	0	0	0	0	0	0	0	0	0	0	0	0	0	0	0	0	0	0	0	0	0	0	0	0	0	0	0	0	0	0	0	0	0	0	0	0	0	0	0	0	0	0	0	0	0	0	0	0	0
0	0	0	0	0	0	0	0	0	0	0	0	0	0	0	0	0	0	0	0	0	0	0	0	0	0	0	0	0	0	0	0	0	0	0	0	0	0	0	0	0	0	0	0	0	0	0	0	0	0
0	0	0	0	0	0	0	0	0	0	0	0	0	0	0	0	0	0	0	0	0	0	0	0	0	0	0	0	0	0	0	0	0	0	0	0	0	0	0	0	0	0	0	0	0	0	0	0	0	0
0	0	0	0	0	0	0	0	0	0	0	0	0	0	0	0	0	0	0	0	0	0	0	0	0	0	0	0	0	0	0	0	0	0	0	0	0	0	0	0	0	0	0	0	0	0	0	0	0	0
0	0	0	0	0	0	0	0	0	0	0	0	0	0	0	0	0	0	0	0	0	0	0	0	0	0	0	0	0	0	0	0	0	0	0	0	0	0	0	0	0	0	0	0	0	0	0	0	0	0
0	0	0	0	0	0	0	0	0	0	0	0	0	0	0	0	0	0	0	0	0	0	0	0	0	0	0	0	0	0	0	0	0	0	0	0	0	0	0	0	0	0	0	0	0	0	0	0	0	0
0	0	0	0	0	0	0	0	0	0	0	0	0	0	0	0	0	0	0	0	0	0	0	0	0	0	0	0	0	0	0	0	0	0	0	0	0	0	0	0	0	0	0	0	0	0	0	0	0	0
0	0	0	0	0	0	0	0	0	0	0	0	0	0	0	0	0	0	0	0	0	0	0	0	0	0	0	0	0	0	0	0	0	0	0	0	0	0	0	0	0	0	0	0	0	0	0	0	0	0
0	0	0	0	0	0	0	0	0	0	0	0	0	0	0	0	0	0	0	0	0	0	0	0	0	0	0	0	0	0	0	0	0	0	0	0	0	0	0	0	0	0	0	0	0	0	0	0	0	0
0	0	0	0	0	0	0	0	0	0	0	0	0	0	0	0	0	0	0	0	0	0	0	0	0	0	0	0	0	0	0	0	0	0	0	0	0	0	0	0	0	0	0	0	0	0	0	0	0	0
0	0	0	0	0	0	0	0	0	0	0	0	0	0	0	0	0	0	0	0	0	0	0	0	0	0	0	0	0	0	0	0	0	0	0	0	0	0	0	0	0	0	0	0	0	0	0	0	0	0
0	0	0	0	0	0	0	0	0	0	0	0	0	0	0	0	0	0	0	0	0	0	0	0	0	0	0	0	0	0	0	0	0	0	0	0	0	0	0	0	0	0	0	0	0	0	0	0	0	0
0	0	0	0	0	0	0	0	0	0	0	0	0	0	0	0	0	0	0	0	0	0	0	0	0	0	0	0	0	0	0	0	0	0	0	0	0	0	0	0	0	0	0	0	0	0	0	0	0	0
0	0	0	0	0	0	0	0	0	0	0	0	0	0	0	0	0	0	0	0	0	0	0	0	0	0	0	0	0	0	0	0	0	0	0	0	0	0	0	0	0	0	0	0	0	0	0	0	0	0
0	0	0	0	0	0	0	0	0	0	0	0	0	0	0	0	0	0	0	0	0	0	0	0	0	0	0	0	0	0	0	0	0	0	0	0	0	0	0	0	0	0	0	0	0	0	0	0	0	0
0	0	0	0	0	0	0	0	0	0	0	0	0	0	0	0	0	0	0	0	0	0	0	0	0	0	0	0	0	0	0	0	0	0	0	0	0	0	0	0	0	0	0	0	0	0	0	0	0	0
0	0	0	0	0	0	0	0	0	0	0	0	0	0	0	0	0	0	0	0	0	0	0	0	0	0	0	0	0	0	0	0	0	0	0	0	0	0	0	0	0	0	0	0	0	0	0	0	0	0
0	0	0	0	0	0	0	0	0	0	0	0	0	0	0	0	0	0	0	0	0	0	0	0	0	0	0	0	0	0	0	0	0	0	0	0	0	0	0	0	0	0	0	0	0	0	0	0	0	0
0	0	0	0	0	0	0	0	0	0	0	0	0	0	0	0	0	0	0	0	0	0	0	0	0	0	0	0	0	0	0	0	0	0	0	0	0	0	0	0	0	0	0	0	0	0	0	0	0	0
0	0	0	0	0	0	0	0	0	0	0	0	0	0	0	0	0	0	0	0	0	0	0	0	0	0	0	0	0	0	0	0	0	0	0	0	0	0	0	0	0	0	0	0	0	0	0	0	0	0
0	0	0	0	0	0	0	0	0	0	0	0	0	0	0	0	0	0	0	0	0	0	0	0	0	0	0	0	0	0	0	0	0	0	0	0	0	0	0	0	0	0	0	0	0	0	0	0	0	0
0	0	0	0	0	0	0	0	0	0	0	0	0	0	0	0	0	0	0	0	0	0	0	0	0	0	0	0	0	0	0	0	0	0	0	0	0	0	0	0	0	0	0	0	0	0	0	0	0	0
0	0	0	0	0	0	0	0	0	0	0	0	0	0	0	0	0	0	0	0	0	0	0	0	0	0	0	0	0	0	0	0	0	0	0	0	0	0	0	0	0	0	0	0	0	0	0	0	0	0
0	0	0	0	0	0	0	0	0	0	0	0	0	0	0	0	0	0	0	0	0	0	0	0	0	0	0	0	0	0	0	0	0	0	0	0	0	0	0	0	0	0	0	0	0	0	0	0	0	0
0	0	0	0	0	0	0	0	0	0	0	0	0	0	0	0	0	0	0	0	0	0	0	0	0	0	0	0	0	0	0	0	0	0	0	0	0	0	0	0	0	0	0	0	0	0	0	0	0	0
0	0	0	0	0	0	0	0	0	0	0	0	0	0	0	0	0	0	0	0	0	0	0	0	0	0	0	0	0	0	0	0	0	0	0	0	0	0	0	0	0	0	0	0	0	0	0	0	0	0
0	0	0	0	0	0	0	0	0	0	0	0	0	0	0	0	0	0	0	0	0	0	0	0	0	0	0	0	0	0	0	0	0	0	0	0	0	0	0	0	0	0	0	0	0	0	0	0	0	0
0	0	0	0	0	0	0	0	0	0	0	0	0	0	0	0	0	0	0	0	0	0	0	0	0	0	0	0	0	0	0	0	0	0	0	0	0	0	0	0	0	0	0	0	0	0	0	0	0	0
0	0	0	0	0	0	0	0	0	0	0	0	0	0	0	0	0	0	0	0	0	0	0	0	0	0	0	0	0	0	0	0	0	0	0	0	0	0	0	0	0	0	0	0	0	0	0	0	0	0
0	0	0	0	0	0	0	0	0	0	0	0	0	0	0	0	0	0	0	0	0	0	0	0	0	0	0	0	0	0	0	0	0	0	0	0	0	0	0	0	0	0	0	0	0	0	0	0	0	0
0	0	0	0	0	0	0	0	0	0	0	0	0	0	0	0	0	0	0	0	0	0	0	0	0	0	0	0	0	0	0	0	0	0	0	0	0	0	0	0	0	0	0	0	0	0	0	0	0	0
0	0	0	0	0	0	0	0	0	0	0	0	0	0	0	0	0	0	0	0	0	0	0	0	0	0	0	0	0	0	0	0	0	0	0	0	0	0	0	0	0	0	0	0	0	0	0	0	0	0
0	0	0	0	0	0	0	0	0	0	0	0	0	0	0	0	0	0	0	0	0	0	0	0	0	0	0	0	0	0	0	0	0	0	0	0	0	0	0	0	0	0	0	0	0	0	0	0	0	0
0	0	0	0	0	0	0	0	0	0	0	0	0	0	0	0	0	0	0	0	0	0	0	0	0	0	0	0	0	0	0	0	0	0	0	0	0	0	0	0	0	0	0	0	0	0	0	0	0	0
0	0	0	0	0	0	0	0	0	0	0	0	0	0	0	0	0	0	0	0	0	0	0	0	0	0	0	0	0	0	0	0	0	0	0	0	0	0	0	0	0	0	0	0	0	0	0	0	0	0
0	0	0	0	0	0	0	0	0	0	0	0	0	0	0	0	0	0	0	0	0	0	0	0	0	0	0	0	0	0	0	0	0	0	0	0	0	0	0	0	0	0	0	0	0	0	0	0	0	0
0	0	0	0	0	0	0	0	0	0	0	0	0	0	0	0	0	0	0	0	0	0	0	0	0	0	0	0	0	0	0	0	0	0	0	0	0	0	0	0	0	0	0	0	0	0	0	0	0	0
0	0	0	0	0	0	0	0	0	0	0	0	0	0	0	0	0	0	0	0	0	0	0	0	0	0	0	0	0	0	0	0	0	0	0	0	0	0	0	0	0	0	0	0	0	0	0	0	0	0
0	0	0	0	0	0	0	0	0	0	0	0	0	0	0	0	0	0	0	0	0	0	0	0	0	0	0	0	0	0	0	0	0	0	0	0	0	0	0	0	0	0	0	0	0	0	0	0	0	0
0	0	0	0	0	0	0	0	0	0	0	0	0	0	0	0	0	0	0	0	0	0	0	0	0	0	0	0	0	0	0	0	0	0	0	0	0	0	0	0	0	0	0	0	0	0	0	0	0	0
0	0	0	0	0	0	0	0	0	0	0	0	0	0	0	0	0	0	0	0	0	0	0	0	0	0	0	0	0	0	0	0	0	0	0	0	0	0	0	0	0	0	0	0	0	0	0	0	0	0
0	0	0	0	0	0	0	0	0	0	0	0	0	0	0	0	0	0	0	0	0	0	0	0	0	0	0	0	0	0	0	0	0	0	0	0	0	0	0	0	0	0	0	0	0	0	0	0	0	0
0	0	0	0	0	0	0	0	0	0	0	0	0	0	0	0	0	0	0	0	0	0	0	0	0	0	0	0	0	0	0	0	0	0	0	0	0	0	0	0	0	0	0	0	0	0	0	0	0	0
0	0	0	0	0	0	0	0	0	0	0	0	0	0	0	0	0	0	0	0	0	0	0	0	0	0	0	0	0	0	0	0	0	0	0	0	0	0	0	0	0	0	0	0	0	0	0	0	0	0
0	0	0	0	0	0	0	0	0	0	0	0	0	0	0	0	0	0	0	0	0	0	0	0	0	0	0	0	0	0	0	0	0	0	0	0	0	0	0	0	0	0	0	0	0	0	0	0	0	0
0	0	0	0	0	0	0	0	0	0	0	0	0	0	0	0	0	0	0	0	0	0	0	0	0	0	0	0	0	0	0	0	0	0	0	0	0	0	0	0	0	0	0	0	0	0	0	0	0	0
0	0	0	0	0	0	0	0	0	0	0	0	0	0	0	0	0	0	0	0	0	0	0	0	0	0	0	0	0	0	0	0	0	0	0	0	0	0	0	0	0	0	0	0	0	0	0	0	0	0
0	0	0	0	0	0	0	0	0	0	0	0	0	0	0	0	0	0	0	0	0	0	0	0	0	0	0	0	0	0	0	0	0	0	0	0	0	0	0	0	0	0	0	0	0	0	0	0	0	0
0	0	0	0	0	0	0	0	0	0	0	0	0	0	0	0	0	0	0	0	0	0	0	0	0	0	0	0	0	0	0	0	0	0	0	0	0	0	0	0	0	0	0	0	0	0	0	0	0	0
0	0	0	0	0	0	0	0	0	0	0	0	0	0	0	0	0	0	0	0	0	0	0	0	0	0	0	0	0	0	0	0	0	0	0	0	0	0	0	0	0	0	0	0	0	0	0	0	0	0
0	0	0	0	0	0	0	0	0	0	0	0	0	0	0	0	0	0	0	0	0	0	0	0	0	0	0	0	0	0	0	0	0	0	0	0	0	0	0	0	0	0	0	0	0	0	0	0	0	0
0	0	0	0	0	0	0	0	0	0	0	0	0	0	0	0	0	0	0	0	0	0	0	0	0	0	0	0	0	0	0	0	0	0	0	0	0	0	0	0	0	0	0	0	0	0	0	0	0	0
0	0	0	0	0	0	0	0	0	0	0	0	0	0	0	0	0	0	0	0	0	0	0	0	0	0	0	0	0	0	0	0	0	0	0	0	0	0	0	0	0	0	0	0	0	0	0	0	0	0
0	0	0	0	0	0	0	0	0	0	0	0	0	0	0	0	0	0	0	0	0	0	0	0	0	0	0	0	0	0	0	0	0	0	0	0	0	0	0	0	0	0	0	0	0	0	0	0	0	0
0	0	0	0	0	0	0	0	0	0	0	0	0	0	0	0	0	0	0	0	0	0	0	0	0	0	0	0	0	0	0	0	0	0	0	0	0	0	0	0	0	0	0	0	0	0	0	0	0	0
0	0	0	0	0	0	0	0	0	0	0	0	0	0	0	0	0	0	0	0	0	0	0	0	0	0	0	0	0	0	0	0	0	0	0	0	0	0	0	0	0	0	0	0	0	0	0	0	0	0
0	0	0	0	0	0	0	0	0	0	0	0	0	0	0	0	0	0	0	0	0	0	0	0	0	0	0	0	0	0	0	0	0	0	0	0	0	0	0	0	0	0	0	0	0	0	0	0	0	0
0	0	0	0	0	0	0	0	0	0	0	0	0	0	0	0	0	0	0	0	0	0	0	0	0	0	0	0	0	0	0	0	0	0	0	0	0	0	0	0	0	0	0	0	0	0	0	0	0	0
0	0	0	0	0	0	0	0	0	0	0	0	0	0	0	0	0	0	0	0	0	0	0	0	0	0	0	0	0	0	0	0	0	0	0	0	0	0	0	0	0	0	0	0	0	0	0	0	0	0
0	0	0	0	0	0	0	0	0	0	0	0	0	0	0	0	0	0	0	0	0	0	0	0	0	0	0	0	0	0	0	0	0	0	0	0	0	0	0	0	0	0	0	0	0	0	0	0	0	0
0	0	0	0	0	0	0	0	0	0	0	0	0	0	0	0	0	0	0	0	0	0	0	0	0	0	0	0	0	0	0	0	0	0	0	0	0	0	0	0	0	0	0	0	0	0	0	0	0	0
0	0	0	0	0	0	0	0	0	0	0	0	0	0	0	0	0	0	0	0	0	0	0	0	0	0	0	0	0	0	0	0	0	0	0	0	0	0	0	0	0	0	0	0	0	0	0	0	0	0
0	0	0	0	0	0	0	0	0	0	0	0	0	0	0	0	0	0	0	0	0	0	0	0	0	0	0	0	0	0	0	0	0	0	0	0	0	0	0	0	0	0	0	0	0	0	0	0	0	0
0	0	0	0	0	0	0	0	0	0	0	0	0	0	0	0	0	0	0	0	0	0	0	0	0	0	0	0	0	0	0	0	0	0	0	0	0	0	0	0	0	0	0	0	0	0	0	0	0	0
0	0	0	0	0	0	0	0	0	0	0	0	0	0	0	0	0	0	0	0	0	0	0	0	0	0	0	0	0	0	0	0	0	0	0	0	0	0	0	0	0	0	0	0	0	0	0	0	0	0
0	0	0	0	0	0	0	0	0	0	0	0	0	0	0	0	0	0	0	0	0	0	0	0	0	0	0	0	0	0	0	0	0	0	0	0	0	0	0	0	0	0	0	0	0	0	0	0	0	0
0	0	0	0	0	0	0	0	0	0	0	0	0	0	0	0	0	0	0	0	0	0	0	0	0	0	0	0	0	0	0	0	0	0	0	0	0	0	0	0	0	0	0	0	0	0	0	0	0	0
0	0	0	0	0	0	0	0	0	0	0	0	0	0	0	0	0	0	0	0	0	0	0	0	0	0	0	0	0	0	0	0	0	0	0	0	0	0	0	0	0	0	0	0	0	0	0	0	0	0
0	0	0	0	0	0	0	0	0	0	0	0	0	0	0	0	0	0	0	0	0	0	0	0	0	0	0	0	0	0	0	0	0	0	0	0	0	0	0	0	0	0	0	0	0	0	0	0	0	0
0	0	0	0	0	0	0	0	0	0	0	0	0	0	0	0	0	0	0	0	0	0	0	0	0	0	0	0	0	0	0	0	0	0	0	0	0	0	0	0	0	0	0	0	0	0	0	0	0	0
0	0	0	0	0	0	0	0	0	0	0	0	0	0	0	0	0	0	0	0	0	0	0	0	0	0	0	0	0	0	0	0	0	0	0	0	0	0	0	0	0	0	0	0	0	0	0	0	0	0
0	0	0	0	0	0	0	0	0	0	0	0	0	0	0	0	0	0	0	0	0	0	0	0	0	0	0	0	0	0	0	0	0	0	0	0	0	0	0	0	0	0	0	0	0	0	0	0	0	0
0	0	0	0	0	0	0	0	0	0	0	0	0	0	0	0	0	0	0	0	0	0	0	0	0	0	0	0	0	0	0	0	0	0	0	0	0	0	0	0	0	0	0	0	0	0	0	0	0	0
0	0	0	0	0	0	0	0	0	0	0	0	0	0	0	0	0	0	0	0	0	0	0	0	0	0	0	0	0	0	0	0	0	0	0	0	0	0	0	0	0	0	0	0	0	0	0	0	0	0
0	0	0	0	0	0	0	0	0	0	0	0	0	0	0	0	0	0	0	0	0	0	0	0	0	0	0	0	0	0	0	0	0	0	0	0	0	0	0	0	0	0	0	0	0	0	0	0	0	0
0	0	0	0	0	0	0	0	0	0	0	0	0	0	0	0	0	0	0	0	0	0	0	0	0	0	0	0	0	0	0	0	0	0	0	0	0	0	0	0	0	0	0	0	0	0	0	0	0	0
0	0	0	0	0	0	0	0	0	0	0	0	0	0	0	0	0	0	0	0	0	0	0	0	0	0	0	0	0	0	0	0	0	0	0	0	0	0	0	0	0	0	0	0	0	0	0	0	0	0
0	0	0	0	0	0	0	0	0	0	0	0	0	0	0	0	0	0	0	0	0	0	0	0	0	0	0	0	0	0	0	0	0	0	0	0	0	0	0	0	0	0	0	0	0	0	0	0	0	0
0	0	0	0	0	0	0	0	0	0	0	0	0	0	0	0	0	0	0	0	0	0	0	0	0	0	0	0	0	0	0	0	0	0	0	0	0	0	0	0	0	0	0	0	0	0	0	0	0	0
0	0	0	0	0	0	0	0	0	0	0	0	0	0	0	0	0	0	0	0	0	0	0	0	0	0	0	0	0	0	0	0	0	0	0	0	0	0	0	0	0	0	0	0	0	0	0	0	0	0
0	0	0	0	0	0	0	0	0	0	0	0	0	0	0	0	0	0	0	0	0	0	0	0	0	0	0	0	0	0	0	0	0	0	0	0	0	0	0	0	0	0	0	0	0	0	0	0	0	0
0	0	0	0	0	0	0	0	0	0	0	0	0	0	0	0	0	0	0	0	0	0	0	0	0	0	0	0	0	0	0	0	0	0	0	0	0	0	0	0	0	0	0	0	0	0	0	0	0	0
0	0	0	0	0	0	0	0	0	0	0	0	0	0	0	0	0	0	0	0	0	0	0	0	0	0	0	0	0	0	0	0	0	0	0	0	0	0	0	0	0	0	0	0	0	0	0	0	0	0
0	0	0	0	0	0	0	0	0	0	0	0	0	0	0	0	0	0	0	0	0	0	0	0	0	0	0	0	0	0	0	0	0	0	0	0	0	0	0	0	0	0	0	0	0	0	0	0	0	0
0	0	0	0	0	0	0	0	0	0	0	0	0	0	0	0	0	0	0	0	0	0	0	0	0	0	0	0	0	0	0	0	0	0	0	0	0	0	0	0	0	0	0	0	0	0	0	0	0	0
0	0	0	0	0	0	0	0	0	0	0	0	0	0	0	0	0	0	0	0	0	0	0	0	0	0	0	0	0	0	0	0	0	0	0	0	0	0	0	0	0	0	0	0	0	0	0	0	0	0
0	0	0	0	0	0	0	0	0	0	0	0	0	0	0	0	0	0	0	0	0	0	0	0	0	0	0	0	0	0	0	0	0	0	0	0	0	0	0	0	0	0	0	0	0	0	0	0	0	0
0	0	0	0	0	0	0	0	0	0	0	0	0	0	0	0	0	0	0	0	0	0	0	0	0	0	0	0	0	0	0	0	0	0	0	0	0	0	0	0	0	0	0	0	0	0	0	0	0	0
0	0	0	0	0	0	0	0	0	0	0	0	0	0	0	0	0	0	0	0	0	0	0	0	0	0	0	0	0	0	0	0	0	0	0	0	0	0	0	0	0	0	0	0	0	0	0	0	0	0
0	0	0	0	0	0	0	0	0	0	0	0	0	0	0	0	0	0	0	0	0	0	0	0	0	0	0	0	0	0	0	0	0	0	0	0	0	0	0	0	0	0	0	0	0	0	0	0	0	0
0	0	0	0	0	0	0	0	0	0	0	0	0	0	0	0	0	0	0	0	0	0	0	0	0	0	0	0	0	0	0	0	0	0	0	0	0	0	0	0	0	0	0	0	0	0	0	0	0	0
0	0	0	0	0	0	0	0	0	0	0	0	0	0	0	0	0	0	0	0	0	0	0	0	0	0	0	0	0	0	0	0	0	0	0	0	0	0	0	0	0	0	0	0	0	0	0	0	0	0
0	0	0	0	0	0	0	0	0	0	0	0	0	0	0	0	0	0	0	0	0	0	0	0	0	0	0	0	0	0	0	0	0	0	0	0	0	0	0	0	0	0	0	0	0	0	0	0	0	0
0	0	0	0	0	0	0	0	0	0	0	0	0	0	0	0	0	0	0	0	0	0	0	0	0	0	0	0	0	0	0	0	0	0	0	0	0	0	0	0	0	0	0	0	0	0	0	0	0	0
0	0	0	0	0	0	0	0	0	0	0	0	0	0	0	0	0	0	0	0	0	0	0	0	0	0	0	0	0	0	0	0	0	0	0	0	0	0	0	0	0	0	0	0	0	0	0	0	0	0
0	0	0	0	0	0	0	0	0	0	0	0	0	0	0	0	0	0	0	0	0	0	0	0	0	0	0	0	0	0	0	0	0	0	0	0	0	0	0	0	0	0	0	0	0	0	0	0	0	0
0	0	0	0	0	0	0	0	0	0	0	0	0	0	0	0	0	0	0	0	0	0	0	0	0	0	0	0	0	0	0	0	0	0	0	0	0	0	0	0	0	0	0	0	0	0	0	0	0	0
0	0	0	0	0	0	0	0	0	0	0	0	0	0	0	0	0	0	0	0	0	0	0	0	0	0	0	0	0	0	0	0	0	0	0	0	0	0	0	0	0	0	0	0	0	0	0	0	0	0
0	0	0	0	0	0	0	0	0	0	0	0	0	0	0	0	0	0	0	0	0	0	0	0	0	0	0	0	0	0	0	0	0	0	0	0	0	0	0	0	0	0	0	0	0	0	0	0	0	0
0	0	0	0	0	0	0	0	0	0	0	0	0	0	0	0	0	0	0	0	0	0	0	0	0	0	0	0	0	0	0	0	0	0	0	0	0	0	0	0	0	0	0	0	0	0	0	0	0	0
0	0	0	0	0	0	0	0	0	0	0	0	0	0	0	0	0	0	0	0	0	0	0	0	0	0	0	0	0	0	0	0	0	0	0	0	0	0	0	0	0	0	0	0	0	0	0	0	0	0
0	0	0	0	0	0	0	0	0	0	0	0	0	0	0	0	0	0	0	0	0	0	0	0	0	0	0	0	0	0	0	0	0	0	0	0	0	0	0	0	0	0	0	0	0	0	0	0	0	0
0	0	0	0	0	0	0	0	0	0	0	0	0	0	0	0	0	0	0	0	0	0	0	0	0	0	0	0	0	0	0	0	0	0	0	0	0	0	0	0	0	0	0	0	0	0	0	0	0	0
0	0	0	0	0	0	0	0	0	0	0	0	0	0	0	0	0	0	0	0	0	0	0	0	0	0	0	0	0	0	0	0	0	0	0	0	0	0	0	0	0	0	0	0	0	0	0	0	0	0
0	0	0	0	0	0	0	0	0	0	0	0	0	0	0	0	0	0	0	0	0	0	0	0	0	0	0	0	0	0	0	0	0	0	0	0	0	0	0	0	0	0	0	0	0	0	0	0	0	0
0	0	0	0	0	0	0	0	0	0	0	0	0	0	0	0	0	0	0	0	0	0	0	0	0	0	0	0	0	0	0	0	0	0	0	0	0	0	0	0	0	0	0	0	0	0	0	0	0	0
0	0	0	0	0	0	0	0	0	0	0	0	0	0	0	0	0	0	0	0	0	0	0	0	0	0	0	0	0	0	0	0	0	0	0	0	0	0	0	0	0	0	0	0	0	0	0	0	0	0
0	0	0	0	0	0	0	0	0	0	0	0	0	0	0	0	0	0	0	0	0	0	0	0	0	0	0	0	0	0	0	0	0	0	0	0	0	0	0	0	0	0	0	0	0	0	0	0	0	0
0	0	0	0	0	0	0	0	0	0	0	0	0	0	0	0	0	0	0	0	0	0	0	0	0	0	0	0	0	0	0	0	0	0	0	0	0	0	0	0	0	0	0	0	0	0	0	0	0	0
0	0	0	0	0	0	0	0	0	0	0	0	0	0	0	0	0	0	0	0	0	0	0	0	0	0	0	0	0	0	0	0	0	0	0	0	0	0	0	0	0	0	0	0	0	0	0	0	0	0
0	0	0	0	0	0	0	0	0	0	0	0	0	0	0	0	0	0	0	0	0	0	0	0	0	0	0	0	0	0	0	0	0	0	0	0	0	0	0	0	0	0	0	0	0	0	0	0	0	0
0	0	0	0	0	0	0	0	0	0	0	0	0	0	0	0	0	0	0	0	0	0	0	0	0	0	0	0	0	0	0	0	0	0	0	0	0	0	0	0	0	0	0	0	0	0	0	0	0	0
0	0	0	0	0	0	0	0	0	0	0	0	0	0	0	0	0	0	0	0	0	0	0	0	0	0	0	0	0	0	0	0	0	0	0	0	0	0	0	0	0	0	0	0	0	0	0	0	0	0
0	0	0	0	0	0	0	0	0	0	0	0	0	0	0	0	0	0	0	0	0	0	0	0	0	0	0	0	0	0	0	0	0	0	0	0	0	0	0	0	0	0	0	0	0	0	0	0	0	0
0	0	0	0	0	0	0	0	0	0	0	0	0	0	0	0	0	0	0	0	0	0	0	0	0	0	0	0	0	0	0	0	0	0	0	0	0	0	0	0	0	0	0	0	0	0	0	0	0	0
0	0	0	0	0	0	0	0	0	0	0	0	0	0	0	0	0	0	0	0	0	0	0	0	0	0	0	0	0	0	0	0	0	0	0	0	0	0	0	0	0	0	0	0	0	0	0	0	0	0
0	0	0	0	0	0	0	0	0	0	0	0	0	0	0	0	0	0	0	0	0	0	0	0	0	0	0	0	0	0	0	0	0	0	0	0	0	0	0	0	0	0	0	0	0	0	0	0	0	0
0	0	0	0	0	0	0	0	0	0	0	0	0	0	0	0	0	0	0	0	0	0	0	0	0	0	0	0	0	0	0	0	0	0	0	0	0	0	0	0	0	0	0	0	0	0	0	0	0	0
0	0	0	0	0	0	0	0	0	0	0	0	0	0	0	0	0	0	0	0	0	0	0	0	0	0	0	0	0	0	0	0	0	0	0	0	0	0	0	0	0	0	0	0	0	0	0	0	0	0
0	0	0	0	0	0	0	0	0	0	0	0	0	0	0	0	0	0	0	0	0	0	0	0	0	0	0	0	0	0	0	0	0	0	0	0	0	0	0	0	0	0	0	0	0	0	0	0	0	0
0	0	0	0	0	0	0	0	0	0	0	0	0	0	0	0	0	0	0	0	0	0	0	0	0	0	0	0	0	0	0	0	0	0	0	0	0	0	0	0	0	0	0	0	0	0	0	0	0	0
0	0	0	0	0	0	0	0	0	0	0	0	0	0	0	0	0	0	0	0	0	0	0	0	0	0	0	0	0	0	0	0	0	0	0	0	0	0	0	0	0	0	0	0	0	0	0	0	0	0
0	0	0	0	0	0	0	0	0	0	0	0	0	0	0	0	0	0	0	0	0	0	0	0	0	0	0	0	0	0	0	0	0	0	0	0	0	0	0	0	0	0	0	0	0	0	0	0	0	0
0	0	0	0	0	0	0	0	0	0	0	0	0	0	0	0	0	0	0	0	0	0	0	0	0	0	0	0	0	0	0	0	0	0	0	0	0	0	0	0	0	0	0	0	0	0	0	0	0	0
0	0	0	0	0	0	0	0	0	0	0	0	0	0	0	0	0	0	0	0	0	0	0	0	0	0	0	0	0	0	0	0	0	0	0	0	0	0	0	0	0	0	0	0	0	0	0	0	0	0
0	0	0	0	0	0	0	0	0	0	0	0	0	0	0	0	0	0	0	0	0	0	0	0	0	0	0	0	0	0	0	0	0	0	0	0	0	0	0	0	0	0	0	0	0	0	0	0	0	0
0	0	0	0	0	0	0	0	0	0	0	0	0	0	0	0	0	0	0	0	0	0	0	0	0	0	0	0	0	0	0	0	0	0	0	0	0	0	0	0	0	0	0	0	0	0	0	0	0	0
0	0	0	0	0	0	0	0	0	0	0	0	0	0	0	0	0	0	0	0	0	0	0	0	0	0	0	0	0	0	0	0	0	0	0	0	0	0	0	0	0	0	0	0	0	0	0	0	0	0
0	0	0	0	0	0	0	0	0	0	0	0	0	0	0	0	0	0	0	0	0	0	0	0	0	0	0	0	0	0	0	0	0	0	0	0	0	0	0	0	0	0	0	0	0	0	0	0	0	0
0	0	0	0	0	0	0	0	0	0	0	0	0	0	0	0	0	0	0	0	0	0	0	0	0	0	0	0	0	0	0	0	0	0	0	0	0	0	0	0	0	0	0	0	0	0	0	0	0	0
0	0	0	0	0	0	0	0	0	0	0	0	0	0	0	0	0	0	0	0	0	0	0	0	0	0	0	0	0	0	0	0	0	0	0	0	0	0	0	0	0	0	0	0	0	0	0	0	0	0
0	0	0	0	0	0	0	0	0	0	0	0	0	0	0	0	0	0	0	0	0	0	0	0	0	0	0	0	0	0	0	0	0	0	0	0	0	0	0	0	0	0	0	0	0	0	0	0	0	0
0	0	0	0	0	0	0	0	0	0	0	0	0	0	0	0	0	0	0	0	0	0	0	0	0	0	0	0	0	0	0	0	0	0	0	0	0	0	0	0	0	0	0	0	0	0	0	0	0	0
0	0	0	0	0	0	0	0	0	0	0	0	0	0	0	0	0	0	0	0	0	0	0	0	0	0	0	0	0	0	0	0	0	0	0	0	0	0	0	0	0	0	0	0	0	0	0	0	0	0
0	0	0	0	0	0	0	0	0	0	0	0	0	0	0	0	0	0	0	0	0	0	0	0	0	0	0	0	0	0	0	0	0	0	0	0	0	0	0	0	0	0	0	0	0	0	0	0	0	0
0	0	0	0	0	0	0	0	0	0	0	0	0	0	0	0	0	0	0	0	0	0	0	0	0	0	0	0	0	0	0	0	0	0	0	0	0	0	0	0	0	0	0	0	0	0	0	0	0	0
0	0	0	0	0	0	0	0	0	0	0	0	0	0	0	0	0	0	0	0	0	0	0	0	0	0	0	0	0	0	0	0	0	0	0	0	0	0	0	0	0	0	0	0	0	0	0	0	0	0
0	0	0	0	0	0	0	0	0	0	0	0	0	0	0	0	0	0	0	0	0	0	0	0	0	0	0	0	0	0	0	0	0	0	0	0	0	0	0	0	0	0	0	0	0	0	0	0	0	0
0	0	0	0	0	0	0	0	0	0	0	0	0	0	0	0	0	0	0	0	0	0	0	0	0	0	0	0	0	0	0	0	0	0	0	0	0	0	0	0	0	0	0	0	0	0	0	0	0	0
0	0	0	0	0	0	0	0	0	0	0	0	0	0	0	0	0	0	0	0	0	0	0	0	0	0	0	0	0	0	0	0	0	0	0	0	0	0	0	0	0	0	0	0	0	0	0	0	0	0
0	0	0	0	0	0	0	0	0	0	0	0	0	0	0	0	0	0	0	0	0	0	0	0	0	0	0	0	0	0	0	0	0	0	0	0	0	0	0	0	0	0	0	0	0	0	0	0	0	0
0	0	0	0	0	0	0	0	0	0	0	0	0	0	0	0	0	0	0	0	0	0	0	0	0	0	0	0	0	0	0	0	0	0	0	0	0	0	0	0	0	0	0	0	0	0	0	0	0	0
0	0	0	0	0	0	0	0	0	0	0	0	0	0	0	0	0	0	0	0	0	0	0	0	0	0	0	0	0	0	0	0	0	0	0	0	0	0	0	0	0	0	0	0	0	0	0	0	0	0
0	0	0	0	0	0	0	0	0	0	0	0	0	0	0	0	0	0	0	0	0	0	0	0	0	0	0	0	0	0	0	0	0	0	0	0	0	0	0	0	0	0	0	0	0	0	0	0	0	0
0	0	0	0	0	0	0	0	0	0	0	0	0	0	0	0	0	0	0	0	0	0	0	0	0	0	0	0	0	0	0	0	0	0	0	0	0	0	0	0	0	0	0	0	0	0	0	0	0	0
0	0	0	0	0	0	0	0	0	0	0	0	0	0	0	0	0	0	0	0	0	0	0	0	0	0	0	0	0	0	0	0	0	0	0	0	0	0	0	0	0	0	0	0	0	0	0	0	0	0
0	0	0	0	0	0	0	0	0	0	0	0	0	0	0	0	0	0	0	0	0	0	0	0	0	0	0	0	0	0	0	0	0	0	0	0	0	0	0	0	0	0	0	0	0	0	0	0	0	0
0	0	0	0	0	0	0	0	0	0	0	0	0	0	0	0	0	0	0	0	0	0	0	0	0	0	0	0	0	0	0	0	0	0	0	0	0	0	0	0	0	0	0	0	0	0	0	0	0	0
0	0	0	0	0	0	0	0	0	0	0	0	0	0	0	0	0	0	0	0	0	0	0	0	0	0	0	0	0	0	0	0	0	0	0	0	0	0	0	0	0	0	0	0	0	0	0	0	0	0
0	0	0	0	0	0	0	0	0	0	0	0	0	0	0	0	0	0	0	0	0	0	0	0	0	0	0	0	0	0	0	0	0	0	0	0	0	0	0	0	0	0	0	0	0	0	0	0	0	0
0	0	0	0	0	0	0	0	0	0	0	0	0	0	0	0	0	0	0	0	0	0	0	0	0	0	0	0	0	0	0	0	0	0	0	0	0	0	0	0	0	0	0	0	0	0	0	0	0	0
0	0	0	0	0	0	0	0	0	0	0	0	0	0	0	0	0	0	0	0	0	0	0	0	0	0	0	0	0	0	0	0	0	0	0	0	0	0	0	0	0	0	0	0	0	0	0	0	0	0
0	0	0	0	0	0	0	0	0	0	0	0	0	0	0	0	0	0	0	0	0	0	0	0	0	0	0	0	0	0	0	0	0	0	0	0	0	0	0	0	0	0	0	0	0	0	0	0	0	0
0	0	0	0	0	0	0	0	0	0	0	0	0	0	0	0	0	0	0	0	0	0	0	0	0	0	0	0	0	0	0	0	0	0	0	0	0	0	0	0	0	0	0	0	0	0	0	0	0	0
0	0	0	0	0	0	0	0	0	0	0	0	0	0	0	0	0	0	0	0	0	0	0	0	0	0	0	0	0	0	0	0	0	0	0	0	0	0	0	0	0	0	0	0	0	0	0	0	0	0
0	0	0	0	0	0	0	0	0	0	0	0	0	0	0	0	0	0	0	0	0	0	0	0	0	0	0	0	0	0	0	0	0	0	0	0	0	0	0	0	0	0	0	0	0	0	0	0	0	0
0	0	0	0	0	0	0	0	0	0	0	0	0	0	0	0	0	0	0	0	0	0	0	0	0	0	0	0	0	0	0	0	0	0	0	0	0	0	0	0	0	0	0	0	0	0	0	0	0	0
0	0	0	0	0	0	0	0	0	0	0	0	0	0	0	0	0	0	0	0	0	0	0	0	0	0	0	0	0	0	0	0	0	0	0	0	0	0	0	0	0	0	0	0	0	0	0	0	0	0
0	0	0	0	0	0	0	0	0	0	0	0	0	0	0	0	0	0	0	0	0	0	0	0	0	0	0	0	0	0	0	0	0	0	0	0	0	0	0	0	0	0	0	0	0	0	0	0	0	0
0	0	0	0	0	0	0	0	0	0	0	0	0	0	0	0	0	0	0	0	0	0	0	0	0	0	0	0	0	0	0	0	0	0	0	0	0	0	0	0	0	0	0	0	0	0	0	0	0	0
0	0	0	0	0	0	0	0	0	0	0	0	0	0	0	0	0	0	0	0	0	0	0	0	0	0	0	0	0	0	0	0	0	0	0	0	0	0	0	0	0	0	0	0	0	0	0	0	0	0
0	0	0	0	0	0	0	0	0	0	0	0	0	0	0	0	0	0	0	0	0	0	0	0	0	0	0	0	0	0	0	0	0	0	0	0	0	0	0	0	0	0	0	0	0	0	0	0	0	0
0	0	0	0	0	0	0	0	0	0	0	0	0	0	0	0	0	0	0	0	0	0	0	0	0	0	0	0	0	0	0	0	0	0	0	0	0	0	0	0	0	0	0	0	0	0	0	0	0	0
0	0	0	0	0	0	0	0	0	0	0	0	0	0	0	0	0	0	0	0	0	0	0	0	0	0	0	0	0	0	0	0	0	0	0	0	0	0	0	0	0	0	0	0	0	0	0	0	0	0
0	0	0	0	0	0	0	0	0	0	0	0	0	0	0	0	0	0	0	0	0	0	0	0	0	0	0	0	0	0	0	0	0	0	0	0	0	0	0	0	0	0	0	0	0	0	0	0	0	0
0	0	0	0	0	0	0	0	0	0	0	0	0	0	0	0	0	0	0	0	0	0	0	0	0	0	0	0	0	0	0	0	0	0	0	0	0	0	0	0	0	0	0	0	0	0	0	0	0	0
0	0	0	0	0	0	0	0	0	0	0	0	0	0	0	0	0	0	0	0	0	0	0	0	0	0	0	0	0	0	0	0	0	0	0	0	0	0	0	0	0	0	0	0	0	0	0	0	0	0
0	0	0	0	0	0	0	0	0	0	0	0	0	0	0	0	0	0	0	0	0	0	0	0	0	0	0	0	0	0	0	0	0	0	0	0	0	0	0	0	0	0	0	0	0	0	0	0	0	0
0	0	0	0	0	0	0	0	0	0	0	0	0	0	0	0	0	0	0	0	0	0	0	0	0	0	0	0	0	0	0	0	0	0	0	0	0	0	0	0	0	0	0	0	0	0	0	0	0	0
0	0	0	0	0	0	0	0	0	0	0	0	0	0	0	0	0	0	0	0	0	0	0	0	0	0	0	0	0	0	0	0	0	0	0	0	0	0	0	0	0	0	0	0	0	0	0	0	0	0
0	0	0	0	0	0	0	0	0	0	0	0	0	0	0	0	0	0	0	0	0	0	0	0	0	0	0	0	0	0	0	0	0	0	0	0	0	0	0	0	0	0	0	0	0	0	0	0	0	0
0	0	0	0	0	0	0	0	0	0	0	0	0	0	0	0	0	0	0	0	0	0	0	0	0	0	0	0	0	0	0	0	0	0	0	0	0	0	0	0	0	0	0	0	0	0	0	0	0	0
0	0	0	0	0	0	0	0	0	0	0	0	0	0	0	0	0	0	0	0	0	0	0	0	0	0	0	0	0	0	0	0	0	0	0	0	0	0	0	0	0	0	0	0	0	0	0	0	0	0
0	0	0	0	0	0	0	0	0	0	0	0	0	0	0	0	0	0	0	0	0	0	0	0	0	0	0	0	0	0	0	0	0	0	0	0	0	0	0	0	0	0	0	0	0	0	0	0	0	0
0	0	0	0	0	0	0	0	0	0	0	0	0	0	0	0	0	0	0	0	0	0	0	0	0	0	0	0	0	0	0	0	0	0	0	0	0	0	0	0	0	0	0	0	0	0	0	0	0	0
0	0	0	0	0	0	0	0	0	0	0	0	0	0	0	0	0	0	0	0	0	0	0	0	0	0	0	0	0	0	0	0	0	0	0	0	0	0	0	0	0	0	0	0	0	0	0	0	0	0
0	0	0	0	0	0	0	0	0	0	0	0	0	0	0	0	0	0	0	0	0	0	0	0	0	0	0	0	0	0	0	0	0	0	0	0	0	0	0	0	0	0	0	0	0	0	0	0	0	0
0	0	0	0	0	0	0	0	0	0	0	0	0	0	0	0	0	0	0	0	0	0	0	0	0	0	0	0	0	0	0	0	0	0	0	0	0	0	0	0	0	0	0	0	0	0	0	0	0	0
0	0	0	0	0	0	0	0	0	0	0	0	0	0	0	0	0	0	0	0	0	0	0	0	0	0	0	0	0	0	0	0	0	0	0	0	0	0	0	0	0	0	0	0	0	0	0	0	0	0
0	0	0	0	0	0	0	0	0	0	0	0	0	0	0	0	0	0	0	0	0	0	0	0	0	0	0	0	0	0	0	0	0	0	0	0	0	0	0	0	0	0	0	0	0	0	0	0	0	0
0	0	0	0	0	0	0	0	0	0	0	0	0	0	0	0	0	0	0	0	0	0	0	0	0	0	0	0	0	0	0	0	0	0	0	0	0	0	0	0	0	0	0	0	0	0	0	0	0	0
0	0	0	0	0	0	0	0	0	0	0	0	0	0	0	0	0	0	0	0	0	0	0	0	0	0	0	0	0	0	0	0	0	0	0	0	0	0	0	0	0	0	0	0	0	0	0	0	0	0
0	0	0	0	0	0	0	0	0	0	0	0	0	0	0	0	0	0	0	0	0	0	0	0	0	0	0	0	0	0	0	0	0	0	0	0	0	0	0	0	0	0	0	0	0	0	0	0	0	0
0	0	0	0	0	0	0	0	0	0	0	0	0	0	0	0	0	0	0	0	0	0	0	0	0	0	0	0	0	0	0	0	0	0	0	0	0	0	0	0	0	0	0	0	0	0	0	0	0	0
0	0	0	0	0	0	0	0	0	0	0	0	0	0	0	0	0	0	0	0	0	0	0	0	0	0	0	0	0	0	0	0	0	0	0	0	0	0	0	0	0	0	0	0	0	0	0	0	0	0
0	0	0	0	0	0	0	0	0	0	0	0	0	0	0	0	0	0	0	0	0	0	0	0	0	0	0	0	0	0	0	0	0	0	0	0	0	0	0	0	0	0	0	0	0	0	0	0	0	0
0	0	0	0	0	0	0	0	0	0	0	0	0	0	0	0	0	0	0	0	0	0	0	0	0	0	0	0	0	0	0	0	0	0	0	0	0	0	0	0	0	0	0	0	0	0	0	0	0	0
0	0	0	0	0	0	0	0	0	0	0	0	0	0	0	0	0	0	0	0	0	0	0	0	0	0	0	0	0	0	0	0	0	0	0	0	0	0	0	0	0	0	0	0	0	0	0	0	0	0
0	0	0	0	0	0	0	0	0	0	0	0	0	0	0	0	0	0	0	0	0	0	0	0	0	0	0	0	0	0	0	0	0	0	0	0	0	0	0	0	0	0	0	0	0	0	0	0	0	0
0	0	0	0	0	0	0	0	0	0	0	0	0	0	0	0	0	0	0	0	0	0	0	0	0	0	0	0	0	0	0	0	0	0	0	0	0	0	0	0	0	0	0	0	0	0	0	0	0	0
0	0	0	0	0	0	0	0	0	0	0	0	0	0	0	0	0	0	0	0	0	0	0	0	0	0	0	0	0	0	0	0	0	0	0	0	0	0	0	0	0	0	0	0	0	0	0	0	0	0
0	0	0	0	0	0	0	0	0	0	0	0	0	0	0	0	0	0	0	0	0	0	0	0	0	0	0	0	0	0	0	0	0	0	0	0	0	0	0	0	0	0	0	0	0	0	0	0	0	0
0	0	0	0	0	0	0	0	0	0	0	0	0	0	0	0	0	0	0	0	0	0	0	0	0	0	0	0	0	0	0	0	0	0	0	0	0	0	0	0	0	0	0	0	0	0	0	0	0	0
0	0	0	0	0	0	0	0	0	0	0	0	0	0	0	0	0	0	0	0	0	0	0	0	0	0	0	0	0	0	0	0	0	0	0	0	0	0	0	0	0	0	0	0	0	0	0	0	0	0
0	0	0	0	0	0	0	0	0	0	0	0	0	0	0	0	0	0	0	0	0	0	0	0	0	0	0	0	0	0	0	0	0	0	0	0	0	0	0	0	0	0	0	0	0	0	0	0	0	0
0	0	0	0	0	0	0	0	0	0	0	0	0	0	0	0	0	0	0	0	0	0	0	0	0	0	0	0	0	0	0	0	0	0	0	0	0	0	0	0	0	0	0	0	0	0	0	0	0	0
0	0	0	0	0	0	0	0	0	0	0	0	0	0	0	0	0	0	0	0	0	0	0	0	0	0	0	0	0	0	0	0	0	0	0	0	0	0	0	0	0	0	0	0	0	0	0	0	0	0
0	0	0	0	0	0	0	0	0	0	0	0	0	0	0	0	0	0	0	0	0	0	0	0	0	0	0	0	0	0	0	0	0	0	0	0	0	0	0	0	0	0	0	0	0	0	0	0	0	0
0	0	0	0	0	0	0	0	0	0	0	0	0	0	0	0	0	0	0	0	0	0	0	0	0	0	0	0	0	0	0	0	0	0	0	0	0	0	0	0	0	0	0	0	0	0	0	0	0	0
0	0	0	0	0	0	0	0	0	0	0	0	0	0	0	0	0	0	0	0	0	0	0	0	0	0	0	0	0	0	0	0	0	0	0	0	0	0	0	0	0	0	0	0	0	0	0	0	0	0
0	0	0	0	0	0	0	0	0	0	0	0	0	0	0	0	0	0	0	0	0	0	0	0	0	0	0	0	0	0	0	0	0	0	0	0	0	0	0	0	0	0	0	0	0	0	0	0	0	0
0	0	0	0	0	0	0	0	0	0	0	0	0	0	0	0	0	0	0	0	0	0	0	0	0	0	0	0	0	0	0	0	0	0	0	0	0	0	0	0	0	0	0	0	0	0	0	0	0	0
0	0	0	0	0	0	0	0	0	0	0	0	0	0	0	0	0	0	0	0	0	0	0	0	0	0	0	0	0	0	0	0	0	0	0	0	0	0	0	0	0	0	0	0	0	0	0	0	0	0
0	0	0	0	0	0	0	0	0	0	0	0	0	0	0	0	0	0	0	0	0	0	0	0	0	0	0	0	0	0	0	0	0	0	0	0	0	0	0	0	0	0	0	0	0	0	0	0	0	0
0	0	0	0	0	0	0	0	0	0	0	0	0	0	0	0	0	0	0	0	0	0	0	0	0	0	0	0	0	0	0	0	0	0	0	0	0	0	0	0	0	0	0	0	0	0	0	0	0	0
0	0	0	0	0	0	0	0	0	0	0	0	0	0	0	0	0	0	0	0	0	0	0	0	0	0	0	0	0	0	0	0	0	0	0	0	0	0	0	0	0	0	0	0	0	0	0	0	0	0
0	0	0	0	0	0	0	0	0	0	0	0	0	0	0	0	0	0	0	0	0	0	0	0	0	0	0	0	0	0	0	0	0	0	0	0	0	0	0	0	0	0	0	0	0	0	0	0	0	0
0	0	0	0	0	0	0	0	0	0	0	0	0	0	0	0	0	0	0	0	0	0	0	0	0	0	0	0	0	0	0	0	0	0	0	0	0	0	0	0	0	0	0	0	0	0	0	0	0	0
0	0	0	0	0	0	0	0	0	0	0	0	0	0	0	0	0	0	0	0	0	0	0	0	0	0	0	0	0	0	0	0	0	0	0	0	0	0	0	0	0	0	0	0	0	0	0	0	0	0
0	0	0	0	0	0	0	0	0	0	0	0	0	0	0	0	0	0	0	0	0	0	0	0	0	0	0	0	0	0	0	0	0	0	0	0	0	0	0	0	0	0	0	0	0	0	0	0	0	0
0	0	0	0	0	0	0	0	0	0	0	0	0	0	0	0	0	0	0	0	0	0	0	0	0	0	0	0	0	0	0	0	0	0	0	0	0	0	0	0	0	0	0	0	0	0	0	0	0	0
0	0	0	0	0	0	0	0	0	0	0	0	0	0	0	0	0	0	0	0	0	0	0	0	0	0	0	0	0	0	0	0	0	0	0	0	0	0	0	0	0	0	0	0	0	0	0	0	0	0
0	0	0	0	0	0	0	0	0	0	0	0	0	0	0	0	0	0	0	0	0	0	0	0	0	0	0	0	0	0	0	0	0	0	0	0	0	0	0	0	0	0	0	0	0	0	0	0	0	0
0	0	0	0	0	0	0	0	0	0	0	0	0	0	0	0	0	0	0	0	0	0	0	0	0	0	0	0	0	0	0	0	0	0	0	0	0	0	0	0	0	0	0	0	0	0	0	0	0	0
0	0	0	0	0	0	0	0	0	0	0	0	0	0	0	0	0	0	0	0	0	0	0	0	0	0	0	0	0	0	0	0	0	0	0	0	0	0	0	0	0	0	0	0	0	0	0	0	0	0
0	0	0	0	0	0	0	0	0	0	0	0	0	0	0	0	0	0	0	0	0	0	0	0	0	0	0	0	0	0	0	0	0	0	0	0	0	0	0	0	0	0	0	0	0	0	0	0	0	0
0	0	0	0	0	0	0	0	0	0	0	0	0	0	0	0	0	0	0	0	0	0	0	0	0	0	0	0	0	0	0	0	0	0	0	0	0	0	0	0	0	0	0	0	0	0	0	0	0	0
0	0	0	0	0	0	0	0	0	0	0	0	0	0	0	0	0	0	0	0	0	0	0	0	0	0	0	0	0	0	0	0	0	0	0	0	0	0	0	0	0	0	0	0	0	0	0	0	0	0
0	0	0	0	0	0	0	0	0	0	0	0	0	0	0	0	0	0	0	0	0	0	0	0	0	0	0	0	0	0	0	0	0	0	0	0	0	0	0	0	0	0	0	0	0	0	0	0	0	0
0	0	0	0	0	0	0	0	0	0	0	0	0	0	0	0	0	0	0	0	0	0	0	0	0	0	0	0	0	0	0	0	0	0	0	0	0	0	0	0	0	0	0	0	0	0	0	0	0	0
0	0	0	0	0	0	0	0	0	0	0	0	0	0	0	0	0	0	0	0	0	0	0	0	0	0	0	0	0	0	0	0	0	0	0	0	0	0	0	0	0	0	0	0	0	0	0	0	0	0
0	0	0	0	0	0	0	0	0	0	0	0	0	0	0	0	0	0	0	0	0	0	0	0	0	0	0	0	0	0	0	0	0	0	0	0	0	0	0	0	0	0	0	0	0	0	0	0	0	0
0	0	0	0	0	0	0	0	0	0	0	0	0	0	0	0	0	0	0	0	0	0	0	0	0	0	0	0	0	0	0	0	0	0	0	0	0	0	0	0	0	0	0	0	0	0	0	0	0	0
0	0	0	0	0	0	0	0	0	0	0	0	0	0	0	0	0	0	0	0	0	0	0	0	0	0	0	0	0	0	0	0	0	0	0	0	0	0	0	0	0	0	0	0	0	0	0	0	0	0
0	0	0	0	0	0	0	0	0	0	0	0	0	0	0	0	0	0	0	0	0	0	0	0	0	0	0	0	0	0	0	0	0	0	0	0	0	0	0	0	0	0	0	0	0	0	0	0	0	0
0	0	0	0	0	0	0	0	0	0	0	0	0	0	0	0	0	0	0	0	0	0	0	0	0	0	0	0	0	0	0	0	0	0	0	0	0	0	0	0	0	0	0	0	0	0	0	0	0	0
0	0	0	0	0	0	0	0	0	0	0	0	0	0	0	0	0	0	0	0	0	0	0	0	0	0	0	0	0	0	0	0	0	0	0	0	0	0	0	0	0	0	0	0	0	0	0	0	0	0
0	0	0	0	0	0	0	0	0	0	0	0	0	0	0	0	0	0	0	0	0	0	0	0	0	0	0	0	0	0	0	0	0	0	0	0	0	0	0	0	0	0	0	0	0	0	0	0	0	0
0	0	0	0	0	0	0	0	0	0	0	0	0	0	0	0	0	0	0	0	0	0	0	0	0	0	0	0	0	0	0	0	0	0	0	0	0	0	0	0	0	0	0	0	0	0	0	0	0	0
0	0	0	0	0	0	0	0	0	0	0	0	0	0	0	0	0	0	0	0	0	0	0	0	0	0	0	0	0	0	0	0	0	0	0	0	0	0	0	0	0	0	0	0	0	0	0	0	0	0
0	0	0	0	0	0	0	0	0	0	0	0	0	0	0	0	0	0	0	0	0	0	0	0	0	0	0	0	0	0	0	0	0	0	0	0	0	0	0	0	0	0	0	0	0	0	0	0	0	0
0	0	0	0	0	0	0	0	0	0	0	0	0	0	0	0	0	0	0	0	0	0	0	0	0	0	0	0	0	0	0	0	0	0	0	0	0	0	0	0	0	0	0	0	0	0	0	0	0	0
0	0	0	0	0	0	0	0	0	0	0	0	0	0	0	0	0	0	0	0	0	0	0	0	0	0	0	0	0	0	0	0	0	0	0	0	0	0	0	0	0	0	0	0	0	0	0	0	0	0
0	0	0	0	0	0	0	0	0	0	0	0	0	0	0	0	0	0	0	0	0	0	0	0	0	0	0	0	0	0	0	0	0	0	0	0	0	0	0	0	0	0	0	0	0	0	0	0	0	0
0	0	0	0	0	0	0	0	0	0	0	0	0	0	0	0	0	0	0	0	0	0	0	0	0	0	0	0	0	0	0	0	0	0	0	0	0	0	0	0	0	0	0	0	0	0	0	0	0	0
0	0	0	0	0	0	0	0	0	0	0	0	0	0	0	0	0	0	0	0	0	0	0	0	0	0	0	0	0	0	0	0	0	0	0	0	0	0	0	0	0	0	0	0	0	0	0	0	0	0
0	0	0	0	0	0	0	0	0	0	0	0	0	0	0	0	0	0	0	0	0	0	0	0	0	0	0	0	0	0	0	0	0	0	0	0	0	0	0	0	0	0	0	0	0	0	0	0	0	0
0	0	0	0	0	0	0	0	0	0	0	0	0	0	0	0	0	0	0	0	0	0	0	0	0	0	0	0	0	0	0	0	0	0	0	0	0	0	0	0	0	0	0	0	0	0	0	0	0	0
0	0	0	0	0	0	0	0	0	0	0	0	0	0	0	0	0	0	0	0	0	0	0	0	0	0	0	0	0	0	0	0	0	0	0	0	0	0	0	0	0	0	0	0	0	0	0	0	0	0
0	0	0	0	0	0	0	0	0	0	0	0	0	0	0	0	0	0	0	0	0	0	0	0	0	0	0	0	0	0	0	0	0	0	0	0	0	0	0	0	0	0	0	0	0	0	0	0	0	0
0	0	0	0	0	0	0	0	0	0	0	0	0	0	0	0	0	0	0	0	0	0	0	0	0	0	0	0	0	0	0	0	0	0	0	0	0	0	0	0	0	0	0	0	0	0	0	0	0	0
0	0	0	0	0	0	0	0	0	0	0	0	0	0	0	0	0	0	0	0	0	0	0	0	0	0	0	0	0	0	0	0	0	0	0	0	0	0	0	0	0	0	0	0	0	0	0	0	0	0
0	0	0	0	0	0	0	0	0	0	0	0	0	0	0	0	0	0	0	0	0	0	0	0	0	0	0	0	0	0	0	0	0	0	0	0	0	0	0	0	0	0	0	0	0	0	0	0	0	0
0	0	0	0	0	0	0	0	0	0	0	0	0	0	0	0	0	0	0	0	0	0	0	0	0	0	0	0	0	0	0	0	0	0	0	0	0	0	0	0	0	0	0	0	0	0	0	0	0	0
0	0	0	0	0	0	0	0	0	0	0	0	0	0	0	0	0	0	0	0	0	0	0	0	0	0	0	0	0	0	0	0	0	0	0	0	0	0	0	0	0	0	0	0	0	0	0	0	0	0
0	0	0	0	0	0	0	0	0	0	0	0	0	0	0	0	0	0	0	0	0	0	0	0	0	0	0	0	0	0	0	0	0	0	0	0	0	0	0	0	0	0	0	0	0	0	0	0	0	0
0	0	0	0	0	0	0	0	0	0	0	0	0	0	0	0	0	0	0	0	0	0	0	0	0	0	0	0	0	0	0	0	0	0	0	0	0	0	0	0	0	0	0	0	0	0	0	0	0	0
0	0	0	0	0	0	0	0	0	0	0	0	0	0	0	0	0	0	0	0	0	0	0	0	0	0	0	0	0	0	0	0	0	0	0	0	0	0	0	0	0	0	0	0	0	0	0	0	0	0
0	0	0	0	0	0	0	0	0	0	0	0	0	0	0	0	0	0	0	0	0	0	0	0	0	0	0	0	0	0	0	0	0	0	0	0	0	0	0	0	0	0	0	0	0	0	0	0	0	0
0	0	0	0	0	0	0	0	0	0	0	0	0	0	0	0	0	0	0	0	0	0	0	0	0	0	0	0	0	0	0	0	0	0	0	0	0	0	0	0	0	0	0	0	0	0	0	0	0	0
0	0	0	0	0	0	0	0	0	0	0	0	0	0	0	0	0	0	0	0	0	0	0	0	0	0	0	0	0	0	0	0	0	0	0	0	0	0	0	0	0	0	0	0	0	0	0	0	0	0
0	0	0	0	0	0	0	0	0	0	0	0	0	0	0	0	0	0	0	0	0	0	0	0	0	0	0	0	0	0	0	0	0	0	0	0	0	0	0	0	0	0	0	0	0	0	0	0	0	0
0	0	0	0	0	0	0	0	0	0	0	0	0	0	0	0	0	0	0	0	0	0	0	0	0	0	0	0	0	0	0	0	0	0	0	0	0	0	0	0	0	0	0	0	0	0	0	0	0	0
0	0	0	0	0	0	0	0	0	0	0	0	0	0	0	0	0	0	0	0	0	0	0	0	0	0	0	0	0	0	0	0	0	0	0	0	0	0	0	0	0	0	0	0	0	0	0	0	0	0
0	0	0	0	0	0	0	0	0	0	0	0	0	0	0	0	0	0	0	0	0	0	0	0	0	0	0	0	0	0	0	0	0	0	0	0	0	0	0	0	0	0	0	0	0	0	0	0	0	0
0	0	0	0	0	0	0	0	0	0	0	0	0	0	0	0	0	0	0	0	0	0	0	0	0	0	0	0	0	0	0	0	0	0	0	0	0	0	0	0	0	0	0	0	0	0	0	0	0	0
0	0	0	0	0	0	0	0	0	0	0	0	0	0	0	0	0	0	0	0	0	0	0	0	0	0	0	0	0	0	0	0	0	0	0	0	0	0	0	0	0	0	0	0	0	0	0	0	0	0
0	0	0	0	0	0	0	0	0	0	0	0	0	0	0	0	0	0	0	0	0	0	0	0	0	0	0	0	0	0	0	0	0	0	0	0	0	0	0	0	0	0	0	0	0	0	0	0	0	0
0	0	0	0	0	0	0	0	0	0	0	0	0	0	0	0	0	0	0	0	0	0	0	0	0	0	0	0	0	0	0	0	0	0	0	0	0	0	0	0	0	0	0	0	0	0	0	0	0	0
0	0	0	0	0	0	0	0	0	0	0	0	0	0	0	0	0	0	0	0	0	0	0	0	0	0	0	0	0	0	0	0	0	0	0	0	0	0	0	0	0	0	0	0	0	0	0	0	0	0
0	0	0	0	0	0	0	0	0	0	0	0	0	0	0	0	0	0	0	0	0	0	0	0	0	0	0	0	0	0	0	0	0	0	0	0	0	0	0	0	0	0	0	0	0	0	0	0	0	0
0	0	0	0	0	0	0	0	0	0	0	0	0	0	0	0	0	0	0	0	0	0	0	0	0	0	0	0	0	0	0	0	0	0	0	0	0	0	0	0	0	0	0	0	0	0	0	0	0	0
0	0	0	0	0	0	0	0	0	0	0	0	0	0	0	0	0	0	0	0	0	0	0	0	0	0	0	0	0	0	0	0	0	0	0	0	0	0	0	0	0	0	0	0	0	0	0	0	0	0
0	0	0	0	0	0	0	0	0	0	0	0	0	0	0	0	0	0	0	0	0	0	0	0	0	0	0	0	0	0	0	0	0	0	0	0	0	0	0	0	0	0	0	0	0	0	0	0	0	0
0	0	0	0	0	0	0	0	0	0	0	0	0	0	0	0	0	0	0	0	0	0	0	0	0	0	0	0	0	0	0	0	0	0	0	0	0	0	0	0	0	0	0	0	0	0	0	0	0	0
0	0	0	0	0	0	0	0	0	0	0	0	0	0	0	0	0	0	0	0	0	0	0	0	0	0	0	0	0	0	0	0	0	0	0	0	0	0	0	0	0	0	0	0	0	0	0	0	0	0
0	0	0	0	0	0	0	0	0	0	0	0	0	0	0	0	0	0	0	0	0	0	0	0	0	0	0	0	0	0	0	0	0	0	0	0	0	0	0	0	0	0	0	0	0	0	0	0	0	0
0	0	0	0	0	0	0	0	0	0	0	0	0	0	0	0	0	0	0	0	0	0	0	0	0	0	0	0	0	0	0	0	0	0	0	0	0	0	0	0	0	0	0	0	0	0	0	0	0	0
0	0	0	0	0	0	0	0	0	0	0	0	0	0	0	0	0	0	0	0	0	0	0	0	0	0	0	0	0	0	0	0	0	0	0	0	0	0	0	0	0	0	0	0	0	0	0	0	0	0
0	0	0	0	0	0	0	0	0	0	0	0	0	0	0	0	0	0	0	0	0	0	0	0	0	0	0	0	0	0	0	0	0	0	0	0	0	0	0	0	0	0	0	0	0	0	0	0	0	0
0	0	0	0	0	0	0	0	0	0	0	0	0	0	0	0	0	0	0	0	0	0	0	0	0	0	0	0	0	0	0	0	0	0	0	0	0	0	0	0	0	0	0	0	0	0	0	0	0	0
0	0	0	0	0	0	0	0	0	0	0	0	0	0	0	0	0	0	0	0	0	0	0	0	0	0	0	0	0	0	0	0	0	0	0	0	0	0	0	0	0	0	0	0	0	0	0	0	0	0
0	0	0	0	0	0	0	0	0	0	0	0	0	0	0	0	0	0	0	0	0	0	0	0	0	0	0	0	0	0	0	0	0	0	0	0	0	0	0	0	0	0	0	0	0	0	0	0	0	0
0	0	0	0	0	0	0	0	0	0	0	0	0	0	0	0	0	0	0	0	0	0	0	0	0	0	0	0	0	0	0	0	0	0	0	0	0	0	0	0	0	0	0	0	0	0	0	0	0	0
0	0	0	0	0	0	0	0	0	0	0	0	0	0	0	0	0	0	0	0	0	0	0	0	0	0	0	0	0	0	0	0	0	0	0	0	0	0	0	0	0	0	0	0	0	0	0	0	0	0
0	0	0	0	0	0	0	0	0	0	0	0	0	0	0	0	0	0	0	0	0	0	0	0	0	0	0	0	0	0	0	0	0	0	0	0	0	0	0	0	0	0	0	0	0	0	0	0	0	0
0	0	0	0	0	0	0	0	0	0	0	0	0	0	0	0	0	0	0	0	0	0	0	0	0	0	0	0	0	0	0	0	0	0	0	0	0	0	0	0	0	0	0	0	0	0	0	0	0	0
0	0	0	0	0	0	0	0	0	0	0	0	0	0	0	0	0	0	0	0	0	0	0	0	0	0	0	0	0	0	0	0	0	0	0	0	0	0	0	0	0	0	0	0	0	0	0	0	0	0
0	0	0	0	0	0	0	0	0	0	0	0	0	0	0	0	0	0	0	0	0	0	0	0	0	0	0	0	0	0	0	0	0	0	0	0	0	0	0	0	0	0	0	0	0	0	0	0	0	0
0	0	0	0	0	0	0	0	0	0	0	0	0	0	0	0	0	0	0	0	0	0	0	0	0	0	0	0	0	0	0	0	0	0	0	0	0	0	0	0	0	0	0	0	0	0	0	0	0	0
0	0	0	0	0	0	0	0	0	0	0	0	0	0	0	0	0	0	0	0	0	0	0	0	0	0	0	0	0	0	0	0	0	0	0	0	0	0	0	0	0	0	0	0	0	0	0	0	0	0
0	0	0	0	0	0	0	0	0	0	0	0	0	0	0	0	0	0	0	0	0	0	0	0	0	0	0	0	0	0	0	0	0	0	0	0	0	0	0	0	0	0	0	0	0	0	0	0	0	0
0	0	0	0	0	0	0	0	0	0	0	0	0	0	0	0	0	0	0	0	0	0	0	0	0	0	0	0	0	0	0	0	0	0	0	0	0	0	0	0	0	0	0	0	0	0	0	0	0	0
0	0	0	0	0	0	0	0	0	0	0	0	0	0	0	0	0	0	0	0	0	0	0	0	0	0	0	0	0	0	0	0	0	0	0	0	0	0	0	0	0	0	0	0	0	0	0	0	0	0
0	0	0	0	0	0	0	0	0	0	0	0	0	0	0	0	0	0	0	0	0	0	0	0	0	0	0	0	0	0	0	0	0	0	0	0	0	0	0	0	0	0	0	0	0	0	0	0	0	0
0	0	0	0	0	0	0	0	0	0	0	0	0	0	0	0	0	0	0	0	0	0	0	0	0	0	0	0	0	0	0	0	0	0	0	0	0	0	0	0	0	0	0	0	0	0	0	0	0	0
0	0	0	0	0	0	0	0	0	0	0	0	0	0	0	0	0	0	0	0	0	0	0	0	0	0	0	0	0	0	0	0	0	0	0	0	0	0	0	0	0	0	0	0	0	0	0	0	0	0
0	0	0	0	0	0	0	0	0	0	0	0	0	0	0	0	0	0	0	0	0	0	0	0	0	0	0	0	0	0	0	0	0	0	0	0	0	0	0	0	0	0	0	0	0	0	0	0	0	0
0	0	0	0	0	0	0	0	0	0	0	0	0	0	0	0	0	0	0	0	0	0	0	0	0	0	0	0	0	0	0	0	0	0	0	0	0	0	0	0	0	0	0	0	0	0	0	0	0	0
0	0	0	0	0	0	0	0	0	0	0	0	0	0	0	0	0	0	0	0	0	0	0	0	0	0	0	0	0	0	0	0	0	0	0	0	0	0	0	0	0	0	0	0	0	0	0	0	0	0
0	0	0	0	0	0	0	0	0	0	0	0	0	0	0	0	0	0	0	0	0	0	0	0	0	0	0	0	0	0	0	0	0	0	0	0	0	0	0	0	0	0	0	0	0	0	0	0	0	0
0	0	0	0	0	0	0	0	0	0	0	0	0	0	0	0	0	0	0	0	0	0	0	0	0	0	0	0	0	0	0	0	0	0	0	0	0	0	0	0	0	0	0	0	0	0	0	0	0	0
0	0	0	0	0	0	0	0	0	0	0	0	0	0	0	0	0	0	0	0	0	0	0	0	0	0	0	0	0	0	0	0	0	0	0	0	0	0	0	0	0	0	0	0	0	0	0	0	0	0
0	0	0	0	0	0	0	0	0	0	0	0	0	0	0	0	0	0	0	0	0	0	0	0	0	0	0	0	0	0	0	0	0	0	0	0	0	0	0	0	0	0	0	0	0	0	0	0	0	0
0	0	0	0	0	0	0	0	0	0	0	0	0	0	0	0	0	0	0	0	0	0	0	0	0	0	0	0	0	0	0	0	0	0	0	0	0	0	0	0	0	0	0	0	0	0	0	0	0	0
0	0	0	0	0	0	0	0	0	0	0	0	0	0	0	0	0	0	0	0	0	0	0	0	0	0	0	0	0	0	0	0	0	0	0	0	0	0	0	0	0	0	0	0	0	0	0	0	0	0
0	0	0	0	0	0	0	0	0	0	0	0	0	0	0	0	0	0	0	0	0	0	0	0	0	0	0	0	0	0	0	0	0	0	0	0	0	0	0	0	0	0	0	0	0	0	0	0	0	0
0	0	0	0	0	0	0	0	0	0	0	0	0	0	0	0	0	0	0	0	0	0	0	0	0	0	0	0	0	0	0	0	0	0	0	0	0	0	0	0	0	0	0	0	0	0	0	0	0	0
0	0	0	0	0	0	0	0	0	0	0	0	0	0	0	0	0	0	0	0	0	0	0	0	0	0	0	0	0	0	0	0	0	0	0	0	0	0	0	0	0	0	0	0	0	0	0	0	0	0
0	0	0	0	0	0	0	0	0	0	0	0	0	0	0	0	0	0	0	0	0	0	0	0	0	0	0	0	0	0	0	0	0	0	0	0	0	0	0	0	0	0	0	0	0	0	0	0	0	0
0	0	0	0	0	0	0	0	0	0	0	0	0	0	0	0	0	0	0	0	0	0	0	0	0	0	0	0	0	0	0	0	0	0	0	0	0	0	0	0	0	0	0	0	0	0	0	0	0	0
0	0	0	0	0	0	0	0	0	0	0	0	0	0	0	0	0	0	0	0	0	0	0	0	0	0	0	0	0	0	0	0	0	0	0	0	0	0	0	0	0	0	0	0	0	0	0	0	0	0
0	0	0	0	0	0	0	0	0	0	0	0	0	0	0	0	0	0	0	0	0	0	0	0	0	0	0	0	0	0	0	0	0	0	0	0	0	0	0	0	0	0	0	0	0	0	0	0	0	0
0	0	0	0	0	0	0	0	0	0	0	0	0	0	0	0	0	0	0	0	0	0	0	0	0	0	0	0	0	0	0	0	0	0	0	0	0	0	0	0	0	0	0	0	0	0	0	0	0	0
0	0	0	0	0	0	0	0	0	0	0	0	0	0	0	0	0	0	0	0	0	0	0	0	0	0	0	0	0	0	0	0	0	0	0	0	0	0	0	0	0	0	0	0	0	0	0	0	0	0
0	0	0	0	0	0	0	0	0	0	0	0	0	0	0	0	0	0	0	0	0	0	0	0	0	0	0	0	0	0	0	0	0	0	0	0	0	0	0	0	0	0	0	0	0	0	0	0	0	0
0	0	0	0	0	0	0	0	0	0	0	0	0	0	0	0	0	0	0	0	0	0	0	0	0	0	0	0	0	0	0	0	0	0	0	0	0	0	0	0	0	0	0	0	0	0	0	0	0	0
0	0	0	0	0	0	0	0	0	0	0	0	0	0	0	0	0	0	0	0	0	0	0	0	0	0	0	0	0	0	0	0	0	0	0	0	0	0	0	0	0	0	0	0	0	0	0	0	0	0
0	0	0	0	0	0	0	0	0	0	0	0	0	0	0	0	0	0	0	0	0	0	0	0	0	0	0	0	0	0	0	0	0	0	0	0	0	0	0	0	0	0	0	0	0	0	0	0	0	0
0	0	0	0	0	0	0	0	0	0	0	0	0	0	0	0	0	0	0	0	0	0	0	0	0	0	0	0	0	0	0	0	0	0	0	0	0	0	0	0	0	0	0	0	0	0	0	0	0	0
0	0	0	0	0	0	0	0	0	0	0	0	0	0	0	0	0	0	0	0	0	0	0	0	0	0	0	0	0	0	0	0	0	0	0	0	0	0	0	0	0	0	0	0	0	0	0	0	0	0
0	0	0	0	0	0	0	0	0	0	0	0	0	0	0	0	0	0	0	0	0	0	0	0	0	0	0	0	0	0	0	0	0	0	0	0	0	0	0	0	0	0	0	0	0	0	0	0	0	0
0	0	0	0	0	0	0	0	0	0	0	0	0	0	0	0	0	0	0	0	0	0	0	0	0	0	0	0	0	0	0	0	0	0	0	0	0	0	0	0	0	0	0	0	0	0	0	0	0	0
0	0	0	0	0	0	0	0	0	0	0	0	0	0	0	0	0	0	0	0	0	0	0	0	0	0	0	0	0	0	0	0	0	0	0	0	0	0	0	0	0	0	0	0	0	0	0	0	0	0
0	0	0	0	0	0	0	0	0	0	0	0	0	0	0	0	0	0	0	0	0	0	0	0	0	0	0	0	0	0	0	0	0	0	0	0	0	0	0	0	0	0	0	0	0	0	0	0	0	0
0	0	0	0	0	0	0	0	0	0	0	0	0	0	0	0	0	0	0	0	0	0	0	0	0	0	0	0	0	0	0	0	0	0	0	0	0	0	0	0	0	0	0	0	0	0	0	0	0	0
0	0	0	0	0	0	0	0	0	0	0	0	0	0	0	0	0	0	0	0	0	0	0	0	0	0	0	0	0	0	0	0	0	0	0	0	0	0	0	0	0	0	0	0	0	0	0	0	0	0
0	0	0	0	0	0	0	0	0	0	0	0	0	0	0	0	0	0	0	0	0	0	0	0	0	0	0	0	0	0	0	0	0	0	0	0	0	0	0	0	0	0	0	0	0	0	0	0	0	0
0	0	0	0	0	0	0	0	0	0	0	0	0	0	0	0	0	0	0	0	0	0	0	0	0	0	0	0	0	0	0	0	0	0	0	0	0	0	0	0	0	0	0	0	0	0	0	0	0	0
0	0	0	0	0	0	0	0	0	0	0	0	0	0	0	0	0	0	0	0	0	0	0	0	0	0	0	0	0	0	0	0	0	0	0	0	0	0	0	0	0	0	0	0	0	0	0	0	0	0
0	0	0	0	0	0	0	0	0	0	0	0	0	0	0	0	0	0	0	0	0	0	0	0	0	0	0	0	0	0	0	0	0	0	0	0	0	0	0	0	0	0	0	0	0	0	0	0	0	0
0	0	0	0	0	0	0	0	0	0	0	0	0	0	0	0	0	0	0	0	0	0	0	0	0	0	0	0	0	0	0	0	0	0	0	0	0	0	0	0	0	0	0	0	0	0	0	0	0	0
0	0	0	0	0	0	0	0	0	0	0	0	0	0	0	0	0	0	0	0	0	0	0	0	0	0	0	0	0	0	0	0	0	0	0	0	0	0	0	0	0	0	0	0	0	0	0	0	0	0
0	0	0	0	0	0	0	0	0	0	0	0	0	0	0	0	0	0	0	0	0	0	0	0	0	0	0	0	0	0	0	0	0	0	0	0	0	0	0	0	0	0	0	0	0	0	0	0	0	0
0	0	0	0	0	0	0	0	0	0	0	0	0	0	0	0	0	0	0	0	0	0	0	0	0	0	0	0	0	0	0	0	0	0	0	0	0	0	0	0	0	0	0	0	0	0	0	0	0	0
[truncated: 95 more columns]
