# Supplementary material for: A novel user-centric happiness model for personalized tour recommendations
Source: PeerJ Comput Sci. 2025 Apr 22;11:e2837. doi: 10.7717/peerj-cs.2837 (PMC12192884; doi:10.7717/peerj-cs.2837)
Supplement: Supplemental Information 3 [file peerj-cs-11-2837-s003.zip › HM/pr11_20/pr13/Location.txt]

-40.082	-24.78
-55.28	-24.371
-48.297	53.314
-49.072	-38.489
25.311	-18.561
-24.469	-3.815
24.591	-17.896
-10.419	60.364
38.177	-35.175
-68.28	93.073
-30.792	-57.336
-37.061	-12.122
-15.741	-47.638
-63.379	-22.919
-43.109	-43.439
-25.623	13.599
-2.625	16.632
-41.577	-28.497
2.081	12.885
3.925	-47.845
-83.295	26.324
-6.458	26.355
3.29	6.732
-34.869	30.426
15.546	-36.273
12.842	5.127
-48.45	-24.426
-88.538	-10.461
-29.773	0.995
9.827	38.416
1.41	92.938
-79.303	15.381
-30.652	40.063
18.927	21.637
45.087	-59.906
-34.949	-3.815
81.201	-74.744
15.594	-28.455
-72.192	29.547
-42.914	-22.675
-76.392	-57.489
-28.54	12.073
-61.389	26.526
-8.472	12.616
-61.475	33.392
-34.674	-27.588
10.315	-12.518
-83.014	77.002
-40.417	49.988
83.832	33.905
-20.563	-75.83
15.442	-18.719
-59.937	-65.802
5.151	47.815
46.008	14.99
82.977	-1.66
39.893	-38.916
90.839	-83.539
7.068	0.067
18.958	40.088
-80.487	58.209
64.459	-62.946
-43.616	-26.117
-18.408	10.303
-43.921	63.251
11.353	26.221
-6.995	38.239
74.084	-34.216
14.301	-0.8
-94.141	-48.779
15.332	-42.169
-46.637	-16.461
-0.958	-81
-37.445	-42.505
-3.68	-69.073
34.894	-20.898
45.544	51.41
-31.927	88.239
-13.58	-26.959
12.653	-48.34
-46.179	-38.269
-29.62	35.083
13.696	43.988
38.342	-46.338
-26.227	24.506
90.009	-43.64
-6.995	22.522
-29.993	-28.851
-56.268	-64.74
-87.415	90.796
-5.762	54.034
-34.845	-27.185
-16.479	16.18
23.712	29.492
-40.991	46.594
-53.516	-21.619
-17.56	37.494
-37.311	56.836
71.515	22.51
-41.864	27.71
14.819	-82.117
30.316	-55.322
-39.172	47.998
-94.415	15.192
-7.806	11.273
28.571	-49.908
-20.654	24.554
-30.963	-18.903
1.721	-20.447
-31.012	-21.106
-85.718	-28.015
58.826	-63.043
-15.753	-52.686
-71.661	51.184
-92.633	-6.598
33.508	-49.255
59.314	54.095
30.737	-28.436
-55.896	18.457
-89.96	-39.532
36.438	20.819
-53.674	-56.427
-31.866	32.538
5.658	12.756
-52.905	42.804
47.131	-45.465
30.792	9.869
-45.209	-56.293
10.919	13.306
-32.99	-34.003
-40.869	30.579
-69.348	80.408
-58.966	-29.541
-36.847	-33.71
-21.82	65.369
22.98	-41.01
-77.557	59.814
-47.205	67.725
-21.606	35.168
-55.676	-31.384
-85.229	88.788
-3.918	-63.525
-58.557	59.375
-24.542	14.935
