# Supplementary material for: A novel user-centric happiness model for personalized tour recommendations
Source: PeerJ Comput Sci. 2025 Apr 22;11:e2837. doi: 10.7717/peerj-cs.2837 (PMC12192884; doi:10.7717/peerj-cs.2837)
Supplement: Supplemental Information 3 [file peerj-cs-11-2837-s003.zip › HM/pr11_20/pr13/SC/Score.txt]

0
0.36
0.88
0.4
0.96
1
0.24
0.88
0.04
0.76
0.76
0.2
0.36
0.32
0.56
0.16
0.28
0.4
0.88
0.68
0.4
0.32
0.56
0.48
0.68
0.76
1
1
0.24
0.84
0.12
0.76
0.64
0.84
0.68
0.76
0.24
0.4
0.88
0.68
0.64
0.2
0.04
0.84
0.8
0.24
0.04
0.44
0.88
1
0.72
0.36
0.92
0.68
0.16
0.04
0.56
0.44
0.28
0.84
0.12
0.72
0.2
0.24
0.88
0.52
0.68
0.2
0.28
0.04
0.12
0.4
0.2
0.04
0.68
0.56
0.16
0.4
1
0.44
0.64
1
0.8
0.12
0.28
0.08
0.24
0.56
0.56
0.08
0.6
0.88
0.16
0.88
0.76
0.2
0.4
0.16
0.28
0.44
0.56
0.08
0.48
0.48
0.96
0.32
0.16
1
0.24
0.36
0.92
0.6
0.28
0.24
0.2
0.48
0.12
0.88
0.72
0.64
0.2
0.04
0.32
0.8
0.68
0.44
0.32
0.6
0.64
0.24
0.96
0.4
0.16
0.4
0.68
0.2
0.56
0.64
0.44
1
0.16
0.48
0.76
0.24
