# Supplementary material for: A novel user-centric happiness model for personalized tour recommendations
Source: PeerJ Comput Sci. 2025 Apr 22;11:e2837. doi: 10.7717/peerj-cs.2837 (PMC12192884; doi:10.7717/peerj-cs.2837)
Supplement: Supplemental Information 3 [file peerj-cs-11-2837-s003.zip › HM/pr11_20/pr13/Visiting_Time.txt]

0
25
13
20
16
4
2
7
15
10
4
19
10
15
4
17
4
3
9
25
14
23
7
7
1
10
15
1
2
9
10
2
23
15
13
16
21
1
18
17
13
5
23
20
1
2
15
20
9
13
4
15
5
8
19
16
11
23
14
24
5
5
23
3
10
23
23
20
5
14
1
10
3
4
23
21
3
21
25
5
11
10
5
3
13
19
13
8
13
15
10
4
23
23
14
20
3
5
16
21
4
2
11
15
16
3
21
21
25
12
21
6
2
24
21
24
11
12
22
19
8
9
10
5
14
7
5
22
5
1
9
16
14
21
8
7
24
24
16
4
7
13
25
10
