# Supplementary material for: A novel user-centric happiness model for personalized tour recommendations
Source: PeerJ Comput Sci. 2025 Apr 22;11:e2837. doi: 10.7717/peerj-cs.2837 (PMC12192884; doi:10.7717/peerj-cs.2837)
Supplement: Supplemental Information 3 [file peerj-cs-11-2837-s003.zip › HM/pr11_20/pr14 (1).txt]

6 4 192 4
440 185
 0 -0.140 7.266 0 0 0 0 0 1000
 1 -44.629 -55.640 6 11 1 4 1 2 4 8 87 312
 2 36.096 64.935 16 11 1 4 1 2 4 8 204 399
 3 -25.470 44.580 7 23 1 4 1 2 4 8 130 431
 4 -33.954 -73.059 20 16 1 4 1 2 4 8 159 416
 5 45.654 35.730 7 16 1 4 1 2 4 8 265 454
 6 14.954 -36.719 8 2 1 4 1 2 4 8 227 426
 7 -1.477 47.205 4 1 1 4 1 2 4 8 293 603
 8 2.155 -40.912 23 25 1 4 1 2 4 8 63 378
 9 22.992 1.398 4 24 1 4 1 2 4 8 137 473
 10 -28.857 5.957 5 14 1 4 1 2 4 8 122 366
 11 -48.120 94.116 15 6 1 4 1 2 4 8 273 532
 12 7.239 17.322 12 20 1 4 1 2 4 8 177 523
 13 4.614 27.051 12 10 1 4 1 2 4 8 189 513
 14 -13.971 28.198 18 11 1 4 1 2 4 8 157 349
 15 12.946 -11.688 19 2 1 4 1 2 4 8 219 491
 16 -36.670 23.102 17 22 1 4 1 2 4 8 236 568
 17 -4.224 -49.310 2 2 1 4 1 2 4 8 235 459
 18 1.093 -7.135 15 12 1 4 1 2 4 8 292 563
 19 -56.958 27.905 10 9 1 4 1 2 4 8 92 325
 20 -80.994 -77.686 3 21 1 4 1 2 4 8 212 455
 21 72.260 59.027 24 10 1 4 1 2 4 8 100 391
 22 -21.655 1.636 1 13 1 4 1 2 4 8 215 482
 23 -20.154 -62.415 22 25 1 4 1 2 4 8 158 505
 24 -48.157 6.287 22 9 1 4 1 2 4 8 268 560
 25 -5.078 61.597 17 19 1 4 1 2 4 8 171 498
 26 17.145 -47.046 7 22 1 4 1 2 4 8 169 476
 27 -16.064 8.557 11 4 1 4 1 2 4 8 135 362
 28 6.683 -27.069 4 4 1 4 1 2 4 8 77 350
 29 15.027 -34.979 15 7 1 4 1 2 4 8 104 404
 30 37.946 73.914 15 20 1 4 1 2 4 8 203 390
 31 -41.199 -43.018 9 17 1 4 1 2 4 8 114 424
 32 32.538 11.786 15 19 1 4 1 2 4 8 151 465
 33 -20.306 -20.239 1 12 1 4 1 2 4 8 271 485
 34 -35.480 19.135 13 2 1 4 1 2 4 8 223 512
 35 58.038 56.659 17 13 1 4 1 2 4 8 125 307
 36 -36.694 -6.256 17 24 1 4 1 2 4 8 142 488
 37 0.446 -46.735 25 22 1 4 1 2 4 8 170 483
 38 -19.690 38.977 5 17 1 4 1 2 4 8 140 466
 39 -47.339 20.911 25 19 1 4 1 2 4 8 275 584
 40 -79.236 -57.678 2 4 1 4 1 2 4 8 114 386
 41 5.597 -34.076 9 12 1 4 1 2 4 8 289 478
 42 34.454 -8.289 7 22 1 4 1 2 4 8 106 322
 43 18.500 -51.154 5 2 1 4 1 2 4 8 257 572
 44 -4.346 -44.525 3 19 1 4 1 2 4 8 221 515
 45 -14.148 -74.164 17 3 1 4 1 2 4 8 219 420
 46 19.867 77.515 12 5 1 4 1 2 4 8 116 331
 47 -50.079 17.871 21 22 1 4 1 2 4 8 146 454
 48 42.786 -79.883 18 6 1 4 1 2 4 8 241 553
 49 1.520 -29.034 8 9 1 4 1 2 4 8 217 397
 50 14.728 -3.436 14 8 1 4 1 2 4 8 186 498
 51 -26.166 -48.999 22 24 1 4 1 2 4 8 88 283
 52 -63.873 -5.273 16 15 1 4 1 2 4 8 149 360
 53 -54.138 7.086 21 16 1 4 1 2 4 8 217 479
 54 17.932 -34.094 7 9 1 4 1 2 4 8 138 452
 55 -98.706 34.552 12 1 1 4 1 2 4 8 76 317
 56 28.802 -8.582 2 18 1 4 1 2 4 8 75 367
 57 2.716 90.594 5 17 1 4 1 2 4 8 135 400
 58 -31.024 48.938 3 18 1 4 1 2 4 8 195 473
 59 -46.545 42.316 11 2 1 4 1 2 4 8 61 403
 60 27.289 58.179 2 25 1 4 1 2 4 8 102 354
 61 28.815 -28.027 7 21 1 4 1 2 4 8 261 562
 62 -26.099 11.328 20 19 1 4 1 2 4 8 224 414
 63 0.537 -26.221 7 10 1 4 1 2 4 8 149 503
 64 -50.458 7.812 11 2 1 4 1 2 4 8 154 449
 65 30.005 19.092 24 21 1 4 1 2 4 8 60 344
 66 -12.604 22.058 15 20 1 4 1 2 4 8 276 629
 67 22.009 -8.636 5 21 1 4 1 2 4 8 164 387
 68 8.942 2.875 25 2 1 4 1 2 4 8 217 462
 69 -19.812 0.922 12 6 1 4 1 2 4 8 189 510
 70 -4.230 31.250 22 2 1 4 1 2 4 8 249 547
 71 17.975 -0.409 11 12 1 4 1 2 4 8 274 549
 72 -2.350 42.938 16 12 1 4 1 2 4 8 173 424
 73 -16.516 68.085 10 5 1 4 1 2 4 8 276 631
 74 -1.190 42.023 3 5 1 4 1 2 4 8 120 330
 75 56.635 -44.019 10 8 1 4 1 2 4 8 252 464
 76 57.483 35.504 17 15 1 4 1 2 4 8 194 408
 77 -26.099 7.477 2 8 1 4 1 2 4 8 155 483
 78 7.489 -57.239 21 7 1 4 1 2 4 8 277 611
 79 -22.095 55.780 16 14 1 4 1 2 4 8 276 536
 80 19.867 38.824 6 18 1 4 1 2 4 8 281 551
 81 5.310 49.219 12 17 1 4 1 2 4 8 226 545
 82 15.155 6.299 23 5 1 4 1 2 4 8 249 443
 83 5.481 -31.500 23 6 1 4 1 2 4 8 140 443
 84 7.959 -28.662 18 9 1 4 1 2 4 8 113 465
 85 -75.812 4.010 18 24 1 4 1 2 4 8 233 537
 86 -43.671 -61.646 14 13 1 4 1 2 4 8 173 468
 87 -2.576 -62.140 2 5 1 4 1 2 4 8 226 490
 88 -18.842 -36.884 11 4 1 4 1 2 4 8 207 472
 89 20.844 21.167 24 22 1 4 1 2 4 8 281 531
 90 3.137 -19.220 14 24 1 4 1 2 4 8 190 408
 91 -20.361 18.878 3 25 1 4 1 2 4 8 175 448
 92 -0.897 -54.938 21 9 1 4 1 2 4 8 276 560
 93 -29.553 9.277 8 8 1 4 1 2 4 8 271 457
 94 5.048 -35.046 19 8 1 4 1 2 4 8 169 447
 95 27.759 48.712 7 25 1 4 1 2 4 8 287 570
 96 12.079 -42.346 19 7 1 4 1 2 4 8 74 359
 97 -51.270 41.144 23 24 1 4 1 2 4 8 147 403
 98 -29.077 4.291 8 16 1 4 1 2 4 8 243 529
 99 -18.555 -14.819 18 15 1 4 1 2 4 8 123 318
100 7.855 -49.451 7 7 1 4 1 2 4 8 105 403
101 -19.116 -32.086 1 17 1 4 1 2 4 8 220 423
102 17.651 -52.271 9 9 1 4 1 2 4 8 236 508
103 16.907 -62.964 5 14 1 4 1 2 4 8 89 417
104 18.988 6.219 23 20 1 4 1 2 4 8 244 557
105 -68.878 -64.539 18 6 1 4 1 2 4 8 160 436
106 -13.361 20.264 5 17 1 4 1 2 4 8 134 414
107 -44.440 63.721 17 23 1 4 1 2 4 8 220 458
108 -6.500 71.436 9 14 1 4 1 2 4 8 146 393
109 -51.978 25.409 19 19 1 4 1 2 4 8 222 535
110 -0.739 59.491 20 21 1 4 1 2 4 8 174 496
111 -64.679 83.038 1 6 1 4 1 2 4 8 259 484
112 -11.273 -35.944 18 1 1 4 1 2 4 8 211 456
113 -16.864 7.776 15 22 1 4 1 2 4 8 173 411
114 19.843 -49.805 10 7 1 4 1 2 4 8 60 370
115 -16.284 -2.936 8 14 1 4 1 2 4 8 64 348
116 8.356 67.041 14 7 1 4 1 2 4 8 244 489
117 30.878 24.316 15 25 1 4 1 2 4 8 223 405
118 93.524 -20.233 17 17 1 4 1 2 4 8 183 506
119 -9.332 -56.177 9 10 1 4 1 2 4 8 106 416
120 -34.442 -63.312 13 23 1 4 1 2 4 8 130 359
121 20.941 -5.646 18 22 1 4 1 2 4 8 128 343
122 -3.418 89.594 20 3 1 4 1 2 4 8 63 383
123 -18.738 45.227 8 14 1 4 1 2 4 8 140 405
124 2.435 -30.524 2 14 1 4 1 2 4 8 108 393
125 -28.864 56.616 7 2 1 4 1 2 4 8 62 302
126 76.880 -29.901 6 2 1 4 1 2 4 8 231 589
127 -90.466 10.278 12 21 1 4 1 2 4 8 116 447
128 -35.101 46.545 12 10 1 4 1 2 4 8 188 465
129 -48.395 43.854 25 10 1 4 1 2 4 8 142 366
130 -40.997 26.703 6 5 1 4 1 2 4 8 121 377
131 13.696 34.607 5 9 1 4 1 2 4 8 235 555
132 -71.472 11.450 20 15 1 4 1 2 4 8 125 342
133 -36.230 51.904 2 19 1 4 1 2 4 8 279 500
134 -39.465 4.907 25 7 1 4 1 2 4 8 144 458
135 -16.565 23.773 7 11 1 4 1 2 4 8 120 439
136 10.754 -28.552 6 2 1 4 1 2 4 8 214 463
137 -23.029 47.015 21 25 1 4 1 2 4 8 121 323
138 -8.807 21.216 19 14 1 4 1 2 4 8 234 447
139 -40.039 27.435 22 15 1 4 1 2 4 8 247 481
140 -37.445 -41.040 8 12 1 4 1 2 4 8 247 509
141 48.224 0.085 19 11 1 4 1 2 4 8 288 503
142 -0.323 68.237 6 17 1 4 1 2 4 8 179 403
143 -14.294 -33.423 24 4 1 4 1 2 4 8 103 315
144 -1.440 -34.814 15 24 1 4 1 2 4 8 247 433
145 -34.454 42.346 25 8 1 4 1 2 4 8 90 435
146 8.679 -66.180 6 20 1 4 1 2 4 8 275 518
147 -61.249 -51.367 21 12 1 4 1 2 4 8 273 589
148 -1.093 9.912 4 10 1 4 1 2 4 8 84 360
149 -16.565 66.547 10 12 1 4 1 2 4 8 145 437
150 8.435 52.838 16 9 1 4 1 2 4 8 150 390
151 -22.034 -36.896 12 16 1 4 1 2 4 8 297 484
152 15.765 17.322 13 23 1 4 1 2 4 8 148 437
153 9.003 -18.695 2 15 1 4 1 2 4 8 279 465
154 -4.584 3.491 3 10 1 4 1 2 4 8 82 406
155 8.875 40.662 10 21 1 4 1 2 4 8 220 512
156 26.093 -33.966 18 2 1 4 1 2 4 8 190 450
157 -32.501 39.526 18 16 1 4 1 2 4 8 159 456
158 -32.629 -82.581 11 15 1 4 1 2 4 8 241 492
159 -98.486 22.021 7 11 1 4 1 2 4 8 67 348
160 -59.052 4.163 18 11 1 4 1 2 4 8 170 526
161 7.428 -2.570 15 17 1 4 1 2 4 8 257 446
162 -59.601 12.469 5 3 1 4 1 2 4 8 268 609
163 -11.224 -31.830 20 9 1 4 1 2 4 8 135 325
164 -16.809 -35.040 9 1 1 4 1 2 4 8 238 583
165 21.863 18.140 22 13 1 4 1 2 4 8 262 447
166 45.038 -61.316 13 1 1 4 1 2 4 8 135 358
167 -48.816 25.568 24 2 1 4 1 2 4 8 165 354
168 -32.184 -16.736 4 22 1 4 1 2 4 8 87 389
169 12.439 -41.492 16 10 1 4 1 2 4 8 222 514
170 -21.082 -77.075 16 4 1 4 1 2 4 8 148 393
171 -17.822 -18.518 14 9 1 4 1 2 4 8 296 605
172 48.334 93.518 14 11 1 4 1 2 4 8 67 288
173 -18.677 49.005 25 3 1 4 1 2 4 8 98 280
174 12.140 30.042 23 19 1 4 1 2 4 8 64 419
175 3.113 -40.302 23 19 1 4 1 2 4 8 178 496
176 17.133 37.079 4 4 1 4 1 2 4 8 243 555
177 22.577 0.836 17 19 1 4 1 2 4 8 127 365
178 -30.426 52.942 12 15 1 4 1 2 4 8 232 440
179 33.765 -67.108 11 21 1 4 1 2 4 8 101 405
180 5.414 1.532 24 25 1 4 1 2 4 8 251 455
181 72.156 30.103 22 4 1 4 1 2 4 8 74 295
182 -24.109 -34.625 10 3 1 4 1 2 4 8 177 514
183 17.413 75.146 10 6 1 4 1 2 4 8 296 624
184 10.638 -60.052 10 6 1 4 1 2 4 8 207 489
185 -5.176 -48.999 5 21 1 4 1 2 4 8 255 532
186 -19.342 21.118 13 25 1 4 1 2 4 8 153 394
187 -46.802 -14.661 18 10 1 4 1 2 4 8 78 317
188 -16.779 43.439 25 25 1 4 1 2 4 8 271 576
189 14.093 -13.605 12 19 1 4 1 2 4 8 249 529
190 -21.063 26.019 18 19 1 4 1 2 4 8 154 380
191 39.813 -40.668 9 22 1 4 1 2 4 8 207 393
192 52.057 30.334 23 5 1 4 1 2 4 8 295 631
