# Supplementary material for: A novel user-centric happiness model for personalized tour recommendations
Source: PeerJ Comput Sci. 2025 Apr 22;11:e2837. doi: 10.7717/peerj-cs.2837 (PMC12192884; doi:10.7717/peerj-cs.2837)
Supplement: Supplemental Information 3 [file peerj-cs-11-2837-s003.zip › HM/pr11_20/pr14/Connection_2.txt]

0.486193804875388	0.438610916315913	0.840497893766768	0.817787531217450	0.111341659107133	0.909358185583814	0.0592538600068605	0.550282685723297	0.600179753910057	0.180931154408945	0.423869004839781	0.744737969010217	0.708944398688064	0.703545469660776	0.395003190090201	0.818096629964896	0.781168488995474	0.301867210226651	0.880053556846786	0.770499140275185	0.0305790290677318	0.0953953855879347	0.769570796317529	0.951848291704134	0.253301075021369	0.639725080302825	0.440799465493038	0.868759706552038	0.959540102151538	0.865852206307359	0.299458560248006	0.0338777202011336	0.372045256568370	0.603325724615593	0.722482532942886	0.788093263619827	0.471405605741020	0.152444238713315	0.208962189604968	0.739934298447844	0.446067262950097	0.850911522702758	0.909446813314979	0.504810672450230	0.103615068034398	0.752348704127472	0.128624271179129	0.0712266931054622	0.618317385394711	0.462259723037434
0.545150093322972	0.0241984120378498	0.310381648385743	0.344589062541303	0.662361624752422	0.222971051399929	0.944883605913541	0.661325439266752	0.730407971539923	0.367450784816264	0.403943178045286	0.694288408313192	0.0674418227286162	0.544930550584258	0.540367577195993	0.501961084421128	0.945841786568665	0.637714669028817	0.975505696225060	0.632024764375083	0.117020934573470	0.462227478153498	0.553377927550259	0.547072495952031	0.876059802405418	0.500018517270741	0.327460479292224	0.642184764178494	0.00755172909086921	0.901496863653516	0.199512909394766	0.335784484248904	0.104170583502070	0.548614063217401	0.0998876140819724	0.406307547251426	0.00640787088721551	0.924043809974916	0.712196642634082	0.872048081452363	0.374923447145052	0.919188215020809	0.526714167286205	0.0796347425037953	0.244438956656580	0.616048065163025	0.546875888411795	0.765837324321887	0.0857987661260740	0.932802098410512
0.893293138884762	0.201606874001757	0.225863011847627	0.650865115156207	0.479847107025814	0.293131104968594	0.764138800682343	0.223029143291200	0.116523328781682	0.425714692273465	0.0778954554227029	0.153215644242030	0.0661949455131404	0.861737272023832	0.988075172036107	0.896752729989858	0.395274952277149	0.880382734232335	0.858939337339809	0.0759874262605277	0.407684198441202	0.876197869480642	0.907537069391396	0.219249870050136	0.617681831952543	0.781258377265535	0.555617449978125	0.983416613854126	0.133073157846952	0.851684132666998	0.0919538745113282	0.790507632815813	0.667205318989587	0.692584057356433	0.266336198895844	0.478768245823327	0.502396243027314	0.958905973648523	0.299212455587020	0.977472384820820	0.378263569923373	0.146713001405097	0.800164917675382	0.577051856033062	0.958444927724098	0.297470040914570	0.0367227131086001	0.592749913631987	0.0660874345202838	0.729011974735943
0.169037786828206	0.136222862946261	0.960860248905917	0.993348346013825	0.309536848100589	0.725905951917052	0.0947509305977856	0.862885481049598	0.917271990009297	0.363243322398619	0.470098602932457	0.547045623891692	0.835257675313774	0.116158444942712	0.555439757592754	0.854664270641428	0.700899253479536	0.995994688090465	0.989819897867410	0.482165390206709	0.754070367734615	0.559124604394147	0.505986432676967	0.858463402775401	0.655340259401354	0.672110095266923	0.984656312727665	0.198108291729415	0.843406279518985	0.373631048532709	0.692046831847198	0.416826548091247	0.722952587875712	0.193169504833710	0.335553845903204	0.0626248049570682	0.594650395771203	0.406626881937258	0.0214485376858271	0.789577264225138	0.572742951455831	0.482726952769373	0.106108748316774	0.558450077715561	0.578982149492966	0.647954774393918	0.188541219464511	0.241361649441998	0.329074233832009	0.441121924869193
0.857954943268396	0.807741308905637	0.465006023658174	0.816607097412934	0.840988018666624	0.741585775851335	0.130657717500944	0.116100474944108	0.751603950882641	0.288935214312171	0.374330372736253	0.675043550698590	0.606657185417527	0.704929497301690	0.943553852848700	0.749873470535899	0.311559858365557	0.376595267309636	0.318697440696491	0.410459142204924	0.496621756718293	0.857768496062386	0.623800632312632	0.988461065162395	0.339454646418264	0.0413059118687142	0.954845113056270	0.630752748014436	0.306408732194647	0.995456543678445	0.949142272264227	0.0890884435358462	0.365733326932155	0.945712738115729	0.777288161781945	0.417772099631615	0.161063981174650	0.686969503985090	0.442318353957105	0.0116364605315858	0.799336158847064	0.310181156321047	0.856703850330011	0.264165668088026	0.878793862386404	0.130660123803746	0.0597758995419608	0.394508196859151	0.0128578945180982	0.206989195461293
0.738212939983645	0.100858475426267	0.861762994999942	0.271253337845631	0.485786886410488	0.0618567440485055	0.929694064577626	0.0341793941498901	0.591377295591507	0.836512184206700	0.537812866362546	0.580903163246136	0.0517418937329148	0.400847415074950	0.0914811980651910	0.133197731596327	0.0122108723559056	0.907964448074599	0.0582123103613675	0.629682034209532	0.986184832662496	0.775436147039014	0.218817000892709	0.703119323872688	0.797741745778445	0.710176051959982	0.463753286309284	0.529001763725867	0.767349008620899	0.373659348787168	0.0701396880969591	0.424085375078029	0.961552862413608	0.852333333376531	0.104309208046313	0.916569016321694	0.260132359410961	0.139350127636498	0.350748953366067	0.471607368711300	0.832765689337861	0.243177832780484	0.0320983492769172	0.374413227171288	0.00822086969558700	0.851703883336558	0.235789448737281	0.393323342562176	0.780853421534593	0.694428030057325
0.130114895278544	0.157591391729386	0.437753660903875	0.493672357850844	0.225435152191855	0.0253845044126531	0.982910587813943	0.143435111660432	0.0233678567374247	0.955666694453922	0.564509440076347	0.883893334257119	0.301995366081146	0.754924492399369	0.612140446025742	0.929881273425155	0.141251295360748	0.995134851508398	0.242024009375415	0.824780998821693	0.768518356697130	0.814836686983563	0.531804293762734	0.0180251672982426	0.398784502434205	0.920390938895638	0.213597205748122	0.129059553503964	0.241216394987164	0.979488564139401	0.144757570755367	0.0936377449150648	0.839570573486317	0.238408823246857	0.696314974747150	0.983398273591633	0.848731697123693	0.663341297166115	0.495889193389169	0.557200988348727	0.336183765139771	0.603591048266549	0.00183698039235747	0.990531187406914	0.543108789516331	0.936682750284405	0.777884002815881	0.477131723533596	0.657995784695259	0.801227522671704
0.670873281857748	0.728641000525729	0.461600311724338	0.305655307851899	0.100847291882104	0.690920220302273	0.0458033345700893	0.0336842510654518	0.0254321885328681	0.259112838168745	0.310117870883891	0.507447161399255	0.666538082938942	0.855897022701979	0.540567832294314	0.409985691234125	0.959639063883266	0.136939979106539	0.144888998424260	0.764678833712051	0.495648405464809	0.981233444966827	0.507496638194614	0.559755042071452	0.649086187233305	0.426703131210084	0.119460798707062	0.215906822273308	0.846459496251814	0.654543122625791	0.865076100313486	0.448338136377428	0.873713274203955	0.468883989560591	0.0517437363745483	0.724408541899103	0.838391036061236	0.775511526645032	0.784889863846515	0.183074672232508	0.460830172782965	0.210016075885995	0.229878613719081	0.632408893969269	0.458040581473454	0.103286445507235	0.432987700315786	0.985632525400947	0.803467531978688	0.437981406698629
0.428170189134775	0.0252135429952226	0.595053828341219	0.549685715142082	0.0517073673636899	0.271729552427102	0.0326491725337192	0.599775298858498	0.978506102493252	0.271384721167291	0.942480690263879	0.704539162659326	0.182699063416718	0.508704310239754	0.821185282947282	0.986858957101278	0.905959794216559	0.285324515073332	0.910217578004146	0.0433991908381393	0.226293419624210	0.0104326668463461	0.775179737076055	0.322706453016239	0.646937663589621	0.544993492095874	0.363395743057025	0.110936010696633	0.125215555997254	0.147932435900360	0.0560381755965549	0.364606994227437	0.0579505541444180	0.411183316161862	0.376956701156780	0.463933264821968	0.324808069143556	0.250615511174534	0.732713778761208	0.545678604151659	0.146359065641425	0.366187561697423	0.943005196304229	0.663323703451623	0.306942860815853	0.360547831910361	0.978921659440422	0.374943252458807	0.363811940150963	0.827988865144734
0.269771529365716	0.359602764350213	0.119128056761658	0.226582208285808	0.488874907900421	0.411587084989468	0.00439620555455067	0.888445709880568	0.160780555607183	0.296137951494355	0.112860914668876	0.323910628512416	0.574708538366558	0.0354786523680245	0.396833531704564	0.730067821204992	0.981605639641887	0.579342653788820	0.424041465400977	0.0172702493329350	0.946033457729988	0.831221504775756	0.00661578379555194	0.360731999715431	0.840048117646129	0.952870055564949	0.802762345847145	0.00378795285624578	0.461496599279599	0.853782680634987	0.576842739930494	0.428361804526499	0.954331722883235	0.206056290747359	0.727266787793223	0.481663513243343	0.808783462785427	0.178451840433584	0.428618841041439	0.514166298212762	0.760689953241802	0.977972117903848	0.674738720463070	0.721435079249990	0.0823516704082912	0.234242089123092	0.0462353699162551	0.426887609668980	0.541049261419842	0.0659098384651332
0.604497710641637	0.149622994968738	0.472635928369004	0.182155628455059	0.722586093600827	0.615086027779559	0.0181237399612364	0.937357395540274	0.932560241504358	0.640746485973007	0.353793731092985	0.257522817707521	0.327465905572174	0.439674374104825	0.512316764769836	0.0474784355383806	0.845201751575421	0.680410988974145	0.452106669816407	0.693077054227510	0.699812842785413	0.282139772712477	0.603440487063087	0.0770051737059382	0.271729710111903	0.473584783975755	0.367475441364104	0.0925733643484737	0.440208382093146	0.0787145540722507	0.609981812094381	0.965443963866210	0.0623890863298199	0.533687040110903	0.868169012517814	0.346159854083293	0.483161455805564	0.940463800015041	0.640412246201360	0.133945142003165	0.346836816442830	0.433320315254615	0.919702669502553	0.310762094836696	0.238416623127732	0.482124539972822	0.283388666632819	0.813570191672081	0.0647514341288807	0.541559142407390
0.562088472274839	0.677404360598809	0.596599997127658	0.269481445654162	0.836299929981839	0.792628046965292	0.437644847379456	0.683325565242072	0.137690433158928	0.777436343920179	0.365156517498342	0.701897919698824	0.790573519914146	0.0971560690074004	0.587461624486384	0.627073308609299	0.730503860528524	0.907725265358688	0.166879406624070	0.889229322095398	0.935853210495322	0.898236063027791	0.185169586276800	0.661141312772413	0.0778858254227185	0.320278547674279	0.183670737089529	0.939959921464663	0.344369764275287	0.653933843624147	0.416516770313437	0.356754290352567	0.154019279856906	0.839219022245545	0.294843904260613	0.197134081685537	0.286401564865575	0.372525471153639	0.135291357558481	0.495185093802795	0.324140949269737	0.793178543609508	0.393656463624967	0.599963869381367	0.593750815478239	0.164020119749166	0.584922494012634	0.215202303912677	0.420382771948731	0.633848794773227
0.569124788671073	0.264132650638695	0.528334316160514	0.442470907546753	0.449846721044282	0.502535115168816	0.960976554376924	0.138722830925299	0.596315045600347	0.00925330917771738	0.825189565621344	0.891679650752039	0.719296146606643	0.0716914615014427	0.837270957289301	0.842121132965594	0.183802958194070	0.186490110703346	0.848097519356536	0.152985094317696	0.898382533073419	0.913257186275848	0.564144649250068	0.0661500537476120	0.388356375937335	0.219394766919159	0.455876401565868	0.0401244468986287	0.107714383412036	0.177446667545835	0.940095560172268	0.148317427251077	0.0162863951799319	0.402500405375121	0.383692196446136	0.279146420607163	0.144339181766484	0.256621821048423	0.183110534929175	0.606251992588967	0.374994650199264	0.0533635816485865	0.227595592337465	0.528031183101363	0.366344811427435	0.851952192723306	0.493896807163341	0.212918731447006	0.893525441988280	0.199349334167625
0.450405135758199	0.430055844388859	0.502582211594918	0.0589362604230497	0.00695797956595379	0.566624296161927	0.458367381705655	0.195582548593194	0.526363083252001	0.985717913309872	0.702189057181103	0.743367137123580	0.949247128738718	0.486883704975472	0.837996588995143	0.606720772388265	0.951420233574480	0.0742481741659148	0.824412771545078	0.676899787537772	0.967228329100829	0.785311534113087	0.579535919458566	0.171906956843777	0.748922570328215	0.487484108271353	0.793049756591679	0.680865283935212	0.872070915248574	0.251820891278826	0.108755419772449	0.435024053718301	0.661291028172164	0.644509887099869	0.0402411056605030	0.995258926511217	0.801219941004342	0.161151865053744	0.502334948734326	0.203427062068653	0.808463809223515	0.312211786161639	0.0850492520115531	0.392277768283329	0.0476363010639085	0.473320141393212	0.289295625864872	0.681489030580756	0.432363211492597	0.573073342926533
0.768276164299398	0.200878451373551	0.435960725821532	0.568834023369510	0.977603009370207	0.715567660526924	0.491589202296331	0.714345426650996	0.765844177129770	0.670717885169615	0.771633367714072	0.630990164764832	0.949897583744444	0.252076836165434	0.277678386544570	0.322344271734803	0.400993942700121	0.552782475996914	0.337809383771684	0.116820892485207	0.630542180843943	0.667929314852856	0.954481816638809	0.676028325957964	0.0476634322275040	0.696051541669187	0.337273555760940	0.540707791091242	0.0432131405689198	0.762161936543660	0.838541350871287	0.361759066208819	0.410719722199562	0.325975582827985	0.279691162563428	0.0542813343792772	0.860727735249051	0.916283968201720	0.639973014499165	0.799746614851354	0.00693023644245605	0.450588892003440	0.522900581833177	0.593547586148208	0.900364450053381	0.475279725904874	0.841677015374733	0.594534774232639	0.837863626320829	0.921894902176491
0.503427460298116	0.229409488164437	0.0523163298799096	0.0300705339111610	0.943247763593230	0.457751268722290	0.651280920884568	0.952887402999956	0.279382019507005	0.994247846057108	0.423424017866599	0.476092951510576	0.429280661383567	0.724003650593298	0.0269413330626419	0.0854510529668975	0.871369457203176	0.487414827415135	0.790555819720943	0.347889913301864	0.388139706775748	0.134745536356295	0.0724532089248949	0.803197611032987	0.572523826900291	0.0350194805283895	0.110488492530982	0.906595791795673	0.386549961821145	0.273908963940159	0.00610573322171004	0.0348167908260894	0.884642274355776	0.894211156533310	0.764166154206833	0.382372322822296	0.933492668068922	0.493704331080025	0.676174363449344	0.400683402318400	0.267769951603313	0.325173583901781	0.887715070379860	0.774823784473674	0.701617885394005	0.643688611845649	0.854410070207463	0.213671721437179	0.769788519295505	0.385105549555036
0.268026016542727	0.373826815254564	0.923387434575382	0.358045751829581	0.812778697685687	0.639473252787318	0.978658600605008	0.300286745820835	0.893823741865156	0.990470032074286	0.408205490385765	0.895767163568368	0.648856295635088	0.343815563474253	0.927712500395825	0.783824418429451	0.704504923462584	0.205687562358405	0.702538539118302	0.173616643581758	0.0200182813027926	0.188552713836417	0.508843240751118	0.839092131107245	0.658852482782600	0.564557200498277	0.295161539021864	0.318666184249068	0.799747501549532	0.859055806047813	0.0851564144053127	0.751553237964670	0.120718677548888	0.690303852117612	0.389977689537222	0.253989198285063	0.909317019501128	0.146697162056943	0.856453024301892	0.296878908162132	0.565378029204248	0.0945545931505042	0.130706222773304	0.333820441097504	0.945617290666365	0.0482552000296724	0.350753795672623	0.257543275572794	0.237548044249383	0.972411593552653
0.594873977331980	0.413777879661817	0.0992897677844169	0.313513846695956	0.901833662433109	0.863039105060883	0.226803417934977	0.404169258162204	0.226735837213633	0.159799878040261	0.974797250144672	0.214477548770537	0.993963596034553	0.198200592565035	0.0602505389863101	0.866893314302240	0.446628783648747	0.571782657549458	0.666984463495894	0.868795698284208	0.582514059841685	0.802955590384755	0.990016332864419	0.660657395084503	0.427343824242647	0.0669807571593180	0.330815254091980	0.144173058371589	0.947150344403424	0.992628973318050	0.118740696228663	0.223729431312083	0.516159635983684	0.365136857803692	0.677227006890883	0.821778165888548	0.176001192756026	0.129424370895776	0.948430589624111	0.407631748003586	0.968610566790395	0.665869978054903	0.0881360137216753	0.0285789511312643	0.429981069158916	0.440771119655690	0.604112481181168	0.656664813760235	0.751977334621863	0.0975056416635545
0.421860479355075	0.645652417666730	0.885029888853428	0.585687905438464	0.778119084340275	0.404327407146942	0.226800712484846	0.976952906540251	0.794191397119815	0.317110226357194	0.746852159179605	0.0204152636483416	0.213455606917857	0.499963072153402	0.103192990890476	0.348272855940807	0.893112431478907	0.0881560555924207	0.821777835835493	0.621232570319108	0.637665852567649	0.465441910559365	0.757412767214366	0.181443264267822	0.547985522582888	0.940141264724775	0.310743622571724	0.879255196224948	0.0459690231817311	0.745841709381795	0.612854058669917	0.812209273856716	0.464935262836157	0.0951713443446437	0.572118787534318	0.562991132994091	0.297431431619558	0.166868477729056	0.667853316301433	0.681313618976169	0.0552794478630551	0.219893537817704	0.307963035141125	0.327037023709667	0.906737247160757	0.320411772158461	0.569967106225098	0.485777909674648	0.507986022618079	0.680307836525804
0.628479058463323	0.287746022057333	0.0454873783448724	0.997258584332872	0.888720386404704	0.976491178190450	0.149399848010401	0.141525192796336	0.732850217716697	0.183133725960538	0.820114374590254	0.421919672536177	0.676154717996219	0.880459898604347	0.397900657483593	0.326287455045864	0.394372686851426	0.202537654251564	0.0770670839153269	0.950514640622920	0.740674081437271	0.972739988515374	0.0336751759118219	0.821538103508987	0.381824816555404	0.482972672123123	0.299757226656805	0.812490763902323	0.566269194414103	0.544285447701839	0.177819841524783	0.935615051887142	0.358193549296174	0.782061599994643	0.539845037778623	0.329575852614875	0.987569344796919	0.280875618087698	0.363246600920169	0.483299531059264	0.790624280594982	0.553980563135501	0.393028732142554	0.0671932435412785	0.178787440677193	0.838528256932254	0.315907738713402	0.803612303118001	0.787098008253307	0.0809192655412381
0.461028627549893	0.258296146555546	0.860072615172212	0.418916027101036	0.220138460744586	0.658289479533375	0.828676299103667	0.215674188995985	0.231964792265791	0.860933470607140	0.291796025937484	0.432891905561333	0.753736404862174	0.632000012753070	0.494503859110446	0.938868699858205	0.803051968412653	0.557025661729011	0.258377164943078	0.179533463135169	0.405576964010201	0.197951572501111	0.688112134282343	0.960386681949568	0.449979002944190	0.441942867101584	0.764320761510543	0.613928181585820	0.197348688590790	0.193014708846328	0.279960802715667	0.856665777871130	0.0145783682857497	0.00454516575239294	0.410406688411041	0.781920740197805	0.351978766093167	0.112654044735011	0.265195502094793	0.904625655300061	0.468513778532147	0.0366659583722006	0.421217574810003	0.811537217955144	0.393702939929074	0.163086998358249	0.120300764945282	0.0638025943217665	0.603299283548067	0.532227486670986
0.494480736710059	0.0955250259091507	0.925382584664732	0.180130877915146	0.785115855149329	0.810454127201771	0.460085252613068	0.0519086892092281	0.851391267826541	0.282709473116505	0.0898461497402998	0.852434359966795	0.382201204827461	0.921426225451554	0.222353558495137	0.0586986513536176	0.914784781517017	0.881171652533016	0.189601395280936	0.163661171694283	0.0321317297914178	0.436702583577563	0.196114142343853	0.263005787190622	0.188432518825004	0.323852727692840	0.837412560187465	0.510237681848503	0.544472393847061	0.190837835380810	0.191367922558280	0.139741122514323	0.516315252779311	0.150403269579026	0.681909518310352	0.686682908163208	0.964014645075636	0.670319142592958	0.357814344921827	0.117022589614758	0.440829589925080	0.914544417022294	0.656663208615879	0.219312711048789	0.129247185096539	0.396470959059573	0.687209054783047	0.528417341244686	0.383159599414258	0.334519485484120
0.508192392505908	0.563109828235589	0.0114496103287621	0.665259694183722	0.864049000267811	0.0648202335768318	0.156706087051684	0.932892552889650	0.478580681118342	0.709127633948049	0.122584720987750	0.746411218496970	0.601737597016947	0.875535983805059	0.712552585375158	0.238445856106488	0.830933581407289	0.203529182778138	0.482849384320232	0.195057895322596	0.0439568000919984	0.0889913947150648	0.745963110034215	0.283223919617391	0.432465175743353	0.601715402212335	0.936759926932152	0.663159228073995	0.739362828673008	0.547594519789838	0.208751127179117	0.363398212102533	0.0202064626946601	0.930039966781159	0.832886669882478	0.824469797155322	0.540296838609448	0.416714161690403	0.500998061888131	0.792658255934597	0.791246649158895	0.646049191910541	0.252500747682255	0.570100167368010	0.196571066984554	0.685640084055279	0.249010405297161	0.526437401392049	0.795496746777972	0.0621373774561242
0.869249504238167	0.237742939083126	0.584121406128516	0.501985464638755	0.0548900153530972	0.613658495846887	0.173286259031142	0.883161458743446	0.196689139039899	0.244286329070845	0.463974217866893	0.0768210025399353	0.999743072331838	0.957956881472806	0.218160021088950	0.385953795220465	0.356752092161195	0.550019028401213	0.0725576182418051	0.543718314096975	0.758066429442270	0.923353850899809	0.837797790877825	0.680093812193636	0.118045558626550	0.434494136518207	0.296778084805914	0.0829605387848971	0.0970441741739695	0.696020233538501	0.828698310487469	0.453693229352829	0.612366261226311	0.927965723516107	0.306281098458724	0.509021062032549	0.0953870442251400	0.944742650728511	0.602097939554644	0.675950944689262	0.337283540673017	0.813982361679127	0.759503671658679	0.558461888647890	0.789754686014377	0.265363986570833	0.552957970616351	0.377455654714150	0.595331595714393	0.421638725117949
0.561621541143683	0.862234393438708	0.631776556810367	0.793740061329775	0.0953668375067560	0.908942428484040	0.636862920425465	0.883494760979683	0.320496963806681	0.985940857331024	0.0729863906789554	0.0781769145997666	0.730028866131217	0.750973785926669	0.0392466423265209	0.799791785904295	0.143962387959879	0.350825124655609	0.680754816544206	0.537736350075900	0.0958107609977019	0.517177798195783	0.957227293103980	0.705472243967769	0.885673121755341	0.933670941651542	0.534050181900147	0.0669381604702261	0.679546186763639	0.958821418138408	0.580171594526382	0.188895224977055	0.536449115059165	0.938709554142362	0.376640851403004	0.543126638574620	0.547313843630162	0.631825031122757	0.235563862006164	0.400670941367569	0.866978701588488	0.208523588829232	0.820523047765686	0.595845632410492	0.863393250506723	0.496109830983694	0.480107028861105	0.835384253831651	0.562543277715258	0.123584068036954
0.327156088237831	0.365178122775227	0.0394469850422494	0.814999252819154	0.0857775493539225	0.561074871448551	0.318503616707636	0.589698627088582	0.754043650763447	0.129899910665184	0.804852455567078	0.0858810327951631	0.528770920738121	0.810967628949938	0.109420115255485	0.891681823877849	0.119241439972794	0.677960300242150	0.0702738667393618	0.794223720541335	0.170891066618053	0.939211208156187	0.297230255409962	0.734525506847465	0.243249626732333	0.643754853815829	0.991538951526595	0.985676230077748	0.720053242078303	0.785370727236633	0.543586235239264	0.193807784142002	0.304034889682478	0.972419425839141	0.958779364747533	0.0256960732448132	0.889716196092666	0.936131142697142	0.0614489569657127	0.961338826110141	0.994322167884236	0.437406058391011	0.333540850540790	0.905355513206382	0.973683920390673	0.274134283863621	0.0817365285218140	0.207827580025883	0.0815710298364635	0.249344939245860
0.854520353070224	0.330485643019773	0.977168574028993	0.991774408883618	0.614784166695712	0.951079570391901	0.358854198083825	0.441483623930434	0.307280853445277	0.0100664988571906	0.610981708234681	0.214814833391525	0.271190073899801	0.777182394147674	0.319283800203330	0.643278816248949	0.298334748685788	0.971291588446390	0.272214863291326	0.944359846853713	0.480144319758087	0.561684623927974	0.387798263796645	0.980819013189200	0.681727831899804	0.526983487083937	0.0368080019403954	0.438876958096173	0.637152123532916	0.618802259202125	0.607484310559157	0.801948797490195	0.942195447309879	0.764573965637797	0.487635765872003	0.344804256164047	0.465137278159428	0.104815335944671	0.243153153698676	0.799918974196655	0.432641516852520	0.304040206564830	0.886585226976360	0.00465679333328073	0.442222029082573	0.0988335117683041	0.327425166875237	0.403756203476784	0.0812038912519489	0.403261100102698
0.629158458129046	0.161327602894681	0.0223216424244952	0.909725193678266	0.817423163373112	0.687441267474970	0.268897323755611	0.113501749950411	0.517706181985407	0.181201652273222	0.174017631120357	0.818599394723137	0.453506406606665	0.342570792482151	0.808247237290624	0.707520827007955	0.501149036857272	0.217611236290517	0.523116473418676	0.945498075027052	0.866139296052614	0.762004131140462	0.160715114914899	0.578779907917896	0.345204691241810	0.370163822371308	0.594869987989602	0.214539570291127	0.550625799772194	0.680046847384634	0.897533501358858	0.0478890779665397	0.920586551859464	0.143989877538851	0.00595661564969396	0.926962996400736	0.0810119708123167	0.567615341648289	0.671503271566108	0.0582874966052719	0.178762409668867	0.922728714616947	0.464276328059585	0.0666015375663973	0.862243066817886	0.339067369516796	0.653075253862932	0.862542794778585	0.935981649377803	0.267145033430428
0.258974793988633	0.163138323958287	0.783683647511087	0.445625102490353	0.790231479406494	0.654397380971902	0.799821335828523	0.696864154306543	0.907302548753202	0.971023786019333	0.0611043815093864	0.783802508723288	0.555503645663988	0.416472359534870	0.212264131668791	0.465562228467808	0.463229927187837	0.556184546707753	0.232577837759365	0.430653626265511	0.0495016364258156	0.770277505426650	0.185190473114428	0.373201943873460	0.644844445713089	0.845168991019617	0.177050543224845	0.328580452337982	0.999919593410055	0.147043774731325	0.969894377209456	0.0485110688539123	0.270789198699927	0.746107187396829	0.416966719662404	0.278925041441269	0.0757053438290993	0.0548858301932236	0.505665783144831	0.500173463998931	0.907603620662421	0.510938676609518	0.377815598998018	0.527755674554728	0.661578089045876	0.536939233872779	0.496723525648454	0.393060427396564	0.901705419335674	0.341750387007511
0.478768996244575	0.207564784175667	0.134957363653879	0.631708225848333	0.209078236299661	0.997352056564257	0.975048188754859	0.799557637850292	0.991031012496544	0.588134699739682	0.595228663991003	0.191696453538016	0.114086453534943	0.986220732589869	0.700839627669368	0.0648160379467175	0.631993667475184	0.657754217526644	0.991016623777663	0.128591205349894	0.0535761624713254	0.722740660743381	0.440155015064780	0.134864404812024	0.807625670289696	0.0741739975576081	0.454228009869997	0.293664739293636	0.116117958102911	0.822756545147629	0.360948135586630	0.424959444236877	0.844146085917438	0.125778993889928	0.620149482876667	0.170738837483369	0.800754716997130	0.0330071451601462	0.302992967332788	0.204284634803111	0.896727999560245	0.244466401258968	0.869069845630900	0.337715760761235	0.225913236264457	0.258119010184357	0.688618215828302	0.722123415424205	0.566478785189071	0.857308981408738
0.868994292516657	0.656265703677571	0.821083008999529	0.736295876873696	0.290229548648859	0.950342319375417	0.578187105302833	0.383831596601548	0.0348694297267156	0.0160827546296700	0.666469101000073	0.777209017972345	0.943241774889009	0.977055371192540	0.0146195726835340	0.183769151506545	0.689782982339325	0.153938446343938	0.321107344213455	0.660846534818638	0.216105501960289	0.00821328516894304	0.633140596891129	0.527237153009502	0.754575079788619	0.487488477439987	0.133815041315102	0.821482541972203	0.729710775001538	0.664063238597503	0.468491035566723	0.681460359132905	0.366939100342881	0.814384493353975	0.276692931965720	0.552393254230425	0.772544396791076	0.816132141277568	0.837001329083950	0.520410332613588	0.400199211903594	0.551776377747525	0.569943112117355	0.329101225076113	0.617424828802992	0.906781804536663	0.907610316301342	0.378368066367572	0.496900747661437	0.627137909453520
0.0127267721241731	0.399338882848886	0.653235220655811	0.686451177705647	0.333762688026204	0.924791379330815	0.822851461544495	0.927915572702790	0.373275230459484	0.315222492990559	0.456530072912986	0.289792235751795	0.900425426321676	0.130406685638832	0.369157410623983	0.423008551041447	0.822361567817408	0.0449887441352814	0.257161409525268	0.152347993586881	0.333251277742382	0.883299873027377	0.131844556617436	0.620017570190136	0.824644945881449	0.641239861458670	0.235145239004499	0.815449475768301	0.245432321104900	0.997352477583540	0.740374644616315	0.142922909350372	0.896966946670529	0.772057938792715	0.0360888843238866	0.311073169427938	0.893873344597422	0.0611582236339406	0.407195531216708	0.525674231031936	0.713676406935649	0.183267761927948	0.0358951890305941	0.661182821851819	0.369600749222404	0.100957419396118	0.707730965993572	0.0476496641172993	0.190035175979910	0.781112262089449
0.864047748218583	0.0328229580384669	0.0794419739755267	0.792240440062944	0.0427888217365068	0.799065610130534	0.153998839327266	0.169930708306826	0.718402192595657	0.588629541992018	0.891620439878026	0.907434918004419	0.693703283013699	0.177492966336501	0.218329722469256	0.488715070259235	0.0164589292598850	0.509068682176759	0.256719574273528	0.860073753291498	0.425585077459085	0.897876987417723	0.534471296566032	0.353277322125002	0.624449998315548	0.262383981443910	0.480242294621150	0.868571248316672	0.667786148717925	0.782810635975974	0.474794162495479	0.999779283439697	0.829031246024963	0.650239805950270	0.572013629975362	0.717267165316195	0.351466907187855	0.109289277788522	0.409162032439956	0.487454185589153	0.895505011777987	0.525232267621748	0.708448235270136	0.749878657088441	0.975284860341687	0.840312738365574	0.0971806493273175	0.941320807654553	0.192185644946899	0.439840542090828
0.0612711911127988	0.248216473639633	0.0225931486667048	0.0403830837041409	0.899224523248169	0.585197855046432	0.790410689218067	0.298239171470903	0.552100796118447	0.176929294899711	0.647592067582038	0.859804134362014	0.319521572500961	0.286909795089131	0.122435575906938	0.846154969876534	0.819815697742379	0.363253523001422	0.0262595585523603	0.828278891017272	0.307096184037519	0.685464565988656	0.496601844483067	0.146991043539170	0.219219526926569	0.977391595814549	0.747263158520918	0.369327685886131	0.0790489894002352	0.837390796408675	0.819148068020158	0.942552771696788	0.709019109560848	0.200775153689050	0.726919800126820	0.671811890978701	0.538851133485957	0.510145493679086	0.155427247513289	0.454323530982986	0.620575743298029	0.715715151400042	0.313028820629543	0.343545514851711	0.162485132307907	0.122383034950469	0.0956195905040549	0.868539925768819	0.895204319542762	0.795768262115341
0.148615396986813	0.904015326149624	0.0731510296571706	0.882387418979010	0.110190024606221	0.593294109946147	0.333463790366141	0.641254136728323	0.0634618619896927	0.100059332263158	0.275021950413546	0.869757042019555	0.865303968165537	0.0764316848679528	0.368950368692919	0.314371731891459	0.456130955088570	0.206043836010421	0.843484763316448	0.641164529164905	0.831556868100759	0.485518599320962	0.920062686078394	0.892653865787707	0.238968294330977	0.295588480361788	0.268518667015562	0.959089632385226	0.586682332932704	0.985765593392580	0.868154097933619	0.988217643823958	0.387708809783088	0.121588187885306	0.0241466352909536	0.0579663108899008	0.414010881360228	0.0861184970316292	0.413297594439307	0.153746262009836	0.432138590377087	0.444901977524450	0.792485100172745	0.0373508093697205	0.694713350217276	0.857899896034366	0.560489665907646	0.599962740750054	0.468886971354218	0.154802828155321
0.724775444256288	0.937863062788040	0.855489733735985	0.371448073642626	0.588725397117221	0.173140279236878	0.953725732300477	0.945068983685812	0.439183019310376	0.363742598676819	0.984644361030291	0.0680853846642419	0.353688905561895	0.528537443552486	0.486464344014365	0.0261378432064160	0.949524172832343	0.729367616126471	0.122383939997738	0.679231506680082	0.0764415042181585	0.700076662590542	0.561125890712493	0.785914096539017	0.391899584505951	0.181780927919060	0.0369606837246058	0.582046830572184	0.782135099088509	0.604032154670801	0.250265529453389	0.440797134510325	0.359359573632417	0.164038896237691	0.0412329426924793	0.563882178016097	0.423860855837416	0.856056395818574	0.170965817388603	0.308379454251664	0.898630174198994	0.258470505079663	0.647817464533765	0.479559912079236	0.266561482539049	0.398168830008101	0.0240903674624873	0.714550009170643	0.383771710591358	0.709576933877752
0.895043399198306	0.392309205803896	0.959730396204381	0.658836287022435	0.902084073873492	0.285694383969198	0.441812220688757	0.591915116444495	0.972884478762969	0.405843647874658	0.0528934629427252	0.481332444104040	0.889955247423581	0.620990292119799	0.782503122345417	0.0878159833602217	0.632788809810144	0.461279140889116	0.114805456009751	0.0349038865186189	0.408326967932059	0.108371234407472	0.494426603325074	0.909478548734433	0.972414299333441	0.594959726089084	0.638966711433350	0.251660777211708	0.629188027004893	0.632290220165580	0.263901394118795	0.781262274742706	0.523073577870082	0.227430690646225	0.648679843896908	0.258297098129850	0.101685860534334	0.415135026830880	0.866174705236336	0.959755358085290	0.942678266222893	0.755455574802577	0.746441218851854	0.550910933116464	0.0946548273945971	0.939275814001016	0.381769268509019	0.827337776545054	0.169168275743449	0.450005939006768
0.547909307021330	0.708415040743937	0.906766614618558	0.178505558854434	0.214414729572858	0.0645719176980003	0.623950990937094	0.329559532424116	0.886005672861281	0.252778952104540	0.911122587254500	0.906837571047457	0.309538714753794	0.377175269128270	0.914687069547071	0.804838029331444	0.541545973988723	0.594657831738452	0.229724374209078	0.526844116594855	0.131590687796294	0.404503383821662	0.915851927059137	0.564421709672354	0.845282443002394	0.942175689180358	0.488129144534297	0.0784399037566115	0.575444932925895	0.892997227219161	0.821692687124189	0.271849954346553	0.244742868146486	0.512017047313393	0.144611386680672	0.442571029491670	0.0638205609024450	0.805034317607231	0.371094103754097	0.274656708069400	0.302787981765396	0.176573709591928	0.867675778748702	0.504860697913163	0.233353622818228	0.193110856716693	0.426921766778522	0.0715567960752366	0.349237160161921	0.136021712598795
0.0563713405946354	0.202007281992306	0.650586610629477	0.915628069980074	0.718882131501484	0.145300195647449	0.862504461200711	0.270805750104919	0.594615005788730	0.430248409912556	0.871093875614653	0.812905577605333	0.163881355327178	0.658276295600733	0.538482904557526	0.132569193063978	0.643159189651757	0.0286030474602887	0.871471667710719	0.977066694216552	0.0455886123236183	0.817395658645614	0.880501861329441	0.678811742104399	0.494950479649809	0.513077620818037	0.895930517512028	0.795221654628203	0.586757203594094	0.431712533255651	0.824078519569502	0.767125958871392	0.900022172022504	0.536339339471128	0.306287293796481	0.585701698528709	0.549949285355884	0.00381950960235133	0.526201262325475	0.282461364814341	0.645572849119390	0.230365448536502	0.476039309193708	0.910425406857747	0.566205045192447	0.805753770478334	0.393030627553495	0.00856579131206281	0.417087767607601	0.273873306835305
0.918474632399719	0.802624649032209	0.0705710657919977	0.875311270647765	0.325537406230519	0.173404008209670	0.508597547391666	0.665894271382115	0.686276427089699	0.112700151698027	0.692945845973167	0.803541280852277	0.509287388685899	0.122093163998104	0.0122083339494070	0.257097816387974	0.216795793814392	0.0483623632570195	0.446050246463148	0.354998911034516	0.543836694857892	0.414810607689778	0.430307942640224	0.998746725471583	0.183919226426945	0.215819767963675	0.620401853157400	0.0872537733463096	0.752606751954551	0.865721235746309	0.00502874277714971	0.0983314852781450	0.627043923312927	0.244580595625308	0.336433528827194	0.762535683122568	0.0522539521790389	0.602270257956932	0.139286418563426	0.803513051955673	0.806631517145614	0.156523729617479	0.581697139675180	0.387262521153206	0.494761549379165	0.0922648203892591	0.650301904054099	0.378662034834415	0.875204053114355	0.803612477437268
0.985936669948843	0.357488575436159	0.130425648699195	0.325239373431490	0.611661396659216	0.286373266003385	0.446270280171115	0.977946882521888	0.979918569692350	0.0251904100000999	0.650607202435222	0.157914376993547	0.685347606111164	0.0736563317996869	0.451914861134699	0.431594153368717	0.0185049481295616	0.880987552884738	0.840437447685712	0.359572509546782	0.217666298762685	0.735722450016796	0.562565363658386	0.0678187662040233	0.407174049778950	0.895322307391082	0.169177280392575	0.550103561871208	0.00181836817627368	0.0811966946472960	0.252258616812270	0.876494519855157	0.00223895826069864	0.414033778148575	0.121056112528581	0.415467225611996	0.811851396558249	0.428197719214978	0.730913045836377	0.919930213601730	0.0991536658814972	0.0662768044513610	0.100210175821412	0.825350981155806	0.460756622666923	0.255566652576922	0.484636394665305	0.571322723517680	0.690303689061656	0.965005684222234
0.645324040947795	0.523156979651194	0.114487259440585	0.712926214955366	0.0102876590570172	0.749845001546498	0.313915918889305	0.305946051607958	0.800517246905729	0.903627417267695	0.362132511603252	0.0393407464568888	0.358982627117903	0.780494921112036	0.309613592358072	0.0984885755976951	0.270888343867843	0.145243295542910	0.978177545571454	0.759979460496248	0.956121567206776	0.204857559597026	0.258951539377804	0.994864603855434	0.168002661210350	0.476579307912240	0.316426666177191	0.00552279753088503	0.500974357336298	0.753933123820510	0.997859425594718	0.922124812533876	0.807090288478858	0.174261525410629	0.899252169650443	0.974997732592557	0.575313678825594	0.430494193425003	0.758223349261079	0.986489730941830	0.177805441999089	0.887313058414075	0.533454308042508	0.830157763326272	0.555763268143324	0.715843624761140	0.0122025945861554	0.225866501408048	0.524261529560993	0.887265007809775
0.573228225254570	0.524851403327078	0.912865767551015	0.952919806835597	0.373841339452683	0.0956329888273644	0.514981461136043	0.888523811216909	0.929700387867986	0.924492011408551	0.812879018611380	0.0656135848835162	0.376558776011914	0.957997621946706	0.729828446880115	0.0739341578146591	0.565259630732279	0.936229470281679	0.283690987959371	0.503128568949888	0.848484091197428	0.0711690973639597	0.905384547480592	0.754751775980425	0.975159408220581	0.321341720017248	0.727964227599901	0.426394266927783	0.122541297809697	0.885626653710184	0.677124104857105	0.637827630478567	0.888669708199412	0.754357638139274	0.614526125652727	0.489630537092230	0.955344942538727	0.708877093511233	0.406753111237604	0.650205300380154	0.780836627521260	0.779970400175354	0.833317315891938	0.354207885089819	0.803888069462634	0.619450700420417	0.294862171384473	0.281584536949291	0.684167937117432	0.288385976237316
0.373747480138643	0.324396371020848	0.312430785835493	0.535424335585520	0.697101373810419	0.989189793863570	0.433060595074293	0.249193438832928	0.532921195378203	0.878427583839722	0.812363018344545	0.106073457972267	0.371117963185675	0.118129778154650	0.591498420597614	0.729751852711230	0.626098851355232	0.347110597924665	0.516985841828144	0.365961466943059	0.987217674994242	0.249437252087131	0.895442890485729	0.913641983547813	0.140812009723539	0.606537106518201	0.432954737617690	0.512929108094560	0.424034074593025	0.703583350449035	0.772338483679947	0.263929722094877	0.719575846392548	0.197338360645030	0.783772902969032	0.767659022256786	0.221031068159960	0.248672726883503	0.393741212577446	0.860250972103613	0.273792165574711	0.388235625323706	0.310969174408686	0.575843590309020	0.179505554595464	0.581677249258322	0.638005318844317	0.0788183956767508	0.174854768906123	0.0613143036992090
0.961351241451517	0.580125972244625	0.274313225713221	0.402708719464714	0.805127387958379	0.554623221139623	0.409050088509774	0.757977150107753	0.930847860359818	0.595585552308284	0.633029807972013	0.761905723578556	0.241812032400232	0.507489510337174	0.704960106240524	0.733095328643043	0.654797125459874	0.622292077600899	0.771901813570071	0.583408800499838	0.544246553832353	0.309781202214480	0.530448153094891	0.834016364822441	0.106689434491926	0.148322959204278	0.524767429409902	0.652063610027701	0.0365369284505598	0.665353331942799	0.883324372013042	0.0970718371932431	0.319506522157023	0.319469358966727	0.399429429434998	0.584878879446564	0.908473039123654	0.615472852214441	0.200203205336913	0.193968763606969	0.622126811488729	0.115206743499520	0.996488744404506	0.683229807690184	0.654719887898974	0.421706260611545	0.118298296585236	0.903307059666536	0.417274133369140	0.871948906451906
0.269425152389838	0.247926408367159	0.249921845138484	0.256355897243280	0.0925945817790140	0.682644574073730	0.269815786814575	0.226135721223218	0.763704189473373	0.446485023961207	0.284275366423351	0.250872780158261	0.169757688411661	0.564013803184958	0.897876453739753	0.430124880415691	0.299697579618512	0.339622786305886	0.0638866625193976	0.783253838557007	0.640603763804559	0.0596472343506077	0.589843848090332	0.409288402099715	0.199376534610347	0.757257844477685	0.905034855292586	0.213415014774090	0.0274177524220471	0.192150653497811	0.757673625229374	0.935269736867491	0.644325605976133	0.204915738146263	0.190235975113983	0.643796957295898	0.923503280176631	0.763904362270427	0.995621046776543	0.765170251976968	0.0752865734878745	0.328236535930044	0.133612778805856	0.239705988542517	0.609437477924180	0.230546638136366	0.540418725323750	0.683019271648653	0.0105242222541011	0.566503258787481
0.841548295321943	0.604274397493108	0.256335573232694	0.803929225019867	0.156253727369596	0.832905425156174	0.289722506578276	0.590726534058135	0.792767979265697	0.483414779274390	0.585607057057924	0.539292709903436	0.832804058836244	0.159286892366822	0.149147973581382	0.478699488284344	0.712228805853312	0.426627789961699	0.874146543578228	0.839624016939172	0.323043734037790	0.189427844698761	0.557300646084823	0.197747557191447	0.508764881860975	0.472810322270174	0.0108778569600777	0.0882455163422109	0.521309805991379	0.292935573143277	0.0583942196139406	0.138182761852153	0.885217720941065	0.951666001805234	0.965518999076477	0.209011458735880	0.883302109659952	0.695711143416206	0.0791476225426416	0.726111981839403	0.267383740912931	0.426203443761311	0.779903196394123	0.567033943451455	0.969335788928269	0.342660970540585	0.0385249380866217	0.203589092213745	0.955163850713052	0.952975752815839
0.731969740886135	0.851511619191753	0.101374079158662	0.109085508727276	0.00776351374888751	0.351661982662282	0.759240442097654	0.856610968175854	0.893278592128911	0.583847196392235	0.238665563971357	0.247154745224663	0.0573671358529868	0.746227806310075	0.722730134943873	0.452270799796749	0.618136286896905	0.889993320197768	0.105842552013931	0.398347175030912	0.123044577968745	0.606749143606517	0.124420811216722	0.732537177859513	0.364939410890424	0.466370359320747	0.00855789912727256	0.214099628522073	0.817449625943224	0.710537565926004	0.208184376216941	0.377649572366359	0.471465548228784	0.503600777806323	0.309913324074621	0.120032375979450	0.756395615001316	0.666961622275867	0.203531819134391	0.855210192931200	0.0933531552171811	0.534619828137501	0.881314613276048	0.0564813409549878	0.290240276211051	0.345157671362162	0.685300146911841	0.181278831708999	0.891488111188597	0.984680113110527
0.480743469680509	0.822395091305571	0.378322381455007	0.646179338837442	0.399284071312788	0.346647371340426	0.128429704792542	0.578209064005118	0.914385583941453	0.881121823593689	0.717960796318492	0.770680061931648	0.692098626543474	0.252630175490875	0.987518416534074	0.510145279537786	0.379855231198761	0.465720642431057	0.619542126202318	0.165160688416225	0.364136537401862	0.270154468637319	0.253680490101427	0.0235889311840405	0.517724575367905	0.764245783407754	0.897603986985792	0.980501552539985	0.549465627307597	0.0643102532527279	0.819085946001461	0.589355578326428	0.293025324425502	0.000717735242244832	0.0111397519133269	0.205375379789984	0.535104169815995	0.743556973781063	0.835370016075745	0.128592964286272	0.615945864289154	0.634593209526203	0.601772361363996	0.152716017803634	0.165187948090997	0.752757854395470	0.561539971137725	0.354250817941026	0.000892374033768739	0.582293768364079
0.397040937950645	0.518160837056928	0.988402144756031	0.0207162504624892	0.438424106284239	0.866420118909318	0.463974318039980	0.332180909291772	0.368403092103664	0.144292413712033	0.310101972809201	0.873051993923009	0.528124649949467	0.410745024213836	0.0970862112553849	0.959658388415577	0.179896619171213	0.662922438590452	0.308989816268172	0.100642608428990	0.0855194570612885	0.788581367453951	0.0471741294796489	0.873707325729941	0.359849265467338	0.722957172764699	0.833786688219219	0.291700230694590	0.150161834956100	0.831207019167657	0.561099404798382	0.506129854249160	0.683235083686886	0.756783642308270	0.833898606442035	0.401711857515649	0.785036252159899	0.783155746334439	0.760769661759226	0.578721786767295	0.138803676502540	0.661564454146460	0.803164449193110	0.237773450516490	0.260491214032664	0.708283504809578	0.404970029078286	0.835013287075602	0.423395363846695	0.338063924416975
0.484437969224568	0.248350209180179	0.432246039396066	0.707204621144005	0.133344588753900	0.596004346378067	0.181963373051468	0.884987202114057	0.0197438227455994	0.0485968733818355	0.291859894988028	0.893883316608828	0.898095022813984	0.957513197920750	0.232706537939170	0.845182935654007	0.921403056303076	0.937067632437709	0.960402957967857	0.256010256099644	0.799908183837846	0.806431172316316	0.664877692524446	0.728895644148070	0.751613415519775	0.843613992653190	0.825211127738069	0.853011003813835	0.899007368556992	0.800423817354069	0.322928757932835	0.686560628179966	0.107510855285105	0.474876890421631	0.555284804300868	0.391595176107733	0.754654717364415	0.115715031111561	0.109121078474461	0.682762257585712	0.911023105943548	0.720649037347798	0.162384293772151	0.947526347249009	0.436263730257731	0.836692585592210	0.695672573964216	0.485996553807216	0.536734437838422	0.424868200008292
0.281723861883501	0.601748242508861	0.568973940496232	0.441579102964332	0.0534543440819855	0.867127125616272	0.479759219045449	0.191258339511833	0.566449209337355	0.297952968460330	0.563944546304886	0.290273628928755	0.872507455775682	0.604828785982822	0.651644270392252	0.913980970278945	0.796550317816869	0.692349507978661	0.780631859531932	0.367244181054489	0.401867816766579	0.542917603560886	0.381636035774647	0.799023149516850	0.945371545465607	0.221907801255184	0.534021056062753	0.617581927525323	0.271873623713465	0.679425521832431	0.487841719624871	0.575032889923260	0.0811052702460792	0.566149382696638	0.176842352409685	0.363531808053781	0.623264285641012	0.0174467731368748	0.406208892703003	0.0251326736117883	0.874000737665378	0.745307363665644	0.490408909851691	0.855370234934468	0.985143918103547	0.111826117840968	0.0959636829521731	0.514649154664222	0.0768571226569204	0.138121510086289
0.0372615283640898	0.433404894202659	0.278098899329733	0.593451131365273	0.0777225413896685	0.0257974653824485	0.269645811599247	0.773712936334592	0.277587367160072	0.0719028047236282	0.433895760202504	0.348705810362425	0.442302604917599	0.527796139381505	0.229044989413803	0.717035792566955	0.590779243218670	0.461942735080302	0.273186467954282	0.0700839493267473	0.390604971292991	0.0433383932137101	0.402522785927549	0.820202418398871	0.337405909017699	0.342547377469076	0.949835193518231	0.475437884381528	0.716720094590894	0.819300218996138	0.167688053798652	0.958729963653252	0.634304497947380	0.127462330679062	0.0230653982692548	0.568296132270076	0.717741986512679	0.780777583054531	0.123117667312639	0.658020051384727	0.533317869913278	0.956653351742044	0.408429256279869	0.192146574317269	0.642369970638549	0.0858907525864416	0.752339490782751	0.0845004287175920	0.583731423575136	0.570681301386129
0.902647560990955	0.127526723005754	0.511327500850939	0.691655981447201	0.986025870893327	0.720480308812872	0.462389205256083	0.390714938919518	0.830221981880354	0.640655868356369	0.300693924635723	0.319508644899300	0.895334813067302	0.751967612824989	0.652918078783010	0.475742455423126	0.780315327722032	0.341467968076366	0.623021806271114	0.748485244716178	0.177283241960956	0.901213053879450	0.0297070136626257	0.229564114507678	0.552893061354713	0.861836968637927	0.460253916530700	0.285045027223318	0.815787429956830	0.862994689294940	0.230945410768341	0.525913719429964	0.216597895061824	0.510831062224440	0.878184096390881	0.629848811847550	0.862165945356636	0.780072659393671	0.692669280566830	0.768127761589464	0.127277852754476	0.704180296767806	0.623847143555029	0.721829265287636	0.634287244119846	0.146213229005232	0.111463033728893	0.0402068671648299	0.682633296857271	0.205085369890020
0.862791371725022	0.101231487094625	0.295475035913920	0.280221681777427	0.922391413954094	0.636144644218316	0.867988915449091	0.659404077347897	0.358435970569006	0.198721042398799	0.646145067310200	0.656945584993131	0.402163454862787	0.187796618159248	0.668885454395388	0.537876508206992	0.751693723300041	0.0659290323836675	0.809940637666416	0.245446867701321	0.858513875823675	0.956635743312162	0.649698095361717	0.564939798695189	0.720453374057343	0.399723054792338	0.128629155997186	0.0566312024412196	0.333240478862402	0.864661545985263	0.393154621356212	0.889948327268357	0.316359825473766	0.961206514098296	0.0136458291494945	0.336956316710301	0.266943633214233	0.826197198038817	0.255089727905309	0.487497040772758	0.101039777996820	0.746951270109354	0.342422484708312	0.499926446665717	0.903875432870458	0.0537310746197510	0.390969545114271	0.147989564830309	0.601460367607831	0.0849721563806301
0.499581489002512	0.00412880754904421	0.780029712955339	0.798531101646188	0.0342155221274683	0.975943898931112	0.896672293832190	0.140141948787476	0.347233190072454	0.604194693514087	0.0818202914890421	0.507282117379206	0.761840217563844	0.396306477831386	0.872321460352490	0.651687745330350	0.928890080914669	0.241414801280671	0.698884863596706	0.113978532684756	0.862779922981143	0.184672112857832	0.999961171844406	0.327279748734509	0.984363868444339	0.0782209532549537	0.0544280880810057	0.808577352036022	0.886094521930278	0.996398966431882	0.432094513822198	0.934138486628931	0.817676487085874	0.688801668931018	0.664495742033675	0.818332483886753	0.444661198532736	0.443971814494701	0.0595731268151218	0.0168305898941462	0.452805365834009	0.375727542250216	0.268848322119290	0.0747073361681607	0.941894476420424	0.113604521491600	0.250904741090441	0.794619675015807	0.251273209564087	0.0700977353574607
0.407618331853728	0.435106853088993	0.143571460823787	0.964587611539801	0.547583912715781	0.584589691905245	0.339866636012170	0.147437423896787	0.892099216533789	0.997998675188121	0.572741168715797	0.299033078417799	0.305529116199346	0.215090709545738	0.770357185615201	0.249699433267371	0.834887566102367	0.958486178952467	0.545498832418663	0.252805948365454	0.797561657775474	0.856151811057624	0.645439210764291	0.579013304526550	0.0229774162917091	0.120543398017362	0.376909492308512	0.859281612437213	0.952724988726547	0.0554241909667159	0.161258643758278	0.968911045178210	0.765865925357289	0.462770162613995	0.308722891838791	0.749634986311331	0.199226764013249	0.506638260508195	0.914163857772867	0.106045695727346	0.644334633995436	0.198868078772938	0.266797846498988	0.0210346748452894	0.787320734379028	0.532992975440905	0.349657296653965	0.684511323222323	0.195485781580349	0.924609584937227
0.151488206615695	0.190851678413113	0.627517006202683	0.234899785405581	0.650860696756369	0.234036722008564	0.641207350055768	0.637282773528022	0.780232820706542	0.324353660252293	0.854420625450733	0.901406660847160	0.425938439600646	0.903862843987617	0.127152473442302	0.843396473392114	0.699706753214724	0.0826787493568049	0.0131441737789373	0.597031006264543	0.314668453418998	0.868234350376686	0.344177837344568	0.463429097759103	0.0875147252050487	0.204223522957797	0.190220479700115	0.156255740290632	0.673823502694939	0.340872617620791	0.581328115524786	0.951874610537088	0.230718861571383	0.615819139463843	0.398593316732408	0.339071731113083	0.0749879162424196	0.156239220666524	0.967302410528676	0.187120334360713	0.178653645794534	0.633550095139002	0.00969286073494247	0.557991968621811	0.703267387008576	0.0420268241184727	0.689863098524516	0.852746854255751	0.203927133662600	0.677748763068227
0.335906834968027	0.842832172533888	0.257158574440674	0.0853966876612049	0.154758758481583	0.239569097799181	0.443047785473213	0.688826948437201	0.972743201018958	0.798409201963977	0.806515672266367	0.724492603622600	0.288118976594588	0.136687482385298	0.800258514783672	0.282512942059076	0.796297741245262	0.743747384301241	0.243842101007952	0.660549287391908	0.619687209294611	0.0938251135812392	0.665824272657443	0.693261119511890	0.711548396641942	0.299278058226695	0.639882654648632	0.542430860840980	0.362836350865776	0.565597636756885	0.712221409057192	0.0250668871140933	0.478598817310407	0.0625515091825805	0.115008655584588	0.00270661763728020	0.930748139767244	0.428566390173687	0.325580106702725	0.831858456407394	0.425081379446589	0.908444504932276	0.117154907745650	0.0700397680044254	0.387716288392991	0.890491371190684	0.842652213873429	0.234676630762053	0.135496384100569	0.723049948115849
0.606649656867266	0.469669077480760	0.462643162682925	0.283962336094165	0.765589142104998	0.254794689633465	0.341283242417347	0.383247445602885	0.761782035582893	0.459930408742002	0.675826841171321	0.234418639925973	0.830676919322136	0.455627683989263	0.408373950133142	0.959496053238757	0.279735329029713	0.401167756836584	0.572144255128319	0.751854551987828	0.624598464224752	0.665779693510608	0.359551163920426	0.920608281567154	0.919237282879924	0.962386811450903	0.924179900242889	0.704174570910151	0.580701763552232	0.764245117329689	0.570052965913564	0.793266830633450	0.0720910513965831	0.416860600158812	0.644264774758127	0.925619912871622	0.168889534123767	0.780817855043833	0.394717357356200	0.715644675580794	0.985188041516477	0.469988872021787	0.767855194178370	0.329705144342800	0.138281204244588	0.545250741314677	0.211139830893086	0.454000861337055	0.407589279907447	0.784508406938571
0.790912451966429	0.115046467617408	0.167832624383526	0.672575267043364	0.0440348326931989	0.397671167399947	0.870690019810990	0.558097445820969	0.628379991308643	0.520645406550963	0.574580406235650	0.525027188989765	0.0797044546230640	0.965195432599528	0.893083083620087	0.721934639349229	0.563087312242884	0.586688580775823	0.592539328507595	0.0967344024979888	0.891394269189878	0.264160806040387	0.763718323455854	0.206620302575603	0.671895168495362	0.461893691179302	0.623348628948772	0.100358867127411	0.334789897790797	0.940690620675668	0.784794116698342	0.281218020912204	0.612439078745469	0.315406480323518	0.745727362580400	0.692524833963848	0.752942988496529	0.165815253165979	0.909050192088728	0.902725200727345	0.200812349934979	0.612854501747580	0.343347427464116	0.569272009874047	0.239372842363679	0.188652933368498	0.686147491940169	0.553584855255847	0.133762699881028	0.245441914677785
0.0125417470723366	0.0101660479674569	0.838571022924067	0.292559445998156	0.610307268470897	0.264740204674284	0.792272838733626	0.432061621131832	0.309157616822735	0.332911391767024	0.0265359981705324	0.706227629025172	0.111079030328595	0.856297287854258	0.503457783089245	0.629563526410534	0.861489472796273	0.240006582482203	0.0277480975458543	0.150742176541122	0.274605031724634	0.450443100321979	0.705009195297050	0.442643755278792	0.450203027583084	0.805336295266167	0.403464433890984	0.527853447647233	0.810373102345189	0.678174779782211	0.698504159656250	0.988458246268792	0.681902294092607	0.656920243889222	0.290970843527107	0.451806994174749	0.0362350774837736	0.288392598417044	0.614226430166853	0.810511387711098	0.479771603383407	0.782594920798422	0.434226533551673	0.815555740654859	0.612521801285800	0.629938157102861	0.119577858498819	0.911665205310149	0.976842202288873	0.663042079126797
0.306648909009410	0.563587886471432	0.334161770383115	0.858580345758970	0.528931433220031	0.420343501856797	0.234307490007132	0.458958328568623	0.764929992384518	0.178615175400243	0.981150053352990	0.907325491110775	0.0616905820311992	0.424941387671436	0.115574903481568	0.623355888726190	0.897298810856665	0.333824231196406	0.0446389277314215	0.523441331683210	0.308846246539210	0.150767011452036	0.416646334107365	0.543412606355207	0.703831466118084	0.643420853568567	0.928393177053051	0.326183953104678	0.535568056129259	0.989522797838614	0.795492841211786	0.504364437820039	0.468478408237283	0.485927270216864	0.614937024908629	0.328544007252579	0.689061870879871	0.0816687473402055	0.533356709558462	0.950932950887697	0.394340839322442	0.481648863843673	0.938870474580017	0.630749939419566	0.874858997020793	0.662961669582342	0.145684140134315	0.984188619887337	0.933285305864613	0.193814195182607
0.870562021805415	0.304151790357294	0.0377582547254939	0.628764038441595	0.237373038763821	0.0708416785361627	0.154225228914500	0.753381000876302	0.509327609325129	0.342210469420826	0.0795665561968030	0.452343243516691	0.585621821507459	0.173585131217865	0.784684281038740	0.576557139404308	0.531560292254720	0.422086459607122	0.392400652482300	0.863857044514145	0.322588244079742	0.827685811806472	0.902423087704450	0.975763450449520	0.0454934691300841	0.160337182365532	0.370313108077638	0.543615565073087	0.505125931900095	0.494477778853153	0.717807319118219	0.690912686035490	0.519779567253463	0.728653553858968	0.584032492187839	0.0396782092718792	0.120912331239403	0.821984431118731	0.0378935807714628	0.223327018398108	0.950406781161128	0.641663832053559	0.472724471014245	0.656532515244959	0.200133390062563	0.167012232848085	0.711248092688937	0.294672820600254	0.698451903156260	0.117975761934608
0.935956459791809	0.0321370749036307	0.342053249530058	0.584069956822670	0.696495585486138	0.720401733570000	0.829908773156682	0.343159343896224	0.983521945915211	0.0292034306127701	0.554570301476563	0.581400761678402	0.0232548710116398	0.456367365962671	0.425615410325636	0.902314603173700	0.724410382308235	0.191090181753868	0.698552321807054	0.0342249699489459	0.0120830015196732	0.323607421009076	0.317459083735547	0.574340767862398	0.471997707147999	0.812112240890810	0.300281413159901	0.298513107128842	0.264522846786577	0.183624296308791	0.502316793527317	0.766901170148868	0.357529729595091	0.110860222897748	0.415546306312985	0.0969174879801138	0.410384406279777	0.619718814276465	0.115045356589269	0.784660322145725	0.173973992747936	0.175293022219286	0.419733087250065	0.678332609080895	0.137467931373173	0.472988533404531	0.227100451293789	0.845821553018274	0.914986039449334	0.752011118852437
0.991408885404482	0.623219044191904	0.635068088266544	0.825420316400122	0.876149319974469	0.583723535546105	0.543105456788701	0.517169851916619	0.872748556776771	0.678525209265323	0.829982537468928	0.988882267527622	0.247226329795772	0.228416059455804	0.422357198234828	0.593286410191900	0.853780187956368	0.223861316262114	0.975214991302602	0.435043621327369	0.404770949072664	0.981123302810993	0.0472319913421011	0.882825634070861	0.175867330512940	0.0685829103741659	0.631074390140829	0.974229408576783	0.746414407501190	0.868952002454420	0.213534588968522	0.134584868328989	0.0162840355975686	0.00198477808329944	0.0702970974110396	0.917452580217014	0.756838304186862	0.745927284681438	0.919336900296082	0.901144487656659	0.739118553887322	0.0107379312334902	0.217585161106469	0.977561952224655	0.594129781867312	0.677945818737818	0.914635057367143	0.403280373946308	0.741274216457216	0.758235169959100
0.124207975889407	0.630085991147081	0.937591184073848	0.828099102414316	0.564188605856687	0.577351037887892	0.627567875360343	0.542412065030270	0.802314265298134	0.215617150874633	0.924101416555884	0.336407085903778	0.539949603009371	0.304341567871904	0.426830681083513	0.273166572003664	0.393378086134863	0.891837636350471	0.831633434644300	0.283399177555869	0.411620613960307	0.536218231834168	0.295867279143603	0.465077470658468	0.612561204600868	0.577499064891903	0.909143619848055	0.409240719266596	0.645194673482223	0.799499739267027	0.797850347058288	0.636325876791636	0.567467770747177	0.248804613104357	0.192757532854954	0.221615336294791	0.635385449550387	0.515167601395389	0.636403134130946	0.542264128689729	0.336973677063078	0.896934636942646	0.844771705056053	0.346823552815107	0.611463403077385	0.415055018676070	0.671499465622148	0.973066772893468	0.668323304054252	0.981300081009237
0.271769800375046	0.855852413324528	0.461239991386418	0.0496936086388916	0.161273648422072	0.0144234923575459	0.591991689636614	0.212051080820404	0.0236018668947534	0.807658902567632	0.235280016741795	0.164066027290327	0.719809113360678	0.703591621714638	0.463428993639553	0.790554786006997	0.242298310988339	0.100488397223059	0.632117920517504	0.103255654768831	0.381435393273764	0.134893223820669	0.977819199222101	0.708324624961256	0.401848395607382	0.224437610574058	0.673854165483084	0.880194459832341	0.274495665049404	0.00133878573659452	0.389910190477926	0.843548145106327	0.717704170467829	0.717344311579533	0.956923811870458	0.000111836139844779	0.142448147359376	0.585017052508197	0.990908180773093	0.134472408704712	0.617764087320611	0.108267713094801	0.133848647856866	0.230321982651759	0.716673139853932	0.512813478465738	0.00950998185751684	0.541963598050551	0.140184500395601	0.475041230752383
0.270346585737309	0.445300992096715	0.515782838175618	0.197060739882180	0.488160015793338	0.141058360012027	0.233369515702590	0.418167615163351	0.758650098509169	0.0113004966683629	0.970271887932506	0.0540167869655001	0.483721770793002	0.643972212087866	0.166066198420719	0.888037766421497	0.140511385463136	0.418352567445443	0.596847303353969	0.481949690133706	0.325337605543231	0.341169731713243	0.468939433840244	0.732572620756848	0.935437783394750	0.957162287886150	0.0782436942736371	0.0359677706946856	0.0248688371565708	0.139534939605071	0.707702992613710	0.497559366138017	0.492198311271276	0.0955686819488071	0.881546084188632	0.338616040927565	0.463625029593858	0.227293236499367	0.180595432354519	0.121703012925774	0.214414678410023	0.430149832576197	0.809263526893316	0.617295959883522	0.976040211792667	0.385618589266152	0.507077768471443	0.116182703492735	0.888174625688259	0.975934664111738
0.0644717641005413	0.323279190632375	0.593986721839544	0.690762538612363	0.838432910888193	0.552348155475350	0.807447448913028	0.0817189415736483	0.305317639391950	0.910620807582381	0.933057726295412	0.384418572549456	0.848769937458568	0.710416719473636	0.0212185259544491	0.737978192448189	0.108422260304693	0.234502017156546	0.572174190517960	0.183954742483412	0.677004474666784	0.813373843590719	0.335354702884187	0.187651725888070	0.433815321073163	0.619308053560440	0.939990573175176	0.481601473750144	0.440760209213210	0.802479746763102	0.828706429806329	0.661107013465456	0.514499459262915	0.283992196426179	0.0251765938934866	0.776349971377695	0.508309660098121	0.230275749187291	0.989903022615472	0.419718286737543	0.989351142241570	0.816997491714640	0.833328151513423	0.767192771954971	0.569831216020536	0.311763221192490	0.802936710859977	0.769992568580972	0.669686697151289	0.789654236433401
0.391989127342532	0.0839140363843544	0.325599648560852	0.184683847106237	0.891487782588335	0.642483929832700	0.879582721925275	0.469358161982890	0.676301681043747	0.964661327687878	0.126831195190499	0.0936551546006638	0.587486408856131	0.402804840949726	0.0947918811904878	0.681449522497483	0.537256902494901	0.989872974448935	0.825282695803216	0.172048105362409	0.105300961139224	0.170141847703707	0.358090704908987	0.0727388140610528	0.358769847490371	0.622299372444719	0.383035578011331	0.249791874906217	0.0124490124428294	0.553802464537611	0.812604844991696	0.572517040293360	0.392510211946108	0.311988854135834	0.622881704067469	0.519917712518787	0.119332012441155	0.786438446788322	0.628299344763979	0.534887806225668	0.486445270992696	0.674298903879715	0.0580550397999355	0.707362962829098	0.144477199552029	0.930380392647552	0.554313469357348	0.679036892049292	0.213101381663125	0.101578938071011
0.139686309836287	0.660923373960496	0.424897053640246	0.734782338028168	0.0194114302796516	0.669325333636569	0.0154443136300738	0.857844139669296	0.0604759739939802	0.845868197140872	0.359436732445859	0.283633561370679	0.851483111688359	0.0702128711678470	0.529824917087283	0.722156642742325	0.230041784476540	0.274715122530906	0.636713573866855	0.567310825886923	0.675714304731333	0.774935971804247	0.0986461556606617	0.891819846265779	0.0266602998065308	0.237631867837890	0.531818445144427	0.0244871897334666	0.529209177201962	0.861412222914838	0.482795866122183	0.590675362375791	0.822470439183817	0.207550501346060	0.422903710736374	0.527601091926879	0.553860154287121	0.545611671557725	0.697120212625618	0.907771849072737	0.121943303999010	0.198255781088649	0.763418929026400	0.604647436409373	0.0598880379554794	0.807633561403431	0.997888769237803	0.589651421525603	0.398743558984097	0.665357436099649
0.617353591482976	0.705150054007486	0.705555840391114	0.592881701099843	0.668735912114982	0.631774803578866	0.0163366683921765	0.859041643093674	0.791916311844076	0.837587879099304	0.591836564785224	0.709974862078557	0.983261504058236	0.596065245211864	0.843220880669837	0.652375103275129	0.974506787718110	0.732157489301168	0.634962804298988	0.354640546199142	0.301444067483196	0.182571156503871	0.359943329899551	0.870400850577039	0.117383568559357	0.474336678085824	0.753827176982696	0.652367793104203	0.664929738521502	0.586565654234590	0.287609848227117	0.0437432403143343	0.711421916183305	0.814330951280917	0.257621439346154	0.663744051647827	0.351545102099373	0.00599407179478617	0.717231996164327	0.0429780054198504	0.0508780703824848	0.932393011695137	0.771580504930060	0.124726790360408	0.644681470401411	0.337505793140102	0.662331990029519	0.300273260567657	0.259573532441496	0.294358301453889
0.952865365359232	0.562541171414668	0.594792113445127	0.835123863901286	0.137316086551683	0.495094550723912	0.341015468776964	0.367013611530894	0.542016293961459	0.321877792601858	0.460498937311464	0.740936127675613	0.887330258422933	0.355455534580513	0.484775445321285	0.550576441387945	0.0428598693319396	0.261309506600033	0.509051364632915	0.844499693501840	0.632326493881362	0.829913919598667	0.983130751847270	0.224817485189523	0.772628457370764	0.829838089463720	0.679574517646165	0.764355867699221	0.791521397737121	0.187799801234644	0.0221391229944531	0.296778580608360	0.0573394757267984	0.261787977338457	0.658447097884732	0.736618460148595	0.883321202733605	0.953123637270140	0.745083511861947	0.446015313311714	0.609193474610524	0.795812549087087	0.851111512786430	0.823161063924468	0.272436650103526	0.297595102361302	0.257615781571618	0.638289113327733	0.129466595015800	0.161341658904590
0.896265465805015	0.203547584977572	0.369042698072101	0.911879317374907	0.202915009214326	0.581749646859280	0.122008052616361	0.864008883510963	0.160804630319820	0.325376027261257	0.593367293197308	0.765842291632332	0.160879253457661	0.558164488577203	0.650731619381470	0.842419729156858	0.301782806360874	0.151701642614478	0.256336476628494	0.527325103766159	0.848548125441122	0.848652001267708	0.511177365749848	0.287282718213314	0.00520433919888508	0.913704584950447	0.732056354653707	0.357545353750476	0.0405531976014623	0.644106677871435	0.440073560705723	0.188603547750970	0.101124782082629	0.786450358953382	0.453015258099099	0.989994254419741	0.803155030361438	0.449757371547886	0.682416281263782	0.366592135950486	0.820736515662888	0.448499102370964	0.356078675253710	0.516124232202640	0.0990734014597720	0.168209419603395	0.197867808987077	0.0856822727105170	0.359508468289263	0.247918390547006
0.607829303246599	0.613348485420077	0.0447424108249391	0.495153299754402	0.343768022792491	0.689332034287763	0.347257685711420	0.466720606254234	0.396253737449438	0.175423031198683	0.582153786317883	0.739223165116460	0.936501752013274	0.186868017531895	0.733644510820346	0.0985533836190339	0.783327826324115	0.774265997129289	0.750920504576171	0.558160163697787	0.744389596143787	0.588988045298272	0.954607673783334	0.158077752660872	0.417879698643091	0.403493174848054	0.878787928396044	0.857888892994011	0.646293799332554	0.976348935939621	0.431501420878624	0.923554735952454	0.263578942958328	0.0558410190451937	0.976596219893438	0.451754358673863	0.578244798773021	0.616646785454280	0.338071693106813	0.730312976396740	0.250288663416163	0.453668565666814	0.365549769880625	0.626867718110123	0.485541235042712	0.498119187923273	0.978160888569793	0.348718733321529	0.630043654519297	0.993129292381090
0.570416835028085	0.486832230374258	0.192559611849772	0.556892713208687	0.998283749812979	0.183953333682150	0.693901737102019	0.223373287672976	0.855518070367187	0.429983418237342	0.0781679104305431	0.310001130909850	0.660941886113870	0.838150361090220	0.190137176431064	0.286172858534476	0.995234499992250	0.940080623006117	0.238533241792454	0.0225957914638650	0.673702905254337	0.132991208130052	0.929728817205595	0.124515282726367	0.341309104342954	0.743870087590947	0.871899534823354	0.220651516608759	0.798377755499213	0.0209810574356970	0.528801623102497	0.707471318719082	0.422170549821085	0.197410107430422	0.395146547087308	0.493434491055849	0.107965594211898	0.209289606060558	0.344652770120208	0.0616801488223363	0.203921494407896	0.350260282047978	0.993332637876502	0.773122897404285	0.216722920946652	0.265645072214949	0.201476128854475	0.538694413114948	0.445926874851512	0.784302656960824
0.397425808598618	0.274004261945820	0.138695107208025	0.617974386795958	0.479704488219660	0.669655844757722	0.188087526220644	0.860024640200152	0.0567947245235889	0.307139985331539	0.00112335501745220	0.448390767880861	0.106292419957111	0.424129118219598	0.0280425987277201	0.871089454325398	0.433026726346670	0.382012261053077	0.852811942267497	0.998099948301111	0.422376971629476	0.757849011275424	0.773569688985826	0.402624308129348	0.294862875251200	0.0129602861990508	0.0885682722780065	0.863786127383205	0.0444400073818567	0.803197942021673	0.832985422560528	0.356155339265463	0.867859707176629	0.932032770930683	0.658781563132229	0.673264402119943	0.537336255498719	0.209277474423189	0.726052113848014	0.896976659376139	0.390223795337139	0.757989591039487	0.839652612228120	0.647504061860743	0.137108479727500	0.657022366516018	0.151554129688649	0.920325358199699	0.537407400860563	0.970853632127441
0.905989389807654	0.596299601613936	0.0431986944253628	0.544841656697266	0.733370465836740	0.738671456796993	0.657842469868036	0.398056062465394	0.173647403881695	0.170087001069769	0.816690307455429	0.0570641055881185	0.366171653325791	0.494736722707810	0.490687011713871	0.190816618568141	0.922098878968347	0.907984294742714	0.920935594550669	0.763324096608104	0.722145578832804	0.294864532846862	0.941107994998691	0.870545130724890	0.225151937504390	0.223525040884256	0.107792712880184	0.583125006169070	0.506375812836597	0.447007204227087	0.730120273832338	0.284176345338774	0.137141214196916	0.421828629935424	0.737945556230530	0.688955279547193	0.753190908053647	0.120920017536790	0.154184384893690	0.620179051836294	0.835014011455893	0.114057666119190	0.714700847531515	0.489458983100327	0.991022448483846	0.473633798190750	0.252529970217835	0.492590292408155	0.906481527281867	0.753572433578558
0.909939229040677	0.794062957188349	0.959549150432897	0.932329666018661	0.140874888923906	0.0887315295105204	0.789300662410018	0.333443356671574	0.496477178177194	0.975155352968719	0.582412249410249	0.259994971956785	0.732453559424185	0.899184334461094	0.449399484937295	0.492779536385440	0.300112482090039	0.573103653164099	0.967735748208165	0.900433768192254	0.445828424699258	0.252339208243662	0.565157045244246	0.621063142549853	0.148012086519500	0.0349605997616956	0.198619067929059	0.912088616825756	0.800952218450813	0.484204727863941	0.556728108302327	0.742277293508746	0.973380379234194	0.607052650338643	0.743086028573339	0.188860728114578	0.0770738475288509	0.563319427706997	0.0511204845650949	0.0832396218738389	0.100962181507214	0.549419807728086	0.780964259419144	0.0230417482538191	0.421247315723390	0.0147116155677365	0.0793275939904580	0.0822494061982690	0.643891470065519	0.854696862360726
0.731008440295682	0.911324839340594	0.605452525657373	0.614134959804863	0.928108439165605	0.345636098092915	0.0999546387381806	0.945333279730196	0.103587808780159	0.190316272269502	0.753755020131856	0.921031321037395	0.851921647453170	0.239369539758406	0.172782862985581	0.134583681673177	0.376756401324936	0.0363661978937886	0.0254540393047936	0.984132450407472	0.0366197188230216	0.521265662439062	0.917610010638406	0.116136927745841	0.337352758182747	0.747922258210494	0.552151618483874	0.168154839190051	0.742426223394482	0.873498854021127	0.592935070973146	0.578956954456213	0.139782307963739	0.277634453436363	0.195388486927326	0.0221430552243415	0.509260115283332	0.617879970548559	0.137522201012533	0.0951966974881670	0.861112744448513	0.377432656179668	0.584376138481279	0.883067755300616	0.0341287709658575	0.858838808923918	0.236990745158904	0.0929430445180158	0.535627224855485	0.122612574706975
0.353036303718658	0.0961301554384269	0.370052462743482	0.604465295647863	0.475404932956320	0.484263235061741	0.115211075382389	0.498901384863511	0.559207759014995	0.978831226321869	0.441840274388755	0.494177004786734	0.675429658426452	0.822867020932174	0.587447876893089	0.884722451191117	0.223238383679416	0.180387634603998	0.574041880659633	0.783576100152707	0.963152894411932	0.959399081724183	0.0210807343015069	0.597879334601539	0.447801202497756	0.899040998446668	0.230735670794788	0.260666535460076	0.137645587457560	0.641569228068990	0.898486113117141	0.689208743201678	0.169151183101640	0.550759744259204	0.553468055934797	0.441706206047400	0.0331882449507164	0.610967670272217	0.384560078791418	0.369259416883743	0.710367373537992	0.769772885025952	0.0792465570765105	0.965613296549844	0.427894295218490	0.167043567580285	0.719036557932647	0.253107507528829	0.0349637117367734	0.502044175076651
0.762265986763404	0.542272532076955	0.203063951817854	0.696061886860907	0.621161988943692	0.826236007257547	0.0672352829140527	0.963226864445654	0.148718743863378	0.157540728094823	0.0318622669917470	0.969657878482402	0.607092574010485	0.267286102445450	0.101321643167848	0.731858503625479	0.835652816113569	0.726186163480400	0.137755285458326	0.625393361372557	0.561613324510640	0.499308552111461	0.880676228634725	0.963747852254845	0.340564861000982	0.383783323601426	0.00776076277992976	0.129179947804970	0.487355705468383	0.0284962046890652	0.721202204960448	0.998331783665891	0.679693883384294	0.592730599158870	0.933494475356219	0.602474872250635	0.234867510746233	0.640685648388512	0.473524432883839	0.362876321833575	0.0924943577465512	0.923002763892647	0.407436637057625	0.621044255348930	0.551267114702460	0.480349007784337	0.290987766639672	0.878222005964678	0.990168266727622	0.286019454650271
0.0301920211063846	0.205140294789137	0.483532895054487	0.120026112987963	0.673225183602431	0.808137763031441	0.348580324849835	0.809568562670502	0.812945236165256	0.968907332330183	0.586066273518202	0.603344845724142	0.421075368370513	0.949852156620779	0.206797530092873	0.518283457889402	0.553529891837659	0.477706724901908	0.482382464707111	0.987897883064357	0.641892175279905	0.592062636841320	0.120713236605687	0.587403870566367	0.996918187531523	0.106978494878451	0.636146948926352	0.424639868711523	0.492930911082195	0.814839027575094	0.0483099489574198	0.352782849185593	0.979604558244393	0.325004522709296	0.179754376479126	0.929189252797634	0.655449429888928	0.0861282289892754	0.506443939761212	0.291828233398467	0.249826761094097	0.422873291608856	0.148676457866764	0.133328790665989	0.976577465503063	0.0113268234889166	0.0251200486221197	0.308832789152502	0.649959601124638	0.582074165386893
0.359479835883527	0.369527034262805	0.120510295976393	0.827309597647996	0.0550329158020515	0.389071617936311	0.0492285221155108	0.914541777915527	0.286602108153095	0.190416021725823	0.518036064131498	0.936055429763400	0.307130370070382	0.110037785638366	0.328295586145032	0.145408686359073	0.817416525865663	0.700778666682699	0.537427848347632	0.894829886647605	0.677330903153770	0.344399939769331	0.505541785451790	0.681875213985116	0.316235721315597	0.928073290414272	0.0780691416257308	0.175045308800011	0.0105661796325698	0.435565677584073	0.311261381893375	0.218462963387249	0.262550656908249	0.156792144288006	0.979039502236426	0.510185502036061	0.877093658504935	0.259187425570504	0.438272244045411	0.168167506507457	0.689201399125857	0.716706777109214	0.841275802634869	0.469014064808218	0.987036486789279	0.631135895052990	0.353027704802815	0.289396678001625	0.973782514951929	0.694418853368167
0.937505805352294	0.460683500806002	0.875786504766606	0.0513039667962000	0.441619812794601	0.758709409491523	0.799992586940605	0.650575772374053	0.0836024926845429	0.0574266639403779	0.727185595125250	0.715316940942190	0.231781587971578	0.814464652880238	0.0768542344974625	0.792501984735152	0.915429123880053	0.654770226640531	0.749666536863093	0.109499635881684	0.0487421129443706	0.569623139543202	0.233158495555924	0.681542832043936	0.696401782764392	0.813521860649048	0.185346935883056	0.524746685906509	0.934239055566780	0.365803957134896	0.271923724156486	0.380169326609935	0.395463437931859	0.597809318589325	0.0877192947768224	0.206325955622942	0.480605517136821	0.606726145686661	0.921312068377224	0.193846593351279	0.302859288008765	0.634893760537030	0.147665236594115	0.742136447874657	0.717691531604110	0.0704135040224140	0.407306652677467	0.380945758638136	0.620311326782370	0.540007943721834
0.489606317165196	0.169477266148849	0.894275290862934	0.228679187617586	0.247844202498451	0.540635143377157	0.591498263986827	0.417238024064739	0.251436270947133	0.579711679324007	0.435248723624329	0.734571351290436	0.785546139448327	0.995623000515492	0.562015377761467	0.549562370430688	0.338375546803221	0.142591739623402	0.0546187721944824	0.789951976501911	0.0488047294795662	0.268864811443344	0.144602554489780	0.628009827214184	0.670517367760674	0.0698109926739648	0.136225459312397	0.862041210989957	0.259972908245801	0.506054582638649	0.281990980426412	0.0760098854754986	0.709428509708301	0.363031737561892	0.874520223044307	0.587224655924378	0.0115254077079388	0.0253091048288496	0.467088779610968	0.873356605415376	0.188843110997982	0.333051544336915	0.338663849850206	0.141982480039099	0.0843359902643398	0.134689255763327	0.605066138080964	0.798430775091160	0.151017499794682	0.897959777609608
0.400302318427916	0.160019242877799	0.439473490678591	0.591498162741960	0.621665419431956	0.516592785477555	0.935505539405812	0.849415742462205	0.0611362376035545	0.0271808352827074	0.290687068766342	0.825226500136818	0.828515393534561	0.0517962537654704	0.581273710902519	0.845997199970164	0.775326864749461	0.123302904348065	0.167011254123063	0.848164422825039	0.0995114712047410	0.970303803674777	0.287141893130606	0.772626578710310	0.728428895896309	0.251521613024504	0.785523910599113	0.438121364905061	0.703847297949872	0.362271358235695	0.719951496780616	0.414749018095986	0.256247106975224	0.343533092300366	0.0156831727759554	0.238126222714507	0.748802038449695	0.207219853525273	0.860894865543448	0.186323647586795	0.510720070940726	0.981317730745847	0.565600705080434	0.566442595182612	0.945362953386999	0.497412094274313	0.622376377184731	0.0909633066670122	0.482453852527218	0.688035469026377
0.554450767768818	0.931206008197037	0.827050161539706	0.723979366270676	0.569655996954146	0.515060931725666	0.875565424242450	0.150600458564012	0.910383181282014	0.0191776014778824	0.858480822010467	0.663575773873461	0.559578964186782	0.00684576597312059	0.127822015120779	0.767033734419944	0.204304606503821	0.706332671835348	0.454417697098163	0.659369521527921	0.291292388781031	0.218962906773679	0.894737490407883	0.694700790637237	0.899666476241339	0.467667749858760	0.271893905930306	0.819866328843189	0.0313629104266676	0.816559518308052	0.608437117509562	0.693365156715466	0.202845047848993	0.962043631837569	0.0451456045176948	0.0876748465386371	0.953847089802415	0.688633633394346	0.332540800927308	0.223269107960793	0.469271454621766	0.00767534440910389	0.187045511864458	0.0723246785142006	0.263362288404926	0.647336057197208	0.759280724903538	0.773075875742180	0.156904179788878	0.131582073358438
0.471880529367270	0.363623214178014	0.118427422311124	0.992225802520798	0.0239745158267813	0.902982027169201	0.162107827319578	0.0211171058856848	0.571137884538509	0.196276817603642	0.670693917278956	0.720795453746472	0.541875537095337	0.778365452967094	0.245197892952371	0.513071920579466	0.877243264111493	0.332092540509328	0.588551493378539	0.984834706262498	0.788298927663791	0.739075355408208	0.252249421629138	0.663113900221160	0.162023316019043	0.128516176498480	0.311535154734501	0.758816512848867	0.453308057271049	0.871453091841699	0.0300660450491045	0.505087339804415	0.124941990180849	0.207408793554299	0.795676356342072	0.519887780042627	0.729922447003548	0.791835152906515	0.0926594324452528	0.738256545148462	0.425743260457034	0.845247807432645	0.215887790108292	0.255792328897487	0.0970041792042141	0.452806042882780	0.843793106089209	0.964125293189226	0.229397237323794	0.424496363019249
0.0478641430272837	0.976945061750962	0.588419666954883	0.0890423822292249	0.370113052324697	0.497150540795356	0.437496679026869	0.582508229977403	0.984528576743994	0.811929272997023	0.760828630459471	0.520011934554787	0.526384239824060	0.722619198073518	0.595753817942598	0.680664536254219	0.871847346113289	0.550625311479212	0.130926466370448	0.907130109922792	0.268747723797698	0.180372945611571	0.801913715388315	0.701067383917552	0.815569279219357	0.981437455031828	0.715819649470842	0.704353860446531	0.340184153734332	0.341423104073254	0.757442265297459	0.657779293927901	0.597185475620237	0.312265318492356	0.659554712438226	0.568855219086336	0.131083573154974	0.993254812949018	0.260816453696753	0.523006160020279	0.757891916805976	0.291189738103263	0.985362658559056	0.974879491412251	0.838246042770508	0.382179837486784	0.00740834456509942	0.506070082167193	0.208086658887787	0.313087448803307
0.991705184717216	0.0745424619232530	0.246820625171947	0.209377509945426	0.632254071279462	0.139068901886110	0.725821808052121	0.187003690058957	0.525620299224346	0.0324524862793320	0.00267760955505347	0.667022650757457	0.944444323572877	0.468320178929841	0.102689509051514	0.712124412353036	0.766097095993147	0.954648429623050	0.0848379655017985	0.878750114219225	0.113441494991430	0.928050487775190	0.00399683256735250	0.298667460547008	0.448810205650591	0.878088719636098	0.211301311471621	0.482588649753522	0.772149996897968	0.181518337082815	0.221755000387707	0.124096566301459	0.136974524532271	0.620150300220294	0.131077484313474	0.556178470526616	0.791915325610556	0.770435878773372	0.882643325878612	0.871081124846943	0.755506351279909	0.163240033637494	0.856461050489875	0.961797844083528	0.987737671458856	0.785270656976331	0.841553773959599	0.121717531217015	0.0682443846905341	0.409010837397037
0.509663628746478	0.390641015173137	0.979387853065048	0.272020519113596	0.360955052189288	0.953141914613949	0.327989621182917	0.474713838970652	0.115333254987605	0.829624684886117	0.468170168073569	0.754692520190002	0.598203632246789	0.932938910612110	0.534798170692938	0.495232573309307	0.0305073220919827	0.267831723968169	0.301360429460343	0.168925234754824	0.843148995097866	0.339694912420855	0.331265343776387	0.250715243408588	0.512138192226739	0.224902697214215	0.826201758460393	0.488542039873287	0.370963652975944	0.318920919103770	0.849815525098140	0.234907398907751	0.178968941630691	0.967586072515516	0.0767782749335120	0.972647899765235	0.650274219438368	0.780700975547137	0.322190619813273	0.728181998198493	0.354907869578712	0.464939276930662	0.627664356996430	0.508390069594575	0.250917282793280	0.180999497140582	0.661044449387969	0.560413276405882	0.140735011037888	0.0395152626591586
0.0176776750693538	0.0465598771750462	0.827061223659559	0.825021793163387	0.923144746336193	0.0143159012700370	0.610000436384207	0.630868375967906	0.779068311867266	0.687051964480892	0.199487094500215	0.604707620562914	0.158149886827993	0.733673824077538	0.575384467674681	0.135526855872666	0.113782749307081	0.295960334869332	0.753434514399936	0.953826827390185	0.816060514363232	0.693726752660849	0.0724949339837123	0.743673042507457	0.235588414765755	0.224993222511769	0.129284477574252	0.374305101385680	0.272454386506215	0.188033506935828	0.623450818033656	0.951483023481820	0.120442332486492	0.251405545455586	0.936285551375497	0.265044997275822	0.967845999295781	0.828627756538589	0.857494805008336	0.894566513739651	0.940377698914385	0.981443465679697	0.461077416139267	0.292430182896045	0.327077503599230	0.474521375195809	0.0769785209449129	0.641305216422133	0.713590277782558	0.623751509606461
0.585492384604869	0.189125941814808	0.772571003612261	0.516493477391238	0.301748661308357	0.596527895368919	0.417626680833293	0.844237517826739	0.213454336918501	0.924684151854231	0.640909214716430	0.907792756131059	0.208246283001955	0.530372157273679	0.493443870073831	0.765914027021975	0.994305909561072	0.700631223317971	0.452891178820210	0.489616467795599	0.175276879431018	0.606302182025506	0.863260173494383	0.961104255382342	0.284161616426299	0.982892616024582	0.418924100053699	0.00312506113663735	0.831785759802989	0.582323836236112	0.211415486227741	0.754051662035150	0.0251819904376565	0.175323241333633	0.898996228628973	0.651695430923430	0.573706899996496	0.455759342299809	0.973267195802039	0.694977527813269	0.178835050468507	0.740968530824083	0.103317344198465	0.812059367999413	0.151113653878098	0.750166818819538	0.283704165639989	0.630073338858235	0.472530767426822	0.253565806552256
0.380122867361096	0.0802568940460153	0.665929551784877	0.276076184523962	0.147258249459474	0.502113722801403	0.719343186082751	0.889838315674077	0.274941507015132	0.339585778051327	0.903508331247144	0.869121777335958	0.495396159576075	0.0921067462715842	0.152949666210536	0.0840852126640685	0.504120457928097	0.892624607722203	0.588207919906683	0.359962973308527	0.950817975188903	0.142289322729365	0.498138430335924	0.0915323758905206	0.174811211004214	0.712215427202076	0.918051057323665	0.544436662995776	0.563927059052072	0.0250055133956946	0.437359132111806	0.890580175142804	0.100075253498483	0.626769360071387	0.0324454092923193	0.207601044945278	0.919833846460025	0.792762516192228	0.811846738644736	0.0429656137982031	0.310819342800249	0.128884293449039	0.470509798809519	0.532770160644887	0.300384348100818	0.971160407506911	0.130122606594759	0.911813370545298	0.658779643640314	0.371374336474870
0.616985734997525	0.854208947178524	0.658862726385878	0.355358515292672	0.0580596046384972	0.347009666879110	0.929661060913106	0.140291889288583	0.409723987677810	0.824986073161682	0.717793110011672	0.534348931896440	0.397335770508812	0.0885562241476887	0.542665639334234	0.593206111712943	0.952250777702460	0.413990399179967	0.252517510953858	0.849160767974736	0.0829591063637321	0.511254850209444	0.608555441347974	0.700206852256398	0.753063508429770	0.904262321911704	0.305358785346367	0.830371011847037	0.00980789059006793	0.405210282859869	0.0593053058150242	0.219974071142392	0.502734113155982	0.443829419827049	0.729375745839485	0.239140604947669	0.115077035099261	0.0985159028248178	0.490205125891854	0.771655566270697	0.905228122200532	0.737480947418098	0.547812450487495	0.345914832215145	0.677059804331721	0.899832744544147	0.647773236049376	0.817319892926309	0.720645646468190	0.570594911884082
0.104980754424992	0.961050899044861	0.191865983812369	0.667934561089523	0.529919608676015	0.0401113961597667	0.147447906246529	0.813018061897841	0.889171973204530	0.442178776852608	0.613685630361618	0.262072502659602	0.447621299422552	0.396571962202538	0.509948533181098	0.311867574682873	0.587166611905279	0.456361027580058	0.177185680624017	0.574960098101204	0.356122247857156	0.535237852532550	0.670155896796070	0.629850415225413	0.249948939546994	0.651743547384158	0.919378152502112	0.720744955918127	0.792604729905166	0.718849142028494	0.643292093618231	0.377037469233407	0.317627936522562	0.828651687736759	0.781350763940726	0.861893150831456	0.228041757367575	0.175360450198917	0.444707574002356	0.714949729035279	0.668616439556586	0.874658998062159	0.852372199273191	0.0127557580762236	0.705364616984559	0.646409429594773	0.0274380033035443	0.438148761695143	0.695444058595301	0.435912174554956
0.410356993604317	0.0283068254716816	0.236859535963433	0.934727958186770	0.654846505786108	0.193954383137695	0.808765475655736	0.0334891068226507	0.340859758089319	0.882797046090156	0.656603694645107	0.425558464560956	0.411407800731627	0.436034300648137	0.158452117742865	0.155632011524843	0.462472998741024	0.250787705265904	0.978820236884329	0.735038167587157	0.405747735154163	0.662166505280360	0.106912182396070	0.316623891302666	0.0106626694252776	0.400221241675949	0.0997211758884609	0.902751213906457	0.262280919258173	0.172275520046941	0.0102392698794177	0.153085915803064	0.0809762980874076	0.824357852675827	0.589951746500918	0.506311800267611	0.603870915070065	0.602159431782567	0.263021912871956	0.506995346521517	0.260882338900354	0.334917850538298	0.642625189509799	0.346104429728374	0.808074849253921	0.841146321952732	0.273842864374539	0.862760632399225	0.0814086838963904	0.385087039052937
0.443935350032458	0.248672344297107	0.218979089211823	0.371940843524221	0.977043756265790	0.286470451599813	0.724518632991555	0.0169221503045910	0.723224164572644	0.308434249521913	0.701657244245187	0.0227553449713337	0.353084200582827	0.265424875120140	0.615044407052037	0.778824621744937	0.269519389734205	0.866681253065331	0.967498945523432	0.507848209599469	0.572055527582561	0.629022668743675	0.986512298989756	0.243503280470706	0.319320753940182	0.222136156617542	0.317986278377749	0.138561096147932	0.315408791712712	0.0240673220648435	0.804523711220412	0.531468841175774	0.0457188616913075	0.0522729758585361	0.138629546426752	0.499194921285407	0.340215047680839	0.0538829631060881	0.550106078062907	0.129177588475440	0.520067691414409	0.877622101337153	0.382582955706180	0.939984441462325	0.322317091585879	0.528010348902874	0.817215209819015	0.331601830318145	0.557320204921825	0.878382823992591
0.680089840958404	0.891069063800016	0.397374656954321	0.0306496070127336	0.477786961256781	0.00728717530096468	0.599705329773465	0.830651706734249	0.774939432487867	0.219452412464143	0.980786677589975	0.698604699428273	0.857850979050674	0.443420744302034	0.286176513358763	0.774337053678492	0.151854875653699	0.540131685330022	0.857459912836822	0.676729675675204	0.448910505436142	0.226940308709795	0.506834664657964	0.161100526793854	0.379088471114298	0.514156080311539	0.0690959269484975	0.233382492534473	0.415711603845682	0.295911302612390	0.782721445299339	0.601234546267036	0.867150972432700	0.524286030775676	0.445590993583568	0.979722475014946	0.244148918509724	0.367442057948576	0.571099816320216	0.341778580680893	0.131899452649451	0.277271640380385	0.133596085873266	0.189122076226534	0.949311437539610	0.206003150884803	0.575650469172334	0.761971419305036	0.580732396520877	0.557436889206965
0.611105068129990	0.517967454515993	0.499051457678064	0.584507444996885	0.202991885825584	0.852012559579195	0.100042129950116	0.00484489139987743	0.579963445991609	0.0219464986092123	0.963070119536200	0.688715107747030	0.467083410439032	0.141442331653546	0.972644309181981	0.824496758418390	0.217911194366874	0.835146459485421	0.563504716933883	0.636361430053462	0.602139401626771	0.194919459815376	0.367497138172990	0.588006626066705	0.821776447296142	0.938818429896066	0.803379862057768	0.575065210902373	0.875992785917865	0.135563188040042	0.666489364640693	0.0979924696680771	0.957906506403071	0.616738255504294	0.581900817806888	0.294430715842320	0.810369671999301	0.352042700859986	0.899061246916882	0.410173120584099	0.526733316704348	0.881355590070196	0.438459905672205	0.985363675703261	0.929737488985463	0.381287016102033	0.543412071603901	0.571718138083693	0.177040311296404	0.159687290463968
0.981464592620934	0.514283433424627	0.630649858719307	0.466917032380540	0.971860212592546	0.358295975949941	0.0780535594636684	0.446107275492067	0.679580023705297	0.985673741897094	0.774315126365383	0.732800353003393	0.669419283822036	0.0511072630987104	0.962621298999024	0.766477872970285	0.0254245562048580	0.659179749201934	0.940013570744280	0.946620259622356	0.678111843293712	0.568675628005534	0.291362871953891	0.0115439767165992	0.698045160665837	0.756707287760768	0.608637105688350	0.814727631623308	0.918754810745139	0.777370165367817	0.982061304520516	0.633394828598268	0.381181202868428	0.0162607849969966	0.954698793798444	0.375762314937735	0.0355274529677624	0.626461927917118	0.190803071462926	0.348822342667545	0.0190788170895462	0.0112754081263750	0.920315226978485	0.232365944358459	0.633540751657511	0.585501861539150	0.482146493584997	0.627361532395432	0.173549524555900	0.488015731148222
0.0294058668193373	0.547997236774923	0.727608007751847	0.771801696807561	0.458586419412801	0.209859067403028	0.156833058305890	0.759926462129830	0.854739289696074	0.876940391486582	0.748109572079963	0.562641644118775	0.458387730383518	0.477491470487727	0.146690462391239	0.563975196676488	0.267320203894694	0.662573818518068	0.902500450471110	0.274708814607392	0.321542723324333	0.782637973336620	0.854670141616268	0.785873706386922	0.0553629189240140	0.771320998462086	0.708612056686172	0.467640979010636	0.331777120108750	0.793816022041127	0.755915240065053	0.160446325444405	0.370107001665010	0.288222659016305	0.717524148172301	0.872230230683592	0.348608984893968	0.843890909366919	0.493703752204535	0.865498404623611	0.534515035638290	0.0409316271404933	0.448078368236997	0.0787855533811790	0.277284231558708	0.364602013180931	0.198048990955561	0.0960191730970708	0.649834040485692	0.467536003512947
0.316660721278138	0.859221109558242	0.425194915248970	0.533829040191488	0.713767866744422	0.861673084521047	0.345021294761023	0.330693820490293	0.696011070398310	0.149399648076383	0.610051216143045	0.942513651619793	0.834369583473248	0.0399945948614916	0.891517735099875	0.0246882371208533	0.547416574259916	0.951208617336590	0.0361296799575976	0.988101052860511	0.346867427206307	0.355907349438923	0.987960442145750	0.940058874046441	0.910834123983994	0.00840840886453409	0.808049234531437	0.527110543703250	0.712705497688348	0.945436407396148	0.594450357614366	0.929007696671341	0.199856535538650	0.167984065468124	0.278376206660187	0.787048412278830	0.680194897745208	0.693433078452281	0.248595711400395	0.0712605825500650	0.333228219915494	0.684024417517123	0.865259337927765	0.900254075539768	0.00143146262543226	0.616912387899145	0.721847928405561	0.197821345731813	0.571760467407069	0.470781055578825
0.332352350753530	0.716060710768174	0.324058884261677	0.291738930093283	0.772147148429526	0.614309974210749	0.883811279664851	0.742764057801037	0.0244845121134095	0.405026211277687	0.575739691130847	0.365467042372956	0.368080378092850	0.150031685989242	0.507051068647185	0.144676429040892	0.162874332458895	0.565385143729660	0.250002012096981	0.677755022969647	0.500622469755587	0.816033079690822	0.621314525040032	0.705978981930307	0.684811488794539	0.964047653036155	0.701923862196072	0.305164541575487	0.191053906605969	0.907471906298495	0.560650540025536	0.348464469898270	0.400112255409470	0.973693661988881	0.913602333198306	0.590500000330380	0.431012698329614	0.815849918962513	0.598007496829604	0.561196683107526	0.912124491167791	0.833198335314337	0.682970513408599	0.0512713720702988	0.399770210440091	0.673392909989983	0.806248558968982	0.364212914766363	0.584206692693424	0.637089685125206
0.673783960535337	0.246183742057739	0.952508212665796	0.657416921507397	0.613247801912867	0.458107607654529	0.804810580749822	0.885435024450395	0.179021898103056	0.823146731857705	0.244702344722155	0.175628485625652	0.614796992904238	0.473262801547297	0.465817680753832	0.522249309465324	0.459934366797361	0.673225765580400	0.537646258818780	0.0207651489457913	0.664084348754270	0.476240943682001	0.217851917443049	0.619270319254015	0.606119343963909	0.754068824708980	0.899181647046305	0.579815324062073	0.351690618077992	0.136160219813463	0.864739929119229	0.208906476911942	0.0720905628722851	0.593646495093648	0.220811421553200	0.304057185713684	0.302062962860877	0.655025998110439	0.373360131084868	0.414443269561207	0.351143820856233	0.553729550495296	0.327109691685414	0.446541257782960	0.936034829616795	0.0573660548109023	0.883167272229117	0.343541783802779	0.540690299811150	0.991553052395856
0.578516032199081	0.609184176851066	0.944928568729329	0.508579729353652	0.599523155846136	0.505511636796129	0.718941994161770	0.758207699547379	0.233827896097085	0.784577317380038	0.0423049226648800	0.627654000924653	0.679725313005228	0.467974177742259	0.865308931006715	0.303991891690414	0.299459928872632	0.863573270813888	0.892654445771831	0.103757118714944	0.128318352638253	0.0546968684141504	0.235106689239736	0.738364254195711	0.492826749845202	0.805178555246889	0.864580995070308	0.565063737803256	0.644332700917778	0.528779177792842	0.725667505229708	0.817469560492534	0.202906764180510	0.740675561162497	0.934235866228417	0.127438151965780	0.931270806808890	0.923763503032514	0.897356185409134	0.625692140136482	0.284113273868523	0.350473870991483	0.677432615306825	0.785969521337544	0.290363581281502	0.196296107569524	0.0370608360095848	0.220069235432341	0.636645018304273	0.354510916504308
0.794249391774889	0.738387188944886	0.201396280981036	0.0257107050350424	0.750586272641327	0.547416504574559	0.992088234611135	0.418023961993879	0.829664591432357	0.379754511292064	0.269678084542383	0.655260210054203	0.990575781484037	0.633626107563357	0.960384127300219	0.820114409522830	0.863476297094331	0.00598894852105514	0.291789382441297	0.645134601723530	0.486105226521278	0.0867784116538903	0.933172923366272	0.788316917924222	0.0295778293620538	0.691667398997190	0.359035730386783	0.608183914064653	0.526275939897126	0.303419584694107	0.366013800177622	0.00785978438947910	0.241411119366246	0.164703082232096	0.726905329915755	0.328106618464202	0.353395928687963	0.0468964377940222	0.645612593156840	0.383293705662536	0.273640907577876	0.966567969241205	0.597834674429591	0.958208655205572	0.956863287547124	0.140013838173276	0.447431137365535	0.0203550635454551	0.440855532998681	0.185973298499818
0.950726553907712	0.218939017536929	0.860868664356394	0.780645895633898	0.350747536860182	0.141805329304207	0.638083973513460	0.672624485352214	0.487419049947162	0.763145433212010	0.0628826720934762	0.0146666336199660	0.471244152893191	0.920371585883901	0.459786813723782	0.976191020106599	0.175477621264259	0.839065834068140	0.412252101641620	0.769299190332938	0.227898607973092	0.804267268907998	0.536650065369072	0.378284670515699	0.781449507494102	0.209551463382437	0.475612573218593	0.805073051426848	0.857402023080144	0.288332863242623	0.628742759011201	0.635171569830774	0.548484011614626	0.998997903673981	0.295865310291501	0.0292758572275080	0.408670544075693	0.736192712414842	0.685078448426205	0.238595338374543	0.651126895677277	0.828849063638831	0.602168126049995	0.408710716393625	0.154104946497094	0.106338867386861	0.692133009589154	0.339261769147969	0.426208904528209	0.601706047045836
0.0747489390449636	0.321271206090847	0.0600897484427529	0.282200048671673	0.0973841292281299	0.0807839697114761	0.0649925874325925	0.0859994728789776	0.343875782020821	0.124977754188909	0.203167843456829	0.902483111932490	0.541121856060535	0.792606706140308	0.910223445622876	0.699377213154260	0.466587283927534	0.498461403365245	0.369093451610341	0.593050888905353	0.821749129403810	0.136326422869755	0.869601173496416	0.537529041291677	0.330994000920850	0.00353116739760884	0.433889583460186	0.482410795838300	0.535137654963616	0.889389430052702	0.0550176999591527	0.891782003480700	0.394826932549353	0.624269056810653	0.140608150885239	0.951360145693427	0.765403729211551	0.118534883332002	0.486608577649403	0.0653543199028731	0.751898362032041	0.251631793448120	0.475605284049005	0.938468840607209	0.584404796164615	0.298421063770317	0.460939125738306	0.988523915971899	0.311932423921627	0.583941587407178
0.143596557273412	0.880136418156574	0.543899589620958	0.412027656930372	0.0636656016324085	0.646658716607791	0.266507248706007	0.142030501666040	0.0301279622684257	0.214266545020940	0.0817506339593089	0.789410233970155	0.838560138450750	0.501884564362565	0.744306196404980	0.924342938128489	0.220225989356796	0.895278277390123	0.0234405697679436	0.238286021078477	0.863937437429946	0.322498303001421	0.0551604620244376	0.137071758599992	0.607789102778191	0.454089761874421	0.794912076921380	0.547015206058737	0.216816690780229	0.383439759546114	0.799829628767882	0.142509391283128	0.689784075095637	0.622478784620506	0.475073942611368	0.924158165024375	0.112435031164135	0.772669849091677	0.420515277537270	0.00619030154523448	0.323907413023125	0.454039920880598	0.0774591782621501	0.479219855649508	0.578775288159049	0.0127444469812746	0.0537142329198991	0.0518909039165710	0.394660527829978	0.00945536538062819
0.661834434598196	0.599957942772772	0.351390961400320	0.264901327689868	0.500792879014742	0.703628282128741	0.459233485163195	0.155909532573143	0.325475088153687	0.170039813139508	0.365078656021578	0.302467536948536	0.720468314979203	0.191299500868401	0.515586156011125	0.638597028047809	0.873988929876673	0.124496715046965	0.238374288430932	0.523597910103824	0.490791423175598	0.924648256967469	0.433801984515768	0.419342787895337	0.658938037220785	0.365570496990040	0.556315126134791	0.0190415089839554	0.534414020429920	0.831123215940554	0.275975653371173	0.141447481812983	0.554233559447819	0.726471770294996	0.673402473495420	0.619089119847702	0.113413013839394	0.0249092649231750	0.925248231543427	0.878137495842848	0.317907251493785	0.887639679332137	0.290306830255521	0.619134024929613	0.811868307350925	0.167738236999848	0.856558673278862	0.122134431436400	0.951582860551202	0.669091074271062
0.257553482835813	0.400401796788515	0.789956927711761	0.175062298393489	0.594465616432270	0.0785151371680117	0.329692048852145	0.762572706495181	0.853199722365799	0.284458978135891	0.103699217359556	0.361031123981477	0.779566748569177	0.883472255539001	0.708114491642920	0.914437933381214	0.606798012287465	0.390308916613880	0.800726207263737	0.0334335088766351	0.438337446450101	0.339534882230882	0.123369642931559	0.119786127787709	0.480241232566757	0.0619793477595919	0.343121215422684	0.0437941149173817	0.245107751676626	0.217354262582322	0.866355339510775	0.410548562567056	0.691374059974205	0.318669677707816	0.133796242228250	0.961639133630581	0.371724154954410	0.641389291154849	0.833814011754404	0.859636376015106	0.188754527577560	0.297416067704470	0.729788509919879	0.0943217429309998	0.813717180685163	0.332091961422603	0.966358069616031	0.486722913035563	0.522115177996420	0.0213081350314165
0.540037225345145	0.465220128025732	0.307922295690060	0.988440587019101	0.733218670211565	0.222602550069368	0.434216105446559	0.0328600946824306	0.0372164252991493	0.574726165628508	0.937367775716932	0.166814942925950	0.0206542414416374	0.469432514852150	0.741368204735070	0.951762506432612	0.862560076050203	0.327112065647163	0.216878837954392	0.543707945854091	0.578435629728325	0.282056341393744	0.996904543946416	0.553351549538752	0.240438643827381	0.401717270113608	0.0778262443805599	0.279437570879981	0.460253644539007	0.906696578101169	0.299329893906577	0.822901409324774	0.0371337555438326	0.449424021855290	0.115449309105774	0.796919002322515	0.226933256039355	0.641006647545105	0.916022732945697	0.794955336014305	0.367066418445943	0.549513310351004	0.870842945168995	0.443575821912191	0.983856277847932	0.854438749775755	0.869250588916419	0.704136282758881	0.0248542702248744	0.456073380045930
0.559603530890641	0.630573439497232	0.637450293728732	0.716612252271802	0.299058913475847	0.839837345476044	0.555396508514751	0.291315362529965	0.102648282851418	0.316707721226644	0.899987621719219	0.645939940463979	0.398918682598805	0.0514497342732044	0.315919201959840	0.165362027443931	0.333871568727870	0.670583908705713	0.473136548971639	0.251530136016636	0.327194001529806	0.911446356717047	0.203064392338177	0.149378104493443	0.277609281114277	0.560913454737709	0.866265014641128	0.999894004172874	0.929190817861985	0.297935283017929	0.678432999682790	0.512275455331412	0.979478764172013	0.462548166623416	0.275014340959264	0.376506469048881	0.185846935201079	0.637572341623088	0.903080014089415	0.321544476335715	0.787157752119362	0.995983121165953	0.861944521319989	0.908593108344665	0.373374878622266	0.100756273361528	0.685190894983737	0.793436265040876	0.505509081865745	0.623545644154019
0.233320008680921	0.890415312280277	0.817701678867265	0.430234216478348	0.115705322144669	0.760328419828714	0.0767183090352053	0.486779171963899	0.973448130440744	0.625761566728531	0.516227080633074	0.937169730815677	0.706141104502269	0.869157159160457	0.172434589815585	0.834824274409440	0.959475854453272	0.421259084682421	0.800580642767734	0.644462974624951	0.481900387603254	0.0434025508881792	0.763746688127572	0.865328207130020	0.245032858358077	0.723074442805261	0.159693404135077	0.726659500426287	0.631837195950489	0.299460298786207	0.662694314252472	0.833176829021583	0.690932706734914	0.957451917754283	0.467116866031198	0.219371110347465	0.431545794984208	0.108525232768991	0.351308073599047	0.377613756733900	0.897234850217175	0.745212164441212	0.719437512946978	0.877204787198227	0.774788435503766	0.954217333121468	0.898659255801508	0.471909697919713	0.843561030968820	0.754688697185974
0.937451816393919	0.861099745846039	0.169551854760096	0.508054391302857	0.614734881442004	0.251686593104875	0.797949566539931	0.00336895866755227	0.0644058508757396	0.381163577474163	0.652716596200790	0.930630645922507	0.563154263095756	0.871455691720291	0.613376024136708	0.0836100291243171	0.754142644172674	0.375477835349322	0.271458345521595	0.309506476299755	0.277748993600951	0.438796406261087	0.147908671608249	0.0571036086400375	0.0384748807411178	0.415068118891732	0.288926503272321	0.280148779799478	0.668735953075551	0.539282943753211	0.973276331310203	0.675272591045993	0.991049007112121	0.649871051944722	0.0277346279564358	0.389080946919641	0.955756897940179	0.490875954715890	0.835209870245403	0.598748374651116	0.495665891369690	0.101582297329951	0.533581296846172	0.757435423975020	0.0191394967664247	0.322690340627087	0.796303938896165	0.860262783984574	0.155047389556954	0.831258770580278
0.355235765395621	0.0618497239451015	0.596342592385869	0.401774722371235	0.646251576087353	0.790946108191923	0.0245874738948670	0.144526420043712	0.473139998264520	0.932947051424964	0.631703690779659	0.795174488337863	0.797382020579075	0.682663917591372	0.104620199025682	0.0958319537255982	0.284803948025388	0.603151547417900	0.524472139390433	0.655772846954767	0.189114759166909	0.557244312416796	0.371596847979341	0.501186172487135	0.325602177465151	0.610105339721832	0.182000600626486	0.763007347697024	0.563175869091371	0.334982437403387	0.275667556894250	0.268972844902264	0.353197772066669	0.0640055449298883	0.537021306541196	0.647412617786880	0.411809366481739	0.663190703200958	0.288033131857899	0.355509984077668	0.0487487382041472	0.919451077843030	0.205426623393138	0.141529124251307	0.0126515039212168	0.898370691009307	0.241711049226327	0.127802040447071	0.853214142476253	0.869500071764674
0.751129974395258	0.0262393021810485	0.418673869772818	0.0459191480794196	0.870287400939917	0.501172522770020	0.251025470296107	0.105028855685778	0.248288948343952	0.603792435234639	0.503356784712737	0.233227251760319	0.250215309878080	0.717950906781918	0.934638891394433	0.965643453807597	0.487616881026476	0.823490399268976	0.530193262494904	0.235538554209684	0.583852492758638	0.905920268529401	0.108017415989898	0.334302248719540	0.113746916792251	0.850722367308005	0.336817897063496	0.482641553492320	0.440008941681849	0.478277270633652	0.0702541719404916	0.0816226034320806	0.533129759141342	0.437533206817782	0.936826538365394	0.386595439490430	0.494254130263722	0.796780355207860	0.607627058351560	0.216309581887313	0.0513776658799032	0.973379813462232	0.237307438899267	0.311771853214151	0.222179379149983	0.973835591977304	0.766383699437273	0.539314305114418	0.446603596010274	0.361636583935260
0.515955969922987	0.999218448546423	0.537486056228086	0.722035103737276	0.665799564531108	0.417577659467323	0.724660975998849	0.206027118174174	0.263968575418786	0.0109113030171231	0.339312639646651	0.355483481761485	0.556039455875259	0.808874615761850	0.527792666744011	0.0574962746725747	0.816479229517022	0.748928655912663	0.712412035218507	0.515018322852971	0.145339395445102	0.971907837369984	0.847329746555056	0.0818839696348056	0.585288566466617	0.587011812632521	0.687935410824168	0.560636468919272	0.715852865545249	0.327254731045862	0.667536401351792	0.886927996460280	0.545616766913283	0.866438226929003	0.398659661356457	0.119879701878915	0.389773880762451	0.240192759923881	0.810950493412796	0.389070037000772	0.403094270884861	0.528185373164667	0.138893752039274	0.257423367054184	0.925521754904644	0.378929891371890	0.473795999312207	0.790387496008202	0.729987099630516	0.212259510158066
0.103793797068249	0.306905100431426	0.0870804989884126	0.826959107945932	0.588590703121730	0.221472863933938	0.207770684849597	0.0760768028030706	0.828413739294333	0.137446359568649	0.0214268184762931	0.311206692961611	0.394215372470332	0.229238317838329	0.401103599837070	0.772547433559925	0.784361558432799	0.612970459415679	0.864247828700010	0.0595529092264421	0.712001578105652	0.237730692354651	0.210142256120890	0.959101164338855	0.180495892505526	0.896189946670148	0.921540597296535	0.905483933903331	0.453256728667943	0.161600784590828	0.868482762272178	0.219799697442534	0.436072403708888	0.911264588232537	0.325590604643918	0.820323453132588	0.786328409387262	0.597237035798328	0.882781665033708	0.497269567796230	0.0653864133769277	0.215428018065273	0.213273011140218	0.372245525694077	0.202689058601934	0.566942063231126	0.837886028484303	0.128305094234353	0.546452402772988	0.783599122485730
0.127746177245472	0.991780032748258	0.910042203400007	0.241475538451982	0.234262218163864	0.473809427088277	0.199952751325572	0.275175701340723	0.154265863534652	0.631397590436836	0.362889846789522	0.939612003844573	0.710029509759100	0.960304094110612	0.456692245679584	0.758691386607567	0.726830727841314	0.356185277138453	0.372941717841116	0.165525332567259	0.129931264832372	0.417662783731898	0.350207398463514	0.502318270696531	0.258225533932434	0.886376916562381	0.506724283838637	0.654046454258727	0.939894705343444	0.212340260964863	0.640350076303891	0.495778341827137	0.912127305846736	0.309264444803789	0.503034217564862	0.629401400352065	0.191470996554235	0.270832495455133	0.442190648406526	0.820805342575520	0.0302246039590919	0.874499271042142	0.392362391092875	0.0483418312475146	0.0363796889413310	0.758132635999441	0.411974033351723	0.836319019839274	0.372633504091812	0.852668815511530
0.207026649917409	0.530567363027960	0.887022845022487	0.236960964554986	0.272732711967806	0.443328355398192	0.0434783603317134	0.928245771604438	0.0424182198273586	0.630766992276884	0.365430247314758	0.722355294274602	0.397667629233640	0.175220853803080	0.674770126602432	0.795741478192692	0.343279296283840	0.132507440380405	0.914188837534785	0.323912339395484	0.418814445797211	0.163466725850742	0.745689221340799	0.0998884742351213	0.130358513780485	0.124398962883492	0.581195353076606	0.851561274310683	0.635860897641169	0.940897322548415	0.738890067077146	0.629327427634277	0.0720557815268610	0.512365673490524	0.340416849615867	0.640044148964661	0.850767381947706	0.821731570077663	0.0991522638727581	0.273354824418052	0.217432296622755	0.547713734881541	0.205936780891099	0.0157702484435974	0.381189632695727	0.923232973312870	0.642622287042673	0.828340576027699	0.145280469369671	0.0365855552888510
0.540910479367513	0.909792202666764	0.381184688881936	0.359987061106754	0.827929944940410	0.280945631688202	0.711763188460089	0.273386209178162	0.677474434524324	0.805720806792642	0.968163854652176	0.613232278276360	0.645580036197971	0.106807611265245	0.967128312147804	0.607649449399000	0.490679104826025	0.198707836002076	0.784397441854307	0.206976870507422	0.981840168181257	0.564609578755331	0.0649815119145064	0.152724863777298	0.931756961144795	0.813898113916211	0.995039811754948	0.749672662678946	0.0492021851287902	0.463846501725114	0.694628683631149	0.196684015382138	0.800953590214351	0.953999155721310	0.939502758168113	0.363306043689867	0.312673448267455	0.725230346452275	0.964713651060162	0.905504017294502	0.276912857216603	0.823201174434699	0.953962419264560	0.467676237134972	0.221256765781463	0.533243467326884	0.970584917953384	0.760884694605023	0.416301837717368	0.593139675234367
0.885360103455684	0.737956744250659	0.185762052364384	0.100151740900622	0.540184358908131	0.303263323380208	0.713187942095268	0.859362552881935	0.368249074742226	0.415407830276303	0.973585914630706	0.918252847153147	0.801739971960841	0.798371862442096	0.244351709013572	0.110235694604895	0.0955829997549007	0.260672200985794	0.161822440125586	0.161081345632765	0.776564436969225	0.984885953887304	0.385846268883891	0.717567646677529	0.317286457158654	0.727950243640743	0.351946682758600	0.610789354015554	0.131408855673478	0.273357123506040	0.216330288234960	0.198247469127487	0.713869036525914	0.743579460446453	0.445444367569800	0.465233030379827	0.778576442384409	0.731867227399523	0.460460935897789	0.0916801523056975	0.788835632827909	0.574988761717951	0.320215696492786	0.380533133937650	0.504201095963492	0.349047262878397	0.00934364865204262	0.399512374331223	0.753930758756164	0.914848204629825
0.877715527155403	0.712658051454839	0.581682373587588	0.774479155175965	0.727967032353843	0.932096282096294	0.767941859996920	0.369857344268134	0.922939191294342	0.0736569843599706	0.0775330324369717	0.854854469766978	0.903865675827384	0.499732001343230	0.940793397557510	0.879719661440471	0.578472655713222	0.789981255401966	0.0924503589788660	0.427412492963703	0.236960875512880	0.0593692841672845	0.204288809305811	0.773567242067187	0.0268013543622287	0.563492427357503	0.697080598187950	0.745042980082130	0.616729927158774	0.160405675638626	0.553418616873648	0.214056688340131	0.0673112621672398	0.674067997851687	0.436437683976795	0.189803937244078	0.737753474412602	0.523140609462072	0.709845517740043	0.372540527216622	0.167407131601648	0.565829994378848	0.0710120073964720	0.999789414108420	0.0957728947603891	0.849912396379162	0.777483017161490	0.720959538279270	0.821586450739856	0.889695975492222
0.484402224771641	0.262012037196339	0.970891292461333	0.673872303771819	0.704329192261936	0.789616817461245	0.567978256026382	0.158052338268184	0.812699163643574	0.926898830151411	0.870731961454205	0.509608484842858	0.399626835188834	0.665038679228207	0.764338546632554	0.338361915726493	0.690540142697181	0.0956516363007758	0.216634059907959	0.464571833708294	0.199996281992269	0.242717541468062	0.283520597372431	0.609530859878517	0.405135352922201	0.750914097934895	0.419837227605833	0.399980246725840	0.138852829030760	0.361250901713574	0.483141111679486	0.709957904955974	0.209461814894447	0.614664144846449	0.524769747900604	0.315870094911136	0.450167088593545	0.996102731867179	0.677458627275209	0.789527077872629	0.857258797388184	0.705846616807183	0.389259943653029	0.538176746683431	0.146948958466339	0.113085672212786	0.431747828985449	0.396063356137047	0.653019805099409	0.513307568076438
0.228501439397749	0.975400401484692	0.626016593756800	0.644127424928755	0.563413868175087	0.577746790205575	0.920355905343815	0.592666823467248	0.659369003442191	0.692082603945809	0.809200904950991	0.636991201396146	0.352305542099629	0.750038212445948	0.181356306212497	0.836928001288017	0.565401630310719	0.223361945134529	0.168843904569472	0.699674395902401	0.147225552250489	0.990493484437775	0.247788137712424	0.548880371050178	0.436813303832236	0.100422224153519	0.255175117532000	0.882508179361057	0.345352307871326	0.555063923860784	0.0788523629208522	0.595796891099044	0.847791600758870	0.597223269624872	0.380960881118577	0.888853997680958	0.743491357475443	0.244450582302126	0.880876907828926	0.213023074828234	0.212965729069954	0.652984151603123	0.467158182363618	0.985561831226720	0.809354642107958	0.218361952160127	0.639056007273626	0.422153795357537	0.791583147970412	0.186494120956999
0.845673894446258	0.309816923294029	0.471319343461249	0.844932811822466	0.765877477665723	0.749759508697118	0.831604742615576	0.486262340623958	0.317117740775877	0.611266939089009	0.717692154812745	0.749297635102650	0.243028214473134	0.818672635612177	0.0544639505554876	0.406920025938675	0.310546675703049	0.0753716774800688	0.332530894992402	0.726832579138527	0.773639674728276	0.949058650876049	0.990985554697137	0.0617609042757946	0.883486099485707	0.634808558392215	0.540435479061834	0.537444821067155	0.376265467286415	0.617636281652604	0.246398655825026	0.787840584055186	0.942838225129530	0.0821792629626235	0.814160062086051	0.619120812345194	0.950903753175325	0.557510746464905	0.552761165480094	0.0174047415115851	0.406636707547862	0.647802665681055	0.0812334836535390	0.341908530013124	0.141347493155737	0.331712933458553	0.653211076024552	0.0682344133301843	0.721694039474948	0.0239817894965833
0.802242381188171	0.634750964921996	0.135002098748969	0.187315242687837	0.588246147393313	0.720760673275572	0.854567883531436	0.764990771108851	0.659162521189149	0.259214754359571	0.521557439168488	0.729901503648045	0.148274641165552	0.413392667359798	0.650640068255014	0.117377319897855	0.163882367281706	0.505541669521062	0.0157438830502965	0.216328958130055	0.246518431227223	0.789789900759911	0.212077369622575	0.327562764076815	0.387385575381099	0.0706838529452006	0.127483427093264	0.0394387769369056	0.0849308811445708	0.960728835588498	0.513592298327539	0.437152940637785	0.326256740241525	0.279738320987511	0.284882465725689	0.478625084273949	0.690949143372979	0.451729279549308	0.970573280466747	0.833216130151317	0.527558877538865	0.999290468915441	0.121203390768051	0.571231118373590	0.115394387582496	0.209996498723664	0.661084907618776	0.0711250927489601	0.845470952187889	0.806599630623259
0.325106987682505	0.0711224977486303	0.946375529005687	0.502949427003710	0.205931407808029	0.952594806111690	0.495825820384702	0.0612164151736139	0.437317741078318	0.985398311304266	0.384082184823894	0.375996863244028	0.908875524646152	0.223160186882123	0.756551424068114	0.657174890266920	0.0380058211784065	0.702133385895844	0.671903713207649	0.981290686622491	0.876333969957015	0.219541353920165	0.0150969200762571	0.156021601137896	0.849087756309297	0.103762468576115	0.0291462049519509	0.930310831542914	0.331439320106170	0.358910091561360	0.0986045480403928	0.848290141225573	0.0768202744241563	0.123302455990013	0.671068216051157	0.372188267683777	0.551951466405530	0.224259324540437	0.532644857874800	0.410061902170959	0.305809130177398	0.255645289322788	0.680595534603352	0.223390184219921	0.244382620821246	0.388118358097832	0.279673232559195	0.576165547714798	0.528704800897132	0.793873441264357
0.815863927484402	0.482181870096012	0.397233792988144	0.0795414831058116	0.294809134511649	0.410007635941658	0.858954809236217	0.112885980290249	0.411491024574001	0.315766759694815	0.332553397774953	0.0731464013473625	0.903392605124066	0.417412951877369	0.899273436819095	0.641735597565552	0.970435520564408	0.124730239023197	0.363896229302918	0.898740904900956	0.986751077510364	0.0344755760301978	0.0762271730348746	0.524626778670925	0.200575144761545	0.105731499414541	0.567923620672832	0.414512302097087	0.759405846643547	0.452291776782279	0.939090087615268	0.126274294418617	0.848652321017508	0.270319739133562	0.608507011284589	0.0833524000782095	0.689073799805232	0.538039930200961	0.604618027542351	0.509961003908471	0.542036464484986	0.318506452195559	0.623406368350182	0.661255667400319	0.434457497240247	0.448227917953148	0.177300999439155	0.498720896843754	0.939840053197460	0.961704507394885
0.0322740355910320	0.687617844102475	0.165202200209493	0.655390956443739	0.169883936182327	0.959584544311639	0.463346123232750	0.898636049655218	0.486639372155251	0.0506661326266378	0.234777801928449	0.627221935087779	0.805140367711989	0.325775980582330	0.950413347500830	0.462572492990056	0.736243625049205	0.440516601478522	0.681537041598344	0.746315679650529	0.398497677168671	0.724193459430100	0.00338878819857891	0.406922367394115	0.544523187988851	0.633563609853492	0.566359270315330	0.812986514843931	0.0684645616691271	0.104202574934010	0.419401284558054	0.104551136618392	0.491272211963373	0.697942396902115	0.167016363994225	0.453455801787968	0.292957830101898	0.608554271198821	0.720763798656429	0.762661148379004	0.0706393642744683	0.790020728666261	0.737812570835078	0.303497456109656	0.744024200295041	0.0628981699135829	0.594605006466036	0.535375326219202	0.305871103488906	0.653128913157052
0.200378925160649	0.977579664256880	0.655838457060844	0.483443266281390	0.178961403889718	0.852309683316808	0.458809607397455	0.763034554710736	0.129359284386974	0.0852543373832129	0.431232855659086	0.154577716625753	0.522360472796607	0.795858708284833	0.00105124354179531	0.951472508417791	0.653904037324473	0.706448527335367	0.785084813981501	0.00906780493544168	0.177730371241398	0.656470170213458	0.0558496893955239	0.997098349663987	0.663618810495822	0.842316115213142	0.996474011010815	0.727557932454624	0.187057089255624	0.357257615846162	0.230860471807864	0.571249841070499	0.0149930216176370	0.00213364692268558	0.544808612788240	0.439308175243107	0.324985944045196	0.132852753571845	0.475929206029682	0.581245167908969	0.245546915900945	0.451402368213010	0.438833449488869	0.977568415735751	0.919191769019675	0.751846237581547	0.943558655872403	0.856057105330811	0.836059120722436	0.656647568680615
0.775421608046640	0.341923241945147	0.329151320487744	0.406700382077532	0.177702459040818	0.514199644747475	0.389060390158414	0.630228822610925	0.405774653287522	0.821456630422995	0.0299126826558090	0.167852735665960	0.318918691193638	0.0566791134845174	0.606842587347678	0.0968456165835271	0.909104399147954	0.493540545362429	0.175933144610739	0.882906873288698	0.231484491060353	0.501388013810388	0.241253637096105	0.275901462430690	0.683192552494341	0.131288567725380	0.360570207669580	0.155489668846406	0.717970151729549	0.517962464262667	0.0698460882851461	0.625536653515959	0.180281905165398	0.556104732232793	0.490773377969298	0.577813761240216	0.816946579765925	0.595716997528650	0.363213029394804	0.369917292417459	0.858000428851240	0.320482894667794	0.708222683844597	0.534831358482924	0.643765253239293	0.362308280298895	0.530348900699765	0.730084345852023	0.330923361416400	0.747069654186448
0.644390548531007	0.735296326190796	0.977976497929242	0.294486678789231	0.407234672028608	0.643127883657279	0.772608543677725	0.852547250621351	0.973127905888109	0.0259523540725515	0.0663606356019811	0.175956264437040	0.493143257557004	0.165275437581808	0.352049323399369	0.402554322861624	0.727916614958197	0.173654103114833	0.856891264560693	0.197457317987061	0.651627839692738	0.819054366072657	0.686864109311549	0.268195323470432	0.529722974148293	0.231609571214256	0.777251019292821	0.498189871673845	0.113212802968133	0.0114070199518660	0.749263643024623	0.228556429149376	0.0309938076821682	0.642452574112305	0.705496500292635	0.802392325089527	0.0840128591675932	0.367163211132349	0.225011879183517	0.605847304871003	0.361937184608261	0.443436313913534	0.647838711562370	0.302622822778249	0.949999484570092	0.165686415878094	0.342936055950943	0.633267441699101	0.544824689025847	0.133890986372251
0.241682142957680	0.366015995325401	0.688440841770754	0.544031689953882	0.636060595675257	0.301047271276534	0.0754723253755144	0.256938453382217	0.0880037924516447	0.676647314651698	0.845013763365686	0.424915004039561	0.626368098836723	0.386880762294485	0.412546722382742	0.366808194896482	0.952524884083222	0.431599536179568	0.231597399500451	0.973987092865993	0.479539196259665	0.240781451015404	0.653283166167439	0.442780797255273	0.585625260383672	0.225212159831005	0.183974168945223	0.195287028302648	0.784003949990939	0.156412262912116	0.651573479748791	0.616612501169194	0.903236511449626	0.398537550680774	0.457037051818454	0.470578919370620	0.0789876822420518	0.891076290655716	0.993333224665196	0.219558619840104	0.621530671905215	0.204630184689681	0.374266539698398	0.960076536600079	0.0199071964706054	0.427014014509301	0.924275435822273	0.992284935316521	0.0789678800184702	0.614870338368844
0.287583508292340	0.0173969729671761	0.904788834620350	0.296233358880466	0.789869329520854	0.902769634762531	0.912062744393515	0.974380258234802	0.957541953317938	0.865946524850588	0.452601479083850	0.437672980417370	0.460784536184344	0.267684287073738	0.677813448899152	0.285892583242785	0.0987045292763955	0.496395457992781	0.544849922019820	0.247089341728129	0.824120334709656	0.288023652610867	0.605070626924677	0.289011636282144	0.733258812039477	0.375343146129003	0.793583567106197	0.820449828189335	0.0574749501307061	0.659648283821620	0.399487050288646	0.270805331213756	0.0535702231265998	0.688727989437203	0.537140894427334	0.449874789137584	0.724223570583140	0.653441618996406	0.995226668462393	0.255678518077015	0.550586502977724	0.531812495768459	0.120717896245828	0.268169602223769	0.390681700617822	0.834251010046327	0.749197076013392	0.514255999734156	0.253098356740023	0.881699214860618
0.518390065062966	0.656991032618757	0.310528835665637	0.655308455922981	0.791704748405923	0.0643251935067001	0.962869383164512	0.453024518138380	0.878795364802932	0.0973807066847346	0.462394823330224	0.536472618639027	0.443717432583034	0.700187525142098	0.938487777665187	0.388166567919882	0.776911762708566	0.705023785920534	0.263588629930223	0.888779508644581	0.197933002442745	0.664516057734945	0.914889856993058	0.994458272312621	0.0350934320588759	0.865567626220071	0.452790748420449	0.519563633299026	0.745152608615134	0.182696912437366	0.880929809674266	0.431347651621541	0.682517478666503	0.153602537002834	0.190095260487444	0.461395540413292	0.922926535539903	0.866983633336280	0.296748067414784	0.808281370589687	0.711205607088586	0.114465450459198	0.604840415891733	0.0532174384026445	0.826691248268932	0.255414614945779	0.921892091438857	0.457772939473823	0.600807960268195	0.0420236337221438
0.828934249488251	0.609928027617222	0.260978909263783	0.861033146511085	0.351102582316205	0.859997731833267	0.177576628077516	0.536704241597794	0.631846207353701	0.773919192966133	0.109291507732922	0.566647800141461	0.0428344686388076	0.690636121914893	0.953040552971280	0.650600889660759	0.415060534515857	0.792708820063554	0.123946512109463	0.725507360823611	0.00293016600666718	0.0348572901810710	0.540103496549425	0.738154683477314	0.708756275080523	0.928770398033208	0.892838385906564	0.209733628021983	0.335385942194072	0.625919000236223	0.531842473646792	0.142747266253044	0.714965334695172	0.602733784379329	0.853277844388344	0.635683300575517	0.785372269889484	0.527658314612915	0.0153915943039686	0.406687901259064	0.110331553340677	0.0908784875127694	0.848315003742861	0.510845337979999	0.568898182804501	0.883975153614348	0.644398424575893	0.818912035608052	0.525607122110591	0.708594106778210
0.478635215641292	0.633367679111937	0.627095969362186	0.815152213893470	0.665998115655080	0.487024663317109	0.952904166950619	0.222813965131666	0.326152477281692	0.123244370597157	0.439648673259393	0.351643356531768	0.653278557258769	0.415655180152565	0.146980159523725	0.833581951100256	0.941714081403695	0.216125590304968	0.371092824167672	0.156991410235588	0.458622633156785	0.307505905888707	0.698189384389841	0.936763053062270	0.335767316592698	0.321871143309952	0.795307790005081	0.541744569766229	0.185066903998555	0.483772609227098	0.0609284499323124	0.324642104146671	0.554755635785348	0.0796102811780348	0.805749681572920	0.795952825638762	0.664677667255518	0.648326440668467	0.633984065960213	0.509907221726781	0.594791669379004	0.892334601855444	0.240376123400937	0.793368228919375	0.864577906919223	0.0507283732844738	0.364675451578719	0.266990036870626	0.609979407250440	0.0847259381873605
0.898567383801081	0.407428138208635	0.441907100899984	0.938778424250148	0.378200436375244	0.223291928029248	0.0680511589615184	0.341175634090588	0.556466670218418	0.559539109876737	0.902741700659588	0.909634839160700	0.474567193117333	0.583839771217310	0.702175629376207	0.346955098829133	0.195916331714579	0.792889943433094	0.593231608220036	0.262127031926996	0.895579634816786	0.243191383523435	0.797186320111685	0.477813843317561	0.388872905894244	0.00777835928229365	0.421477043343673	0.413206229519563	0.495650944851122	0.466262542705477	0.773043161032683	0.282027957831205	0.613983040373245	0.861849434021953	0.100560988891574	0.875047049793323	0.283696202080563	0.229914694192320	0.332979199791584	0.0670959707105229	0.495175230675458	0.518622983772256	0.556189460539536	0.586199994991745	0.909491873859327	0.0226071255674836	0.313804069135481	0.285402828733412	0.393492856864387	0.637194037154372
0.0563206252777843	0.816314762436330	0.574417522774314	0.559918035162640	0.697873846230015	0.224563657860695	0.732800827777969	0.529825006806511	0.525441455914798	0.394686397000875	0.680888188894197	0.243503802556044	0.490201914522455	0.959064020854692	0.666323570772882	0.562977524360766	0.430418316144861	0.538781788468343	0.730282433354406	0.718791105608804	0.247295480154476	0.0121546163519926	0.710925026831296	0.854537437276686	0.949410583863394	0.705242702492224	0.0134351809316143	0.421424812808959	0.920958950685421	0.718369902491614	0.739809676203312	0.0151114066673764	0.461375974574888	0.455495023032745	0.248442325145824	0.975416394371628	0.613778236518797	0.252756779289396	0.711245586853256	0.670586252216523	0.922286819172395	0.124703400343288	0.194746847173852	0.661181070117647	0.462935196565237	0.485170241496909	0.763466970626459	0.967788102194164	0.279569910917594	0.642794979196251
0.956818954601501	0.393939353457680	0.0601570512618284	0.499909406314542	0.514503008399162	0.238104194897056	0.412864231730399	0.388173603822224	0.294249177462194	0.537216579926430	0.568871950110452	0.667967376678019	0.855605654233247	0.0776926221334892	0.775564727013356	0.959944955123022	0.635528221828465	0.782403811605399	0.729351042504270	0.753367595727192	0.822669857218741	0.616363327603866	0.898702681348103	0.831898959696262	0.581053640114482	0.248545625035998	0.240955682901308	0.461803713983471	0.178488527178960	0.813035676097946	0.153793874516035	0.977177250635479	0.681524776177330	0.284323428596810	0.215386842733392	0.878401938099284	0.124470568928486	0.557543550170631	0.426021639959012	0.128343204970102	0.506241121467737	0.195628857454358	0.139322166095891	0.0618937751027390	0.487904024536123	0.676651210528783	0.541847225624135	0.827132925646323	0.445871356511541	0.261392921521638
0.387164780094495	0.281714226726335	0.149940563760315	0.209211929253920	0.276609382031100	0.146752427141581	0.864084800330142	0.576773929712517	0.920416592546747	0.281974586255146	0.985366789886306	0.165337019238484	0.775902531787950	0.890431610412764	0.419850791429865	0.784121628162155	0.543252609956712	0.604398522534592	0.249265269440881	0.626385677262300	0.0775687513558659	0.000764096149475591	0.0795300662268823	0.654944955868341	0.0783151039583465	0.351904857065126	0.173505376892872	0.248295054849445	0.740161692884654	0.570045014131812	0.139702983525070	0.594107005705399	0.858784681843009	0.477329659033023	0.339949884558107	0.946610066983380	0.119540568144167	0.165535453216655	0.719018624312059	0.498568631461197	0.898702490222158	0.568779662549010	0.246539863504444	0.0775702003900237	0.714914429118969	0.800489452076595	0.505699048849683	0.610157123832898	0.420744417361825	0.305560548800966
0.338168147798166	0.0494643566719534	0.0371450301768304	0.0324367695137027	0.771838354074763	0.430608203821660	0.573685471659994	0.0399234758857379	0.851555979647258	0.664244677912424	0.491610319701560	0.994157359464714	0.974920609432180	0.383813716395595	0.572309361396151	0.337624209791646	0.314323343939089	0.279656939477421	0.519047620558053	0.251808674555134	0.523289905796778	0.302065677687621	0.189447828519601	0.130605477627549	0.0618462325075877	0.701363877600749	0.890164539042208	0.264669018833397	0.459234006189091	0.190902744331840	0.0520739091232305	0.353263764410002	0.218632533327133	0.377681023199053	0.881633955187691	0.449435051258672	0.592475321135791	0.00400888740833794	0.685736392699192	0.682973393739538	0.403774587498167	0.350823696102361	0.519333294961854	0.572471058927081	0.367020341573637	0.0638675091613575	0.351603406105856	0.417365959329552	0.890590900785349	0.479879464598953
0.757543882005467	0.403104822574506	0.923524660205159	0.665875769943947	0.903487793405587	0.959659680544334	0.695100062043208	0.917708288536658	0.857909298101855	0.568040127853659	0.0642007126959487	0.611936856740908	0.420379846806193	0.235143438112055	0.778823219545036	0.771386165363879	0.945583079171110	0.751426572534296	0.148494311087341	0.672209032347599	0.564089341412051	0.973028074953981	0.269173409452814	0.108361344633464	0.422903815534310	0.578656397418225	0.0452901118544999	0.556655505538878	0.301648739313016	0.473747741595698	0.343934439722451	0.751315729551970	0.300545907663324	0.935730222571482	0.830290719684236	0.790314793112220	0.560013967890806	0.179029600894584	0.0464968590818639	0.000299619412983287	0.293279505892914	0.880062465229221	0.608456749578064	0.822839659119952	0.0552668288552817	0.578560744379541	0.875221501755206	0.914523012014379	0.801087236607568	0.125467738855334
0.866821066267717	0.852133660030776	0.400793226947071	0.0290196859358318	0.824104447212218	0.465216307489785	0.891281692618304	0.441463479302257	0.148894433634330	0.402272708738815	0.869061988047011	0.767344106494981	0.596405745933996	0.850847561861330	0.467447049236024	0.402681356978775	0.758479984944391	0.00271094164966346	0.716149272005574	0.00296817701216079	0.681174706058122	0.792723822580454	0.560069945068996	0.800700902430280	0.522842559853671	0.0141810904576358	0.715875965921934	0.142008365685300	0.662427295861296	0.0313516422243746	0.811946019652791	0.0946406036906350	0.920607530331923	0.482462660265015	0.318218196295350	0.714935473036106	0.861239540969731	0.286605007431781	0.571667557479041	0.560321409171087	0.704217801468319	0.297576817495830	0.110093979415986	0.953934964707329	0.579365882026749	0.680927151096004	0.390890119037477	0.759095509653641	0.0453952797693933	0.720950948314073
0.133945394837551	0.291249235467589	0.978109614027997	0.0851569371375136	0.169866583504870	0.383612643269126	0.926484878843264	0.290665835769605	0.499976085705177	0.686440709730140	0.492170644806600	0.145180951438640	0.126172849056290	0.639495851420870	0.273854165984333	0.178191077048993	0.697567668116150	0.0238999380260593	0.641251490624270	0.402251811440338	0.358800373604837	0.352041756562288	0.974163198282162	0.212709812817960	0.192685656414576	0.125364905675543	0.470828233286216	0.196839333233505	0.0697595606695364	0.496602500125769	0.0405835119142718	0.855777333253432	0.157277419382607	0.433453529069944	0.164468875252916	0.347811910755151	0.794160976106376	0.879869690217870	0.507099039543955	0.566936137482210	0.342630227718208	0.502241772775369	0.469035257433207	0.374942206257059	0.623833956772421	0.193644595782367	0.153774010615785	0.805445489820780	0.385666907081455	0.222967926339729
0.971750733417289	0.180332666167884	0.659569360174013	0.182472416047446	0.958535246034918	0.737813111751903	0.987962755354714	0.0104356094015111	0.593141432190589	0.148190852888788	0.723938820066779	0.811628822462072	0.365884077709479	0.280592195821730	0.375027668063829	0.556373819611128	0.500521146210487	0.772384916047507	0.386816863154227	0.549046650147715	0.628646318535069	0.901884181144339	0.194554761126414	0.163655143284188	0.755982013945077	0.101638338127934	0.793722256388508	0.991709718225600	0.260129472537973	0.523268951345321	0.587302631826770	0.133150670221531	0.494672782607605	0.871846330049202	0.471006250486509	0.713355970104912	0.693708406269541	0.972406875634829	0.725753838035902	0.865906872774182	0.362902051413377	0.919624736976640	0.356260325109014	0.766557908578855	0.296406874533253	0.168005315559690	0.581304857247634	0.0553627743844282	0.210738576530794	0.880460256385153
0.159426221191309	0.228728189431506	0.591426725903192	0.950486707490391	0.244014475066978	0.0203761743686189	0.659523006708842	0.694128963227361	0.806647006035147	0.729974959340051	0.0678336387520604	0.0585682538357107	0.0758741656181960	0.532580894495270	0.618322105241071	0.666010773677467	0.0783711416573764	0.195067999789276	0.396428077213899	0.0818152084443647	0.869387715765533	0.229938924589402	0.775191299188234	0.244988830502548	0.540944969346101	0.978575187850783	0.151534374331716	0.591068551416227	0.728747961453474	0.277383867528988	0.745753662069641	0.362574799766826	0.768194897726389	0.203537112476757	0.353232568959121	0.982284656949190	0.635831303246723	0.519361649443102	0.390161865621415	0.229455276601141	0.0630845172000354	0.783069858756206	0.553096429620967	0.770525744525781	0.304044674951641	0.277309735341241	0.387090474749677	0.964859988790080	0.830985202456521	0.899382696895050
0.215954462326092	0.608050696133127	0.394676468836400	0.604508616650342	0.224564420442405	0.202253432001192	0.179969355584637	0.325364896147067	0.523376764720799	0.0217346249370556	0.0338215626508273	0.281072119524571	0.332814378348481	0.968744021944552	0.300185242242995	0.270156449061065	0.627945740143505	0.657217479755459	0.486531173107195	0.335054249941415	0.439094987568786	0.238128296877419	0.943369550251499	0.993069530486946	0.620418511559668	0.792466512461283	0.345342991362817	0.112198040494424	0.510974433270314	0.475872662066788	0.443517036929542	0.139911347869028	0.891956105338443	0.344749289169127	0.674211164355540	0.416536226731125	0.596117543836938	0.705306394455570	0.527723419524722	0.518309588085425	0.192366741054104	0.188380967334386	0.614704388206132	0.578425272629942	0.862602334111475	0.730608425521808	0.866517427964243	0.502946155618332	0.568370713468767	0.759834934511297
0.0825142798565501	0.917425311232912	0.0253178745942914	0.0815968108142446	0.0443542438380465	0.780139954123388	0.265840988929234	0.691984607582379	0.134326103258569	0.389863192584676	0.364369268903309	0.756361126277194	0.916438036365722	0.351521101611157	0.409524224526896	0.962489003309030	0.756429772269226	0.727781646191996	0.594504454935868	0.722155904224393	0.373581049235435	0.589955460976729	0.493013972233387	0.471049286180237	0.821111937328364	0.596554015772983	0.383999947599849	0.186175584229409	0.338556712638650	0.541116862218613	0.661403930000842	0.389503810347325	0.0664246959603928	0.818129575210251	0.0213782511563161	0.0235389735181965	0.0640241616496998	0.726287756617735	0.884955243209128	0.771027068637379	0.474656014338906	0.635973241042878	0.0516959895687380	0.588447809721459	0.803153586869009	0.186750183713642	0.0835105861024543	0.724882801066496	0.634770594841835	0.353365681290835
0.712519573807961	0.0248119339377038	0.778658702508058	0.631879065469400	0.533647760145452	0.0670759255899263	0.664682517936101	0.315725294115127	0.292166752575864	0.376361477223450	0.279981523600519	0.605110515668465	0.779234508400005	0.207924860393727	0.0701269483062376	0.178408875252221	0.317424931385901	0.00680533000328054	0.298495344188629	0.355065846297757	0.749384233566475	0.474710262848247	0.712821550087575	0.100709937448842	0.806983197247290	0.499581029510957	0.495047421618384	0.356135738915516	0.476130256638259	0.616294453750166	0.435786641269821	0.0139384699079901	0.193119118385238	0.499192968890958	0.616513497858772	0.890891300833061	0.158453192317792	0.0100334211304352	0.171529249392376	0.544280823159185	0.526744059601200	0.204779224562489	0.197625207279754	0.673759269620817	0.370400373006485	0.889372422188665	0.245773841800776	0.481197395593980	0.823731272249554	0.810877515692855
0.542719917334089	0.412280041306894	0.410007636622292	0.274701339879611	0.529444138258318	0.968500813311149	0.0627565065365533	0.242431211116984	0.827827413601091	0.893421611474564	0.459346565777922	0.124204838687031	0.392794107251944	0.0940393269060620	0.406980638023168	0.224530608968192	0.363688483563470	0.860256533080330	0.155817900214555	0.351139143029384	0.249243588451244	0.0861222632479742	0.276163121464467	0.997411633619175	0.373448110647115	0.807018266820171	0.816698474637590	0.726186374988367	0.0774903904820661	0.260870076716760	0.00694960350909668	0.750385026080854	0.540392997587904	0.856955957126054	0.587907902100779	0.760420451779358	0.110708935377248	0.233672771412123	0.230382842298343	0.0740493048866832	0.480097709373516	0.998850780402244	0.456244245963323	0.943333758581427	0.636286467918560	0.567562648152400	0.890042690051254	0.577568794380201	0.230171655527302	0.938431198941639
0.344802346332781	0.574690784466248	0.118061114197604	0.683757411564941	0.626187289437652	0.640336109411255	0.740467966952649	0.249712011685081	0.535459637579017	0.950264413764113	0.131146827996778	0.0907020586033783	0.997303275061413	0.360186703420606	0.871308366527222	0.592705384433425	0.354796017869675	0.341544447064790	0.436952593678190	0.471678067908174	0.958097809813928	0.462753116449365	0.949514720584217	0.431096696880031	0.832055765046876	0.429190400527157	0.408789307449121	0.853022960696035	0.262911416772922	0.362838268158193	0.791133860021555	0.783060428889488	0.504641842554659	0.621226275630040	0.798785165068775	0.314668840369269	0.0775125025292145	0.331305012936043	0.279158074753467	0.867858131737501	0.613129483374348	0.277859986100983	0.670539992010051	0.935287149954707	0.211928340618068	0.0879098187349811	0.211226499958398	0.668742528045373	0.172722849317537	0.203552128013352
0.180504584826965	0.632281058756927	0.753903250383475	0.819663141863046	0.699339297420827	0.324023243852906	0.471028237957064	0.223732031162571	0.0159307665239652	0.982672202003359	0.131258872423973	0.415760472934043	0.715793948065763	0.873329065076573	0.612079746014967	0.993046593880378	0.466115509004448	0.580397576422966	0.924064663626622	0.118704589235108	0.0659024080047833	0.892243273168079	0.165525933834205	0.184858827331215	0.722501173197221	0.973778836674759	0.427636168144848	0.291733679891062	0.129496957141377	0.0861365261296180	0.303929644070172	0.109336975694044	0.395081193438609	0.379340398959372	0.673455473437524	0.588353865082027	0.497158394325792	0.443943671115581	0.410451166263965	0.588779018139475	0.0481622358933830	0.681079286518148	0.847434863671982	0.738536728813804	0.373913450921957	0.0871262402723161	0.558843832483847	0.254621662987211	0.909008906998143	0.839048878396646
0.956917346784318	0.0595793381657221	0.761442476865309	0.300349269890576	0.722546092878423	0.00323375090365052	0.262032600726629	0.0293230555497040	0.743142584396727	0.312548734716595	0.0257095708024410	0.125333869259406	0.393634193464774	0.893320654727639	0.311179238489294	0.426989509945961	0.241625463927672	0.427260849202191	0.711465766321086	0.798530367195708	0.840304801258850	0.305381870716577	0.00298171055072216	0.506562198225874	0.885648909129171	0.639287184240158	0.924906507619047	0.729708219907636	0.482785249518156	0.122467687609649	0.956001312691704	0.170734823475107	0.0619301932555136	0.667586687319904	0.121122003492527	0.596624853892799	0.690608826938028	0.293741208336979	0.942714875726123	0.572336675324376	0.828910985674398	0.937933310870266	0.467719147337036	0.753870864083717	0.984400977903829	0.605698204642382	0.703769678377448	0.102618873665601	0.0181919177127436	0.150078083897747
0.894337933096888	0.492615468157757	0.223491430323398	0.656310585659544	0.817453555753004	0.919711189120165	0.708727891255266	0.634100760169735	0.170397526004051	0.812018317765035	0.981261849225347	0.372425922046039	0.831603893757275	0.724229900283345	0.760361165657966	0.394187771938055	0.811324543965926	0.154001283378601	0.0565897873523232	0.985999138566737	0.167109492102288	0.728572044006700	0.670134260735303	0.967896920535216	0.907210259277535	0.891819863514777	0.815803627899961	0.346522045850958	0.443040504074237	0.396010138379059	0.378160876008423	0.827060929868809	0.681608848522233	0.500372924180554	0.793337362234363	0.646809573405187	0.220626396644985	0.912742940238134	0.880146797957424	0.997566342144045	0.947766862876939	0.188393372408345	0.257659048935667	0.305746398930884	0.938369884830939	0.736336103014806	0.304322817820090	0.159126712575683	0.607704835266742	0.965125412334635
0.491443839900896	0.287029089069430	0.0947812467224861	0.334444350949850	0.912277859995148	0.427239791070500	0.0272805555114742	0.357056760547086	0.219346534557230	0.596806060192415	0.204186788533703	0.0128712473702771	0.836835412491384	0.366505697932817	0.930908658821355	0.401554401545192	0.703956981487729	0.628984554300720	0.408024972909440	0.573546457859281	0.101017788524963	0.539240758821271	0.436190499819251	0.834809072215236	0.532041402005532	0.192796377121543	0.866657749930588	0.388903986194267	0.468553250080254	0.324459103829286	0.255345549689554	0.659599929562158	0.603436012829105	0.952826134371505	0.0146149550480378	0.109005601450962	0.787994181984890	0.0507912698198985	0.322186663799099	0.0279688846979225	0.154927314301914	0.312441818797294	0.146711249058029	0.254196572383313	0.607608384641653	0.504004622248024	0.0902539011755890	0.722638201227625	0.297542617058804	0.154860284269598
0.721583728097963	0.750104892113903	0.689284195023775	0.786081527027606	0.516065825292885	0.958978619716096	0.175018348716507	0.334185533977347	0.00316111793925078	0.641324158571011	0.128401491720455	0.285286765594619	0.897462165019525	0.876710619222563	0.310167615887885	0.882352662008129	0.191658778202783	0.633970683170096	0.848923491241044	0.110099945265992	0.00132945553738506	0.677816344567138	0.950530904513557	0.233218461154096	0.734220463033638	0.366465659324868	0.194706048252029	0.526989797438225	0.0266561550859384	0.185914626683690	0.146218531933678	0.971482748077273	0.252890768133004	0.317129198286846	0.463210045740266	0.684872751177601	0.686791261220268	0.380314277634444	0.757930485930474	0.176153073199803	0.410316840096626	0.643193695993735	0.900659830302118	0.335211276420211	0.975669004358233	0.701471378846506	0.548108445070976	0.927776306667558	0.759386731820654	0.861327151636284
0.00457722235351699	0.426720715515290	0.309175832216413	0.250703101566902	0.977917758869157	0.552938370605205	0.576527292859501	0.533303566765138	0.727779572642005	0.215257009776266	0.682165474661094	0.141354424100664	0.329766934866596	0.707494050363314	0.0970727095264561	0.913805924396546	0.984591923444067	0.477730950496654	0.125288697246450	0.244563075765340	0.715214762313101	0.393508460225331	0.0921584429653636	0.618146330283696	0.572744194510650	0.404820535798771	0.552227400775521	0.260010087834530	0.550151820753332	0.721647221059658	0.839914526593532	0.630083064843800	0.908746982930326	0.846874665453195	0.893521023091598	0.987771613188078	0.713025287108779	0.211583063254445	0.305908063361523	0.890993304144868	0.0382937204632197	0.888213891130092	0.0438684804309634	0.726653445147822	0.463481607190623	0.509764449764435	0.125767183548308	0.261040447925864	0.266485769888181	0.0969608069661160
0.521992729952136	0.796559947813830	0.0933638976654473	0.739484747742559	0.472337592467007	0.170875179209092	0.776525642168618	0.145549396620814	0.364049806981779	0.626977357934593	0.716364272460671	0.293730839220048	0.511306081573945	0.837560178968975	0.534540212079653	0.883830025506238	0.358319436364365	0.951103943017286	0.991245023145129	0.612812909778125	0.474401281483024	0.914815758085699	0.0408360411550235	0.549670511481259	0.573442525447342	0.254586658640198	0.417801142666477	0.722100748541852	0.354948367097824	0.591638790916580	0.519034451216791	0.111929016022590	0.893729935687989	0.879781446118740	0.0951141641259657	0.909965573495458	0.573080313188627	0.330393818127237	0.766088991108545	0.372393958876633	0.807273530055318	0.549166651211073	0.809050996586360	0.614213711418746	0.471836913603923	0.989768212411501	0.635444980816369	0.0550898843620569	0.100480853732794	0.151171621513362
0.484516617299643	0.322009202602790	0.974191598845610	0.714545346622081	0.364273365815222	0.957479501712919	0.743435420985030	0.713109059567208	0.856807105751560	0.208289871191788	0.349482302607179	0.800099213649108	0.999813325251674	0.400750313632289	0.820378748244780	0.652324059636817	0.301306236976338	0.814152754136466	0.778426115850772	0.622543644198263	0.734001939828634	0.757244533066695	0.390977850227466	0.277654527029588	0.847911349172413	0.739207638746867	0.534419844665005	0.149529762478709	0.365064684793728	0.382818793927691	0.744831073289407	0.372961454830679	0.558311636260291	0.650761001287836	0.189117797584864	0.863507176816573	0.521739890483865	0.431179967674616	0.720579321046625	0.263035547866846	0.901625875591573	0.739620755488158	0.988305652802380	0.395513936629848	0.410672097408800	0.526865815419363	0.589510441817010	0.419021990747515	0.964481711103722	0.278763226733678
0.922948003396829	0.131699890376284	0.944372035524005	0.404907398610898	0.285979333804160	0.458802776734364	0.960429272520930	0.913279095323772	0.551167241100868	0.0356756846880458	0.615416973839296	0.703383319600600	0.727257213974083	0.200583087897805	0.517360153462076	0.958473321370967	0.964708222252813	0.0847555439374598	0.195157241406738	0.486037709155501	0.596023341549969	0.108890876674293	0.707615899627070	0.292774836221875	0.884007964963854	0.466198884668140	0.239404163662930	0.694365001780012	0.619463307340573	0.475095919666573	0.566437341802392	0.645838209111615	0.471516619779313	0.686405119940326	0.595763481283939	0.184063791457934	0.545249736216552	0.0387707164579405	0.782745920674754	0.371061658904146	0.668289829594519	0.164314042479565	0.399043351937548	0.381509783603624	0.0317781024253426	0.299569774277052	0.362799490317413	0.143305112663295	0.739815020511176	0.223747243088166
0.982350955962824	0.369710141083477	0.492017143654774	0.632406108728970	0.254502373480738	0.657821942167046	0.975763865043338	0.562431763251263	0.0830759854990406	0.455867092698024	0.989830912371230	0.975661921651928	0.286975617663047	0.697840658739496	0.497295403547218	0.764660710367668	0.529133818635685	0.740597922111302	0.630207903688428	0.701317603625052	0.636204131389071	0.130880084302570	0.918184666823465	0.757128690955456	0.0696552540663260	0.253699461575995	0.845579182233462	0.824716602465299	0.102208528576904	0.551685353200602	0.452587610397270	0.829419807200319	0.694473970080569	0.538558858054831	0.266752923562012	0.721024681799143	0.168119459271947	0.104345456491571	0.943686771731565	0.593290998344925	0.775117766259832	0.307527453008680	0.770665681747635	0.0705496715147382	0.157255795927386	0.562874565605125	0.990775822541853	0.597732541881398	0.599719993228150	0.580682135419226
0.711588705731379	0.122524740691292	0.588827301711015	0.460106849955325	0.417462170281265	0.188426251444951	0.415598769646808	0.267088047244417	0.401745600153298	0.290895968601360	0.376893454929619	0.519068812717607	0.161453700315655	0.422187273542132	0.673407791786284	0.460362929172096	0.671967818139442	0.382724538174572	0.622015433967570	0.324926215193022	0.907475148516546	0.821244636287801	0.236345447956865	0.931600812102311	0.272589181345623	0.292365459461922	0.481573044435344	0.123470494654850	0.00127718195856730	0.632512560825257	0.0313436787285049	0.00189731561164685	0.0690175507308544	0.159949226178355	0.409271260342978	0.987818704576031	0.881608717095531	0.265273390345945	0.990495644388530	0.779561073426795	0.941856532833344	0.953595236522931	0.448441366130313	0.378968584457760	0.805427718365140	0.908733599419734	0.473825643842424	0.164620102157269	0.716433184738732	0.147029196438247
0.922429494745125	0.307012165943106	0.581599960888972	0.983392664041911	0.133311672376007	0.606621573008494	0.0434468564962828	0.0682009817671202	0.209851709149617	0.380614976298019	0.441167581563612	0.271640448480120	0.291573683820866	0.188142792349698	0.781628746853411	0.360043320204792	0.759637099958211	0.324147283765009	0.357166607457353	0.119291616897738	0.576268046996735	0.200876632112173	0.286548654410621	0.206289227557681	0.402140262147149	0.606496617480785	0.585894703695752	0.856052705602449	0.917493394568832	0.0719696917973421	0.641390443818092	0.0487302279706721	0.655384266565869	0.119603938114355	0.247077648374410	0.350416392249094	0.273960795168125	0.949728985874451	0.407646669769800	0.433101589461448	0.768426706771829	0.171580389812384	0.0847337623075670	0.359383031600930	0.201993390267346	0.301887183711855	0.163997628035825	0.473650948549172	0.685659829468632	0.809219030022314
0.372601257370097	0.969214966126544	0.0146300010001315	0.975181642839994	0.970303730531487	0.791119393620877	0.294316445731199	0.798987810487415	0.152799661907427	0.620628333059276	0.351360895708400	0.208124967146933	0.500367075835558	0.590163705424654	0.313182267134452	0.263799435409972	0.490476153783138	0.563475493698671	0.808423551698017	0.462858479794766	0.455281097638433	0.761908341428174	0.0656352405632855	0.0373447355168014	0.785309885860398	0.0483319459721263	0.638231854229035	0.943132309416465	0.617243805715386	0.926631069385380	0.751915449543168	0.645854977814444	0.212099467003768	0.193527128269480	0.894504242481839	0.00598158224436762	0.00236406258495214	0.709874998586877	0.247892794852706	0.602967445533768	0.189922960056841	0.213020223810154	0.350534830387739	0.750611265849625	0.209889992764344	0.234776193673649	0.453846874750773	0.156553249427160	0.658401973240006	0.957967327588257
0.413890541699936	0.834346751183546	0.817986464255685	0.951127326657318	0.624980687606576	0.322720156951917	0.478015654256809	0.578056205668030	0.824434878349250	0.871486816208540	0.250533604856459	0.239158504452572	0.316827834597671	0.782089373717988	0.144406408992513	0.120354432594905	0.272808290227156	0.802253888039073	0.732614699036225	0.0631666429039502	0.0685471616607279	0.761209686659218	0.102777076944757	0.595729855595579	0.224033378847758	0.975890578431863	0.804829241891854	0.728570983809451	0.549837578443378	0.0233181915482171	0.925978143687062	0.499260623333048	0.132051981370073	0.660478617208111	0.900613473737377	0.416573977405917	0.906721863884222	0.207280201012522	0.0803418758147418	0.445720133459926	0.801645655509215	0.0836813595407372	0.538986575273085	0.999882516853453	0.288825741299867	0.327494606225356	0.752559863524469	0.779994788399903	0.916736178171449	0.933939391293719
0.981430938071309	0.627677472842372	0.517001385027747	0.900105176237593	0.383564834945209	0.0162875675998160	0.524672969671735	0.102043980250726	0.991547354759065	0.0137122599411609	0.799835546278345	0.471949889095860	0.803186339254213	0.590776607129150	0.534929024925158	0.0915657649307936	0.291429266377287	0.489330073299719	0.216829812885095	0.858758155063328	0.627591303215371	0.518688106668731	0.370908446439885	0.740110959553874	0.871574914479848	0.127518229086178	0.140553957352319	0.00965946304473064	0.841283454619335	0.196682644972290	0.910019474974683	0.119764255957748	0.748042528211393	0.0905707140785727	0.406817364443699	0.371332278982191	0.755116111784327	0.451100586004976	0.298517179587021	0.788994701176879	0.0149514008232061	0.369792390028618	0.677101632111210	0.704506058166813	0.694783329221768	0.668287327928682	0.747391907003291	0.236037549182174	0.481987573877834	0.314575029770052
0.214146959770987	0.979503913345964	0.519712557175894	0.960375515460304	0.0300423161627321	0.488989825888665	0.981209061429882	0.00737709534314945	0.984339496642567	0.339810633873715	0.0130738088110958	0.124457772087252	0.463199911396544	0.813251190292036	0.506773925169388	0.242731856085261	0.347136183543242	0.507375176948681	0.322280505330831	0.465532358414823	0.0879206621865811	0.897503039513419	0.523424656426998	0.803081657900577	0.545051420774672	0.666726147978737	0.0678634164301639	0.0776728486530799	0.0739573271599282	0.418345303901355	0.302276757521680	0.775572366625945	0.277264639766376	0.0989901261399006	0.533300492868387	0.385552166515944	0.372403116226142	0.532689493716117	0.209952718053500	0.161122946948022	0.00114791719330987	0.977172131624116	0.273483805194279	0.919805235458392	0.246198916931891	0.870711215446527	0.853006140555608	0.393428392377859	0.635038950135002	0.997619204698147
0.926373888128851	0.940249933989491	0.212383528429172	0.293903433892025	0.538063052807869	0.254444990436535	0.248191473168346	0.135510879145167	0.558388295815830	0.614985204664558	0.163433994280948	0.726728430896924	0.0414791034750894	0.389168334038377	0.307063570835477	0.163144082622301	0.699050215398037	0.368095625672845	0.310488717022881	0.480136804276013	0.855941338378116	0.209087600905558	0.566385102984284	0.00551303367082634	0.0102089629924234	0.511102175179355	0.0443247322749301	0.965316675628450	0.394989111444477	0.860064071984407	0.951647012813152	0.449100886918209	0.635688298979642	0.506261154895521	0.910249874753692	0.641027241575710	0.601314992385496	0.833932537785850	0.268159977661174	0.328432779019274	0.614858096744651	0.815218567802623	0.489261473197160	0.632253266872925	0.977579012883192	0.0924123558858339	0.157116912707821	0.251539452916106	0.0627836159282837	0.831252414292878
0.384362467408086	0.233785569941703	0.0146602966348360	0.149589348536143	0.422615242606088	0.149091152689385	0.230844077781223	0.704805008327167	0.217494928172287	0.188075501303144	0.808212819609080	0.164737052137868	0.813178493242879	0.235237728744085	0.163811013088138	0.672259246620038	0.114370818588017	0.519570275192301	0.986850594471532	0.951999702888484	0.802133500763099	0.0492970904173167	0.467929172215752	0.597519204769593	0.0432303440278843	0.504145937066974	0.642512163172331	0.957565020122093	0.620768022928465	0.185928066181311	0.442175370803971	0.286795216604773	0.398765823864004	0.341449342400597	0.921293035566747	0.252967757390340	0.463645560341416	0.671019509580604	0.140639946500504	0.387441921980000	0.397717790355869	0.334360600929165	0.155444846673495	0.544143207693526	0.188462715909664	0.877656300906622	0.958594383545492	0.580457150850549	0.738871960783311	0.128813370474192
0.509459677933208	0.810989154085040	0.0379330355184462	0.397532587331208	0.758942243904848	0.306808869486696	0.185737470746804	0.168790811480776	0.981409153301928	0.753003859818287	0.914224675317140	0.214695616798247	0.363214268484536	0.481738308251708	0.662354713050849	0.0106871899886087	0.928863118400341	0.405544687750641	0.771232881298543	0.261776128739052	0.817194814784014	0.615331008293569	0.213689014628593	0.502190806929745	0.395034276532152	0.226235370806504	0.111849649763109	0.0812499157911988	0.656116904955727	0.239812689594249	0.956357941885588	0.228424554872836	0.250478682158741	0.946582387086015	0.256525168473238	0.921890665687015	0.829935905946877	0.205687879877807	0.623257145229605	0.367661707884026	0.204409321289250	0.196745412947853	0.516322687691180	0.586872368771525	0.979313792413366	0.775844727914760	0.430196349772367	0.917180908982265	0.678217997484915	0.429261840868275
0.847740625615536	0.475993893639628	0.891302107050219	0.556446032864206	0.972015694741753	0.831264748871658	0.374225983743510	0.742130537889724	0.254624277726410	0.842453978724714	0.756843220366386	0.541943422716473	0.781674012045721	0.759911334617211	0.572592793709453	0.486379027460229	0.834912220226535	0.412637825277957	0.989767840447156	0.00544987278757814	0.868778194648837	0.354409539618097	0.0890255481903711	0.111456990485803	0.235290983350962	0.571784266517599	0.0754430567666057	0.0293773955066168	0.121584202637094	0.258695700894877	0.612748509777683	0.538397597347712	0.838738799882854	0.117145819744021	0.106330521437455	0.659494564535288	0.250152855699283	0.654212868878739	0.252511088094641	0.158058249816122	0.669429717144283	0.488957445534136	0.420825476948371	0.228548462069023	0.627685955509493	0.898189792362883	0.427967716447133	0.440079051420323	0.259153962485252	0.337413813726198
0.399093242471160	0.981340210308566	0.945978386906373	0.100546060696964	0.366795818078912	0.646784651123321	0.600300567430582	0.0720638161067027	0.332819299811363	0.737486379031149	0.555386290069405	0.688156086210107	0.617930282417088	0.509676831005712	0.509590835942770	0.943085397499451	0.529218633168232	0.784069378655740	0.672336819854233	0.668080868468034	0.325850454887603	0.973882687326513	0.565671769845379	0.149116396404229	0.554123211826235	0.929016631108875	0.167212248430077	0.643526569541137	0.459503040927395	0.349661374286253	0.0659799940998097	0.431292174644730	0.716277547420079	0.238221978451004	0.364963088900084	0.213313714377133	0.339332734102783	0.0640387551912962	0.140217189325374	0.242845329144322	0.472238556959682	0.979149594904016	0.633198402355897	0.775216114698616	0.994709756462082	0.261118933121281	0.553705502081933	0.0743938196617552	0.681006435080632	0.0852460705169191
0.468034915704422	0.600439327982061	0.396961979182505	0.685495136111610	0.394881443544486	0.127644421182075	0.222230173322839	0.462870759422836	0.0367226564546701	0.854701910380968	0.722333863851817	0.0251545058360855	0.251150042269324	0.523459291867762	0.962841435778659	0.507513750047002	0.0869074705290643	0.423000114500009	0.723529175717298	0.413289883505035	0.310858343004222	0.00828992960037078	0.201967166084645	0.292467403937512	0.654827257049545	0.0247041345296175	0.129532835267460	0.747833985874272	0.0180475006947445	0.141048558129524	0.338705536930192	0.535981960595237	0.0435470267430916	0.393865944466618	0.248577057887683	0.880581283167529	0.788281340539100	0.195852790439502	0.338225369325199	0.224816171790645	0.733322308007195	0.569554855638019	0.636159114852820	0.448608575412469	0.358589721331382	0.0884667880952716	0.761229446353942	0.874670905816889	0.313242653210444	0.0857579495280735
0.135913920210450	0.653706056429558	0.163385016206741	0.403988131552083	0.842896525827259	0.347427531521215	0.820404404741351	0.666088149496354	0.821308799712977	0.659610411544607	0.310880603908181	0.119016681244933	0.352995991183251	0.711120889335146	0.0147004418788723	0.277007331346459	0.454779670485841	0.130069239217904	0.326817443516827	0.142616477345650	0.637713397320592	0.866581311815939	0.766242945068648	0.873855723165094	0.0369261743479650	0.861037731620610	0.889766847228851	0.849442877412498	0.323154742800408	0.336915413622721	0.750356945729660	0.853677640799265	0.998449379660039	0.309962197083507	0.188726010306206	0.665126360664050	0.363392337876243	0.157778276978066	0.309097161558303	0.970470689825001	0.0701256080895216	0.117298481642680	0.904636252125664	0.549310998813605	0.0151018753982586	0.332498103512117	0.839181592266153	0.349554689826434	0.385001090015555	0.368108659043334
0.937613439519179	0.818197047815161	0.411281620909667	0.186468493247057	0.381997018335214	0.515777921406976	0.933845272403629	0.190601421082383	0.826554303732447	0.208996580722229	0.884090497043002	0.395790556671875	0.904711475502511	0.944480081960638	0.237889062634291	0.0595710322225975	0.520793537483903	0.627302591894821	0.623307743512484	0.594729709682103	0.352893628407944	0.961740180707164	0.531274897853753	0.686990147791778	0.921360746952801	0.745251480209408	0.829280925499182	0.831194699840649	0.521283846083299	0.0334277507601878	0.429505066679132	0.0476999011305275	0.502917774507878	0.564580472352965	0.688777739766527	0.469255930380892	0.963834989555520	0.589724771696548	0.710531839784119	0.278627667781056	0.499415619102401	0.0934297997569805	0.420463045014662	0.776332079331568	0.0499039206717713	0.550900637484490	0.926838911285436	0.130492574285357	0.590306178291186	0.609991493181679
0.867633506593869	0.826024051010612	0.119737853965910	0.272176120824503	0.0564187316397548	0.585853897162361	0.339558166131467	0.390797464255952	0.855089595752395	0.642118725494063	0.920806044253869	0.460010032887089	0.935505796868417	0.0989906634956649	0.261517606085861	0.779267835665866	0.144245844521532	0.881433318976716	0.132252092759834	0.358086356811596	0.163182266541978	0.533262094740014	0.960348028054069	0.776186906425380	0.143854809596848	0.508987089336700	0.0721116824460585	0.513190390254114	0.916757051356339	0.801351165064750	0.241956375033892	0.894526720046510	0.232348765124258	0.231123993643530	0.0363110609189710	0.0253137879093495	0.409325781748239	0.202421207860835	0.412769552221963	0.761179639493934	0.207722747951889	0.644965128880448	0.616392386798755	0.446178995930941	0.875754761619669	0.897268950128675	0.879897609777037	0.962080672031959	0.483602930290664	0.258680398259795
0.847402611590046	0.354556085102583	0.725528614682692	0.707340310432905	0.932910133275346	0.0156307648931361	0.453049848418830	0.924568162913540	0.951032140713469	0.124794823437776	0.0299255145475080	0.0388131927527990	0.617775183936157	0.435308033319401	0.121262238685697	0.163294397402931	0.551356665024515	0.601608250414228	0.0863179070661432	0.258118668892597	0.698986576324262	0.898792186707047	0.626150510528947	0.315700308105440	0.159446507933240	0.582292639180640	0.799153603709189	0.725808114575218	0.684403456226670	0.519078143139094	0.345940968389130	0.560025311250120	0.747224584426443	0.242552665333590	0.951470987337822	0.545943234333266	0.441192406567897	0.598971984377213	0.507574169980564	0.0610199961668917	0.410720399234949	0.845925241259192	0.455381903106570	0.636068423073949	0.590109933175369	0.550965192733475	0.747441585677807	0.661877100935380	0.502354969973741	0.941241497810718
0.693268261735307	0.919898676713288	0.831186837213793	0.400776978517190	0.447658150660026	0.683528037081110	0.547838064073608	0.506146755087101	0.343211903581178	0.101232407626192	0.645856072897455	0.534182969251754	0.750535908925625	0.346808169696241	0.894899196325883	0.280313158268932	0.980530728999180	0.586497944210577	0.538518016937205	0.268674172040550	0.934364331109699	0.326822686245263	0.134635618766641	0.430107423848126	0.797308960332903	0.0535325114962548	0.459165397285776	0.934228995740097	0.903005436390255	0.236676429109289	0.122255033155042	0.372335957118768	0.421876509329079	0.464073095489032	0.972677199321374	0.869351020315615	0.812439547308104	0.720087936191872	0.708014010990803	0.683982973501912	0.517219762313423	0.384685347158603	0.157394169086325	0.754309009958832	0.287995288806850	0.379399895877381	0.357011210213103	0.674535382530938	0.850579070912174	0.867929471227724
0.960646225905095	0.104617289776453	0.0283388803166685	0.403941021061526	0.889688629318205	0.110204019068361	0.578025650013839	0.00727050074738445	0.836020345232971	0.610603048620962	0.347981195969224	0.651663168767980	0.483617992333874	0.342649673149147	0.604246778685066	0.978484126067735	0.147481253333857	0.747775639047003	0.341446747106758	0.221380612969329	0.289231479018730	0.422317190447251	0.533375407970686	0.445805721801565	0.0706001999996849	0.923741486509340	0.149087164251679	0.340226701817873	0.723388781548831	0.637301960888221	0.944381395009304	0.988316044572639	0.840513220293400	0.213853584579204	0.568691742248443	0.499732953559289	0.0362193513184476	0.0534476703937324	0.558577434814136	0.0628201643635347	0.945127593021041	0.250816441017106	0.540297477232315	0.631895325314513	0.376348801990483	0.718798366986639	0.969249622977215	0.485544033903955	0.342903978466343	0.203352142677048
0.654584683224495	0.405583779095023	0.861457914961185	0.397947947215098	0.699441634506600	0.308303579576127	0.903630458219950	0.455458985531569	0.850861825346418	0.234263405367242	0.0676439007809008	0.392874429575333	0.00155173562569788	0.100265518909962	0.125519833048158	0.348997603683959	0.774352924624100	0.00504112499923892	0.300632706524456	0.0904440868617444	0.158604978346044	0.353358010546970	0.818821707128777	0.812991153302051	0.362280431911512	0.339123992194582	0.186771230734326	0.893290338647699	0.271842094334595	0.226570603377978	0.568056842716774	0.980728775843558	0.222218794737737	0.305981044822898	0.409377221146113	0.206331634148513	0.192560685898145	0.181076630337609	0.0898046338068455	0.427383004104624	0.379644821262104	0.307834068372163	0.298616658345970	0.222450268468211	0.365941123547427	0.634619982594747	0.977633744949067	0.772732316393300	0.219201400157506	0.204885206604784
0.401216993684109	0.261954286116283	0.0609892656001364	0.117911859176957	0.817535969683089	0.225828559679367	0.0701725625009104	0.655569331739412	0.246118673367987	0.959429447336247	0.962803698395884	0.182300086661646	0.278249759634827	0.618609072985841	0.473908365546768	0.351276357194940	0.451355357178338	0.338174621578791	0.963979956168233	0.628461787962627	0.262709945976064	0.728431583883116	0.441425838871551	0.409285930161931	0.829440070767598	0.704307052420987	0.0720861630549615	0.204294868398289	0.221503654011255	0.661782084230323	0.685140193973316	0.797913992504104	0.697444097969118	0.116864971272979	0.146934662448375	0.169678987413906	0.861468262735106	0.472092046340295	0.263527735276479	0.501375870671757	0.785168215735773	0.687100669524252	0.174460879634684	0.693126050954338	0.374157298266271	0.276606480560934	0.140095436688144	0.870770131812229	0.292928097951045	0.349072942194930
0.423860945204673	0.138422804670754	0.888827223630126	0.0232755774630117	0.815665643048738	0.708170365633944	0.625937923270726	0.141887827373990	0.235531209850349	0.270286704852458	0.907975371811223	0.741842902567489	0.352074102408372	0.752362754140515	0.349617047299127	0.570775286536158	0.688917839342395	0.960352696975231	0.771300919004401	0.141428917874861	0.198421068182356	0.963078038918747	0.190267515265391	0.201542172764767	0.566584093811490	0.403348788218645	0.630427109479474	0.223704826282558	0.111596255048991	0.865615847439626	0.290989319301908	0.765383570852922	0.496343131959310	0.929848791853056	0.964800748443849	0.548699200927387	0.222681256870154	0.176976453078969	0.900097451399792	0.518737931605365	0.239637064310202	0.512439111269818	0.752320644039502	0.516538684793703	0.0279664980663477	0.657906929168301	0.681952170378845	0.156387387369320	0.950122355576886	0.378495427642878
0.815943792021850	0.136621847486074	0.890535348325937	0.934905750348665	0.431753833783878	0.364136185251429	0.827911759988855	0.680293651257927	0.952697362012183	0.973912449232169	0.881360997054441	0.653378982556356	0.773397032163293	0.382155984719726	0.665352443030743	0.536660623466480	0.683238101540081	0.106366220215688	0.159050586130675	0.308441459558636	0.910328240024866	0.649205967803081	0.294947236441432	0.123658614871672	0.0444765792777502	0.719409642327172	0.713160794833454	0.0859500220750303	0.558367183253742	0.817544590390794	0.523541475102085	0.691602133222409	0.761119903722944	0.604296815549227	0.0404026173273390	0.631104540322992	0.0902754374754159	0.917155970067862	0.728992716070555	0.0720450656054458	0.171307383483504	0.281550230880994	0.519345141871286	0.827902675071848	0.900768496661423	0.500458757500099	0.467346626950314	0.399976714123066	0.00488676708497648	0.218282716328244
0.702178788700429	0.203726228840131	0.866140017710957	0.919158060292985	0.948575988269219	0.256151343938048	0.840812726388513	0.498145300308339	0.807402390014321	0.821464558054882	0.959317079242153	0.810453394112870	0.767494991112038	0.366856839437593	0.411652223590800	0.983900311455615	0.738471508706358	0.934758819650124	0.127195510448826	0.603846855720065	0.969864617899636	0.566638085479663	0.637001095806698	0.610564544072892	0.700815074460399	0.167741741034801	0.238445475458268	0.814716093040603	0.762685113439209	0.754145265735390	0.142387240211397	0.00971188584476290	0.864275946625469	0.961811707177842	0.0947967013425181	0.466839028423270	0.0175110050524723	0.0365838056785870	0.515519468860539	0.684431943739439	0.929014242042395	0.442506214462416	0.186139965319996	0.556244490913427	0.762133918195226	0.867808960873012	0.913844271960808	0.127106717200806	0.0992050701968075	0.682718352714528
0.507222463194593	0.608907286175370	0.476335901660985	0.119932174087522	0.399234033030561	0.697491052348972	0.194948034732708	0.988301364332328	0.964870638738453	0.441154695460194	0.962110443664749	0.441805520756568	0.126474483989503	0.0270527719652778	0.902680638351329	0.186851226705170	0.112092896872271	0.811419045618109	0.594123223897853	0.900139786830420	0.873877985913810	0.740005015847652	0.0590907891355569	0.123647049213603	0.425710425246930	0.0912018491543188	0.662324070027382	0.582792091335108	0.0790733752872552	0.162198887546460	0.342169769304250	0.542742753676220	0.799944601437929	0.528710727516296	0.661765690563567	0.297943606094949	0.662787300969753	0.237193412470395	0.589482773941044	0.0844598223837617	0.674992848805192	0.598648604348139	0.705874955921853	0.121502765793895	0.904289986494766	0.542775992217901	0.776050230243170	0.822651722266163	0.469665311197898	0.726391648118605
0.00223065564064617	0.608920432717197	0.317427472560744	0.489920893288736	0.811020577406152	0.402123436036119	0.0476576138650500	0.850678865268604	0.990992398344729	0.539366106196307	0.894330394816650	0.144475816908191	0.856066045630121	0.181673370586227	0.896038242989325	0.461356358052980	0.758122739663899	0.591225781218626	0.835878025518146	0.283452862286523	0.777820949782760	0.382443171076158	0.462719871192917	0.796292313943489	0.912186893924260	0.186504418839403	0.673391485448859	0.512137288229080	0.892395950406353	0.643593073526646	0.683927501958840	0.859928271868393	0.725647881202205	0.945365223342674	0.993203432712787	0.739958665040027	0.373026602589856	0.196062115571195	0.390183101373263	0.676543110552436	0.610246151008012	0.530394099879106	0.416816398138620	0.850379267164090	0.140536502791507	0.386882135620937	0.900408822212655	0.0103441249822938	0.0807353085097574	0.481564253877404
0.604677208964665	0.696931651447191	0.121798138991811	0.946820532918171	0.826074276752935	0.220866664009814	0.235352309983168	0.831849805415179	0.745789644879334	0.508096143600927	0.615813671475894	0.145630896634814	0.726998172255870	0.150894756262120	0.235880791766557	0.764942926426373	0.560678482003082	0.860033720161713	0.709020231037895	0.781711081532230	0.308745252618495	0.967828283744008	0.106017569142155	0.931213760385951	0.255510042215016	0.482153876547351	0.426129684196712	0.185711724846306	0.952434007442485	0.808133970545388	0.406874116118160	0.996485893889822	0.713098344628216	0.339588529003134	0.156929777318388	0.0123847029248875	0.918621285631605	0.415347682446128	0.327892884032138	0.603230830233726	0.728929176811892	0.985033478087589	0.693663294619352	0.532149756656523	0.767486768019055	0.936560645901749	0.986699762132127	0.350030298158781	0.643143134155899	0.452002298057576
[truncated: 143 more columns]
