# Supplementary material for: A novel user-centric happiness model for personalized tour recommendations
Source: PeerJ Comput Sci. 2025 Apr 22;11:e2837. doi: 10.7717/peerj-cs.2837 (PMC12192884; doi:10.7717/peerj-cs.2837)
Supplement: Supplemental Information 3 [file peerj-cs-11-2837-s003.zip › HM/pr11_20/pr14/Connection_3.txt]

0.243096902437694	0.219305458157957	0.420248946883384	0.408893765608725	0.0556708295535663	0.454679092791907	0.0296269300034303	0.275141342861648	0.300089876955028	0.0904655772044727	0.211934502419891	0.372368984505109	0.354472199344032	0.351772734830388	0.197501595045100	0.409048314982448	0.390584244497737	0.150933605113325	0.440026778423393	0.385249570137592	0.0152895145338659	0.0476976927939674	0.384785398158765	0.475924145852067	0.126650537510685	0.319862540151412	0.220399732746519	0.434379853276019	0.479770051075769	0.432926103153679	0.149729280124003	0.0169388601005668	0.186022628284185	0.301662862307797	0.361241266471443	0.394046631809913	0.235702802870510	0.0762221193566576	0.104481094802484	0.369967149223922	0.223033631475048	0.425455761351379	0.454723406657489	0.252405336225115	0.0518075340171988	0.376174352063736	0.0643121355895645	0.0356133465527311	0.309158692697355	0.231129861518717
0.272575046661486	0.0120992060189249	0.155190824192872	0.172294531270651	0.331180812376211	0.111485525699965	0.472441802956770	0.330662719633376	0.365203985769961	0.183725392408132	0.201971589022643	0.347144204156596	0.0337209113643081	0.272465275292129	0.270183788597996	0.250980542210564	0.472920893284333	0.318857334514409	0.487752848112530	0.316012382187542	0.0585104672867351	0.231113739076749	0.276688963775130	0.273536247976015	0.438029901202709	0.250009258635371	0.163730239646112	0.321092382089247	0.00377586454543460	0.450748431826758	0.0997564546973829	0.167892242124452	0.0520852917510351	0.274307031608700	0.0499438070409862	0.203153773625713	0.00320393544360775	0.462021904987458	0.356098321317041	0.436024040726181	0.187461723572526	0.459594107510404	0.263357083643102	0.0398173712518977	0.122219478328290	0.308024032581513	0.273437944205897	0.382918662160943	0.0428993830630370	0.466401049205256
0.446646569442381	0.100803437000878	0.112931505923814	0.325432557578104	0.239923553512907	0.146565552484297	0.382069400341172	0.111514571645600	0.0582616643908409	0.212857346136732	0.0389477277113515	0.0766078221210152	0.0330974727565702	0.430868636011916	0.494037586018054	0.448376364994929	0.197637476138574	0.440191367116168	0.429469668669905	0.0379937131302638	0.203842099220601	0.438098934740321	0.453768534695698	0.109624935025068	0.308840915976272	0.390629188632767	0.277808724989063	0.491708306927063	0.0665365789234758	0.425842066333499	0.0459769372556641	0.395253816407907	0.333602659494793	0.346292028678217	0.133168099447922	0.239384122911664	0.251198121513657	0.479452986824261	0.149606227793510	0.488736192410410	0.189131784961687	0.0733565007025486	0.400082458837691	0.288525928016531	0.479222463862049	0.148735020457285	0.0183613565543000	0.296374956815993	0.0330437172601419	0.364505987367972
0.0845188934141031	0.0681114314731304	0.480430124452958	0.496674173006912	0.154768424050294	0.362952975958526	0.0473754652988928	0.431442740524799	0.458635995004649	0.181621661199310	0.235049301466229	0.273522811945846	0.417628837656887	0.0580792224713559	0.277719878796377	0.427332135320714	0.350449626739768	0.497997344045233	0.494909948933705	0.241082695103354	0.377035183867308	0.279562302197073	0.252993216338483	0.429231701387700	0.327670129700677	0.336055047633461	0.492328156363833	0.0990541458647073	0.421703139759493	0.186815524266355	0.346023415923599	0.208413274045623	0.361476293937856	0.0965847524168549	0.167776922951602	0.0313124024785341	0.297325197885602	0.203313440968629	0.0107242688429136	0.394788632112569	0.286371475727916	0.241363476384687	0.0530543741583872	0.279225038857780	0.289491074746483	0.323977387196959	0.0942706097322556	0.120680824720999	0.164537116916005	0.220560962434596
0.428977471634198	0.403870654452819	0.232503011829087	0.408303548706467	0.420494009333312	0.370792887925667	0.0653288587504718	0.0580502374720538	0.375801975441321	0.144467607156085	0.187165186368127	0.337521775349295	0.303328592708763	0.352464748650845	0.471776926424350	0.374936735267950	0.155779929182778	0.188297633654818	0.159348720348246	0.205229571102462	0.248310878359147	0.428884248031193	0.311900316156316	0.494230532581197	0.169727323209132	0.0206529559343571	0.477422556528135	0.315376374007218	0.153204366097323	0.497728271839223	0.474571136132113	0.0445442217679231	0.182866663466077	0.472856369057865	0.388644080890973	0.208886049815808	0.0805319905873248	0.343484751992545	0.221159176978553	0.00581823026579292	0.399668079423532	0.155090578160523	0.428351925165006	0.132082834044013	0.439396931193202	0.0653300619018731	0.0298879497709804	0.197254098429575	0.00642894725904908	0.103494597730646
0.369106469991822	0.0504292377131336	0.430881497499971	0.135626668922815	0.242893443205244	0.0309283720242527	0.464847032288813	0.0170896970749451	0.295688647795754	0.418256092103350	0.268906433181273	0.290451581623068	0.0258709468664574	0.200423707537475	0.0457405990325955	0.0665988657981633	0.00610543617795278	0.453982224037300	0.0291061551806838	0.314841017104766	0.493092416331248	0.387718073519507	0.109408500446355	0.351559661936344	0.398870872889222	0.355088025979991	0.231876643154642	0.264500881862934	0.383674504310449	0.186829674393584	0.0350698440484796	0.212042687539014	0.480776431206804	0.426166666688265	0.0521546040231563	0.458284508160847	0.130066179705480	0.0696750638182488	0.175374476683033	0.235803684355650	0.416382844668930	0.121588916390242	0.0160491746384586	0.187206613585644	0.00411043484779350	0.425851941668279	0.117894724368641	0.196661671281088	0.390426710767297	0.347214015028663
0.0650574476392719	0.0787956958646930	0.218876830451937	0.246836178925422	0.112717576095927	0.0126922522063265	0.491455293906971	0.0717175558302162	0.0116839283687123	0.477833347226961	0.282254720038173	0.441946667128559	0.150997683040573	0.377462246199685	0.306070223012871	0.464940636712577	0.0706256476803738	0.497567425754199	0.121012004687707	0.412390499410847	0.384259178348565	0.407418343491782	0.265902146881367	0.00901258364912128	0.199392251217102	0.460195469447819	0.106798602874061	0.0645297767519820	0.120608197493582	0.489744282069701	0.0723787853776834	0.0468188724575324	0.419785286743159	0.119204411623429	0.348157487373575	0.491699136795817	0.424365848561847	0.331670648583058	0.247944596694584	0.278600494174364	0.168091882569886	0.301795524133275	0.000918490196178734	0.495265593703457	0.271554394758166	0.468341375142202	0.388942001407940	0.238565861766798	0.328997892347629	0.400613761335852
0.335436640928874	0.364320500262865	0.230800155862169	0.152827653925950	0.0504236459410521	0.345460110151136	0.0229016672850447	0.0168421255327259	0.0127160942664341	0.129556419084373	0.155058935441945	0.253723580699628	0.333269041469471	0.427948511350990	0.270283916147157	0.204992845617062	0.479819531941633	0.0684699895532694	0.0724444992121299	0.382339416856025	0.247824202732404	0.490616722483414	0.253748319097307	0.279877521035726	0.324543093616653	0.213351565605042	0.0597303993535309	0.107953411136654	0.423229748125907	0.327271561312895	0.432538050156743	0.224169068188714	0.436856637101978	0.234441994780295	0.0258718681872742	0.362204270949551	0.419195518030618	0.387755763322516	0.392444931923257	0.0915373361162542	0.230415086391483	0.105008037942998	0.114939306859541	0.316204446984635	0.229020290736727	0.0516432227536174	0.216493850157893	0.492816262700474	0.401733765989344	0.218990703349314
0.214085094567387	0.0126067714976113	0.297526914170609	0.274842857571041	0.0258536836818449	0.135864776213551	0.0163245862668596	0.299887649429249	0.489253051246626	0.135692360583646	0.471240345131939	0.352269581329663	0.0913495317083591	0.254352155119877	0.410592641473641	0.493429478550639	0.452979897108279	0.142662257536666	0.455108789002073	0.0216995954190696	0.113146709812105	0.00521633342317307	0.387589868538027	0.161353226508119	0.323468831794810	0.272496746047937	0.181697871528512	0.0554680053483164	0.0626077779986269	0.0739662179501802	0.0280190877982774	0.182303497113719	0.0289752770722090	0.205591658080931	0.188478350578390	0.231966632410984	0.162404034571778	0.125307755587267	0.366356889380604	0.272839302075830	0.0731795328207125	0.183093780848712	0.471502598152115	0.331661851725812	0.153471430407927	0.180273915955181	0.489460829720211	0.187471626229404	0.181905970075481	0.413994432572367
0.134885764682858	0.179801382175107	0.0595640283808292	0.113291104142904	0.244437453950210	0.205793542494734	0.00219810277727533	0.444222854940284	0.0803902778035916	0.148068975747177	0.0564304573344380	0.161955314256208	0.287354269183279	0.0177393261840123	0.198416765852282	0.365033910602496	0.490802819820943	0.289671326894410	0.212020732700489	0.00863512466646749	0.473016728864994	0.415610752387878	0.00330789189777597	0.180365999857716	0.420024058823064	0.476435027782474	0.401381172923573	0.00189397642812289	0.230748299639799	0.426891340317493	0.288421369965247	0.214180902263249	0.477165861441617	0.103028145373679	0.363633393896611	0.240831756621671	0.404391731392713	0.0892259202167920	0.214309420520720	0.257083149106381	0.380344976620901	0.488986058951924	0.337369360231535	0.360717539624995	0.0411758352041456	0.117121044561546	0.0231176849581276	0.213443804834490	0.270524630709921	0.0329549192325666
0.302248855320818	0.0748114974843690	0.236317964184502	0.0910778142275293	0.361293046800414	0.307543013889780	0.00906186998061820	0.468678697770137	0.466280120752179	0.320373242986504	0.176896865546493	0.128761408853760	0.163732952786087	0.219837187052412	0.256158382384918	0.0237392177691903	0.422600875787710	0.340205494487073	0.226053334908204	0.346538527113755	0.349906421392706	0.141069886356238	0.301720243531543	0.0385025868529691	0.135864855055952	0.236792391987878	0.183737720682052	0.0462866821742369	0.220104191046573	0.0393572770361254	0.304990906047191	0.482721981933105	0.0311945431649099	0.266843520055452	0.434084506258907	0.173079927041646	0.241580727902782	0.470231900007521	0.320206123100680	0.0669725710015827	0.173418408221415	0.216660157627308	0.459851334751277	0.155381047418348	0.119208311563866	0.241062269986411	0.141694333316410	0.406785095836040	0.0323757170644404	0.270779571203695
0.281044236137419	0.338702180299404	0.298299998563829	0.134740722827081	0.418149964990920	0.396314023482646	0.218822423689728	0.341662782621036	0.0688452165794642	0.388718171960090	0.182578258749171	0.350948959849412	0.395286759957073	0.0485780345037002	0.293730812243192	0.313536654304650	0.365251930264262	0.453862632679344	0.0834397033120349	0.444614661047699	0.467926605247661	0.449118031513896	0.0925847931384002	0.330570656386207	0.0389429127113592	0.160139273837140	0.0918353685447643	0.469979960732332	0.172184882137643	0.326966921812074	0.208258385156718	0.178377145176284	0.0770096399284529	0.419609511122772	0.147421952130306	0.0985670408427686	0.143200782432787	0.186262735576820	0.0676456787792405	0.247592546901398	0.162070474634868	0.396589271804754	0.196828231812483	0.299981934690683	0.296875407739119	0.0820100598745832	0.292461247006317	0.107601151956338	0.210191385974366	0.316924397386614
0.284562394335536	0.132066325319347	0.264167158080257	0.221235453773377	0.224923360522141	0.251267557584408	0.480488277188462	0.0693614154626495	0.298157522800174	0.00462665458885869	0.412594782810672	0.445839825376019	0.359648073303321	0.0358457307507213	0.418635478644650	0.421060566482797	0.0919014790970349	0.0932450553516730	0.424048759678268	0.0764925471588480	0.449191266536710	0.456628593137924	0.282072324625034	0.0330750268738060	0.194178187968667	0.109697383459580	0.227938200782934	0.0200622234493144	0.0538571917060181	0.0887233337729175	0.470047780086134	0.0741587136255383	0.00814319758996596	0.201250202687561	0.191846098223068	0.139573210303581	0.0721695908832419	0.128310910524211	0.0915552674645876	0.303125996294484	0.187497325099632	0.0266817908242932	0.113797796168733	0.264015591550682	0.183172405713717	0.425976096361653	0.246948403581670	0.106459365723503	0.446762720994140	0.0996746670838125
0.225202567879099	0.215027922194429	0.251291105797459	0.0294681302115248	0.00347898978297689	0.283312148080964	0.229183690852828	0.0977912742965970	0.263181541626001	0.492858956654936	0.351094528590551	0.371683568561790	0.474623564369359	0.243441852487736	0.418998294497572	0.303360386194132	0.475710116787240	0.0371240870829574	0.412206385772539	0.338449893768886	0.483614164550414	0.392655767056544	0.289767959729283	0.0859534784218887	0.374461285164107	0.243742054135677	0.396524878295839	0.340432641967606	0.436035457624287	0.125910445639413	0.0543777098862246	0.217512026859150	0.330645514086082	0.322254943549934	0.0201205528302515	0.497629463255608	0.400609970502171	0.0805759325268719	0.251167474367163	0.101713531034327	0.404231904611757	0.156105893080820	0.0425246260057766	0.196138884141664	0.0238181505319542	0.236660070696606	0.144647812932436	0.340744515290378	0.216181605746299	0.286536671463267
0.384138082149699	0.100439225686775	0.217980362910766	0.284417011684755	0.488801504685104	0.357783830263462	0.245794601148166	0.357172713325498	0.382922088564885	0.335358942584807	0.385816683857036	0.315495082382416	0.474948791872222	0.126038418082717	0.138839193272285	0.161172135867402	0.200496971350060	0.276391237998457	0.168904691885842	0.0584104462426035	0.315271090421971	0.333964657426428	0.477240908319405	0.338014162978982	0.0238317161137520	0.348025770834593	0.168636777880470	0.270353895545621	0.0216065702844599	0.381080968271830	0.419270675435644	0.180879533104409	0.205359861099781	0.162987791413992	0.139845581281714	0.0271406671896386	0.430363867624525	0.458141984100860	0.319986507249582	0.399873307425677	0.00346511822122803	0.225294446001720	0.261450290916589	0.296773793074104	0.450182225026690	0.237639862952437	0.420838507687366	0.297267387116319	0.418931813160414	0.460947451088245
0.251713730149058	0.114704744082219	0.0261581649399548	0.0150352669555805	0.471623881796615	0.228875634361145	0.325640460442284	0.476443701499978	0.139691009753502	0.497123923028554	0.211712008933299	0.238046475755288	0.214640330691783	0.362001825296649	0.0134706665313210	0.0427255264834487	0.435684728601588	0.243707413707568	0.395277909860471	0.173944956650932	0.194069853387874	0.0673727681781473	0.0362266044624475	0.401598805516494	0.286261913450145	0.0175097402641948	0.0552442462654908	0.453297895897837	0.193274980910572	0.136954481970079	0.00305286661085502	0.0174083954130447	0.442321137177888	0.447105578266655	0.382083077103416	0.191186161411148	0.466746334034461	0.246852165540012	0.338087181724672	0.200341701159200	0.133884975801656	0.162586791950890	0.443857535189930	0.387411892236837	0.350808942697002	0.321844305922824	0.427205035103731	0.106835860718589	0.384894259647753	0.192552774777518
0.134013008271363	0.186913407627282	0.461693717287691	0.179022875914790	0.406389348842844	0.319736626393659	0.489329300302504	0.150143372910417	0.446911870932578	0.495235016037143	0.204102745192883	0.447883581784184	0.324428147817544	0.171907781737126	0.463856250197913	0.391912209214725	0.352252461731292	0.102843781179202	0.351269269559151	0.0868083217908789	0.0100091406513963	0.0942763569182084	0.254421620375559	0.419546065553623	0.329426241391300	0.282278600249138	0.147580769510932	0.159333092124534	0.399873750774766	0.429527903023907	0.0425782072026564	0.375776618982335	0.0603593387744439	0.345151926058806	0.194988844768611	0.126994599142532	0.454658509750564	0.0733485810284714	0.428226512150946	0.148439454081066	0.282689014602124	0.0472772965752521	0.0653531113866520	0.166910220548752	0.472808645333182	0.0241276000148362	0.175376897836311	0.128771637786397	0.118774022124692	0.486205796776327
0.297436988665990	0.206888939830908	0.0496448838922085	0.156756923347978	0.450916831216554	0.431519552530442	0.113401708967488	0.202084629081102	0.113367918606817	0.0798999390201305	0.487398625072336	0.107238774385268	0.496981798017276	0.0991002962825173	0.0301252694931550	0.433446657151120	0.223314391824373	0.285891328774729	0.333492231747947	0.434397849142104	0.291257029920842	0.401477795192377	0.495008166432209	0.330328697542252	0.213671912121324	0.0334903785796590	0.165407627045990	0.0720865291857945	0.473575172201712	0.496314486659025	0.0593703481143317	0.111864715656041	0.258079817991842	0.182568428901846	0.338613503445441	0.410889082944274	0.0880005963780128	0.0647121854478878	0.474215294812056	0.203815874001793	0.484305283395198	0.332934989027451	0.0440680068608377	0.0142894755656321	0.214990534579458	0.220385559827845	0.302056240590584	0.328332406880117	0.375988667310931	0.0487528208317772
0.210930239677538	0.322826208833365	0.442514944426714	0.292843952719232	0.389059542170138	0.202163703573471	0.113400356242423	0.488476453270126	0.397095698559907	0.158555113178597	0.373426079589802	0.0102076318241708	0.106727803458928	0.249981536076701	0.0515964954452381	0.174136427970404	0.446556215739454	0.0440780277962103	0.410888917917746	0.310616285159554	0.318832926283824	0.232720955279683	0.378706383607183	0.0907216321339111	0.273992761291444	0.470070632362387	0.155371811285862	0.439627598112474	0.0229845115908656	0.372920854690897	0.306427029334958	0.406104636928358	0.232467631418078	0.0475856721723219	0.286059393767159	0.281495566497046	0.148715715809779	0.0834342388645280	0.333926658150717	0.340656809488084	0.0276397239315275	0.109946768908852	0.153981517570562	0.163518511854833	0.453368623580379	0.160205886079230	0.284983553112549	0.242888954837324	0.253993011309040	0.340153918262902
0.314239529231662	0.143873011028667	0.0227436891724362	0.498629292166436	0.444360193202352	0.488245589095225	0.0746999240052007	0.0707625963981681	0.366425108858349	0.0915668629802688	0.410057187295127	0.210959836268089	0.338077358998109	0.440229949302173	0.198950328741797	0.163143727522932	0.197186343425713	0.101268827125782	0.0385335419576635	0.475257320311460	0.370337040718635	0.486369994257687	0.0168375879559110	0.410769051754493	0.190912408277702	0.241486336061562	0.149878613328402	0.406245381951162	0.283134597207051	0.272142723850920	0.0889099207623915	0.467807525943571	0.179096774648087	0.391030799997322	0.269922518889312	0.164787926307438	0.493784672398460	0.140437809043849	0.181623300460084	0.241649765529632	0.395312140297491	0.276990281567750	0.196514366071277	0.0335966217706393	0.0893937203385963	0.419264128466127	0.157953869356701	0.401806151559000	0.393549004126653	0.0404596327706190
0.230514313774946	0.129148073277773	0.430036307586106	0.209458013550518	0.110069230372293	0.329144739766687	0.414338149551833	0.107837094497993	0.115982396132896	0.430466735303570	0.145898012968742	0.216445952780667	0.376868202431087	0.316000006376535	0.247251929555223	0.469434349929102	0.401525984206327	0.278512830864506	0.129188582471539	0.0897667315675845	0.202788482005100	0.0989757862505554	0.344056067141171	0.480193340974784	0.224989501472095	0.220971433550792	0.382160380755272	0.306964090792910	0.0986743442953952	0.0965073544231640	0.139980401357833	0.428332888935565	0.00728918414287483	0.00227258287619647	0.205203344205520	0.390960370098903	0.175989383046583	0.0563270223675054	0.132597751047397	0.452312827650030	0.234256889266073	0.0183329791861003	0.210608787405001	0.405768608977572	0.196851469964537	0.0815434991791243	0.0601503824726409	0.0319012971608832	0.301649641774034	0.266113743335493
0.247240368355030	0.0477625129545753	0.462691292332366	0.0900654389575729	0.392557927574664	0.405227063600886	0.230042626306534	0.0259543446046140	0.425695633913270	0.141354736558252	0.0449230748701499	0.426217179983398	0.191100602413731	0.460713112725777	0.111176779247568	0.0293493256768088	0.457392390758509	0.440585826266508	0.0948006976404678	0.0818305858471413	0.0160658648957089	0.218351291788781	0.0980570711719265	0.131502893595311	0.0942162594125022	0.161926363846420	0.418706280093732	0.255118840924252	0.272236196923530	0.0954189176904052	0.0956839612791399	0.0698705612571613	0.258157626389656	0.0752016347895130	0.340954759155176	0.343341454081604	0.482007322537818	0.335159571296479	0.178907172460913	0.0585112948073792	0.220414794962540	0.457272208511147	0.328331604307939	0.109656355524395	0.0646235925482696	0.198235479529786	0.343604527391524	0.264208670622343	0.191579799707129	0.167259742742060
0.254096196252954	0.281554914117794	0.00572480516438106	0.332629847091861	0.432024500133906	0.0324101167884159	0.0783530435258418	0.466446276444825	0.239290340559171	0.354563816974025	0.0612923604938752	0.373205609248485	0.300868798508474	0.437767991902530	0.356276292687579	0.119222928053244	0.415466790703644	0.101764591389069	0.241424692160116	0.0975289476612981	0.0219784000459992	0.0444956973575324	0.372981555017108	0.141611959808696	0.216232587871676	0.300857701106167	0.468379963466076	0.331579614036998	0.369681414336504	0.273797259894919	0.104375563589558	0.181699106051267	0.0101032313473300	0.465019983390579	0.416443334941239	0.412234898577661	0.270148419304724	0.208357080845202	0.250499030944065	0.396329127967298	0.395623324579447	0.323024595955271	0.126250373841127	0.285050083684005	0.0982855334922768	0.342820042027639	0.124505202648581	0.263218700696025	0.397748373388986	0.0310686887280621
0.434624752119084	0.118871469541563	0.292060703064258	0.250992732319377	0.0274450076765486	0.306829247923443	0.0866431295155709	0.441580729371723	0.0983445695199497	0.122143164535422	0.231987108933447	0.0384105012699676	0.499871536165919	0.478978440736403	0.109080010544475	0.192976897610232	0.178376046080597	0.275009514200607	0.0362788091209025	0.271859157048487	0.379033214721135	0.461676925449905	0.418898895438912	0.340046906096818	0.0590227793132748	0.217247068259104	0.148389042402957	0.0414802693924485	0.0485220870869847	0.348010116769250	0.414349155243734	0.226846614676414	0.306183130613156	0.463982861758054	0.153140549229362	0.254510531016274	0.0476935221125700	0.472371325364256	0.301048969777322	0.337975472344631	0.168641770336509	0.406991180839563	0.379751835829339	0.279230944323945	0.394877343007188	0.132681993285416	0.276478985308176	0.188727827357075	0.297665797857197	0.210819362558975
0.280810770571841	0.431117196719354	0.315888278405183	0.396870030664888	0.0476834187533780	0.454471214242020	0.318431460212732	0.441747380489841	0.160248481903341	0.492970428665512	0.0364931953394777	0.0390884572998833	0.365014433065609	0.375486892963335	0.0196233211632604	0.399895892952148	0.0719811939799395	0.175412562327805	0.340377408272103	0.268868175037950	0.0479053804988510	0.258588899097892	0.478613646551990	0.352736121983884	0.442836560877671	0.466835470825771	0.267025090950074	0.0334690802351130	0.339773093381819	0.479410709069204	0.290085797263191	0.0944476124885273	0.268224557529583	0.469354777071181	0.188320425701502	0.271563319287310	0.273656921815081	0.315912515561379	0.117781931003082	0.200335470683785	0.433489350794244	0.104261794414616	0.410261523882843	0.297922816205246	0.431696625253362	0.248054915491847	0.240053514430552	0.417692126915825	0.281271638857629	0.0617920340184771
0.163578044118915	0.182589061387614	0.0197234925211247	0.407499626409577	0.0428887746769612	0.280537435724276	0.159251808353818	0.294849313544291	0.377021825381724	0.0649499553325922	0.402426227783539	0.0429405163975816	0.264385460369061	0.405483814474969	0.0547100576277426	0.445840911938925	0.0596207199863972	0.338980150121075	0.0351369333696809	0.397111860270667	0.0854455333090267	0.469605604078093	0.148615127704981	0.367262753423733	0.121624813366167	0.321877426907915	0.495769475763298	0.492838115038874	0.360026621039151	0.392685363618316	0.271793117619632	0.0969038920710008	0.152017444841239	0.486209712919571	0.479389682373766	0.0128480366224066	0.444858098046333	0.468065571348571	0.0307244784828564	0.480669413055071	0.497161083942118	0.218703029195506	0.166770425270395	0.452677756603191	0.486841960195337	0.137067141931811	0.0408682642609070	0.103913790012941	0.0407855149182317	0.124672469622930
0.427260176535112	0.165242821509887	0.488584287014496	0.495887204441809	0.307392083347856	0.475539785195951	0.179427099041913	0.220741811965217	0.153640426722638	0.00503324942859529	0.305490854117340	0.107407416695763	0.135595036949901	0.388591197073837	0.159641900101665	0.321639408124474	0.149167374342894	0.485645794223195	0.136107431645663	0.472179923426857	0.240072159879044	0.280842311963987	0.193899131898322	0.490409506594600	0.340863915949902	0.263491743541968	0.0184040009701977	0.219438479048087	0.318576061766458	0.309401129601063	0.303742155279579	0.400974398745097	0.471097723654940	0.382286982818899	0.243817882936001	0.172402128082023	0.232568639079714	0.0524076679723357	0.121576576849338	0.399959487098327	0.216320758426260	0.152020103282415	0.443292613488180	0.00232839666664036	0.221111014541286	0.0494167558841521	0.163712583437619	0.201878101738392	0.0406019456259745	0.201630550051349
0.314579229064523	0.0806638014473404	0.0111608212122476	0.454862596839133	0.408711581686556	0.343720633737485	0.134448661877805	0.0567508749752056	0.258853090992704	0.0906008261366108	0.0870088155601784	0.409299697361569	0.226753203303332	0.171285396241076	0.404123618645312	0.353760413503977	0.250574518428636	0.108805618145258	0.261558236709338	0.472749037513526	0.433069648026307	0.381002065570231	0.0803575574574493	0.289389953958948	0.172602345620905	0.185081911185654	0.297434993994801	0.107269785145563	0.275312899886097	0.340023423692317	0.448766750679429	0.0239445389832699	0.460293275929732	0.0719949387694256	0.00297830782484698	0.463481498200368	0.0405059854061584	0.283807670824145	0.335751635783054	0.0291437483026359	0.0893812048344335	0.461364357308473	0.232138164029792	0.0333007687831987	0.431121533408943	0.169533684758398	0.326537626931466	0.431271397389292	0.467990824688901	0.133572516715214
0.129487396994317	0.0815691619791436	0.391841823755544	0.222812551245176	0.395115739703247	0.327198690485951	0.399910667914261	0.348432077153272	0.453651274376601	0.485511893009667	0.0305521907546932	0.391901254361644	0.277751822831994	0.208236179767435	0.106132065834396	0.232781114233904	0.231614963593919	0.278092273353876	0.116288918879683	0.215326813132756	0.0247508182129078	0.385138752713325	0.0925952365572139	0.186600971936730	0.322422222856545	0.422584495509808	0.0885252716124225	0.164290226168991	0.499959796705027	0.0735218873656626	0.484947188604728	0.0242555344269562	0.135394599349964	0.373053593698414	0.208483359831202	0.139462520720635	0.0378526719145497	0.0274429150966118	0.252832891572416	0.250086731999465	0.453801810331211	0.255469338304759	0.188907799499009	0.263877837277364	0.330789044522938	0.268469616936389	0.248361762824227	0.196530213698282	0.450852709667837	0.170875193503756
0.239384498122288	0.103782392087834	0.0674786818269397	0.315854112924167	0.104539118149830	0.498676028282128	0.487524094377430	0.399778818925146	0.495515506248272	0.294067349869841	0.297614331995502	0.0958482267690081	0.0570432267674714	0.493110366294934	0.350419813834684	0.0324080189733588	0.315996833737592	0.328877108763322	0.495508311888832	0.0642956026749469	0.0267880812356627	0.361370330371691	0.220077507532390	0.0674322024060121	0.403812835144848	0.0370869987788041	0.227114004934998	0.146832369646818	0.0580589790514555	0.411378272573814	0.180474067793315	0.212479722118438	0.422073042958719	0.0628894969449642	0.310074741438334	0.0853694187416844	0.400377358498565	0.0165035725800731	0.151496483666394	0.102142317401556	0.448363999780122	0.122233200629484	0.434534922815450	0.168857880380617	0.112956618132229	0.129059505092178	0.344309107914151	0.361061707712102	0.283239392594535	0.428654490704369
0.434497146258328	0.328132851838786	0.410541504499765	0.368147938436848	0.145114774324430	0.475171159687708	0.289093552651417	0.191915798300774	0.0174347148633578	0.00804137731483501	0.333234550500037	0.388604508986173	0.471620887444505	0.488527685596270	0.00730978634176699	0.0918845757532725	0.344891491169663	0.0769692231719689	0.160553672106728	0.330423267409319	0.108052750980145	0.00410664258447152	0.316570298445564	0.263618576504751	0.377287539894309	0.243744238719994	0.0669075206575508	0.410741270986101	0.364855387500769	0.332031619298751	0.234245517783362	0.340730179566452	0.183469550171441	0.407192246676987	0.138346465982860	0.276196627115212	0.386272198395538	0.408066070638784	0.418500664541975	0.260205166306794	0.200099605951797	0.275888188873762	0.284971556058677	0.164550612538057	0.308712414401496	0.453390902268331	0.453805158150671	0.189184033183786	0.248450373830718	0.313568954726760
0.00636338606208653	0.199669441424443	0.326617610327906	0.343225588852823	0.166881344013102	0.462395689665408	0.411425730772248	0.463957786351395	0.186637615229742	0.157611246495280	0.228265036456493	0.144896117875897	0.450212713160838	0.0652033428194162	0.184578705311992	0.211504275520723	0.411180783908704	0.0224943720676407	0.128580704762634	0.0761739967934406	0.166625638871191	0.441649936513689	0.0659222783087182	0.310008785095068	0.412322472940725	0.320619930729335	0.117572619502249	0.407724737884151	0.122716160552450	0.498676238791770	0.370187322308158	0.0714614546751859	0.448483473335264	0.386028969396357	0.0180444421619433	0.155536584713969	0.446936672298711	0.0305791118169703	0.203597765608354	0.262837115515968	0.356838203467824	0.0916338809639739	0.0179475945152970	0.330591410925910	0.184800374611202	0.0504787096980592	0.353865482996786	0.0238248320586497	0.0950175879899551	0.390556131044724
0.432023874109292	0.0164114790192335	0.0397209869877633	0.396120220031472	0.0213944108682534	0.399532805065267	0.0769994196636329	0.0849653541534131	0.359201096297829	0.294314770996009	0.445810219939013	0.453717459002209	0.346851641506850	0.0887464831682506	0.109164861234628	0.244357535129617	0.00822946462994251	0.254534341088379	0.128359787136764	0.430036876645749	0.212792538729543	0.448938493708862	0.267235648283016	0.176638661062501	0.312224999157774	0.131191990721955	0.240121147310575	0.434285624158336	0.333893074358963	0.391405317987987	0.237397081247739	0.499889641719849	0.414515623012481	0.325119902975135	0.286006814987681	0.358633582658097	0.175733453593927	0.0546446388942612	0.204581016219978	0.243727092794576	0.447752505888993	0.262616133810874	0.354224117635068	0.374939328544221	0.487642430170843	0.420156369182787	0.0485903246636588	0.470660403827277	0.0960928224734496	0.219920271045414
0.0306355955563994	0.124108236819817	0.0112965743333524	0.0201915418520705	0.449612261624084	0.292598927523216	0.395205344609033	0.149119585735452	0.276050398059224	0.0884646474498554	0.323796033791019	0.429902067181007	0.159760786250480	0.143454897544566	0.0612177879534690	0.423077484938267	0.409907848871190	0.181626761500711	0.0131297792761801	0.414139445508636	0.153548092018759	0.342732282994328	0.248300922241534	0.0734955217695852	0.109609763463284	0.488695797907274	0.373631579260459	0.184663842943066	0.0395244947001176	0.418695398204338	0.409574034010079	0.471276385848394	0.354509554780424	0.100387576844525	0.363459900063410	0.335905945489351	0.269425566742978	0.255072746839543	0.0777136237566443	0.227161765491493	0.310287871649014	0.357857575700021	0.156514410314772	0.171772757425855	0.0812425661539535	0.0611915174752347	0.0478097952520274	0.434269962884410	0.447602159771381	0.397884131057670
0.0743076984934066	0.452007663074812	0.0365755148285853	0.441193709489505	0.0550950123031104	0.296647054973073	0.166731895183070	0.320627068364162	0.0317309309948464	0.0500296661315791	0.137510975206773	0.434878521009777	0.432651984082768	0.0382158424339764	0.184475184346460	0.157185865945729	0.228065477544285	0.103021918005211	0.421742381658224	0.320582264582453	0.415778434050379	0.242759299660481	0.460031343039197	0.446326932893854	0.119484147165488	0.147794240180894	0.134259333507781	0.479544816192613	0.293341166466352	0.492882796696290	0.434077048966810	0.494108821911979	0.193854404891544	0.0607940939426531	0.0120733176454768	0.0289831554449504	0.207005440680114	0.0430592485158146	0.206648797219654	0.0768731310049180	0.216069295188544	0.222450988762225	0.396242550086373	0.0186754046848602	0.347356675108638	0.428949948017183	0.280244832953823	0.299981370375027	0.234443485677109	0.0774014140776607
0.362387722128144	0.468931531394020	0.427744866867993	0.185724036821313	0.294362698558610	0.0865701396184390	0.476862866150238	0.472534491842906	0.219591509655188	0.181871299338409	0.492322180515146	0.0340426923321209	0.176844452780947	0.264268721776243	0.243232172007183	0.0130689216032080	0.474762086416172	0.364683808063235	0.0611919699988692	0.339615753340041	0.0382207521090793	0.350038331295271	0.280562945356247	0.392957048269508	0.195949792252975	0.0908904639595301	0.0184803418623029	0.291023415286092	0.391067549544255	0.302016077335401	0.125132764726695	0.220398567255162	0.179679786816208	0.0820194481188454	0.0206164713462397	0.281941089008048	0.211930427918708	0.428028197909287	0.0854829086943017	0.154189727125832	0.449315087099497	0.129235252539832	0.323908732266883	0.239779956039618	0.133280741269525	0.199084415004050	0.0120451837312436	0.357275004585321	0.191885855295679	0.354788466938876
0.447521699599153	0.196154602901948	0.479865198102190	0.329418143511218	0.451042036936746	0.142847191984599	0.220906110344379	0.295957558222247	0.486442239381484	0.202921823937329	0.0264467314713626	0.240666222052020	0.444977623711790	0.310495146059899	0.391251561172708	0.0439079916801108	0.316394404905072	0.230639570444558	0.0574027280048753	0.0174519432593094	0.204163483966030	0.0541856172037358	0.247213301662537	0.454739274367216	0.486207149666721	0.297479863044542	0.319483355716675	0.125830388605854	0.314594013502446	0.316145110082790	0.131950697059397	0.390631137371353	0.261536788935041	0.113715345323112	0.324339921948454	0.129148549064925	0.0508429302671672	0.207567513415440	0.433087352618168	0.479877679042645	0.471339133111447	0.377727787401289	0.373220609425927	0.275455466558232	0.0473274136972985	0.469637907000508	0.190884634254509	0.413668888272527	0.0845841378717245	0.225002969503384
0.273954653510665	0.354207520371968	0.453383307309279	0.0892527794272171	0.107207364786429	0.0322859588490002	0.311975495468547	0.164779766212058	0.443002836430641	0.126389476052270	0.455561293627250	0.453418785523729	0.154769357376897	0.188587634564135	0.457343534773536	0.402419014665722	0.270772986994362	0.297328915869226	0.114862187104539	0.263422058297427	0.0657953438981471	0.202251691910831	0.457925963529569	0.282210854836177	0.422641221501197	0.471087844590179	0.244064572267149	0.0392199518783057	0.287722466462947	0.446498613609581	0.410846343562095	0.135924977173276	0.122371434073243	0.256008523656696	0.0723056933403359	0.221285514745835	0.0319102804512225	0.402517158803616	0.185547051877048	0.137328354034700	0.151393990882698	0.0882868547959639	0.433837889374351	0.252430348956581	0.116676811409114	0.0965554283583465	0.213460883389261	0.0357783980376183	0.174618580080961	0.0680108562993975
0.0281856702973177	0.101003640996153	0.325293305314738	0.457814034990037	0.359441065750742	0.0726500978237244	0.431252230600356	0.135402875052460	0.297307502894365	0.215124204956278	0.435546937807326	0.406452788802666	0.0819406776635890	0.329138147800367	0.269241452278763	0.0662845965319892	0.321579594825879	0.0143015237301444	0.435735833855359	0.488533347108276	0.0227943061618092	0.408697829322807	0.440250930664721	0.339405871052200	0.247475239824904	0.256538810409018	0.447965258756014	0.397610827314102	0.293378601797047	0.215856266627826	0.412039259784751	0.383562979435696	0.450011086011252	0.268169669735564	0.153143646898240	0.292850849264355	0.274974642677942	0.00190975480117567	0.263100631162737	0.141230682407171	0.322786424559695	0.115182724268251	0.238019654596854	0.455212703428873	0.283102522596224	0.402876885239167	0.196515313776748	0.00428289565603141	0.208543883803801	0.136936653417653
0.459237316199860	0.401312324516105	0.0352855328959988	0.437655635323882	0.162768703115259	0.0867020041048350	0.254298773695833	0.332947135691057	0.343138213544849	0.0563500758490134	0.346472922986584	0.401770640426138	0.254643694342950	0.0610465819990522	0.00610416697470351	0.128548908193987	0.108397896907196	0.0241811816285097	0.223025123231574	0.177499455517258	0.271918347428946	0.207405303844889	0.215153971320112	0.499373362735791	0.0919596132134726	0.107909883981837	0.310200926578700	0.0436268866731548	0.376303375977275	0.432860617873154	0.00251437138857485	0.0491657426390725	0.313521961656463	0.122290297812654	0.168216764413597	0.381267841561284	0.0261269760895195	0.301135128978466	0.0696432092817128	0.401756525977836	0.403315758572807	0.0782618648087396	0.290848569837590	0.193631260576603	0.247380774689583	0.0461324101946296	0.325150952027050	0.189331017417207	0.437602026557177	0.401806238718634
0.492968334974422	0.178744287718080	0.0652128243495973	0.162619686715745	0.305830698329608	0.143186633001693	0.223135140085557	0.488973441260944	0.489959284846175	0.0125952050000500	0.325303601217611	0.0789571884967733	0.342673803055582	0.0368281658998434	0.225957430567349	0.215797076684358	0.00925247406478080	0.440493776442369	0.420218723842856	0.179786254773391	0.108833149381342	0.367861225008398	0.281282681829193	0.0339093831020116	0.203587024889475	0.447661153695541	0.0845886401962875	0.275051780935604	0.000909184088136839	0.0405983473236480	0.126129308406135	0.438247259927579	0.00111947913034932	0.207016889074287	0.0605280562642905	0.207733612805998	0.405925698279124	0.214098859607489	0.365456522918188	0.459965106800865	0.0495768329407486	0.0331384022256805	0.0501050879107062	0.412675490577903	0.230378311333462	0.127783326288461	0.242318197332652	0.285661361758840	0.345151844530828	0.482502842111117
0.322662020473898	0.261578489825597	0.0572436297202926	0.356463107477683	0.00514382952850861	0.374922500773249	0.156957959444652	0.152973025803979	0.400258623452864	0.451813708633847	0.181066255801626	0.0196703732284444	0.179491313558952	0.390247460556018	0.154806796179036	0.0492442877988475	0.135444171933922	0.0726216477714549	0.489088772785727	0.379989730248124	0.478060783603388	0.102428779798513	0.129475769688902	0.497432301927717	0.0840013306051749	0.238289653956120	0.158213333088596	0.00276139876544251	0.250487178668149	0.376966561910255	0.498929712797359	0.461062406266938	0.403545144239429	0.0871307627053145	0.449626084825222	0.487498866296279	0.287656839412797	0.215247096712501	0.379111674630539	0.493244865470915	0.0889027209995444	0.443656529207038	0.266727154021254	0.415078881663136	0.277881634071662	0.357921812380570	0.00610129729307768	0.112933250704024	0.262130764780496	0.443632503904887
0.286614112627285	0.262425701663539	0.456432883775508	0.476459903417798	0.186920669726342	0.0478164944136822	0.257490730568021	0.444261905608455	0.464850193933993	0.462246005704275	0.406439509305690	0.0328067924417581	0.188279388005957	0.478998810973353	0.364914223440057	0.0369670789073295	0.282629815366140	0.468114735140840	0.141845493979685	0.251564284474944	0.424242045598714	0.0355845486819799	0.452692273740296	0.377375887990213	0.487579704110290	0.160670860008624	0.363982113799951	0.213197133463892	0.0612706489048485	0.442813326855092	0.338562052428552	0.318913815239283	0.444334854099706	0.377178819069637	0.307263062826364	0.244815268546115	0.477672471269363	0.354438546755616	0.203376555618802	0.325102650190077	0.390418313760630	0.389985200087677	0.416658657945969	0.177103942544910	0.401944034731317	0.309725350210209	0.147431085692236	0.140792268474645	0.342083968558716	0.144192988118658
0.186873740069321	0.162198185510424	0.156215392917747	0.267712167792760	0.348550686905210	0.494594896931785	0.216530297537146	0.124596719416464	0.266460597689101	0.439213791919861	0.406181509172273	0.0530367289861333	0.185558981592837	0.0590648890773248	0.295749210298807	0.364875926355615	0.313049425677616	0.173555298962333	0.258492920914072	0.182980733471529	0.493608837497121	0.124718626043566	0.447721445242865	0.456820991773906	0.0704060048617695	0.303268553259101	0.216477368808845	0.256464554047280	0.212017037296513	0.351791675224517	0.386169241839973	0.131964861047439	0.359787923196274	0.0986691803225150	0.391886451484516	0.383829511128393	0.110515534079980	0.124336363441751	0.196870606288723	0.430125486051807	0.136896082787356	0.194117812661853	0.155484587204343	0.287921795154510	0.0897527772977318	0.290838624629161	0.319002659422159	0.0394091978383754	0.0874273844530617	0.0306571518496045
0.480675620725759	0.290062986122313	0.137156612856610	0.201354359732357	0.402563693979190	0.277311610569811	0.204525044254887	0.378988575053877	0.465423930179909	0.297792776154142	0.316514903986007	0.380952861789278	0.120906016200116	0.253744755168587	0.352480053120262	0.366547664321521	0.327398562729937	0.311146038800450	0.385950906785035	0.291704400249919	0.272123276916176	0.154890601107240	0.265224076547446	0.417008182411220	0.0533447172459632	0.0741614796021392	0.262383714704951	0.326031805013850	0.0182684642252799	0.332676665971399	0.441662186006521	0.0485359185966215	0.159753261078511	0.159734679483364	0.199714714717499	0.292439439723282	0.454236519561827	0.307736426107220	0.100101602668456	0.0969843818034847	0.311063405744364	0.0576033717497599	0.498244372202253	0.341614903845092	0.327359943949487	0.210853130305772	0.0591491482926180	0.451653529833268	0.208637066684570	0.435974453225953
0.134712576194919	0.123963204183579	0.124960922569242	0.128177948621640	0.0462972908895070	0.341322287036865	0.134907893407287	0.113067860611609	0.381852094736686	0.223242511980603	0.142137683211675	0.125436390079131	0.0848788442058304	0.282006901592479	0.448938226869876	0.215062440207845	0.149848789809256	0.169811393152943	0.0319433312596988	0.391626919278504	0.320301881902280	0.0298236171753039	0.294921924045166	0.204644201049858	0.0996882673051737	0.378628922238843	0.452517427646293	0.106707507387045	0.0137088762110236	0.0960753267489055	0.378836812614687	0.467634868433745	0.322162802988066	0.102457869073132	0.0951179875569913	0.321898478647949	0.461751640088315	0.381952181135213	0.497810523388272	0.382585125988484	0.0376432867439372	0.164118267965022	0.0668063894029281	0.119852994271258	0.304718738962090	0.115273319068183	0.270209362661875	0.341509635824327	0.00526211112705055	0.283251629393741
0.420774147660971	0.302137198746554	0.128167786616347	0.401964612509934	0.0781268636847982	0.416452712578087	0.144861253289138	0.295363267029068	0.396383989632849	0.241707389637195	0.292803528528962	0.269646354951718	0.416402029418122	0.0796434461834112	0.0745739867906908	0.239349744142172	0.356114402926656	0.213313894980849	0.437073271789114	0.419812008469586	0.161521867018895	0.0947139223493805	0.278650323042412	0.0988737785957234	0.254382440930487	0.236405161135087	0.00543892848003885	0.0441227581711055	0.260654902995690	0.146467786571639	0.0291971098069703	0.0690913809260763	0.442608860470533	0.475833000902617	0.482759499538239	0.104505729367940	0.441651054829976	0.347855571708103	0.0395738112713208	0.363055990919702	0.133691870456466	0.213101721880656	0.389951598197061	0.283516971725728	0.484667894464135	0.171330485270292	0.0192624690433109	0.101794546106873	0.477581925356526	0.476487876407920
0.365984870443068	0.425755809595877	0.0506870395793311	0.0545427543636380	0.00388175687444375	0.175830991331141	0.379620221048827	0.428305484087927	0.446639296064455	0.291923598196117	0.119332781985679	0.123577372612332	0.0286835679264934	0.373113903155037	0.361365067471937	0.226135399898374	0.309068143448452	0.444996660098884	0.0529212760069656	0.199173587515456	0.0615222889843726	0.303374571803259	0.0622104056083612	0.366268588929757	0.182469705445212	0.233185179660373	0.00427894956363628	0.107049814261036	0.408724812971612	0.355268782963002	0.104092188108471	0.188824786183180	0.235732774114392	0.251800388903161	0.154956662037310	0.0600161879897249	0.378197807500658	0.333480811137934	0.101765909567195	0.427605096465600	0.0466765776085906	0.267309914068751	0.440657306638024	0.0282406704774939	0.145120138105526	0.172578835681081	0.342650073455920	0.0906394158544994	0.445744055594299	0.492340056555263
0.240371734840254	0.411197545652786	0.189161190727503	0.323089669418721	0.199642035656394	0.173323685670213	0.0642148523962711	0.289104532002559	0.457192791970727	0.440560911796845	0.358980398159246	0.385340030965824	0.346049313271737	0.126315087745437	0.493759208267037	0.255072639768893	0.189927615599381	0.232860321215528	0.309771063101159	0.0825803442081125	0.182068268700931	0.135077234318659	0.126840245050713	0.0117944655920202	0.258862287683952	0.382122891703877	0.448801993492896	0.490250776269992	0.274732813653798	0.0321551266263639	0.409542973000731	0.294677789163214	0.146512662212751	0.000358867621122416	0.00556987595666347	0.102687689894992	0.267552084907998	0.371778486890532	0.417685008037872	0.0642964821431359	0.307972932144577	0.317296604763102	0.300886180681998	0.0763580089018169	0.0825939740454986	0.376378927197735	0.280769985568863	0.177125408970513	0.000446187016884370	0.291146884182040
0.198520468975322	0.259080418528464	0.494201072378015	0.0103581252312446	0.219212053142120	0.433210059454659	0.231987159019990	0.166090454645886	0.184201546051832	0.0721462068560167	0.155050986404600	0.436525996961505	0.264062324974734	0.205372512106918	0.0485431056276924	0.479829194207788	0.0899483095856066	0.331461219295226	0.154494908134086	0.0503213042144948	0.0427597285306443	0.394290683726975	0.0235870647398245	0.436853662864971	0.179924632733669	0.361478586382349	0.416893344109609	0.145850115347295	0.0750809174780502	0.415603509583829	0.280549702399191	0.253064927124580	0.341617541843443	0.378391821154135	0.416949303221017	0.200855928757824	0.392518126079949	0.391577873167220	0.380384830879613	0.289360893383647	0.0694018382512700	0.330782227073230	0.401582224596555	0.118886725258245	0.130245607016332	0.354141752404789	0.202485014539143	0.417506643537801	0.211697681923348	0.169031962208487
0.242218984612284	0.124175104590089	0.216123019698033	0.353602310572002	0.0666722943769502	0.298002173189034	0.0909816865257342	0.442493601057028	0.00987191137279969	0.0242984366909177	0.145929947494014	0.446941658304414	0.449047511406992	0.478756598960375	0.116353268969585	0.422591467827003	0.460701528151538	0.468533816218855	0.480201478983929	0.128005128049822	0.399954091918923	0.403215586158158	0.332438846262223	0.364447822074035	0.375806707759887	0.421806996326595	0.412605563869035	0.426505501906917	0.449503684278496	0.400211908677035	0.161464378966418	0.343280314089983	0.0537554276425527	0.237438445210815	0.277642402150434	0.195797588053866	0.377327358682208	0.0578575155557806	0.0545605392372304	0.341381128792856	0.455511552971774	0.360324518673899	0.0811921468860755	0.473763173624505	0.218131865128865	0.418346292796105	0.347836286982108	0.242998276903608	0.268367218919211	0.212434100004146
0.140861930941751	0.300874121254431	0.284486970248116	0.220789551482166	0.0267271720409927	0.433563562808136	0.239879609522725	0.0956291697559166	0.283224604668678	0.148976484230165	0.281972273152443	0.145136814464378	0.436253727887841	0.302414392991411	0.325822135196126	0.456990485139472	0.398275158908435	0.346174753989331	0.390315929765966	0.183622090527245	0.200933908383290	0.271458801780443	0.190818017887323	0.399511574758425	0.472685772732803	0.110953900627592	0.267010528031376	0.308790963762661	0.135936811856733	0.339712760916216	0.243920859812435	0.287516444961630	0.0405526351230396	0.283074691348319	0.0884211762048425	0.181765904026891	0.311632142820506	0.00872338656843741	0.203104446351502	0.0125663368058941	0.437000368832689	0.372653681832822	0.245204454925845	0.427685117467234	0.492571959051774	0.0559130589204842	0.0479818414760865	0.257324577332111	0.0384285613284602	0.0690607550431445
0.0186307641820449	0.216702447101329	0.139049449664867	0.296725565682636	0.0388612706948343	0.0128987326912243	0.134822905799623	0.386856468167296	0.138793683580036	0.0359514023618141	0.216947880101252	0.174352905181213	0.221151302458800	0.263898069690753	0.114522494706902	0.358517896283477	0.295389621609335	0.230971367540151	0.136593233977141	0.0350419746633737	0.195302485646495	0.0216691966068551	0.201261392963774	0.410101209199436	0.168702954508849	0.171273688734538	0.474917596759115	0.237718942190764	0.358360047295447	0.409650109498069	0.0838440268993259	0.479364981826626	0.317152248973690	0.0637311653395309	0.0115326991346274	0.284148066135038	0.358870993256339	0.390388791527265	0.0615588336563195	0.329010025692363	0.266658934956639	0.478326675871022	0.204214628139934	0.0960732871586345	0.321184985319274	0.0429453762932208	0.376169745391375	0.0422502143587960	0.291865711787568	0.285340650693065
0.451323780495477	0.0637633615028768	0.255663750425470	0.345827990723601	0.493012935446664	0.360240154406436	0.231194602628041	0.195357469459759	0.415110990940177	0.320327934178184	0.150346962317861	0.159754322449650	0.447667406533651	0.375983806412495	0.326459039391505	0.237871227711563	0.390157663861016	0.170733984038183	0.311510903135557	0.374242622358089	0.0886416209804780	0.450606526939725	0.0148535068313129	0.114782057253839	0.276446530677357	0.430918484318964	0.230126958265350	0.142522513611659	0.407893714978415	0.431497344647470	0.115472705384170	0.262956859714982	0.108298947530912	0.255415531112220	0.439092048195440	0.314924405923775	0.431082972678318	0.390036329696836	0.346334640283415	0.384063880794732	0.0636389263772381	0.352090148383903	0.311923571777514	0.360914632643818	0.317143622059923	0.0731066145026162	0.0557315168644466	0.0201034335824150	0.341316648428635	0.102542684945010
0.431395685862511	0.0506157435473127	0.147737517956960	0.140110840888714	0.461195706977047	0.318072322109158	0.433994457724545	0.329702038673949	0.179217985284503	0.0993605211993995	0.323072533655100	0.328472792496565	0.201081727431393	0.0938983090796242	0.334442727197694	0.268938254103496	0.375846861650020	0.0329645161918338	0.404970318833208	0.122723433850660	0.429256937911838	0.478317871656081	0.324849047680858	0.282469899347595	0.360226687028671	0.199861527396169	0.0643145779985929	0.0283156012206098	0.166620239431201	0.432330772992632	0.196577310678106	0.444974163634179	0.158179912736883	0.480603257049148	0.00682291457474726	0.168478158355150	0.133471816607117	0.413098599019409	0.127544863952655	0.243748520386379	0.0505198889984101	0.373475635054677	0.171211242354156	0.249963223332858	0.451937716435229	0.0268655373098755	0.195484772557135	0.0739947824151546	0.300730183803916	0.0424860781903150
0.249790744501256	0.00206440377452211	0.390014856477670	0.399265550823094	0.0171077610637341	0.487971949465556	0.448336146916095	0.0700709743937380	0.173616595036227	0.302097346757044	0.0409101457445211	0.253641058689603	0.380920108781922	0.198153238915693	0.436160730176245	0.325843872665175	0.464445040457335	0.120707400640336	0.349442431798353	0.0569892663423781	0.431389961490572	0.0923360564289162	0.499980585922203	0.163639874367254	0.492181934222169	0.0391104766274769	0.0272140440405029	0.404288676018011	0.443047260965139	0.498199483215941	0.216047256911099	0.467069243314465	0.408838243542937	0.344400834465509	0.332247871016838	0.409166241943376	0.222330599266368	0.221985907247351	0.0297865634075609	0.00841529494707310	0.226402682917005	0.187863771125108	0.134424161059645	0.0373536680840804	0.470947238210212	0.0568022607458000	0.125452370545221	0.397309837507904	0.125636604782043	0.0350488676787303
0.203809165926864	0.217553426544497	0.0717857304118937	0.482293805769900	0.273791956357891	0.292294845952623	0.169933318006085	0.0737187119483934	0.446049608266895	0.498999337594061	0.286370584357898	0.149516539208899	0.152764558099673	0.107545354772869	0.385178592807601	0.124849716633686	0.417443783051183	0.479243089476234	0.272749416209332	0.126402974182727	0.398780828887737	0.428075905528812	0.322719605382146	0.289506652263275	0.0114887081458546	0.0602716990086808	0.188454746154256	0.429640806218606	0.476362494363273	0.0277120954833580	0.0806293218791389	0.484455522589105	0.382932962678645	0.231385081306997	0.154361445919395	0.374817493155666	0.0996133820066243	0.253319130254098	0.457081928886434	0.0530228478636730	0.322167316997718	0.0994340393864689	0.133398923249494	0.0105173374226447	0.393660367189514	0.266496487720453	0.174828648326982	0.342255661611162	0.0977428907901744	0.462304792468614
0.0757441033078477	0.0954258392065565	0.313758503101341	0.117449892702791	0.325430348378184	0.117018361004282	0.320603675027884	0.318641386764011	0.390116410353271	0.162176830126147	0.427210312725367	0.450703330423580	0.212969219800323	0.451931421993809	0.0635762367211511	0.421698236696057	0.349853376607362	0.0413393746784024	0.00657208688946864	0.298515503132272	0.157334226709499	0.434117175188343	0.172088918672284	0.231714548879552	0.0437573626025243	0.102111761478899	0.0951102398500576	0.0781278701453158	0.336911751347470	0.170436308810396	0.290664057762393	0.475937305268544	0.115359430785692	0.307909569731922	0.199296658366204	0.169535865556541	0.0374939581212098	0.0781196103332621	0.483651205264338	0.0935601671803564	0.0893268228972670	0.316775047569501	0.00484643036747123	0.278995984310905	0.351633693504288	0.0210134120592363	0.344931549262258	0.426373427127875	0.101963566831300	0.338874381534113
0.167953417484013	0.421416086266944	0.128579287220337	0.0426983438306025	0.0773793792407916	0.119784548899590	0.221523892736606	0.344413474218601	0.486371600509479	0.399204600981988	0.403257836133183	0.362246301811300	0.144059488297294	0.0683437411926488	0.400129257391836	0.141256471029538	0.398148870622631	0.371873692150620	0.121921050503976	0.330274643695954	0.309843604647306	0.0469125567906196	0.332912136328722	0.346630559755945	0.355774198320971	0.149639029113348	0.319941327324316	0.271215430420490	0.181418175432888	0.282798818378442	0.356110704528596	0.0125334435570467	0.239299408655204	0.0312757545912902	0.0575043277922941	0.00135330881864010	0.465374069883622	0.214283195086843	0.162790053351363	0.415929228203697	0.212540689723295	0.454222252466138	0.0585774538728248	0.0350198840022127	0.193858144196496	0.445245685595342	0.421326106936715	0.117338315381027	0.0677481920502844	0.361524974057925
0.303324828433633	0.234834538740380	0.231321581341462	0.141981168047082	0.382794571052499	0.127397344816732	0.170641621208674	0.191623722801443	0.380891017791446	0.229965204371001	0.337913420585661	0.117209319962987	0.415338459661068	0.227813841994631	0.204186975066571	0.479748026619379	0.139867664514857	0.200583878418292	0.286072127564159	0.375927275993914	0.312299232112376	0.332889846755304	0.179775581960213	0.460304140783577	0.459618641439962	0.481193405725451	0.462089950121444	0.352087285455076	0.290350881776116	0.382122558664845	0.285026482956782	0.396633415316725	0.0360455256982916	0.208430300079406	0.322132387379064	0.462809956435811	0.0844447670618834	0.390408927521917	0.197358678678100	0.357822337790397	0.492594020758238	0.234994436010894	0.383927597089185	0.164852572171400	0.0691406021222941	0.272625370657339	0.105569915446543	0.227000430668527	0.203794639953724	0.392254203469285
0.395456225983215	0.0575232338087039	0.0839163121917631	0.336287633521682	0.0220174163465994	0.198835583699974	0.435345009905495	0.279048722910485	0.314189995654321	0.260322703275481	0.287290203117825	0.262513594494883	0.0398522273115320	0.482597716299764	0.446541541810043	0.360967319674614	0.281543656121442	0.293344290387912	0.296269664253797	0.0483672012489944	0.445697134594939	0.132080403020193	0.381859161727927	0.103310151287801	0.335947584247681	0.230946845589651	0.311674314474386	0.0501794335637054	0.167394948895398	0.470345310337834	0.392397058349171	0.140609010456102	0.306219539372735	0.157703240161759	0.372863681290200	0.346262416981924	0.376471494248265	0.0829076265829895	0.454525096044364	0.451362600363673	0.100406174967489	0.306427250873790	0.171673713732058	0.284636004937023	0.119686421181840	0.0943264666842489	0.343073745970085	0.276792427627923	0.0668813499405139	0.122720957338892
0.00627087353616829	0.00508302398372845	0.419285511462033	0.146279722999078	0.305153634235449	0.132370102337142	0.396136419366813	0.216030810565916	0.154578808411367	0.166455695883512	0.0132679990852662	0.353113814512586	0.0555395151642977	0.428148643927129	0.251728891544623	0.314781763205267	0.430744736398137	0.120003291241102	0.0138740487729271	0.0753710882705608	0.137302515862317	0.225221550160990	0.352504597648525	0.221321877639396	0.225101513791542	0.402668147633083	0.201732216945492	0.263926723823617	0.405186551172595	0.339087389891106	0.349252079828125	0.494229123134396	0.340951147046303	0.328460121944611	0.145485421763554	0.225903497087375	0.0181175387418868	0.144196299208522	0.307113215083426	0.405255693855549	0.239885801691704	0.391297460399211	0.217113266775836	0.407777870327430	0.306260900642900	0.314969078551431	0.0597889292494097	0.455832602655075	0.488421101144437	0.331521039563398
0.153324454504705	0.281793943235716	0.167080885191558	0.429290172879485	0.264465716610016	0.210171750928399	0.117153745003566	0.229479164284311	0.382464996192259	0.0893075877001216	0.490575026676495	0.453662745555388	0.0308452910155996	0.212470693835718	0.0577874517407839	0.311677944363095	0.448649405428332	0.166912115598203	0.0223194638657108	0.261720665841605	0.154423123269605	0.0753835057260178	0.208323167053682	0.271706303177603	0.351915733059042	0.321710426784284	0.464196588526525	0.163091976552339	0.267784028064630	0.494761398919307	0.397746420605893	0.252182218910019	0.234239204118641	0.242963635108432	0.307468512454315	0.164272003626289	0.344530935439936	0.0408343736701027	0.266678354779231	0.475466475443848	0.197170419661221	0.240824431921837	0.469435237290008	0.315374969709783	0.437429498510396	0.331480834791171	0.0728420700671575	0.492094309943668	0.466642652932306	0.0969070975913034
0.435281010902707	0.152075895178647	0.0188791273627469	0.314382019220797	0.118686519381910	0.0354208392680814	0.0771126144572500	0.376690500438151	0.254663804662565	0.171105234710413	0.0397832780984015	0.226171621758346	0.292810910753730	0.0867925656089327	0.392342140519370	0.288278569702154	0.265780146127360	0.211043229803561	0.196200326241150	0.431928522257073	0.161294122039871	0.413842905903236	0.451211543852225	0.487881725224760	0.0227467345650421	0.0801685911827659	0.185156554038819	0.271807782536543	0.252562965950048	0.247238889426576	0.358903659559109	0.345456343017745	0.259889783626732	0.364326776929484	0.292016246093919	0.0198391046359396	0.0604561656197014	0.410992215559366	0.0189467903857314	0.111663509199054	0.475203390580564	0.320831916026780	0.236362235507122	0.328266257622479	0.100066695031282	0.0835061164240423	0.355624046344468	0.147336410300127	0.349225951578130	0.0589878809673038
0.467978229895904	0.0160685374518154	0.171026624765029	0.292034978411335	0.348247792743069	0.360200866785000	0.414954386578341	0.171579671948112	0.491760972957605	0.0146017153063850	0.277285150738282	0.290700380839201	0.0116274355058199	0.228183682981336	0.212807705162818	0.451157301586850	0.362205191154118	0.0955450908769340	0.349276160903527	0.0171124849744729	0.00604150075983662	0.161803710504538	0.158729541867774	0.287170383931199	0.235998853573999	0.406056120445405	0.150140706579950	0.149256553564421	0.132261423393289	0.0918121481543953	0.251158396763659	0.383450585074434	0.178764864797546	0.0554301114488740	0.207773153156493	0.0484587439900569	0.205192203139889	0.309859407138232	0.0575226782946343	0.392330161072862	0.0869869963739680	0.0876465111096432	0.209866543625032	0.339166304540447	0.0687339656865866	0.236494266702265	0.113550225646894	0.422910776509137	0.457493019724667	0.376005559426219
0.495704442702241	0.311609522095952	0.317534044133272	0.412710158200061	0.438074659987235	0.291861767773053	0.271552728394350	0.258584925958310	0.436374278388385	0.339262604632662	0.414991268734464	0.494441133763811	0.123613164897886	0.114208029727902	0.211178599117414	0.296643205095950	0.426890093978184	0.111930658131057	0.487607495651301	0.217521810663685	0.202385474536332	0.490561651405496	0.0236159956710506	0.441412817035430	0.0879336652564701	0.0342914551870829	0.315537195070414	0.487114704288392	0.373207203750595	0.434476001227210	0.106767294484261	0.0672924341644943	0.00814201779878432	0.000992389041649722	0.0351485487055198	0.458726290108507	0.378419152093431	0.372963642340719	0.459668450148041	0.450572243828329	0.369559276943661	0.00536896561674510	0.108792580553235	0.488780976112327	0.297064890933656	0.338972909368909	0.457317528683571	0.201640186973154	0.370637108228608	0.379117584979550
0.0621039879447035	0.315042995573540	0.468795592036924	0.414049551207158	0.282094302928344	0.288675518943946	0.313783937680172	0.271206032515135	0.401157132649067	0.107808575437317	0.462050708277942	0.168203542951889	0.269974801504685	0.152170783935952	0.213415340541756	0.136583286001832	0.196689043067432	0.445918818175236	0.415816717322150	0.141699588777935	0.205810306980153	0.268109115917084	0.147933639571802	0.232538735329234	0.306280602300434	0.288749532445952	0.454571809924027	0.204620359633298	0.322597336741111	0.399749869633514	0.398925173529144	0.318162938395818	0.283733885373588	0.124402306552178	0.0963787664274771	0.110807668147396	0.317692724775194	0.257583800697695	0.318201567065473	0.271132064344864	0.168486838531539	0.448467318471323	0.422385852528026	0.173411776407554	0.305731701538693	0.207527509338035	0.335749732811074	0.486533386446734	0.334161652027126	0.490650040504619
0.135884900187523	0.427926206662264	0.230619995693209	0.0248468043194458	0.0806368242110360	0.00721174617877296	0.295995844818307	0.106025540410202	0.0118009334473767	0.403829451283816	0.117640008370898	0.0820330136451636	0.359904556680339	0.351795810857319	0.231714496819777	0.395277393003498	0.121149155494170	0.0502441986115296	0.316058960258752	0.0516278273844157	0.190717696636882	0.0674466119103343	0.488909599611051	0.354162312480628	0.200924197803691	0.112218805287029	0.336927082741542	0.440097229916171	0.137247832524702	0.000669392868297258	0.194955095238963	0.421774072553164	0.358852085233915	0.358672155789766	0.478461905935229	5.59180699223893e-05	0.0712240736796880	0.292508526254098	0.495454090386546	0.0672362043523559	0.308882043660306	0.0541338565474003	0.0669243239284329	0.115160991325879	0.358336569926966	0.256406739232869	0.00475499092875842	0.270981799025276	0.0700922501978004	0.237520615376192
0.135173292868654	0.222650496048358	0.257891419087809	0.0985303699410902	0.244080007896669	0.0705291800060136	0.116684757851295	0.209083807581675	0.379325049254584	0.00565024833418143	0.485135943966253	0.0270083934827500	0.241860885396501	0.321986106043933	0.0830330992103597	0.444018883210748	0.0702556927315678	0.209176283722722	0.298423651676984	0.240974845066853	0.162668802771616	0.170584865856622	0.234469716920122	0.366286310378424	0.467718891697375	0.478581143943075	0.0391218471368185	0.0179838853473428	0.0124344185782854	0.0697674698025353	0.353851496306855	0.248779683069009	0.246099155635638	0.0477843409744035	0.440773042094316	0.169308020463782	0.231812514796929	0.113646618249683	0.0902977161772597	0.0608515064628871	0.107207339205011	0.215074916288098	0.404631763446658	0.308647979941761	0.488020105896334	0.192809294633076	0.253538884235721	0.0580913517463674	0.444087312844129	0.487967332055869
0.0322358820502707	0.161639595316187	0.296993360919772	0.345381269306182	0.419216455444097	0.276174077737675	0.403723724456514	0.0408594707868242	0.152658819695975	0.455310403791190	0.466528863147706	0.192209286274728	0.424384968729284	0.355208359736818	0.0106092629772245	0.368989096224094	0.0542111301523466	0.117251008578273	0.286087095258980	0.0919773712417060	0.338502237333392	0.406686921795360	0.167677351442094	0.0938258629440350	0.216907660536581	0.309654026780220	0.469995286587588	0.240800736875072	0.220380104606605	0.401239873381551	0.414353214903164	0.330553506732728	0.257249729631457	0.141996098213090	0.0125882969467433	0.388174985688848	0.254154830049061	0.115137874593645	0.494951511307736	0.209859143368771	0.494675571120785	0.408498745857320	0.416664075756712	0.383596385977485	0.284915608010268	0.155881610596245	0.401468355429989	0.384996284290486	0.334843348575644	0.394827118216701
0.195994563671266	0.0419570181921772	0.162799824280426	0.0923419235531184	0.445743891294167	0.321241964916350	0.439791360962638	0.234679080991445	0.338150840521874	0.482330663843939	0.0634155975952495	0.0468275773003319	0.293743204428066	0.201402420474863	0.0473959405952439	0.340724761248742	0.268628451247451	0.494936487224468	0.412641347901608	0.0860240526812044	0.0526504805696122	0.0850709238518533	0.179045352454493	0.0363694070305264	0.179384923745185	0.311149686222359	0.191517789005665	0.124895937453109	0.00622450622141468	0.276901232268806	0.406302422495848	0.286258520146680	0.196255105973054	0.155994427067917	0.311440852033734	0.259958856259393	0.0596660062205776	0.393219223394161	0.314149672381990	0.267443903112834	0.243222635496348	0.337149451939858	0.0290275198999678	0.353681481414549	0.0722385997760144	0.465190196323776	0.277156734678674	0.339518446024646	0.106550690831562	0.0507894690355057
0.0698431549181434	0.330461686980248	0.212448526820123	0.367391169014084	0.00970571513982582	0.334662666818285	0.00772215681503691	0.428922069834648	0.0302379869969901	0.422934098570436	0.179718366222929	0.141816780685339	0.425741555844179	0.0351064355839235	0.264912458543641	0.361078321371163	0.115020892238270	0.137357561265453	0.318356786933428	0.283655412943462	0.337857152365667	0.387467985902124	0.0493230778303309	0.445909923132889	0.0133301499032654	0.118815933918945	0.265909222572214	0.0122435948667333	0.264604588600981	0.430706111457419	0.241397933061091	0.295337681187896	0.411235219591908	0.103775250673030	0.211451855368187	0.263800545963440	0.276930077143560	0.272805835778862	0.348560106312809	0.453885924536369	0.0609716519995051	0.0991278905443244	0.381709464513200	0.302323718204687	0.0299440189777397	0.403816780701716	0.498944384618902	0.294825710762802	0.199371779492049	0.332678718049825
0.308676795741488	0.352575027003743	0.352777920195557	0.296440850549922	0.334367956057491	0.315887401789433	0.00816833419608826	0.429520821546837	0.395958155922038	0.418793939549652	0.295918282392612	0.354987431039279	0.491630752029118	0.298032622605932	0.421610440334918	0.326187551637564	0.487253393859055	0.366078744650584	0.317481402149494	0.177320273099571	0.150722033741598	0.0912855782519355	0.179971664949776	0.435200425288519	0.0586917842796786	0.237168339042912	0.376913588491348	0.326183896552101	0.332464869260751	0.293282827117295	0.143804924113558	0.0218716201571672	0.355710958091653	0.407165475640458	0.128810719673077	0.331872025823913	0.175772551049687	0.00299703589739309	0.358615998082164	0.0214890027099252	0.0254390351912424	0.466196505847568	0.385790252465030	0.0623633951802041	0.322340735200706	0.168752896570051	0.331165995014760	0.150136630283829	0.129786766220748	0.147179150726944
0.476432682679616	0.281270585707334	0.297396056722563	0.417561931950643	0.0686580432758413	0.247547275361956	0.170507734388482	0.183506805765447	0.271008146980730	0.160938896300929	0.230249468655732	0.370468063837806	0.443665129211467	0.177727767290256	0.242387722660643	0.275288220693972	0.0214299346659698	0.130654753300016	0.254525682316458	0.422249846750920	0.316163246940681	0.414956959799333	0.491565375923635	0.112408742594762	0.386314228685382	0.414919044731860	0.339787258823082	0.382177933849611	0.395760698868560	0.0938999006173221	0.0110695614972265	0.148389290304180	0.0286697378633992	0.130893988669228	0.329223548942366	0.368309230074297	0.441660601366803	0.476561818635070	0.372541755930974	0.223007656655857	0.304596737305262	0.397906274543543	0.425555756393215	0.411580531962234	0.136218325051763	0.148797551180651	0.128807890785809	0.319144556663866	0.0647332975078998	0.0806708294522952
0.448132732902508	0.101773792488786	0.184521349036051	0.455939658687453	0.101457504607163	0.290874823429640	0.0610040263081805	0.432004441755481	0.0804023151599102	0.162688013630628	0.296683646598654	0.382921145816166	0.0804396267288305	0.279082244288601	0.325365809690735	0.421209864578429	0.150891403180437	0.0758508213072390	0.128168238314247	0.263662551883080	0.424274062720561	0.424326000633854	0.255588682874924	0.143641359106657	0.00260216959944254	0.456852292475223	0.366028177326853	0.178772676875238	0.0202765988007311	0.322053338935717	0.220036780352861	0.0943017738754851	0.0505623910413143	0.393225179476691	0.226507629049549	0.494997127209871	0.401577515180719	0.224878685773943	0.341208140631891	0.183296067975243	0.410368257831444	0.224249551185482	0.178039337626855	0.258062116101320	0.0495367007298860	0.0841047098016977	0.0989339044935387	0.0428411363552585	0.179754234144632	0.123959195273503
0.303914651623299	0.306674242710039	0.0223712054124696	0.247576649877201	0.171884011396245	0.344666017143881	0.173628842855710	0.233360303127117	0.198126868724719	0.0877115155993415	0.291076893158941	0.369611582558230	0.468250876006637	0.0934340087659476	0.366822255410173	0.0492766918095169	0.391663913162058	0.387132998564644	0.375460252288086	0.279080081848893	0.372194798071894	0.294494022649136	0.477303836891667	0.0790388763304361	0.208939849321545	0.201746587424027	0.439393964198022	0.428944446497006	0.323146899666277	0.488174467969810	0.215750710439312	0.461777367976227	0.131789471479164	0.0279205095225968	0.488298109946719	0.225877179336931	0.289122399386511	0.308323392727140	0.169035846553407	0.365156488198370	0.125144331708081	0.226834282833407	0.182774884940312	0.313433859055061	0.242770617521356	0.249059593961637	0.489080444284896	0.174359366660765	0.315021827259649	0.496564646190545
0.285208417514042	0.243416115187129	0.0962798059248859	0.278446356604344	0.499141874906490	0.0919766668410748	0.346950868551010	0.111686643836488	0.427759035183593	0.214991709118671	0.0390839552152715	0.155000565454925	0.330470943056935	0.419075180545110	0.0950685882155319	0.143086429267238	0.497617249996125	0.470040311503059	0.119266620896227	0.0112978957319325	0.336851452627169	0.0664956040650259	0.464864408602797	0.0622576413631836	0.170654552171477	0.371935043795473	0.435949767411677	0.110325758304380	0.399188877749606	0.0104905287178485	0.264400811551249	0.353735659359541	0.211085274910543	0.0987050537152110	0.197573273543654	0.246717245527925	0.0539827971059488	0.104644803030279	0.172326385060104	0.0308400744111682	0.101960747203948	0.175130141023989	0.496666318938251	0.386561448702142	0.108361460473326	0.132822536107474	0.100738064427238	0.269347206557474	0.222963437425756	0.392151328480412
0.198712904299309	0.137002130972910	0.0693475536040126	0.308987193397979	0.239852244109830	0.334827922378861	0.0940437631103221	0.430012320100076	0.0283973622617945	0.153569992665769	0.000561677508726100	0.224195383940430	0.0531462099785556	0.212064559109799	0.0140212993638600	0.435544727162699	0.216513363173335	0.191006130526539	0.426405971133748	0.499049974150555	0.211188485814738	0.378924505637712	0.386784844492913	0.201312154064674	0.147431437625600	0.00648014309952538	0.0442841361390032	0.431893063691602	0.0222200036909284	0.401598971010837	0.416492711280264	0.178077669632732	0.433929853588314	0.466016385465342	0.329390781566114	0.336632201059971	0.268668127749359	0.104638737211595	0.363026056924007	0.448488329688070	0.195111897668569	0.378994795519743	0.419826306114060	0.323752030930371	0.0685542398637501	0.328511183258009	0.0757770648443243	0.460162679099850	0.268703700430281	0.485426816063720
0.452994694903827	0.298149800806968	0.0215993472126814	0.272420828348633	0.366685232918370	0.369335728398497	0.328921234934018	0.199028031232697	0.0868237019408477	0.0850435005348844	0.408345153727715	0.0285320527940592	0.183085826662895	0.247368361353905	0.245343505856935	0.0954083092840704	0.461049439484173	0.453992147371357	0.460467797275334	0.381662048304052	0.361072789416402	0.147432266423431	0.470553997499345	0.435272565362445	0.112575968752195	0.111762520442128	0.0538963564400922	0.291562503084535	0.253187906418298	0.223503602113543	0.365060136916169	0.142088172669387	0.0685706070984581	0.210914314967712	0.368972778115265	0.344477639773597	0.376595454026824	0.0604600087683948	0.0770921924468451	0.310089525918147	0.417507005727946	0.0570288330595952	0.357350423765757	0.244729491550164	0.495511224241923	0.236816899095375	0.126264985108917	0.246295146204077	0.453240763640934	0.376786216789279
0.454969614520338	0.397031478594174	0.479774575216448	0.466164833009331	0.0704374444619528	0.0443657647552602	0.394650331205009	0.166721678335787	0.248238589088597	0.487577676484359	0.291206124705124	0.129997485978392	0.366226779712092	0.449592167230547	0.224699742468647	0.246389768192720	0.150056241045020	0.286551826582049	0.483867874104083	0.450216884096127	0.222914212349629	0.126169604121831	0.282578522622123	0.310531571274926	0.0740060432597501	0.0174802998808478	0.0993095339645295	0.456044308412878	0.400476109225406	0.242102363931971	0.278364054151164	0.371138646754373	0.486690189617097	0.303526325169322	0.371543014286669	0.0944303640572888	0.0385369237644255	0.281659713853498	0.0255602422825474	0.0416198109369195	0.0504810907536068	0.274709903864043	0.390482129709572	0.0115208741269096	0.210623657861695	0.00735580778386824	0.0396637969952290	0.0411247030991345	0.321945735032759	0.427348431180363
0.365504220147841	0.455662419670297	0.302726262828687	0.307067479902431	0.464054219582803	0.172818049046458	0.0499773193690903	0.472666639865098	0.0517939043900794	0.0951581361347510	0.376877510065928	0.460515660518697	0.425960823726585	0.119684769879203	0.0863914314927904	0.0672918408365887	0.188378200662468	0.0181830989468943	0.0127270196523968	0.492066225203736	0.0183098594115108	0.260632831219531	0.458805005319203	0.0580684638729206	0.168676379091374	0.373961129105247	0.276075809241937	0.0840774195950254	0.371213111697241	0.436749427010563	0.296467535486573	0.289478477228107	0.0698911539818697	0.138817226718182	0.0976942434636631	0.0110715276121707	0.254630057641666	0.308939985274279	0.0687611005062664	0.0475983487440835	0.430556372224256	0.188716328089834	0.292188069240639	0.441533877650308	0.0170643854829288	0.429419404461959	0.118495372579452	0.0464715222590079	0.267813612427742	0.0613062873534876
0.176518151859329	0.0480650777192134	0.185026231371741	0.302232647823932	0.237702466478160	0.242131617530871	0.0576055376911947	0.249450692431755	0.279603879507497	0.489415613160934	0.220920137194378	0.247088502393367	0.337714829213226	0.411433510466087	0.293723938446545	0.442361225595559	0.111619191839708	0.0901938173019988	0.287020940329816	0.391788050076354	0.481576447205966	0.479699540862092	0.0105403671507535	0.298939667300769	0.223900601248878	0.449520499223334	0.115367835397394	0.130333267730038	0.0688227937287798	0.320784614034495	0.449243056558570	0.344604371600839	0.0845755915508201	0.275379872129602	0.276734027967399	0.220853103023700	0.0165941224753582	0.305483835136109	0.192280039395709	0.184629708441872	0.355183686768996	0.384886442512976	0.0396232785382553	0.482806648274922	0.213947147609245	0.0835217837901425	0.359518278966324	0.126553753764415	0.0174818558683867	0.251022087538326
0.381132993381702	0.271136266038478	0.101531975908927	0.348030943430453	0.310580994471846	0.413118003628774	0.0336176414570263	0.481613432222827	0.0743593719316888	0.0787703640474113	0.0159311334958735	0.484828939241201	0.303546287005243	0.133643051222725	0.0506608215839238	0.365929251812740	0.417826408056785	0.363093081740200	0.0688776427291631	0.312696680686278	0.280806662255320	0.249654276055730	0.440338114317362	0.481873926127423	0.170282430500491	0.191891661800713	0.00388038138996488	0.0645899739024848	0.243677852734192	0.0142481023445326	0.360601102480224	0.499165891832946	0.339846941692147	0.296365299579435	0.466747237678109	0.301237436125317	0.117433755373116	0.320342824194256	0.236762216441919	0.181438160916788	0.0462471788732756	0.461501381946324	0.203718318528813	0.310522127674465	0.275633557351230	0.240174503892169	0.145493883319836	0.439111002982339	0.495084133363811	0.143009727325135
0.0150960105531923	0.102570147394569	0.241766447527244	0.0600130564939813	0.336612591801215	0.404068881515720	0.174290162424917	0.404784281335251	0.406472618082628	0.484453666165092	0.293033136759101	0.301672422862071	0.210537684185257	0.474926078310389	0.103398765046436	0.259141728944701	0.276764945918829	0.238853362450954	0.241191232353556	0.493948941532178	0.320946087639953	0.296031318420660	0.0603566183028435	0.293701935283184	0.498459093765762	0.0534892474392253	0.318073474463176	0.212319934355761	0.246465455541097	0.407419513787547	0.0241549744787099	0.176391424592797	0.489802279122197	0.162502261354648	0.0898771882395628	0.464594626398817	0.327724714944464	0.0430641144946377	0.253221969880606	0.145914116699234	0.124913380547049	0.211436645804428	0.0743382289333822	0.0666643953329947	0.488288732751532	0.00566341174445828	0.0125600243110598	0.154416394576251	0.324979800562319	0.291037082693446
0.179739917941764	0.184763517131402	0.0602551479881964	0.413654798823998	0.0275164579010257	0.194535808968156	0.0246142610577554	0.457270888957764	0.143301054076547	0.0952080108629115	0.259018032065749	0.468027714881700	0.153565185035191	0.0550188928191832	0.164147793072516	0.0727043431795363	0.408708262932831	0.350389333341349	0.268713924173816	0.447414943323802	0.338665451576885	0.172199969884665	0.252770892725895	0.340937606992558	0.158117860657798	0.464036645207136	0.0390345708128654	0.0875226544000056	0.00528308981628489	0.217782838792037	0.155630690946687	0.109231481693625	0.131275328454125	0.0783960721440028	0.489519751118213	0.255092751018030	0.438546829252468	0.129593712785252	0.219136122022705	0.0840837532537282	0.344600699562929	0.358353388554607	0.420637901317435	0.234507032404109	0.493518243394639	0.315567947526495	0.176513852401408	0.144698339000812	0.486891257475965	0.347209426684084
0.468752902676147	0.230341750403001	0.437893252383303	0.0256519833981000	0.220809906397300	0.379354704745761	0.399996293470303	0.325287886187026	0.0418012463422715	0.0287133319701889	0.363592797562625	0.357658470471095	0.115890793985789	0.407232326440119	0.0384271172487313	0.396250992367576	0.457714561940027	0.327385113320266	0.374833268431547	0.0547498179408418	0.0243710564721853	0.284811569771601	0.116579247777962	0.340771416021968	0.348200891382196	0.406760930324524	0.0926734679415278	0.262373342953254	0.467119527783390	0.182901978567448	0.135961862078243	0.190084663304968	0.197731718965929	0.298904659294663	0.0438596473884112	0.103162977811471	0.240302758568411	0.303363072843331	0.460656034188612	0.0969232966756397	0.151429644004382	0.317446880268515	0.0738326182970577	0.371068223937328	0.358845765802055	0.0352067520112070	0.203653326338734	0.190472879319068	0.310155663391185	0.270003971860917
0.244803158582598	0.0847386330744247	0.447137645431467	0.114339593808793	0.123922101249226	0.270317571688579	0.295749131993413	0.208619012032369	0.125718135473567	0.289855839662003	0.217624361812165	0.367285675645218	0.392773069724164	0.497811500257746	0.281007688880733	0.274781185215344	0.169187773401610	0.0712958698117008	0.0273093860972412	0.394975988250955	0.0244023647397831	0.134432405721672	0.0723012772448902	0.314004913607092	0.335258683880337	0.0349054963369824	0.0681127296561985	0.431020605494979	0.129986454122901	0.253027291319324	0.140995490213206	0.0380049427377493	0.354714254854150	0.181515868780946	0.437260111522153	0.293612327962189	0.00576270385396938	0.0126545524144248	0.233544389805484	0.436678302707688	0.0944215554989908	0.166525772168458	0.169331924925103	0.0709912400195493	0.0421679951321699	0.0673446278816637	0.302533069040482	0.399215387545580	0.0755087498973412	0.448979888804804
0.200151159213958	0.0800096214388993	0.219736745339296	0.295749081370980	0.310832709715978	0.258296392738777	0.467752769702906	0.424707871231103	0.0305681188017772	0.0135904176413537	0.145343534383171	0.412613250068409	0.414257696767280	0.0258981268827352	0.290636855451260	0.422998599985082	0.387663432374731	0.0616514521740327	0.0835056270615314	0.424082211412519	0.0497557356023705	0.485151901837389	0.143570946565303	0.386313289355155	0.364214447948154	0.125760806512252	0.392761955299556	0.219060682452531	0.351923648974936	0.181135679117848	0.359975748390308	0.207374509047993	0.128123553487612	0.171766546150183	0.00784158638797772	0.119063111357253	0.374401019224847	0.103609926762637	0.430447432771724	0.0931618237933974	0.255360035470363	0.490658865372923	0.282800352540217	0.283221297591306	0.472681476693500	0.248706047137157	0.311188188592366	0.0454816533335061	0.241226926263609	0.344017734513188
0.277225383884409	0.465603004098519	0.413525080769853	0.361989683135338	0.284827998477073	0.257530465862833	0.437782712121225	0.0753002292820059	0.455191590641007	0.00958880073894119	0.429240411005233	0.331787886936730	0.279789482093391	0.00342288298656029	0.0639110075603896	0.383516867209972	0.102152303251910	0.353166335917674	0.227208848549081	0.329684760763960	0.145646194390515	0.109481453386840	0.447368745203942	0.347350395318619	0.449833238120670	0.233833874929380	0.135946952965153	0.409933164421594	0.0156814552133338	0.408279759154026	0.304218558754781	0.346682578357733	0.101422523924497	0.481021815918785	0.0225728022588474	0.0438374232693186	0.476923544901207	0.344316816697173	0.166270400463654	0.111634553980396	0.234635727310883	0.00383767220455195	0.0935227559322289	0.0361623392571003	0.131681144202463	0.323668028598604	0.379640362451769	0.386537937871090	0.0784520898944391	0.0657910366792188
0.235940264683635	0.181811607089007	0.0592137111555620	0.496112901260399	0.0119872579133907	0.451491013584600	0.0810539136597892	0.0105585529428424	0.285568942269255	0.0981384088018210	0.335346958639478	0.360397726873236	0.270937768547668	0.389182726483547	0.122598946476186	0.256535960289733	0.438621632055746	0.166046270254664	0.294275746689270	0.492417353131249	0.394149463831895	0.369537677704104	0.126124710814569	0.331556950110580	0.0810116580095216	0.0642580882492402	0.155767577367251	0.379408256424433	0.226654028635524	0.435726545920850	0.0150330225245522	0.252543669902208	0.0624709950904243	0.103704396777150	0.397838178171036	0.259943890021313	0.364961223501774	0.395917576453257	0.0463297162226264	0.369128272574231	0.212871630228517	0.422623903716322	0.107943895054146	0.127896164448744	0.0485020896021071	0.226403021441390	0.421896553044604	0.482062646594613	0.114698618661897	0.212248181509624
0.0239320715136419	0.488472530875481	0.294209833477441	0.0445211911146124	0.185056526162348	0.248575270397678	0.218748339513434	0.291254114988702	0.492264288371997	0.405964636498511	0.380414315229736	0.260005967277393	0.263192119912030	0.361309599036759	0.297876908971299	0.340332268127110	0.435923673056644	0.275312655739606	0.0654632331852240	0.453565054961396	0.134373861898849	0.0901864728057856	0.400956857694158	0.350533691958776	0.407784639609678	0.490718727515914	0.357909824735421	0.352176930223265	0.170092076867166	0.170711552036627	0.378721132648730	0.328889646963951	0.298592737810118	0.156132659246178	0.329777356219113	0.284427609543168	0.0655417865774868	0.496627406474509	0.130408226848376	0.261503080010139	0.378945958402988	0.145594869051632	0.492681329279528	0.487439745706125	0.419123021385254	0.191089918743392	0.00370417228254971	0.253035041083597	0.104043329443894	0.156543724401653
0.495852592358608	0.0372712309616265	0.123410312585973	0.104688754972713	0.316127035639731	0.0695344509430552	0.362910904026061	0.0935018450294787	0.262810149612173	0.0162262431396660	0.00133880477752674	0.333511325378729	0.472222161786439	0.234160089464921	0.0513447545257570	0.356062206176518	0.383048547996573	0.477324214811525	0.0424189827508992	0.439375057109613	0.0567207474957150	0.464025243887595	0.00199841628367625	0.149333730273504	0.224405102825295	0.439044359818049	0.105650655735811	0.241294324876761	0.386074998448984	0.0907591685414076	0.110877500193854	0.0620482831507297	0.0684872622661354	0.310075150110147	0.0655387421567370	0.278089235263308	0.395957662805278	0.385217939386686	0.441321662939306	0.435540562423471	0.377753175639955	0.0816200168187469	0.428230525244937	0.480898922041764	0.493868835729428	0.392635328488165	0.420776886979800	0.0608587656085073	0.0341221923452670	0.204505418698519
0.254831814373239	0.195320507586568	0.489693926532524	0.136010259556798	0.180477526094644	0.476570957306975	0.163994810591458	0.237356919485326	0.0576666274938023	0.414812342443059	0.234085084036785	0.377346260095001	0.299101816123395	0.466469455306055	0.267399085346469	0.247616286654654	0.0152536610459914	0.133915861984084	0.150680214730171	0.0844626173774121	0.421574497548933	0.169847456210428	0.165632671888194	0.125357621704294	0.256069096113370	0.112451348607108	0.413100879230196	0.244271019936644	0.185481826487972	0.159460459551885	0.424907762549070	0.117453699453876	0.0894844708153453	0.483793036257758	0.0383891374667560	0.486323949882618	0.325137109719184	0.390350487773569	0.161095309906637	0.364090999099247	0.177453934789356	0.232469638465331	0.313832178498215	0.254195034797287	0.125458641396640	0.0904997485702908	0.330522224693984	0.280206638202941	0.0703675055189442	0.0197576313295793
0.00883883753467690	0.0232799385875231	0.413530611829780	0.412510896581694	0.461572373168097	0.00715795063501851	0.305000218192103	0.315434187983953	0.389534155933633	0.343525982240446	0.0997435472501077	0.302353810281457	0.0790749434139964	0.366836912038769	0.287692233837340	0.0677634279363329	0.0568913746535404	0.147980167434666	0.376717257199968	0.476913413695093	0.408030257181616	0.346863376330425	0.0362474669918562	0.371836521253728	0.117794207382877	0.112496611255884	0.0646422387871262	0.187152550692840	0.136227193253107	0.0940167534679139	0.311725409016828	0.475741511740910	0.0602211662432461	0.125702772727793	0.468142775687748	0.132522498637911	0.483922999647890	0.414313878269294	0.428747402504168	0.447283256869825	0.470188849457193	0.490721732839848	0.230538708069633	0.146215091448022	0.163538751799615	0.237260687597905	0.0384892604724564	0.320652608211067	0.356795138891279	0.311875754803231
0.292746192302435	0.0945629709074042	0.386285501806131	0.258246738695619	0.150874330654178	0.298263947684459	0.208813340416646	0.422118758913370	0.106727168459250	0.462342075927116	0.320454607358215	0.453896378065530	0.104123141500977	0.265186078636840	0.246721935036915	0.382957013510987	0.497152954780536	0.350315611658986	0.226445589410105	0.244808233897800	0.0876384397155089	0.303151091012753	0.431630086747192	0.480552127691171	0.142080808213150	0.491446308012291	0.209462050026849	0.00156253056831868	0.415892879901495	0.291161918118056	0.105707743113871	0.377025831017575	0.0125909952188282	0.0876616206668163	0.449498114314487	0.325847715461715	0.286853449998248	0.227879671149905	0.486633597901019	0.347488763906634	0.0894175252342535	0.370484265412041	0.0516586720992325	0.406029683999706	0.0755568269390488	0.375083409409769	0.141852082819995	0.315036669429117	0.236265383713411	0.126782903276128
0.190061433680548	0.0401284470230077	0.332964775892438	0.138038092261981	0.0736291247297372	0.251056861400702	0.359671593041375	0.444919157837039	0.137470753507566	0.169792889025664	0.451754165623572	0.434560888667979	0.247698079788037	0.0460533731357921	0.0764748331052681	0.0420426063320343	0.252060228964048	0.446312303861102	0.294103959953342	0.179981486654263	0.475408987594451	0.0711446613646826	0.249069215167962	0.0457661879452603	0.0874056055021070	0.356107713601038	0.459025528661832	0.272218331497888	0.281963529526036	0.0125027566978473	0.218679566055903	0.445290087571402	0.0500376267492415	0.313384680035693	0.0162227046461597	0.103800522472639	0.459916923230013	0.396381258096114	0.405923369322368	0.0214828068991015	0.155409671400124	0.0644421467245195	0.235254899404760	0.266385080322443	0.150192174050409	0.485580203753455	0.0650613032973793	0.455906685272649	0.329389821820157	0.185687168237435
0.308492867498762	0.427104473589262	0.329431363192939	0.177679257646336	0.0290298023192486	0.173504833439555	0.464830530456553	0.0701459446442914	0.204861993838905	0.412493036580841	0.358896555005836	0.267174465948220	0.198667885254406	0.0442781120738444	0.271332819667117	0.296603055856472	0.476125388851230	0.206995199589983	0.126258755476929	0.424580383987368	0.0414795531818660	0.255627425104722	0.304277720673987	0.350103426128199	0.376531754214885	0.452131160955852	0.152679392673183	0.415185505923518	0.00490394529503396	0.202605141429934	0.0296526529075121	0.109987035571196	0.251367056577991	0.221914709913525	0.364687872919742	0.119570302473835	0.0575385175496305	0.0492579514124089	0.245102562945927	0.385827783135348	0.452614061100266	0.368740473709049	0.273906225243748	0.172957416107572	0.338529902165860	0.449916372272073	0.323886618024688	0.408659946463155	0.360322823234095	0.285297455942041
0.0524903772124962	0.480525449522431	0.0959329919061843	0.333967280544761	0.264959804338007	0.0200556980798833	0.0737239531232646	0.406509030948920	0.444585986602265	0.221089388426304	0.306842815180809	0.131036251329801	0.223810649711276	0.198285981101269	0.254974266590549	0.155933787341436	0.293583305952640	0.228180513790029	0.0885928403120083	0.287480049050602	0.178061123928578	0.267618926266275	0.335077948398035	0.314925207612706	0.124974469773497	0.325871773692079	0.459689076251056	0.360372477959063	0.396302364952583	0.359424571014247	0.321646046809115	0.188518734616704	0.158813968261281	0.414325843868379	0.390675381970363	0.430946575415728	0.114020878683788	0.0876802250994586	0.222353787001178	0.357474864517640	0.334308219778293	0.437329499031080	0.426186099636596	0.00637787903811182	0.352682308492279	0.323204714797387	0.0137190016517721	0.219074380847572	0.347722029297651	0.217956087277478
0.205178496802158	0.0141534127358408	0.118429767981717	0.467363979093385	0.327423252893054	0.0969771915688477	0.404382737827868	0.0167445534113254	0.170429879044659	0.441398523045078	0.328301847322553	0.212779232280478	0.205703900365813	0.218017150324069	0.0792260588714326	0.0778160057624215	0.231236499370512	0.125393852632952	0.489410118442165	0.367519083793579	0.202873867577081	0.331083252640180	0.0534560911980351	0.158311945651333	0.00533133471263880	0.200110620837975	0.0498605879442304	0.451375606953228	0.131140459629086	0.0861377600234703	0.00511963493970885	0.0765429579015319	0.0404881490437038	0.412178926337913	0.294975873250459	0.253155900133805	0.301935457535032	0.301079715891283	0.131510956435978	0.253497673260758	0.130441169450177	0.167458925269149	0.321312594754899	0.173052214864187	0.404037424626961	0.420573160976366	0.136921432187270	0.431380316199613	0.0407043419481952	0.192543519526468
0.221967675016229	0.124336172148553	0.109489544605912	0.185970421762110	0.488521878132895	0.143235225799906	0.362259316495777	0.00846107515229549	0.361612082286322	0.154217124760957	0.350828622122593	0.0113776724856668	0.176542100291414	0.132712437560070	0.307522203526019	0.389412310872468	0.134759694867103	0.433340626532665	0.483749472761716	0.253924104799735	0.286027763791280	0.314511334371837	0.493256149494878	0.121751640235353	0.159660376970091	0.111068078308771	0.158993139188875	0.0692805480739659	0.157704395856356	0.0120336610324218	0.402261855610206	0.265734420587887	0.0228594308456537	0.0261364879292680	0.0693147732133760	0.249597460642703	0.170107523840420	0.0269414815530440	0.275053039031454	0.0645887942377202	0.260033845707205	0.438811050668577	0.191291477853090	0.469992220731163	0.161158545792940	0.264005174451437	0.408607604909507	0.165800915159072	0.278660102460912	0.439191411996296
0.340044920479202	0.445534531900008	0.198687328477160	0.0153248035063668	0.238893480628390	0.00364358765048234	0.299852664886732	0.415325853367124	0.387469716243933	0.109726206232071	0.490393338794987	0.349302349714136	0.428925489525337	0.221710372151017	0.143088256679381	0.387168526839246	0.0759274378268496	0.270065842665011	0.428729956418411	0.338364837837602	0.224455252718071	0.113470154354898	0.253417332328982	0.0805502633969272	0.189544235557149	0.257078040155770	0.0345479634742488	0.116691246267236	0.207855801922841	0.147955651306195	0.391360722649669	0.300617273133518	0.433575486216350	0.262143015387838	0.222795496791784	0.489861237507473	0.122074459254862	0.183721028974288	0.285549908160108	0.170889290340446	0.0659497263247253	0.138635820190192	0.0667980429366332	0.0945610381132668	0.474655718769805	0.103001575442401	0.287825234586167	0.380985709652518	0.290366198260439	0.278718444603483
0.305552534064995	0.258983727257997	0.249525728839032	0.292253722498442	0.101495942912792	0.426006279789598	0.0500210649750578	0.00242244569993871	0.289981722995804	0.0109732493046061	0.481535059768100	0.344357553873515	0.233541705219516	0.0707211658267730	0.486322154590990	0.412248379209195	0.108955597183437	0.417573229742711	0.281752358466941	0.318180715026731	0.301069700813385	0.0974597299076880	0.183748569086495	0.294003313033353	0.410888223648071	0.469409214948033	0.401689931028884	0.287532605451187	0.437996392958932	0.0677815940200211	0.333244682320347	0.0489962348340385	0.478953253201535	0.308369127752147	0.290950408903444	0.147215357921160	0.405184835999650	0.176021350429993	0.449530623458441	0.205086560292049	0.263366658352174	0.440677795035098	0.219229952836102	0.492681837851630	0.464868744492732	0.190643508051017	0.271706035801950	0.285859069041847	0.0885201556482018	0.0798436452319838
0.490732296310467	0.257141716712314	0.315324929359653	0.233458516190270	0.485930106296273	0.179147987974970	0.0390267797318342	0.223053637746033	0.339790011852649	0.492836870948547	0.387157563182691	0.366400176501697	0.334709641911018	0.0255536315493552	0.481310649499512	0.383238936485143	0.0127122781024290	0.329589874600967	0.470006785372140	0.473310129811178	0.339055921646856	0.284337814002767	0.145681435976946	0.00577198835829962	0.349022580332918	0.378353643880384	0.304318552844175	0.407363815811654	0.459377405372569	0.388685082683909	0.491030652260258	0.316697414299134	0.190590601434214	0.00813039249849828	0.477349396899222	0.187881157468868	0.0177637264838812	0.313230963958559	0.0954015357314629	0.174411171333772	0.00953940854477309	0.00563770406318748	0.460157613489242	0.116182972179230	0.316770375828755	0.292750930769575	0.241073246792498	0.313680766197716	0.0867747622779499	0.244007865574111
0.0147029334096687	0.273998618387461	0.363804003875924	0.385900848403780	0.229293209706400	0.104929533701514	0.0784165291529450	0.379963231064915	0.427369644848037	0.438470195743291	0.374054786039981	0.281320822059387	0.229193865191759	0.238745735243864	0.0733452311956194	0.281987598338244	0.133660101947347	0.331286909259034	0.451250225235555	0.137354407303696	0.160771361662166	0.391318986668310	0.427335070808134	0.392936853193461	0.0276814594620070	0.385660499231043	0.354306028343086	0.233820489505318	0.165888560054375	0.396908011020563	0.377957620032527	0.0802231627222023	0.185053500832505	0.144111329508152	0.358762074086150	0.436115115341796	0.174304492446984	0.421945454683459	0.246851876102268	0.432749202311805	0.267257517819145	0.0204658135702466	0.224039184118499	0.0393927766905895	0.138642115779354	0.182301006590465	0.0990244954777803	0.0480095865485354	0.324917020242846	0.233768001756473
0.158330360639069	0.429610554779121	0.212597457624485	0.266914520095744	0.356883933372211	0.430836542260524	0.172510647380512	0.165346910245147	0.348005535199155	0.0746998240381914	0.305025608071522	0.471256825809896	0.417184791736624	0.0199972974307458	0.445758867549937	0.0123441185604267	0.273708287129958	0.475604308668295	0.0180648399787988	0.494050526430256	0.173433713603153	0.177953674719462	0.493980221072875	0.470029437023221	0.455417061991997	0.00420420443226705	0.404024617265719	0.263555271851625	0.356352748844174	0.472718203698074	0.297225178807183	0.464503848335670	0.0999282677693251	0.0839920327340621	0.139188103330093	0.393524206139415	0.340097448872604	0.346716539226140	0.124297855700197	0.0356302912750325	0.166614109957747	0.342012208758561	0.432629668963883	0.450127037769884	0.000715731312716128	0.308456193949572	0.360923964202781	0.0989106728659067	0.285880233703535	0.235390527789413
0.166176175376765	0.358030355384087	0.162029442130838	0.145869465046642	0.386073574214763	0.307154987105374	0.441905639832426	0.371382028900518	0.0122422560567048	0.202513105638844	0.287869845565423	0.182733521186478	0.184040189046425	0.0750158429946211	0.253525534323593	0.0723382145204461	0.0814371662294475	0.282692571864830	0.125001006048490	0.338877511484823	0.250311234877794	0.408016539845411	0.310657262520016	0.352989490965153	0.342405744397270	0.482023826518078	0.350961931098036	0.152582270787743	0.0955269533029845	0.453735953149247	0.280325270012768	0.174232234949135	0.200056127704735	0.486846830994441	0.456801166599153	0.295250000165190	0.215506349164807	0.407924959481256	0.299003748414802	0.280598341553763	0.456062245583895	0.416599167657168	0.341485256704299	0.0256356860351494	0.199885105220046	0.336696454994991	0.403124279484491	0.182106457383181	0.292103346346712	0.318544842562603
0.336891980267669	0.123091871028870	0.476254106332898	0.328708460753699	0.306623900956434	0.229053803827264	0.402405290374911	0.442717512225198	0.0895109490515281	0.411573365928853	0.122351172361078	0.0878142428128261	0.307398496452119	0.236631400773649	0.232908840376916	0.261124654732662	0.229967183398680	0.336612882790200	0.268823129409390	0.0103825744728956	0.332042174377135	0.238120471841000	0.108925958721525	0.309635159627007	0.303059671981954	0.377034412354490	0.449590823523153	0.289907662031037	0.175845309038996	0.0680801099067315	0.432369964559615	0.104453238455971	0.0360452814361426	0.296823247546824	0.110405710776600	0.152028592856842	0.151031481430439	0.327512999055220	0.186680065542434	0.207221634780603	0.175571910428116	0.276864775247648	0.163554845842707	0.223270628891480	0.468017414808398	0.0286830274054511	0.441583636114559	0.171770891901389	0.270345149905575	0.495776526197928
0.289258016099541	0.304592088425533	0.472464284364665	0.254289864676826	0.299761577923068	0.252755818398064	0.359470997080885	0.379103849773690	0.116913948048542	0.392288658690019	0.0211524613324400	0.313827000462327	0.339862656502614	0.233987088871129	0.432654465503357	0.151995945845207	0.149729964436316	0.431786635406944	0.446327222885916	0.0518785593574719	0.0641591763191264	0.0273484342070752	0.117553344619868	0.369182127097855	0.246413374922601	0.402589277623445	0.432290497535154	0.282531868901628	0.322166350458889	0.264389588896421	0.362833752614854	0.408734780246267	0.101453382090255	0.370337780581249	0.467117933114208	0.0637190759828900	0.465635403404445	0.461881751516257	0.448678092704567	0.312846070068241	0.142056636934261	0.175236935495742	0.338716307653412	0.392984760668772	0.145181790640751	0.0981480537847622	0.0185304180047924	0.110034617716170	0.318322509152136	0.177255458252154
0.397124695887444	0.369193594472443	0.100698140490518	0.0128553525175212	0.375293136320664	0.273708252287279	0.496044117305567	0.209011980996939	0.414832295716179	0.189877255646032	0.134839042271191	0.327630105027101	0.495287890742019	0.316813053781679	0.480192063650110	0.410057204761415	0.431738148547166	0.00299447426052757	0.145894691220649	0.322567300861765	0.243052613260639	0.0433892058269452	0.466586461683136	0.394158458962111	0.0147889146810269	0.345833699498595	0.179517865193391	0.304091957032326	0.263137969948563	0.151709792347054	0.183006900088811	0.00392989219473955	0.120705559683123	0.0823515411160481	0.363452664957878	0.164053309232101	0.176697964343982	0.0234482188970111	0.322806296578420	0.191646852831268	0.136820453788938	0.483283984620602	0.298917337214795	0.479104327602786	0.478431643773562	0.0700069190866378	0.223715568682768	0.0101775317727276	0.220427766499340	0.0929866492499092
0.475363276953856	0.109469508768464	0.430434332178197	0.390322947816949	0.175373768430091	0.0709026646521035	0.319041986756730	0.336312242676107	0.243709524973581	0.381572716606005	0.0314413360467381	0.00733331680998300	0.235622076446595	0.460185792941951	0.229893406861891	0.488095510053299	0.0877388106321294	0.419532917034070	0.206126050820810	0.384649595166469	0.113949303986546	0.402133634453999	0.268325032684536	0.189142335257850	0.390724753747051	0.104775731691219	0.237806286609297	0.402536525713424	0.428701011540072	0.144166431621312	0.314371379505600	0.317585784915387	0.274242005807313	0.499498951836991	0.147932655145750	0.0146379286137540	0.204335272037847	0.368096356207421	0.342539224213103	0.119297669187272	0.325563447838638	0.414424531819415	0.301084063024997	0.204355358196812	0.0770524732485468	0.0531694336934305	0.346066504794577	0.169630884573985	0.213104452264104	0.300853023522918
0.0373744695224818	0.160635603045424	0.0300448742213765	0.141100024335836	0.0486920646140649	0.0403919848557380	0.0324962937162963	0.0429997364394888	0.171937891010410	0.0624888770944546	0.101583921728414	0.451241555966245	0.270560928030267	0.396303353070154	0.455111722811438	0.349688606577130	0.233293641963767	0.249230701682622	0.184546725805171	0.296525444452676	0.410874564701905	0.0681632114348774	0.434800586748208	0.268764520645838	0.165497000460425	0.00176558369880442	0.216944791730093	0.241205397919150	0.267568827481808	0.444694715026351	0.0275088499795764	0.445891001740350	0.197413466274677	0.312134528405327	0.0703040754426195	0.475680072846713	0.382701864605775	0.0592674416660012	0.243304288824701	0.0326771599514366	0.375949181016021	0.125815896724060	0.237802642024503	0.469234420303604	0.292202398082307	0.149210531885158	0.230469562869153	0.494261957985949	0.155966211960813	0.291970793703589
0.0717982786367062	0.440068209078287	0.271949794810479	0.206013828465186	0.0318328008162043	0.323329358303896	0.133253624353003	0.0710152508330201	0.0150639811342129	0.107133272510470	0.0408753169796545	0.394705116985078	0.419280069225375	0.250942282181283	0.372153098202490	0.462171469064245	0.110112994678398	0.447639138695062	0.0117202848839718	0.119143010539239	0.431968718714973	0.161249151500711	0.0275802310122188	0.0685358792999958	0.303894551389095	0.227044880937211	0.397456038460690	0.273507603029369	0.108408345390115	0.191719879773057	0.399914814383941	0.0712546956415642	0.344892037547819	0.311239392310253	0.237536971305684	0.462079082512187	0.0562175155820675	0.386334924545838	0.210257638768635	0.00309515077261724	0.161953706511562	0.227019960440299	0.0387295891310751	0.239609927824754	0.289387644079525	0.00637222349063732	0.0268571164599495	0.0259454519582855	0.197330263914989	0.00472768269031409
0.330917217299098	0.299978971386386	0.175695480700160	0.132450663844934	0.250396439507371	0.351814141064371	0.229616742581597	0.0779547662865713	0.162737544076844	0.0850199065697542	0.182539328010789	0.151233768474268	0.360234157489601	0.0956497504342006	0.257793078005563	0.319298514023905	0.436994464938337	0.0622483575234827	0.119187144215466	0.261798955051912	0.245395711587799	0.462324128483734	0.216900992257884	0.209671393947669	0.329469018610392	0.182785248495020	0.278157563067395	0.00952075449197770	0.267207010214960	0.415561607970277	0.137987826685587	0.0707237409064917	0.277116779723909	0.363235885147498	0.336701236747710	0.309544559923851	0.0567065069196971	0.0124546324615875	0.462624115771714	0.439068747921424	0.158953625746893	0.443819839666068	0.145153415127760	0.309567012464807	0.405934153675463	0.0838691184999242	0.428279336639431	0.0610672157181999	0.475791430275601	0.334545537135531
0.128776741417906	0.200200898394258	0.394978463855881	0.0875311491967444	0.297232808216135	0.0392575685840059	0.164846024426072	0.381286353247590	0.426599861182899	0.142229489067945	0.0518496086797782	0.180515561990738	0.389783374284588	0.441736127769500	0.354057245821460	0.457218966690607	0.303399006143733	0.195154458306940	0.400363103631869	0.0167167544383176	0.219168723225050	0.169767441115441	0.0616848214657794	0.0598930638938546	0.240120616283379	0.0309896738797960	0.171560607711342	0.0218970574586909	0.122553875838313	0.108677131291161	0.433177669755387	0.205274281283528	0.345687029987102	0.159334838853908	0.0668981211141249	0.480819566815291	0.185862077477205	0.320694645577425	0.416907005877202	0.429818188007553	0.0943772637887798	0.148708033852235	0.364894254959940	0.0471608714654999	0.406858590342581	0.166045980711302	0.483179034808016	0.243361456517782	0.261057588998210	0.0106540675157082
0.270018612672573	0.232610064012866	0.153961147845030	0.494220293509551	0.366609335105783	0.111301275034684	0.217108052723279	0.0164300473412153	0.0186082126495746	0.287363082814254	0.468683887858466	0.0834074714629750	0.0103271207208187	0.234716257426075	0.370684102367535	0.475881253216306	0.431280038025101	0.163556032823581	0.108439418977196	0.271853972927046	0.289217814864163	0.141028170696872	0.498452271973208	0.276675774769376	0.120219321913690	0.200858635056804	0.0389131221902799	0.139718785439990	0.230126822269504	0.453348289050585	0.149664946953288	0.411450704662387	0.0185668777719163	0.224712010927645	0.0577246545528869	0.398459501161257	0.113466628019678	0.320503323772552	0.458011366472849	0.397477668007152	0.183533209222972	0.274756655175502	0.435421472584497	0.221787910956096	0.491928138923966	0.427219374887877	0.434625294458210	0.352068141379441	0.0124271351124372	0.228036690022965
0.279801765445321	0.315286719748616	0.318725146864366	0.358306126135901	0.149529456737923	0.419918672738022	0.277698254257376	0.145657681264983	0.0513241414257089	0.158353860613322	0.449993810859610	0.322969970231989	0.199459341299402	0.0257248671366022	0.157959600979920	0.0826810137219656	0.166935784363935	0.335291954352856	0.236568274485819	0.125765068008318	0.163597000764903	0.455723178358523	0.101532196169088	0.0746890522467216	0.138804640557139	0.280456727368854	0.433132507320564	0.499947002086437	0.464595408930993	0.148967641508965	0.339216499841395	0.256137727665706	0.489739382086007	0.231274083311708	0.137507170479632	0.188253234524440	0.0929234676005393	0.318786170811544	0.451540007044707	0.160772238167857	0.393578876059681	0.497991560582976	0.430972260659995	0.454296554172333	0.186687439311133	0.0503781366807641	0.342595447491869	0.396718132520438	0.252754540932873	0.311772822077009
0.116660004340461	0.445207656140139	0.408850839433633	0.215117108239174	0.0578526610723346	0.380164209914357	0.0383591545176026	0.243389585981949	0.486724065220372	0.312880783364266	0.258113540316537	0.468584865407838	0.353070552251135	0.434578579580228	0.0862172949077923	0.417412137204720	0.479737927226636	0.210629542341210	0.400290321383867	0.322231487312476	0.240950193801627	0.0217012754440896	0.381873344063786	0.432664103565010	0.122516429179039	0.361537221402631	0.0798467020675386	0.363329750213143	0.315918597975244	0.149730149393104	0.331347157126236	0.416588414510791	0.345466353367457	0.478725958877141	0.233558433015599	0.109685555173733	0.215772897492104	0.0542626163844955	0.175654036799523	0.188806878366950	0.448617425108587	0.372606082220606	0.359718756473489	0.438602393599114	0.387394217751883	0.477108666560734	0.449329627900754	0.235954848959856	0.421780515484410	0.377344348592987
0.468725908196960	0.430549872923020	0.0847759273800477	0.254027195651429	0.307367440721002	0.125843296552437	0.398974783269966	0.00168447933377613	0.0322029254378698	0.190581788737082	0.326358298100395	0.465315322961253	0.281577131547878	0.435727845860146	0.306688012068354	0.0418050145621586	0.377071322086337	0.187738917674661	0.135729172760798	0.154753238149878	0.138874496800475	0.219398203130543	0.0739543358041244	0.0285518043200187	0.0192374403705589	0.207534059445866	0.144463251636161	0.140074389899739	0.334367976537776	0.269641471876606	0.486638165655101	0.337636295522997	0.495524503556060	0.324935525972361	0.0138673139782179	0.194540473459821	0.477878448970090	0.245437977357945	0.417604935122701	0.299374187325558	0.247832945684845	0.0507911486649753	0.266790648423086	0.378717711987510	0.00956974838321234	0.161345170313544	0.398151969448082	0.430131391992287	0.0775236947784772	0.415629385290139
0.177617882697811	0.0309248619725507	0.298171296192935	0.200887361185618	0.323125788043677	0.395473054095962	0.0122937369474335	0.0722632100218560	0.236569999132260	0.466473525712482	0.315851845389830	0.397587244168932	0.398691010289537	0.341331958795686	0.0523100995128410	0.0479159768627991	0.142401974012694	0.301575773708950	0.262236069695216	0.327886423477383	0.0945573795834547	0.278622156208398	0.185798423989670	0.250593086243568	0.162801088732575	0.305052669860916	0.0910003003132431	0.381503673848512	0.281587934545686	0.167491218701693	0.137833778447125	0.134486422451132	0.176598886033335	0.0320027724649442	0.268510653270598	0.323706308893440	0.205904683240869	0.331595351600479	0.144016565928950	0.177754992038834	0.0243743691020736	0.459725538921515	0.102713311696569	0.0707645621256534	0.00632575196060842	0.449185345504654	0.120855524613163	0.0639010202235356	0.426607071238126	0.434750035882337
0.375564987197629	0.0131196510905243	0.209336934886409	0.0229595740397098	0.435143700469958	0.250586261385010	0.125512735148053	0.0525144278428889	0.124144474171976	0.301896217617320	0.251678392356369	0.116613625880160	0.125107654939040	0.358975453390959	0.467319445697217	0.482821726903798	0.243808440513238	0.411745199634488	0.265096631247452	0.117769277104842	0.291926246379319	0.452960134264701	0.0540087079949488	0.167151124359770	0.0568734583961257	0.425361183654002	0.168408948531748	0.241320776746160	0.220004470840924	0.239138635316826	0.0351270859702458	0.0408113017160403	0.266564879570671	0.218766603408891	0.468413269182697	0.193297719745215	0.247127065131861	0.398390177603930	0.303813529175780	0.108154790943657	0.0256888329399516	0.486689906731116	0.118653719449634	0.155885926607075	0.111089689574991	0.486917795988652	0.383191849718637	0.269657152557209	0.223301798005137	0.180818291967630
0.257977984961494	0.499609224273211	0.268743028114043	0.361017551868638	0.332899782265554	0.208788829733661	0.362330487999425	0.103013559087087	0.131984287709393	0.00545565150856153	0.169656319823325	0.177741740880742	0.278019727937629	0.404437307880925	0.263896333372005	0.0287481373362873	0.408239614758511	0.374464327956331	0.356206017609253	0.257509161426486	0.0726696977225512	0.485953918684992	0.423664873277528	0.0409419848174028	0.292644283233309	0.293505906316261	0.343967705412084	0.280318234459636	0.357926432772624	0.163627365522931	0.333768200675896	0.443463998230140	0.272808383456641	0.433219113464502	0.199329830678228	0.0599398509394573	0.194886940381225	0.120096379961941	0.405475246706398	0.194535018500386	0.201547135442431	0.264092686582333	0.0694468760196369	0.128711683527092	0.462760877452322	0.189464945685945	0.236897999656104	0.395193748004101	0.364993549815258	0.106129755079033
0.0518968985341247	0.153452550215713	0.0435402494942063	0.413479553972966	0.294295351560865	0.110736431966969	0.103885342424798	0.0380384014015353	0.414206869647167	0.0687231797843247	0.0107134092381466	0.155603346480806	0.197107686235166	0.114619158919164	0.200551799918535	0.386273716779963	0.392180779216400	0.306485229707840	0.432123914350005	0.0297764546132210	0.356000789052826	0.118865346177325	0.105071128060445	0.479550582169428	0.0902479462527632	0.448094973335074	0.460770298648267	0.452741966951665	0.226628364333972	0.0808003922954140	0.434241381136089	0.109899848721267	0.218036201854444	0.455632294116268	0.162795302321959	0.410161726566294	0.393164204693631	0.298618517899164	0.441390832516854	0.248634783898115	0.0326932066884639	0.107714009032636	0.106636505570109	0.186122762847038	0.101344529300967	0.283471031615563	0.418943014242151	0.0641525471171763	0.273226201386494	0.391799561242865
0.0638730886227359	0.495890016374129	0.455021101700004	0.120737769225991	0.117131109081932	0.236904713544139	0.0999763756627861	0.137587850670361	0.0771329317673261	0.315698795218418	0.181444923394761	0.469806001922287	0.355014754879550	0.480152047055306	0.228346122839792	0.379345693303784	0.363415363920657	0.178092638569226	0.186470858920558	0.0827626662836297	0.0649656324161861	0.208831391865949	0.175103699231757	0.251159135348265	0.129112766966217	0.443188458281191	0.253362141919319	0.327023227129364	0.469947352671722	0.106170130482432	0.320175038151946	0.247889170913569	0.456063652923368	0.154632222401895	0.251517108782431	0.314700700176032	0.0957354982771173	0.135416247727567	0.221095324203263	0.410402671287760	0.0151123019795459	0.437249635521071	0.196181195546437	0.0241709156237573	0.0181898444706655	0.379066317999721	0.205987016675862	0.418159509919637	0.186316752045906	0.426334407755765
0.103513324958705	0.265283681513980	0.443511422511243	0.118480482277493	0.136366355983903	0.221664177699096	0.0217391801658567	0.464122885802219	0.0212091099136793	0.315383496138442	0.182715123657379	0.361177647137301	0.198833814616820	0.0876104269015398	0.337385063301216	0.397870739096346	0.171639648141920	0.0662537201902027	0.457094418767392	0.161956169697742	0.209407222898605	0.0817333629253708	0.372844610670400	0.0499442371175606	0.0651792568902423	0.0621994814417459	0.290597676538303	0.425780637155341	0.317930448820584	0.470448661274208	0.369445033538573	0.314663713817138	0.0360278907634305	0.256182836745262	0.170208424807934	0.320022074482331	0.425383690973853	0.410865785038831	0.0495761319363791	0.136677412209026	0.108716148311377	0.273856867440771	0.102968390445549	0.00788512422179871	0.190594816347864	0.461616486656435	0.321311143521337	0.414170288013850	0.0726402346848356	0.0182927776444255
0.270455239683756	0.454896101333382	0.190592344440968	0.179993530553377	0.413964972470205	0.140472815844101	0.355881594230045	0.136693104589081	0.338737217262162	0.402860403396321	0.484081927326088	0.306616139138180	0.322790018098986	0.0534038056326226	0.483564156073902	0.303824724699500	0.245339552413012	0.0993539180010382	0.392198720927153	0.103488435253711	0.490920084090628	0.282304789377665	0.0324907559572532	0.0763624318886488	0.465878480572398	0.406949056958106	0.497519905877474	0.374836331339473	0.0246010925643951	0.231923250862557	0.347314341815574	0.0983420076910692	0.400476795107175	0.476999577860655	0.469751379084056	0.181653021844933	0.156336724133728	0.362615173226138	0.482356825530081	0.452752008647251	0.138456428608301	0.411600587217349	0.476981209632280	0.233838118567486	0.110628382890731	0.266621733663442	0.485292458976692	0.380442347302511	0.208150918858684	0.296569837617184
0.442680051727842	0.368978372125329	0.0928810261821920	0.0500758704503110	0.270092179454066	0.151631661690104	0.356593971047634	0.429681276440968	0.184124537371113	0.207703915138151	0.486792957315353	0.459126423576573	0.400869985980420	0.399185931221048	0.122175854506786	0.0551178473024473	0.0477914998774504	0.130336100492897	0.0809112200627928	0.0805406728163823	0.388282218484613	0.492442976943652	0.192923134441945	0.358783823338765	0.158643228579327	0.363975121820372	0.175973341379300	0.305394677007777	0.0657044278367391	0.136678561753020	0.108165144117480	0.0991237345637436	0.356934518262957	0.371789730223227	0.222722183784900	0.232616515189914	0.389288221192204	0.365933613699762	0.230230467948894	0.0458400761528487	0.394417816413954	0.287494380858975	0.160107848246393	0.190266566968825	0.252100547981746	0.174523631439198	0.00467182432602131	0.199756187165611	0.376965379378082	0.457424102314912
0.438857763577701	0.356329025727419	0.290841186793794	0.387239577587983	0.363983516176922	0.466048141048147	0.383970929998460	0.184928672134067	0.461469595647171	0.0368284921799853	0.0387665162184859	0.427427234883489	0.451932837913692	0.249866000671615	0.470396698778755	0.439859830720236	0.289236327856611	0.394990627700983	0.0462251794894330	0.213706246481852	0.118480437756440	0.0296846420836422	0.102144404652905	0.386783621033593	0.0134006771811144	0.281746213678751	0.348540299093975	0.372521490041065	0.308364963579387	0.0802028378193128	0.276709308436824	0.107028344170065	0.0336556310836199	0.337033998925844	0.218218841988397	0.0949019686220388	0.368876737206301	0.261570304731036	0.354922758870021	0.186270263608311	0.0837035658008240	0.282914997189424	0.0355060036982360	0.499894707054210	0.0478864473801945	0.424956198189581	0.388741508580745	0.360479769139635	0.410793225369928	0.444847987746111
0.242201112385821	0.131006018598169	0.485445646230666	0.336936151885910	0.352164596130968	0.394808408730623	0.283989128013191	0.0790261691340920	0.406349581821787	0.463449415075705	0.435365980727103	0.254804242421429	0.199813417594417	0.332519339614103	0.382169273316277	0.169180957863246	0.345270071348591	0.0478258181503879	0.108317029953980	0.232285916854147	0.0999981409961346	0.121358770734031	0.141760298686215	0.304765429939258	0.202567676461101	0.375457048967448	0.209918613802917	0.199990123362920	0.0694264145153801	0.180625450856787	0.241570555839743	0.354978952477987	0.104730907447223	0.307332072423224	0.262384873950302	0.157935047455568	0.225083544296772	0.498051365933589	0.338729313637604	0.394763538936315	0.428629398694092	0.352923308403592	0.194629971826514	0.269088373341716	0.0734744792331692	0.0565428361063932	0.215873914492724	0.198031678068524	0.326509902549705	0.256653784038219
0.114250719698874	0.487700200742346	0.313008296878400	0.322063712464377	0.281706934087543	0.288873395102788	0.460177952671907	0.296333411733624	0.329684501721095	0.346041301972905	0.404600452475496	0.318495600698073	0.176152771049814	0.375019106222974	0.0906781531062484	0.418464000644009	0.282700815155359	0.111680972567264	0.0844219522847359	0.349837197951200	0.0736127761252444	0.495246742218888	0.123894068856212	0.274440185525089	0.218406651916118	0.0502111120767596	0.127587558766000	0.441254089680528	0.172676153935663	0.277531961930392	0.0394261814604261	0.297898445549522	0.423895800379435	0.298611634812436	0.190480440559289	0.444426998840479	0.371745678737721	0.122225291151063	0.440438453914463	0.106511537414117	0.106482864534977	0.326492075801562	0.233579091181809	0.492780915613360	0.404677321053979	0.109180976080063	0.319528003636813	0.211076897678768	0.395791573985206	0.0932470604784993
0.422836947223129	0.154908461647014	0.235659671730625	0.422466405911233	0.382938738832861	0.374879754348559	0.415802371307788	0.243131170311979	0.158558870387938	0.305633469544504	0.358846077406372	0.374648817551325	0.121514107236567	0.409336317806088	0.0272319752777438	0.203460012969337	0.155273337851524	0.0376858387400344	0.166265447496201	0.363416289569264	0.386819837364138	0.474529325438024	0.495492777348569	0.0308804521378973	0.441743049742853	0.317404279196108	0.270217739530917	0.268722410533577	0.188132733643208	0.308818140826302	0.123199327912513	0.393920292027593	0.471419112564765	0.0410896314813117	0.407080031043026	0.309560406172597	0.475451876587662	0.278755373232453	0.276380582740047	0.00870237075579255	0.203318353773931	0.323901332840527	0.0406167418267695	0.170954265006562	0.0706737465778686	0.165856466729276	0.326605538012276	0.0341172066650922	0.360847019737474	0.0119908947482916
0.401121190594086	0.317375482460998	0.0675010493744844	0.0936576213439187	0.294123073696657	0.360380336637786	0.427283941765718	0.382495385554426	0.329581260594574	0.129607377179786	0.260778719584244	0.364950751824023	0.0741373205827758	0.206696333679899	0.325320034127507	0.0586886599489276	0.0819411836408531	0.252770834760531	0.00787194152514825	0.108164479065027	0.123259215613611	0.394894950379956	0.106038684811287	0.163781382038408	0.193692787690549	0.0353419264726003	0.0637417135466321	0.0197193884684528	0.0424654405722854	0.480364417794249	0.256796149163769	0.218576470318893	0.163128370120763	0.139869160493755	0.142441232862845	0.239312542136974	0.345474571686489	0.225864639774654	0.485286640233374	0.416608065075659	0.263779438769433	0.499645234457720	0.0606016953840254	0.285615559186795	0.0576971937912482	0.104998249361832	0.330542453809388	0.0355625463744800	0.422735476093945	0.403299815311629
0.162553493841252	0.0355612488743152	0.473187764502844	0.251474713501855	0.102965703904015	0.476297403055845	0.247912910192351	0.0306082075868069	0.218658870539159	0.492699155652133	0.192041092411947	0.187998431622014	0.454437762323076	0.111580093441062	0.378275712034057	0.328587445133460	0.0190029105892032	0.351066692947922	0.335951856603824	0.490645343311245	0.438166984978508	0.109770676960082	0.00754846003812854	0.0780108005689478	0.424543878154649	0.0518812342880576	0.0145731024759754	0.465155415771457	0.165719660053085	0.179455045780680	0.0493022740201964	0.424145070612786	0.0384101372120781	0.0616512279950067	0.335534108025578	0.186094133841888	0.275975733202765	0.112129662270218	0.266322428937400	0.205030951085479	0.152904565088699	0.127822644661394	0.340297767301676	0.111695092109960	0.122191310410623	0.194059179048916	0.139836616279597	0.288082773857399	0.264352400448566	0.396936720632179
0.407931963742201	0.241090935048006	0.198616896494072	0.0397707415529058	0.147404567255825	0.205003817970829	0.429477404618109	0.0564429901451244	0.205745512287000	0.157883379847408	0.166276698887477	0.0365732006736813	0.451696302562033	0.208706475938684	0.449636718409548	0.320867798782776	0.485217760282204	0.0623651195115985	0.181948114651459	0.449370452450478	0.493375538755182	0.0172377880150989	0.0381135865174373	0.262313389335462	0.100287572380772	0.0528657497072707	0.283961810336416	0.207256151048544	0.379702923321773	0.226145888391139	0.469545043807634	0.0631371472093084	0.424326160508754	0.135159869566781	0.304253505642295	0.0416762000391048	0.344536899902616	0.269019965100480	0.302309013771175	0.254980501954235	0.271018232242493	0.159253226097779	0.311703184175091	0.330627833700159	0.217228748620124	0.224113958976574	0.0886504997195774	0.249360448421877	0.469920026598730	0.480852253697443
0.0161370177955160	0.343808922051237	0.0826011001047463	0.327695478221869	0.0849419680911635	0.479792272155820	0.231673061616375	0.449318024827609	0.243319686077626	0.0253330663133189	0.117388900964224	0.313610967543889	0.402570183855995	0.162887990291165	0.475206673750415	0.231286246495028	0.368121812524603	0.220258300739261	0.340768520799172	0.373157839825264	0.199248838584336	0.362096729715050	0.00169439409928945	0.203461183697057	0.272261593994425	0.316781804926746	0.283179635157665	0.406493257421965	0.0342322808345635	0.0521012874670048	0.209700642279027	0.0522755683091958	0.245636105981686	0.348971198451057	0.0835081819971124	0.226727900893984	0.146478915050949	0.304277135599410	0.360381899328215	0.381330574189502	0.0353196821372341	0.395010364333130	0.368906285417539	0.151748728054828	0.372012100147520	0.0314490849567914	0.297302503233018	0.267687663109601	0.152935551744453	0.326564456578526
0.100189462580324	0.488789832128440	0.327919228530422	0.241721633140695	0.0894807019448592	0.426154841658404	0.229404803698728	0.381517277355368	0.0646796421934872	0.0426271686916064	0.215616427829543	0.0772888583128764	0.261180236398303	0.397929354142417	0.000525621770897655	0.475736254208896	0.326952018662236	0.353224263667683	0.392542406990750	0.00453390246772084	0.0888651856206989	0.328235085106729	0.0279248446977620	0.498549174831994	0.331809405247911	0.421158057606571	0.498237005505407	0.363778966227312	0.0935285446278121	0.178628807923081	0.115430235903932	0.285624920535249	0.00749651080881852	0.00106682346134279	0.272404306394120	0.219654087621553	0.162492972022598	0.0664263767859227	0.237964603014841	0.290622583954484	0.122773457950472	0.225701184106505	0.219416724744435	0.488784207867876	0.459595884509837	0.375923118790773	0.471779327936202	0.428028552665405	0.418029560361218	0.328323784340307
0.387710804023320	0.170961620972574	0.164575660243872	0.203350191038766	0.0888512295204088	0.257099822373738	0.194530195079207	0.315114411305463	0.202887326643761	0.410728315211497	0.0149563413279045	0.0839263678329800	0.159459345596819	0.0283395567422587	0.303421293673839	0.0484228082917635	0.454552199573977	0.246770272681214	0.0879665723053695	0.441453436644349	0.115742245530177	0.250694006905194	0.120626818548053	0.137950731215345	0.341596276247171	0.0656442838626898	0.180285103834790	0.0777448344232031	0.358985075864774	0.258981232131334	0.0349230441425730	0.312768326757979	0.0901409525826992	0.278052366116396	0.245386688984649	0.288906880620108	0.408473289882963	0.297858498764325	0.181606514697402	0.184958646208729	0.429000214425620	0.160241447333897	0.354111341922299	0.267415679241462	0.321882626619646	0.181154140149448	0.265174450349883	0.365042172926011	0.165461680708200	0.373534827093224
0.322195274265504	0.367648163095398	0.488988248964621	0.147243339394616	0.203617336014304	0.321563941828639	0.386304271838863	0.426273625310675	0.486563952944055	0.0129761770362757	0.0331803178009906	0.0879781322185198	0.246571628778502	0.0826377187909038	0.176024661699685	0.201277161430812	0.363958307479098	0.0868270515574164	0.428445632280347	0.0987286589935307	0.325813919846369	0.409527183036329	0.343432054655774	0.134097661735216	0.264861487074147	0.115804785607128	0.388625509646410	0.249094935836922	0.0566064014840664	0.00570350997593300	0.374631821512312	0.114278214574688	0.0154969038410841	0.321226287056153	0.352748250146318	0.401196162544764	0.0420064295837966	0.183581605566175	0.112505939591758	0.302923652435502	0.180968592304130	0.221718156956767	0.323919355781185	0.151311411389125	0.474999742285046	0.0828432079390472	0.171468027975472	0.316633720849550	0.272412344512924	0.0669454931861255
0.120841071478840	0.183007997662700	0.344220420885377	0.272015844976941	0.318030297837629	0.150523635638267	0.0377361626877572	0.128469226691108	0.0440018962258223	0.338323657325849	0.422506881682843	0.212457502019780	0.313184049418362	0.193440381147242	0.206273361191371	0.183404097448241	0.476262442041611	0.215799768089784	0.115798699750225	0.486993546432997	0.239769598129833	0.120390725507702	0.326641583083719	0.221390398627636	0.292812630191836	0.112606079915503	0.0919870844726115	0.0976435141513241	0.392001974995469	0.0782061314560578	0.325786739874396	0.308306250584597	0.451618255724813	0.199268775340387	0.228518525909227	0.235289459685310	0.0394938411210259	0.445538145327858	0.496666612332598	0.109779309920052	0.310765335952607	0.102315092344841	0.187133269849199	0.480038268300039	0.00995359823530267	0.213507007254650	0.462137717911136	0.496142467658261	0.0394839400092351	0.307435169184422
0.143791754146170	0.00869848648358806	0.452394417310175	0.148116679440233	0.394934664760427	0.451384817381266	0.456031372196757	0.487190129117401	0.478770976658969	0.432973262425294	0.226300739541925	0.218836490208685	0.230392268092172	0.133842143536869	0.338906724449576	0.142946291621392	0.0493522646381978	0.248197728996391	0.272424961009910	0.123544670864064	0.412060167354828	0.144011826305434	0.302535313462338	0.144505818141072	0.366629406019738	0.187671573064501	0.396791783553098	0.410224914094667	0.0287374750653531	0.329824141910810	0.199743525144323	0.135402665606878	0.0267851115632999	0.344363994718601	0.268570447213667	0.224937394568792	0.362111785291570	0.326720809498203	0.497613334231197	0.127839259038508	0.275293251488862	0.265906247884229	0.0603589481229139	0.134084801111885	0.195340850308911	0.417125505023163	0.374598538006696	0.257127999867078	0.126549178370012	0.440849607430309
0.259195032531483	0.328495516309378	0.155264417832818	0.327654227961491	0.395852374202962	0.0321625967533500	0.481434691582256	0.226512259069190	0.439397682401466	0.0486903533423673	0.231197411665112	0.268236309319513	0.221858716291517	0.350093762571049	0.469243888832594	0.194083283959941	0.388455881354283	0.352511892960267	0.131794314965112	0.444389754322290	0.0989665012213726	0.332258028867472	0.457444928496529	0.497229136156311	0.0175467160294380	0.432783813110035	0.226395374210225	0.259781816649513	0.372576304307567	0.0913484562186829	0.440464904837133	0.215673825810770	0.341258739333251	0.0768012685014171	0.0950476302437220	0.230697770206646	0.461463267769952	0.433491816668140	0.148374033707392	0.404140685294843	0.355602803544293	0.0572327252295988	0.302420207945866	0.0266087192013222	0.413345624134466	0.127707307472890	0.460946045719429	0.228886469736912	0.300403980134097	0.0210118168610719
0.414467124744125	0.304964013808611	0.130489454631892	0.430516573255542	0.175551291158102	0.429998865916634	0.0887883140387581	0.268352120798897	0.315923103676850	0.386959596483067	0.0546457538664609	0.283323900070731	0.0214172343194038	0.345318060957446	0.476520276485640	0.325300444830379	0.207530267257928	0.396354410031777	0.0619732560547313	0.362753680411805	0.00146508300333359	0.0174286450905355	0.270051748274712	0.369077341738657	0.354378137540262	0.464385199016604	0.446419192953282	0.104866814010992	0.167692971097036	0.312959500118111	0.265921236823396	0.0713736331265218	0.357482667347586	0.301366892189664	0.426638922194172	0.317841650287759	0.392686134944742	0.263829157306458	0.00769579715198432	0.203343950629532	0.0551657766703386	0.0454392437563847	0.424157501871431	0.255422668989999	0.284449091402251	0.441987576807174	0.322199212287946	0.409456017804026	0.262803561055295	0.354297053389105
0.239317607820646	0.316683839555969	0.313547984681093	0.407576106946735	0.332999057827540	0.243512331658555	0.476452083475310	0.111406982565833	0.163076238640846	0.0616221852985785	0.219824336629697	0.175821678265884	0.326639278629385	0.207827590076282	0.0734900797618624	0.416790975550128	0.470857040701847	0.108062795152484	0.185546412083836	0.0784957051177938	0.229311316578393	0.153752952944354	0.349094692194921	0.468381526531135	0.167883658296349	0.160935571654976	0.397653895002541	0.270872284883115	0.0925334519992775	0.241886304613549	0.0304642249661562	0.162321052073336	0.277377817892674	0.0398051405890174	0.402874840786460	0.397976412819381	0.332338833627759	0.324163220334233	0.316992032980106	0.254953610863391	0.297395834689502	0.446167300927722	0.120188061700469	0.396684114459688	0.432288953459611	0.0253641866422369	0.182337725789360	0.133495018435313	0.304989703625220	0.0423629690936803
0.449283691900540	0.203714069104317	0.220953550449992	0.469389212125074	0.189100218187622	0.111645964014624	0.0340255794807592	0.170587817045294	0.278233335109209	0.279769554938368	0.451370850329794	0.454817419580350	0.237283596558667	0.291919885608655	0.351087814688104	0.173477549414567	0.0979581658572896	0.396444971716547	0.296615804110018	0.131063515963498	0.447789817408393	0.121595691761717	0.398593160055843	0.238906921658780	0.194436452947122	0.00388917964114682	0.210738521671837	0.206603114759781	0.247825472425561	0.233131271352738	0.386521580516341	0.141013978915602	0.306991520186622	0.430924717010976	0.0502804944457871	0.437523524896661	0.141848101040281	0.114957347096160	0.166489599895792	0.0335479853552614	0.247587615337729	0.259311491886128	0.278094730269768	0.293099997495873	0.454745936929664	0.0113035627837418	0.156902034567741	0.142701414366706	0.196746428432194	0.318597018577186
0.0281603126388921	0.408157381218165	0.287208761387157	0.279959017581320	0.348936923115007	0.112281828930347	0.366400413888985	0.264912503403256	0.262720727957399	0.197343198500438	0.340444094447099	0.121751901278022	0.245100957261228	0.479532010427346	0.333161785386441	0.281488762180383	0.215209158072431	0.269390894234171	0.365141216677203	0.359395552804402	0.123647740077238	0.00607730817599628	0.355462513415648	0.427268718638343	0.474705291931697	0.352621351246112	0.00671759046580717	0.210712406404480	0.460479475342711	0.359184951245807	0.369904838101656	0.00755570333368821	0.230687987287444	0.227747511516372	0.124221162572912	0.487708197185814	0.306889118259399	0.126378389644698	0.355622793426628	0.335293126108262	0.461143409586197	0.0623517001716439	0.0973734235869262	0.330590535058823	0.231467598282619	0.242585120748455	0.381733485313230	0.483894051097082	0.139784955458797	0.321397489598125
0.478409477300751	0.196969676728840	0.0300785256309142	0.249954703157271	0.257251504199581	0.119052097448528	0.206432115865200	0.194086801911112	0.147124588731097	0.268608289963215	0.284435975055226	0.333983688339010	0.427802827116624	0.0388463110667446	0.387782363506678	0.479972477561511	0.317764110914232	0.391201905802699	0.364675521252135	0.376683797863596	0.411334928609371	0.308181663801933	0.449351340674052	0.415949479848131	0.290526820057241	0.124272812517999	0.120477841450654	0.230901856991736	0.0892442635894801	0.406517838048973	0.0768969372580173	0.488588625317740	0.340762388088665	0.142161714298405	0.107693421366696	0.439200969049642	0.0622352844642431	0.278771775085316	0.213010819979506	0.0641716024850512	0.253120560733869	0.0978144287271791	0.0696610830479456	0.0309468875513695	0.243952012268061	0.338325605264392	0.270923612812068	0.413566462823161	0.222935678255771	0.130696460760819
0.193582390047247	0.140857113363167	0.0749702818801576	0.104605964626960	0.138304691015550	0.0733762135707904	0.432042400165071	0.288386964856259	0.460208296273374	0.140987293127573	0.492683394943153	0.0826685096192419	0.387951265893975	0.445215805206382	0.209925395714933	0.392060814081078	0.271626304978356	0.302199261267296	0.124632634720441	0.313192838631150	0.0387843756779330	0.000382048074737795	0.0397650331134412	0.327472477934171	0.0391575519791733	0.175952428532563	0.0867526884464357	0.124147527424723	0.370080846442327	0.285022507065906	0.0698514917625350	0.297053502852699	0.429392340921504	0.238664829516511	0.169974942279053	0.473305033491690	0.0597702840720834	0.0827677266083275	0.359509312156029	0.249284315730598	0.449351245111079	0.284389831274505	0.123269931752222	0.0387851001950119	0.357457214559485	0.400244726038297	0.252849524424841	0.305078561916449	0.210372208680913	0.152780274400483
0.169084073899083	0.0247321783359767	0.0185725150884152	0.0162183847568513	0.385919177037382	0.215304101910830	0.286842735829997	0.0199617379428689	0.425777989823629	0.332122338956212	0.245805159850780	0.497078679732357	0.487460304716090	0.191906858197798	0.286154680698076	0.168812104895823	0.157161671969544	0.139828469738710	0.259523810279027	0.125904337277567	0.261644952898389	0.151032838843811	0.0947239142598005	0.0653027388137747	0.0309231162537938	0.350681938800374	0.445082269521104	0.132334509416698	0.229617003094546	0.0954513721659198	0.0260369545616153	0.176631882205001	0.109316266663566	0.188840511599526	0.440816977593846	0.224717525629336	0.296237660567895	0.00200444370416897	0.342868196349596	0.341486696869769	0.201887293749083	0.175411848051181	0.259666647480927	0.286235529463540	0.183510170786819	0.0319337545806788	0.175801703052928	0.208682979664776	0.445295450392674	0.239939732299476
0.378771941002733	0.201552411287253	0.461762330102580	0.332937884971973	0.451743896702793	0.479829840272167	0.347550031021604	0.458854144268329	0.428954649050927	0.284020063926829	0.0321003563479744	0.305968428370454	0.210189923403097	0.117571719056028	0.389411609772518	0.385693082681940	0.472791539585555	0.375713286267148	0.0742471555436707	0.336104516173800	0.282044670706025	0.486514037476990	0.134586704726407	0.0541806723167321	0.211451907767155	0.289328198709112	0.0226450559272500	0.278327752769439	0.150824369656508	0.236873870797849	0.171967219861225	0.375657864775985	0.150272953831662	0.467865111285741	0.415145359842118	0.395157396556110	0.280006983945403	0.0895148004472922	0.0232484295409319	0.000149809706491644	0.146639752946457	0.440031232614610	0.304228374789032	0.411419829559976	0.0276334144276408	0.289280372189771	0.437610750877603	0.457261506007189	0.400543618303784	0.0627338694276668
0.433410533133859	0.426066830015388	0.200396613473536	0.0145098429679159	0.412052223606109	0.232608153744892	0.445640846309152	0.220731739651129	0.0744472168171650	0.201136354369407	0.434530994023506	0.383672053247490	0.298202872966998	0.425423780930665	0.233723524618012	0.201340678489388	0.379239992472196	0.00135547082483173	0.358074636002787	0.00148408850608039	0.340587353029061	0.396361911290227	0.280034972534498	0.400350451215140	0.261421279926835	0.00709054522881791	0.357937982960967	0.0710041828426500	0.331213647930648	0.0156758211121873	0.405973009826395	0.0473203018453175	0.460303765165961	0.241231330132507	0.159109098147675	0.357467736518053	0.430619770484865	0.143302503715890	0.285833778739520	0.280160704585544	0.352108900734159	0.148788408747915	0.0550469897079930	0.476967482353665	0.289682941013374	0.340463575548002	0.195445059518739	0.379547754826820	0.0226976398846966	0.360475474157037
0.0669726974187757	0.145624617733795	0.489054807013999	0.0425784685687568	0.0849332917524348	0.191806321634563	0.463242439421632	0.145332917884802	0.249988042852588	0.343220354865070	0.246085322403300	0.0725904757193199	0.0630864245281450	0.319747925710435	0.136927082992167	0.0890955385244965	0.348783834058075	0.0119499690130296	0.320625745312135	0.201125905720169	0.179400186802419	0.176020878281144	0.487081599141081	0.106354906408980	0.0963428282072878	0.0626824528377714	0.235414116643108	0.0984196666167527	0.0348797803347682	0.248301250062885	0.0202917559571359	0.427888666626716	0.0786387096913037	0.216726764534972	0.0822344376264579	0.173905955377575	0.397080488053188	0.439934845108935	0.253549519771978	0.283468068741105	0.171315113859104	0.251120886387685	0.234517628716604	0.187471103128529	0.311916978386210	0.0968222978911837	0.0768870053078926	0.402722744910390	0.192833453540728	0.111483963169865
0.485875366708644	0.0901663330839418	0.329784680087006	0.0912362080237228	0.479267623017459	0.368906555875952	0.493981377677357	0.00521780470075556	0.296570716095294	0.0740954264443940	0.361969410033389	0.405814411231036	0.182942038854739	0.140296097910865	0.187513834031915	0.278186909805564	0.250260573105244	0.386192458023753	0.193408431577114	0.274523325073858	0.314323159267535	0.450942090572169	0.0972773805632068	0.0818275716420940	0.377991006972538	0.0508191690639671	0.396861128194254	0.495854859112800	0.130064736268986	0.261634475672660	0.293651315913385	0.0665753351107654	0.247336391303803	0.435923165024601	0.235503125243254	0.356677985052456	0.346854203134770	0.486203437817415	0.362876919017951	0.432953436387091	0.181451025706688	0.459812368488320	0.178130162554507	0.383278954289428	0.148203437266627	0.0840026577798450	0.290652428623817	0.0276813871922141	0.105369288265397	0.440230128192577
0.0797131105956543	0.114364094715753	0.295713362951596	0.475243353745196	0.122007237533489	0.0101880871843095	0.329761503354421	0.347064481613681	0.403323503017574	0.364987479670025	0.0339168193760302	0.0292841269178554	0.0379370828090980	0.266290447247635	0.309161052620536	0.333005386838734	0.0391855708286882	0.0975339998946382	0.198214038606950	0.0409076042221824	0.434693857882767	0.114969462294701	0.387595649594117	0.122494415251274	0.270472484673050	0.489287593925392	0.0757671871658582	0.295534275708113	0.364373980726737	0.138691933764494	0.372876831034821	0.181287399883413	0.384097448863195	0.101768556238378	0.176616284479561	0.491142328474595	0.317915651623361	0.259680824721551	0.195080932810708	0.114727638300570	0.0315422586000177	0.391534929378103	0.276548214810484	0.385262872262891	0.152022337475820	0.138654867670620	0.193545237374838	0.482429994395040	0.415492601228260	0.449691348447525
0.107977231163046	0.304025348066563	0.197338234418200	0.302254308325171	0.112282210221203	0.101126716000596	0.0899846777923185	0.162682448073534	0.261688382360400	0.0108673124685278	0.0169107813254136	0.140536059762286	0.166407189174241	0.484372010972276	0.150092621121498	0.135078224530532	0.313972870071752	0.328608739877729	0.243265586553598	0.167527124970708	0.219547493784393	0.119064148438710	0.471684775125749	0.496534765243473	0.310209255779834	0.396233256230641	0.172671495681408	0.0560990202472121	0.255487216635157	0.237936331033394	0.221758518464771	0.0699556739345142	0.445978052669221	0.172374644584564	0.337105582177770	0.208268113365562	0.298058771918469	0.352653197227785	0.263861709762361	0.259154794042712	0.0961833705270521	0.0941904836671929	0.307352194103066	0.289212636314971	0.431301167055738	0.365304212760904	0.433258713982121	0.251473077809166	0.284185356734383	0.379917467255649
0.0412571399282751	0.458712655616456	0.0126589372971457	0.0407984054071223	0.0221771219190233	0.390069977061694	0.132920494464617	0.345992303791190	0.0671630516292847	0.194931596292338	0.182184634451655	0.378180563138597	0.458219018182861	0.175760550805579	0.204762112263448	0.481244501654515	0.378214886134613	0.363890823095998	0.297252227467934	0.361077952112196	0.186790524617718	0.294977730488364	0.246506986116694	0.235524643090119	0.410555968664182	0.298277007886491	0.191999973799925	0.0930877921147046	0.169278356319325	0.270558431109307	0.330701965000421	0.194751905173663	0.0332123479801964	0.409064787605126	0.0106891255781580	0.0117694867590982	0.0320120808248499	0.363143878308868	0.442477621604564	0.385513534318690	0.237328007169453	0.317986620521439	0.0258479947843690	0.294223904860729	0.401576793434504	0.0933750918568211	0.0417552930512272	0.362441400533248	0.317385297420917	0.176682840645418
0.356259786903981	0.0124059669688519	0.389329351254029	0.315939532734700	0.266823880072726	0.0335379627949631	0.332341258968050	0.157862647057563	0.146083376287932	0.188180738611725	0.139990761800259	0.302555257834233	0.389617254200003	0.103962430196863	0.0350634741531188	0.0892044376261102	0.158712465692951	0.00340266500164027	0.149247672094315	0.177532923148878	0.374692116783237	0.237355131424123	0.356410775043788	0.0503549687244210	0.403491598623645	0.249790514755478	0.247523710809192	0.178067869457758	0.238065128319130	0.308147226875083	0.217893320634911	0.00696923495399504	0.0965595591926192	0.249596484445479	0.308256748929386	0.445445650416530	0.0792265961588959	0.00501671056521758	0.0857646246961878	0.272140411579592	0.263372029800600	0.102389612281245	0.0988126036398768	0.336879634810409	0.185200186503242	0.444686211094332	0.122886920900388	0.240598697796990	0.411865636124777	0.405438757846428
0.271359958667044	0.206140020653447	0.205003818311146	0.137350669939806	0.264722069129159	0.484250406655574	0.0313782532682766	0.121215605558492	0.413913706800545	0.446710805737282	0.229673282888961	0.0621024193435154	0.196397053625972	0.0470196634530310	0.203490319011584	0.112265304484096	0.181844241781735	0.430128266540165	0.0779089501072774	0.175569571514692	0.124621794225622	0.0430611316239871	0.138081560732233	0.498705816809588	0.186724055323558	0.403509133410086	0.408349237318795	0.363093187494183	0.0387451952410330	0.130435038358380	0.00347480175454834	0.375192513040427	0.270196498793952	0.428477978563027	0.293953951050390	0.380210225889679	0.0553544676886242	0.116836385706061	0.115191421149171	0.0370246524433416	0.240048854686758	0.499425390201122	0.228122122981661	0.471666879290713	0.318143233959280	0.283781324076200	0.445021345025627	0.288784397190101	0.115085827763651	0.469215599470820
0.172401173166391	0.287345392233124	0.0590305570988021	0.341878705782471	0.313093644718826	0.320168054705627	0.370233983476325	0.124856005842540	0.267729818789508	0.475132206882057	0.0655734139983891	0.0453510293016892	0.498651637530706	0.180093351710303	0.435654183263611	0.296352692216712	0.177398008934838	0.170772223532395	0.218476296839095	0.235839033954087	0.479048904906964	0.231376558224682	0.474757360292108	0.215548348440015	0.416027882523438	0.214595200263579	0.204394653724560	0.426511480348018	0.131455708386461	0.181419134079096	0.395566930010777	0.391530214444744	0.252320921277329	0.310613137815020	0.399392582534388	0.157334420184634	0.0387562512646072	0.165652506468021	0.139579037376734	0.433929065868751	0.306564741687174	0.138929993050492	0.335269996005026	0.467643574977354	0.105964170309034	0.0439549093674905	0.105613249979199	0.334371264022687	0.0863614246587685	0.101776064006676
0.0902522924134823	0.316140529378463	0.376951625191737	0.409831570931523	0.349669648710414	0.162011621926453	0.235514118978532	0.111866015581285	0.00796538326198260	0.491336101001679	0.0656294362119865	0.207880236467022	0.357896974032882	0.436664532538286	0.306039873007484	0.496523296940189	0.233057754502224	0.290198788211483	0.462032331813311	0.0593522946175540	0.0329512040023917	0.446121636584040	0.0827629669171027	0.0924294136656073	0.361250586598611	0.486889418337379	0.213818084072424	0.145866839945531	0.0647484785706887	0.0430682630648090	0.151964822035086	0.0546684878470220	0.197540596719304	0.189670199479686	0.336727736718762	0.294176932541013	0.248579197162896	0.221971835557791	0.205225583131983	0.294389509069738	0.0240811179466915	0.340539643259074	0.423717431835991	0.369268364406902	0.186956725460978	0.0435631201361580	0.279421916241923	0.127310831493606	0.454504453499071	0.419524439198323
0.478458673392159	0.0297896690828611	0.380721238432655	0.150174634945288	0.361273046439212	0.00161687545182526	0.131016300363314	0.0146615277748520	0.371571292198364	0.156274367358298	0.0128547854012205	0.0626669346297030	0.196817096732387	0.446660327363820	0.155589619244647	0.213494754972981	0.120812731963836	0.213630424601096	0.355732883160543	0.399265183597854	0.420152400629425	0.152690935358289	0.00149085527536108	0.253281099112937	0.442824454564585	0.319643592120079	0.462453253809523	0.364854109953818	0.241392624759078	0.0612338438048244	0.478000656345852	0.0853674117375535	0.0309650966277568	0.333793343659952	0.0605610017462633	0.298312426946400	0.345304413469014	0.146870604168489	0.471357437863062	0.286168337662188	0.414455492837199	0.468966655435133	0.233859573668518	0.376935432041858	0.492200488951914	0.302849102321191	0.351884839188724	0.0513094368328003	0.00909595885637182	0.0750390419488737
0.447168966548444	0.246307734078879	0.111745715161699	0.328155292829772	0.408726777876502	0.459855594560083	0.354363945627633	0.317050380084867	0.0851987630020257	0.406009158882517	0.490630924612674	0.186212961023019	0.415801946878638	0.362114950141673	0.380180582828983	0.197093885969028	0.405662271982963	0.0770006416893004	0.0282948936761616	0.492999569283368	0.0835547460511442	0.364286022003350	0.335067130367651	0.483948460267608	0.453605129638767	0.445909931757388	0.407901813949980	0.173261022925479	0.221520252037118	0.198005069189530	0.189080438004212	0.413530464934405	0.340804424261116	0.250186462090277	0.396668681117182	0.323404786702593	0.110313198322493	0.456371470119067	0.440073398978712	0.498783171072022	0.473883431438469	0.0941966862041727	0.128829524467833	0.152873199465442	0.469184942415469	0.368168051507403	0.152161408910045	0.0795633562878417	0.303852417633371	0.482562706167317
0.245721919950448	0.143514544534715	0.0473906233612431	0.167222175474925	0.456138929997574	0.213619895535250	0.0136402777557371	0.178528380273543	0.109673267278615	0.298403030096208	0.102093394266852	0.00643562368513856	0.418417706245692	0.183252848966409	0.465454329410678	0.200777200772596	0.351978490743864	0.314492277150360	0.204012486454720	0.286773228929641	0.0505088942624813	0.269620379410636	0.218095249909625	0.417404536107618	0.266020701002766	0.0963981885607713	0.433328874965294	0.194451993097133	0.234276625040127	0.162229551914643	0.127672774844777	0.329799964781079	0.301718006414553	0.476413067185752	0.00730747752401889	0.0545028007254811	0.393997090992445	0.0253956349099492	0.161093331899550	0.0139844423489612	0.0774636571509571	0.156220909398647	0.0733556245290147	0.127098286191657	0.303804192320826	0.252002311124012	0.0451269505877945	0.361319100613813	0.148771308529402	0.0774301421347990
0.360791864048981	0.375052446056951	0.344642097511887	0.393040763513803	0.258032912646443	0.479489309858048	0.0875091743582533	0.167092766988673	0.00158055896962539	0.320662079285506	0.0642007458602275	0.142643382797310	0.448731082509763	0.438355309611281	0.155083807943942	0.441176331004064	0.0958293891013914	0.316985341585048	0.424461745620522	0.0550499726329962	0.000664727768692530	0.338908172283569	0.475265452256778	0.116609230577048	0.367110231516819	0.183232829662434	0.0973530241260144	0.263494898719112	0.0133280775429692	0.0929573133418450	0.0731092659668391	0.485741374038636	0.126445384066502	0.158564599143423	0.231605022870133	0.342436375588800	0.343395630610134	0.190157138817222	0.378965242965237	0.0880765365999014	0.205158420048313	0.321596847996868	0.450329915151059	0.167605638210106	0.487834502179117	0.350735689423253	0.274054222535488	0.463888153333779	0.379693365910327	0.430663575818142
0.00228861117675849	0.213360357757645	0.154587916108206	0.125351550783451	0.488958879434578	0.276469185302603	0.288263646429751	0.266651783382569	0.363889786321002	0.107628504888133	0.341082737330547	0.0706772120503319	0.164883467433298	0.353747025181657	0.0485363547632280	0.456902962198273	0.492295961722034	0.238865475248327	0.0626443486232249	0.122281537882670	0.357607381156551	0.196754230112665	0.0460792214826818	0.309073165141848	0.286372097255325	0.202410267899385	0.276113700387760	0.130005043917265	0.275075910376666	0.360823610529829	0.419957263296766	0.315041532421900	0.454373491465163	0.423437332726598	0.446760511545799	0.493885806594039	0.356512643554390	0.105791531627222	0.152954031680762	0.445496652072434	0.0191468602316098	0.444106945565046	0.0219342402154817	0.363326722573911	0.231740803595312	0.254882224882217	0.0628835917741539	0.130520223962932	0.133242884944091	0.0484804034830580
0.260996364976068	0.398279973906915	0.0466819488327236	0.369742373871280	0.236168796233504	0.0854375896045460	0.388262821084309	0.0727746983104072	0.182024903490890	0.313488678967297	0.358182136230335	0.146865419610024	0.255653040786972	0.418780089484487	0.267270106039826	0.441915012753119	0.179159718182183	0.475551971508643	0.495622511572564	0.306406454889063	0.237200640741512	0.457407879042850	0.0204180205775117	0.274835255740630	0.286721262723671	0.127293329320099	0.208900571333238	0.361050374270926	0.177474183548912	0.295819395458290	0.259517225608395	0.0559645080112948	0.446864967843995	0.439890723059370	0.0475570820629829	0.454982786747729	0.286540156594314	0.165196909063619	0.383044495554273	0.186196979438317	0.403636765027659	0.274583325605537	0.404525498293180	0.307106855709373	0.235918456801962	0.494884106205750	0.317722490408184	0.0275449421810284	0.0502404268663968	0.0755858107566808
0.242258308649822	0.161004601301395	0.487095799422805	0.357272673311040	0.182136682907611	0.478739750856459	0.371717710492515	0.356554529783604	0.428403552875780	0.104144935595894	0.174741151303590	0.400049606824554	0.499906662625837	0.200375156816145	0.410189374122390	0.326162029818408	0.150653118488169	0.407076377068233	0.389213057925386	0.311271822099131	0.367000969914317	0.378622266533347	0.195488925113733	0.138827263514794	0.423955674586207	0.369603819373434	0.267209922332502	0.0747648812393543	0.182532342396864	0.191409396963845	0.372415536644704	0.186480727415340	0.279155818130146	0.325380500643918	0.0945588987924320	0.431753588408287	0.260869945241932	0.215589983837308	0.360289660523312	0.131517773933423	0.450812937795786	0.369810377744079	0.494152826401190	0.197756968314924	0.205336048704400	0.263432907709681	0.294755220908505	0.209510995373757	0.482240855551861	0.139381613366839
0.461474001698415	0.0658499451881421	0.472186017762003	0.202453699305449	0.142989666902080	0.229401388367182	0.480214636260465	0.456639547661886	0.275583620550434	0.0178378423440229	0.307708486919648	0.351691659800300	0.363628606987041	0.100291543948903	0.258680076731038	0.479236660685483	0.482354111126406	0.0423777719687299	0.0975786207033689	0.243018854577751	0.298011670774984	0.0544454383371467	0.353807949813535	0.146387418110937	0.442003982481927	0.233099442334070	0.119702081831465	0.347182500890006	0.309731653670286	0.237547959833286	0.283218670901196	0.322919104555808	0.235758309889657	0.343202559970163	0.297881740641970	0.0920318957289669	0.272624868108276	0.0193853582289703	0.391372960337377	0.185530829452073	0.334144914797259	0.0821570212397825	0.199521675968774	0.190754891801812	0.0158890512126713	0.149784887138526	0.181399745158707	0.0716525563316476	0.369907510255588	0.111873621544083
0.491175477981412	0.184855070541739	0.246008571827387	0.316203054364485	0.127251186740369	0.328910971083523	0.487881932521669	0.281215881625632	0.0415379927495203	0.227933546349012	0.494915456185615	0.487830960825964	0.143487808831523	0.348920329369748	0.248647701773609	0.382330355183834	0.264566909317842	0.370298961055651	0.315103951844214	0.350658801812526	0.318102065694535	0.0654400421512851	0.459092333411732	0.378564345477728	0.0348276270331630	0.126849730787998	0.422789591116731	0.412358301232650	0.0511042642884519	0.275842676600301	0.226293805198635	0.414709903600160	0.347236985040285	0.269279429027415	0.133376461781006	0.360512340899572	0.0840597296359733	0.0521727282457856	0.471843385865782	0.296645499172463	0.387558883129916	0.153763726504340	0.385332840873818	0.0352748357573691	0.0786278979636931	0.281437282802563	0.495387911270926	0.298866270940699	0.299859996614075	0.290341067709613
0.355794352865689	0.0612623703456459	0.294413650855507	0.230053424977663	0.208731085140633	0.0942131257224757	0.207799384823404	0.133544023622208	0.200872800076649	0.145447984300680	0.188446727464810	0.259534406358803	0.0807268501578276	0.211093636771066	0.336703895893142	0.230181464586048	0.335983909069721	0.191362269087286	0.311007716983785	0.162463107596511	0.453737574258273	0.410622318143901	0.118172723978433	0.465800406051155	0.136294590672811	0.146182729730961	0.240786522217672	0.0617352473274250	0.000638590979283649	0.316256280412629	0.0156718393642524	0.000948657805823427	0.0345087753654272	0.0799746130891777	0.204635630171489	0.493909352288016	0.440804358547766	0.132636695172972	0.495247822194265	0.389780536713398	0.470928266416672	0.476797618261466	0.224220683065156	0.189484292228880	0.402713859182570	0.454366799709867	0.236912821921212	0.0823100510786347	0.358216592369366	0.0735145982191237
0.461214747372562	0.153506082971553	0.290799980444486	0.491696332020955	0.0666558361880034	0.303310786504247	0.0217234282481414	0.0341004908835601	0.104925854574808	0.190307488149010	0.220583790781806	0.135820224240060	0.145786841910433	0.0940713961748490	0.390814373426706	0.180021660102396	0.379818549979106	0.162073641882504	0.178583303728676	0.0596458084488691	0.288134023498367	0.100438316056086	0.143274327205310	0.103144613778840	0.201070131073575	0.303248308740393	0.292947351847876	0.428026352801225	0.458746697284416	0.0359848458986711	0.320695221909046	0.0243651139853360	0.327692133282935	0.0598019690571777	0.123538824187205	0.175208196124547	0.136980397584062	0.474864492937226	0.203823334884900	0.216550794730724	0.384213353385915	0.0857901949061919	0.0423668811537835	0.179691515800465	0.100996695133673	0.150943591855927	0.0819988140179123	0.236825474274586	0.342829914734316	0.404609515011157
0.186300628685048	0.484607483063272	0.00731500050006573	0.487590821419997	0.485151865265744	0.395559696810439	0.147158222865600	0.399493905243708	0.0763998309537134	0.310314166529638	0.175680447854200	0.104062483573467	0.250183537917779	0.295081852712327	0.156591133567226	0.131899717704986	0.245238076891569	0.281737746849335	0.404211775849008	0.231429239897383	0.227640548819216	0.380954170714087	0.0328176202816428	0.0186723677584007	0.392654942930199	0.0241659729860632	0.319115927114518	0.471566154708233	0.308621902857693	0.463315534692690	0.375957724771584	0.322927488907222	0.106049733501884	0.0967635641347401	0.447252121240920	0.00299079112218381	0.00118203129247607	0.354937499293438	0.123946397426353	0.301483722766884	0.0949614800284204	0.106510111905077	0.175267415193870	0.375305632924812	0.104944996382172	0.117388096836824	0.226923437375386	0.0782766247135801	0.329200986620003	0.478983663794128
0.206945270849968	0.417173375591773	0.408993232127842	0.475563663328659	0.312490343803288	0.161360078475959	0.239007827128405	0.289028102834015	0.412217439174625	0.435743408104270	0.125266802428230	0.119579252226286	0.158413917298836	0.391044686858994	0.0722032044962567	0.0601772162974527	0.136404145113578	0.401126944019537	0.366307349518113	0.0315833214519751	0.0342735808303640	0.380604843329609	0.0513885384723786	0.297864927797790	0.112016689423879	0.487945289215931	0.402414620945927	0.364285491904725	0.274918789221689	0.0116590957741086	0.462989071843531	0.249630311666524	0.0660259906850366	0.330239308604056	0.450306736868688	0.208286988702959	0.453360931942111	0.103640100506261	0.0401709379073709	0.222860066729963	0.400822827754608	0.0418406797703686	0.269493287636542	0.499941258426727	0.144412870649933	0.163747303112678	0.376279931762234	0.389997394199952	0.458368089085724	0.466969695646859
0.490715469035655	0.313838736421186	0.258500692513873	0.450052588118796	0.191782417472604	0.00814378379990799	0.262336484835868	0.0510219901253631	0.495773677379533	0.00685612997058044	0.399917773139173	0.235974944547930	0.401593169627106	0.295388303564575	0.267464512462579	0.0457828824653968	0.145714633188643	0.244665036649860	0.108414906442548	0.429379077531664	0.313795651607686	0.259344053334365	0.185454223219943	0.370055479776937	0.435787457239924	0.0637591145430888	0.0702769786761594	0.00482973152236532	0.420641727309667	0.0983413224861450	0.455009737487341	0.0598821279788739	0.374021264105697	0.0452853570392863	0.203408682221850	0.185666139491095	0.377558055892163	0.225550293002488	0.149258589793510	0.394497350588440	0.00747570041160306	0.184896195014309	0.338550816055605	0.352253029083406	0.347391664610884	0.334143663964341	0.373695953501645	0.118018774591087	0.240993786938917	0.157287514885026
0.107073479885494	0.489751956672982	0.259856278587947	0.480187757730152	0.0150211580813661	0.244494912944333	0.490604530714941	0.00368854767157473	0.492169748321283	0.169905316936857	0.00653690440554788	0.0622288860436260	0.231599955698272	0.406625595146018	0.253386962584694	0.121365928042631	0.173568091771621	0.253687588474340	0.161140252665415	0.232766179207412	0.0439603310932906	0.448751519756710	0.261712328213499	0.401540828950288	0.272525710387336	0.333363073989369	0.0339317082150820	0.0388364243265399	0.0369786635799641	0.209172651950678	0.151138378760840	0.387786183312973	0.138632319883188	0.0494950630699503	0.266650246434193	0.192776083257972	0.186201558113071	0.266344746858058	0.104976359026750	0.0805614734740109	0.000573958596654933	0.488586065812058	0.136741902597139	0.459902617729196	0.123099458465945	0.435355607723264	0.426503070277804	0.196714196188929	0.317519475067501	0.498809602349074
0.463186944064425	0.470124966994745	0.106191764214586	0.146951716946012	0.269031526403935	0.127222495218268	0.124095736584173	0.0677554395725836	0.279194147907915	0.307492602332279	0.0817169971404738	0.363364215448462	0.0207395517375447	0.194584167019189	0.153531785417738	0.0815720413111505	0.349525107699018	0.184047812836423	0.155244358511440	0.240068402138007	0.427970669189058	0.104543800452779	0.283192551492142	0.00275651683541317	0.00510448149621168	0.255551087589678	0.0221623661374650	0.482658337814225	0.197494555722238	0.430032035992204	0.475823506406576	0.224550443459104	0.317844149489821	0.253130577447760	0.455124937376846	0.320513620787855	0.300657496192748	0.416966268892925	0.134079988830587	0.164216389509637	0.307429048372326	0.407609283901311	0.244630736598580	0.316126633436462	0.488789506441596	0.0462061779429169	0.0785584563539107	0.125769726458053	0.0313918079641419	0.415626207146439
0.192181233704043	0.116892784970851	0.00733014831741802	0.0747946742680716	0.211307621303044	0.0745455763446926	0.115422038890611	0.352402504163584	0.108747464086144	0.0940377506515719	0.404106409804540	0.0823685260689340	0.406589246621439	0.117618864372043	0.0819055065440689	0.336129623310019	0.0571854092940087	0.259785137596151	0.493425297235766	0.475999851444242	0.401066750381549	0.0246485452086583	0.233964586107876	0.298759602384796	0.0216151720139421	0.252072968533487	0.321256081586166	0.478782510061047	0.310384011464233	0.0929640330906555	0.221087685401986	0.143397608302386	0.199382911932002	0.170724671200299	0.460646517783374	0.126483878695170	0.231822780170708	0.335509754790302	0.0703199732502521	0.193720960990000	0.198858895177934	0.167180300464583	0.0777224233367473	0.272071603846763	0.0942313579548318	0.438828150453311	0.479297191772746	0.290228575425274	0.369435980391656	0.0644066852370960
0.254729838966604	0.405494577042520	0.0189665177592231	0.198766293665604	0.379471121952424	0.153404434743348	0.0928687353734019	0.0843954057403878	0.490704576650964	0.376501929909143	0.457112337658570	0.107347808399124	0.181607134242268	0.240869154125854	0.331177356525425	0.00534359499430437	0.464431559200170	0.202772343875320	0.385616440649271	0.130888064369526	0.408597407392007	0.307665504146784	0.106844507314297	0.251095403464872	0.197517138266076	0.113117685403252	0.0559248248815543	0.0406249578955994	0.328058452477864	0.119906344797124	0.478178970942794	0.114212277436418	0.125239341079370	0.473291193543008	0.128262584236619	0.460945332843507	0.414967952973439	0.102843939938903	0.311628572614803	0.183830853942013	0.102204660644625	0.0983727064739265	0.258161343845590	0.293436184385762	0.489656896206683	0.387922363957380	0.215098174886184	0.458590454491132	0.339108998742458	0.214630920434137
0.423870312807768	0.237996946819814	0.445651053525109	0.278223016432103	0.486007847370877	0.415632374435829	0.187112991871755	0.371065268944862	0.127312138863205	0.421226989362357	0.378421610183193	0.270971711358236	0.390837006022861	0.379955667308606	0.286296396854727	0.243189513730115	0.417456110113268	0.206318912638978	0.494883920223578	0.00272493639378907	0.434389097324419	0.177204769809048	0.0445127740951856	0.0557284952429015	0.117645491675481	0.285892133258799	0.0377215283833028	0.0146886977533084	0.0607921013185470	0.129347850447439	0.306374254888841	0.269198798673856	0.419369399941427	0.0585729098720103	0.0531652607187277	0.329747282267644	0.125076427849642	0.327106434439369	0.126255544047320	0.0790291249080611	0.334714858572141	0.244478722767068	0.210412738474185	0.114274231034512	0.313842977754747	0.449094896181441	0.213983858223566	0.220039525710162	0.129576981242626	0.168706906863099
0.199546621235580	0.490670105154283	0.472989193453187	0.0502730303484820	0.183397909039456	0.323392325561660	0.300150283715291	0.0360319080533513	0.166409649905682	0.368743189515574	0.277693145034702	0.344078043105054	0.308965141208544	0.254838415502856	0.254795417971385	0.471542698749725	0.264609316584116	0.392034689327870	0.336168409927117	0.334040434234017	0.162925227443801	0.486941343663257	0.282835884922690	0.0745581982021145	0.277061605913118	0.464508315554438	0.0836061242150387	0.321763284770568	0.229751520463698	0.174830687143126	0.0329899970499049	0.215646087322365	0.358138773710040	0.119110989225502	0.182481544450042	0.106656857188566	0.169666367051391	0.0320193775956481	0.0701085946626869	0.121422664572161	0.236119278479841	0.489574797452008	0.316599201177949	0.387608057349308	0.497354878231041	0.130559466560640	0.276852751040967	0.0371969098308776	0.340503217540316	0.0426230352584596
0.234017457852211	0.300219663991031	0.198480989591252	0.342747568055805	0.197440721772243	0.0638222105910373	0.111115086661419	0.231435379711418	0.0183613282273351	0.427350955190484	0.361166931925909	0.0125772529180427	0.125575021134662	0.261729645933881	0.481420717889329	0.253756875023501	0.0434537352645322	0.211500057250004	0.361764587858649	0.206644941752517	0.155429171502111	0.00414496480018539	0.100983583042322	0.146233701968756	0.327413628524772	0.0123520672648088	0.0647664176337298	0.373916992937136	0.00902375034737224	0.0705242790647621	0.169352768465096	0.267990980297619	0.0217735133715458	0.196932972233309	0.124288528943841	0.440290641583765	0.394140670269550	0.0979263952197508	0.169112684662600	0.112408085895323	0.366661154003598	0.284777427819010	0.318079557426410	0.224304287706235	0.179294860665691	0.0442333940476358	0.380614723176971	0.437335452908445	0.156621326605222	0.0428789747640367
0.0679569601052252	0.326853028214779	0.0816925081033704	0.201994065776042	0.421448262913630	0.173713765760608	0.410202202370675	0.333044074748177	0.410654399856488	0.329805205772303	0.155440301954090	0.0595083406224667	0.176497995591625	0.355560444667573	0.00735022093943616	0.138503665673229	0.227389835242921	0.0650346196089521	0.163408721758413	0.0713082386728248	0.318856698660296	0.433290655907969	0.383121472534324	0.436927861582547	0.0184630871739825	0.430518865810305	0.444883423614425	0.424721438706249	0.161577371400204	0.168457706811361	0.375178472864830	0.426838820399633	0.499224689830020	0.154981098541753	0.0943630051531028	0.332563180332025	0.181696168938122	0.0788891384890331	0.154548580779151	0.485235344912500	0.0350628040447608	0.0586492408213402	0.452318126062832	0.274655499406803	0.00755093769912929	0.166249051756058	0.419590796133076	0.174777344913217	0.192500545007777	0.184054329521667
0.468806719759589	0.409098523907581	0.205640810454834	0.0932342466235286	0.190998509167607	0.257888960703488	0.466922636201814	0.0953007105411914	0.413277151866223	0.104498290361115	0.442045248521501	0.197895278335938	0.452355737751256	0.472240040980319	0.118944531317145	0.0297855161112988	0.260396768741951	0.313651295947411	0.311653871756242	0.297364854841052	0.176446814203972	0.480870090353582	0.265637448926877	0.343495073895889	0.460680373476400	0.372625740104704	0.414640462749591	0.415597349920324	0.260641923041650	0.0167138753800939	0.214752533339566	0.0238499505652637	0.251458887253939	0.282290236176482	0.344388869883263	0.234627965190446	0.481917494777760	0.294862385848274	0.355265919892059	0.139313833890528	0.249707809551200	0.0467148998784903	0.210231522507331	0.388166039665784	0.0249519603358856	0.275450318742245	0.463419455642718	0.0652462871426787	0.295153089145593	0.304995746590839
0.433816753296935	0.413012025505306	0.0598689269829548	0.136088060412252	0.0282093658198774	0.292926948581181	0.169779083065733	0.195398732127976	0.427544797876197	0.321059362747031	0.460403022126935	0.230005016443545	0.467752898434209	0.0494953317478324	0.130758803042930	0.389633917832933	0.0721229222607662	0.440716659488358	0.0661260463799168	0.179043178405798	0.0815911332709891	0.266631047370007	0.480174014027034	0.388093453212690	0.0719274047984240	0.254493544668350	0.0360558412230292	0.256595195127057	0.458378525678170	0.400675582532375	0.120978187516946	0.447263360023255	0.116174382562129	0.115561996821765	0.0181555304594855	0.0126568939546747	0.204662890874119	0.101210603930418	0.206384776110981	0.380589819746967	0.103861373975944	0.322482564440224	0.308196193399377	0.223089497965471	0.437877380809834	0.448634475064338	0.439948804888519	0.481040336015980	0.241801465145332	0.129340199129898
0.423701305795023	0.177278042551292	0.362764307341346	0.353670155216452	0.466455066637673	0.00781538244656804	0.226524924209415	0.462284081456770	0.475516070356735	0.0623974117188878	0.0149627572737540	0.0194065963763995	0.308887591968079	0.217654016659700	0.0606311193428484	0.0816471987014654	0.275678332512258	0.300804125207114	0.0431589535330716	0.129059334446299	0.349493288162131	0.449396093353523	0.313075255264473	0.157850154052720	0.0797232539666201	0.291146319590320	0.399576801854595	0.362904057287609	0.342201728113335	0.259539071569547	0.172970484194565	0.280012655625060	0.373612292213221	0.121276332666795	0.475735493668911	0.272971617166633	0.220596203283948	0.299485992188607	0.253787084990282	0.0305099980834458	0.205360199617475	0.422962620629596	0.227690951553285	0.318034211536975	0.295054966587685	0.275482596366738	0.373720792838904	0.330938550467690	0.251177484986871	0.470620748905359
0.346634130867654	0.459949338356644	0.415593418606897	0.200388489258595	0.223829075330013	0.341764018540555	0.273919032036804	0.253073377543551	0.171605951790589	0.0506162038130961	0.322928036448728	0.267091484625877	0.375267954462812	0.173404084848120	0.447449598162942	0.140156579134466	0.490265364499590	0.293248972105288	0.269259008468602	0.134337086020275	0.467182165554849	0.163411343122631	0.0673178093833207	0.215053711924063	0.398654480166451	0.0267662557481274	0.229582698642888	0.467114497870049	0.451502718195128	0.118338214554645	0.0611275165775208	0.186167978559384	0.210938254664539	0.232036547744516	0.486338599660687	0.434675510157808	0.406219773654052	0.360043968095936	0.354007005495402	0.341991486750956	0.258609881156712	0.192342673579302	0.0786970845431623	0.377154504979416	0.143997644403425	0.189699947938690	0.178505605106552	0.337267691265469	0.425289535456087	0.433964735613862
0.480323112952547	0.0523086448882263	0.0141694401583343	0.201970510530763	0.444844314659103	0.0551020095341805	0.289012825006920	0.00363525037369222	0.418010172616486	0.305301524310481	0.173990597984612	0.325831584383990	0.241808996166937	0.171324836574574	0.302123389342533	0.489242063033868	0.0737406266669287	0.373887819523502	0.170723373553379	0.110690306484665	0.144615739509365	0.211158595223625	0.266687703985343	0.222902860900783	0.0353000999998425	0.461870743254670	0.0745435821258393	0.170113350908937	0.361694390774416	0.318650980444110	0.472190697504652	0.494158022286320	0.420256610146700	0.106926792289602	0.284345871124222	0.249866476779644	0.0181096756592238	0.0267238351968662	0.279288717407068	0.0314100821817673	0.472563796510520	0.125408220508553	0.270148738616158	0.315947662657257	0.188174400995242	0.359399183493319	0.484624811488607	0.242772016951977	0.171451989233171	0.101676071338524
0.327292341612247	0.202791889547511	0.430728957480592	0.198973973607549	0.349720817253300	0.154151789788063	0.451815229109975	0.227729492765784	0.425430912673209	0.117131702683621	0.0338219503904504	0.196437214787666	0.000775867812848941	0.0501327594549810	0.0627599165240790	0.174498801841980	0.387176462312050	0.00252056249961946	0.150316353262228	0.0452220434308722	0.0793024891730221	0.176679005273485	0.409410853564389	0.406495576651025	0.181140215955756	0.169561996097291	0.0933856153671628	0.446645169323849	0.135921047167297	0.113285301688989	0.284028421358387	0.490364387921779	0.111109397368869	0.152990522411449	0.204688610573056	0.103165817074257	0.0962803429490723	0.0905383151688046	0.0449023169034227	0.213691502052312	0.189822410631052	0.153917034186081	0.149308329172985	0.111225134234106	0.182970561773713	0.317309991297374	0.488816872474533	0.386366158196650	0.109600700078753	0.102442603302392
0.200608496842054	0.130977143058142	0.0304946328000682	0.0589559295884783	0.408767984841545	0.112914279839684	0.0350862812504552	0.327784665869706	0.123059336683994	0.479714723668123	0.481401849197942	0.0911500433308231	0.139124879817414	0.309304536492921	0.236954182773384	0.175638178597470	0.225677678589169	0.169087310789395	0.481989978084117	0.314230893981314	0.131354972988032	0.364215791941558	0.220712919435776	0.204642965080966	0.414720035383799	0.352153526210493	0.0360430815274808	0.102147434199145	0.110751827005628	0.330891042115161	0.342570096986658	0.398956996252052	0.348722048984559	0.0584324856364897	0.0734673312241874	0.0848394937069529	0.430734131367553	0.236046023170148	0.131763867638240	0.250687935335879	0.392584107867887	0.343550334762126	0.0872304398173418	0.346563025477169	0.187078649133136	0.138303240280467	0.0700477183440720	0.435385065906114	0.146464048975522	0.174536471097465
0.211930472602337	0.0692114023353769	0.444413611815063	0.0116377887315058	0.407832821524369	0.354085182816972	0.312968961635363	0.0709439136869952	0.117765604925175	0.135143352426229	0.453987685905611	0.370921451283745	0.176037051204186	0.376181377070257	0.174808523649563	0.285387643268079	0.344458919671197	0.480176348487616	0.385650459502200	0.0707144589374303	0.0992105340911780	0.481539019459373	0.0951337576326955	0.100771086382384	0.283292046905745	0.201674394109322	0.315213554739737	0.111852413141279	0.0557981275244956	0.432807923719813	0.145494659650954	0.382691785426461	0.248171565979655	0.464924395926528	0.482400374221925	0.274349600463693	0.111340628435077	0.0884882265394844	0.450048725699896	0.259368965802683	0.119818532155101	0.256219555634909	0.376160322019751	0.258269342396851	0.0139832490331738	0.328953464584151	0.340976085189423	0.0781936936846600	0.475061177788443	0.189247713821439
0.407971896010925	0.0683109237430372	0.445267674162969	0.467452875174333	0.215876916891939	0.182068092625715	0.413955879994427	0.340146825628964	0.476348681006091	0.486956224616084	0.440680498527220	0.326689491278178	0.386698516081647	0.191077992359863	0.332676221515371	0.268330311733240	0.341619050770041	0.0531831101078439	0.0795252930653375	0.154220729779318	0.455164120012433	0.324602983901540	0.147473618220716	0.0618293074358360	0.0222382896388751	0.359704821163586	0.356580397416727	0.0429750110375152	0.279183591626871	0.408772295195397	0.261770737551043	0.345801066611204	0.380559951861472	0.302148407774614	0.0202013086636695	0.315552270161496	0.0451377187377079	0.458577985033931	0.364496358035277	0.0360225328027229	0.0856536917417518	0.140775115440497	0.259672570935643	0.413951337535924	0.450384248330712	0.250229378750049	0.233673313475157	0.199988357061533	0.00244338354248824	0.109141358164122
0.351089394350215	0.101863114420066	0.433070008855479	0.459579030146492	0.474287994134610	0.128075671969024	0.420406363194256	0.249072650154170	0.403701195007160	0.410732279027441	0.479658539621076	0.405226697056435	0.383747495556019	0.183428419718796	0.205826111795400	0.491950155727808	0.369235754353179	0.467379409825062	0.0635977552244130	0.301923427860033	0.484932308949818	0.283319042739832	0.318500547903349	0.305282272036446	0.350407537230200	0.0838708705174004	0.119222737729134	0.407358046520301	0.381342556719605	0.377072632867695	0.0711936201056987	0.00485594292238145	0.432137973312735	0.480905853588921	0.0473983506712590	0.233419514211635	0.00875550252623614	0.0182919028392935	0.257759734430269	0.342215971869719	0.464507121021198	0.221253107231208	0.0930699826599978	0.278122245456714	0.381066959097613	0.433904480436506	0.456922135980404	0.0635533586004029	0.0496025350984037	0.341359176357264
0.253611231597297	0.304453643087685	0.238167950830492	0.0599660870437609	0.199617016515280	0.348745526174486	0.0974740173663540	0.494150682166164	0.482435319369227	0.220577347730097	0.481055221832374	0.220902760378284	0.0632372419947513	0.0135263859826389	0.451340319175665	0.0934256133525850	0.0560464484361353	0.405709522809055	0.297061611948926	0.450069893415210	0.436938992956905	0.370002507923826	0.0295453945677784	0.0618235246068016	0.212855212623465	0.0456009245771594	0.331162035013691	0.291396045667554	0.0395366876436276	0.0810994437732302	0.171084884652125	0.271371376838110	0.399972300718965	0.264355363758148	0.330882845281784	0.148971803047475	0.331393650484877	0.118596706235197	0.294741386970522	0.0422299111918809	0.337496424402596	0.299324302174069	0.352937477960927	0.0607513828969477	0.452144993247383	0.271387996108950	0.388025115121585	0.411325861133081	0.234832655598949	0.363195824059302
0.00111532782032309	0.304460216358598	0.158713736280372	0.244960446644368	0.405510288703076	0.201061718018059	0.0238288069325250	0.425339432634302	0.495496199172365	0.269683053098154	0.447165197408325	0.0722379084540955	0.428033022815060	0.0908366852931136	0.448019121494662	0.230678179026490	0.379061369831949	0.295612890609313	0.417939012759073	0.141726431143262	0.388910474891380	0.191221585538079	0.231359935596458	0.398146156971745	0.456093446962130	0.0932522094197016	0.336695742724430	0.256068644114540	0.446197975203177	0.321796536763323	0.341963750979420	0.429964135934196	0.362823940601103	0.472682611671337	0.496601716356394	0.369979332520014	0.186513301294928	0.0980310577855974	0.195091550686631	0.338271555276218	0.305123075504006	0.265197049939553	0.208408199069310	0.425189633582045	0.0702682513957537	0.193441067810469	0.450204411106327	0.00517206249114688	0.0403676542548787	0.240782126938702
0.302338604482332	0.348465825723595	0.0608990694959056	0.473410266459085	0.413037138376468	0.110433332004907	0.117676154991584	0.415924902707590	0.372894822439667	0.254048071800464	0.307906835737947	0.0728154483174069	0.363499086127935	0.0754473781310602	0.117940395883279	0.382471463213186	0.280339241001541	0.430016860080857	0.354510115518948	0.390855540766115	0.154372626309248	0.483914141872004	0.0530087845710773	0.465606880192975	0.127755021107508	0.241076938273676	0.213064842098356	0.0928558624231532	0.476217003721242	0.404066985272694	0.203437058059080	0.498242946944911	0.356549172314108	0.169794264501567	0.0784648886591940	0.00619235146244374	0.459310642815803	0.207673841223064	0.163946442016069	0.301615415116863	0.364464588405946	0.492516739043794	0.346831647309676	0.266074878328262	0.383743384009527	0.468280322950875	0.493349881066063	0.175015149079390	0.321571567077950	0.226001149028788
[truncated: 143 more columns]
